# Supplementary material for: Improving model predictions for RNA interference activities that use support vector machine regression by combining and filtering features
Source: BMC Bioinformatics. 2007 Jun 6;8:182. doi: 10.1186/1471-2105-8-182 (PMC1906837; doi:10.1186/1471-2105-8-182)
Supplement: Additional file 6 — tr_579_cfsfilters. The features found to be useful by Correlation based Feature in training and testing the 579 dataset by cross validation, at t-test values from 0 to 90. [file 1471-2105-8-182-S6.gz › tr_579_file_6]

6
ave count = 462.1

CFS merit scores = 1.3532
CFS merit scores = 1.60749
CFS merit scores = 1.85924
CFS merit scores = 2.07944
CFS merit scores = 2.27842
CFS merit scores = 2.45901
CFS merit scores = 2.62784
CFS merit scores = 2.78692
CFS merit scores = 2.93263
CFS merit scores = 3.06919
CFS merit scores = 3.19617
CFS merit scores = 3.3158
CFS merit scores = 3.42889
CFS merit scores = 3.53727
CFS merit scores = 3.64213
CFS merit scores = 3.74379
CFS merit scores = 3.8427
CFS merit scores = 3.93903
CFS merit scores = 4.03288
CFS merit scores = 4.12444
CFS merit scores = 4.2127
CFS merit scores = 4.29899
CFS merit scores = 4.38331
CFS merit scores = 4.46575
CFS merit scores = 4.54649
CFS merit scores = 4.62566
CFS merit scores = 4.70334
CFS merit scores = 4.77958
CFS merit scores = 4.85439
CFS merit scores = 4.92768
CFS merit scores = 4.99969
CFS merit scores = 5.07048
CFS merit scores = 5.13852
CFS merit scores = 5.20524
CFS merit scores = 5.27068
CFS merit scores = 5.33461
CFS merit scores = 5.39737
CFS merit scores = 5.459
CFS merit scores = 5.51957
CFS merit scores = 5.57872
CFS merit scores = 5.63588
CFS merit scores = 5.69094
CFS merit scores = 5.7444
CFS merit scores = 5.79653
CFS merit scores = 5.84587
CFS merit scores = 5.8944
CFS merit scores = 5.94207
CFS merit scores = 5.98903
CFS merit scores = 6.03459
CFS merit scores = 6.07821
CFS merit scores = 6.11792
CFS merit scores = 6.15343
CFS merit scores = 6.18692
CFS merit scores = 6.21938
CFS merit scores = 6.24989
CFS merit scores = 6.27796
CFS merit scores = 6.30496
CFS merit scores = 6.33171
CFS merit scores = 6.35761
CFS merit scores = 6.38276
CFS merit scores = 6.40606
CFS merit scores = 6.42845
CFS merit scores = 6.45024
CFS merit scores = 6.47155
CFS merit scores = 6.49288
CFS merit scores = 6.51381
CFS merit scores = 6.53484
CFS merit scores = 6.55467
CFS merit scores = 6.57413
CFS merit scores = 6.59287
CFS merit scores = 6.61071
CFS merit scores = 6.62822
CFS merit scores = 6.64514
CFS merit scores = 6.65964
CFS merit scores = 6.67398
CFS merit scores = 6.6881
CFS merit scores = 6.70189
CFS merit scores = 6.71396
CFS merit scores = 6.72508
CFS merit scores = 6.73547
CFS merit scores = 6.74523
CFS merit scores = 6.7551
CFS merit scores = 6.76519
CFS merit scores = 6.77524
CFS merit scores = 6.78464
CFS merit scores = 6.79382
CFS merit scores = 6.80164
CFS merit scores = 6.80912
CFS merit scores = 6.81695
CFS merit scores = 6.82494
CFS merit scores = 6.83216
CFS merit scores = 6.83869
CFS merit scores = 6.84546
CFS merit scores = 6.85233
CFS merit scores = 6.85941
CFS merit scores = 6.8665
CFS merit scores = 6.87288
CFS merit scores = 6.87769
CFS merit scores = 6.88288
CFS merit scores = 6.88721
CFS merit scores = 6.89162
CFS merit scores = 6.89497
CFS merit scores = 6.89768
CFS merit scores = 6.90005
CFS merit scores = 6.90199
CFS merit scores = 6.90342
CFS merit scores = 6.90523
CFS merit scores = 6.90665
CFS merit scores = 6.90759
CFS merit scores = 6.90862
CFS merit scores = 6.9099
CFS merit scores = 6.91036
CFS merit scores = 6.91086
CFS merit scores = 6.91168
CFS merit scores = 6.91289
CFS merit scores = 6.91437
CFS merit scores = 6.91521
CFS merit scores = 6.91626
CFS merit scores = 6.91725
CFS merit scores = 6.91731
CFS merit scores = 6.91736
CFS merit scores = 6.91715
CFS merit scores = 6.91699
CFS merit scores = 6.91692
CFS merit scores = 6.91542
CFS merit scores = 6.91382
CFS merit scores = 6.9123
CFS merit scores = 6.91035
CFS merit scores = 6.90795
CFS merit scores = 6.90566
CFS merit scores = 6.90361
CFS merit scores = 6.90122
CFS merit scores = 6.8986
CFS merit scores = 6.89616
CFS merit scores = 6.89369
CFS merit scores = 6.89148
CFS merit scores = 6.88954
CFS merit scores = 6.88728
CFS merit scores = 6.88485
CFS merit scores = 6.88179
CFS merit scores = 6.87824
CFS merit scores = 6.87476
CFS merit scores = 6.87132
CFS merit scores = 6.86695
CFS merit scores = 6.86285
CFS merit scores = 6.85904
CFS merit scores = 6.85518
CFS merit scores = 6.85122
CFS merit scores = 6.8473
CFS merit scores = 6.84316
CFS merit scores = 6.83842
CFS merit scores = 6.83304
CFS merit scores = 6.82788
CFS merit scores = 6.82301
CFS merit scores = 6.81802
CFS merit scores = 6.8129
CFS merit scores = 6.80803
CFS merit scores = 6.80337
CFS merit scores = 6.79835
CFS merit scores = 6.79329
CFS merit scores = 6.78769
CFS merit scores = 6.7822
CFS merit scores = 6.77579
CFS merit scores = 6.76955
CFS merit scores = 6.76314
CFS merit scores = 6.7566
CFS merit scores = 6.74983
CFS merit scores = 6.74305
CFS merit scores = 6.73624
CFS merit scores = 6.72967
CFS merit scores = 6.72336
CFS merit scores = 6.71677
CFS merit scores = 6.70997
CFS merit scores = 6.70331
CFS merit scores = 6.69696
CFS merit scores = 6.69061
CFS merit scores = 6.68423
CFS merit scores = 6.67801
CFS merit scores = 6.67198
CFS merit scores = 6.6661
CFS merit scores = 6.66032
CFS merit scores = 6.6547
CFS merit scores = 6.64914
CFS merit scores = 6.64377
CFS merit scores = 6.63814
CFS merit scores = 6.63243
CFS merit scores = 6.62647
CFS merit scores = 6.62045
CFS merit scores = 6.61462
CFS merit scores = 6.60878
CFS merit scores = 6.6028
CFS merit scores = 6.59665
CFS merit scores = 6.59051
CFS merit scores = 6.5842
CFS merit scores = 6.57799
CFS merit scores = 6.57194
CFS merit scores = 6.56609
CFS merit scores = 6.5599
CFS merit scores = 6.55366
CFS merit scores = 6.54714
CFS merit scores = 6.54077
CFS merit scores = 6.53421
CFS merit scores = 6.52773
CFS merit scores = 6.52128
CFS merit scores = 6.5149
CFS merit scores = 6.50845
CFS merit scores = 6.50193
CFS merit scores = 6.49515
CFS merit scores = 6.48836
CFS merit scores = 6.48149
CFS merit scores = 6.47463
CFS merit scores = 6.46792
CFS merit scores = 6.46127
CFS merit scores = 6.45462
CFS merit scores = 6.44809
CFS merit scores = 6.44166
CFS merit scores = 6.43534
CFS merit scores = 6.42824
CFS merit scores = 6.42128
CFS merit scores = 6.41443
CFS merit scores = 6.4077
CFS merit scores = 6.40118
CFS merit scores = 6.39482
CFS merit scores = 6.38833
CFS merit scores = 6.38137
CFS merit scores = 6.37402
CFS merit scores = 6.36649
CFS merit scores = 6.35908
CFS merit scores = 6.35164
CFS merit scores = 6.34416
CFS merit scores = 6.33644
CFS merit scores = 6.32884
CFS merit scores = 6.32133
CFS merit scores = 6.31368
CFS merit scores = 6.30617
CFS merit scores = 6.29875
CFS merit scores = 6.29134
CFS merit scores = 6.28329
CFS merit scores = 6.27535
CFS merit scores = 6.26755
CFS merit scores = 6.25988
CFS merit scores = 6.25213
CFS merit scores = 6.24407
CFS merit scores = 6.23604
CFS merit scores = 6.22795
CFS merit scores = 6.21996
CFS merit scores = 6.21183
CFS merit scores = 6.20336
CFS merit scores = 6.19494
CFS merit scores = 6.18618
CFS merit scores = 6.17762
CFS merit scores = 6.16881
CFS merit scores = 6.1601
CFS merit scores = 6.15134
CFS merit scores = 6.14267
CFS merit scores = 6.13404
CFS merit scores = 6.12545
CFS merit scores = 6.11684
CFS merit scores = 6.10816
CFS merit scores = 6.0997
CFS merit scores = 6.09131
CFS merit scores = 6.08263
CFS merit scores = 6.07403
CFS merit scores = 6.06551
CFS merit scores = 6.05715
CFS merit scores = 6.04885
CFS merit scores = 6.04065
CFS merit scores = 6.03259
CFS merit scores = 6.02458
CFS merit scores = 6.01669
CFS merit scores = 6.00873
CFS merit scores = 6.00083
CFS merit scores = 5.99303
CFS merit scores = 5.98514
CFS merit scores = 5.97745
CFS merit scores = 5.96972
CFS merit scores = 5.96214
CFS merit scores = 5.95469
CFS merit scores = 5.94722
CFS merit scores = 5.9395
CFS merit scores = 5.93193
CFS merit scores = 5.9242
CFS merit scores = 5.91653
CFS merit scores = 5.90897
CFS merit scores = 5.90141
CFS merit scores = 5.89402
CFS merit scores = 5.88666
CFS merit scores = 5.87931
CFS merit scores = 5.87188
CFS merit scores = 5.86449
CFS merit scores = 5.85713
CFS merit scores = 5.8499
CFS merit scores = 5.84274
CFS merit scores = 5.83554
CFS merit scores = 5.82834
CFS merit scores = 5.82117
CFS merit scores = 5.81407
CFS merit scores = 5.80702
CFS merit scores = 5.8001
CFS merit scores = 5.79315
CFS merit scores = 5.78626
CFS merit scores = 5.77946
CFS merit scores = 5.7727
CFS merit scores = 5.76599
CFS merit scores = 5.75926
CFS merit scores = 5.7526
CFS merit scores = 5.74598
CFS merit scores = 5.73945
CFS merit scores = 5.73302
CFS merit scores = 5.72661
CFS merit scores = 5.72027
CFS merit scores = 5.71384
CFS merit scores = 5.70749
CFS merit scores = 5.70123
CFS merit scores = 5.69502
CFS merit scores = 5.68872
CFS merit scores = 5.68242
CFS merit scores = 5.6762
CFS merit scores = 5.66995
CFS merit scores = 5.66373
CFS merit scores = 5.6576
CFS merit scores = 5.65153
CFS merit scores = 5.64548
CFS merit scores = 5.6395
CFS merit scores = 5.63361
CFS merit scores = 5.62785
CFS merit scores = 5.62205
CFS merit scores = 5.61617
CFS merit scores = 5.61035
CFS merit scores = 5.60458
CFS merit scores = 5.59881
CFS merit scores = 5.59309
CFS merit scores = 5.5874
CFS merit scores = 5.58175
CFS merit scores = 5.57604
CFS merit scores = 5.57043
CFS merit scores = 5.56486
CFS merit scores = 5.55927
CFS merit scores = 5.55362
CFS merit scores = 5.548
CFS merit scores = 5.54247
CFS merit scores = 5.53694
CFS merit scores = 5.53142
CFS merit scores = 5.526
CFS merit scores = 5.52051
CFS merit scores = 5.51514
CFS merit scores = 5.50974
CFS merit scores = 5.50441
CFS merit scores = 5.499
CFS merit scores = 5.49358
CFS merit scores = 5.48813
CFS merit scores = 5.48278
CFS merit scores = 5.47755
CFS merit scores = 5.47229
CFS merit scores = 5.46705
CFS merit scores = 5.46178
CFS merit scores = 5.45654
CFS merit scores = 5.45138
CFS merit scores = 5.44621
CFS merit scores = 5.44111
CFS merit scores = 5.43602
CFS merit scores = 5.43087
CFS merit scores = 5.42571
CFS merit scores = 5.42063
CFS merit scores = 5.41553
CFS merit scores = 5.41042
CFS merit scores = 5.40533
CFS merit scores = 5.40023
CFS merit scores = 5.3952
CFS merit scores = 5.39014
CFS merit scores = 5.38507
CFS merit scores = 5.38003
CFS merit scores = 5.37498
CFS merit scores = 5.36994
CFS merit scores = 5.36493
CFS merit scores = 5.35995
CFS merit scores = 5.35496
CFS merit scores = 5.34989
CFS merit scores = 5.34491
CFS merit scores = 5.33994
CFS merit scores = 5.33502
CFS merit scores = 5.33
CFS merit scores = 5.32504
CFS merit scores = 5.32014
CFS merit scores = 5.31529
CFS merit scores = 5.31012
CFS merit scores = 5.30498
CFS merit scores = 5.29991
CFS merit scores = 5.29477
CFS merit scores = 5.28968
CFS merit scores = 5.28462
CFS merit scores = 5.27961
CFS merit scores = 5.27459
CFS merit scores = 5.26958
CFS merit scores = 5.26449
CFS merit scores = 5.25945
CFS merit scores = 5.25424
CFS merit scores = 5.24912
CFS merit scores = 5.24395
CFS merit scores = 5.23886
CFS merit scores = 5.23378
CFS merit scores = 5.22874
CFS merit scores = 5.22362
CFS merit scores = 5.21848
CFS merit scores = 5.21337
CFS merit scores = 5.20815
CFS merit scores = 5.203
CFS merit scores = 5.19787
CFS merit scores = 5.19272
CFS merit scores = 5.18754
CFS merit scores = 5.18227
CFS merit scores = 5.17703
CFS merit scores = 5.17186
CFS merit scores = 5.16666
CFS merit scores = 5.1614
CFS merit scores = 5.15616
CFS merit scores = 5.15075
CFS merit scores = 5.14539
CFS merit scores = 5.14001
CFS merit scores = 5.13449
CFS merit scores = 5.12897
CFS merit scores = 5.12349
CFS merit scores = 5.11806
CFS merit scores = 5.11264
CFS merit scores = 5.10719
CFS merit scores = 5.10175
CFS merit scores = 5.09626
CFS merit scores = 5.09075
CFS merit scores = 5.08518
CFS merit scores = 5.07965
CFS merit scores = 5.07411
CFS merit scores = 5.06858
CFS merit scores = 5.06301
CFS merit scores = 5.05744
CFS merit scores = 5.05189
CFS merit scores = 5.04637
CFS merit scores = 5.04087
CFS merit scores = 5.0354
CFS merit scores = 5.02987
CFS merit scores = 5.02421
CFS merit scores = 5.01864
CFS merit scores = 5.01296
CFS merit scores = 5.00728
CFS merit scores = 5.00144
CFS merit scores = 4.99567
CFS merit scores = 4.9899
CFS merit scores = 4.9839
CFS merit scores = 4.97778
CFS merit scores = 4.97156
CFS merit scores = 4.96536
CFS merit scores = 4.95917
CFS merit scores = 4.95293
CFS merit scores = 4.94673
CFS merit scores = 4.94059
CFS merit scores = 4.93441
CFS merit scores = 4.92822
CFS merit scores = 4.92195
CFS merit scores = 4.91571
CFS merit scores = 4.90944
CFS merit scores = 4.90306
CFS merit scores = 4.89653
CFS merit scores = 4.89001
CFS merit scores = 4.88356
CFS merit scores = 4.87658
CFS merit scores = 4.86947
CFS merit scores = 4.86243
CFS merit scores = 4.85535
CFS merit scores = 4.84834
CFS merit scores = 4.84129
CFS merit scores = 4.83427
CFS merit scores = 4.82722
CFS merit scores = 4.82018
CFS merit scores = 4.81316
CFS merit scores = 4.80611
CFS merit scores = 4.79915
CFS merit scores = 4.79205
CFS merit scores = 4.78488
CFS merit scores = 4.77767
CFS merit scores = 4.77014
CFS merit scores = 4.7625
CFS merit scores = 4.75475
CFS merit scores = 4.74705
CFS merit scores = 4.7391
CFS merit scores = 4.72987
CFS merit scores = 4.71961
CFS merit scores = 4.70902
CFS merit scores = 4.69549
cnt = 1	feature = 56	correl = -0.353201	descr = Gibbs_of_Target_Sequence__Pos_20_Step_1
cnt = 2	feature = 44	correl = 0.250012	descr = Gibbs_of_Target_Sequence__Pos_1_Step_1
cnt = 3	feature = 617	correl = -0.188619	descr = N_Gram_TCTC
cnt = 4	feature = 206	correl = 0.125725	descr = N_Gram_AGTCA
cnt = 5	feature = 266	correl = 0.0977781	descr = N_Gram_CACTC
cnt = 6	feature = 409	correl = 0.0891595	descr = N_Gram_GACTA
cnt = 7	feature = 653	correl = 0.0764455	descr = N_Gram_TGGGG
cnt = 8	feature = 579	correl = 0.0757763	descr = N_Gram_TATAT
cnt = 9	feature = 690	correl = 0.0594649	descr = N_Gram_TTGCA
cnt = 10	feature = 518	correl = -0.0529673	descr = N_Gram_GGGTT
cnt = 11	feature = 577	correl = 0.0922287	descr = N_Gram_TAGCA
cnt = 12	feature = 575	correl = 0.046043	descr = N_Gram_TAGAC
cnt = 13	feature = 370	correl = 0.0718503	descr = N_Gram_CTCGG
cnt = 14	feature = 436	correl = 0.073306	descr = N_Gram_GCAAT
cnt = 15	feature = 212	correl = 0.0453462	descr = N_Gram_AGTTA
cnt = 16	feature = 395	correl = -0.0590736	descr = N_Gram_GAAAT
cnt = 17	feature = 392	correl = -0.0576625	descr = N_Gram_GAAAA
cnt = 18	feature = 413	correl = -0.0562514	descr = N_Gram_GAGAG
cnt = 19	feature = 321	correl = -0.049196	descr = N_Gram_CGACC
cnt = 20	feature = 568	correl = -0.0463739	descr = N_Gram_TAACG
cnt = 21	feature = 609	correl = 0.0806231	descr = N_Gram_TCGAC
cnt = 22	feature = 351	correl = 0.079212	descr = N_Gram_CGTGG
cnt = 23	feature = 297	correl = 0.115082	descr = N_Gram_CCCCC
cnt = 24	feature = 598	correl = 0.0524015	descr = N_Gram_TCCCG
cnt = 25	feature = 538	correl = -0.0459506	descr = N_Gram_GTCGC
cnt = 26	feature = 510	correl = 0.0453462	descr = N_Gram_GGGCT
cnt = 27	feature = 466	correl = 0.0453462	descr = N_Gram_GCGTA
cnt = 28	feature = 304	correl = 0.0453462	descr = N_Gram_CCGCA
cnt = 29	feature = 612	correl = 0.0947339	descr = N_Gram_TCGGC
cnt = 30	feature = 545	correl = 0.0573403	descr = N_Gram_GTGCG
cnt = 31	feature = 531	correl = 0.0506518	descr = N_Gram_GTATA
cnt = 32	feature = 300	correl = 0.0453462	descr = N_Gram_CCCGC
cnt = 33	feature = 676	correl = 0.0741783	descr = N_Gram_TTCAA
cnt = 34	feature = 360	correl = 0.0631922	descr = N_Gram_CTATA
cnt = 35	feature = 628	correl = 0.0515069	descr = N_Gram_TGAAA
cnt = 36	feature = 403	correl = -0.0682325	descr = N_Gram_GACCC
cnt = 37	feature = 295	correl = 0.0711821	descr = N_Gram_CCCAC
cnt = 38	feature = 393	correl = 0.0531548	descr = N_Gram_GAAAC
cnt = 39	feature = 421	correl = 0.0462035	descr = N_Gram_GATAC
cnt = 40	feature = 259	correl = -0.0444717	descr = N_Gram_CACCC
cnt = 41	feature = 424	correl = -0.0556583	descr = N_Gram_GATCG
cnt = 42	feature = 494	correl = 0.0729795	descr = N_Gram_GGCCC
cnt = 43	feature = 514	correl = 0.0453462	descr = N_Gram_GGGGT
cnt = 44	feature = 284	correl = 0.0519672	descr = N_Gram_CCAAT
cnt = 45	feature = 339	correl = 0.0641909	descr = N_Gram_CGGCC
cnt = 46	feature = 600	correl = 0.0473609	descr = N_Gram_TCCGA
cnt = 47	feature = 616	correl = 0.0568421	descr = N_Gram_TCTAC
cnt = 48	feature = 523	correl = 0.0556017	descr = N_Gram_GGTGC
cnt = 49	feature = 427	correl = 0.065034	descr = N_Gram_GATGT
cnt = 50	feature = 288	correl = -0.0590093	descr = N_Gram_CCAGT
cnt = 51	feature = 412	correl = -0.0547154	descr = N_Gram_GAGAC
cnt = 52	feature = 316	correl = 0.0606705	descr = N_Gram_CCTCT
cnt = 53	feature = 556	correl = -0.0725224	descr = N_Gram_GTTAC
cnt = 54	feature = 624	correl = -0.117639	descr = N_Gram_TCTTA
cnt = 55	feature = 417	correl = 0.116505	descr = N_Gram_GAGTC
cnt = 56	feature = 429	correl = -0.0605618	descr = N_Gram_GATTA
cnt = 57	feature = 458	correl = 0.138322	descr = N_Gram_GCCTT
cnt = 58	feature = 264	correl = 0.056201	descr = N_Gram_CACGT
cnt = 59	feature = 309	correl = -0.0732728	descr = N_Gram_CCGGT
cnt = 60	feature = 280	correl = -0.0497657	descr = N_Gram_CATGC
cnt = 61	feature = 561	correl = 0.0452268	descr = N_Gram_GTTGC
cnt = 62	feature = 397	correl = -0.0439102	descr = N_Gram_GAAGG
cnt = 63	feature = 426	correl = -0.0500458	descr = N_Gram_GATGC
cnt = 64	feature = 516	correl = 0.0780126	descr = N_Gram_GGGTA
cnt = 65	feature = 317	correl = 0.0652478	descr = N_Gram_CCTGC
cnt = 66	feature = 252	correl = 0.0974183	descr = N_Gram_CAAGG
cnt = 67	feature = 509	correl = 0.0811695	descr = N_Gram_GGGCG
cnt = 68	feature = 218	correl = 0.0550219	descr = N_Gram_ATACA
cnt = 69	feature = 313	correl = 0.0676048	descr = N_Gram_CCTCA
cnt = 70	feature = 241	correl = 0.0446791	descr = N_Gram_ATTGG
cnt = 71	feature = 680	correl = 0.0447817	descr = N_Gram_TTCGA
cnt = 72	feature = 646	correl = 0.0893984	descr = N_Gram_TGGAG
cnt = 73	feature = 340	correl = 0.0702472	descr = N_Gram_CGGCG
cnt = 74	feature = 546	correl = 0.0580781	descr = N_Gram_GTGCT
cnt = 75	feature = 407	correl = 0.0453462	descr = N_Gram_GACGG
cnt = 76	feature = 480	correl = -0.0496158	descr = N_Gram_GGAAC
cnt = 77	feature = 557	correl = 0.0802505	descr = N_Gram_GTTCC
cnt = 78	feature = 574	correl = 0.0729653	descr = N_Gram_TACGA
cnt = 79	feature = 226	correl = -0.0567228	descr = N_Gram_ATCAT
cnt = 80	feature = 217	correl = -0.149135	descr = N_Gram_ATAAG
cnt = 81	feature = 356	correl = 0.0453462	descr = N_Gram_CTAAA
cnt = 82	feature = 361	correl = 0.0806231	descr = N_Gram_CTATT
cnt = 83	feature = 230	correl = -0.104281	descr = N_Gram_ATCGG
cnt = 84	feature = 659	correl = 0.0577553	descr = N_Gram_TGTAA
cnt = 85	feature = 459	correl = -0.0485576	descr = N_Gram_GCGAC
cnt = 86	feature = 385	correl = -0.121969	descr = N_Gram_CTTGC
cnt = 87	feature = 526	correl = -0.0571564	descr = N_Gram_GGTTA
cnt = 88	feature = 338	correl = 0.106138	descr = N_Gram_CGGCA
cnt = 89	feature = 578	correl = 0.0449751	descr = N_Gram_TATAG
cnt = 90	feature = 434	correl = 0.0612091	descr = N_Gram_GCAAA
cnt = 91	feature = 636	correl = -0.0472414	descr = N_Gram_TGATC
cnt = 92	feature = 504	correl = 0.0641909	descr = N_Gram_GGGAC
cnt = 93	feature = 255	correl = 0.0542035	descr = N_Gram_CACAG
cnt = 94	feature = 251	correl = 0.0622593	descr = N_Gram_CAAGC
cnt = 95	feature = 401	correl = 0.0449003	descr = N_Gram_GACAC
cnt = 96	feature = 620	correl = 0.0485708	descr = N_Gram_TCTCG
cnt = 97	feature = 584	correl = 0.0472183	descr = N_Gram_TCAAA
cnt = 98	feature = 555	correl = 0.0453462	descr = N_Gram_GTTAA
cnt = 99	feature = 455	correl = -0.0562514	descr = N_Gram_GCCGT
cnt = 100	feature = 597	correl = 0.0568471	descr = N_Gram_TCCCC
cnt = 101	feature = 479	correl = 0.139855	descr = N_Gram_GGAAA
cnt = 102	feature = 221	correl = 0.059871	descr = N_Gram_ATAGC
cnt = 103	feature = 558	correl = -0.0482855	descr = N_Gram_GTTCG
cnt = 104	feature = 448	correl = 0.0704377	descr = N_Gram_GCCAG
cnt = 105	feature = 328	correl = -0.0490798	descr = N_Gram_CGATG
cnt = 106	feature = 332	correl = 0.0806231	descr = N_Gram_CGCCT
cnt = 107	feature = 664	correl = 0.131051	descr = N_Gram_TGTGG
cnt = 108	feature = 222	correl = 0.0718812	descr = N_Gram_ATAGT
cnt = 109	feature = 242	correl = 0.082843	descr = N_Gram_ATTGT
cnt = 110	feature = 357	correl = 0.0568421	descr = N_Gram_CTACT
cnt = 111	feature = 440	correl = -0.0721949	descr = N_Gram_GCAGA
cnt = 112	feature = 688	correl = -0.0591405	descr = N_Gram_TTGAG
cnt = 113	feature = 673	correl = -0.0574251	descr = N_Gram_TTATT
cnt = 114	feature = 469	correl = 0.0866626	descr = N_Gram_GCTAT
cnt = 115	feature = 549	correl = 0.0791721	descr = N_Gram_GTGGG
cnt = 116	feature = 468	correl = 0.118123	descr = N_Gram_GCGTG
cnt = 117	feature = 312	correl = 0.0558015	descr = N_Gram_CCTAT
cnt = 118	feature = 327	correl = -0.0446597	descr = N_Gram_CGATC
cnt = 119	feature = 601	correl = -0.0977886	descr = N_Gram_TCCGC
cnt = 120	feature = 438	correl = 0.04926	descr = N_Gram_GCACC
cnt = 121	feature = 633	correl = 0.0801463	descr = N_Gram_TGAGT
cnt = 122	feature = 681	correl = -0.0558762	descr = N_Gram_TTCGG
cnt = 123	feature = 454	correl = 0.0815175	descr = N_Gram_GCCGG
cnt = 124	feature = 517	correl = 0.093386	descr = N_Gram_GGGTC
cnt = 125	feature = 219	correl = -0.0501446	descr = N_Gram_ATACT
cnt = 126	feature = 431	correl = -0.0897428	descr = N_Gram_GATTT
cnt = 127	feature = 271	correl = 0.0629797	descr = N_Gram_CAGGA
cnt = 128	feature = 298	correl = 0.0453462	descr = N_Gram_CCCCG
cnt = 129	feature = 464	correl = 0.0447246	descr = N_Gram_GCGGT
cnt = 130	feature = 687	correl = -0.051154	descr = N_Gram_TTGAA
cnt = 131	feature = 224	correl = 0.0864478	descr = N_Gram_ATATA
cnt = 132	feature = 543	correl = 0.0573737	descr = N_Gram_GTGAC
cnt = 133	feature = 512	correl = 0.0679232	descr = N_Gram_GGGGC
cnt = 134	feature = 353	correl = -0.0473352	descr = N_Gram_CGTTC
cnt = 135	feature = 394	correl = 0.101802	descr = N_Gram_GAAAG
cnt = 136	feature = 484	correl = 0.0641909	descr = N_Gram_GGACG
cnt = 137	feature = 439	correl = 0.119	descr = N_Gram_GCACT
cnt = 138	feature = 387	correl = 0.0654821	descr = N_Gram_CTTGT
cnt = 139	feature = 382	correl = 0.0499655	descr = N_Gram_CTTCC
cnt = 140	feature = 342	correl = 0.0869933	descr = N_Gram_CGGGA
cnt = 141	feature = 533	correl = -0.0509081	descr = N_Gram_GTCAA
cnt = 142	feature = 576	correl = -0.0623623	descr = N_Gram_TAGAT
cnt = 143	feature = 373	correl = 0.0486288	descr = N_Gram_CTGAG
cnt = 144	feature = 285	correl = 0.0600075	descr = N_Gram_CCACC
cnt = 145	feature = 237	correl = 0.0443948	descr = N_Gram_ATGTG
cnt = 146	feature = 487	correl = 0.0899577	descr = N_Gram_GGAGT
cnt = 147	feature = 376	correl = 0.0563687	descr = N_Gram_CTGGG
cnt = 148	feature = 450	correl = 0.0515042	descr = N_Gram_GCCCA
cnt = 149	feature = 322	correl = -0.0717699	descr = N_Gram_CGACG
cnt = 150	feature = 386	correl = 0.0910274	descr = N_Gram_CTTGG
cnt = 151	feature = 614	correl = -0.0485637	descr = N_Gram_TCGTC
cnt = 152	feature = 508	correl = 0.107561	descr = N_Gram_GGGCC
cnt = 153	feature = 451	correl = 0.0737958	descr = N_Gram_GCCCG
cnt = 154	feature = 656	correl = 0.0554953	descr = N_Gram_TGGTA
cnt = 155	feature = 672	correl = -0.0819578	descr = N_Gram_TTATA
cnt = 156	feature = 640	correl = 0.107159	descr = N_Gram_TGCAA
cnt = 157	feature = 422	correl = 0.0670741	descr = N_Gram_GATAT
cnt = 158	feature = 537	correl = -0.107616	descr = N_Gram_GTCGA
cnt = 159	feature = 267	correl = -0.0638971	descr = N_Gram_CAGAA
cnt = 160	feature = 371	correl = 0.0601623	descr = N_Gram_CTCTA
cnt = 161	feature = 314	correl = -0.129731	descr = N_Gram_CCTCC
cnt = 162	feature = 663	correl = 0.0705693	descr = N_Gram_TGTGA
cnt = 163	feature = 273	correl = 0.112846	descr = N_Gram_CAGTA
cnt = 164	feature = 228	correl = -0.0524821	descr = N_Gram_ATCCT
cnt = 165	feature = 136	correl = -0.0552547	descr = N_Gram_AATCA
cnt = 166	feature = 260	correl = 0.0591739	descr = N_Gram_CACCG
cnt = 167	feature = 499	correl = 0.0703178	descr = N_Gram_GGCGG
cnt = 168	feature = 404	correl = 0.0598351	descr = N_Gram_GACCG
cnt = 169	feature = 611	correl = 0.0741223	descr = N_Gram_TCGGA
cnt = 170	feature = 548	correl = 0.139071	descr = N_Gram_GTGGC
cnt = 171	feature = 258	correl = 0.0833795	descr = N_Gram_CACCA
cnt = 172	feature = 350	correl = 0.106189	descr = N_Gram_CGTGC
cnt = 173	feature = 249	correl = 0.0635672	descr = N_Gram_CAAAG
cnt = 174	feature = 654	correl = 0.0767751	descr = N_Gram_TGGGT
cnt = 175	feature = 652	correl = 0.0503692	descr = N_Gram_TGGGA
cnt = 176	feature = 661	correl = 0.0466068	descr = N_Gram_TGTCC
cnt = 177	feature = 380	correl = -0.112116	descr = N_Gram_CTTAT
cnt = 178	feature = 520	correl = -0.0673475	descr = N_Gram_GGTAA
cnt = 179	feature = 441	correl = 0.0475023	descr = N_Gram_GCAGC
cnt = 180	feature = 613	correl = -0.0475809	descr = N_Gram_TCGGG
cnt = 181	feature = 572	correl = -0.151264	descr = N_Gram_TAAGT
cnt = 182	feature = 635	correl = 0.0545243	descr = N_Gram_TGATA
cnt = 183	feature = 324	correl = 0.086002	descr = N_Gram_CGAGG
cnt = 184	feature = 501	correl = 0.125627	descr = N_Gram_GGCTT
cnt = 185	feature = 410	correl = -0.0570613	descr = N_Gram_GACTG
cnt = 186	feature = 244	correl = -0.0769311	descr = N_Gram_ATTTG
cnt = 187	feature = 453	correl = 0.0589525	descr = N_Gram_GCCGC
cnt = 188	feature = 457	correl = 0.0805039	descr = N_Gram_GCCTC
cnt = 189	feature = 283	correl = 0.0668142	descr = N_Gram_CCAAG
cnt = 190	feature = 678	correl = 0.0773368	descr = N_Gram_TTCCA
cnt = 191	feature = 363	correl = 0.056201	descr = N_Gram_CTCAA
cnt = 192	feature = 442	correl = 0.099163	descr = N_Gram_GCAGT
cnt = 193	feature = 660	correl = -0.0544036	descr = N_Gram_TGTCA
cnt = 194	feature = 703	correl = -0.0503227	descr = N_Gram_TTTTG
cnt = 195	feature = 527	correl = 0.0914936	descr = N_Gram_GGTTG
cnt = 196	feature = 325	correl = -0.0905903	descr = N_Gram_CGAGT
cnt = 197	feature = 498	correl = 0.112559	descr = N_Gram_GGCGC
cnt = 198	feature = 368	correl = -0.0790628	descr = N_Gram_CTCCG
cnt = 199	feature = 677	correl = 0.0567785	descr = N_Gram_TTCAG
cnt = 200	feature = 648	correl = 0.112615	descr = N_Gram_TGGCC
cnt = 201	feature = 231	correl = 0.0803255	descr = N_Gram_ATCTG
cnt = 202	feature = 416	correl = 0.0589398	descr = N_Gram_GAGGT
cnt = 203	feature = 553	correl = 0.0699349	descr = N_Gram_GTGTG
cnt = 204	feature = 449	correl = 0.0579547	descr = N_Gram_GCCAT
cnt = 205	feature = 408	correl = -0.0547556	descr = N_Gram_GACGT
cnt = 206	feature = 315	correl = 0.0608474	descr = N_Gram_CCTCG
cnt = 207	feature = 483	correl = 0.110261	descr = N_Gram_GGACC
cnt = 208	feature = 589	correl = 0.0816511	descr = N_Gram_TCAGC
cnt = 209	feature = 235	correl = -0.0655336	descr = N_Gram_ATGCT
cnt = 210	feature = 491	correl = 0.087013	descr = N_Gram_GGCAT
cnt = 211	feature = 644	correl = -0.158141	descr = N_Gram_TGCGT
cnt = 212	feature = 301	correl = 0.0711427	descr = N_Gram_CCCGG
cnt = 213	feature = 278	correl = -0.0611866	descr = N_Gram_CATCG
cnt = 214	feature = 463	correl = 0.0601642	descr = N_Gram_GCGGG
cnt = 215	feature = 296	correl = 0.0463607	descr = N_Gram_CCCC
cnt = 216	feature = 539	correl = 0.0991469	descr = N_Gram_GTCGG
cnt = 217	feature = 344	correl = -0.0792051	descr = N_Gram_CGGTA
cnt = 218	feature = 400	correl = 0.0497277	descr = N_Gram_GACA
cnt = 219	feature = 435	correl = 0.0934799	descr = N_Gram_GCAAC
cnt = 220	feature = 700	correl = -0.0751545	descr = N_Gram_TTTGG
cnt = 221	feature = 336	correl = 0.0741223	descr = N_Gram_CGGAA
cnt = 222	feature = 331	correl = 0.101505	descr = N_Gram_CGCCG
cnt = 223	feature = 399	correl = -0.0466347	descr = N_Gram_GAATA
cnt = 224	feature = 488	correl = -0.105065	descr = N_Gram_GGATC
cnt = 225	feature = 587	correl = 0.0993655	descr = N_Gram_TCACC
cnt = 226	feature = 345	correl = 0.0607439	descr = N_Gram_CGGTT
cnt = 227	feature = 232	correl = 0.051437	descr = N_Gram_ATCTT
cnt = 228	feature = 657	correl = 0.0694491	descr = N_Gram_TGGTC
cnt = 229	feature = 365	correl = -0.0792641	descr = N_Gram_CTCAT
cnt = 230	feature = 318	correl = -0.0584729	descr = N_Gram_CCTTC
cnt = 231	feature = 388	correl = 0.0457856	descr = N_Gram_CTTTA
cnt = 232	feature = 277	correl = 0.101152	descr = N_Gram_CATCC
cnt = 233	feature = 602	correl = -0.0855062	descr = N_Gram_TCCGG
cnt = 234	feature = 390	correl = 0.104142	descr = N_Gram_CTTTG
cnt = 235	feature = 411	correl = -0.0481458	descr = N_Gram_GAGA
cnt = 236	feature = 637	correl = -0.115257	descr = N_Gram_TGATT
cnt = 237	feature = 274	correl = 0.133118	descr = N_Gram_CAGTG
cnt = 238	feature = 563	correl = -0.0489243	descr = N_Gram_GTTGT
cnt = 239	feature = 396	correl = 0.108301	descr = N_Gram_GAAGA
cnt = 240	feature = 377	correl = 0.0594056	descr = N_Gram_CTGTG
cnt = 241	feature = 473	correl = 0.0663734	descr = N_Gram_GCTGC
cnt = 242	feature = 493	correl = 0.0821782	descr = N_Gram_GGCCA
cnt = 243	feature = 303	correl = 0.0467344	descr = N_Gram_CCGA
cnt = 244	feature = 691	correl = -0.158357	descr = N_Gram_TTGCG
cnt = 245	feature = 649	correl = -0.0590997	descr = N_Gram_TGGCG
cnt = 246	feature = 160	correl = -0.0481433	descr = N_Gram_ACGAT
cnt = 247	feature = 590	correl = 0.111061	descr = N_Gram_TCAGT
cnt = 248	feature = 364	correl = 0.0713122	descr = N_Gram_CTCAC
cnt = 249	feature = 650	correl = 0.124455	descr = N_Gram_TGGCT
cnt = 250	feature = 505	correl = 0.10458	descr = N_Gram_GGGAG
cnt = 251	feature = 391	correl = 0.0793839	descr = N_Gram_GAAA
cnt = 252	feature = 223	correl = 0.0476593	descr = N_Gram_ATAT
cnt = 253	feature = 291	correl = 0.0676408	descr = N_Gram_CCATC
cnt = 254	feature = 425	correl = -0.106802	descr = N_Gram_GATCT
cnt = 255	feature = 234	correl = -0.0954343	descr = N_Gram_ATGC
cnt = 256	feature = 261	correl = 0.0761145	descr = N_Gram_CACCT
cnt = 257	feature = 418	correl = -0.0845491	descr = N_Gram_GAGTT
cnt = 258	feature = 36	correl = -0.0603416	descr = Position_Specific_Bin_Base_17_Base_A
cnt = 259	feature = 24	correl = -0.0572736	descr = Position_Specific_Bin_Base_11_Base_G
cnt = 260	feature = 29	correl = -0.0510556	descr = Position_Specific_Bin_Base_13_Base_A
cnt = 261	feature = 207	correl = -0.154201	descr = N_Gram_AGTCT
cnt = 262	feature = 695	correl = 0.0458209	descr = N_Gram_TTGTT
cnt = 263	feature = 443	correl = 0.0755741	descr = N_Gram_GCAT
cnt = 264	feature = 618	correl = -0.0701702	descr = N_Gram_TCTCA
cnt = 265	feature = 335	correl = 0.0450802	descr = N_Gram_CGGA
cnt = 266	feature = 580	correl = -0.0484539	descr = N_Gram_TATT
cnt = 267	feature = 471	correl = -0.111966	descr = N_Gram_GCTCC
cnt = 268	feature = 605	correl = -0.0873015	descr = N_Gram_TCCTC
cnt = 269	feature = 263	correl = -0.0642739	descr = N_Gram_CACGA
cnt = 270	feature = 375	correl = 0.106193	descr = N_Gram_CTGCA
cnt = 271	feature = 596	correl = 0.0667987	descr = N_Gram_TCCC
cnt = 272	feature = 11	correl = -0.142041	descr = Position_Specific_Bin_Base_5_Base_A
cnt = 273	feature = 343	correl = 0.137662	descr = N_Gram_CGGGC
cnt = 274	feature = 28	correl = -0.132365	descr = Position_Specific_Bin_Base_12_Base_T
cnt = 275	feature = 18	correl = 0.0645701	descr = Position_Specific_Bin_Base_7_Base_T
cnt = 276	feature = 10	correl = 0.0634696	descr = Position_Specific_Bin_Base_3_Base_C
cnt = 277	feature = 467	correl = -0.131884	descr = N_Gram_GCGTC
cnt = 278	feature = 632	correl = -0.0665266	descr = N_Gram_TGAGG
cnt = 279	feature = 23	correl = 0.0642312	descr = Position_Specific_Bin_Base_10_Base_T
cnt = 280	feature = 20	correl = 0.0782312	descr = Position_Specific_Bin_Base_8_Base_T
cnt = 281	feature = 220	correl = 0.0645018	descr = N_Gram_ATAG
cnt = 282	feature = 21	correl = 0.0640465	descr = Position_Specific_Bin_Base_9_Base_G
cnt = 283	feature = 250	correl = 0.0699619	descr = N_Gram_CAAG
cnt = 284	feature = 16	correl = 0.0476967	descr = Position_Specific_Bin_Base_6_Base_T
cnt = 285	feature = 265	correl = 0.0541497	descr = N_Gram_CACT
cnt = 286	feature = 541	correl = -0.0968349	descr = N_Gram_GTCTT
cnt = 287	feature = 9	correl = -0.0443647	descr = Position_Specific_Bin_Base_3_Base_A
cnt = 288	feature = 398	correl = -0.0506871	descr = N_Gram_GAAGT
cnt = 289	feature = 379	correl = -0.0653101	descr = N_Gram_CTTA
cnt = 290	feature = 437	correl = 0.122173	descr = N_Gram_GCAC
cnt = 291	feature = 38	correl = -0.0717014	descr = Position_Specific_Bin_Base_17_Base_T
cnt = 292	feature = 433	correl = 0.120836	descr = N_Gram_GCAA
cnt = 293	feature = 40	correl = 0.123392	descr = Position_Specific_Bin_Base_18_Base_C
cnt = 294	feature = 31	correl = -0.104449	descr = Position_Specific_Bin_Base_14_Base_A
cnt = 295	feature = 384	correl = -0.0640448	descr = N_Gram_CTTGA
cnt = 296	feature = 69	correl = 0.0955724	descr = Fold_of_RNAi_Sequence_Pos_13
cnt = 297	feature = 216	correl = -0.103899	descr = N_Gram_ATAA
cnt = 298	feature = 651	correl = 0.116684	descr = N_Gram_TGGG
cnt = 299	feature = 105	correl = -0.0587574	descr = Fold_of_Target_NoBeginbrace_noends_Pos_8
cnt = 300	feature = 30	correl = 0.107969	descr = Position_Specific_Bin_Base_13_Base_C
cnt = 301	feature = 229	correl = -0.0623854	descr = N_Gram_ATCG
cnt = 302	feature = 14	correl = -0.107903	descr = Position_Specific_Bin_Base_6_Base_A
cnt = 303	feature = 610	correl = -0.116423	descr = N_Gram_TCGAG
cnt = 304	feature = 551	correl = 0.0913925	descr = N_Gram_GTGT
cnt = 305	feature = 13	correl = 0.0708226	descr = Position_Specific_Bin_Base_5_Base_G
cnt = 306	feature = 521	correl = 0.0675364	descr = N_Gram_GGTC
cnt = 307	feature = 554	correl = -0.0552052	descr = N_Gram_GTTA
cnt = 308	feature = 19	correl = -0.0654154	descr = Position_Specific_Bin_Base_8_Base_C
cnt = 309	feature = 37	correl = 0.109946	descr = Position_Specific_Bin_Base_17_Base_C
cnt = 310	feature = 475	correl = 0.0538052	descr = N_Gram_GCTT
cnt = 311	feature = 8	correl = 0.0776161	descr = Position_Specific_Bin_Base_2_Base_T
cnt = 312	feature = 22	correl = -0.0808149	descr = Position_Specific_Bin_Base_9_Base_T
cnt = 313	feature = 80	correl = 0.0622439	descr = Xue_Structure_Feature_C010
cnt = 314	feature = 460	correl = 0.0719566	descr = N_Gram_GCGCC
cnt = 315	feature = 279	correl = 0.110125	descr = N_Gram_CATCT
cnt = 316	feature = 355	correl = 0.0757138	descr = N_Gram_CTA
cnt = 317	feature = 32	correl = 0.107781	descr = Position_Specific_Bin_Base_14_Base_T
cnt = 318	feature = 626	correl = -0.0621569	descr = N_Gram_TCTTG
cnt = 319	feature = 27	correl = 0.0717415	descr = Position_Specific_Bin_Base_12_Base_G
cnt = 320	feature = 45	correl = 0.264406	descr = Gibbs_of_Target_Sequence__Pos_2_Step_1
cnt = 321	feature = 214	correl = -0.101767	descr = N_Gram_AGTTT
cnt = 322	feature = 481	correl = 0.0444349	descr = N_Gram_GGAAG
cnt = 323	feature = 208	correl = 0.0521898	descr = N_Gram_AGTG
cnt = 324	feature = 406	correl = -0.0492715	descr = N_Gram_GACG
cnt = 325	feature = 17	correl = -0.0526982	descr = Position_Specific_Bin_Base_7_Base_A
cnt = 326	feature = 47	correl = -0.0733237	descr = Gibbs_of_Target_Sequence__Pos_5_Step_1
cnt = 327	feature = 270	correl = -0.138749	descr = N_Gram_CAGCT
cnt = 328	feature = 281	correl = 0.0727402	descr = N_Gram_CCAA
cnt = 329	feature = 456	correl = 0.0968796	descr = N_Gram_GCCT
cnt = 330	feature = 420	correl = 0.0663401	descr = N_Gram_GATA
cnt = 331	feature = 34	correl = -0.120144	descr = Position_Specific_Bin_Base_16_Base_A
cnt = 332	feature = 233	correl = -0.0542312	descr = N_Gram_ATGA
cnt = 333	feature = 67	correl = 0.0596054	descr = Fold_of_RNAi_Sequence_Pos_11
cnt = 334	feature = 326	correl = -0.0442609	descr = N_Gram_CGAT
cnt = 335	feature = 693	correl = 0.0649774	descr = N_Gram_TTGGC
cnt = 336	feature = 15	correl = 0.118233	descr = Position_Specific_Bin_Base_6_Base_C
cnt = 337	feature = 310	correl = 0.0479851	descr = N_Gram_CCGT
cnt = 338	feature = 51	correl = -0.0948196	descr = Gibbs_of_Target_Sequence__Pos_13_Step_1
cnt = 339	feature = 35	correl = 0.1196	descr = Position_Specific_Bin_Base_16_Base_C
cnt = 340	feature = 71	correl = 0.0619605	descr = Fold_of_RNAi_Sequence_Pos_15
cnt = 341	feature = 586	correl = 0.0587503	descr = N_Gram_TCAC
cnt = 342	feature = 348	correl = -0.130565	descr = N_Gram_CGTCG
cnt = 343	feature = 25	correl = -0.0710841	descr = Position_Specific_Bin_Base_12_Base_A
cnt = 344	feature = 48	correl = -0.120615	descr = Gibbs_of_Target_Sequence__Pos_6_Step_1
cnt = 345	feature = 33	correl = 0.0550113	descr = Position_Specific_Bin_Base_15_Base_C
cnt = 346	feature = 569	correl = -0.107749	descr = N_Gram_TAAG
cnt = 347	feature = 428	correl = -0.0547407	descr = N_Gram_GATT
cnt = 348	feature = 675	correl = 0.0674461	descr = N_Gram_TTCA
cnt = 349	feature = 629	correl = -0.0612726	descr = N_Gram_TGAAG
cnt = 350	feature = 248	correl = 0.048969	descr = N_Gram_CAAA
cnt = 351	feature = 308	correl = 0.121247	descr = N_Gram_CCGGG
cnt = 352	feature = 49	correl = -0.177723	descr = Gibbs_of_Target_Sequence__Pos_7_Step_1
cnt = 353	feature = 76	correl = 0.122089	descr = Xue_Structure_Feature_A101
cnt = 354	feature = 655	correl = 0.0840314	descr = N_Gram_TGGT
cnt = 355	feature = 472	correl = 0.0703417	descr = N_Gram_GCTG
cnt = 356	feature = 679	correl = -0.0511823	descr = N_Gram_TTCCG
cnt = 357	feature = 595	correl = -0.171466	descr = N_Gram_TCCAG
cnt = 358	feature = 66	correl = 0.114137	descr = Fold_of_RNAi_Sequence_Pos_9
cnt = 359	feature = 525	correl = 0.0601741	descr = N_Gram_GGTT
cnt = 360	feature = 547	correl = 0.153445	descr = N_Gram_GTGG
cnt = 361	feature = 423	correl = -0.126839	descr = N_Gram_GATC
cnt = 362	feature = 452	correl = 0.0717261	descr = N_Gram_GCCG
cnt = 363	feature = 490	correl = 0.0936355	descr = N_Gram_GGCA
cnt = 364	feature = 529	correl = 0.0524988	descr = N_Gram_GTAA
cnt = 365	feature = 606	correl = -0.108429	descr = N_Gram_TCCTT
cnt = 366	feature = 625	correl = -0.132252	descr = N_Gram_TCTTC
cnt = 367	feature = 337	correl = 0.112002	descr = N_Gram_CGGC
cnt = 368	feature = 68	correl = 0.10223	descr = Fold_of_RNAi_Sequence_Pos_12
cnt = 369	feature = 564	correl = -0.0902552	descr = N_Gram_GTTTT
cnt = 370	feature = 46	correl = 0.0708243	descr = Gibbs_of_Target_Sequence__Pos_3_Step_1
cnt = 371	feature = 389	correl = -0.0535046	descr = N_Gram_CTTTC
cnt = 372	feature = 500	correl = 0.0539491	descr = N_Gram_GGCT
cnt = 373	feature = 39	correl = -0.272883	descr = Position_Specific_Bin_Base_18_Base_A
cnt = 374	feature = 447	correl = 0.0480186	descr = N_Gram_GCCA
cnt = 375	feature = 643	correl = -0.147022	descr = N_Gram_TGCG
cnt = 376	feature = 506	correl = 0.132731	descr = N_Gram_GGGC
cnt = 377	feature = 65	correl = 0.0680768	descr = Fold_of_RNAi_Sequence_Pos_6
cnt = 378	feature = 662	correl = 0.10002	descr = N_Gram_TGTG
cnt = 379	feature = 560	correl = 0.0646237	descr = N_Gram_GTTG
cnt = 380	feature = 511	correl = 0.0688865	descr = N_Gram_GGGG
cnt = 381	feature = 74	correl = -0.0611569	descr = Xue_Structure_Feature_A110
cnt = 382	feature = 12	correl = 0.10338	descr = Position_Specific_Bin_Base_5_Base_C
cnt = 383	feature = 54	correl = -0.179414	descr = Gibbs_of_Target_Sequence__Pos_18_Step_1
cnt = 384	feature = 671	correl = -0.0694959	descr = N_Gram_TTAT
cnt = 385	feature = 588	correl = 0.0799298	descr = N_Gram_TCAG
cnt = 386	feature = 630	correl = -0.049198	descr = N_Gram_TGAG
cnt = 387	feature = 60	correl = 0.160396	descr = Fold_of_RNAi_Sequence_Pos_0
cnt = 388	feature = 634	correl = -0.0920917	descr = N_Gram_TGAT
cnt = 389	feature = 608	correl = -0.0801673	descr = N_Gram_TCGA
cnt = 390	feature = 591	correl = -0.0490921	descr = N_Gram_TCAT
cnt = 391	feature = 289	correl = 0.0637071	descr = N_Gram_CCAT
cnt = 392	feature = 53	correl = -0.106536	descr = Gibbs_of_Target_Sequence__Pos_17_Step_1
cnt = 393	feature = 478	correl = 0.0756026	descr = N_Gram_GGAA
cnt = 394	feature = 41	correl = 0.293721	descr = Position_Specific_Bin_Base_18_Base_G
cnt = 395	feature = 26	correl = 0.141789	descr = Position_Specific_Bin_Base_12_Base_C
cnt = 396	feature = 73	correl = 0.0712512	descr = Xue_Structure_Feature_A111
cnt = 397	feature = 692	correl = 0.0597943	descr = N_Gram_TTGG
cnt = 398	feature = 540	correl = -0.0907469	descr = N_Gram_GTCT
cnt = 399	feature = 257	correl = 0.0983194	descr = N_Gram_CACC
cnt = 400	feature = 272	correl = 0.131904	descr = N_Gram_CAGT
cnt = 401	feature = 689	correl = -0.0849937	descr = N_Gram_TTGC
cnt = 402	feature = 573	correl = -0.0508894	descr = N_Gram_TAC
cnt = 403	feature = 62	correl = 0.147955	descr = Fold_of_RNAi_Sequence_Pos_2
cnt = 404	feature = 72	correl = 0.0668907	descr = Fold_of_RNAi_Sequence_Pos_16
cnt = 405	feature = 323	correl = -0.0609627	descr = N_Gram_CGAG
cnt = 406	feature = 686	correl = -0.0544068	descr = N_Gram_TTGA
cnt = 407	feature = 544	correl = 0.0453464	descr = N_Gram_GTGC
cnt = 408	feature = 461	correl = 0.0705884	descr = N_Gram_GCGG
cnt = 409	feature = 683	correl = -0.212999	descr = N_Gram_TTCTC
cnt = 410	feature = 70	correl = 0.0676775	descr = Fold_of_RNAi_Sequence_Pos_14
cnt = 411	feature = 492	correl = 0.161677	descr = N_Gram_GGCC
cnt = 412	feature = 75	correl = 0.0667554	descr = Xue_Structure_Feature_A100
cnt = 413	feature = 286	correl = -0.0984849	descr = N_Gram_CCAG
cnt = 414	feature = 704	correl = -0.094943	descr = N_Gram_TTTTT
cnt = 415	feature = 55	correl = -0.307746	descr = Gibbs_of_Target_Sequence__Pos_19_Step_1
cnt = 416	feature = 528	correl = 0.0584056	descr = N_Gram_GTA
cnt = 417	feature = 347	correl = -0.103353	descr = N_Gram_CGTC
cnt = 418	feature = 79	correl = 0.0584143	descr = Xue_Structure_Feature_C011
cnt = 419	feature = 276	correl = 0.0801075	descr = N_Gram_CATC
cnt = 420	feature = 64	correl = 0.0485876	descr = Fold_of_RNAi_Sequence_Pos_4
cnt = 421	feature = 647	correl = 0.0705965	descr = N_Gram_TGGC
cnt = 422	feature = 470	correl = -0.0725255	descr = N_Gram_GCTC
cnt = 423	feature = 536	correl = -0.0829008	descr = N_Gram_GTCG
cnt = 424	feature = 292	correl = 0.0527339	descr = N_Gram_CCC
cnt = 425	feature = 211	correl = -0.0483691	descr = N_Gram_AGTT
cnt = 426	feature = 684	correl = -0.123932	descr = N_Gram_TTCTT
cnt = 427	feature = 599	correl = -0.0681458	descr = N_Gram_TCCG
cnt = 428	feature = 329	correl = 0.068311	descr = N_Gram_CGCC
cnt = 429	feature = 61	correl = 0.185591	descr = Fold_of_RNAi_Sequence_Pos_1
cnt = 430	feature = 497	correl = 0.0564006	descr = N_Gram_GGCG
cnt = 431	feature = 594	correl = -0.113573	descr = N_Gram_TCCA
cnt = 432	feature = 603	correl = -0.100749	descr = N_Gram_TCCT
cnt = 433	feature = 503	correl = 0.0997457	descr = N_Gram_GGGA
cnt = 434	feature = 247	correl = 0.130837	descr = N_Gram_CAA
cnt = 435	feature = 254	correl = 0.0645214	descr = N_Gram_CAC
cnt = 436	feature = 63	correl = 0.083879	descr = Fold_of_RNAi_Sequence_Pos_3
cnt = 437	feature = 432	correl = 0.146631	descr = N_Gram_GCA
cnt = 438	feature = 383	correl = -0.203289	descr = N_Gram_CTTCT
cnt = 439	feature = 275	correl = 0.0684393	descr = N_Gram_CAT
cnt = 440	feature = 238	correl = -0.0527772	descr = N_Gram_ATT
cnt = 441	feature = 465	correl = -0.0799468	descr = N_Gram_GCGT
cnt = 442	feature = 532	correl = -0.0952486	descr = N_Gram_GTC
cnt = 443	feature = 667	correl = -0.0910352	descr = N_Gram_TTA
cnt = 444	feature = 306	correl = 0.0474194	descr = N_Gram_CCGG
cnt = 445	feature = 419	correl = -0.0479912	descr = N_Gram_GAT
cnt = 446	feature = 619	correl = -0.115604	descr = N_Gram_TCTCC
cnt = 447	feature = 702	correl = -0.133017	descr = N_Gram_TTTTC
cnt = 448	feature = 645	correl = 0.109526	descr = N_Gram_TGG
cnt = 449	feature = 78	correl = 0.090984	descr = Xue_Structure_Feature_C110
cnt = 450	feature = 627	correl = -0.0770555	descr = N_Gram_TGA
cnt = 451	feature = 542	correl = 0.152259	descr = N_Gram_GTG
cnt = 452	feature = 519	correl = 0.0987397	descr = N_Gram_GGT
cnt = 453	feature = 319	correl = -0.0498404	descr = N_Gram_CGA
cnt = 454	feature = 638	correl = -0.0590736	descr = N_Gram_TGC
cnt = 455	feature = 583	correl = 0.0621796	descr = N_Gram_TCA
cnt = 456	feature = 477	correl = 0.116477	descr = N_Gram_GGA
cnt = 457	feature = 86	correl = 0.0742608	descr = Xue_Structure_Feature_G011
cnt = 458	feature = 83	correl = 0.128216	descr = Xue_Structure_Feature_G110
cnt = 459	feature = 225	correl = -0.0561611	descr = N_Gram_ATC
cnt = 460	feature = 341	correl = 0.109567	descr = N_Gram_CGGG
cnt = 461	feature = 607	correl = -0.091167	descr = N_Gram_TCG
cnt = 462	feature = 77	correl = 0.0861776	descr = Xue_Structure_Feature_C111
cnt = 463	feature = 701	correl = -0.12353	descr = N_Gram_TTTT
cnt = 464	feature = 378	correl = -0.0990588	descr = N_Gram_CTT
cnt = 465	feature = 615	correl = -0.124099	descr = N_Gram_TCT
cnt = 466	feature = 446	correl = 0.0867499	descr = N_Gram_GCC
cnt = 467	feature = 697	correl = -0.12556	descr = N_Gram_TTTC
cnt = 468	feature = 565	correl = -0.062562	descr = N_Gram_TA
cnt = 469	feature = 362	correl = -0.125068	descr = N_Gram_CTC
cnt = 470	feature = 82	correl = 0.111591	descr = Xue_Structure_Feature_G111
cnt = 471	feature = 502	correl = 0.16882	descr = N_Gram_GGG
cnt = 472	feature = 215	correl = -0.107988	descr = N_Gram_AT
cnt = 473	feature = 246	correl = 0.106236	descr = N_Gram_CA
cnt = 474	feature = 685	correl = -0.0458425	descr = N_Gram_TTG
cnt = 475	feature = 623	correl = -0.126918	descr = N_Gram_TCTT
cnt = 476	feature = 59	correl = -0.0780818	descr = PF_RNAi_Fold_3'Free_Count
cnt = 477	feature = 366	correl = -0.149367	descr = N_Gram_CTCC
cnt = 478	feature = 696	correl = -0.106121	descr = N_Gram_TTT
cnt = 479	feature = 58	correl = -0.141089	descr = PF_RNAi_Fold_5'Free_Count
cnt = 480	feature = 593	correl = -0.133901	descr = N_Gram_TCC
cnt = 481	feature = 674	correl = -0.157725	descr = N_Gram_TTC
cnt = 482	feature = 334	correl = 0.0832065	descr = N_Gram_CGG
cnt = 483	feature = 666	correl = -0.129919	descr = N_Gram_TT
cnt = 484	feature = 476	correl = 0.178395	descr = N_Gram_GG
cnt = 485	feature = 57	correl = -0.188459	descr = PF_RNAi_Fold_Energy
cnt = 486	feature = 81	correl = -0.111912	descr = Xue_Structure_Feature_C000
cnt = 487	feature = 43	correl = -0.180997	descr = Gibbs_of_Target_Sequence_
num rows = 521
num_elements = 254248
*
optimization finished, #iter = 626
nu = 0.457534
obj = -34.717743, rho = -0.536852
nSV = 363, nBSV = 133
num rows = 58
num_elements = 28304
*
optimization finished, #iter = 60
nu = 0.488294
obj = -4.222893, rho = -0.517245
nSV = 50, nBSV = 10
*
optimization finished, #iter = 626
nu = 0.457534
obj = -34.717743, rho = -0.536852
nSV = 363, nBSV = 133
CFS merit scores = 1.34741
CFS merit scores = 1.61956
CFS merit scores = 1.8565
CFS merit scores = 2.07869
CFS merit scores = 2.2766
CFS merit scores = 2.45971
CFS merit scores = 2.62797
CFS merit scores = 2.78455
CFS merit scores = 2.92973
CFS merit scores = 3.0632
CFS merit scores = 3.19012
CFS merit scores = 3.31122
CFS merit scores = 3.42717
CFS merit scores = 3.53877
CFS merit scores = 3.64625
CFS merit scores = 3.75018
CFS merit scores = 3.8507
CFS merit scores = 3.94837
CFS merit scores = 4.04354
CFS merit scores = 4.1346
CFS merit scores = 4.22352
CFS merit scores = 4.31039
CFS merit scores = 4.39512
CFS merit scores = 4.47808
CFS merit scores = 4.55928
CFS merit scores = 4.63885
CFS merit scores = 4.71686
CFS merit scores = 4.79343
CFS merit scores = 4.86747
CFS merit scores = 4.93991
CFS merit scores = 5.01083
CFS merit scores = 5.08023
CFS merit scores = 5.14824
CFS merit scores = 5.2149
CFS merit scores = 5.28032
CFS merit scores = 5.34209
CFS merit scores = 5.40084
CFS merit scores = 5.45817
CFS merit scores = 5.51457
CFS merit scores = 5.56993
CFS merit scores = 5.62411
CFS merit scores = 5.67631
CFS merit scores = 5.7274
CFS merit scores = 5.77659
CFS merit scores = 5.8233
CFS merit scores = 5.86873
CFS merit scores = 5.91295
CFS merit scores = 5.95555
CFS merit scores = 5.99399
CFS merit scores = 6.03142
CFS merit scores = 6.06327
CFS merit scores = 6.09372
CFS merit scores = 6.12319
CFS merit scores = 6.151
CFS merit scores = 6.177
CFS merit scores = 6.2011
CFS merit scores = 6.22399
CFS merit scores = 6.24592
CFS merit scores = 6.26778
CFS merit scores = 6.28734
CFS merit scores = 6.30608
CFS merit scores = 6.32418
CFS merit scores = 6.34062
CFS merit scores = 6.35584
CFS merit scores = 6.37126
CFS merit scores = 6.38611
CFS merit scores = 6.40055
CFS merit scores = 6.41378
CFS merit scores = 6.42585
CFS merit scores = 6.43772
CFS merit scores = 6.44935
CFS merit scores = 6.4606
CFS merit scores = 6.4696
CFS merit scores = 6.47914
CFS merit scores = 6.48776
CFS merit scores = 6.49643
CFS merit scores = 6.50404
CFS merit scores = 6.51168
CFS merit scores = 6.51932
CFS merit scores = 6.52716
CFS merit scores = 6.53541
CFS merit scores = 6.54312
CFS merit scores = 6.55045
CFS merit scores = 6.5571
CFS merit scores = 6.56276
CFS merit scores = 6.56709
CFS merit scores = 6.57101
CFS merit scores = 6.57508
CFS merit scores = 6.57894
CFS merit scores = 6.58272
CFS merit scores = 6.58641
CFS merit scores = 6.59048
CFS merit scores = 6.59454
CFS merit scores = 6.59877
CFS merit scores = 6.60319
CFS merit scores = 6.60718
CFS merit scores = 6.61073
CFS merit scores = 6.61337
CFS merit scores = 6.61645
CFS merit scores = 6.61885
CFS merit scores = 6.62147
CFS merit scores = 6.62441
CFS merit scores = 6.62656
CFS merit scores = 6.62901
CFS merit scores = 6.63166
CFS merit scores = 6.63448
CFS merit scores = 6.63755
CFS merit scores = 6.64016
CFS merit scores = 6.64126
CFS merit scores = 6.64263
CFS merit scores = 6.64354
CFS merit scores = 6.64428
CFS merit scores = 6.64463
CFS merit scores = 6.64471
CFS merit scores = 6.64506
CFS merit scores = 6.64499
CFS merit scores = 6.64452
CFS merit scores = 6.64415
CFS merit scores = 6.6429
CFS merit scores = 6.64168
CFS merit scores = 6.64063
CFS merit scores = 6.63956
CFS merit scores = 6.63762
CFS merit scores = 6.63588
CFS merit scores = 6.6341
CFS merit scores = 6.63207
CFS merit scores = 6.63005
CFS merit scores = 6.62795
CFS merit scores = 6.62583
CFS merit scores = 6.62355
CFS merit scores = 6.62137
CFS merit scores = 6.61895
CFS merit scores = 6.61674
CFS merit scores = 6.61476
CFS merit scores = 6.61227
CFS merit scores = 6.60978
CFS merit scores = 6.60696
CFS merit scores = 6.60378
CFS merit scores = 6.60075
CFS merit scores = 6.59727
CFS merit scores = 6.59399
CFS merit scores = 6.59094
CFS merit scores = 6.588
CFS merit scores = 6.58411
CFS merit scores = 6.58007
CFS merit scores = 6.57561
CFS merit scores = 6.57151
CFS merit scores = 6.56737
CFS merit scores = 6.56321
CFS merit scores = 6.55916
CFS merit scores = 6.55511
CFS merit scores = 6.55129
CFS merit scores = 6.54683
CFS merit scores = 6.54247
CFS merit scores = 6.53831
CFS merit scores = 6.53424
CFS merit scores = 6.5303
CFS merit scores = 6.52628
CFS merit scores = 6.52215
CFS merit scores = 6.51761
CFS merit scores = 6.51251
CFS merit scores = 6.50736
CFS merit scores = 6.5015
CFS merit scores = 6.4958
CFS merit scores = 6.4901
CFS merit scores = 6.48423
CFS merit scores = 6.47861
CFS merit scores = 6.47318
CFS merit scores = 6.46789
CFS merit scores = 6.46197
CFS merit scores = 6.45613
CFS merit scores = 6.45048
CFS merit scores = 6.44485
CFS merit scores = 6.43926
CFS merit scores = 6.43379
CFS merit scores = 6.4284
CFS merit scores = 6.42259
CFS merit scores = 6.41649
CFS merit scores = 6.41051
CFS merit scores = 6.40461
CFS merit scores = 6.39829
CFS merit scores = 6.39208
CFS merit scores = 6.38594
CFS merit scores = 6.38001
CFS merit scores = 6.37418
CFS merit scores = 6.36814
CFS merit scores = 6.36204
CFS merit scores = 6.35583
CFS merit scores = 6.34967
CFS merit scores = 6.34348
CFS merit scores = 6.33722
CFS merit scores = 6.33088
CFS merit scores = 6.3243
CFS merit scores = 6.31749
CFS merit scores = 6.31074
CFS merit scores = 6.30408
CFS merit scores = 6.29734
CFS merit scores = 6.29037
CFS merit scores = 6.28339
CFS merit scores = 6.27661
CFS merit scores = 6.26998
CFS merit scores = 6.26312
CFS merit scores = 6.25631
CFS merit scores = 6.24958
CFS merit scores = 6.24293
CFS merit scores = 6.23617
CFS merit scores = 6.22929
CFS merit scores = 6.22244
CFS merit scores = 6.21583
CFS merit scores = 6.20937
CFS merit scores = 6.2028
CFS merit scores = 6.19633
CFS merit scores = 6.18984
CFS merit scores = 6.18348
CFS merit scores = 6.17719
CFS merit scores = 6.17056
CFS merit scores = 6.16405
CFS merit scores = 6.15697
CFS merit scores = 6.15005
CFS merit scores = 6.14309
CFS merit scores = 6.13566
CFS merit scores = 6.12835
CFS merit scores = 6.12107
CFS merit scores = 6.1139
CFS merit scores = 6.10668
CFS merit scores = 6.09926
CFS merit scores = 6.09157
CFS merit scores = 6.08408
CFS merit scores = 6.07675
CFS merit scores = 6.06956
CFS merit scores = 6.06248
CFS merit scores = 6.05549
CFS merit scores = 6.04787
CFS merit scores = 6.04041
CFS merit scores = 6.03311
CFS merit scores = 6.02571
CFS merit scores = 6.01839
CFS merit scores = 6.01095
CFS merit scores = 6.00359
CFS merit scores = 5.99635
CFS merit scores = 5.98896
CFS merit scores = 5.98163
CFS merit scores = 5.97414
CFS merit scores = 5.96658
CFS merit scores = 5.95913
CFS merit scores = 5.95168
CFS merit scores = 5.94432
CFS merit scores = 5.93705
CFS merit scores = 5.92978
CFS merit scores = 5.92262
CFS merit scores = 5.91561
CFS merit scores = 5.90847
CFS merit scores = 5.90146
CFS merit scores = 5.89435
CFS merit scores = 5.88713
CFS merit scores = 5.87996
CFS merit scores = 5.87278
CFS merit scores = 5.86573
CFS merit scores = 5.85872
CFS merit scores = 5.8516
CFS merit scores = 5.84449
CFS merit scores = 5.83748
CFS merit scores = 5.8306
CFS merit scores = 5.82366
CFS merit scores = 5.81673
CFS merit scores = 5.80989
CFS merit scores = 5.80307
CFS merit scores = 5.79622
CFS merit scores = 5.78946
CFS merit scores = 5.78276
CFS merit scores = 5.77614
CFS merit scores = 5.76953
CFS merit scores = 5.76302
CFS merit scores = 5.75647
CFS merit scores = 5.74999
CFS merit scores = 5.7435
CFS merit scores = 5.73707
CFS merit scores = 5.73069
CFS merit scores = 5.72433
CFS merit scores = 5.71806
CFS merit scores = 5.71191
CFS merit scores = 5.70562
CFS merit scores = 5.69927
CFS merit scores = 5.69304
CFS merit scores = 5.68689
CFS merit scores = 5.68072
CFS merit scores = 5.6746
CFS merit scores = 5.66845
CFS merit scores = 5.66233
CFS merit scores = 5.65627
CFS merit scores = 5.65017
CFS merit scores = 5.64412
CFS merit scores = 5.63812
CFS merit scores = 5.63198
CFS merit scores = 5.62596
CFS merit scores = 5.62004
CFS merit scores = 5.61415
CFS merit scores = 5.60826
CFS merit scores = 5.60246
CFS merit scores = 5.59674
CFS merit scores = 5.59089
CFS merit scores = 5.58509
CFS merit scores = 5.57939
CFS merit scores = 5.57381
CFS merit scores = 5.56828
CFS merit scores = 5.56262
CFS merit scores = 5.55705
CFS merit scores = 5.55153
CFS merit scores = 5.54602
CFS merit scores = 5.54059
CFS merit scores = 5.53517
CFS merit scores = 5.52967
CFS merit scores = 5.5242
CFS merit scores = 5.51875
CFS merit scores = 5.51336
CFS merit scores = 5.50805
CFS merit scores = 5.5028
CFS merit scores = 5.49766
CFS merit scores = 5.49251
CFS merit scores = 5.48738
CFS merit scores = 5.4823
CFS merit scores = 5.47724
CFS merit scores = 5.47222
CFS merit scores = 5.46726
CFS merit scores = 5.46223
CFS merit scores = 5.45731
CFS merit scores = 5.4522
CFS merit scores = 5.44712
CFS merit scores = 5.44209
CFS merit scores = 5.43709
CFS merit scores = 5.43213
CFS merit scores = 5.42703
CFS merit scores = 5.42197
CFS merit scores = 5.41695
CFS merit scores = 5.41185
CFS merit scores = 5.40678
CFS merit scores = 5.40176
CFS merit scores = 5.39672
CFS merit scores = 5.39171
CFS merit scores = 5.38664
CFS merit scores = 5.38164
CFS merit scores = 5.37664
CFS merit scores = 5.37171
CFS merit scores = 5.36673
CFS merit scores = 5.36177
CFS merit scores = 5.35692
CFS merit scores = 5.35216
CFS merit scores = 5.34739
CFS merit scores = 5.34257
CFS merit scores = 5.33776
CFS merit scores = 5.33299
CFS merit scores = 5.32826
CFS merit scores = 5.32359
CFS merit scores = 5.31896
CFS merit scores = 5.31424
CFS merit scores = 5.3095
CFS merit scores = 5.30481
CFS merit scores = 5.30006
CFS merit scores = 5.29534
CFS merit scores = 5.29069
CFS merit scores = 5.28601
CFS merit scores = 5.28121
CFS merit scores = 5.27639
CFS merit scores = 5.27167
CFS merit scores = 5.26703
CFS merit scores = 5.2623
CFS merit scores = 5.25752
CFS merit scores = 5.25273
CFS merit scores = 5.24803
CFS merit scores = 5.24332
CFS merit scores = 5.23861
CFS merit scores = 5.23384
CFS merit scores = 5.22894
CFS merit scores = 5.22407
CFS merit scores = 5.21924
CFS merit scores = 5.21442
CFS merit scores = 5.20966
CFS merit scores = 5.20489
CFS merit scores = 5.20004
CFS merit scores = 5.19523
CFS merit scores = 5.19043
CFS merit scores = 5.18563
CFS merit scores = 5.18083
CFS merit scores = 5.176
CFS merit scores = 5.17124
CFS merit scores = 5.1663
CFS merit scores = 5.1614
CFS merit scores = 5.15629
CFS merit scores = 5.15108
CFS merit scores = 5.14589
CFS merit scores = 5.14063
CFS merit scores = 5.1353
CFS merit scores = 5.12999
CFS merit scores = 5.12471
CFS merit scores = 5.1194
CFS merit scores = 5.11417
CFS merit scores = 5.10898
CFS merit scores = 5.10378
CFS merit scores = 5.09836
CFS merit scores = 5.09295
CFS merit scores = 5.08757
CFS merit scores = 5.08203
CFS merit scores = 5.07651
CFS merit scores = 5.07093
CFS merit scores = 5.0654
CFS merit scores = 5.05984
CFS merit scores = 5.05422
CFS merit scores = 5.04862
CFS merit scores = 5.04294
CFS merit scores = 5.03708
CFS merit scores = 5.03119
CFS merit scores = 5.02529
CFS merit scores = 5.01941
CFS merit scores = 5.01353
CFS merit scores = 5.00769
CFS merit scores = 5.00181
CFS merit scores = 4.99571
CFS merit scores = 4.98955
CFS merit scores = 4.98339
CFS merit scores = 4.97723
CFS merit scores = 4.97105
CFS merit scores = 4.96486
CFS merit scores = 4.95872
CFS merit scores = 4.95255
CFS merit scores = 4.94648
CFS merit scores = 4.94027
CFS merit scores = 4.93412
CFS merit scores = 4.92763
CFS merit scores = 4.92119
CFS merit scores = 4.91482
CFS merit scores = 4.9085
CFS merit scores = 4.9021
CFS merit scores = 4.89572
CFS merit scores = 4.88936
CFS merit scores = 4.88302
CFS merit scores = 4.8767
CFS merit scores = 4.87026
CFS merit scores = 4.86386
CFS merit scores = 4.85743
CFS merit scores = 4.85086
CFS merit scores = 4.84429
CFS merit scores = 4.83749
CFS merit scores = 4.8303
CFS merit scores = 4.82315
CFS merit scores = 4.81593
CFS merit scores = 4.80861
CFS merit scores = 4.80126
CFS merit scores = 4.79393
CFS merit scores = 4.78647
CFS merit scores = 4.77905
CFS merit scores = 4.77166
CFS merit scores = 4.7641
CFS merit scores = 4.75647
CFS merit scores = 4.74889
CFS merit scores = 4.74137
CFS merit scores = 4.73363
CFS merit scores = 4.72574
CFS merit scores = 4.71769
CFS merit scores = 4.70841
CFS merit scores = 4.69898
CFS merit scores = 4.68802
CFS merit scores = 4.67449
cnt = 1	feature = 60	correl = -0.347415	descr = Gibbs_of_Target_Sequence__Pos_20_Step_1
cnt = 2	feature = 46	correl = 0.242108	descr = Gibbs_of_Target_Sequence__Pos_1_Step_1
cnt = 3	feature = 389	correl = -0.115623	descr = N_Gram_CTTC
cnt = 4	feature = 295	correl = 0.0772602	descr = N_Gram_CCAAG
cnt = 5	feature = 379	correl = 0.0720918	descr = N_Gram_CTCGG
cnt = 6	feature = 574	correl = 0.0461414	descr = N_Gram_TAGGT
cnt = 7	feature = 572	correl = 0.0884882	descr = N_Gram_TAGCA
cnt = 8	feature = 629	correl = -0.0812066	descr = N_Gram_TGAGA
cnt = 9	feature = 442	correl = 0.0833266	descr = N_Gram_GCACT
cnt = 10	feature = 422	correl = 0.0940975	descr = N_Gram_GAGTC
cnt = 11	feature = 577	correl = 0.0756849	descr = N_Gram_TATAT
cnt = 12	feature = 558	correl = 0.0492354	descr = N_Gram_TAAAG
cnt = 13	feature = 664	correl = -0.0571912	descr = N_Gram_TTAAG
cnt = 14	feature = 291	correl = -0.0497754	descr = N_Gram_CATGC
cnt = 15	feature = 384	correl = 0.0562804	descr = N_Gram_CTGGG
cnt = 16	feature = 685	correl = 0.0805409	descr = N_Gram_TTGGG
cnt = 17	feature = 593	correl = 0.0452869	descr = N_Gram_TCCCA
cnt = 18	feature = 606	correl = -0.0491937	descr = N_Gram_TCGCA
cnt = 19	feature = 329	correl = -0.0491937	descr = N_Gram_CGACC
cnt = 20	feature = 604	correl = 0.0805409	descr = N_Gram_TCGAC
cnt = 21	feature = 360	correl = 0.0791307	descr = N_Gram_CGTGG
cnt = 22	feature = 607	correl = 0.0946425	descr = N_Gram_TCGGC
cnt = 23	feature = 508	correl = 0.0452869	descr = N_Gram_GGGGT
cnt = 24	feature = 368	correl = 0.0664393	descr = N_Gram_CTAGG
cnt = 25	feature = 338	correl = 0.0572733	descr = N_Gram_CGCTA
cnt = 26	feature = 521	correl = 0.0505891	descr = N_Gram_GTATA
cnt = 27	feature = 305	correl = 0.0452869	descr = N_Gram_CCCCG
cnt = 28	feature = 336	correl = 0.0452869	descr = N_Gram_CGCCA
cnt = 29	feature = 671	correl = 0.074088	descr = N_Gram_TTCAA
cnt = 30	feature = 370	correl = 0.0631089	descr = N_Gram_CTATA
cnt = 31	feature = 626	correl = 0.0514312	descr = N_Gram_TGAAA
cnt = 32	feature = 410	correl = -0.0682301	descr = N_Gram_GACCC
cnt = 33	feature = 428	correl = -0.0556641	descr = N_Gram_GATCG
cnt = 34	feature = 272	correl = 0.0561223	descr = N_Gram_CACGT
cnt = 35	feature = 401	correl = 0.0530781	descr = N_Gram_GAAAC
cnt = 36	feature = 344	correl = 0.0500401	descr = N_Gram_CGGCC
cnt = 37	feature = 402	correl = 0.101676	descr = N_Gram_GAAAG
cnt = 38	feature = 208	correl = -0.0496756	descr = N_Gram_AGGGC
cnt = 39	feature = 228	correl = 0.0717923	descr = N_Gram_ATAGT
cnt = 40	feature = 300	correl = -0.0625909	descr = N_Gram_CCATA
cnt = 41	feature = 595	correl = 0.0472704	descr = N_Gram_TCCGA
cnt = 42	feature = 241	correl = -0.0558209	descr = N_Gram_ATGCC
cnt = 43	feature = 407	correl = 0.0448195	descr = N_Gram_GACAC
cnt = 44	feature = 367	correl = 0.0567535	descr = N_Gram_CTACT
cnt = 45	feature = 264	correl = 0.0520607	descr = N_Gram_CAATC
cnt = 46	feature = 207	correl = -0.0649075	descr = N_Gram_AGGCT
cnt = 47	feature = 408	correl = 0.0840689	descr = N_Gram_GACAG
cnt = 48	feature = 463	correl = 0.0523923	descr = N_Gram_GCGGA
cnt = 49	feature = 548	correl = -0.0786977	descr = N_Gram_GTTAC
cnt = 50	feature = 362	correl = -0.0473711	descr = N_Gram_CGTTC
cnt = 51	feature = 315	correl = -0.0643144	descr = N_Gram_CCGGT
cnt = 52	feature = 267	correl = 0.0639483	descr = N_Gram_CACCA
cnt = 53	feature = 251	correl = 0.106191	descr = N_Gram_ATTGT
cnt = 54	feature = 433	correl = -0.061247	descr = N_Gram_GATTA
cnt = 55	feature = 547	correl = 0.0890594	descr = N_Gram_GTTAA
cnt = 56	feature = 234	correl = -0.0963875	descr = N_Gram_ATCGG
cnt = 57	feature = 457	correl = 0.153005	descr = N_Gram_GCCTT
cnt = 58	feature = 363	correl = 0.113754	descr = N_Gram_CGTTT
cnt = 59	feature = 331	correl = 0.0858864	descr = N_Gram_CGAGG
cnt = 60	feature = 405	correl = 0.0536129	descr = N_Gram_GAATC
cnt = 61	feature = 353	correl = -0.0676412	descr = N_Gram_CGTAC
cnt = 62	feature = 345	correl = 0.0583208	descr = N_Gram_CGGCG
cnt = 63	feature = 382	correl = -0.0922983	descr = N_Gram_CTGAT
cnt = 64	feature = 673	correl = 0.0447228	descr = N_Gram_TTCGA
cnt = 65	feature = 617	correl = 0.0484796	descr = N_Gram_TCTCG
cnt = 66	feature = 443	correl = -0.0557625	descr = N_Gram_GCAGA
cnt = 67	feature = 640	correl = 0.0892806	descr = N_Gram_TGGAG
cnt = 68	feature = 563	correl = -0.0687477	descr = N_Gram_TAAGG
cnt = 69	feature = 317	correl = -0.0617818	descr = N_Gram_CCGTC
cnt = 70	feature = 459	correl = -0.0767401	descr = N_Gram_GCGAC
cnt = 71	feature = 355	correl = -0.0584187	descr = N_Gram_CGTCC
cnt = 72	feature = 536	correl = 0.0616995	descr = N_Gram_GTGAC
cnt = 73	feature = 594	correl = 0.0523377	descr = N_Gram_TCCCG
cnt = 74	feature = 647	correl = 0.0885995	descr = N_Gram_TGGGG
cnt = 75	feature = 596	correl = -0.0653456	descr = N_Gram_TCCGC
cnt = 76	feature = 687	correl = 0.0851163	descr = N_Gram_TTGTG
cnt = 77	feature = 242	correl = -0.0678928	descr = N_Gram_ATGCT
cnt = 78	feature = 527	correl = 0.0452869	descr = N_Gram_GTCCG
cnt = 79	feature = 539	correl = 0.0978169	descr = N_Gram_GTGCT
cnt = 80	feature = 343	correl = 0.106027	descr = N_Gram_CGGCA
cnt = 81	feature = 425	correl = 0.0461314	descr = N_Gram_GATAC
cnt = 82	feature = 576	correl = -0.0505998	descr = N_Gram_TATAC
cnt = 83	feature = 395	correl = 0.109561	descr = N_Gram_CTTGG
cnt = 84	feature = 666	correl = -0.0733575	descr = N_Gram_TTACC
cnt = 85	feature = 653	correl = 0.0596118	descr = N_Gram_TGTAA
cnt = 86	feature = 304	correl = 0.0843006	descr = N_Gram_CCCAC
cnt = 87	feature = 233	correl = -0.0491937	descr = N_Gram_ATCGC
cnt = 88	feature = 538	correl = 0.0572733	descr = N_Gram_GTGCG
cnt = 89	feature = 248	correl = -0.048657	descr = N_Gram_ATTAA
cnt = 90	feature = 635	correl = 0.107029	descr = N_Gram_TGCAA
cnt = 91	feature = 319	correl = 0.055723	descr = N_Gram_CCTAT
cnt = 92	feature = 223	correl = -0.137881	descr = N_Gram_ATAAG
cnt = 93	feature = 212	correl = 0.146791	descr = N_Gram_AGTAA
cnt = 94	feature = 324	correl = 0.0544044	descr = N_Gram_CCTGC
cnt = 95	feature = 452	correl = 0.0901291	descr = N_Gram_GCCCG
cnt = 96	feature = 323	correl = 0.0602049	descr = N_Gram_CCTGA
cnt = 97	feature = 276	correl = 0.0729478	descr = N_Gram_CAGCA
cnt = 98	feature = 518	correl = 0.0732883	descr = N_Gram_GTAAA
cnt = 99	feature = 455	correl = -0.0562445	descr = N_Gram_GCCGT
cnt = 100	feature = 686	correl = 0.0516604	descr = N_Gram_TTGGT
cnt = 101	feature = 438	correl = 0.0611177	descr = N_Gram_GCAAA
cnt = 102	feature = 460	correl = 0.0745119	descr = N_Gram_GCGAG
cnt = 103	feature = 286	correl = -0.0599505	descr = N_Gram_CATAT
cnt = 104	feature = 613	correl = 0.0567535	descr = N_Gram_TCTAC
cnt = 105	feature = 209	correl = 0.0785959	descr = N_Gram_AGGGG
cnt = 106	feature = 278	correl = 0.0540659	descr = N_Gram_CAGCG
cnt = 107	feature = 550	correl = -0.0483207	descr = N_Gram_GTTCG
cnt = 108	feature = 497	correl = 0.0744338	descr = N_Gram_GGCGC
cnt = 109	feature = 322	correl = 0.0441725	descr = N_Gram_CCTCT
cnt = 110	feature = 426	correl = 0.0669709	descr = N_Gram_GATAT
cnt = 111	feature = 648	correl = 0.0467472	descr = N_Gram_TGGGT
cnt = 112	feature = 217	correl = 0.105676	descr = N_Gram_AGTGT
cnt = 113	feature = 303	correl = 0.0570896	descr = N_Gram_CCCAA
cnt = 114	feature = 487	correl = 0.0898475	descr = N_Gram_GGAGT
cnt = 115	feature = 309	correl = -0.0630652	descr = N_Gram_CCCTT
cnt = 116	feature = 231	correl = -0.0522752	descr = N_Gram_ATCAT
cnt = 117	feature = 280	correl = 0.0863731	descr = N_Gram_CAGGA
cnt = 118	feature = 257	correl = -0.0473555	descr = N_Gram_CAAAC
cnt = 119	feature = 318	correl = 0.109154	descr = N_Gram_CCGTG
cnt = 120	feature = 674	correl = -0.0486819	descr = N_Gram_TTCGG
cnt = 121	feature = 261	correl = 0.0830691	descr = N_Gram_CAAGG
cnt = 122	feature = 265	correl = 0.083765	descr = N_Gram_CACAG
cnt = 123	feature = 263	correl = 0.0458633	descr = N_Gram_CAATA
cnt = 124	feature = 210	correl = 0.076447	descr = N_Gram_AGGTT
cnt = 125	feature = 468	correl = -0.131911	descr = N_Gram_GCGTC
cnt = 126	feature = 388	correl = -0.128542	descr = N_Gram_CTTAT
cnt = 127	feature = 500	correl = 0.154835	descr = N_Gram_GGCTT
cnt = 128	feature = 679	correl = -0.0782459	descr = N_Gram_TTGAC
cnt = 129	feature = 657	correl = 0.06953	descr = N_Gram_TGTGA
cnt = 130	feature = 371	correl = 0.0548529	descr = N_Gram_CTATG
cnt = 131	feature = 506	correl = 0.116095	descr = N_Gram_GGGCC
cnt = 132	feature = 218	correl = 0.0890594	descr = N_Gram_AGTTA
cnt = 133	feature = 514	correl = 0.0652534	descr = N_Gram_GGTCA
cnt = 134	feature = 510	correl = 0.0932736	descr = N_Gram_GGGTC
cnt = 135	feature = 503	correl = 0.0968628	descr = N_Gram_GGGAC
cnt = 136	feature = 599	correl = 0.055723	descr = N_Gram_TCCTA
cnt = 137	feature = 541	correl = 0.138921	descr = N_Gram_GTGGC
cnt = 138	feature = 249	correl = -0.0567622	descr = N_Gram_ATTAC
cnt = 139	feature = 578	correl = -0.0563951	descr = N_Gram_TATTC
cnt = 140	feature = 229	correl = 0.0863399	descr = N_Gram_ATATA
cnt = 141	feature = 361	correl = 0.05408	descr = N_Gram_CGTGT
cnt = 142	feature = 608	correl = -0.0666005	descr = N_Gram_TCGGG
cnt = 143	feature = 520	correl = 0.0712806	descr = N_Gram_GTAGT
cnt = 144	feature = 446	correl = 0.101936	descr = N_Gram_GCATC
cnt = 145	feature = 435	correl = -0.0897884	descr = N_Gram_GATTT
cnt = 146	feature = 470	correl = 0.0865641	descr = N_Gram_GCTAT
cnt = 147	feature = 414	correl = 0.0968628	descr = N_Gram_GACTA
cnt = 148	feature = 313	correl = 0.0710368	descr = N_Gram_CCGGC
cnt = 149	feature = 564	correl = -0.140392	descr = N_Gram_TAAGT
cnt = 150	feature = 332	correl = -0.0822254	descr = N_Gram_CGAGT
cnt = 151	feature = 417	correl = -0.047847	descr = N_Gram_GAGCC
cnt = 152	feature = 654	correl = -0.054691	descr = N_Gram_TGTCA
cnt = 153	feature = 650	correl = 0.0718409	descr = N_Gram_TGGTA
cnt = 154	feature = 449	correl = 0.0932506	descr = N_Gram_GCCAG
cnt = 155	feature = 144	correl = 0.0641471	descr = N_Gram_AATCT
cnt = 156	feature = 301	correl = 0.0612116	descr = N_Gram_CCATC
cnt = 157	feature = 630	correl = 0.0440217	descr = N_Gram_TGAGT
cnt = 158	feature = 632	correl = 0.0544221	descr = N_Gram_TGATA
cnt = 159	feature = 347	correl = 0.0953808	descr = N_Gram_CGGGA
cnt = 160	feature = 561	correl = -0.0569719	descr = N_Gram_TAAGA
cnt = 161	feature = 477	correl = 0.0440459	descr = N_Gram_GCTTG
cnt = 162	feature = 549	correl = 0.0609492	descr = N_Gram_GTTCC
cnt = 163	feature = 439	correl = 0.09697	descr = N_Gram_GCAAC
cnt = 164	feature = 296	correl = 0.0598953	descr = N_Gram_CCACC
cnt = 165	feature = 238	correl = -0.0559354	descr = N_Gram_ATGAT
cnt = 166	feature = 341	correl = 0.0989836	descr = N_Gram_CGGAC
cnt = 167	feature = 660	correl = -0.0512407	descr = N_Gram_TGTTA
cnt = 168	feature = 273	correl = 0.0976413	descr = N_Gram_CACTC
cnt = 169	feature = 219	correl = 0.059449	descr = N_Gram_AGTTG
cnt = 170	feature = 544	correl = 0.0475785	descr = N_Gram_GTGTA
cnt = 171	feature = 334	correl = -0.0498811	descr = N_Gram_CGCAG
cnt = 172	feature = 374	correl = 0.0770972	descr = N_Gram_CTCAA
cnt = 173	feature = 308	correl = 0.0710368	descr = N_Gram_CCCGG
cnt = 174	feature = 636	correl = 0.0849031	descr = N_Gram_TGCAC
cnt = 175	feature = 551	correl = -0.0579619	descr = N_Gram_GTTCT
cnt = 176	feature = 285	correl = -0.0502499	descr = N_Gram_CATAC
cnt = 177	feature = 697	correl = -0.0963129	descr = N_Gram_TTTTG
cnt = 178	feature = 421	correl = 0.0517891	descr = N_Gram_GAGGT
cnt = 179	feature = 553	correl = 0.108164	descr = N_Gram_GTTGG
cnt = 180	feature = 283	correl = 0.132953	descr = N_Gram_CAGTG
cnt = 181	feature = 292	correl = 0.0512516	descr = N_Gram_CATGG
cnt = 182	feature = 464	correl = 0.0638865	descr = N_Gram_GCGGC
cnt = 183	feature = 404	correl = 0.0876055	descr = N_Gram_GAAGA
cnt = 184	feature = 277	correl = 0.0548463	descr = N_Gram_CAGCC
cnt = 185	feature = 214	correl = 0.115696	descr = N_Gram_AGTCA
cnt = 186	feature = 429	correl = -0.100494	descr = N_Gram_GATCT
cnt = 187	feature = 220	correl = -0.0833931	descr = N_Gram_AGTTT
cnt = 188	feature = 385	correl = 0.0481214	descr = N_Gram_CTGTG
cnt = 189	feature = 418	correl = 0.0916091	descr = N_Gram_GAGCT
cnt = 190	feature = 454	correl = 0.0972248	descr = N_Gram_GCCGG
cnt = 191	feature = 294	correl = 0.058966	descr = N_Gram_CCAAA
cnt = 192	feature = 413	correl = -0.072178	descr = N_Gram_GACGT
cnt = 193	feature = 651	correl = 0.052209	descr = N_Gram_TGGTC
cnt = 194	feature = 525	correl = -0.0727329	descr = N_Gram_GTCCA
cnt = 195	feature = 311	correl = 0.0466045	descr = N_Gram_CCGA
cnt = 196	feature = 475	correl = 0.0810675	descr = N_Gram_GCTGG
cnt = 197	feature = 394	correl = -0.121553	descr = N_Gram_CTTGC
cnt = 198	feature = 545	correl = 0.0698162	descr = N_Gram_GTGTG
cnt = 199	feature = 484	correl = 0.0989836	descr = N_Gram_GGACG
cnt = 200	feature = 488	correl = -0.0918325	descr = N_Gram_GGATC
cnt = 201	feature = 235	correl = 0.0802	descr = N_Gram_ATCTG
cnt = 202	feature = 515	correl = 0.0634671	descr = N_Gram_GGTTG
cnt = 203	feature = 587	correl = -0.0636753	descr = N_Gram_TCATA
cnt = 204	feature = 526	correl = 0.0516429	descr = N_Gram_GTCCC
cnt = 205	feature = 289	correl = -0.0641293	descr = N_Gram_CATCG
cnt = 206	feature = 504	correl = 0.101752	descr = N_Gram_GGGAG
cnt = 207	feature = 600	correl = -0.0690991	descr = N_Gram_TCCTC
cnt = 208	feature = 496	correl = 0.151082	descr = N_Gram_GGCCT
cnt = 209	feature = 469	correl = 0.0954189	descr = N_Gram_GCGTG
cnt = 210	feature = 591	correl = 0.0848322	descr = N_Gram_TCCAA
cnt = 211	feature = 380	correl = 0.0809231	descr = N_Gram_CTCTA
cnt = 212	feature = 512	correl = -0.058393	descr = N_Gram_GGTAA
cnt = 213	feature = 390	correl = 0.0489038	descr = N_Gram_CTTCA
cnt = 214	feature = 542	correl = 0.0784749	descr = N_Gram_GTGGT
cnt = 215	feature = 387	correl = -0.0670185	descr = N_Gram_CTTA
cnt = 216	feature = 492	correl = 0.083074	descr = N_Gram_GGCAT
cnt = 217	feature = 644	correl = 0.117453	descr = N_Gram_TGGCT
cnt = 218	feature = 486	correl = 0.107358	descr = N_Gram_GGAGC
cnt = 219	feature = 225	correl = -0.0730058	descr = N_Gram_ATACT
cnt = 220	feature = 450	correl = 0.0608555	descr = N_Gram_GCCAT
cnt = 221	feature = 529	correl = -0.114562	descr = N_Gram_GTCGA
cnt = 222	feature = 279	correl = -0.158118	descr = N_Gram_CAGCT
cnt = 223	feature = 400	correl = 0.0754458	descr = N_Gram_GAAA
cnt = 224	feature = 348	correl = 0.128962	descr = N_Gram_CGGGC
cnt = 225	feature = 483	correl = 0.113009	descr = N_Gram_GGACC
cnt = 226	feature = 270	correl = -0.0619909	descr = N_Gram_CACG
cnt = 227	feature = 406	correl = 0.0949745	descr = N_Gram_GACA
cnt = 228	feature = 396	correl = 0.0788654	descr = N_Gram_CTTGT
cnt = 229	feature = 375	correl = -0.11012	descr = N_Gram_CTCAT
cnt = 230	feature = 350	correl = -0.0656894	descr = N_Gram_CGGTA
cnt = 231	feature = 575	correl = 0.051771	descr = N_Gram_TAGT
cnt = 232	feature = 250	correl = 0.0497647	descr = N_Gram_ATTG
cnt = 233	feature = 498	correl = 0.0891482	descr = N_Gram_GGCGG
cnt = 234	feature = 451	correl = 0.0642394	descr = N_Gram_GCCCA
cnt = 235	feature = 337	correl = 0.101752	descr = N_Gram_CGCCG
cnt = 236	feature = 633	correl = -0.14881	descr = N_Gram_TGATT
cnt = 237	feature = 397	correl = 0.0914291	descr = N_Gram_CTTTA
cnt = 238	feature = 351	correl = -0.0566691	descr = N_Gram_CGTA
cnt = 239	feature = 610	correl = -0.0621414	descr = N_Gram_TCGTC
cnt = 240	feature = 509	correl = 0.0499342	descr = N_Gram_GGGT
cnt = 241	feature = 584	correl = 0.0834493	descr = N_Gram_TCAGC
cnt = 242	feature = 290	correl = 0.116459	descr = N_Gram_CATCT
cnt = 243	feature = 29	correl = -0.0800233	descr = Position_Specific_Bin_Base_13_Base_A
cnt = 244	feature = 222	correl = -0.084211	descr = N_Gram_ATAA
cnt = 245	feature = 13	correl = -0.117329	descr = Position_Specific_Bin_Base_5_Base_A
cnt = 246	feature = 423	correl = -0.057654	descr = N_Gram_GAGTT
cnt = 247	feature = 494	correl = 0.107641	descr = N_Gram_GGCCA
cnt = 248	feature = 325	correl = -0.0744679	descr = N_Gram_CCTTC
cnt = 249	feature = 24	correl = -0.0876332	descr = Position_Specific_Bin_Base_11_Base_G
cnt = 250	feature = 39	correl = 0.100543	descr = Position_Specific_Bin_Base_17_Base_C
cnt = 251	feature = 554	correl = -0.0454519	descr = N_Gram_GTTGT
cnt = 252	feature = 306	correl = 0.0973384	descr = N_Gram_CCCG
cnt = 253	feature = 247	correl = -0.0675563	descr = N_Gram_ATTA
cnt = 254	feature = 383	correl = 0.0959676	descr = N_Gram_CTGCA
cnt = 255	feature = 643	correl = -0.0920186	descr = N_Gram_TGGCG
cnt = 256	feature = 340	correl = 0.0733859	descr = N_Gram_CGGA
cnt = 257	feature = 19	correl = 0.0669134	descr = Position_Specific_Bin_Base_7_Base_T
cnt = 258	feature = 244	correl = 0.0505259	descr = N_Gram_ATGT
cnt = 259	feature = 31	correl = -0.0881516	descr = Position_Specific_Bin_Base_14_Base_A
cnt = 260	feature = 437	correl = 0.130899	descr = N_Gram_GCAA
cnt = 261	feature = 619	correl = -0.0520495	descr = N_Gram_TCTGA
cnt = 262	feature = 535	correl = 0.0662031	descr = N_Gram_GTGA
cnt = 263	feature = 9	correl = 0.0776875	descr = Position_Specific_Bin_Base_2_Base_T
cnt = 264	feature = 20	correl = 0.0655349	descr = Position_Specific_Bin_Base_8_Base_T
cnt = 265	feature = 38	correl = -0.0595136	descr = Position_Specific_Bin_Base_17_Base_A
cnt = 266	feature = 615	correl = -0.0845169	descr = N_Gram_TCTCA
cnt = 267	feature = 597	correl = -0.0802551	descr = N_Gram_TCCGG
cnt = 268	feature = 18	correl = 0.118854	descr = Position_Specific_Bin_Base_6_Base_C
cnt = 269	feature = 28	correl = -0.130606	descr = Position_Specific_Bin_Base_12_Base_T
cnt = 270	feature = 684	correl = 0.0526633	descr = N_Gram_TTGGC
cnt = 271	feature = 655	correl = 0.0744355	descr = N_Gram_TGTCC
cnt = 272	feature = 288	correl = 0.10369	descr = N_Gram_CATCC
cnt = 273	feature = 637	correl = -0.142289	descr = N_Gram_TGCG
cnt = 274	feature = 72	correl = 0.0538517	descr = Fold_of_RNAi_Sequence_Pos_11
cnt = 275	feature = 10	correl = 0.0854775	descr = Position_Specific_Bin_Base_3_Base_C
cnt = 276	feature = 8	correl = -0.0951943	descr = Position_Specific_Bin_Base_2_Base_G
cnt = 277	feature = 211	correl = 0.0866538	descr = N_Gram_AGTA
cnt = 278	feature = 441	correl = 0.0927742	descr = N_Gram_GCAC
cnt = 279	feature = 645	correl = 0.120543	descr = N_Gram_TGGG
cnt = 280	feature = 327	correl = -0.0443489	descr = N_Gram_CGAC
cnt = 281	feature = 32	correl = -0.0442977	descr = Position_Specific_Bin_Base_14_Base_G
cnt = 282	feature = 35	correl = 0.0640574	descr = Position_Specific_Bin_Base_15_Base_T
cnt = 283	feature = 555	correl = -0.0745096	descr = N_Gram_GTTTT
cnt = 284	feature = 74	correl = 0.109725	descr = Fold_of_RNAi_Sequence_Pos_13
cnt = 285	feature = 21	correl = -0.0775498	descr = Position_Specific_Bin_Base_9_Base_T
cnt = 286	feature = 298	correl = -0.134265	descr = N_Gram_CCAGC
cnt = 287	feature = 42	correl = 0.133614	descr = Position_Specific_Bin_Base_18_Base_C
cnt = 288	feature = 627	correl = -0.0479981	descr = N_Gram_TGAAG
cnt = 289	feature = 16	correl = -0.0443148	descr = Position_Specific_Bin_Base_5_Base_T
cnt = 290	feature = 49	correl = -0.0653716	descr = Gibbs_of_Target_Sequence__Pos_5_Step_1
cnt = 291	feature = 618	correl = -0.127889	descr = N_Gram_TCTCT
cnt = 292	feature = 226	correl = 0.0602607	descr = N_Gram_ATAG
cnt = 293	feature = 206	correl = 0.130544	descr = N_Gram_AGGCG
cnt = 294	feature = 623	correl = -0.0522128	descr = N_Gram_TCTTG
cnt = 295	feature = 23	correl = 0.0854367	descr = Position_Specific_Bin_Base_10_Base_T
cnt = 296	feature = 266	correl = 0.0719619	descr = N_Gram_CACC
cnt = 297	feature = 480	correl = 0.0601391	descr = N_Gram_GGAA
cnt = 298	feature = 609	correl = -0.0513179	descr = N_Gram_TCGT
cnt = 299	feature = 52	correl = 0.0508568	descr = Gibbs_of_Target_Sequence__Pos_9_Step_1
cnt = 300	feature = 259	correl = 0.0701711	descr = N_Gram_CAAG
cnt = 301	feature = 27	correl = 0.096499	descr = Position_Specific_Bin_Base_12_Base_G
cnt = 302	feature = 51	correl = -0.17313	descr = Gibbs_of_Target_Sequence__Pos_7_Step_1
cnt = 303	feature = 81	correl = 0.11074	descr = Xue_Structure_Feature_A101
cnt = 304	feature = 70	correl = 0.102914	descr = Fold_of_RNAi_Sequence_Pos_9
cnt = 305	feature = 476	correl = 0.0689069	descr = N_Gram_GCTT
cnt = 306	feature = 689	correl = 0.0479403	descr = N_Gram_TTTA
cnt = 307	feature = 393	correl = -0.0936785	descr = N_Gram_CTTGA
cnt = 308	feature = 33	correl = 0.105292	descr = Position_Specific_Bin_Base_14_Base_T
cnt = 309	feature = 316	correl = 0.0439193	descr = N_Gram_CCGT
cnt = 310	feature = 44	correl = -0.120683	descr = Position_Specific_Bin_Base_18_Base_T
cnt = 311	feature = 420	correl = 0.0635363	descr = N_Gram_GAGGC
cnt = 312	feature = 25	correl = -0.0810827	descr = Position_Specific_Bin_Base_12_Base_A
cnt = 313	feature = 11	correl = -0.0653915	descr = Position_Specific_Bin_Base_4_Base_A
cnt = 314	feature = 424	correl = 0.0661687	descr = N_Gram_GATA
cnt = 315	feature = 588	correl = -0.0496637	descr = N_Gram_TCATC
cnt = 316	feature = 17	correl = -0.0974862	descr = Position_Specific_Bin_Base_6_Base_A
cnt = 317	feature = 634	correl = 0.0924902	descr = N_Gram_TGCA
cnt = 318	feature = 30	correl = 0.130178	descr = Position_Specific_Bin_Base_13_Base_C
cnt = 319	feature = 105	correl = 0.126577	descr = Fold_of_Target_NoEndbrace_noends_Pos_17
cnt = 320	feature = 605	correl = -0.123104	descr = N_Gram_TCGAG
cnt = 321	feature = 47	correl = 0.261498	descr = Gibbs_of_Target_Sequence__Pos_2_Step_1
cnt = 322	feature = 71	correl = 0.0489133	descr = Fold_of_RNAi_Sequence_Pos_10
cnt = 323	feature = 461	correl = 0.0512026	descr = N_Gram_GCGCC
cnt = 324	feature = 216	correl = 0.0764567	descr = N_Gram_AGTG
cnt = 325	feature = 34	correl = -0.0508569	descr = Position_Specific_Bin_Base_15_Base_A
cnt = 326	feature = 79	correl = -0.0483646	descr = Xue_Structure_Feature_A110
cnt = 327	feature = 274	correl = 0.0512262	descr = N_Gram_CAGA
cnt = 328	feature = 505	correl = 0.11473	descr = N_Gram_GGGC
cnt = 329	feature = 473	correl = 0.0858602	descr = N_Gram_GCTG
cnt = 330	feature = 12	correl = 0.0653704	descr = Position_Specific_Bin_Base_4_Base_C
cnt = 331	feature = 53	correl = 0.0782014	descr = Gibbs_of_Target_Sequence__Pos_12_Step_1
cnt = 332	feature = 356	correl = -0.130588	descr = N_Gram_CGTCG
cnt = 333	feature = 472	correl = -0.0965741	descr = N_Gram_GCTCC
cnt = 334	feature = 540	correl = 0.118949	descr = N_Gram_GTGG
cnt = 335	feature = 560	correl = -0.126069	descr = N_Gram_TAAG
cnt = 336	feature = 36	correl = -0.148573	descr = Position_Specific_Bin_Base_16_Base_A
cnt = 337	feature = 14	correl = 0.109627	descr = Position_Specific_Bin_Base_5_Base_C
cnt = 338	feature = 237	correl = -0.0476499	descr = N_Gram_ATGA
cnt = 339	feature = 252	correl = -0.0893484	descr = N_Gram_ATTT
cnt = 340	feature = 456	correl = 0.0994547	descr = N_Gram_GCCT
cnt = 341	feature = 22	correl = -0.0479109	descr = Position_Specific_Bin_Base_10_Base_C
cnt = 342	feature = 543	correl = 0.0942007	descr = N_Gram_GTGT
cnt = 343	feature = 499	correl = 0.0612823	descr = N_Gram_GGCT
cnt = 344	feature = 224	correl = -0.053129	descr = N_Gram_ATAC
cnt = 345	feature = 232	correl = -0.0768526	descr = N_Gram_ATCG
cnt = 346	feature = 54	correl = -0.0759403	descr = Gibbs_of_Target_Sequence__Pos_13_Step_1
cnt = 347	feature = 365	correl = 0.0795051	descr = N_Gram_CTA
cnt = 348	feature = 76	correl = 0.0789703	descr = Fold_of_RNAi_Sequence_Pos_15
cnt = 349	feature = 448	correl = 0.0551662	descr = N_Gram_GCCA
cnt = 350	feature = 314	correl = 0.117496	descr = N_Gram_CCGGG
cnt = 351	feature = 667	correl = -0.0576304	descr = N_Gram_TTAT
cnt = 352	feature = 411	correl = -0.0543416	descr = N_Gram_GACG
cnt = 353	feature = 56	correl = -0.0449353	descr = Gibbs_of_Target_Sequence__Pos_15_Step_1
cnt = 354	feature = 15	correl = 0.0543962	descr = Position_Specific_Bin_Base_5_Base_G
cnt = 355	feature = 656	correl = 0.0960825	descr = N_Gram_TGTG
cnt = 356	feature = 583	correl = 0.122361	descr = N_Gram_TCAG
cnt = 357	feature = 66	correl = 0.163259	descr = Fold_of_RNAi_Sequence_Pos_2
cnt = 358	feature = 649	correl = 0.0821641	descr = N_Gram_TGGT
cnt = 359	feature = 693	correl = -0.0468226	descr = N_Gram_TTTG
cnt = 360	feature = 570	correl = -0.0465735	descr = N_Gram_TACTT
cnt = 361	feature = 293	correl = 0.0933155	descr = N_Gram_CCAA
cnt = 362	feature = 43	correl = 0.279493	descr = Position_Specific_Bin_Base_18_Base_G
cnt = 363	feature = 58	correl = -0.179314	descr = Gibbs_of_Target_Sequence__Pos_18_Step_1
cnt = 364	feature = 432	correl = -0.0644062	descr = N_Gram_GATT
cnt = 365	feature = 69	correl = 0.0759704	descr = Fold_of_RNAi_Sequence_Pos_6
cnt = 366	feature = 601	correl = -0.108175	descr = N_Gram_TCCTT
cnt = 367	feature = 281	correl = 0.132917	descr = N_Gram_CAGT
cnt = 368	feature = 485	correl = 0.109338	descr = N_Gram_GGAG
cnt = 369	feature = 342	correl = 0.099732	descr = N_Gram_CGGC
cnt = 370	feature = 357	correl = 0.169655	descr = N_Gram_CGTG
cnt = 371	feature = 683	correl = 0.0583121	descr = N_Gram_TTGG
cnt = 372	feature = 528	correl = -0.102257	descr = N_Gram_GTCG
cnt = 373	feature = 517	correl = 0.0554209	descr = N_Gram_GTAA
cnt = 374	feature = 73	correl = 0.0863489	descr = Fold_of_RNAi_Sequence_Pos_12
cnt = 375	feature = 299	correl = 0.0485756	descr = N_Gram_CCAT
cnt = 376	feature = 680	correl = -0.0881419	descr = N_Gram_TTGC
cnt = 377	feature = 26	correl = 0.118928	descr = Position_Specific_Bin_Base_12_Base_C
cnt = 378	feature = 678	correl = -0.0502219	descr = N_Gram_TTGA
cnt = 379	feature = 59	correl = -0.292329	descr = Gibbs_of_Target_Sequence__Pos_19_Step_1
cnt = 380	feature = 57	correl = -0.11194	descr = Gibbs_of_Target_Sequence__Pos_17_Step_1
cnt = 381	feature = 80	correl = 0.0690623	descr = Xue_Structure_Feature_A100
cnt = 382	feature = 552	correl = 0.0620056	descr = N_Gram_GTTG
cnt = 383	feature = 377	correl = -0.113249	descr = N_Gram_CTCCA
cnt = 384	feature = 691	correl = -0.078504	descr = N_Gram_TTTCC
cnt = 385	feature = 692	correl = -0.114352	descr = N_Gram_TTTCT
cnt = 386	feature = 603	correl = -0.0867741	descr = N_Gram_TCGA
cnt = 387	feature = 136	correl = -0.0709854	descr = N_Gram_AAGT
cnt = 388	feature = 64	correl = 0.15833	descr = Fold_of_RNAi_Sequence_Pos_0
cnt = 389	feature = 50	correl = -0.132971	descr = Gibbs_of_Target_Sequence__Pos_6_Step_1
cnt = 390	feature = 676	correl = -0.220662	descr = N_Gram_TTCTC
cnt = 391	feature = 78	correl = 0.0997098	descr = Xue_Structure_Feature_A111
cnt = 392	feature = 41	correl = -0.255427	descr = Position_Specific_Bin_Base_18_Base_A
cnt = 393	feature = 502	correl = 0.0949211	descr = N_Gram_GGGA
cnt = 394	feature = 77	correl = 0.0661739	descr = Fold_of_RNAi_Sequence_Pos_16
cnt = 395	feature = 586	correl = -0.0682701	descr = N_Gram_TCAT
cnt = 396	feature = 55	correl = -0.196625	descr = Gibbs_of_Target_Sequence__Pos_14_Step_1
cnt = 397	feature = 616	correl = -0.109802	descr = N_Gram_TCTCC
cnt = 398	feature = 419	correl = 0.0685691	descr = N_Gram_GAGG
cnt = 399	feature = 335	correl = 0.0650561	descr = N_Gram_CGCC
cnt = 400	feature = 297	correl = -0.0958582	descr = N_Gram_CCAG
cnt = 401	feature = 75	correl = 0.0981715	descr = Fold_of_RNAi_Sequence_Pos_14
cnt = 402	feature = 471	correl = -0.0912038	descr = N_Gram_GCTC
cnt = 403	feature = 466	correl = -0.0787335	descr = N_Gram_GCGT
cnt = 404	feature = 565	correl = -0.0711144	descr = N_Gram_TAC
cnt = 405	feature = 65	correl = 0.187737	descr = Fold_of_RNAi_Sequence_Pos_1
cnt = 406	feature = 523	correl = -0.0860411	descr = N_Gram_GTC
cnt = 407	feature = 391	correl = -0.212296	descr = N_Gram_CTTCT
cnt = 408	feature = 641	correl = 0.0679978	descr = N_Gram_TGGC
cnt = 409	feature = 493	correl = 0.190541	descr = N_Gram_GGCC
cnt = 410	feature = 696	correl = -0.146739	descr = N_Gram_TTTTC
cnt = 411	feature = 326	correl = -0.0476907	descr = N_Gram_CGA
cnt = 412	feature = 557	correl = -0.0638355	descr = N_Gram_TAA
cnt = 413	feature = 67	correl = 0.0897767	descr = Fold_of_RNAi_Sequence_Pos_3
cnt = 414	feature = 275	correl = -0.0516213	descr = N_Gram_CAGC
cnt = 415	feature = 284	correl = 0.0548268	descr = N_Gram_CAT
cnt = 416	feature = 436	correl = 0.118347	descr = N_Gram_GCA
cnt = 417	feature = 677	correl = -0.120385	descr = N_Gram_TTCTT
cnt = 418	feature = 625	correl = -0.0643192	descr = N_Gram_TGA
cnt = 419	feature = 68	correl = 0.0616863	descr = Fold_of_RNAi_Sequence_Pos_4
cnt = 420	feature = 312	correl = 0.0571317	descr = N_Gram_CCGG
cnt = 421	feature = 662	correl = -0.0926193	descr = N_Gram_TTA
cnt = 422	feature = 364	correl = -0.0500366	descr = N_Gram_CT
cnt = 423	feature = 255	correl = 0.140447	descr = N_Gram_CAA
cnt = 424	feature = 598	correl = -0.0828948	descr = N_Gram_TCCT
cnt = 425	feature = 590	correl = -0.0921947	descr = N_Gram_TCCA
cnt = 426	feature = 652	correl = 0.0875173	descr = N_Gram_TGT
cnt = 427	feature = 614	correl = -0.186339	descr = N_Gram_TCTC
cnt = 428	feature = 580	correl = 0.0574006	descr = N_Gram_TCA
cnt = 429	feature = 501	correl = 0.15026	descr = N_Gram_GGG
cnt = 430	feature = 82	correl = 0.10386	descr = Xue_Structure_Feature_C111
cnt = 431	feature = 546	correl = 0.052667	descr = N_Gram_GTT
cnt = 432	feature = 511	correl = 0.0883702	descr = N_Gram_GGT
cnt = 433	feature = 602	correl = -0.110016	descr = N_Gram_TCG
cnt = 434	feature = 479	correl = 0.136826	descr = N_Gram_GGA
cnt = 435	feature = 695	correl = -0.156484	descr = N_Gram_TTTT
cnt = 436	feature = 83	correl = 0.0933448	descr = Xue_Structure_Feature_C110
cnt = 437	feature = 310	correl = 0.0717731	descr = N_Gram_CCG
cnt = 438	feature = 579	correl = -0.116747	descr = N_Gram_TC
cnt = 439	feature = 416	correl = 0.0620889	descr = N_Gram_GAG
cnt = 440	feature = 221	correl = -0.100486	descr = N_Gram_AT
cnt = 441	feature = 516	correl = 0.0564987	descr = N_Gram_GT
cnt = 442	feature = 620	correl = -0.115902	descr = N_Gram_TCTT
cnt = 443	feature = 447	correl = 0.0919573	descr = N_Gram_GCC
cnt = 444	feature = 690	correl = -0.125022	descr = N_Gram_TTTC
cnt = 445	feature = 373	correl = -0.106501	descr = N_Gram_CTC
cnt = 446	feature = 339	correl = 0.0796415	descr = N_Gram_CGG
cnt = 447	feature = 386	correl = -0.114192	descr = N_Gram_CTT
cnt = 448	feature = 458	correl = -0.0494335	descr = N_Gram_GCG
cnt = 449	feature = 688	correl = -0.0933832	descr = N_Gram_TTT
cnt = 450	feature = 675	correl = -0.238861	descr = N_Gram_TTCT
cnt = 451	feature = 624	correl = 0.060323	descr = N_Gram_TG
cnt = 452	feature = 376	correl = -0.118952	descr = N_Gram_CTCC
cnt = 453	feature = 62	correl = -0.151537	descr = PF_RNAi_Fold_5'Free_Count
cnt = 454	feature = 556	correl = -0.0751972	descr = N_Gram_TA
cnt = 455	feature = 399	correl = 0.0518076	descr = N_Gram_GA
cnt = 456	feature = 611	correl = -0.104478	descr = N_Gram_TCT
cnt = 457	feature = 589	correl = -0.11792	descr = N_Gram_TCC
cnt = 458	feature = 669	correl = -0.171725	descr = N_Gram_TTC
cnt = 459	feature = 61	correl = -0.192875	descr = PF_RNAi_Fold_Energy
cnt = 460	feature = 478	correl = 0.183511	descr = N_Gram_GG
cnt = 461	feature = 86	correl = -0.154338	descr = Xue_Structure_Feature_C000
cnt = 462	feature = 45	correl = -0.1612	descr = Gibbs_of_Target_Sequence_
num rows = 521
num_elements = 241223
*
optimization finished, #iter = 652
nu = 0.472258
obj = -35.330755, rho = -0.630368
nSV = 367, nBSV = 142
num rows = 58
num_elements = 26854
*
optimization finished, #iter = 50
nu = 0.446731
obj = -4.255190, rho = -0.430802
nSV = 45, nBSV = 11
*
optimization finished, #iter = 652
nu = 0.472258
obj = -35.330755, rho = -0.630368
nSV = 367, nBSV = 142
CFS merit scores = 1.31031
CFS merit scores = 1.58705
CFS merit scores = 1.83821
CFS merit scores = 2.06755
CFS merit scores = 2.27188
CFS merit scores = 2.46053
CFS merit scores = 2.63584
CFS merit scores = 2.80042
CFS merit scores = 2.95596
CFS merit scores = 3.10375
CFS merit scores = 3.24413
CFS merit scores = 3.37727
CFS merit scores = 3.50442
CFS merit scores = 3.62655
CFS merit scores = 3.74401
CFS merit scores = 3.85518
CFS merit scores = 3.9612
CFS merit scores = 4.06403
CFS merit scores = 4.16402
CFS merit scores = 4.26143
CFS merit scores = 4.35579
CFS merit scores = 4.447
CFS merit scores = 4.53614
CFS merit scores = 4.62305
CFS merit scores = 4.70717
CFS merit scores = 4.788
CFS merit scores = 4.86695
CFS merit scores = 4.94359
CFS merit scores = 5.01829
CFS merit scores = 5.09147
CFS merit scores = 5.1632
CFS merit scores = 5.23379
CFS merit scores = 5.30271
CFS merit scores = 5.37032
CFS merit scores = 5.43648
CFS merit scores = 5.50097
CFS merit scores = 5.5636
CFS merit scores = 5.62503
CFS merit scores = 5.68509
CFS merit scores = 5.74373
CFS merit scores = 5.80065
CFS merit scores = 5.85659
CFS merit scores = 5.91124
CFS merit scores = 5.96399
CFS merit scores = 6.01508
CFS merit scores = 6.0645
CFS merit scores = 6.11224
CFS merit scores = 6.15889
CFS merit scores = 6.20407
CFS merit scores = 6.24795
CFS merit scores = 6.29117
CFS merit scores = 6.33213
CFS merit scores = 6.37206
CFS merit scores = 6.41086
CFS merit scores = 6.44848
CFS merit scores = 6.48496
CFS merit scores = 6.51641
CFS merit scores = 6.54671
CFS merit scores = 6.5758
CFS merit scores = 6.60338
CFS merit scores = 6.62882
CFS merit scores = 6.65215
CFS merit scores = 6.67421
CFS merit scores = 6.69563
CFS merit scores = 6.7157
CFS merit scores = 6.73493
CFS merit scores = 6.75214
CFS merit scores = 6.76908
CFS merit scores = 6.78448
CFS merit scores = 6.79986
CFS merit scores = 6.81432
CFS merit scores = 6.82828
CFS merit scores = 6.84227
CFS merit scores = 6.85587
CFS merit scores = 6.86941
CFS merit scores = 6.88239
CFS merit scores = 6.89537
CFS merit scores = 6.90346
CFS merit scores = 6.91149
CFS merit scores = 6.91714
CFS merit scores = 6.92273
CFS merit scores = 6.92725
CFS merit scores = 6.93166
CFS merit scores = 6.93645
CFS merit scores = 6.94142
CFS merit scores = 6.94543
CFS merit scores = 6.94965
CFS merit scores = 6.95435
CFS merit scores = 6.95951
CFS merit scores = 6.96424
CFS merit scores = 6.96899
CFS merit scores = 6.9725
CFS merit scores = 6.97576
CFS merit scores = 6.97893
CFS merit scores = 6.98234
CFS merit scores = 6.98429
CFS merit scores = 6.98637
CFS merit scores = 6.98774
CFS merit scores = 6.98931
CFS merit scores = 6.98882
CFS merit scores = 6.9872
CFS merit scores = 6.98577
CFS merit scores = 6.98475
CFS merit scores = 6.98414
CFS merit scores = 6.98321
CFS merit scores = 6.98231
CFS merit scores = 6.98137
CFS merit scores = 6.98038
CFS merit scores = 6.97945
CFS merit scores = 6.97891
CFS merit scores = 6.97834
CFS merit scores = 6.97712
CFS merit scores = 6.97411
CFS merit scores = 6.97122
CFS merit scores = 6.96855
CFS merit scores = 6.96632
CFS merit scores = 6.96261
CFS merit scores = 6.95893
CFS merit scores = 6.95536
CFS merit scores = 6.95184
CFS merit scores = 6.94853
CFS merit scores = 6.94471
CFS merit scores = 6.94086
CFS merit scores = 6.93677
CFS merit scores = 6.93293
CFS merit scores = 6.92895
CFS merit scores = 6.92413
CFS merit scores = 6.91933
CFS merit scores = 6.91469
CFS merit scores = 6.91004
CFS merit scores = 6.9052
CFS merit scores = 6.90055
CFS merit scores = 6.89582
CFS merit scores = 6.89115
CFS merit scores = 6.88679
CFS merit scores = 6.88257
CFS merit scores = 6.87791
CFS merit scores = 6.87289
CFS merit scores = 6.86796
CFS merit scores = 6.86283
CFS merit scores = 6.85776
CFS merit scores = 6.85289
CFS merit scores = 6.84814
CFS merit scores = 6.84326
CFS merit scores = 6.83823
CFS merit scores = 6.83326
CFS merit scores = 6.82805
CFS merit scores = 6.82295
CFS merit scores = 6.81808
CFS merit scores = 6.8129
CFS merit scores = 6.80736
CFS merit scores = 6.80211
CFS merit scores = 6.79631
CFS merit scores = 6.79034
CFS merit scores = 6.78448
CFS merit scores = 6.77864
CFS merit scores = 6.77292
CFS merit scores = 6.76723
CFS merit scores = 6.76138
CFS merit scores = 6.75569
CFS merit scores = 6.74993
CFS merit scores = 6.74435
CFS merit scores = 6.73865
CFS merit scores = 6.73262
CFS merit scores = 6.72636
CFS merit scores = 6.72017
CFS merit scores = 6.71372
CFS merit scores = 6.7075
CFS merit scores = 6.70146
CFS merit scores = 6.69542
CFS merit scores = 6.68958
CFS merit scores = 6.68388
CFS merit scores = 6.67827
CFS merit scores = 6.67246
CFS merit scores = 6.66664
CFS merit scores = 6.66101
CFS merit scores = 6.65555
CFS merit scores = 6.64998
CFS merit scores = 6.64449
CFS merit scores = 6.6391
CFS merit scores = 6.63388
CFS merit scores = 6.62816
CFS merit scores = 6.62233
CFS merit scores = 6.61655
CFS merit scores = 6.61094
CFS merit scores = 6.60556
CFS merit scores = 6.60035
CFS merit scores = 6.59508
CFS merit scores = 6.58975
CFS merit scores = 6.58391
CFS merit scores = 6.57815
CFS merit scores = 6.57256
CFS merit scores = 6.56674
CFS merit scores = 6.56105
CFS merit scores = 6.55486
CFS merit scores = 6.54858
CFS merit scores = 6.54217
CFS merit scores = 6.53585
CFS merit scores = 6.52956
CFS merit scores = 6.52312
CFS merit scores = 6.5163
CFS merit scores = 6.50963
CFS merit scores = 6.50315
CFS merit scores = 6.49686
CFS merit scores = 6.4906
CFS merit scores = 6.48418
CFS merit scores = 6.47758
CFS merit scores = 6.47065
CFS merit scores = 6.46381
CFS merit scores = 6.45708
CFS merit scores = 6.45025
CFS merit scores = 6.44329
CFS merit scores = 6.43652
CFS merit scores = 6.42981
CFS merit scores = 6.42323
CFS merit scores = 6.41673
CFS merit scores = 6.41003
CFS merit scores = 6.40298
CFS merit scores = 6.39588
CFS merit scores = 6.38882
CFS merit scores = 6.38175
CFS merit scores = 6.3745
CFS merit scores = 6.36731
CFS merit scores = 6.36017
CFS merit scores = 6.35318
CFS merit scores = 6.34622
CFS merit scores = 6.33911
CFS merit scores = 6.33194
CFS merit scores = 6.32487
CFS merit scores = 6.31788
CFS merit scores = 6.31066
CFS merit scores = 6.30352
CFS merit scores = 6.29644
CFS merit scores = 6.28945
CFS merit scores = 6.28216
CFS merit scores = 6.27492
CFS merit scores = 6.26768
CFS merit scores = 6.26051
CFS merit scores = 6.25351
CFS merit scores = 6.24669
CFS merit scores = 6.23983
CFS merit scores = 6.23296
CFS merit scores = 6.22613
CFS merit scores = 6.21926
CFS merit scores = 6.21245
CFS merit scores = 6.20545
CFS merit scores = 6.19856
CFS merit scores = 6.19179
CFS merit scores = 6.18454
CFS merit scores = 6.17736
CFS merit scores = 6.17026
CFS merit scores = 6.1631
CFS merit scores = 6.15597
CFS merit scores = 6.14876
CFS merit scores = 6.14158
CFS merit scores = 6.13453
CFS merit scores = 6.12749
CFS merit scores = 6.12055
CFS merit scores = 6.11363
CFS merit scores = 6.10664
CFS merit scores = 6.09968
CFS merit scores = 6.09259
CFS merit scores = 6.08534
CFS merit scores = 6.0781
CFS merit scores = 6.07091
CFS merit scores = 6.06374
CFS merit scores = 6.05668
CFS merit scores = 6.0497
CFS merit scores = 6.04253
CFS merit scores = 6.03524
CFS merit scores = 6.02793
CFS merit scores = 6.02068
CFS merit scores = 6.01354
CFS merit scores = 6.00641
CFS merit scores = 5.99937
CFS merit scores = 5.99237
CFS merit scores = 5.98547
CFS merit scores = 5.9786
CFS merit scores = 5.97174
CFS merit scores = 5.96477
CFS merit scores = 5.95782
CFS merit scores = 5.95094
CFS merit scores = 5.94417
CFS merit scores = 5.93742
CFS merit scores = 5.93078
CFS merit scores = 5.92421
CFS merit scores = 5.91772
CFS merit scores = 5.91135
CFS merit scores = 5.90473
CFS merit scores = 5.89804
CFS merit scores = 5.89143
CFS merit scores = 5.88497
CFS merit scores = 5.87854
CFS merit scores = 5.87214
CFS merit scores = 5.86584
CFS merit scores = 5.85963
CFS merit scores = 5.85346
CFS merit scores = 5.84726
CFS merit scores = 5.84111
CFS merit scores = 5.835
CFS merit scores = 5.82873
CFS merit scores = 5.82256
CFS merit scores = 5.81631
CFS merit scores = 5.81004
CFS merit scores = 5.80385
CFS merit scores = 5.79775
CFS merit scores = 5.79158
CFS merit scores = 5.78551
CFS merit scores = 5.7794
CFS merit scores = 5.77341
CFS merit scores = 5.76744
CFS merit scores = 5.76157
CFS merit scores = 5.75557
CFS merit scores = 5.74965
CFS merit scores = 5.74379
CFS merit scores = 5.738
CFS merit scores = 5.73211
CFS merit scores = 5.72635
CFS merit scores = 5.72062
CFS merit scores = 5.71484
CFS merit scores = 5.70911
CFS merit scores = 5.70344
CFS merit scores = 5.69785
CFS merit scores = 5.69216
CFS merit scores = 5.68651
CFS merit scores = 5.68092
CFS merit scores = 5.67535
CFS merit scores = 5.66982
CFS merit scores = 5.6644
CFS merit scores = 5.65891
CFS merit scores = 5.65336
CFS merit scores = 5.64793
CFS merit scores = 5.64236
CFS merit scores = 5.63689
CFS merit scores = 5.63145
CFS merit scores = 5.62604
CFS merit scores = 5.62066
CFS merit scores = 5.61528
CFS merit scores = 5.60981
CFS merit scores = 5.60436
CFS merit scores = 5.5989
CFS merit scores = 5.59349
CFS merit scores = 5.58806
CFS merit scores = 5.58263
CFS merit scores = 5.57724
CFS merit scores = 5.5719
CFS merit scores = 5.56658
CFS merit scores = 5.56128
CFS merit scores = 5.55599
CFS merit scores = 5.55063
CFS merit scores = 5.5453
CFS merit scores = 5.54004
CFS merit scores = 5.53483
CFS merit scores = 5.5297
CFS merit scores = 5.52448
CFS merit scores = 5.51931
CFS merit scores = 5.5141
CFS merit scores = 5.50901
CFS merit scores = 5.50386
CFS merit scores = 5.49873
CFS merit scores = 5.49364
CFS merit scores = 5.48862
CFS merit scores = 5.48354
CFS merit scores = 5.4785
CFS merit scores = 5.47344
CFS merit scores = 5.46829
CFS merit scores = 5.4631
CFS merit scores = 5.45792
CFS merit scores = 5.45279
CFS merit scores = 5.44763
CFS merit scores = 5.44252
CFS merit scores = 5.43744
CFS merit scores = 5.43237
CFS merit scores = 5.42737
CFS merit scores = 5.42231
CFS merit scores = 5.41731
CFS merit scores = 5.41228
CFS merit scores = 5.40722
CFS merit scores = 5.4022
CFS merit scores = 5.39722
CFS merit scores = 5.39225
CFS merit scores = 5.38736
CFS merit scores = 5.38241
CFS merit scores = 5.37749
CFS merit scores = 5.37261
CFS merit scores = 5.3677
CFS merit scores = 5.36284
CFS merit scores = 5.35796
CFS merit scores = 5.35303
CFS merit scores = 5.34814
CFS merit scores = 5.34322
CFS merit scores = 5.33833
CFS merit scores = 5.33337
CFS merit scores = 5.32844
CFS merit scores = 5.32349
CFS merit scores = 5.31834
CFS merit scores = 5.31319
CFS merit scores = 5.30812
CFS merit scores = 5.30299
CFS merit scores = 5.29785
CFS merit scores = 5.2927
CFS merit scores = 5.28759
CFS merit scores = 5.28251
CFS merit scores = 5.27746
CFS merit scores = 5.27246
CFS merit scores = 5.2675
CFS merit scores = 5.26254
CFS merit scores = 5.25749
CFS merit scores = 5.25249
CFS merit scores = 5.24749
CFS merit scores = 5.24249
CFS merit scores = 5.23751
CFS merit scores = 5.23252
CFS merit scores = 5.22753
CFS merit scores = 5.22261
CFS merit scores = 5.21759
CFS merit scores = 5.21253
CFS merit scores = 5.20743
CFS merit scores = 5.2023
CFS merit scores = 5.19722
CFS merit scores = 5.19209
CFS merit scores = 5.18681
CFS merit scores = 5.18146
CFS merit scores = 5.17608
CFS merit scores = 5.17073
CFS merit scores = 5.16536
CFS merit scores = 5.16004
CFS merit scores = 5.15465
CFS merit scores = 5.14915
CFS merit scores = 5.14362
CFS merit scores = 5.13813
CFS merit scores = 5.13265
CFS merit scores = 5.12718
CFS merit scores = 5.12144
CFS merit scores = 5.1155
CFS merit scores = 5.10959
CFS merit scores = 5.10373
CFS merit scores = 5.09788
CFS merit scores = 5.09198
CFS merit scores = 5.08615
CFS merit scores = 5.08033
CFS merit scores = 5.07451
CFS merit scores = 5.0685
CFS merit scores = 5.06252
CFS merit scores = 5.05636
CFS merit scores = 5.05017
CFS merit scores = 5.044
CFS merit scores = 5.03787
CFS merit scores = 5.0315
CFS merit scores = 5.02519
CFS merit scores = 5.01861
CFS merit scores = 5.01199
CFS merit scores = 5.00541
CFS merit scores = 4.99879
CFS merit scores = 4.99213
CFS merit scores = 4.98521
CFS merit scores = 4.97837
CFS merit scores = 4.97145
CFS merit scores = 4.96448
CFS merit scores = 4.95758
CFS merit scores = 4.9507
CFS merit scores = 4.94372
CFS merit scores = 4.93657
CFS merit scores = 4.92949
CFS merit scores = 4.92224
CFS merit scores = 4.91488
CFS merit scores = 4.90755
CFS merit scores = 4.90019
CFS merit scores = 4.89268
CFS merit scores = 4.8849
CFS merit scores = 4.87717
CFS merit scores = 4.86937
CFS merit scores = 4.86166
CFS merit scores = 4.85386
CFS merit scores = 4.84581
CFS merit scores = 4.83759
CFS merit scores = 4.82915
CFS merit scores = 4.82065
CFS merit scores = 4.81215
CFS merit scores = 4.8035
CFS merit scores = 4.79335
CFS merit scores = 4.78289
CFS merit scores = 4.76798
cnt = 1	feature = 62	correl = -0.31031	descr = Gibbs_of_Target_Sequence__Pos_19_Step_1
cnt = 2	feature = 618	correl = -0.209582	descr = N_Gram_TCTC
cnt = 3	feature = 263	correl = 0.0829225	descr = N_Gram_CAAGG
cnt = 4	feature = 554	correl = 0.0827932	descr = N_Gram_GTTCC
cnt = 5	feature = 209	correl = -0.0562116	descr = N_Gram_AGGCT
cnt = 6	feature = 357	correl = 0.0705788	descr = N_Gram_CGTGA
cnt = 7	feature = 545	correl = 0.0571925	descr = N_Gram_GTGCG
cnt = 8	feature = 339	correl = -0.0491935	descr = N_Gram_CGCTG
cnt = 9	feature = 406	correl = 0.0452153	descr = N_Gram_GACAG
cnt = 10	feature = 335	correl = 0.0452153	descr = N_Gram_CGCCA
cnt = 11	feature = 613	correl = 0.0945333	descr = N_Gram_TCGGC
cnt = 12	feature = 529	correl = 0.0505135	descr = N_Gram_GTATA
cnt = 13	feature = 609	correl = 0.0804424	descr = N_Gram_TCGAC
cnt = 14	feature = 399	correl = 0.0684652	descr = N_Gram_GAAAC
cnt = 15	feature = 365	correl = 0.0452153	descr = N_Gram_CTAAA
cnt = 16	feature = 527	correl = 0.0486508	descr = N_Gram_GTAAA
cnt = 17	feature = 367	correl = 0.0663516	descr = N_Gram_CTAGG
cnt = 18	feature = 640	correl = 0.0522607	descr = N_Gram_TGCCG
cnt = 19	feature = 471	correl = 0.0452153	descr = N_Gram_GCGTA
cnt = 20	feature = 515	correl = 0.0452153	descr = N_Gram_GGGCT
cnt = 21	feature = 671	correl = 0.073979	descr = N_Gram_TTCAA
cnt = 22	feature = 563	correl = -0.0463753	descr = N_Gram_TAACG
cnt = 23	feature = 674	correl = 0.0446517	descr = N_Gram_TTCGA
cnt = 24	feature = 407	correl = -0.0682308	descr = N_Gram_GACCC
cnt = 25	feature = 631	correl = -0.0611613	descr = N_Gram_TGAGA
cnt = 26	feature = 237	correl = -0.0491935	descr = N_Gram_ATCGC
cnt = 27	feature = 628	correl = 0.0513395	descr = N_Gram_TGAAA
cnt = 28	feature = 448	correl = -0.0451129	descr = N_Gram_GCATG
cnt = 29	feature = 305	correl = 0.114852	descr = N_Gram_CCCCC
cnt = 30	feature = 426	correl = -0.0556744	descr = N_Gram_GATCG
cnt = 31	feature = 537	correl = -0.0459526	descr = N_Gram_GTCGC
cnt = 32	feature = 306	correl = 0.0452153	descr = N_Gram_CCCCG
cnt = 33	feature = 552	correl = 0.088939	descr = N_Gram_GTTAA
cnt = 34	feature = 231	correl = 0.0716851	descr = N_Gram_ATAGT
cnt = 35	feature = 651	correl = 0.0762429	descr = N_Gram_TGGGG
cnt = 36	feature = 688	correl = 0.0849871	descr = N_Gram_TTGTG
cnt = 37	feature = 269	correl = -0.044525	descr = N_Gram_CACCC
cnt = 38	feature = 210	correl = -0.0496904	descr = N_Gram_AGGGC
cnt = 39	feature = 599	correl = 0.061186	descr = N_Gram_TCCCA
cnt = 40	feature = 420	correl = 0.0939614	descr = N_Gram_GAGTC
cnt = 41	feature = 579	correl = 0.0755747	descr = N_Gram_TATAT
cnt = 42	feature = 410	correl = 0.088939	descr = N_Gram_GACGG
cnt = 43	feature = 617	correl = 0.0566459	descr = N_Gram_TCTAC
cnt = 44	feature = 300	correl = -0.0625959	descr = N_Gram_CCATA
cnt = 45	feature = 600	correl = 0.0471599	descr = N_Gram_TCCGA
cnt = 46	feature = 612	correl = 0.0739016	descr = N_Gram_TCGGA
cnt = 47	feature = 362	correl = 0.113593	descr = N_Gram_CGTTT
cnt = 48	feature = 557	correl = 0.0450469	descr = N_Gram_GTTGC
cnt = 49	feature = 521	correl = -0.0442555	descr = N_Gram_GGGTT
cnt = 50	feature = 520	correl = 0.0570243	descr = N_Gram_GGGTC
cnt = 51	feature = 312	correl = 0.0709082	descr = N_Gram_CCGGC
cnt = 52	feature = 405	correl = 0.0447209	descr = N_Gram_GACAC
cnt = 53	feature = 666	correl = -0.0561891	descr = N_Gram_TTACC
cnt = 54	feature = 441	correl = 0.0831887	descr = N_Gram_GCACT
cnt = 55	feature = 553	correl = -0.0519099	descr = N_Gram_GTTAC
cnt = 56	feature = 404	correl = 0.0534807	descr = N_Gram_GAATC
cnt = 57	feature = 251	correl = -0.0752	descr = N_Gram_ATTAC
cnt = 58	feature = 267	correl = 0.0597923	descr = N_Gram_CACAT
cnt = 59	feature = 687	correl = -0.0537445	descr = N_Gram_TTGGA
cnt = 60	feature = 493	correl = 0.0656774	descr = N_Gram_GGATT
cnt = 61	feature = 317	correl = -0.0486993	descr = N_Gram_CCGTC
cnt = 62	feature = 353	correl = -0.0701527	descr = N_Gram_CGTAA
cnt = 63	feature = 244	correl = -0.0454018	descr = N_Gram_ATGCA
cnt = 64	feature = 461	correl = 0.152783	descr = N_Gram_GCCTT
cnt = 65	feature = 532	correl = -0.0510266	descr = N_Gram_GTCAA
cnt = 66	feature = 314	correl = -0.0623897	descr = N_Gram_CCGGT
cnt = 67	feature = 291	correl = -0.0497901	descr = N_Gram_CATGC
cnt = 68	feature = 347	correl = 0.067119	descr = N_Gram_CGGCG
cnt = 69	feature = 402	correl = -0.0439824	descr = N_Gram_GAAGG
cnt = 70	feature = 226	correl = -0.136112	descr = N_Gram_ATAAG
cnt = 71	feature = 304	correl = 0.084172	descr = N_Gram_CCCAC
cnt = 72	feature = 614	correl = -0.0741793	descr = N_Gram_TCGGG
cnt = 73	feature = 212	correl = 0.0443785	descr = N_Gram_AGGTT
cnt = 74	feature = 316	correl = 0.0539228	descr = N_Gram_CCGTA
cnt = 75	feature = 621	correl = 0.0483682	descr = N_Gram_TCTCG
cnt = 76	feature = 324	correl = 0.0669036	descr = N_Gram_CCTGC
cnt = 77	feature = 439	correl = 0.0730865	descr = N_Gram_GCAAT
cnt = 78	feature = 400	correl = 0.101525	descr = N_Gram_GAAAG
cnt = 79	feature = 387	correl = -0.111145	descr = N_Gram_CTTAT
cnt = 80	feature = 548	correl = 0.13874	descr = N_Gram_GTGGC
cnt = 81	feature = 491	correl = 0.0897147	descr = N_Gram_GGAGT
cnt = 82	feature = 512	correl = 0.0519346	descr = N_Gram_GGGCA
cnt = 83	feature = 423	correl = 0.0460437	descr = N_Gram_GATAC
cnt = 84	feature = 664	correl = -0.0542518	descr = N_Gram_TTAAT
cnt = 85	feature = 286	correl = -0.0522777	descr = N_Gram_CATAT
cnt = 86	feature = 456	correl = -0.0466652	descr = N_Gram_GCCCT
cnt = 87	feature = 604	correl = 0.0556281	descr = N_Gram_TCCTA
cnt = 88	feature = 308	correl = 0.0689923	descr = N_Gram_CCCGC
cnt = 89	feature = 437	correl = 0.0610067	descr = N_Gram_GCAAA
cnt = 90	feature = 685	correl = 0.0592031	descr = N_Gram_TTGCA
cnt = 91	feature = 323	correl = 0.0600602	descr = N_Gram_CCTGA
cnt = 92	feature = 584	correl = 0.0766128	descr = N_Gram_TCAAA
cnt = 93	feature = 555	correl = -0.0483674	descr = N_Gram_GTTCG
cnt = 94	feature = 392	correl = -0.132209	descr = N_Gram_CTTGC
cnt = 95	feature = 338	correl = 0.0571925	descr = N_Gram_CGCTA
cnt = 96	feature = 611	correl = -0.0491935	descr = N_Gram_TCGCA
cnt = 97	feature = 681	correl = -0.0595496	descr = N_Gram_TTGAA
cnt = 98	feature = 412	correl = 0.0967246	descr = N_Gram_GACTA
cnt = 99	feature = 451	correl = -0.0448584	descr = N_Gram_GCCAA
cnt = 100	feature = 220	correl = 0.088939	descr = N_Gram_AGTTA
cnt = 101	feature = 463	correl = 0.0447646	descr = N_Gram_GCGAG
cnt = 102	feature = 211	correl = 0.0784616	descr = N_Gram_AGGGG
cnt = 103	feature = 572	correl = 0.045862	descr = N_Gram_TAGAC
cnt = 104	feature = 501	correl = 0.100886	descr = N_Gram_GGCGC
cnt = 105	feature = 265	correl = 0.0524058	descr = N_Gram_CAATA
cnt = 106	feature = 366	correl = 0.0566459	descr = N_Gram_CTACT
cnt = 107	feature = 525	correl = -0.0538694	descr = N_Gram_GGTGT
cnt = 108	feature = 632	correl = 0.0438967	descr = N_Gram_TGAGT
cnt = 109	feature = 504	correl = 0.061944	descr = N_Gram_GGCTC
cnt = 110	feature = 483	correl = 0.120941	descr = N_Gram_GGAAA
cnt = 111	feature = 296	correl = -0.0463419	descr = N_Gram_CCACG
cnt = 112	feature = 484	correl = -0.0496958	descr = N_Gram_GGAAC
cnt = 113	feature = 277	correl = 0.0780894	descr = N_Gram_CAGCG
cnt = 114	feature = 318	correl = 0.102805	descr = N_Gram_CCGTG
cnt = 115	feature = 455	correl = 0.061349	descr = N_Gram_GCCCG
cnt = 116	feature = 232	correl = 0.0862097	descr = N_Gram_ATATA
cnt = 117	feature = 650	correl = 0.0533849	descr = N_Gram_TGGGA
cnt = 118	feature = 160	correl = 0.0629792	descr = N_Gram_ACAGG
cnt = 119	feature = 528	correl = 0.048611	descr = N_Gram_GTAGT
cnt = 120	feature = 295	correl = 0.0625274	descr = N_Gram_CCACC
cnt = 121	feature = 409	correl = -0.063562	descr = N_Gram_GACCT
cnt = 122	feature = 225	correl = -0.0440871	descr = N_Gram_ATAAC
cnt = 123	feature = 460	correl = 0.0641225	descr = N_Gram_GCCTC
cnt = 124	feature = 447	correl = 0.0947159	descr = N_Gram_GCATC
cnt = 125	feature = 630	correl = 0.0459658	descr = N_Gram_TGACA
cnt = 126	feature = 207	correl = 0.0453326	descr = N_Gram_AGGCC
cnt = 127	feature = 645	correl = 0.0891381	descr = N_Gram_TGGAG
cnt = 128	feature = 273	correl = 0.0974755	descr = N_Gram_CACTC
cnt = 129	feature = 276	correl = 0.0547211	descr = N_Gram_CAGCC
cnt = 130	feature = 635	correl = -0.048706	descr = N_Gram_TGATC
cnt = 131	feature = 573	correl = -0.050698	descr = N_Gram_TAGAT
cnt = 132	feature = 578	correl = -0.0500121	descr = N_Gram_TATAC
cnt = 133	feature = 660	correl = 0.0509119	descr = N_Gram_TGTGT
cnt = 134	feature = 345	correl = 0.105894	descr = N_Gram_CGGCA
cnt = 135	feature = 468	correl = 0.0659829	descr = N_Gram_GCGGG
cnt = 136	feature = 361	correl = -0.0474185	descr = N_Gram_CGTTC
cnt = 137	feature = 469	correl = 0.0652256	descr = N_Gram_GCGGT
cnt = 138	feature = 610	correl = -0.0908316	descr = N_Gram_TCGAG
cnt = 139	feature = 281	correl = 0.0813157	descr = N_Gram_CAGGC
cnt = 140	feature = 601	correl = -0.0746333	descr = N_Gram_TCCGC
cnt = 141	feature = 238	correl = -0.104324	descr = N_Gram_ATCGG
cnt = 142	feature = 432	correl = -0.0740815	descr = N_Gram_GATTA
cnt = 143	feature = 274	correl = -0.0455864	descr = N_Gram_CACTG
cnt = 144	feature = 328	correl = -0.0890206	descr = N_Gram_CGACG
cnt = 145	feature = 309	correl = 0.0515678	descr = N_Gram_CCCGG
cnt = 146	feature = 523	correl = 0.0686204	descr = N_Gram_GGTCA
cnt = 147	feature = 442	correl = -0.0643899	descr = N_Gram_GCAGA
cnt = 148	feature = 230	correl = 0.0470591	descr = N_Gram_ATAGC
cnt = 149	feature = 514	correl = 0.0779741	descr = N_Gram_GGGCG
cnt = 150	feature = 634	correl = 0.0542973	descr = N_Gram_TGATA
cnt = 151	feature = 569	correl = 0.0727123	descr = N_Gram_TACGA
cnt = 152	feature = 533	correl = 0.176846	descr = N_Gram_GTCAG
cnt = 153	feature = 360	correl = 0.0539643	descr = N_Gram_CGTGT
cnt = 154	feature = 329	correl = 0.0857465	descr = N_Gram_CGAGG
cnt = 155	feature = 266	correl = 0.0836267	descr = N_Gram_CACAG
cnt = 156	feature = 275	correl = 0.0470806	descr = N_Gram_CAGCA
cnt = 157	feature = 543	correl = 0.0615468	descr = N_Gram_GTGAC
cnt = 158	feature = 466	correl = 0.052261	descr = N_Gram_GCGGA
cnt = 159	feature = 219	correl = 0.105505	descr = N_Gram_AGTGT
cnt = 160	feature = 675	correl = -0.0595496	descr = N_Gram_TTCGG
cnt = 161	feature = 653	correl = 0.055239	descr = N_Gram_TGGTA
cnt = 162	feature = 538	correl = 0.0989123	descr = N_Gram_GTCGG
cnt = 163	feature = 558	correl = 0.0490356	descr = N_Gram_GTTGG
cnt = 164	feature = 575	correl = -0.0519719	descr = N_Gram_TAGCC
cnt = 165	feature = 321	correl = -0.0938671	descr = N_Gram_CCTCC
cnt = 166	feature = 433	correl = 0.0488055	descr = N_Gram_GATTG
cnt = 167	feature = 394	correl = 0.078722	descr = N_Gram_CTTGT
cnt = 168	feature = 655	correl = -0.066847	descr = N_Gram_TGTCA
cnt = 169	feature = 319	correl = 0.0585777	descr = N_Gram_CCTA
cnt = 170	feature = 322	correl = 0.0440555	descr = N_Gram_CCTCT
cnt = 171	feature = 424	correl = 0.0663212	descr = N_Gram_GATAT
cnt = 172	feature = 419	correl = 0.0464714	descr = N_Gram_GAGGT
cnt = 173	feature = 615	correl = -0.0510315	descr = N_Gram_TCGTC
cnt = 174	feature = 332	correl = -0.0610882	descr = N_Gram_CGATC
cnt = 175	feature = 452	correl = 0.0930882	descr = N_Gram_GCCAG
cnt = 176	feature = 574	correl = 0.0883375	descr = N_Gram_TAGCA
cnt = 177	feature = 499	correl = 0.150855	descr = N_Gram_GGCCT
cnt = 178	feature = 343	correl = 0.0581897	descr = N_Gram_CGGAC
cnt = 179	feature = 577	correl = 0.0446861	descr = N_Gram_TAGTG
cnt = 180	feature = 624	correl = -0.109772	descr = N_Gram_TCTTA
cnt = 181	feature = 518	correl = 0.0519346	descr = N_Gram_GGGGG
cnt = 182	feature = 595	correl = 0.0846375	descr = N_Gram_TCCAA
cnt = 183	feature = 536	correl = -0.0826746	descr = N_Gram_GTCGA
cnt = 184	feature = 473	correl = 0.0952818	descr = N_Gram_GCGTG
cnt = 185	feature = 280	correl = 0.086195	descr = N_Gram_CAGGA
cnt = 186	feature = 214	correl = 0.125266	descr = N_Gram_AGTAA
cnt = 187	feature = 389	correl = 0.0497046	descr = N_Gram_CTTCC
cnt = 188	feature = 453	correl = 0.0512733	descr = N_Gram_GCCAT
cnt = 189	feature = 393	correl = 0.0808375	descr = N_Gram_CTTGG
cnt = 190	feature = 526	correl = 0.057652	descr = N_Gram_GGTTG
cnt = 191	feature = 458	correl = 0.0725619	descr = N_Gram_GCCGG
cnt = 192	feature = 206	correl = 0.0852223	descr = N_Gram_AGGCA
cnt = 193	feature = 342	correl = 0.0640402	descr = N_Gram_CGGAA
cnt = 194	feature = 479	correl = 0.0808935	descr = N_Gram_GCTGG
cnt = 195	feature = 659	correl = 0.106172	descr = N_Gram_TGTGG
cnt = 196	feature = 522	correl = -0.0564729	descr = N_Gram_GGTAA
cnt = 197	feature = 429	correl = -0.0578841	descr = N_Gram_GATGC
cnt = 198	feature = 247	correl = 0.0737142	descr = N_Gram_ATGGG
cnt = 199	feature = 397	correl = 0.0822662	descr = N_Gram_CTTTG
cnt = 200	feature = 379	correl = -0.0931367	descr = N_Gram_CTCTC
cnt = 201	feature = 467	correl = 0.0713413	descr = N_Gram_GCGGC
cnt = 202	feature = 228	correl = -0.0860007	descr = N_Gram_ATACT
cnt = 203	feature = 408	correl = 0.0674867	descr = N_Gram_GACCG
cnt = 204	feature = 505	correl = 0.132381	descr = N_Gram_GGCTT
cnt = 205	feature = 303	correl = 0.0538727	descr = N_Gram_CCCAA
cnt = 206	feature = 413	correl = -0.0683846	descr = N_Gram_GACTG
cnt = 207	feature = 546	correl = 0.0847198	descr = N_Gram_GTGCT
cnt = 208	feature = 235	correl = -0.0513973	descr = N_Gram_ATCCT
cnt = 209	feature = 551	correl = 0.0559484	descr = N_Gram_GTGTG
cnt = 210	feature = 378	correl = 0.0598995	descr = N_Gram_CTCTA
cnt = 211	feature = 686	correl = -0.136441	descr = N_Gram_TTGCG
cnt = 212	feature = 255	correl = -0.0809794	descr = N_Gram_ATTTG
cnt = 213	feature = 488	correl = 0.0988439	descr = N_Gram_GGACG
cnt = 214	feature = 492	correl = -0.0766675	descr = N_Gram_GGATC
cnt = 215	feature = 416	correl = 0.0978394	descr = N_Gram_GAGCT
cnt = 216	feature = 289	correl = -0.0859895	descr = N_Gram_CATCG
cnt = 217	feature = 656	correl = 0.0523178	descr = N_Gram_TGTCC
cnt = 218	feature = 445	correl = 0.0505385	descr = N_Gram_GCAGT
cnt = 219	feature = 565	correl = -0.0511209	descr = N_Gram_TAAGA
cnt = 220	feature = 217	correl = -0.145963	descr = N_Gram_AGTCT
cnt = 221	feature = 395	correl = 0.0732961	descr = N_Gram_CTTTA
cnt = 222	feature = 644	correl = -0.0507403	descr = N_Gram_TGGAA
cnt = 223	feature = 270	correl = 0.0746547	descr = N_Gram_CACCT
cnt = 224	feature = 352	correl = 0.058078	descr = N_Gram_CGGTT
cnt = 225	feature = 510	correl = 0.104254	descr = N_Gram_GGGAG
cnt = 226	feature = 327	correl = -0.0457862	descr = N_Gram_CGAC
cnt = 227	feature = 242	correl = -0.0560284	descr = N_Gram_ATGAT
cnt = 228	feature = 384	correl = 0.0480098	descr = N_Gram_CTGTG
cnt = 229	feature = 475	correl = 0.0781606	descr = N_Gram_GCTCA
cnt = 230	feature = 592	correl = -0.0487767	descr = N_Gram_TCATG
cnt = 231	feature = 646	correl = 0.087776	descr = N_Gram_TGGCC
cnt = 232	feature = 284	correl = 0.132752	descr = N_Gram_CAGTG
cnt = 233	feature = 636	correl = -0.110124	descr = N_Gram_TGATT
cnt = 234	feature = 368	correl = 0.106119	descr = N_Gram_CTAT
cnt = 235	feature = 540	correl = -0.0954529	descr = N_Gram_GTCTT
cnt = 236	feature = 454	correl = 0.0640847	descr = N_Gram_GCCCA
cnt = 237	feature = 336	correl = 0.083616	descr = N_Gram_CGCCG
cnt = 238	feature = 478	correl = 0.0840173	descr = N_Gram_GCTGC
cnt = 239	feature = 355	correl = -0.100879	descr = N_Gram_CGTCG
cnt = 240	feature = 509	correl = 0.10652	descr = N_Gram_GGGAC
cnt = 241	feature = 673	correl = 0.0786101	descr = N_Gram_TTCCA
cnt = 242	feature = 605	correl = -0.0844334	descr = N_Gram_TCCTC
cnt = 243	feature = 351	correl = -0.0731294	descr = N_Gram_CGGTA
cnt = 244	feature = 549	correl = 0.07914	descr = N_Gram_GTGGT
cnt = 245	feature = 695	correl = -0.0878469	descr = N_Gram_TTTGG
cnt = 246	feature = 283	correl = 0.0738002	descr = N_Gram_CAGTA
cnt = 247	feature = 290	correl = 0.0909964	descr = N_Gram_CATCT
cnt = 248	feature = 490	correl = 0.115215	descr = N_Gram_GGAGC
cnt = 249	feature = 278	correl = -0.129662	descr = N_Gram_CAGCT
cnt = 250	feature = 337	correl = 0.0521346	descr = N_Gram_CGCGG
cnt = 251	feature = 556	correl = -0.0707019	descr = N_Gram_GTTCT
cnt = 252	feature = 440	correl = 0.0607242	descr = N_Gram_GCAC
cnt = 253	feature = 380	correl = -0.0503763	descr = N_Gram_CTCTT
cnt = 254	feature = 502	correl = 0.0971136	descr = N_Gram_GGCGG
cnt = 255	feature = 568	correl = -0.0594411	descr = N_Gram_TAATC
cnt = 256	feature = 654	correl = 0.052057	descr = N_Gram_TGGTC
cnt = 257	feature = 222	correl = -0.0890047	descr = N_Gram_AGTTT
cnt = 258	feature = 496	correl = 0.0643245	descr = N_Gram_GGCAT
cnt = 259	feature = 648	correl = 0.128811	descr = N_Gram_TGGCT
cnt = 260	feature = 398	correl = 0.0806125	descr = N_Gram_GAAA
cnt = 261	feature = 598	correl = 0.0540967	descr = N_Gram_TCCC
cnt = 262	feature = 250	correl = -0.0592952	descr = N_Gram_ATTA
cnt = 263	feature = 325	correl = -0.0742046	descr = N_Gram_CCTTC
cnt = 264	feature = 672	correl = 0.0538965	descr = N_Gram_TTCAG
cnt = 265	feature = 264	correl = 0.0446953	descr = N_Gram_CAAT
cnt = 266	feature = 373	correl = -0.0894282	descr = N_Gram_CTCAT
cnt = 267	feature = 136	correl = -0.0662508	descr = N_Gram_AAGAC
cnt = 268	feature = 626	correl = -0.0587221	descr = N_Gram_TCTTG
cnt = 269	feature = 31	correl = -0.0447795	descr = Position_Specific_Bin_Base_13_Base_A
cnt = 270	feature = 428	correl = -0.0460328	descr = N_Gram_GATGA
cnt = 271	feature = 224	correl = -0.0965062	descr = N_Gram_ATAA
cnt = 272	feature = 15	correl = -0.130346	descr = Position_Specific_Bin_Base_5_Base_A
cnt = 273	feature = 301	correl = 0.0672829	descr = N_Gram_CCATC
cnt = 274	feature = 272	correl = -0.0670345	descr = N_Gram_CACGA
cnt = 275	feature = 689	correl = 0.0517958	descr = N_Gram_TTGTT
cnt = 276	feature = 580	correl = -0.0487824	descr = N_Gram_TATC
cnt = 277	feature = 350	correl = 0.141297	descr = N_Gram_CGGGC
cnt = 278	feature = 485	correl = 0.05273	descr = N_Gram_GGAAG
cnt = 279	feature = 26	correl = -0.0833421	descr = Position_Specific_Bin_Base_11_Base_G
cnt = 280	feature = 288	correl = 0.109511	descr = N_Gram_CATCC
cnt = 281	feature = 587	correl = 0.0813337	descr = N_Gram_TCAGC
cnt = 282	feature = 248	correl = 0.0582133	descr = N_Gram_ATGT
cnt = 283	feature = 40	correl = -0.0449371	descr = Position_Specific_Bin_Base_16_Base_T
cnt = 284	feature = 647	correl = -0.0854219	descr = N_Gram_TGGCG
cnt = 285	feature = 649	correl = 0.0761694	descr = N_Gram_TGGG
cnt = 286	feature = 386	correl = -0.0510798	descr = N_Gram_CTTA
cnt = 287	feature = 383	correl = 0.100553	descr = N_Gram_CTGCA
cnt = 288	feature = 487	correl = 0.121658	descr = N_Gram_GGACC
cnt = 289	feature = 25	correl = 0.0520239	descr = Position_Specific_Bin_Base_10_Base_T
cnt = 290	feature = 472	correl = -0.113988	descr = N_Gram_GCGTC
cnt = 291	feature = 29	correl = 0.106737	descr = Position_Specific_Bin_Base_12_Base_G
cnt = 292	feature = 576	correl = 0.0535774	descr = N_Gram_TAGT
cnt = 293	feature = 43	correl = 0.050122	descr = Position_Specific_Bin_Base_17_Base_G
cnt = 294	feature = 457	correl = 0.0762421	descr = N_Gram_GCCG
cnt = 295	feature = 35	correl = 0.113988	descr = Position_Specific_Bin_Base_14_Base_T
cnt = 296	feature = 436	correl = 0.13063	descr = N_Gram_GCAA
cnt = 297	feature = 427	correl = -0.104795	descr = N_Gram_GATCT
cnt = 298	feature = 208	correl = 0.102984	descr = N_Gram_AGGCG
cnt = 299	feature = 20	correl = -0.0468062	descr = Position_Specific_Bin_Base_7_Base_A
cnt = 300	feature = 542	correl = 0.0481484	descr = N_Gram_GTGA
cnt = 301	feature = 498	correl = 0.0886749	descr = N_Gram_GGCCA
cnt = 302	feature = 588	correl = 0.11026	descr = N_Gram_TCAGT
cnt = 303	feature = 261	correl = 0.0686381	descr = N_Gram_CAAG
cnt = 304	feature = 11	correl = -0.0540301	descr = Position_Specific_Bin_Base_3_Base_A
cnt = 305	feature = 42	correl = 0.0874884	descr = Position_Specific_Bin_Base_17_Base_C
cnt = 306	feature = 596	correl = -0.0518106	descr = N_Gram_TCCAC
cnt = 307	feature = 313	correl = 0.109626	descr = N_Gram_CCGGG
cnt = 308	feature = 18	correl = -0.123245	descr = Position_Specific_Bin_Base_6_Base_A
cnt = 309	feature = 13	correl = -0.0653391	descr = Position_Specific_Bin_Base_4_Base_A
cnt = 310	feature = 391	correl = -0.0741187	descr = N_Gram_CTTGA
cnt = 311	feature = 36	correl = -0.0639954	descr = Position_Specific_Bin_Base_15_Base_A
cnt = 312	feature = 422	correl = 0.0518303	descr = N_Gram_GATA
cnt = 313	feature = 23	correl = 0.0587341	descr = Position_Specific_Bin_Base_9_Base_G
cnt = 314	feature = 30	correl = -0.132447	descr = Position_Specific_Bin_Base_12_Base_T
cnt = 315	feature = 252	correl = 0.0521577	descr = N_Gram_ATTG
cnt = 316	feature = 602	correl = -0.0850017	descr = N_Gram_TCCGG
cnt = 317	feature = 73	correl = 0.0860118	descr = Fold_of_RNAi_Sequence_Pos_9
cnt = 318	feature = 403	correl = -0.0573214	descr = N_Gram_GAAGT
cnt = 319	feature = 597	correl = -0.132919	descr = N_Gram_TCCAG
cnt = 320	feature = 9	correl = -0.0733006	descr = Position_Specific_Bin_Base_2_Base_G
cnt = 321	feature = 41	correl = -0.0628028	descr = Position_Specific_Bin_Base_17_Base_A
cnt = 322	feature = 641	correl = -0.125891	descr = N_Gram_TGCG
cnt = 323	feature = 46	correl = 0.143566	descr = Position_Specific_Bin_Base_18_Base_C
cnt = 324	feature = 619	correl = -0.0873073	descr = N_Gram_TCTCA
cnt = 325	feature = 39	correl = 0.115459	descr = Position_Specific_Bin_Base_16_Base_C
cnt = 326	feature = 33	correl = -0.0668403	descr = Position_Specific_Bin_Base_13_Base_G
cnt = 327	feature = 665	correl = -0.0522481	descr = N_Gram_TTAC
cnt = 328	feature = 24	correl = -0.0597786	descr = Position_Specific_Bin_Base_9_Base_T
cnt = 329	feature = 74	correl = 0.0734376	descr = Fold_of_RNAi_Sequence_Pos_11
cnt = 330	feature = 12	correl = 0.0808468	descr = Position_Specific_Bin_Base_3_Base_C
cnt = 331	feature = 34	correl = -0.10072	descr = Position_Specific_Bin_Base_14_Base_A
cnt = 332	feature = 10	correl = 0.10045	descr = Position_Specific_Bin_Base_2_Base_T
cnt = 333	feature = 14	correl = 0.0556579	descr = Position_Specific_Bin_Base_4_Base_C
cnt = 334	feature = 51	correl = 0.253534	descr = Gibbs_of_Target_Sequence__Pos_2_Step_1
cnt = 335	feature = 591	correl = -0.0598799	descr = N_Gram_TCATC
cnt = 336	feature = 44	correl = -0.064086	descr = Position_Specific_Bin_Base_17_Base_T
cnt = 337	feature = 229	correl = 0.0499464	descr = N_Gram_ATAG
cnt = 338	feature = 21	correl = -0.060694	descr = Position_Specific_Bin_Base_8_Base_C
cnt = 339	feature = 356	correl = 0.164586	descr = N_Gram_CGTG
cnt = 340	feature = 19	correl = 0.108097	descr = Position_Specific_Bin_Base_6_Base_C
cnt = 341	feature = 446	correl = 0.0635627	descr = N_Gram_GCAT
cnt = 342	feature = 608	correl = -0.0700894	descr = N_Gram_TCGA
cnt = 343	feature = 234	correl = -0.0457992	descr = N_Gram_ATCCA
cnt = 344	feature = 76	correl = 0.0770998	descr = Fold_of_RNAi_Sequence_Pos_13
cnt = 345	feature = 564	correl = -0.104715	descr = N_Gram_TAAG
cnt = 346	feature = 622	correl = -0.139674	descr = N_Gram_TCTCT
cnt = 347	feature = 17	correl = 0.0580049	descr = Position_Specific_Bin_Base_5_Base_G
cnt = 348	feature = 105	correl = 0.0875298	descr = Fold_of_Target_NoEndbrace_noends_Pos_13
cnt = 349	feature = 38	correl = -0.095247	descr = Position_Specific_Bin_Base_16_Base_A
cnt = 350	feature = 27	correl = -0.102201	descr = Position_Specific_Bin_Base_12_Base_A
cnt = 351	feature = 279	correl = 0.0654951	descr = N_Gram_CAGG
cnt = 352	feature = 298	correl = -0.139861	descr = N_Gram_CCAGC
cnt = 353	feature = 81	correl = -0.051644	descr = Xue_Structure_Feature_A110
cnt = 354	feature = 418	correl = 0.0490735	descr = N_Gram_GAGGC
cnt = 355	feature = 56	correl = -0.0750306	descr = Gibbs_of_Target_Sequence__Pos_8_Step_1
cnt = 356	feature = 331	correl = -0.0703197	descr = N_Gram_CGAT
cnt = 357	feature = 83	correl = 0.118788	descr = Xue_Structure_Feature_A101
cnt = 358	feature = 637	correl = 0.0966455	descr = N_Gram_TGCA
cnt = 359	feature = 57	correl = 0.0634252	descr = Gibbs_of_Target_Sequence__Pos_12_Step_1
cnt = 360	feature = 32	correl = 0.102317	descr = Position_Specific_Bin_Base_13_Base_C
cnt = 361	feature = 364	correl = 0.0868264	descr = N_Gram_CTA
cnt = 362	feature = 45	correl = -0.284736	descr = Position_Specific_Bin_Base_18_Base_A
cnt = 363	feature = 8	correl = 0.0529705	descr = Position_Specific_Bin_Base_2_Base_C
cnt = 364	feature = 254	correl = -0.109859	descr = N_Gram_ATTT
cnt = 365	feature = 315	correl = 0.0657175	descr = N_Gram_CCGT
cnt = 366	feature = 37	correl = 0.0663004	descr = Position_Specific_Bin_Base_15_Base_C
cnt = 367	feature = 80	correl = 0.0584292	descr = Xue_Structure_Feature_A111
cnt = 368	feature = 693	correl = -0.108691	descr = N_Gram_TTTCT
cnt = 369	feature = 375	correl = -0.07533	descr = N_Gram_CTCCA
cnt = 370	feature = 382	correl = 0.044969	descr = N_Gram_CTGC
cnt = 371	feature = 341	correl = 0.0746589	descr = N_Gram_CGGA
cnt = 372	feature = 53	correl = -0.0771252	descr = Gibbs_of_Target_Sequence__Pos_5_Step_1
cnt = 373	feature = 16	correl = 0.0993132	descr = Position_Specific_Bin_Base_5_Base_C
cnt = 374	feature = 657	correl = 0.083961	descr = N_Gram_TGTG
cnt = 375	feature = 629	correl = -0.0562905	descr = N_Gram_TGAAG
cnt = 376	feature = 503	correl = 0.073335	descr = N_Gram_GGCT
cnt = 377	feature = 55	correl = -0.178763	descr = Gibbs_of_Target_Sequence__Pos_7_Step_1
cnt = 378	feature = 425	correl = -0.112593	descr = N_Gram_GATC
cnt = 379	feature = 547	correl = 0.127011	descr = N_Gram_GTGG
cnt = 380	feature = 464	correl = 0.0752635	descr = N_Gram_GCGCC
cnt = 381	feature = 684	correl = -0.0899241	descr = N_Gram_TTGC
cnt = 382	feature = 52	correl = 0.0982062	descr = Gibbs_of_Target_Sequence__Pos_3_Step_1
cnt = 383	feature = 667	correl = -0.0752888	descr = N_Gram_TTAT
cnt = 384	feature = 47	correl = 0.288327	descr = Position_Specific_Bin_Base_18_Base_G
cnt = 385	feature = 259	correl = 0.06279	descr = N_Gram_CAAA
cnt = 386	feature = 396	correl = -0.0500829	descr = N_Gram_CTTTC
cnt = 387	feature = 218	correl = 0.0737685	descr = N_Gram_AGTG
cnt = 388	feature = 241	correl = -0.0466478	descr = N_Gram_ATGA
cnt = 389	feature = 539	correl = -0.0982941	descr = N_Gram_GTCT
cnt = 390	feature = 69	correl = 0.146947	descr = Fold_of_RNAi_Sequence_Pos_2
cnt = 391	feature = 477	correl = 0.0727939	descr = N_Gram_GCTG
cnt = 392	feature = 459	correl = 0.118146	descr = N_Gram_GCCT
cnt = 393	feature = 78	correl = 0.0829885	descr = Fold_of_RNAi_Sequence_Pos_15
cnt = 394	feature = 58	correl = -0.0968753	descr = Gibbs_of_Target_Sequence__Pos_13_Step_1
cnt = 395	feature = 292	correl = 0.0888545	descr = N_Gram_CCAA
cnt = 396	feature = 482	correl = 0.0639172	descr = N_Gram_GGAA
cnt = 397	feature = 652	correl = 0.0663349	descr = N_Gram_TGGT
cnt = 398	feature = 344	correl = 0.106053	descr = N_Gram_CGGC
cnt = 399	feature = 61	correl = -0.168732	descr = Gibbs_of_Target_Sequence__Pos_18_Step_1
cnt = 400	feature = 450	correl = 0.0535219	descr = N_Gram_GCCA
cnt = 401	feature = 606	correl = -0.101141	descr = N_Gram_TCCTT
cnt = 402	feature = 692	correl = -0.0704392	descr = N_Gram_TTTCC
cnt = 403	feature = 535	correl = -0.0610609	descr = N_Gram_GTCG
cnt = 404	feature = 489	correl = 0.113647	descr = N_Gram_GGAG
cnt = 405	feature = 680	correl = -0.0599609	descr = N_Gram_TTGA
cnt = 406	feature = 67	correl = 0.162657	descr = Fold_of_RNAi_Sequence_Pos_0
cnt = 407	feature = 511	correl = 0.139701	descr = N_Gram_GGGC
cnt = 408	feature = 28	correl = 0.138389	descr = Position_Specific_Bin_Base_12_Base_C
cnt = 409	feature = 586	correl = 0.0953052	descr = N_Gram_TCAG
cnt = 410	feature = 633	correl = -0.0871538	descr = N_Gram_TGAT
cnt = 411	feature = 516	correl = 0.0685009	descr = N_Gram_GGGG
cnt = 412	feature = 476	correl = -0.0532972	descr = N_Gram_GCTCC
cnt = 413	feature = 54	correl = -0.1222	descr = Gibbs_of_Target_Sequence__Pos_6_Step_1
cnt = 414	feature = 589	correl = -0.0730144	descr = N_Gram_TCAT
cnt = 415	feature = 72	correl = 0.0791198	descr = Fold_of_RNAi_Sequence_Pos_6
cnt = 416	feature = 60	correl = -0.121528	descr = Gibbs_of_Target_Sequence__Pos_17_Step_1
cnt = 417	feature = 390	correl = -0.212268	descr = N_Gram_CTTCT
cnt = 418	feature = 75	correl = 0.102241	descr = Fold_of_RNAi_Sequence_Pos_12
cnt = 419	feature = 59	correl = -0.173913	descr = Gibbs_of_Target_Sequence__Pos_14_Step_1
cnt = 420	feature = 82	correl = 0.0474604	descr = Xue_Structure_Feature_A100
cnt = 421	feature = 79	correl = 0.061986	descr = Fold_of_RNAi_Sequence_Pos_16
cnt = 422	feature = 470	correl = -0.0608101	descr = N_Gram_GCGT
cnt = 423	feature = 297	correl = -0.0863039	descr = N_Gram_CCAG
cnt = 424	feature = 544	correl = 0.0800045	descr = N_Gram_GTGC
cnt = 425	feature = 417	correl = 0.0651856	descr = N_Gram_GAGG
cnt = 426	feature = 531	correl = -0.0897736	descr = N_Gram_GTC
cnt = 427	feature = 677	correl = -0.225088	descr = N_Gram_TTCTC
cnt = 428	feature = 68	correl = 0.17055	descr = Fold_of_RNAi_Sequence_Pos_1
cnt = 429	feature = 465	correl = 0.0984236	descr = N_Gram_GCGG
cnt = 430	feature = 388	correl = -0.114062	descr = N_Gram_CTTC
cnt = 431	feature = 497	correl = 0.157508	descr = N_Gram_GGCC
cnt = 432	feature = 77	correl = 0.0682217	descr = Fold_of_RNAi_Sequence_Pos_14
cnt = 433	feature = 620	correl = -0.122641	descr = N_Gram_TCTCC
cnt = 434	feature = 678	correl = -0.103121	descr = N_Gram_TTCTT
cnt = 435	feature = 696	correl = -0.118776	descr = N_Gram_TTTT
cnt = 436	feature = 326	correl = -0.0579785	descr = N_Gram_CGA
cnt = 437	feature = 71	correl = 0.0577587	descr = Fold_of_RNAi_Sequence_Pos_4
cnt = 438	feature = 334	correl = 0.0730302	descr = N_Gram_CGCC
cnt = 439	feature = 285	correl = 0.0577619	descr = N_Gram_CAT
cnt = 440	feature = 607	correl = -0.0917894	descr = N_Gram_TCG
cnt = 441	feature = 561	correl = -0.0830576	descr = N_Gram_TAA
cnt = 442	feature = 376	correl = -0.147698	descr = N_Gram_CTCCT
cnt = 443	feature = 421	correl = -0.0460159	descr = N_Gram_GAT
cnt = 444	feature = 70	correl = 0.0692934	descr = Fold_of_RNAi_Sequence_Pos_3
cnt = 445	feature = 643	correl = 0.0465268	descr = N_Gram_TGG
cnt = 446	feature = 662	correl = -0.0824298	descr = N_Gram_TTA
cnt = 447	feature = 500	correl = 0.0468315	descr = N_Gram_GGCG
cnt = 448	feature = 258	correl = 0.14948	descr = N_Gram_CAA
cnt = 449	feature = 627	correl = -0.0643904	descr = N_Gram_TGA
cnt = 450	feature = 583	correl = 0.0451932	descr = N_Gram_TCA
cnt = 451	feature = 594	correl = -0.0794771	descr = N_Gram_TCCA
cnt = 452	feature = 86	correl = 0.0884466	descr = Xue_Structure_Feature_C110
cnt = 453	feature = 233	correl = -0.0861165	descr = N_Gram_ATC
cnt = 454	feature = 603	correl = -0.103201	descr = N_Gram_TCCT
cnt = 455	feature = 363	correl = -0.0513034	descr = N_Gram_CT
cnt = 456	feature = 414	correl = 0.0566444	descr = N_Gram_GAG
cnt = 457	feature = 348	correl = 0.115007	descr = N_Gram_CGGG
cnt = 458	feature = 310	correl = 0.0694284	descr = N_Gram_CCG
cnt = 459	feature = 691	correl = -0.118823	descr = N_Gram_TTTC
cnt = 460	feature = 541	correl = 0.161508	descr = N_Gram_GTG
cnt = 461	feature = 481	correl = 0.134543	descr = N_Gram_GGA
cnt = 462	feature = 679	correl = -0.0647196	descr = N_Gram_TTG
cnt = 463	feature = 257	correl = 0.101748	descr = N_Gram_CA
cnt = 464	feature = 623	correl = -0.101491	descr = N_Gram_TCTT
cnt = 465	feature = 506	correl = 0.152339	descr = N_Gram_GGG
cnt = 466	feature = 449	correl = 0.102442	descr = N_Gram_GCC
cnt = 467	feature = 676	correl = -0.216323	descr = N_Gram_TTCT
cnt = 468	feature = 66	correl = -0.077225	descr = PF_RNAi_Fold_3'Free_Count
cnt = 469	feature = 385	correl = -0.0935664	descr = N_Gram_CTT
cnt = 470	feature = 560	correl = -0.0675481	descr = N_Gram_TA
cnt = 471	feature = 690	correl = -0.104549	descr = N_Gram_TTT
cnt = 472	feature = 65	correl = -0.136184	descr = PF_RNAi_Fold_5'Free_Count
cnt = 473	feature = 371	correl = -0.102449	descr = N_Gram_CTC
cnt = 474	feature = 223	correl = -0.12134	descr = N_Gram_AT
cnt = 475	feature = 616	correl = -0.118008	descr = N_Gram_TCT
cnt = 476	feature = 669	correl = -0.147762	descr = N_Gram_TTC
cnt = 477	feature = 494	correl = 0.139004	descr = N_Gram_GGC
cnt = 478	feature = 340	correl = 0.0768058	descr = N_Gram_CGG
cnt = 479	feature = 593	correl = -0.115847	descr = N_Gram_TCC
cnt = 480	feature = 661	correl = -0.122374	descr = N_Gram_TT
cnt = 481	feature = 480	correl = 0.160722	descr = N_Gram_GG
cnt = 482	feature = 64	correl = -0.186881	descr = PF_RNAi_Fold_Energy
cnt = 483	feature = 49	correl = -0.188305	descr = Gibbs_of_Target_Sequence_
num rows = 521
num_elements = 252164
*
optimization finished, #iter = 628
nu = 0.452803
obj = -35.309104, rho = -0.624675
nSV = 352, nBSV = 131
num rows = 58
num_elements = 28072
*
optimization finished, #iter = 53
nu = 0.463039
obj = -4.469887, rho = -0.515683
nSV = 46, nBSV = 8
*
optimization finished, #iter = 628
nu = 0.452803
obj = -35.309104, rho = -0.624675
nSV = 352, nBSV = 131
CFS merit scores = 1.3671
CFS merit scores = 1.6172
CFS merit scores = 1.85948
CFS merit scores = 2.08518
CFS merit scores = 2.28424
CFS merit scores = 2.46836
CFS merit scores = 2.64087
CFS merit scores = 2.79755
CFS merit scores = 2.94439
CFS merit scores = 3.08218
CFS merit scores = 3.20923
CFS merit scores = 3.33024
CFS merit scores = 3.44566
CFS merit scores = 3.55638
CFS merit scores = 3.66316
CFS merit scores = 3.76688
CFS merit scores = 3.8677
CFS merit scores = 3.9639
CFS merit scores = 4.05728
CFS merit scores = 4.1483
CFS merit scores = 4.23718
CFS merit scores = 4.32398
CFS merit scores = 4.40888
CFS merit scores = 4.49201
CFS merit scores = 4.57344
CFS merit scores = 4.65327
CFS merit scores = 4.73156
CFS merit scores = 4.80839
CFS merit scores = 4.88274
CFS merit scores = 4.95548
CFS merit scores = 5.02669
CFS merit scores = 5.09649
CFS merit scores = 5.16494
CFS merit scores = 5.23199
CFS merit scores = 5.29778
CFS merit scores = 5.36003
CFS merit scores = 5.42099
CFS merit scores = 5.4807
CFS merit scores = 5.53751
CFS merit scores = 5.59301
CFS merit scores = 5.6477
CFS merit scores = 5.70037
CFS merit scores = 5.75193
CFS merit scores = 5.80239
CFS merit scores = 5.85181
CFS merit scores = 5.90022
CFS merit scores = 5.94766
CFS merit scores = 5.99197
CFS merit scores = 6.03459
CFS merit scores = 6.07531
CFS merit scores = 6.11385
CFS merit scores = 6.15143
CFS merit scores = 6.18762
CFS merit scores = 6.22158
CFS merit scores = 6.25519
CFS merit scores = 6.28872
CFS merit scores = 6.32224
CFS merit scores = 6.35115
CFS merit scores = 6.37455
CFS merit scores = 6.3967
CFS merit scores = 6.41832
CFS merit scores = 6.43911
CFS merit scores = 6.45977
CFS merit scores = 6.47962
CFS merit scores = 6.49902
CFS merit scores = 6.51749
CFS merit scores = 6.536
CFS merit scores = 6.55346
CFS merit scores = 6.57068
CFS merit scores = 6.58693
CFS merit scores = 6.60266
CFS merit scores = 6.61704
CFS merit scores = 6.6315
CFS merit scores = 6.64574
CFS merit scores = 6.65848
CFS merit scores = 6.67079
CFS merit scores = 6.68101
CFS merit scores = 6.6904
CFS merit scores = 6.6999
CFS merit scores = 6.7095
CFS merit scores = 6.71881
CFS merit scores = 6.72808
CFS merit scores = 6.73654
CFS merit scores = 6.74335
CFS merit scores = 6.7504
CFS merit scores = 6.75687
CFS merit scores = 6.76314
CFS merit scores = 6.7688
CFS merit scores = 6.77463
CFS merit scores = 6.78036
CFS merit scores = 6.78486
CFS merit scores = 6.78874
CFS merit scores = 6.79274
CFS merit scores = 6.79705
CFS merit scores = 6.80165
CFS merit scores = 6.80469
CFS merit scores = 6.80774
CFS merit scores = 6.81029
CFS merit scores = 6.81286
CFS merit scores = 6.8156
CFS merit scores = 6.81784
CFS merit scores = 6.81968
CFS merit scores = 6.82189
CFS merit scores = 6.8241
CFS merit scores = 6.82566
CFS merit scores = 6.82577
CFS merit scores = 6.82579
CFS merit scores = 6.82588
CFS merit scores = 6.82591
CFS merit scores = 6.82573
CFS merit scores = 6.82558
CFS merit scores = 6.82518
CFS merit scores = 6.82429
CFS merit scores = 6.82351
CFS merit scores = 6.82256
CFS merit scores = 6.82168
CFS merit scores = 6.81989
CFS merit scores = 6.81803
CFS merit scores = 6.81604
CFS merit scores = 6.81394
CFS merit scores = 6.81207
CFS merit scores = 6.80978
CFS merit scores = 6.80752
CFS merit scores = 6.8052
CFS merit scores = 6.80258
CFS merit scores = 6.7997
CFS merit scores = 6.79627
CFS merit scores = 6.79302
CFS merit scores = 6.78879
CFS merit scores = 6.78477
CFS merit scores = 6.78085
CFS merit scores = 6.77723
CFS merit scores = 6.77381
CFS merit scores = 6.77057
CFS merit scores = 6.76699
CFS merit scores = 6.76348
CFS merit scores = 6.76011
CFS merit scores = 6.75698
CFS merit scores = 6.75374
CFS merit scores = 6.75058
CFS merit scores = 6.74692
CFS merit scores = 6.74328
CFS merit scores = 6.73978
CFS merit scores = 6.73621
CFS merit scores = 6.73267
CFS merit scores = 6.72904
CFS merit scores = 6.72542
CFS merit scores = 6.72148
CFS merit scores = 6.71784
CFS merit scores = 6.71428
CFS merit scores = 6.71056
CFS merit scores = 6.70698
CFS merit scores = 6.70279
CFS merit scores = 6.69883
CFS merit scores = 6.69488
CFS merit scores = 6.69095
CFS merit scores = 6.68706
CFS merit scores = 6.68261
CFS merit scores = 6.67834
CFS merit scores = 6.67378
CFS merit scores = 6.66934
CFS merit scores = 6.66452
CFS merit scores = 6.65961
CFS merit scores = 6.65479
CFS merit scores = 6.65012
CFS merit scores = 6.64566
CFS merit scores = 6.6413
CFS merit scores = 6.63654
CFS merit scores = 6.63201
CFS merit scores = 6.6273
CFS merit scores = 6.62261
CFS merit scores = 6.61783
CFS merit scores = 6.61306
CFS merit scores = 6.60849
CFS merit scores = 6.60403
CFS merit scores = 6.59867
CFS merit scores = 6.59336
CFS merit scores = 6.5879
CFS merit scores = 6.58256
CFS merit scores = 6.57717
CFS merit scores = 6.57191
CFS merit scores = 6.56673
CFS merit scores = 6.56156
CFS merit scores = 6.55626
CFS merit scores = 6.5511
CFS merit scores = 6.54599
CFS merit scores = 6.54074
CFS merit scores = 6.53563
CFS merit scores = 6.5304
CFS merit scores = 6.52507
CFS merit scores = 6.51987
CFS merit scores = 6.51445
CFS merit scores = 6.50926
CFS merit scores = 6.5038
CFS merit scores = 6.49838
CFS merit scores = 6.49284
CFS merit scores = 6.48737
CFS merit scores = 6.48131
CFS merit scores = 6.47522
CFS merit scores = 6.46925
CFS merit scores = 6.46344
CFS merit scores = 6.45773
CFS merit scores = 6.45203
CFS merit scores = 6.44594
CFS merit scores = 6.43972
CFS merit scores = 6.43321
CFS merit scores = 6.4268
CFS merit scores = 6.42034
CFS merit scores = 6.41355
CFS merit scores = 6.40687
CFS merit scores = 6.40029
CFS merit scores = 6.39342
CFS merit scores = 6.38666
CFS merit scores = 6.37998
CFS merit scores = 6.37335
CFS merit scores = 6.36678
CFS merit scores = 6.36023
CFS merit scores = 6.35362
CFS merit scores = 6.34692
CFS merit scores = 6.34031
CFS merit scores = 6.33382
CFS merit scores = 6.32738
CFS merit scores = 6.32077
CFS merit scores = 6.31431
CFS merit scores = 6.3077
CFS merit scores = 6.30118
CFS merit scores = 6.29468
CFS merit scores = 6.28822
CFS merit scores = 6.2819
CFS merit scores = 6.27541
CFS merit scores = 6.26903
CFS merit scores = 6.2626
CFS merit scores = 6.25615
CFS merit scores = 6.24986
CFS merit scores = 6.24359
CFS merit scores = 6.23726
CFS merit scores = 6.23097
CFS merit scores = 6.22482
CFS merit scores = 6.21849
CFS merit scores = 6.21228
CFS merit scores = 6.20614
CFS merit scores = 6.19985
CFS merit scores = 6.19359
CFS merit scores = 6.18746
CFS merit scores = 6.1814
CFS merit scores = 6.17526
CFS merit scores = 6.16903
CFS merit scores = 6.16267
CFS merit scores = 6.15617
CFS merit scores = 6.14948
CFS merit scores = 6.14293
CFS merit scores = 6.13652
CFS merit scores = 6.12999
CFS merit scores = 6.12335
CFS merit scores = 6.11683
CFS merit scores = 6.11038
CFS merit scores = 6.10394
CFS merit scores = 6.09745
CFS merit scores = 6.09098
CFS merit scores = 6.08449
CFS merit scores = 6.07781
CFS merit scores = 6.07118
CFS merit scores = 6.06455
CFS merit scores = 6.05804
CFS merit scores = 6.05141
CFS merit scores = 6.04463
CFS merit scores = 6.03789
CFS merit scores = 6.03122
CFS merit scores = 6.02452
CFS merit scores = 6.01769
CFS merit scores = 6.01091
CFS merit scores = 6.00406
CFS merit scores = 5.99731
CFS merit scores = 5.99051
CFS merit scores = 5.98376
CFS merit scores = 5.97705
CFS merit scores = 5.97049
CFS merit scores = 5.96393
CFS merit scores = 5.95733
CFS merit scores = 5.9508
CFS merit scores = 5.94426
CFS merit scores = 5.93774
CFS merit scores = 5.93079
CFS merit scores = 5.9239
CFS merit scores = 5.91701
CFS merit scores = 5.91027
CFS merit scores = 5.90343
CFS merit scores = 5.89674
CFS merit scores = 5.89016
CFS merit scores = 5.8836
CFS merit scores = 5.87691
CFS merit scores = 5.87027
CFS merit scores = 5.86363
CFS merit scores = 5.85704
CFS merit scores = 5.85044
CFS merit scores = 5.84398
CFS merit scores = 5.83743
CFS merit scores = 5.83091
CFS merit scores = 5.82446
CFS merit scores = 5.81805
CFS merit scores = 5.81147
CFS merit scores = 5.80496
CFS merit scores = 5.79848
CFS merit scores = 5.79209
CFS merit scores = 5.78567
CFS merit scores = 5.77937
CFS merit scores = 5.77315
CFS merit scores = 5.76692
CFS merit scores = 5.76065
CFS merit scores = 5.75442
CFS merit scores = 5.74818
CFS merit scores = 5.74186
CFS merit scores = 5.73561
CFS merit scores = 5.7294
CFS merit scores = 5.72319
CFS merit scores = 5.71697
CFS merit scores = 5.71081
CFS merit scores = 5.7047
CFS merit scores = 5.69856
CFS merit scores = 5.69242
CFS merit scores = 5.68632
CFS merit scores = 5.68029
CFS merit scores = 5.67424
CFS merit scores = 5.6683
CFS merit scores = 5.66237
CFS merit scores = 5.65642
CFS merit scores = 5.65042
CFS merit scores = 5.64434
CFS merit scores = 5.63828
CFS merit scores = 5.63223
CFS merit scores = 5.62623
CFS merit scores = 5.62034
CFS merit scores = 5.61452
CFS merit scores = 5.60875
CFS merit scores = 5.603
CFS merit scores = 5.59737
CFS merit scores = 5.59179
CFS merit scores = 5.58622
CFS merit scores = 5.58054
CFS merit scores = 5.57495
CFS merit scores = 5.56937
CFS merit scores = 5.56379
CFS merit scores = 5.55827
CFS merit scores = 5.55285
CFS merit scores = 5.54738
CFS merit scores = 5.5419
CFS merit scores = 5.53635
CFS merit scores = 5.53091
CFS merit scores = 5.52552
CFS merit scores = 5.5202
CFS merit scores = 5.51493
CFS merit scores = 5.50958
CFS merit scores = 5.50426
CFS merit scores = 5.49904
CFS merit scores = 5.4937
CFS merit scores = 5.4884
CFS merit scores = 5.48307
CFS merit scores = 5.4778
CFS merit scores = 5.47257
CFS merit scores = 5.46735
CFS merit scores = 5.46218
CFS merit scores = 5.45698
CFS merit scores = 5.4518
CFS merit scores = 5.44662
CFS merit scores = 5.44138
CFS merit scores = 5.43615
CFS merit scores = 5.43092
CFS merit scores = 5.42576
CFS merit scores = 5.42064
CFS merit scores = 5.41548
CFS merit scores = 5.41038
CFS merit scores = 5.40534
CFS merit scores = 5.40033
CFS merit scores = 5.39535
CFS merit scores = 5.39039
CFS merit scores = 5.38545
CFS merit scores = 5.38054
CFS merit scores = 5.3757
CFS merit scores = 5.37086
CFS merit scores = 5.36598
CFS merit scores = 5.36111
CFS merit scores = 5.35632
CFS merit scores = 5.35155
CFS merit scores = 5.34682
CFS merit scores = 5.34215
CFS merit scores = 5.33735
CFS merit scores = 5.33244
CFS merit scores = 5.32752
CFS merit scores = 5.32265
CFS merit scores = 5.31783
CFS merit scores = 5.31303
CFS merit scores = 5.3082
CFS merit scores = 5.30344
CFS merit scores = 5.29869
CFS merit scores = 5.29391
CFS merit scores = 5.28912
CFS merit scores = 5.28439
CFS merit scores = 5.27972
CFS merit scores = 5.27475
CFS merit scores = 5.26979
CFS merit scores = 5.26487
CFS merit scores = 5.26002
CFS merit scores = 5.2552
CFS merit scores = 5.25029
CFS merit scores = 5.24543
CFS merit scores = 5.24059
CFS merit scores = 5.23568
CFS merit scores = 5.23077
CFS merit scores = 5.22577
CFS merit scores = 5.22075
CFS merit scores = 5.21576
CFS merit scores = 5.21083
CFS merit scores = 5.20588
CFS merit scores = 5.20098
CFS merit scores = 5.19612
CFS merit scores = 5.19128
CFS merit scores = 5.18642
CFS merit scores = 5.18151
CFS merit scores = 5.17667
CFS merit scores = 5.17182
CFS merit scores = 5.16692
CFS merit scores = 5.16209
CFS merit scores = 5.15718
CFS merit scores = 5.15225
CFS merit scores = 5.14734
CFS merit scores = 5.1422
CFS merit scores = 5.1371
CFS merit scores = 5.13191
CFS merit scores = 5.12677
CFS merit scores = 5.12157
CFS merit scores = 5.11632
CFS merit scores = 5.111
CFS merit scores = 5.1056
CFS merit scores = 5.10019
CFS merit scores = 5.09482
CFS merit scores = 5.08946
CFS merit scores = 5.08411
CFS merit scores = 5.0787
CFS merit scores = 5.07324
CFS merit scores = 5.06782
CFS merit scores = 5.06244
CFS merit scores = 5.05707
CFS merit scores = 5.0517
CFS merit scores = 5.0462
CFS merit scores = 5.04073
CFS merit scores = 5.03526
CFS merit scores = 5.02971
CFS merit scores = 5.02408
CFS merit scores = 5.01846
CFS merit scores = 5.0127
CFS merit scores = 5.00685
CFS merit scores = 5.00102
CFS merit scores = 4.99525
CFS merit scores = 4.98946
CFS merit scores = 4.98371
CFS merit scores = 4.97781
CFS merit scores = 4.97178
CFS merit scores = 4.9657
CFS merit scores = 4.9597
CFS merit scores = 4.95364
CFS merit scores = 4.94758
CFS merit scores = 4.94145
CFS merit scores = 4.93533
CFS merit scores = 4.92915
CFS merit scores = 4.92297
CFS merit scores = 4.91679
CFS merit scores = 4.91041
CFS merit scores = 4.90407
CFS merit scores = 4.89737
CFS merit scores = 4.89059
CFS merit scores = 4.88347
CFS merit scores = 4.87638
CFS merit scores = 4.86934
CFS merit scores = 4.8623
CFS merit scores = 4.85523
CFS merit scores = 4.84816
CFS merit scores = 4.84117
CFS merit scores = 4.83423
CFS merit scores = 4.82731
CFS merit scores = 4.82034
CFS merit scores = 4.81337
CFS merit scores = 4.80618
CFS merit scores = 4.79879
CFS merit scores = 4.79137
CFS merit scores = 4.78399
CFS merit scores = 4.77665
CFS merit scores = 4.76928
CFS merit scores = 4.76196
CFS merit scores = 4.75426
CFS merit scores = 4.74636
CFS merit scores = 4.73844
CFS merit scores = 4.73045
CFS merit scores = 4.72167
CFS merit scores = 4.71279
CFS merit scores = 4.70237
CFS merit scores = 4.68932
cnt = 1	feature = 59	correl = -0.367104	descr = Gibbs_of_Target_Sequence__Pos_20_Step_1
cnt = 2	feature = 45	correl = 0.210762	descr = Gibbs_of_Target_Sequence__Pos_1_Step_1
cnt = 3	feature = 571	correl = -0.102617	descr = N_Gram_TAAG
cnt = 4	feature = 540	correl = -0.104129	descr = N_Gram_GTCG
cnt = 5	feature = 587	correl = 0.0755017	descr = N_Gram_TATAT
cnt = 6	feature = 265	correl = -0.0510587	descr = N_Gram_CACCC
cnt = 7	feature = 569	correl = 0.049081	descr = N_Gram_TAAAG
cnt = 8	feature = 640	correl = -0.0812616	descr = N_Gram_TGAGA
cnt = 9	feature = 697	correl = 0.0784451	descr = N_Gram_TTGCA
cnt = 10	feature = 209	correl = 0.0592888	descr = N_Gram_AGTCA
cnt = 11	feature = 656	correl = 0.0602919	descr = N_Gram_TGGAG
cnt = 12	feature = 287	correl = -0.0498224	descr = N_Gram_CATGC
cnt = 13	feature = 292	correl = 0.0516743	descr = N_Gram_CCAAT
cnt = 14	feature = 214	correl = 0.0803821	descr = N_Gram_AGTTA
cnt = 15	feature = 230	correl = -0.0492117	descr = N_Gram_ATCGC
cnt = 16	feature = 331	correl = -0.0492117	descr = N_Gram_CGACC
cnt = 17	feature = 687	correl = 0.0446029	descr = N_Gram_TTCGA
cnt = 18	feature = 305	correl = 0.114781	descr = N_Gram_CCCCC
cnt = 19	feature = 363	correl = 0.0789734	descr = N_Gram_CGTGG
cnt = 20	feature = 361	correl = 0.0705217	descr = N_Gram_CGTGA
cnt = 21	feature = 370	correl = 0.0662958	descr = N_Gram_CTAGG
cnt = 22	feature = 606	correl = 0.0522095	descr = N_Gram_TCCCG
cnt = 23	feature = 649	correl = 0.0522095	descr = N_Gram_TGCCG
cnt = 24	feature = 533	correl = 0.0504628	descr = N_Gram_GTATA
cnt = 25	feature = 518	correl = 0.0451664	descr = N_Gram_GGGGT
cnt = 26	feature = 314	correl = 0.0451664	descr = N_Gram_CCGCA
cnt = 27	feature = 306	correl = 0.0451664	descr = N_Gram_CCCCG
cnt = 28	feature = 339	correl = 0.0451664	descr = N_Gram_CGCCA
cnt = 29	feature = 684	correl = 0.0739065	descr = N_Gram_TTCAA
cnt = 30	feature = 410	correl = -0.0682571	descr = N_Gram_GACCC
cnt = 31	feature = 637	correl = 0.0512744	descr = N_Gram_TGAAA
cnt = 32	feature = 334	correl = 0.0569573	descr = N_Gram_CGAGG
cnt = 33	feature = 428	correl = -0.0557047	descr = N_Gram_GATCG
cnt = 34	feature = 403	correl = 0.0529194	descr = N_Gram_GAAAC
cnt = 35	feature = 438	correl = 0.0481836	descr = N_Gram_GCAAA
cnt = 36	feature = 663	correl = 0.0883794	descr = N_Gram_TGGGG
cnt = 37	feature = 303	correl = 0.0840852	descr = N_Gram_CCCAC
cnt = 38	feature = 502	correl = 0.0889742	descr = N_Gram_GGCGC
cnt = 39	feature = 522	correl = -0.0443179	descr = N_Gram_GGGTT
cnt = 40	feature = 611	correl = 0.0555615	descr = N_Gram_TCCTA
cnt = 41	feature = 298	correl = -0.062624	descr = N_Gram_CCATA
cnt = 42	feature = 623	correl = 0.056568	descr = N_Gram_TCTAC
cnt = 43	feature = 498	correl = 0.0891817	descr = N_Gram_GGCCC
cnt = 44	feature = 607	correl = 0.0470759	descr = N_Gram_TCCGA
cnt = 45	feature = 275	correl = 0.0468005	descr = N_Gram_CAGCG
cnt = 46	feature = 406	correl = 0.0501133	descr = N_Gram_GAATC
cnt = 47	feature = 627	correl = 0.0482838	descr = N_Gram_TCTCG
cnt = 48	feature = 248	correl = 0.0558985	descr = N_Gram_ATTTC
cnt = 49	feature = 491	correl = 0.063499	descr = N_Gram_GGATT
cnt = 50	feature = 430	correl = 0.0631968	descr = N_Gram_GATGT
cnt = 51	feature = 653	correl = -0.0511003	descr = N_Gram_TGCTA
cnt = 52	feature = 325	correl = 0.0852149	descr = N_Gram_CCTGC
cnt = 53	feature = 508	correl = 0.0966337	descr = N_Gram_GGGAC
cnt = 54	feature = 560	correl = -0.0788155	descr = N_Gram_GTTAC
cnt = 55	feature = 619	correl = 0.0944683	descr = N_Gram_TCGGC
cnt = 56	feature = 542	correl = -0.0459719	descr = N_Gram_GTCGC
cnt = 57	feature = 514	correl = 0.0451664	descr = N_Gram_GGGCT
cnt = 58	feature = 432	correl = -0.0702334	descr = N_Gram_GATTA
cnt = 59	feature = 231	correl = -0.096687	descr = N_Gram_ATCGG
cnt = 60	feature = 405	correl = -0.0440367	descr = N_Gram_GAAGG
cnt = 61	feature = 348	correl = 0.0719598	descr = N_Gram_CGGCG
cnt = 62	feature = 322	correl = 0.0672847	descr = N_Gram_CCTCA
cnt = 63	feature = 646	correl = 0.0748038	descr = N_Gram_TGCAA
cnt = 64	feature = 222	correl = 0.054751	descr = N_Gram_ATACA
cnt = 65	feature = 631	correl = -0.12351	descr = N_Gram_TCTTA
cnt = 66	feature = 347	correl = 0.0498619	descr = N_Gram_CGGCC
cnt = 67	feature = 419	correl = -0.0746479	descr = N_Gram_GAGCC
cnt = 68	feature = 319	correl = -0.0539554	descr = N_Gram_CCGTC
cnt = 69	feature = 604	correl = 0.0611067	descr = N_Gram_TCCCA
cnt = 70	feature = 416	correl = -0.103688	descr = N_Gram_GACGT
cnt = 71	feature = 521	correl = 0.044307	descr = N_Gram_GGGTG
cnt = 72	feature = 578	correl = 0.0732181	descr = N_Gram_TACGA
cnt = 73	feature = 449	correl = -0.0451669	descr = N_Gram_GCATG
cnt = 74	feature = 536	correl = -0.0557263	descr = N_Gram_GTCAA
cnt = 75	feature = 259	correl = 0.046299	descr = N_Gram_CAAGG
cnt = 76	feature = 225	correl = 0.0469528	descr = N_Gram_ATAGC
cnt = 77	feature = 399	correl = 0.0845057	descr = N_Gram_CTTGG
cnt = 78	feature = 362	correl = 0.136842	descr = N_Gram_CGTGC
cnt = 79	feature = 368	correl = 0.0451664	descr = N_Gram_CTAAA
cnt = 80	feature = 664	correl = 0.0465532	descr = N_Gram_TGGGT
cnt = 81	feature = 422	correl = 0.0938714	descr = N_Gram_GAGTC
cnt = 82	feature = 228	correl = -0.0524788	descr = N_Gram_ATCAT
cnt = 83	feature = 573	correl = 0.0807549	descr = N_Gram_TAAGC
cnt = 84	feature = 210	correl = 0.0451664	descr = N_Gram_AGTCG
cnt = 85	feature = 425	correl = 0.0459803	descr = N_Gram_GATAC
cnt = 86	feature = 583	correl = -0.0443184	descr = N_Gram_TAGAT
cnt = 87	feature = 488	correl = 0.0508423	descr = N_Gram_GGAGC
cnt = 88	feature = 679	correl = -0.0734211	descr = N_Gram_TTACC
cnt = 89	feature = 605	correl = 0.0526773	descr = N_Gram_TCCCC
cnt = 90	feature = 220	correl = -0.138992	descr = N_Gram_ATAAG
cnt = 91	feature = 563	correl = 0.0449729	descr = N_Gram_GTTGC
cnt = 92	feature = 455	correl = 0.0775665	descr = N_Gram_GCCCG
cnt = 93	feature = 258	correl = 0.0619243	descr = N_Gram_CAAGC
cnt = 94	feature = 414	correl = -0.0759005	descr = N_Gram_GACGA
cnt = 95	feature = 617	correl = -0.0492117	descr = N_Gram_TCGCA
cnt = 96	feature = 672	correl = 0.0668489	descr = N_Gram_TGTGA
cnt = 97	feature = 379	correl = 0.0715229	descr = N_Gram_CTCGG
cnt = 98	feature = 462	correl = 0.143168	descr = N_Gram_GCCTT
cnt = 99	feature = 688	correl = -0.0625765	descr = N_Gram_TTCGG
cnt = 100	feature = 441	correl = 0.0743071	descr = N_Gram_GCACT
cnt = 101	feature = 242	correl = 0.0736308	descr = N_Gram_ATGGG
cnt = 102	feature = 531	correl = 0.0485664	descr = N_Gram_GTAAA
cnt = 103	feature = 321	correl = 0.0555615	descr = N_Gram_CCTAT
cnt = 104	feature = 459	correl = -0.0562548	descr = N_Gram_GCCGT
cnt = 105	feature = 608	correl = -0.0590805	descr = N_Gram_TCCGC
cnt = 106	feature = 537	correl = 0.108802	descr = N_Gram_GTCAG
cnt = 107	feature = 562	correl = -0.0484285	descr = N_Gram_GTTCG
cnt = 108	feature = 520	correl = 0.0930484	descr = N_Gram_GGGTC
cnt = 109	feature = 529	correl = 0.0553621	descr = N_Gram_GGTGC
cnt = 110	feature = 250	correl = -0.146356	descr = N_Gram_ATTTT
cnt = 111	feature = 443	correl = -0.0476357	descr = N_Gram_GCAGA
cnt = 112	feature = 266	correl = 0.0910627	descr = N_Gram_CACCG
cnt = 113	feature = 426	correl = 0.0508805	descr = N_Gram_GATAT
cnt = 114	feature = 552	correl = 0.138627	descr = N_Gram_GTGGC
cnt = 115	feature = 538	correl = -0.0469846	descr = N_Gram_GTCCA
cnt = 116	feature = 499	correl = 0.0498619	descr = N_Gram_GGCCG
cnt = 117	feature = 555	correl = 0.0473666	descr = N_Gram_GTGTA
cnt = 118	feature = 337	correl = -0.0585454	descr = N_Gram_CGATC
cnt = 119	feature = 598	correl = -0.0878329	descr = N_Gram_TCATA
cnt = 120	feature = 433	correl = 0.0686922	descr = N_Gram_GATTG
cnt = 121	feature = 244	correl = -0.068687	descr = N_Gram_ATTAC
cnt = 122	feature = 309	correl = 0.0689214	descr = N_Gram_CCCGC
cnt = 123	feature = 468	correl = 0.0545127	descr = N_Gram_GCGGA
cnt = 124	feature = 274	correl = 0.0546265	descr = N_Gram_CAGCC
cnt = 125	feature = 601	correl = 0.105701	descr = N_Gram_TCCAA
cnt = 126	feature = 279	correl = 0.04669	descr = N_Gram_CAGGG
cnt = 127	feature = 618	correl = 0.0738182	descr = N_Gram_TCGGA
cnt = 128	feature = 681	correl = -0.103736	descr = N_Gram_TTATA
cnt = 129	feature = 662	correl = 0.0532989	descr = N_Gram_TGGGA
cnt = 130	feature = 380	correl = 0.0597889	descr = N_Gram_CTCTA
cnt = 131	feature = 310	correl = 0.0555658	descr = N_Gram_CCCGG
cnt = 132	feature = 532	correl = 0.0484806	descr = N_Gram_GTAGT
cnt = 133	feature = 226	correl = 0.0963392	descr = N_Gram_ATATA
cnt = 134	feature = 464	correl = -0.07686	descr = N_Gram_GCGAC
cnt = 135	feature = 255	correl = 0.0533561	descr = N_Gram_CAAAG
cnt = 136	feature = 365	correl = -0.0474799	descr = N_Gram_CGTTC
cnt = 137	feature = 673	correl = 0.105149	descr = N_Gram_TGTGG
cnt = 138	feature = 561	correl = 0.0826821	descr = N_Gram_GTTCC
cnt = 139	feature = 315	correl = 0.0708165	descr = N_Gram_CCGGC
cnt = 140	feature = 674	correl = 0.0508267	descr = N_Gram_TGTGT
cnt = 141	feature = 695	correl = -0.0468674	descr = N_Gram_TTGAG
cnt = 142	feature = 356	correl = -0.0676688	descr = N_Gram_CGTAC
cnt = 143	feature = 412	correl = -0.0636611	descr = N_Gram_GACCT
cnt = 144	feature = 517	correl = 0.0518583	descr = N_Gram_GGGGG
cnt = 145	feature = 307	correl = 0.0526773	descr = N_Gram_CCCCT
cnt = 146	feature = 675	correl = -0.0513883	descr = N_Gram_TGTTA
cnt = 147	feature = 232	correl = -0.0560929	descr = N_Gram_ATCGT
cnt = 148	feature = 461	correl = 0.0617979	descr = N_Gram_GCCTC
cnt = 149	feature = 465	correl = 0.0446814	descr = N_Gram_GCGAG
cnt = 150	feature = 584	correl = 0.088232	descr = N_Gram_TAGCA
cnt = 151	feature = 541	correl = -0.139915	descr = N_Gram_GTCGA
cnt = 152	feature = 527	correl = 0.0773543	descr = N_Gram_GGTCA
cnt = 153	feature = 470	correl = 0.0515201	descr = N_Gram_GCGGG
cnt = 154	feature = 206	correl = 0.0624674	descr = N_Gram_AGGTT
cnt = 155	feature = 291	correl = 0.0650369	descr = N_Gram_CCAAG
cnt = 156	feature = 249	correl = -0.0670277	descr = N_Gram_ATTTG
cnt = 157	feature = 643	correl = -0.0487993	descr = N_Gram_TGATC
cnt = 158	feature = 647	correl = 0.0863688	descr = N_Gram_TGCAC
cnt = 159	feature = 548	correl = 0.0621987	descr = N_Gram_GTGAC
cnt = 160	feature = 400	correl = 0.107547	descr = N_Gram_CTTGT
cnt = 161	feature = 574	correl = -0.150668	descr = N_Gram_TAAGT
cnt = 162	feature = 512	correl = 0.112904	descr = N_Gram_GGGCC
cnt = 163	feature = 241	correl = -0.049051	descr = N_Gram_ATGCT
cnt = 164	feature = 234	correl = 0.0799373	descr = N_Gram_ATCTG
cnt = 165	feature = 324	correl = 0.0885261	descr = N_Gram_CCTCG
cnt = 166	feature = 596	correl = 0.0593951	descr = N_Gram_TCAGT
cnt = 167	feature = 278	correl = 0.0860635	descr = N_Gram_CAGGA
cnt = 168	feature = 364	correl = 0.0538781	descr = N_Gram_CGTGT
cnt = 169	feature = 588	correl = -0.0604757	descr = N_Gram_TATTC
cnt = 170	feature = 344	correl = 0.0581021	descr = N_Gram_CGGAC
cnt = 171	feature = 648	correl = 0.0642018	descr = N_Gram_TGCAG
cnt = 172	feature = 417	correl = 0.0966337	descr = N_Gram_GACTA
cnt = 173	feature = 543	correl = 0.0988317	descr = N_Gram_GTCGG
cnt = 174	feature = 223	correl = -0.109736	descr = N_Gram_ATACT
cnt = 175	feature = 383	correl = -0.0769531	descr = N_Gram_CTGAT
cnt = 176	feature = 525	correl = -0.0686245	descr = N_Gram_GGTAA
cnt = 177	feature = 270	correl = 0.0973596	descr = N_Gram_CACTC
cnt = 178	feature = 394	correl = 0.0495909	descr = N_Gram_CTTCC
cnt = 179	feature = 332	correl = -0.0969666	descr = N_Gram_CGACG
cnt = 180	feature = 375	correl = -0.0945249	descr = N_Gram_CTCAT
cnt = 181	feature = 478	correl = 0.0533238	descr = N_Gram_GCTTG
cnt = 182	feature = 323	correl = -0.0973432	descr = N_Gram_CCTCC
cnt = 183	feature = 382	correl = 0.0456416	descr = N_Gram_CTGAC
cnt = 184	feature = 458	correl = 0.0558534	descr = N_Gram_GCCGG
cnt = 185	feature = 457	correl = 0.0468005	descr = N_Gram_GCCGC
cnt = 186	feature = 553	correl = 0.0751006	descr = N_Gram_GTGGT
cnt = 187	feature = 452	correl = 0.0929737	descr = N_Gram_GCCAG
cnt = 188	feature = 402	correl = 0.110007	descr = N_Gram_CTTTG
cnt = 189	feature = 710	correl = -0.0802485	descr = N_Gram_TTTTG
cnt = 190	feature = 652	correl = -0.148897	descr = N_Gram_TGCGT
cnt = 191	feature = 213	correl = 0.105386	descr = N_Gram_AGTGT
cnt = 192	feature = 511	correl = 0.0518583	descr = N_Gram_GGGCA
cnt = 193	feature = 343	correl = 0.0639507	descr = N_Gram_CGGAA
cnt = 194	feature = 263	correl = 0.058145	descr = N_Gram_CACAT
cnt = 195	feature = 586	correl = -0.0682536	descr = N_Gram_TATAC
cnt = 196	feature = 469	correl = 0.0786128	descr = N_Gram_GCGGC
cnt = 197	feature = 439	correl = 0.0904918	descr = N_Gram_GCAAC
cnt = 198	feature = 556	correl = 0.0659717	descr = N_Gram_GTGTG
cnt = 199	feature = 669	correl = -0.0836043	descr = N_Gram_TGTCA
cnt = 200	feature = 550	correl = 0.119456	descr = N_Gram_GTGCT
cnt = 201	feature = 539	correl = 0.0514266	descr = N_Gram_GTCCC
cnt = 202	feature = 500	correl = 0.141104	descr = N_Gram_GGCCT
cnt = 203	feature = 593	correl = 0.106025	descr = N_Gram_TCACC
cnt = 204	feature = 564	correl = 0.107831	descr = N_Gram_GTTGG
cnt = 205	feature = 454	correl = 0.0639664	descr = N_Gram_GCCCA
cnt = 206	feature = 254	correl = 0.0638139	descr = N_Gram_CAAAA
cnt = 207	feature = 317	correl = -0.0760571	descr = N_Gram_CCGGT
cnt = 208	feature = 404	correl = 0.104044	descr = N_Gram_GAAGA
cnt = 209	feature = 160	correl = -0.0460672	descr = N_Gram_ACCC
cnt = 210	feature = 686	correl = 0.0805637	descr = N_Gram_TTCCA
cnt = 211	feature = 490	correl = -0.0937187	descr = N_Gram_GGATC
cnt = 212	feature = 411	correl = 0.0530156	descr = N_Gram_GACCG
cnt = 213	feature = 421	correl = 0.053752	descr = N_Gram_GAGGT
cnt = 214	feature = 476	correl = 0.0807637	descr = N_Gram_GCTGG
cnt = 215	feature = 505	correl = 0.154507	descr = N_Gram_GGCTT
cnt = 216	feature = 285	correl = -0.0644924	descr = N_Gram_CATCG
cnt = 217	feature = 304	correl = 0.0702682	descr = N_Gram_CCCC
cnt = 218	feature = 391	correl = -0.118168	descr = N_Gram_CTTAT
cnt = 219	feature = 273	correl = 0.101061	descr = N_Gram_CAGCA
cnt = 220	feature = 565	correl = -0.0647068	descr = N_Gram_GTTGT
cnt = 221	feature = 472	correl = -0.150363	descr = N_Gram_GCGTC
cnt = 222	feature = 576	correl = -0.0591623	descr = N_Gram_TAATC
cnt = 223	feature = 707	correl = -0.0879481	descr = N_Gram_TTTGG
cnt = 224	feature = 281	correl = 0.132618	descr = N_Gram_CAGTG
cnt = 225	feature = 235	correl = 0.0601557	descr = N_Gram_ATCTT
cnt = 226	feature = 572	correl = -0.0484163	descr = N_Gram_TAAGA
cnt = 227	feature = 381	correl = -0.0564251	descr = N_Gram_CTCTC
cnt = 228	feature = 509	correl = 0.105736	descr = N_Gram_GGGAG
cnt = 229	feature = 374	correl = 0.0638595	descr = N_Gram_CTCAC
cnt = 230	feature = 238	correl = -0.0561351	descr = N_Gram_ATGAT
cnt = 231	feature = 407	correl = 0.0643379	descr = N_Gram_GACA
cnt = 232	feature = 453	correl = 0.0596199	descr = N_Gram_GCCAT
cnt = 233	feature = 473	correl = 0.0951915	descr = N_Gram_GCGTG
cnt = 234	feature = 267	correl = 0.0875162	descr = N_Gram_CACCT
cnt = 235	feature = 418	correl = -0.0751036	descr = N_Gram_GACTG
cnt = 236	feature = 371	correl = 0.074817	descr = N_Gram_CTAT
cnt = 237	feature = 83	correl = 0.083973	descr = Xue_Structure_Feature_C101
cnt = 238	feature = 445	correl = 0.0646277	descr = N_Gram_GCAGG
cnt = 239	feature = 629	correl = 0.060669	descr = N_Gram_TCTGG
cnt = 240	feature = 335	correl = -0.0778092	descr = N_Gram_CGAGT
cnt = 241	feature = 350	correl = 0.107818	descr = N_Gram_CGGGA
cnt = 242	feature = 211	correl = -0.143414	descr = N_Gram_AGTCT
cnt = 243	feature = 446	correl = 0.0504378	descr = N_Gram_GCAGT
cnt = 244	feature = 313	correl = 0.0463148	descr = N_Gram_CCGA
cnt = 245	feature = 290	correl = 0.0681048	descr = N_Gram_CCAAA
cnt = 246	feature = 401	correl = 0.0627138	descr = N_Gram_CTTTA
cnt = 247	feature = 393	correl = 0.0534301	descr = N_Gram_CTTCA
cnt = 248	feature = 530	correl = 0.0631378	descr = N_Gram_GGTTG
cnt = 249	feature = 388	correl = 0.0587143	descr = N_Gram_CTGTG
cnt = 250	feature = 257	correl = 0.0444514	descr = N_Gram_CAACA
cnt = 251	feature = 557	correl = 0.0531905	descr = N_Gram_GTGTT
cnt = 252	feature = 595	correl = 0.0741566	descr = N_Gram_TCAGC
cnt = 253	feature = 666	correl = 0.0617201	descr = N_Gram_TGGTC
cnt = 254	feature = 398	correl = -0.11156	descr = N_Gram_CTTGC
cnt = 255	feature = 516	correl = 0.0676026	descr = N_Gram_GGGGC
cnt = 256	feature = 625	correl = -0.0888653	descr = N_Gram_TCTCA
cnt = 257	feature = 269	correl = -0.0643957	descr = N_Gram_CACGA
cnt = 258	feature = 621	correl = -0.0513047	descr = N_Gram_TCGTC
cnt = 259	feature = 384	correl = 0.0982821	descr = N_Gram_CTGCA
cnt = 260	feature = 340	correl = 0.0843153	descr = N_Gram_CGCCG
cnt = 261	feature = 219	correl = -0.116476	descr = N_Gram_ATAA
cnt = 262	feature = 216	correl = -0.0922518	descr = N_Gram_AGTTT
cnt = 263	feature = 494	correl = 0.0538293	descr = N_Gram_GGCAG
cnt = 264	feature = 207	correl = 0.0447335	descr = N_Gram_AGTA
cnt = 265	feature = 501	correl = -0.0516841	descr = N_Gram_GGCGA
cnt = 266	feature = 612	correl = -0.0616462	descr = N_Gram_TCCTC
cnt = 267	feature = 327	correl = -0.0743195	descr = N_Gram_CCTTC
cnt = 268	feature = 386	correl = 0.0566061	descr = N_Gram_CTGGA
cnt = 269	feature = 308	correl = 0.0864573	descr = N_Gram_CCCG
cnt = 270	feature = 437	correl = 0.105457	descr = N_Gram_GCAA
cnt = 271	feature = 24	correl = -0.0757129	descr = Position_Specific_Bin_Base_11_Base_G
cnt = 272	feature = 485	correl = 0.121515	descr = N_Gram_GGACC
cnt = 273	feature = 558	correl = -0.0493167	descr = N_Gram_GTTA
cnt = 274	feature = 503	correl = 0.0916557	descr = N_Gram_GGCGG
cnt = 275	feature = 644	correl = -0.129911	descr = N_Gram_TGATT
cnt = 276	feature = 36	correl = -0.0487017	descr = Position_Specific_Bin_Base_17_Base_A
cnt = 277	feature = 424	correl = 0.062157	descr = N_Gram_GATA
cnt = 278	feature = 284	correl = 0.112201	descr = N_Gram_CATCC
cnt = 279	feature = 660	correl = 0.147824	descr = N_Gram_TGGCT
cnt = 280	feature = 654	correl = 0.0567346	descr = N_Gram_TGCTC
cnt = 281	feature = 29	correl = -0.0509821	descr = Position_Specific_Bin_Base_13_Base_A
cnt = 282	feature = 13	correl = -0.106593	descr = Position_Specific_Bin_Base_5_Base_A
cnt = 283	feature = 659	correl = -0.116955	descr = N_Gram_TGGCG
cnt = 284	feature = 10	correl = 0.0477601	descr = Position_Specific_Bin_Base_3_Base_C
cnt = 285	feature = 440	correl = 0.079112	descr = N_Gram_GCAC
cnt = 286	feature = 27	correl = 0.0839007	descr = Position_Specific_Bin_Base_12_Base_G
cnt = 287	feature = 447	correl = 0.07826	descr = N_Gram_GCAT
cnt = 288	feature = 23	correl = 0.0709762	descr = Position_Specific_Bin_Base_10_Base_T
cnt = 289	feature = 633	correl = -0.0553516	descr = N_Gram_TCTTG
cnt = 290	feature = 429	correl = -0.117967	descr = N_Gram_GATCT
cnt = 291	feature = 286	correl = 0.120957	descr = N_Gram_CATCT
cnt = 292	feature = 21	correl = -0.0932362	descr = Position_Specific_Bin_Base_9_Base_T
cnt = 293	feature = 38	correl = 0.0524513	descr = Position_Specific_Bin_Base_17_Base_G
cnt = 294	feature = 351	correl = 0.135189	descr = N_Gram_CGGGC
cnt = 295	feature = 19	correl = 0.0717412	descr = Position_Specific_Bin_Base_8_Base_T
cnt = 296	feature = 483	correl = 0.0576938	descr = N_Gram_GGAAG
cnt = 297	feature = 616	correl = -0.11223	descr = N_Gram_TCGAG
cnt = 298	feature = 390	correl = -0.0658128	descr = N_Gram_CTTA
cnt = 299	feature = 336	correl = -0.044484	descr = N_Gram_CGAT
cnt = 300	feature = 497	correl = 0.095666	descr = N_Gram_GGCCA
cnt = 301	feature = 18	correl = -0.0643624	descr = Position_Specific_Bin_Base_8_Base_C
cnt = 302	feature = 661	correl = 0.10714	descr = N_Gram_TGGG
cnt = 303	feature = 9	correl = 0.0592036	descr = Position_Specific_Bin_Base_2_Base_T
cnt = 304	feature = 28	correl = -0.123833	descr = Position_Specific_Bin_Base_12_Base_T
cnt = 305	feature = 52	correl = -0.07153	descr = Gibbs_of_Target_Sequence__Pos_8_Step_1
cnt = 306	feature = 700	correl = 0.0570655	descr = N_Gram_TTGGC
cnt = 307	feature = 545	correl = -0.0769329	descr = N_Gram_GTCTT
cnt = 308	feature = 20	correl = 0.0670924	descr = Position_Specific_Bin_Base_9_Base_G
cnt = 309	feature = 547	correl = 0.0581457	descr = N_Gram_GTGA
cnt = 310	feature = 37	correl = 0.0812259	descr = Position_Specific_Bin_Base_17_Base_C
cnt = 311	feature = 41	correl = 0.133176	descr = Position_Specific_Bin_Base_18_Base_C
cnt = 312	feature = 32	correl = 0.0841844	descr = Position_Specific_Bin_Base_14_Base_T
cnt = 313	feature = 641	correl = -0.0446915	descr = N_Gram_TGAGG
cnt = 314	feature = 15	correl = 0.0513017	descr = Position_Specific_Bin_Base_5_Base_G
cnt = 315	feature = 46	correl = 0.228642	descr = Gibbs_of_Target_Sequence__Pos_2_Step_1
cnt = 316	feature = 72	correl = 0.108104	descr = Fold_of_RNAi_Sequence_Pos_13
cnt = 317	feature = 650	correl = -0.153355	descr = N_Gram_TGCG
cnt = 318	feature = 466	correl = 0.0457616	descr = N_Gram_GCGCC
cnt = 319	feature = 35	correl = 0.0606741	descr = Position_Specific_Bin_Base_16_Base_G
cnt = 320	feature = 276	correl = -0.138667	descr = N_Gram_CAGCT
cnt = 321	feature = 212	correl = 0.0547365	descr = N_Gram_AGTG
cnt = 322	feature = 43	correl = -0.11235	descr = Position_Specific_Bin_Base_18_Base_T
cnt = 323	feature = 49	correl = -0.081065	descr = Gibbs_of_Target_Sequence__Pos_5_Step_1
cnt = 324	feature = 609	correl = -0.0960283	descr = N_Gram_TCCGG
cnt = 325	feature = 367	correl = 0.056404	descr = N_Gram_CTA
cnt = 326	feature = 397	correl = -0.088104	descr = N_Gram_CTTGA
cnt = 327	feature = 79	correl = 0.1176	descr = Xue_Structure_Feature_A101
cnt = 328	feature = 620	correl = -0.0638075	descr = N_Gram_TCGT
cnt = 329	feature = 603	correl = 0.0731655	descr = N_Gram_TCCC
cnt = 330	feature = 342	correl = 0.0758056	descr = N_Gram_CGGA
cnt = 331	feature = 34	correl = 0.119192	descr = Position_Specific_Bin_Base_16_Base_C
cnt = 332	feature = 475	correl = 0.0630263	descr = N_Gram_GCTG
cnt = 333	feature = 11	correl = -0.0714538	descr = Position_Specific_Bin_Base_4_Base_A
cnt = 334	feature = 602	correl = -0.146788	descr = N_Gram_TCCAG
cnt = 335	feature = 526	correl = 0.0678755	descr = N_Gram_GGTC
cnt = 336	feature = 592	correl = 0.0492018	descr = N_Gram_TCAC
cnt = 337	feature = 8	correl = -0.0766174	descr = Position_Specific_Bin_Base_2_Base_G
cnt = 338	feature = 39	correl = -0.0753907	descr = Position_Specific_Bin_Base_17_Base_T
cnt = 339	feature = 460	correl = 0.107	descr = N_Gram_GCCT
cnt = 340	feature = 645	correl = 0.0990614	descr = N_Gram_TGCA
cnt = 341	feature = 77	correl = -0.0568313	descr = Xue_Structure_Feature_A110
cnt = 342	feature = 301	correl = 0.0920494	descr = N_Gram_CCCA
cnt = 343	feature = 413	correl = -0.0782646	descr = N_Gram_GACG
cnt = 344	feature = 30	correl = 0.0917041	descr = Position_Specific_Bin_Base_13_Base_C
cnt = 345	feature = 628	correl = -0.124671	descr = N_Gram_TCTCT
cnt = 346	feature = 17	correl = 0.114787	descr = Position_Specific_Bin_Base_6_Base_C
cnt = 347	feature = 25	correl = -0.10207	descr = Position_Specific_Bin_Base_12_Base_A
cnt = 348	feature = 678	correl = -0.0791315	descr = N_Gram_TTAC
cnt = 349	feature = 477	correl = 0.0685135	descr = N_Gram_GCTT
cnt = 350	feature = 221	correl = -0.0524677	descr = N_Gram_ATAC
cnt = 351	feature = 47	correl = 0.051568	descr = Gibbs_of_Target_Sequence__Pos_3_Step_1
cnt = 352	feature = 272	correl = 0.0498107	descr = N_Gram_CAGA
cnt = 353	feature = 551	correl = 0.116207	descr = N_Gram_GTGG
cnt = 354	feature = 14	correl = 0.0729509	descr = Position_Specific_Bin_Base_5_Base_C
cnt = 355	feature = 53	correl = 0.055737	descr = Gibbs_of_Target_Sequence__Pos_12_Step_1
cnt = 356	feature = 360	correl = 0.173598	descr = N_Gram_CGTG
cnt = 357	feature = 12	correl = 0.0575257	descr = Position_Specific_Bin_Base_4_Base_C
cnt = 358	feature = 580	correl = -0.0585988	descr = N_Gram_TACTT
cnt = 359	feature = 16	correl = -0.132473	descr = Position_Specific_Bin_Base_6_Base_A
cnt = 360	feature = 504	correl = 0.0809913	descr = N_Gram_GGCT
cnt = 361	feature = 528	correl = 0.0477671	descr = N_Gram_GGTG
cnt = 362	feature = 296	correl = -0.122781	descr = N_Gram_CCAGC
cnt = 363	feature = 615	correl = -0.0990083	descr = N_Gram_TCGA
cnt = 364	feature = 69	correl = 0.0960731	descr = Fold_of_RNAi_Sequence_Pos_9
cnt = 365	feature = 33	correl = -0.134412	descr = Position_Specific_Bin_Base_16_Base_A
cnt = 366	feature = 233	correl = -0.0544241	descr = N_Gram_ATCTC
cnt = 367	feature = 22	correl = -0.0537213	descr = Position_Specific_Bin_Base_10_Base_C
cnt = 368	feature = 613	correl = -0.102608	descr = N_Gram_TCCTT
cnt = 369	feature = 237	correl = -0.0601963	descr = N_Gram_ATGA
cnt = 370	feature = 40	correl = -0.282118	descr = Position_Specific_Bin_Base_18_Base_A
cnt = 371	feature = 671	correl = 0.103201	descr = N_Gram_TGTG
cnt = 372	feature = 65	correl = 0.160153	descr = Fold_of_RNAi_Sequence_Pos_2
cnt = 373	feature = 51	correl = -0.168329	descr = Gibbs_of_Target_Sequence__Pos_7_Step_1
cnt = 374	feature = 264	correl = 0.101161	descr = N_Gram_CACC
cnt = 375	feature = 54	correl = -0.105255	descr = Gibbs_of_Target_Sequence__Pos_13_Step_1
cnt = 376	feature = 105	correl = 0.12693	descr = Fold_of_Target_NoEndbrace_noends_Pos_17
cnt = 377	feature = 493	correl = 0.0974499	descr = N_Gram_GGCA
cnt = 378	feature = 484	correl = 0.0964236	descr = N_Gram_GGAC
cnt = 379	feature = 632	correl = -0.112485	descr = N_Gram_TCTTC
cnt = 380	feature = 683	correl = 0.0818895	descr = N_Gram_TTCA
cnt = 381	feature = 481	correl = 0.0533468	descr = N_Gram_GGAA
cnt = 382	feature = 705	correl = -0.0860181	descr = N_Gram_TTTCT
cnt = 383	feature = 289	correl = 0.0983515	descr = N_Gram_CCAA
cnt = 384	feature = 456	correl = 0.0470482	descr = N_Gram_GCCG
cnt = 385	feature = 318	correl = 0.0852788	descr = N_Gram_CCGT
cnt = 386	feature = 76	correl = 0.0725677	descr = Xue_Structure_Feature_A111
cnt = 387	feature = 696	correl = -0.0778112	descr = N_Gram_TTGC
cnt = 388	feature = 594	correl = 0.0786009	descr = N_Gram_TCAG
cnt = 389	feature = 82	correl = 0.0473888	descr = Xue_Structure_Feature_C100
cnt = 390	feature = 487	correl = 0.082908	descr = N_Gram_GGAG
cnt = 391	feature = 42	correl = 0.303442	descr = Position_Specific_Bin_Base_18_Base_G
cnt = 392	feature = 554	correl = 0.103168	descr = N_Gram_GTGT
cnt = 393	feature = 208	correl = -0.100917	descr = N_Gram_AGTC
cnt = 394	feature = 68	correl = 0.0994454	descr = Fold_of_RNAi_Sequence_Pos_6
cnt = 395	feature = 253	correl = 0.0539657	descr = N_Gram_CAAA
cnt = 396	feature = 297	correl = 0.0491878	descr = N_Gram_CCAT
cnt = 397	feature = 247	correl = -0.10551	descr = N_Gram_ATTT
cnt = 398	feature = 427	correl = -0.123772	descr = N_Gram_GATC
cnt = 399	feature = 136	correl = -0.098047	descr = N_Gram_AAGT
cnt = 400	feature = 345	correl = 0.120737	descr = N_Gram_CGGC
cnt = 401	feature = 55	correl = -0.178098	descr = Gibbs_of_Target_Sequence__Pos_14_Step_1
cnt = 402	feature = 78	correl = 0.049494	descr = Xue_Structure_Feature_A100
cnt = 403	feature = 280	correl = 0.108386	descr = N_Gram_CAGT
cnt = 404	feature = 597	correl = -0.0616758	descr = N_Gram_TCAT
cnt = 405	feature = 66	correl = 0.0860864	descr = Fold_of_RNAi_Sequence_Pos_3
cnt = 406	feature = 451	correl = 0.060614	descr = N_Gram_GCCA
cnt = 407	feature = 75	correl = 0.0732569	descr = Fold_of_RNAi_Sequence_Pos_16
cnt = 408	feature = 57	correl = -0.185372	descr = Gibbs_of_Target_Sequence__Pos_18_Step_1
cnt = 409	feature = 544	correl = -0.0836642	descr = N_Gram_GTCT
cnt = 410	feature = 706	correl = -0.0577922	descr = N_Gram_TTTG
cnt = 411	feature = 26	correl = 0.150258	descr = Position_Specific_Bin_Base_12_Base_C
cnt = 412	feature = 471	correl = -0.101017	descr = N_Gram_GCGT
cnt = 413	feature = 693	correl = -0.0708149	descr = N_Gram_TTGA
cnt = 414	feature = 467	correl = 0.0832831	descr = N_Gram_GCGG
cnt = 415	feature = 690	correl = -0.201791	descr = N_Gram_TTCTC
cnt = 416	feature = 579	correl = -0.0643994	descr = N_Gram_TACT
cnt = 417	feature = 510	correl = 0.133195	descr = N_Gram_GGGC
cnt = 418	feature = 56	correl = -0.129755	descr = Gibbs_of_Target_Sequence__Pos_17_Step_1
cnt = 419	feature = 634	correl = 0.051643	descr = N_Gram_TCTTT
cnt = 420	feature = 64	correl = 0.200631	descr = Fold_of_RNAi_Sequence_Pos_1
cnt = 421	feature = 474	correl = -0.0556673	descr = N_Gram_GCTCC
cnt = 422	feature = 442	correl = 0.0451526	descr = N_Gram_GCAG
cnt = 423	feature = 549	correl = 0.0850199	descr = N_Gram_GTGC
cnt = 424	feature = 73	correl = 0.0679381	descr = Fold_of_RNAi_Sequence_Pos_14
cnt = 425	feature = 58	correl = -0.307672	descr = Gibbs_of_Target_Sequence__Pos_19_Step_1
cnt = 426	feature = 711	correl = -0.131475	descr = N_Gram_TTTTT
cnt = 427	feature = 283	correl = 0.0920225	descr = N_Gram_CATC
cnt = 428	feature = 377	correl = -0.10266	descr = N_Gram_CTCCA
cnt = 429	feature = 357	correl = -0.111191	descr = N_Gram_CGTC
cnt = 430	feature = 67	correl = 0.0539575	descr = Fold_of_RNAi_Sequence_Pos_4
cnt = 431	feature = 338	correl = 0.0569033	descr = N_Gram_CGCC
cnt = 432	feature = 396	correl = -0.0464044	descr = N_Gram_CTTG
cnt = 433	feature = 378	correl = -0.107398	descr = N_Gram_CTCCT
cnt = 434	feature = 568	correl = -0.105133	descr = N_Gram_TAA
cnt = 435	feature = 74	correl = 0.0719868	descr = Fold_of_RNAi_Sequence_Pos_15
cnt = 436	feature = 704	correl = -0.0645741	descr = N_Gram_TTTCC
cnt = 437	feature = 326	correl = -0.0466408	descr = N_Gram_CCTT
cnt = 438	feature = 295	correl = -0.0730294	descr = N_Gram_CCAG
cnt = 439	feature = 385	correl = 0.0531788	descr = N_Gram_CTGG
cnt = 440	feature = 218	correl = -0.0512706	descr = N_Gram_ATA
cnt = 441	feature = 71	correl = 0.120696	descr = Fold_of_RNAi_Sequence_Pos_12
cnt = 442	feature = 691	correl = -0.102603	descr = N_Gram_TTCTT
cnt = 443	feature = 496	correl = 0.177325	descr = N_Gram_GGCC
cnt = 444	feature = 709	correl = -0.136237	descr = N_Gram_TTTTC
cnt = 445	feature = 626	correl = -0.0982027	descr = N_Gram_TCTCC
cnt = 446	feature = 677	correl = -0.0874536	descr = N_Gram_TTA
cnt = 447	feature = 328	correl = -0.0761286	descr = N_Gram_CGA
cnt = 448	feature = 667	correl = 0.0851659	descr = N_Gram_TGT
cnt = 449	feature = 577	correl = -0.0858358	descr = N_Gram_TAC
cnt = 450	feature = 81	correl = 0.090842	descr = Xue_Structure_Feature_C110
cnt = 451	feature = 395	correl = -0.208668	descr = N_Gram_CTTCT
cnt = 452	feature = 252	correl = 0.124289	descr = N_Gram_CAA
cnt = 453	feature = 535	correl = -0.110001	descr = N_Gram_GTC
cnt = 454	feature = 610	correl = -0.0752757	descr = N_Gram_TCCT
cnt = 455	feature = 436	correl = 0.131763	descr = N_Gram_GCA
cnt = 456	feature = 227	correl = -0.0632119	descr = N_Gram_ATC
cnt = 457	feature = 590	correl = 0.0486757	descr = N_Gram_TCA
cnt = 458	feature = 600	correl = -0.0790111	descr = N_Gram_TCCA
cnt = 459	feature = 614	correl = -0.113935	descr = N_Gram_TCG
cnt = 460	feature = 523	correl = 0.0757986	descr = N_Gram_GGT
cnt = 461	feature = 636	correl = -0.0828604	descr = N_Gram_TGA
cnt = 462	feature = 392	correl = -0.102172	descr = N_Gram_CTTC
cnt = 463	feature = 624	correl = -0.183226	descr = N_Gram_TCTC
cnt = 464	feature = 708	correl = -0.150346	descr = N_Gram_TTTT
cnt = 465	feature = 655	correl = 0.0828624	descr = N_Gram_TGG
cnt = 466	feature = 80	correl = 0.109024	descr = Xue_Structure_Feature_C111
cnt = 467	feature = 506	correl = 0.181247	descr = N_Gram_GGG
cnt = 468	feature = 589	correl = -0.0939071	descr = N_Gram_TC
cnt = 469	feature = 217	correl = -0.118484	descr = N_Gram_AT
cnt = 470	feature = 546	correl = 0.18024	descr = N_Gram_GTG
cnt = 471	feature = 312	correl = 0.0888826	descr = N_Gram_CCG
cnt = 472	feature = 703	correl = -0.0952573	descr = N_Gram_TTTC
cnt = 473	feature = 450	correl = 0.105854	descr = N_Gram_GCC
cnt = 474	feature = 62	correl = -0.0939728	descr = PF_RNAi_Fold_3'Free_Count
cnt = 475	feature = 689	correl = -0.200596	descr = N_Gram_TTCT
cnt = 476	feature = 341	correl = 0.0824102	descr = N_Gram_CGG
cnt = 477	feature = 435	correl = 0.044122	descr = N_Gram_GC
cnt = 478	feature = 251	correl = 0.115552	descr = N_Gram_CA
cnt = 479	feature = 692	correl = -0.0605891	descr = N_Gram_TTG
cnt = 480	feature = 61	correl = -0.154267	descr = PF_RNAi_Fold_5'Free_Count
cnt = 481	feature = 373	correl = -0.0764467	descr = N_Gram_CTC
cnt = 482	feature = 463	correl = -0.0518636	descr = N_Gram_GCG
cnt = 483	feature = 702	correl = -0.100038	descr = N_Gram_TTT
cnt = 484	feature = 630	correl = -0.0882509	descr = N_Gram_TCTT
cnt = 485	feature = 635	correl = 0.0478612	descr = N_Gram_TG
cnt = 486	feature = 492	correl = 0.162124	descr = N_Gram_GGC
cnt = 487	feature = 271	correl = 0.0439164	descr = N_Gram_CAG
cnt = 488	feature = 288	correl = 0.0514876	descr = N_Gram_CC
cnt = 489	feature = 622	correl = -0.0795378	descr = N_Gram_TCT
cnt = 490	feature = 376	correl = -0.0844571	descr = N_Gram_CTCC
cnt = 491	feature = 676	correl = -0.115617	descr = N_Gram_TT
cnt = 492	feature = 599	correl = -0.0864073	descr = N_Gram_TCC
cnt = 493	feature = 479	correl = 0.157102	descr = N_Gram_GG
cnt = 494	feature = 60	correl = -0.196859	descr = PF_RNAi_Fold_Energy
cnt = 495	feature = 86	correl = -0.102472	descr = Xue_Structure_Feature_C000
cnt = 496	feature = 44	correl = -0.215296	descr = Gibbs_of_Target_Sequence_
num rows = 521
num_elements = 258937
*
optimization finished, #iter = 618
nu = 0.457044
obj = -35.995631, rho = -0.594883
nSV = 355, nBSV = 131
num rows = 58
num_elements = 28826
*
optimization finished, #iter = 52
nu = 0.402725
obj = -3.663108, rho = -0.496198
nSV = 48, nBSV = 7
*
optimization finished, #iter = 618
nu = 0.457044
obj = -35.995631, rho = -0.594883
nSV = 355, nBSV = 131
CFS merit scores = 1.35103
CFS merit scores = 1.60969
CFS merit scores = 1.85685
CFS merit scores = 2.0815
CFS merit scores = 2.27854
CFS merit scores = 2.45974
CFS merit scores = 2.62629
CFS merit scores = 2.78074
CFS merit scores = 2.92583
CFS merit scores = 3.05913
CFS merit scores = 3.18417
CFS merit scores = 3.30365
CFS merit scores = 3.41821
CFS merit scores = 3.52846
CFS merit scores = 3.63505
CFS merit scores = 3.73853
CFS merit scores = 3.83901
CFS merit scores = 3.93576
CFS merit scores = 4.02977
CFS merit scores = 4.12123
CFS merit scores = 4.21052
CFS merit scores = 4.29778
CFS merit scores = 4.38309
CFS merit scores = 4.46657
CFS merit scores = 4.54829
CFS merit scores = 4.62836
CFS merit scores = 4.70687
CFS merit scores = 4.7839
CFS merit scores = 4.85949
CFS merit scores = 4.93372
CFS merit scores = 5.00662
CFS merit scores = 5.0783
CFS merit scores = 5.14721
CFS merit scores = 5.2148
CFS merit scores = 5.28109
CFS merit scores = 5.34615
CFS merit scores = 5.40993
CFS merit scores = 5.47016
CFS merit scores = 5.52911
CFS merit scores = 5.58692
CFS merit scores = 5.64359
CFS merit scores = 5.69916
CFS merit scores = 5.75371
CFS merit scores = 5.8072
CFS merit scores = 5.85891
CFS merit scores = 5.90915
CFS merit scores = 5.9573
CFS merit scores = 6.00476
CFS merit scores = 6.05112
CFS merit scores = 6.09668
CFS merit scores = 6.13987
CFS merit scores = 6.18155
CFS merit scores = 6.22248
CFS merit scores = 6.26232
CFS merit scores = 6.30026
CFS merit scores = 6.33725
CFS merit scores = 6.37322
CFS merit scores = 6.40496
CFS merit scores = 6.43573
CFS merit scores = 6.46546
CFS merit scores = 6.49283
CFS merit scores = 6.51881
CFS merit scores = 6.54446
CFS merit scores = 6.56937
CFS merit scores = 6.59283
CFS merit scores = 6.61541
CFS merit scores = 6.63691
CFS merit scores = 6.65813
CFS merit scores = 6.67686
CFS merit scores = 6.69413
CFS merit scores = 6.71127
CFS merit scores = 6.72802
CFS merit scores = 6.74462
CFS merit scores = 6.76017
CFS merit scores = 6.77544
CFS merit scores = 6.78958
CFS merit scores = 6.80377
CFS merit scores = 6.81729
CFS merit scores = 6.83065
CFS merit scores = 6.84296
CFS merit scores = 6.85334
CFS merit scores = 6.86119
CFS merit scores = 6.86783
CFS merit scores = 6.87436
CFS merit scores = 6.88101
CFS merit scores = 6.88781
CFS merit scores = 6.89477
CFS merit scores = 6.90199
CFS merit scores = 6.90838
CFS merit scores = 6.91396
CFS merit scores = 6.91957
CFS merit scores = 6.92395
CFS merit scores = 6.9282
CFS merit scores = 6.93279
CFS merit scores = 6.93645
CFS merit scores = 6.94002
CFS merit scores = 6.94373
CFS merit scores = 6.94712
CFS merit scores = 6.95075
CFS merit scores = 6.95376
CFS merit scores = 6.95643
CFS merit scores = 6.959
CFS merit scores = 6.96161
CFS merit scores = 6.96427
CFS merit scores = 6.96667
CFS merit scores = 6.96932
CFS merit scores = 6.97238
CFS merit scores = 6.9755
CFS merit scores = 6.97872
CFS merit scores = 6.98125
CFS merit scores = 6.9837
CFS merit scores = 6.98593
CFS merit scores = 6.98811
CFS merit scores = 6.99026
CFS merit scores = 6.9924
CFS merit scores = 6.99358
CFS merit scores = 6.99453
CFS merit scores = 6.99516
CFS merit scores = 6.99459
CFS merit scores = 6.994
CFS merit scores = 6.99314
CFS merit scores = 6.99228
CFS merit scores = 6.9913
CFS merit scores = 6.99006
CFS merit scores = 6.9876
CFS merit scores = 6.98534
CFS merit scores = 6.98309
CFS merit scores = 6.98075
CFS merit scores = 6.97816
CFS merit scores = 6.97439
CFS merit scores = 6.97074
CFS merit scores = 6.96693
CFS merit scores = 6.96311
CFS merit scores = 6.95966
CFS merit scores = 6.95622
CFS merit scores = 6.95279
CFS merit scores = 6.94951
CFS merit scores = 6.94642
CFS merit scores = 6.94363
CFS merit scores = 6.94096
CFS merit scores = 6.93834
CFS merit scores = 6.93546
CFS merit scores = 6.93284
CFS merit scores = 6.92963
CFS merit scores = 6.92658
CFS merit scores = 6.9231
CFS merit scores = 6.91952
CFS merit scores = 6.91543
CFS merit scores = 6.9111
CFS merit scores = 6.90648
CFS merit scores = 6.90184
CFS merit scores = 6.89733
CFS merit scores = 6.89308
CFS merit scores = 6.88838
CFS merit scores = 6.88375
CFS merit scores = 6.87921
CFS merit scores = 6.87451
CFS merit scores = 6.86982
CFS merit scores = 6.86509
CFS merit scores = 6.86046
CFS merit scores = 6.85596
CFS merit scores = 6.85157
CFS merit scores = 6.84727
CFS merit scores = 6.84273
CFS merit scores = 6.83829
CFS merit scores = 6.83396
CFS merit scores = 6.8297
CFS merit scores = 6.82552
CFS merit scores = 6.82131
CFS merit scores = 6.81641
CFS merit scores = 6.81088
CFS merit scores = 6.80513
CFS merit scores = 6.7995
CFS merit scores = 6.79402
CFS merit scores = 6.78869
CFS merit scores = 6.78347
CFS merit scores = 6.77783
CFS merit scores = 6.77232
CFS merit scores = 6.76691
CFS merit scores = 6.76139
CFS merit scores = 6.75578
CFS merit scores = 6.75026
CFS merit scores = 6.74464
CFS merit scores = 6.73911
CFS merit scores = 6.73366
CFS merit scores = 6.72819
CFS merit scores = 6.72257
CFS merit scores = 6.71709
CFS merit scores = 6.71175
CFS merit scores = 6.70625
CFS merit scores = 6.70091
CFS merit scores = 6.69539
CFS merit scores = 6.68994
CFS merit scores = 6.68443
CFS merit scores = 6.67909
CFS merit scores = 6.67325
CFS merit scores = 6.66693
CFS merit scores = 6.66066
CFS merit scores = 6.6545
CFS merit scores = 6.64848
CFS merit scores = 6.6425
CFS merit scores = 6.63661
CFS merit scores = 6.63065
CFS merit scores = 6.62479
CFS merit scores = 6.61896
CFS merit scores = 6.61294
CFS merit scores = 6.60686
CFS merit scores = 6.60059
CFS merit scores = 6.59432
CFS merit scores = 6.58806
CFS merit scores = 6.58177
CFS merit scores = 6.57547
CFS merit scores = 6.56872
CFS merit scores = 6.56167
CFS merit scores = 6.55462
CFS merit scores = 6.54764
CFS merit scores = 6.54064
CFS merit scores = 6.53356
CFS merit scores = 6.52662
CFS merit scores = 6.51967
CFS merit scores = 6.51261
CFS merit scores = 6.50569
CFS merit scores = 6.4984
CFS merit scores = 6.49086
CFS merit scores = 6.4835
CFS merit scores = 6.47626
CFS merit scores = 6.46903
CFS merit scores = 6.46199
CFS merit scores = 6.45513
CFS merit scores = 6.44826
CFS merit scores = 6.44133
CFS merit scores = 6.43414
CFS merit scores = 6.42696
CFS merit scores = 6.41957
CFS merit scores = 6.41232
CFS merit scores = 6.40507
CFS merit scores = 6.39788
CFS merit scores = 6.39063
CFS merit scores = 6.38348
CFS merit scores = 6.3764
CFS merit scores = 6.36938
CFS merit scores = 6.36239
CFS merit scores = 6.35496
CFS merit scores = 6.34744
CFS merit scores = 6.33979
CFS merit scores = 6.33215
CFS merit scores = 6.32454
CFS merit scores = 6.31699
CFS merit scores = 6.30942
CFS merit scores = 6.30188
CFS merit scores = 6.29432
CFS merit scores = 6.28676
CFS merit scores = 6.27926
CFS merit scores = 6.27185
CFS merit scores = 6.26453
CFS merit scores = 6.25728
CFS merit scores = 6.25006
CFS merit scores = 6.24292
CFS merit scores = 6.23582
CFS merit scores = 6.22883
CFS merit scores = 6.2218
CFS merit scores = 6.21484
CFS merit scores = 6.208
CFS merit scores = 6.20105
CFS merit scores = 6.1941
CFS merit scores = 6.18729
CFS merit scores = 6.18016
CFS merit scores = 6.17302
CFS merit scores = 6.16561
CFS merit scores = 6.15834
CFS merit scores = 6.15108
CFS merit scores = 6.14394
CFS merit scores = 6.13668
CFS merit scores = 6.12946
CFS merit scores = 6.12178
CFS merit scores = 6.11411
CFS merit scores = 6.10655
CFS merit scores = 6.09913
CFS merit scores = 6.0918
CFS merit scores = 6.08457
CFS merit scores = 6.07738
CFS merit scores = 6.07011
CFS merit scores = 6.06266
CFS merit scores = 6.05526
CFS merit scores = 6.04797
CFS merit scores = 6.04068
CFS merit scores = 6.0335
CFS merit scores = 6.0262
CFS merit scores = 6.01895
CFS merit scores = 6.01163
CFS merit scores = 6.00435
CFS merit scores = 5.99701
CFS merit scores = 5.98967
CFS merit scores = 5.98244
CFS merit scores = 5.97531
CFS merit scores = 5.9682
CFS merit scores = 5.96117
CFS merit scores = 5.95425
CFS merit scores = 5.9472
CFS merit scores = 5.94023
CFS merit scores = 5.93332
CFS merit scores = 5.92651
CFS merit scores = 5.91976
CFS merit scores = 5.9131
CFS merit scores = 5.90623
CFS merit scores = 5.89941
CFS merit scores = 5.89247
CFS merit scores = 5.88555
CFS merit scores = 5.87875
CFS merit scores = 5.87197
CFS merit scores = 5.86528
CFS merit scores = 5.85859
CFS merit scores = 5.85188
CFS merit scores = 5.84526
CFS merit scores = 5.83868
CFS merit scores = 5.83221
CFS merit scores = 5.8257
CFS merit scores = 5.81921
CFS merit scores = 5.81261
CFS merit scores = 5.80609
CFS merit scores = 5.79966
CFS merit scores = 5.79331
CFS merit scores = 5.78709
CFS merit scores = 5.78087
CFS merit scores = 5.77465
CFS merit scores = 5.76839
CFS merit scores = 5.76217
CFS merit scores = 5.756
CFS merit scores = 5.7498
CFS merit scores = 5.74366
CFS merit scores = 5.73755
CFS merit scores = 5.73148
CFS merit scores = 5.72544
CFS merit scores = 5.71943
CFS merit scores = 5.71349
CFS merit scores = 5.70747
CFS merit scores = 5.70135
CFS merit scores = 5.69528
CFS merit scores = 5.68918
CFS merit scores = 5.68319
CFS merit scores = 5.67726
CFS merit scores = 5.67131
CFS merit scores = 5.66538
CFS merit scores = 5.6594
CFS merit scores = 5.65346
CFS merit scores = 5.64753
CFS merit scores = 5.64161
CFS merit scores = 5.6358
CFS merit scores = 5.63001
CFS merit scores = 5.62425
CFS merit scores = 5.6185
CFS merit scores = 5.61286
CFS merit scores = 5.6073
CFS merit scores = 5.60178
CFS merit scores = 5.59634
CFS merit scores = 5.59078
CFS merit scores = 5.58517
CFS merit scores = 5.57961
CFS merit scores = 5.57408
CFS merit scores = 5.5686
CFS merit scores = 5.56318
CFS merit scores = 5.55785
CFS merit scores = 5.55251
CFS merit scores = 5.54711
CFS merit scores = 5.54166
CFS merit scores = 5.53619
CFS merit scores = 5.53072
CFS merit scores = 5.52532
CFS merit scores = 5.52
CFS merit scores = 5.51469
CFS merit scores = 5.50945
CFS merit scores = 5.50423
CFS merit scores = 5.49906
CFS merit scores = 5.49393
CFS merit scores = 5.48881
CFS merit scores = 5.48369
CFS merit scores = 5.47852
CFS merit scores = 5.47338
CFS merit scores = 5.46829
CFS merit scores = 5.46321
CFS merit scores = 5.45814
CFS merit scores = 5.45307
CFS merit scores = 5.44804
CFS merit scores = 5.44301
CFS merit scores = 5.43801
CFS merit scores = 5.43302
CFS merit scores = 5.42805
CFS merit scores = 5.42305
CFS merit scores = 5.41807
CFS merit scores = 5.41313
CFS merit scores = 5.40821
CFS merit scores = 5.4033
CFS merit scores = 5.39843
CFS merit scores = 5.39363
CFS merit scores = 5.38882
CFS merit scores = 5.384
CFS merit scores = 5.37921
CFS merit scores = 5.37448
CFS merit scores = 5.36973
CFS merit scores = 5.36495
CFS merit scores = 5.36022
CFS merit scores = 5.35549
CFS merit scores = 5.35078
CFS merit scores = 5.34603
CFS merit scores = 5.34133
CFS merit scores = 5.33652
CFS merit scores = 5.33175
CFS merit scores = 5.32702
CFS merit scores = 5.32228
CFS merit scores = 5.31759
CFS merit scores = 5.31288
CFS merit scores = 5.30822
CFS merit scores = 5.3036
CFS merit scores = 5.29887
CFS merit scores = 5.29413
CFS merit scores = 5.28946
CFS merit scores = 5.28471
CFS merit scores = 5.27997
CFS merit scores = 5.27527
CFS merit scores = 5.27057
CFS merit scores = 5.26573
CFS merit scores = 5.26091
CFS merit scores = 5.25617
CFS merit scores = 5.25124
CFS merit scores = 5.24628
CFS merit scores = 5.2413
CFS merit scores = 5.23618
CFS merit scores = 5.23103
CFS merit scores = 5.22591
CFS merit scores = 5.22083
CFS merit scores = 5.21577
CFS merit scores = 5.21075
CFS merit scores = 5.2057
CFS merit scores = 5.20067
CFS merit scores = 5.19562
CFS merit scores = 5.19042
CFS merit scores = 5.18516
CFS merit scores = 5.17962
CFS merit scores = 5.17415
CFS merit scores = 5.16871
CFS merit scores = 5.16331
CFS merit scores = 5.15798
CFS merit scores = 5.15256
CFS merit scores = 5.14696
CFS merit scores = 5.1414
CFS merit scores = 5.13592
CFS merit scores = 5.1304
CFS merit scores = 5.12473
CFS merit scores = 5.11904
CFS merit scores = 5.11324
CFS merit scores = 5.10746
CFS merit scores = 5.10166
CFS merit scores = 5.09587
CFS merit scores = 5.0901
CFS merit scores = 5.08423
CFS merit scores = 5.07823
CFS merit scores = 5.07221
CFS merit scores = 5.06623
CFS merit scores = 5.0603
CFS merit scores = 5.0544
CFS merit scores = 5.04854
CFS merit scores = 5.04263
CFS merit scores = 5.03657
CFS merit scores = 5.03051
CFS merit scores = 5.02452
CFS merit scores = 5.01853
CFS merit scores = 5.01254
CFS merit scores = 5.00651
CFS merit scores = 5.00054
CFS merit scores = 4.99454
CFS merit scores = 4.98838
CFS merit scores = 4.98226
CFS merit scores = 4.97609
CFS merit scores = 4.96997
CFS merit scores = 4.96378
CFS merit scores = 4.9575
CFS merit scores = 4.95117
CFS merit scores = 4.94487
CFS merit scores = 4.93843
CFS merit scores = 4.93176
CFS merit scores = 4.9251
CFS merit scores = 4.91824
CFS merit scores = 4.91129
CFS merit scores = 4.90443
CFS merit scores = 4.89762
CFS merit scores = 4.8906
CFS merit scores = 4.88348
CFS merit scores = 4.8764
CFS merit scores = 4.86931
CFS merit scores = 4.86222
CFS merit scores = 4.85504
CFS merit scores = 4.84775
CFS merit scores = 4.84052
CFS merit scores = 4.83322
CFS merit scores = 4.82585
CFS merit scores = 4.81842
CFS merit scores = 4.8109
CFS merit scores = 4.80324
CFS merit scores = 4.79506
CFS merit scores = 4.78676
CFS merit scores = 4.77745
CFS merit scores = 4.76392
cnt = 1	feature = 57	correl = -0.351026	descr = Gibbs_of_Target_Sequence__Pos_20_Step_1
cnt = 2	feature = 44	correl = 0.234174	descr = Gibbs_of_Target_Sequence__Pos_1_Step_1
cnt = 3	feature = 637	correl = -0.134409	descr = N_Gram_TCTTA
cnt = 4	feature = 436	correl = -0.125683	descr = N_Gram_GATC
cnt = 5	feature = 367	correl = -0.0478481	descr = N_Gram_CGTTG
cnt = 6	feature = 404	correl = 0.0937968	descr = N_Gram_CTTTG
cnt = 7	feature = 646	correl = -0.0812809	descr = N_Gram_TGAGA
cnt = 8	feature = 683	correl = 0.0526279	descr = N_Gram_TTAGC
cnt = 9	feature = 644	correl = 0.0457807	descr = N_Gram_TGACA
cnt = 10	feature = 331	correl = -0.113457	descr = N_Gram_CGACG
cnt = 11	feature = 421	correl = -0.0623634	descr = N_Gram_GACTC
cnt = 12	feature = 390	correl = 0.055997	descr = N_Gram_CTGGG
cnt = 13	feature = 586	correl = 0.0456959	descr = N_Gram_TAGAC
cnt = 14	feature = 222	correl = 0.0732557	descr = N_Gram_ATAGT
cnt = 15	feature = 228	correl = -0.0492157	descr = N_Gram_ATCGC
cnt = 16	feature = 576	correl = -0.0464003	descr = N_Gram_TAACG
cnt = 17	feature = 692	correl = 0.0445382	descr = N_Gram_TTCGA
cnt = 18	feature = 306	correl = 0.114671	descr = N_Gram_CCCCC
cnt = 19	feature = 624	correl = 0.0943714	descr = N_Gram_TCGGC
cnt = 20	feature = 620	correl = 0.0802942	descr = N_Gram_TCGAC
cnt = 21	feature = 362	correl = 0.0704402	descr = N_Gram_CGTGA
cnt = 22	feature = 364	correl = 0.0788865	descr = N_Gram_CGTGG
cnt = 23	feature = 372	correl = 0.0662171	descr = N_Gram_CTAGG
cnt = 24	feature = 329	correl = 0.0732557	descr = N_Gram_CGACA
cnt = 25	feature = 558	correl = 0.0570669	descr = N_Gram_GTGCG
cnt = 26	feature = 680	correl = 0.0648094	descr = N_Gram_TTAAC
cnt = 27	feature = 654	correl = 0.0521399	descr = N_Gram_TGCCG
cnt = 28	feature = 540	correl = 0.0503943	descr = N_Gram_GTATA
cnt = 29	feature = 340	correl = 0.0451013	descr = N_Gram_CGCCA
cnt = 30	feature = 610	correl = 0.0521399	descr = N_Gram_TCCCG
cnt = 31	feature = 478	correl = 0.0451013	descr = N_Gram_GCGTA
cnt = 32	feature = 312	correl = 0.0451013	descr = N_Gram_CCGCA
cnt = 33	feature = 415	correl = -0.0682636	descr = N_Gram_GACCC
cnt = 34	feature = 375	correl = 0.0861629	descr = N_Gram_CTATT
cnt = 35	feature = 688	correl = 0.073808	descr = N_Gram_TTCAA
cnt = 36	feature = 283	correl = -0.0502394	descr = N_Gram_CATAA
cnt = 37	feature = 406	correl = 0.0528345	descr = N_Gram_GAAAC
cnt = 38	feature = 368	correl = 0.0891558	descr = N_Gram_CGTTT
cnt = 39	feature = 269	correl = 0.0676009	descr = N_Gram_CACTC
cnt = 40	feature = 532	correl = 0.0929261	descr = N_Gram_GGGTC
cnt = 41	feature = 305	correl = 0.0839686	descr = N_Gram_CCCAC
cnt = 42	feature = 579	correl = 0.0740259	descr = N_Gram_TAAGC
cnt = 43	feature = 623	correl = 0.0737083	descr = N_Gram_TCGGA
cnt = 44	feature = 529	correl = 0.0517626	descr = N_Gram_GGGGG
cnt = 45	feature = 409	correl = -0.0440801	descr = N_Gram_GAAGG
cnt = 46	feature = 301	correl = -0.0626342	descr = N_Gram_CCATA
cnt = 47	feature = 309	correl = 0.0688261	descr = N_Gram_CCCGC
cnt = 48	feature = 505	correl = -0.0572984	descr = N_Gram_GGCAC
cnt = 49	feature = 290	correl = 0.0579106	descr = N_Gram_CATTA
cnt = 50	feature = 220	correl = 0.0546534	descr = N_Gram_ATACA
cnt = 51	feature = 570	correl = 0.0448816	descr = N_Gram_GTTGC
cnt = 52	feature = 633	correl = 0.0481807	descr = N_Gram_TCTCG
cnt = 53	feature = 457	correl = -0.0452095	descr = N_Gram_GCATG
cnt = 54	feature = 475	correl = 0.0520379	descr = N_Gram_GCGGA
cnt = 55	feature = 313	correl = 0.0706988	descr = N_Gram_CCGGC
cnt = 56	feature = 502	correl = 0.0618607	descr = N_Gram_GGATT
cnt = 57	feature = 706	correl = -0.0538495	descr = N_Gram_TTGGA
cnt = 58	feature = 437	correl = -0.0557194	descr = N_Gram_GATCG
cnt = 59	feature = 241	correl = -0.0734402	descr = N_Gram_ATTAC
cnt = 60	feature = 250	correl = -0.0914438	descr = N_Gram_CAAAC
cnt = 61	feature = 237	correl = -0.0454569	descr = N_Gram_ATGCA
cnt = 62	feature = 263	correl = -0.0446033	descr = N_Gram_CACCC
cnt = 63	feature = 648	correl = 0.0652394	descr = N_Gram_TGATA
cnt = 64	feature = 669	correl = 0.0479493	descr = N_Gram_TGGTA
cnt = 65	feature = 317	correl = -0.0624445	descr = N_Gram_CCGTC
cnt = 66	feature = 218	correl = -0.149169	descr = N_Gram_ATAAG
cnt = 67	feature = 425	correl = -0.0479501	descr = N_Gram_GAGCC
cnt = 68	feature = 229	correl = -0.0863728	descr = N_Gram_ATCGG
cnt = 69	feature = 315	correl = -0.0761222	descr = N_Gram_CCGGT
cnt = 70	feature = 597	correl = 0.107937	descr = N_Gram_TCACC
cnt = 71	feature = 452	correl = 0.0492626	descr = N_Gram_GCACT
cnt = 72	feature = 212	correl = 0.0791139	descr = N_Gram_AGTGT
cnt = 73	feature = 407	correl = 0.101285	descr = N_Gram_GAAAG
cnt = 74	feature = 609	correl = 0.061005	descr = N_Gram_TCCCA
cnt = 75	feature = 411	correl = 0.0573168	descr = N_Gram_GAATC
cnt = 76	feature = 255	correl = 0.0492396	descr = N_Gram_CAAGC
cnt = 77	feature = 455	correl = 0.0532632	descr = N_Gram_GCATA
cnt = 78	feature = 160	correl = -0.0590697	descr = N_Gram_ACGAC
cnt = 79	feature = 590	correl = 0.07769	descr = N_Gram_TAGTC
cnt = 80	feature = 470	correl = 0.152435	descr = N_Gram_GCCTT
cnt = 81	feature = 355	correl = 0.0449001	descr = N_Gram_CGGTT
cnt = 82	feature = 550	correl = -0.0459779	descr = N_Gram_GTCGC
cnt = 83	feature = 500	correl = 0.089506	descr = N_Gram_GGAGT
cnt = 84	feature = 384	correl = 0.0714047	descr = N_Gram_CTCGG
cnt = 85	feature = 319	correl = 0.0554749	descr = N_Gram_CCTAT
cnt = 86	feature = 418	correl = 0.0887534	descr = N_Gram_GACGG
cnt = 87	feature = 450	correl = 0.072894	descr = N_Gram_GCAAT
cnt = 88	feature = 224	correl = 0.0860044	descr = N_Gram_ATATA
cnt = 89	feature = 296	correl = -0.0521407	descr = N_Gram_CCACG
cnt = 90	feature = 703	correl = 0.0589592	descr = N_Gram_TTGCA
cnt = 91	feature = 541	correl = -0.062694	descr = N_Gram_GTATC
cnt = 92	feature = 533	correl = -0.0443697	descr = N_Gram_GGGTT
cnt = 93	feature = 288	correl = -0.0498409	descr = N_Gram_CATGC
cnt = 94	feature = 294	correl = 0.051569	descr = N_Gram_CCAAT
cnt = 95	feature = 589	correl = -0.0576748	descr = N_Gram_TAGCC
cnt = 96	feature = 656	correl = -0.158222	descr = N_Gram_TGCGT
cnt = 97	feature = 371	correl = 0.0837716	descr = N_Gram_CTACT
cnt = 98	feature = 342	correl = 0.0570669	descr = N_Gram_CGCTA
cnt = 99	feature = 476	correl = 0.0515987	descr = N_Gram_GCGGC
cnt = 100	feature = 262	correl = 0.0774651	descr = N_Gram_CACCA
cnt = 101	feature = 467	correl = -0.0562543	descr = N_Gram_GCCGT
cnt = 102	feature = 510	correl = 0.0497675	descr = N_Gram_GGCCG
cnt = 103	feature = 599	correl = 0.0488607	descr = N_Gram_TCAGA
cnt = 104	feature = 666	correl = 0.0882601	descr = N_Gram_TGGGG
cnt = 105	feature = 278	correl = 0.0858995	descr = N_Gram_CAGGA
cnt = 106	feature = 420	correl = 0.0861629	descr = N_Gram_GACTA
cnt = 107	feature = 219	correl = -0.0502394	descr = N_Gram_ATAAT
cnt = 108	feature = 708	correl = 0.0847829	descr = N_Gram_TTGTG
cnt = 109	feature = 337	correl = -0.0463533	descr = N_Gram_CGATG
cnt = 110	feature = 509	correl = 0.0890522	descr = N_Gram_GGCCC
cnt = 111	feature = 416	correl = -0.0637454	descr = N_Gram_GACCT
cnt = 112	feature = 657	correl = 0.0446703	descr = N_Gram_TGCTT
cnt = 113	feature = 448	correl = 0.0608259	descr = N_Gram_GCAAA
cnt = 114	feature = 587	correl = -0.0732797	descr = N_Gram_TAGAT
cnt = 115	feature = 441	correl = 0.0542832	descr = N_Gram_GATGT
cnt = 116	feature = 538	correl = 0.0552756	descr = N_Gram_GGTGC
cnt = 117	feature = 323	correl = 0.0438555	descr = N_Gram_CCTCT
cnt = 118	feature = 612	correl = -0.0748541	descr = N_Gram_TCCGC
cnt = 119	feature = 209	correl = -0.0638717	descr = N_Gram_AGTCC
cnt = 120	feature = 318	correl = 0.0935556	descr = N_Gram_CCGTG
cnt = 121	feature = 435	correl = 0.0666399	descr = N_Gram_GATAT
cnt = 122	feature = 685	correl = -0.103771	descr = N_Gram_TTATA
cnt = 123	feature = 596	correl = 0.0535565	descr = N_Gram_TCAAG
cnt = 124	feature = 471	correl = -0.0902996	descr = N_Gram_GCGAC
cnt = 125	feature = 275	correl = 0.0778563	descr = N_Gram_CAGCG
cnt = 126	feature = 523	correl = 0.0517626	descr = N_Gram_GGGCA
cnt = 127	feature = 274	correl = 0.0545108	descr = N_Gram_CAGCC
cnt = 128	feature = 701	correl = -0.0469626	descr = N_Gram_TTGAG
cnt = 129	feature = 659	correl = 0.088911	descr = N_Gram_TGGAG
cnt = 130	feature = 466	correl = 0.072319	descr = N_Gram_GCCGG
cnt = 131	feature = 366	correl = -0.0475296	descr = N_Gram_CGTTC
cnt = 132	feature = 492	correl = 0.120683	descr = N_Gram_GGAAA
cnt = 133	feature = 615	correl = 0.0554749	descr = N_Gram_TCCTA
cnt = 134	feature = 537	correl = 0.0798199	descr = N_Gram_GGTCA
cnt = 135	feature = 593	correl = -0.0565826	descr = N_Gram_TATTC
cnt = 136	feature = 564	correl = 0.06772	descr = N_Gram_GTGTA
cnt = 137	feature = 460	correl = 0.0928253	descr = N_Gram_GCCAG
cnt = 138	feature = 259	correl = 0.083405	descr = N_Gram_CACAG
cnt = 139	feature = 472	correl = 0.0445806	descr = N_Gram_GCGAG
cnt = 140	feature = 444	correl = -0.0776058	descr = N_Gram_GATTT
cnt = 141	feature = 677	correl = 0.0507219	descr = N_Gram_TGTGT
cnt = 142	feature = 348	correl = 0.105692	descr = N_Gram_CGGCA
cnt = 143	feature = 588	correl = 0.0880945	descr = N_Gram_TAGCA
cnt = 144	feature = 629	correl = 0.0837716	descr = N_Gram_TCTAC
cnt = 145	feature = 461	correl = 0.0495703	descr = N_Gram_GCCAT
cnt = 146	feature = 238	correl = -0.0730038	descr = N_Gram_ATGCT
cnt = 147	feature = 580	correl = -0.14	descr = N_Gram_TAAGT
cnt = 148	feature = 525	correl = 0.0777578	descr = N_Gram_GGGCG
cnt = 149	feature = 673	correl = -0.0555809	descr = N_Gram_TGTCA
cnt = 150	feature = 583	correl = 0.0670282	descr = N_Gram_TACGA
cnt = 151	feature = 625	correl = -0.0789962	descr = N_Gram_TCGGT
cnt = 152	feature = 482	correl = 0.0862625	descr = N_Gram_GCTAT
cnt = 153	feature = 310	correl = 0.0706988	descr = N_Gram_CCCGG
cnt = 154	feature = 424	correl = -0.0680089	descr = N_Gram_GAGAA
cnt = 155	feature = 649	correl = -0.048882	descr = N_Gram_TGATC
cnt = 156	feature = 251	correl = 0.0611831	descr = N_Gram_CAAAG
cnt = 157	feature = 539	correl = 0.0549123	descr = N_Gram_GGTTG
cnt = 158	feature = 413	correl = 0.0445559	descr = N_Gram_GACAC
cnt = 159	feature = 653	correl = 0.0954466	descr = N_Gram_TGCAC
cnt = 160	feature = 322	correl = 0.060428	descr = N_Gram_CCTCG
cnt = 161	feature = 605	correl = 0.0922761	descr = N_Gram_TCCAA
cnt = 162	feature = 258	correl = 0.0521977	descr = N_Gram_CAATA
cnt = 163	feature = 556	correl = 0.0526846	descr = N_Gram_GTGAC
cnt = 164	feature = 551	correl = 0.0987171	descr = N_Gram_GTCGG
cnt = 165	feature = 544	correl = 0.176534	descr = N_Gram_GTCAG
cnt = 166	feature = 356	correl = -0.081093	descr = N_Gram_CGTAA
cnt = 167	feature = 487	correl = 0.0713594	descr = N_Gram_GCTGG
cnt = 168	feature = 401	correl = 0.0946677	descr = N_Gram_CTTGG
cnt = 169	feature = 365	correl = 0.0537714	descr = N_Gram_CGTGT
cnt = 170	feature = 667	correl = 0.0464513	descr = N_Gram_TGGGT
cnt = 171	feature = 321	correl = -0.108383	descr = N_Gram_CCTCC
cnt = 172	feature = 561	correl = 0.138465	descr = N_Gram_GTGGC
cnt = 173	feature = 260	correl = 0.0580054	descr = N_Gram_CACAT
cnt = 174	feature = 497	correl = 0.0986263	descr = N_Gram_GGACG
cnt = 175	feature = 652	correl = 0.106629	descr = N_Gram_TGCAA
cnt = 176	feature = 396	correl = 0.0494568	descr = N_Gram_CTTCC
cnt = 177	feature = 286	correl = -0.0640705	descr = N_Gram_CATCG
cnt = 178	feature = 591	correl = -0.0682976	descr = N_Gram_TATAC
cnt = 179	feature = 345	correl = 0.0638375	descr = N_Gram_CGGAA
cnt = 180	feature = 334	correl = -0.090811	descr = N_Gram_CGAGT
cnt = 181	feature = 378	correl = 0.0630413	descr = N_Gram_CTCAC
cnt = 182	feature = 298	correl = 0.0545469	descr = N_Gram_CCAGA
cnt = 183	feature = 246	correl = -0.136586	descr = N_Gram_ATTTT
cnt = 184	feature = 336	correl = -0.0571194	descr = N_Gram_CGATC
cnt = 185	feature = 516	correl = 0.149759	descr = N_Gram_GGCTT
cnt = 186	feature = 456	correl = 0.113531	descr = N_Gram_GCATC
cnt = 187	feature = 602	correl = -0.0550172	descr = N_Gram_TCATA
cnt = 188	feature = 700	correl = -0.056017	descr = N_Gram_TTGAC
cnt = 189	feature = 429	correl = 0.077493	descr = N_Gram_GAGGT
cnt = 190	feature = 443	correl = -0.0801188	descr = N_Gram_GATTA
cnt = 191	feature = 214	correl = 0.0590609	descr = N_Gram_AGTTG
cnt = 192	feature = 440	correl = -0.0665899	descr = N_Gram_GATGC
cnt = 193	feature = 511	correl = 0.150496	descr = N_Gram_GGCCT
cnt = 194	feature = 249	correl = 0.0608135	descr = N_Gram_CAAAA
cnt = 195	feature = 547	correl = 0.0699929	descr = N_Gram_GTCCC
cnt = 196	feature = 295	correl = 0.0595278	descr = N_Gram_CCACC
cnt = 197	feature = 480	correl = 0.0950677	descr = N_Gram_GCGTG
cnt = 198	feature = 226	correl = 0.0736043	descr = N_Gram_ATCAG
cnt = 199	feature = 231	correl = 0.0797974	descr = N_Gram_ATCTG
cnt = 200	feature = 514	correl = 0.0780795	descr = N_Gram_GGCGG
cnt = 201	feature = 627	correl = -0.0647136	descr = N_Gram_TCGTC
cnt = 202	feature = 676	correl = 0.105882	descr = N_Gram_TGTGG
cnt = 203	feature = 463	correl = 0.0897581	descr = N_Gram_GCCCG
cnt = 204	feature = 711	correl = 0.0461979	descr = N_Gram_TTTCA
cnt = 205	feature = 338	correl = -0.0500096	descr = N_Gram_CGCAG
cnt = 206	feature = 386	correl = -0.0553155	descr = N_Gram_CTCTC
cnt = 207	feature = 469	correl = 0.0638878	descr = N_Gram_GCCTC
cnt = 208	feature = 690	correl = 0.075369	descr = N_Gram_TTCCA
cnt = 209	feature = 281	correl = 0.109971	descr = N_Gram_CAGTG
cnt = 210	feature = 535	correl = -0.0705089	descr = N_Gram_GGTAA
cnt = 211	feature = 716	correl = -0.0880269	descr = N_Gram_TTTGG
cnt = 212	feature = 449	correl = 0.0964269	descr = N_Gram_GCAAC
cnt = 213	feature = 465	correl = 0.0585049	descr = N_Gram_GCCGC
cnt = 214	feature = 264	correl = 0.0826134	descr = N_Gram_CACCG
cnt = 215	feature = 546	correl = -0.091129	descr = N_Gram_GTCCA
cnt = 216	feature = 400	correl = -0.111408	descr = N_Gram_CTTGC
cnt = 217	feature = 393	correl = -0.12974	descr = N_Gram_CTTAT
cnt = 218	feature = 382	correl = -0.053954	descr = N_Gram_CTCCG
cnt = 219	feature = 351	correl = 0.0901555	descr = N_Gram_CGGGA
cnt = 220	feature = 235	correl = -0.0633511	descr = N_Gram_ATGAT
cnt = 221	feature = 280	correl = 0.0821779	descr = N_Gram_CAGTA
cnt = 222	feature = 385	correl = 0.0596549	descr = N_Gram_CTCTA
cnt = 223	feature = 395	correl = 0.0588783	descr = N_Gram_CTTCA
cnt = 224	feature = 693	correl = -0.0626503	descr = N_Gram_TTCGG
cnt = 225	feature = 528	correl = 0.067487	descr = N_Gram_GGGGC
cnt = 226	feature = 631	correl = -0.0981541	descr = N_Gram_TCTCA
cnt = 227	feature = 426	correl = 0.0911086	descr = N_Gram_GAGCT
cnt = 228	feature = 562	correl = 0.0780538	descr = N_Gram_GTGGT
cnt = 229	feature = 363	correl = 0.11555	descr = N_Gram_CGTGC
cnt = 230	feature = 402	correl = 0.0784883	descr = N_Gram_CTTGT
cnt = 231	feature = 572	correl = -0.0724846	descr = N_Gram_GTTGT
cnt = 232	feature = 341	correl = 0.0937968	descr = N_Gram_CGCCG
cnt = 233	feature = 208	correl = 0.131286	descr = N_Gram_AGTCA
cnt = 234	feature = 520	correl = 0.106276	descr = N_Gram_GGGAC
cnt = 235	feature = 403	correl = 0.0835981	descr = N_Gram_CTTTA
cnt = 236	feature = 273	correl = 0.0824685	descr = N_Gram_CAGCA
cnt = 237	feature = 210	correl = -0.155348	descr = N_Gram_AGTCT
cnt = 238	feature = 221	correl = -0.0861517	descr = N_Gram_ATACT
cnt = 239	feature = 419	correl = -0.0822704	descr = N_Gram_GACGT
cnt = 240	feature = 549	correl = -0.114755	descr = N_Gram_GTCGA
cnt = 241	feature = 565	correl = 0.0694316	descr = N_Gram_GTGTG
cnt = 242	feature = 578	correl = -0.0513164	descr = N_Gram_TAAGA
cnt = 243	feature = 506	correl = 0.0924541	descr = N_Gram_GGCAT
cnt = 244	feature = 508	correl = 0.102806	descr = N_Gram_GGCCA
cnt = 245	feature = 252	correl = 0.0496247	descr = N_Gram_CAACA
cnt = 246	feature = 608	correl = 0.0612152	descr = N_Gram_TCCC
cnt = 247	feature = 439	correl = -0.0588102	descr = N_Gram_GATGA
cnt = 248	feature = 689	correl = 0.0629505	descr = N_Gram_TTCAG
cnt = 249	feature = 265	correl = 0.0739212	descr = N_Gram_CACCT
cnt = 250	feature = 521	correl = 0.113401	descr = N_Gram_GGGAG
cnt = 251	feature = 483	correl = 0.0547365	descr = N_Gram_GCTCA
cnt = 252	feature = 422	correl = -0.0764553	descr = N_Gram_GACTG
cnt = 253	feature = 272	correl = 0.0591848	descr = N_Gram_CAGAG
cnt = 254	feature = 326	correl = -0.0885865	descr = N_Gram_CCTTC
cnt = 255	feature = 501	correl = -0.101171	descr = N_Gram_GGATC
cnt = 256	feature = 719	correl = -0.0777019	descr = N_Gram_TTTTG
cnt = 257	feature = 232	correl = 0.0618643	descr = N_Gram_ATCTT
cnt = 258	feature = 352	correl = 0.14096	descr = N_Gram_CGGGC
cnt = 259	feature = 635	correl = 0.0459185	descr = N_Gram_TCTGG
cnt = 260	feature = 379	correl = -0.0795664	descr = N_Gram_CTCAT
cnt = 261	feature = 616	correl = -0.0700986	descr = N_Gram_TCCTC
cnt = 262	feature = 292	correl = 0.0702164	descr = N_Gram_CCAAA
cnt = 263	feature = 554	correl = -0.0797203	descr = N_Gram_GTCTT
cnt = 264	feature = 242	correl = 0.0565478	descr = N_Gram_ATTG
cnt = 265	feature = 267	correl = -0.0776467	descr = N_Gram_CACGA
cnt = 266	feature = 462	correl = 0.063823	descr = N_Gram_GCCCA
cnt = 267	feature = 479	correl = -0.132088	descr = N_Gram_GCGTC
cnt = 268	feature = 496	correl = 0.102968	descr = N_Gram_GGACC
cnt = 269	feature = 223	correl = 0.0592644	descr = N_Gram_ATAT
cnt = 270	feature = 661	correl = 0.122443	descr = N_Gram_TGGCC
cnt = 271	feature = 324	correl = -0.0472097	descr = N_Gram_CCTGG
cnt = 272	feature = 512	correl = -0.0612784	descr = N_Gram_GGCGA
cnt = 273	feature = 412	correl = 0.0641605	descr = N_Gram_GACA
cnt = 274	feature = 494	correl = 0.0483425	descr = N_Gram_GGAAG
cnt = 275	feature = 621	correl = -0.12325	descr = N_Gram_TCGAG
cnt = 276	feature = 285	correl = 0.110467	descr = N_Gram_CATCC
cnt = 277	feature = 373	correl = 0.105793	descr = N_Gram_CTAT
cnt = 278	feature = 601	correl = 0.110297	descr = N_Gram_TCAGT
cnt = 279	feature = 600	correl = 0.0810429	descr = N_Gram_TCAGC
cnt = 280	feature = 713	correl = -0.0576182	descr = N_Gram_TTTCG
cnt = 281	feature = 531	correl = 0.0502037	descr = N_Gram_GGGT
cnt = 282	feature = 674	correl = 0.0581474	descr = N_Gram_TGTCC
cnt = 283	feature = 433	correl = 0.0623515	descr = N_Gram_GATA
cnt = 284	feature = 36	correl = -0.0501528	descr = Position_Specific_Bin_Base_16_Base_T
cnt = 285	feature = 28	correl = -0.119936	descr = Position_Specific_Bin_Base_12_Base_T
cnt = 286	feature = 527	correl = 0.0708556	descr = N_Gram_GGGGA
cnt = 287	feature = 10	correl = -0.0440194	descr = Position_Specific_Bin_Base_3_Base_A
cnt = 288	feature = 451	correl = 0.0757415	descr = N_Gram_GCAC
cnt = 289	feature = 276	correl = -0.134609	descr = N_Gram_CAGCT
cnt = 290	feature = 714	correl = -0.0899226	descr = N_Gram_TTTCT
cnt = 291	feature = 606	correl = -0.0634811	descr = N_Gram_TCCAC
cnt = 292	feature = 23	correl = 0.066669	descr = Position_Specific_Bin_Base_10_Base_T
cnt = 293	feature = 11	correl = 0.0838059	descr = Position_Specific_Bin_Base_3_Base_C
cnt = 294	feature = 257	correl = 0.0680124	descr = N_Gram_CAAT
cnt = 295	feature = 13	correl = -0.125111	descr = Position_Specific_Bin_Base_5_Base_A
cnt = 296	feature = 24	correl = -0.0910926	descr = Position_Specific_Bin_Base_11_Base_G
cnt = 297	feature = 254	correl = 0.0820514	descr = N_Gram_CAAG
cnt = 298	feature = 650	correl = -0.130315	descr = N_Gram_TGATT
cnt = 299	feature = 38	correl = -0.0569938	descr = Position_Specific_Bin_Base_17_Base_T
cnt = 300	feature = 29	correl = -0.0685099	descr = Position_Specific_Bin_Base_13_Base_A
cnt = 301	feature = 515	correl = 0.0656279	descr = N_Gram_GGCT
cnt = 302	feature = 83	correl = 0.0629097	descr = Xue_Structure_Feature_C010
cnt = 303	feature = 613	correl = -0.0961068	descr = N_Gram_TCCGG
cnt = 304	feature = 662	correl = -0.10154	descr = N_Gram_TGGCG
cnt = 305	feature = 335	correl = -0.0623832	descr = N_Gram_CGAT
cnt = 306	feature = 473	correl = 0.0582656	descr = N_Gram_GCGCC
cnt = 307	feature = 704	correl = -0.152896	descr = N_Gram_TTGCG
cnt = 308	feature = 681	correl = -0.071987	descr = N_Gram_TTAC
cnt = 309	feature = 21	correl = -0.060895	descr = Position_Specific_Bin_Base_9_Base_T
cnt = 310	feature = 18	correl = 0.0468431	descr = Position_Specific_Bin_Base_6_Base_T
cnt = 311	feature = 388	correl = 0.0463813	descr = N_Gram_CTGC
cnt = 312	feature = 308	correl = 0.0968647	descr = N_Gram_CCCG
cnt = 313	feature = 27	correl = 0.0598869	descr = Position_Specific_Bin_Base_12_Base_G
cnt = 314	feature = 626	correl = -0.0616364	descr = N_Gram_TCGT
cnt = 315	feature = 664	correl = 0.106951	descr = N_Gram_TGGG
cnt = 316	feature = 645	correl = -0.0455926	descr = N_Gram_TGACT
cnt = 317	feature = 8	correl = -0.0609869	descr = Position_Specific_Bin_Base_2_Base_G
cnt = 318	feature = 20	correl = 0.0517637	descr = Position_Specific_Bin_Base_8_Base_T
cnt = 319	feature = 410	correl = -0.0769405	descr = N_Gram_GAAGT
cnt = 320	feature = 638	correl = -0.109507	descr = N_Gram_TCTTC
cnt = 321	feature = 40	correl = 0.139588	descr = Position_Specific_Bin_Base_18_Base_C
cnt = 322	feature = 277	correl = 0.0473476	descr = N_Gram_CAGG
cnt = 323	feature = 447	correl = 0.130184	descr = N_Gram_GCAA
cnt = 324	feature = 32	correl = 0.093727	descr = Position_Specific_Bin_Base_14_Base_T
cnt = 325	feature = 15	correl = 0.052591	descr = Position_Specific_Bin_Base_5_Base_G
cnt = 326	feature = 17	correl = 0.104792	descr = Position_Specific_Bin_Base_6_Base_C
cnt = 327	feature = 707	correl = 0.065913	descr = N_Gram_TTGGC
cnt = 328	feature = 428	correl = 0.0441429	descr = N_Gram_GAGGC
cnt = 329	feature = 211	correl = 0.0459271	descr = N_Gram_AGTG
cnt = 330	feature = 536	correl = 0.0616288	descr = N_Gram_GGTC
cnt = 331	feature = 392	correl = -0.0564104	descr = N_Gram_CTTA
cnt = 332	feature = 573	correl = -0.093036	descr = N_Gram_GTTTT
cnt = 333	feature = 78	correl = 0.12636	descr = Xue_Structure_Feature_A101
cnt = 334	feature = 438	correl = -0.117362	descr = N_Gram_GATCT
cnt = 335	feature = 33	correl = 0.0496908	descr = Position_Specific_Bin_Base_15_Base_C
cnt = 336	feature = 454	correl = 0.0790465	descr = N_Gram_GCAT
cnt = 337	feature = 45	correl = 0.25005	descr = Gibbs_of_Target_Sequence__Pos_2_Step_1
cnt = 338	feature = 55	correl = -0.165379	descr = Gibbs_of_Target_Sequence__Pos_18_Step_1
cnt = 339	feature = 328	correl = -0.0652197	descr = N_Gram_CGAC
cnt = 340	feature = 68	correl = 0.0532365	descr = Fold_of_RNAi_Sequence_Pos_10
cnt = 341	feature = 675	correl = 0.0819505	descr = N_Gram_TGTG
cnt = 342	feature = 105	correl = -0.0783452	descr = Fold_of_Target_NoBeginbrace_noends_Pos_4
cnt = 343	feature = 651	correl = 0.0991523	descr = N_Gram_TGCA
cnt = 344	feature = 468	correl = 0.0886763	descr = N_Gram_GCCT
cnt = 345	feature = 344	correl = 0.0743308	descr = N_Gram_CGGA
cnt = 346	feature = 71	correl = 0.0800944	descr = Fold_of_RNAi_Sequence_Pos_13
cnt = 347	feature = 299	correl = -0.104827	descr = N_Gram_CCAGC
cnt = 348	feature = 25	correl = -0.106523	descr = Position_Specific_Bin_Base_12_Base_A
cnt = 349	feature = 360	correl = -0.130753	descr = N_Gram_CGTCG
cnt = 350	feature = 47	correl = -0.0750128	descr = Gibbs_of_Target_Sequence__Pos_5_Step_1
cnt = 351	feature = 34	correl = -0.113325	descr = Position_Specific_Bin_Base_16_Base_A
cnt = 352	feature = 42	correl = -0.118384	descr = Position_Specific_Bin_Base_18_Base_T
cnt = 353	feature = 266	correl = -0.0783882	descr = N_Gram_CACG
cnt = 354	feature = 488	correl = 0.0665123	descr = N_Gram_GCTT
cnt = 355	feature = 9	correl = 0.0649604	descr = Position_Specific_Bin_Base_2_Base_T
cnt = 356	feature = 16	correl = -0.125995	descr = Position_Specific_Bin_Base_6_Base_A
cnt = 357	feature = 136	correl = -0.043914	descr = N_Gram_AATC
cnt = 358	feature = 399	correl = -0.0827461	descr = N_Gram_CTTGA
cnt = 359	feature = 347	correl = 0.0900924	descr = N_Gram_CGGC
cnt = 360	feature = 316	correl = 0.0485802	descr = N_Gram_CCGT
cnt = 361	feature = 22	correl = -0.0447089	descr = Position_Specific_Bin_Base_10_Base_C
cnt = 362	feature = 563	correl = 0.0777447	descr = N_Gram_GTGT
cnt = 363	feature = 67	correl = 0.105863	descr = Fold_of_RNAi_Sequence_Pos_9
cnt = 364	feature = 491	correl = 0.0821603	descr = N_Gram_GGAA
cnt = 365	feature = 300	correl = 0.0503588	descr = N_Gram_CCAT
cnt = 366	feature = 485	correl = 0.0887049	descr = N_Gram_GCTG
cnt = 367	feature = 12	correl = -0.0953787	descr = Position_Specific_Bin_Base_4_Base_A
cnt = 368	feature = 30	correl = 0.0994615	descr = Position_Specific_Bin_Base_13_Base_C
cnt = 369	feature = 691	correl = -0.0486398	descr = N_Gram_TTCG
cnt = 370	feature = 643	correl = -0.0717183	descr = N_Gram_TGAAG
cnt = 371	feature = 19	correl = -0.0551368	descr = Position_Specific_Bin_Base_8_Base_C
cnt = 372	feature = 304	correl = 0.0695853	descr = N_Gram_CCCA
cnt = 373	feature = 607	correl = -0.129709	descr = N_Gram_TCCAG
cnt = 374	feature = 35	correl = 0.132939	descr = Position_Specific_Bin_Base_16_Base_C
cnt = 375	feature = 51	correl = -0.0993222	descr = Gibbs_of_Target_Sequence__Pos_13_Step_1
cnt = 376	feature = 39	correl = -0.267577	descr = Position_Specific_Bin_Base_18_Base_A
cnt = 377	feature = 76	correl = -0.059011	descr = Xue_Structure_Feature_A110
cnt = 378	feature = 459	correl = 0.0705088	descr = N_Gram_GCCA
cnt = 379	feature = 69	correl = 0.0758556	descr = Fold_of_RNAi_Sequence_Pos_11
cnt = 380	feature = 244	correl = -0.0865362	descr = N_Gram_ATTT
cnt = 381	feature = 560	correl = 0.118268	descr = N_Gram_GTGG
cnt = 382	feature = 464	correl = 0.0674106	descr = N_Gram_GCCG
cnt = 383	feature = 543	correl = 0.0516934	descr = N_Gram_GTCA
cnt = 384	feature = 577	correl = -0.0962673	descr = N_Gram_TAAG
cnt = 385	feature = 49	correl = -0.162427	descr = Gibbs_of_Target_Sequence__Pos_7_Step_1
cnt = 386	feature = 634	correl = -0.114886	descr = N_Gram_TCTCT
cnt = 387	feature = 361	correl = 0.157187	descr = N_Gram_CGTG
cnt = 388	feature = 553	correl = -0.0825531	descr = N_Gram_GTCT
cnt = 389	feature = 53	correl = -0.0549039	descr = Gibbs_of_Target_Sequence__Pos_15_Step_1
cnt = 390	feature = 14	correl = 0.0891135	descr = Position_Specific_Bin_Base_5_Base_C
cnt = 391	feature = 655	correl = -0.142705	descr = N_Gram_TGCG
cnt = 392	feature = 687	correl = 0.0692985	descr = N_Gram_TTCA
cnt = 393	feature = 234	correl = -0.0662889	descr = N_Gram_ATGA
cnt = 394	feature = 526	correl = 0.101548	descr = N_Gram_GGGG
cnt = 395	feature = 474	correl = 0.0658323	descr = N_Gram_GCGG
cnt = 396	feature = 617	correl = -0.104728	descr = N_Gram_TCCTT
cnt = 397	feature = 73	correl = 0.0609044	descr = Fold_of_RNAi_Sequence_Pos_15
cnt = 398	feature = 314	correl = 0.128341	descr = N_Gram_CCGGG
cnt = 399	feature = 705	correl = 0.0478055	descr = N_Gram_TTGG
cnt = 400	feature = 619	correl = -0.0871725	descr = N_Gram_TCGA
cnt = 401	feature = 46	correl = 0.0645669	descr = Gibbs_of_Target_Sequence__Pos_3_Step_1
cnt = 402	feature = 279	correl = 0.125973	descr = N_Gram_CAGT
cnt = 403	feature = 261	correl = 0.0932931	descr = N_Gram_CACC
cnt = 404	feature = 284	correl = 0.0778066	descr = N_Gram_CATC
cnt = 405	feature = 291	correl = 0.108972	descr = N_Gram_CCAA
cnt = 406	feature = 640	correl = 0.0509196	descr = N_Gram_TCTTT
cnt = 407	feature = 498	correl = 0.126762	descr = N_Gram_GGAG
cnt = 408	feature = 56	correl = -0.285192	descr = Gibbs_of_Target_Sequence__Pos_19_Step_1
cnt = 409	feature = 545	correl = -0.0580049	descr = N_Gram_GTCC
cnt = 410	feature = 353	correl = -0.0517811	descr = N_Gram_CGGT
cnt = 411	feature = 417	correl = -0.0448644	descr = N_Gram_GACG
cnt = 412	feature = 442	correl = -0.0559094	descr = N_Gram_GATT
cnt = 413	feature = 72	correl = 0.0817908	descr = Fold_of_RNAi_Sequence_Pos_14
cnt = 414	feature = 684	correl = -0.064319	descr = N_Gram_TTAT
cnt = 415	feature = 504	correl = 0.0734098	descr = N_Gram_GGCA
cnt = 416	feature = 695	correl = -0.204811	descr = N_Gram_TTCTC
cnt = 417	feature = 75	correl = 0.0653259	descr = Xue_Structure_Feature_A111
cnt = 418	feature = 332	correl = -0.049434	descr = N_Gram_CGAG
cnt = 419	feature = 41	correl = 0.275651	descr = Position_Specific_Bin_Base_18_Base_G
cnt = 420	feature = 77	correl = 0.0658704	descr = Xue_Structure_Feature_A100
cnt = 421	feature = 233	correl = -0.0440288	descr = N_Gram_ATG
cnt = 422	feature = 26	correl = 0.172887	descr = Position_Specific_Bin_Base_12_Base_C
cnt = 423	feature = 702	correl = -0.0618147	descr = N_Gram_TTGC
cnt = 424	feature = 712	correl = -0.0786485	descr = N_Gram_TTTCC
cnt = 425	feature = 81	correl = 0.0445739	descr = Xue_Structure_Feature_C100
cnt = 426	feature = 383	correl = -0.126845	descr = N_Gram_CTCCT
cnt = 427	feature = 61	correl = 0.168852	descr = Fold_of_RNAi_Sequence_Pos_0
cnt = 428	feature = 74	correl = 0.0603532	descr = Fold_of_RNAi_Sequence_Pos_16
cnt = 429	feature = 54	correl = -0.120437	descr = Gibbs_of_Target_Sequence__Pos_17_Step_1
cnt = 430	feature = 598	correl = 0.137305	descr = N_Gram_TCAG
cnt = 431	feature = 647	correl = -0.106995	descr = N_Gram_TGAT
cnt = 432	feature = 52	correl = -0.179394	descr = Gibbs_of_Target_Sequence__Pos_14_Step_1
cnt = 433	feature = 548	correl = -0.102568	descr = N_Gram_GTCG
cnt = 434	feature = 207	correl = -0.094282	descr = N_Gram_AGTC
cnt = 435	feature = 65	correl = 0.05933	descr = Fold_of_RNAi_Sequence_Pos_4
cnt = 436	feature = 427	correl = 0.060225	descr = N_Gram_GAGG
cnt = 437	feature = 397	correl = -0.224709	descr = N_Gram_CTTCT
cnt = 438	feature = 82	correl = 0.0497266	descr = Xue_Structure_Feature_C011
cnt = 439	feature = 575	correl = -0.0732817	descr = N_Gram_TAA
cnt = 440	feature = 611	correl = -0.0705908	descr = N_Gram_TCCG
cnt = 441	feature = 64	correl = 0.083141	descr = Fold_of_RNAi_Sequence_Pos_3
cnt = 442	feature = 297	correl = -0.0566132	descr = N_Gram_CCAG
cnt = 443	feature = 518	correl = 0.12856	descr = N_Gram_GGGA
cnt = 444	feature = 62	correl = 0.185974	descr = Fold_of_RNAi_Sequence_Pos_1
cnt = 445	feature = 477	correl = -0.0791223	descr = N_Gram_GCGT
cnt = 446	feature = 339	correl = 0.069189	descr = N_Gram_CGCC
cnt = 447	feature = 325	correl = -0.0448873	descr = N_Gram_CCTT
cnt = 448	feature = 70	correl = 0.0879802	descr = Fold_of_RNAi_Sequence_Pos_12
cnt = 449	feature = 398	correl = -0.0454792	descr = N_Gram_CTTG
cnt = 450	feature = 671	correl = 0.0511124	descr = N_Gram_TGT
cnt = 451	feature = 696	correl = -0.116751	descr = N_Gram_TTCTT
cnt = 452	feature = 303	correl = 0.0448825	descr = N_Gram_CCC
cnt = 453	feature = 481	correl = 0.0646111	descr = N_Gram_GCT
cnt = 454	feature = 660	correl = 0.0628823	descr = N_Gram_TGGC
cnt = 455	feature = 718	correl = -0.1575	descr = N_Gram_TTTTC
cnt = 456	feature = 80	correl = 0.080354	descr = Xue_Structure_Feature_C110
cnt = 457	feature = 679	correl = -0.068667	descr = N_Gram_TTA
cnt = 458	feature = 604	correl = -0.09539	descr = N_Gram_TCCA
cnt = 459	feature = 614	correl = -0.0882968	descr = N_Gram_TCCT
cnt = 460	feature = 446	correl = 0.122317	descr = N_Gram_GCA
cnt = 461	feature = 432	correl = -0.0485555	descr = N_Gram_GAT
cnt = 462	feature = 225	correl = -0.0514077	descr = N_Gram_ATC
cnt = 463	feature = 394	correl = -0.122047	descr = N_Gram_CTTC
cnt = 464	feature = 542	correl = -0.104155	descr = N_Gram_GTC
cnt = 465	feature = 327	correl = -0.0713729	descr = N_Gram_CGA
cnt = 466	feature = 350	correl = 0.145778	descr = N_Gram_CGGG
cnt = 467	feature = 630	correl = -0.199031	descr = N_Gram_TCTC
cnt = 468	feature = 248	correl = 0.135025	descr = N_Gram_CAA
cnt = 469	feature = 555	correl = 0.151964	descr = N_Gram_GTG
cnt = 470	feature = 490	correl = 0.132536	descr = N_Gram_GGA
cnt = 471	feature = 369	correl = -0.048926	descr = N_Gram_CT
cnt = 472	feature = 595	correl = 0.0731347	descr = N_Gram_TCA
cnt = 473	feature = 641	correl = -0.0947727	descr = N_Gram_TGA
cnt = 474	feature = 79	correl = 0.0941971	descr = Xue_Structure_Feature_C111
cnt = 475	feature = 86	correl = 0.108566	descr = Xue_Structure_Feature_G110
cnt = 476	feature = 618	correl = -0.111821	descr = N_Gram_TCG
cnt = 477	feature = 517	correl = 0.189105	descr = N_Gram_GGG
cnt = 478	feature = 717	correl = -0.1552	descr = N_Gram_TTTT
cnt = 479	feature = 423	correl = 0.0466108	descr = N_Gram_GAG
cnt = 480	feature = 60	correl = -0.0509974	descr = PF_RNAi_Fold_3'Free_Count
cnt = 481	feature = 694	correl = -0.214266	descr = N_Gram_TTCT
cnt = 482	feature = 594	correl = -0.138975	descr = N_Gram_TC
cnt = 483	feature = 697	correl = -0.0625514	descr = N_Gram_TTG
cnt = 484	feature = 574	correl = -0.0639488	descr = N_Gram_TA
cnt = 485	feature = 458	correl = 0.108922	descr = N_Gram_GCC
cnt = 486	feature = 270	correl = 0.0684708	descr = N_Gram_CAG
cnt = 487	feature = 59	correl = -0.139778	descr = PF_RNAi_Fold_5'Free_Count
cnt = 488	feature = 216	correl = -0.106453	descr = N_Gram_AT
cnt = 489	feature = 636	correl = -0.101141	descr = N_Gram_TCTT
cnt = 490	feature = 376	correl = -0.100549	descr = N_Gram_CTC
cnt = 491	feature = 391	correl = -0.110851	descr = N_Gram_CTT
cnt = 492	feature = 247	correl = 0.104097	descr = N_Gram_CA
cnt = 493	feature = 445	correl = 0.0462112	descr = N_Gram_GC
cnt = 494	feature = 709	correl = -0.10885	descr = N_Gram_TTT
cnt = 495	feature = 628	correl = -0.109722	descr = N_Gram_TCT
cnt = 496	feature = 343	correl = 0.0747964	descr = N_Gram_CGG
cnt = 497	feature = 603	correl = -0.136211	descr = N_Gram_TCC
cnt = 498	feature = 503	correl = 0.144805	descr = N_Gram_GGC
cnt = 499	feature = 678	correl = -0.122852	descr = N_Gram_TT
cnt = 500	feature = 686	correl = -0.163935	descr = N_Gram_TTC
cnt = 501	feature = 58	correl = -0.190267	descr = PF_RNAi_Fold_Energy
cnt = 502	feature = 43	correl = -0.190862	descr = Gibbs_of_Target_Sequence_
num rows = 521
num_elements = 262063
*
optimization finished, #iter = 606
nu = 0.450313
obj = -35.390376, rho = -0.525627
nSV = 373, nBSV = 136
num rows = 58
num_elements = 29174
*
optimization finished, #iter = 57
nu = 0.425702
obj = -3.731195, rho = -0.477776
nSV = 46, nBSV = 7
*
optimization finished, #iter = 606
nu = 0.450313
obj = -35.390376, rho = -0.525627
nSV = 373, nBSV = 136
CFS merit scores = 1.28425
CFS merit scores = 1.58555
CFS merit scores = 1.84125
CFS merit scores = 2.06655
CFS merit scores = 2.27733
CFS merit scores = 2.47005
CFS merit scores = 2.64398
CFS merit scores = 2.8047
CFS merit scores = 2.95578
CFS merit scores = 3.09788
CFS merit scores = 3.23126
CFS merit scores = 3.35788
CFS merit scores = 3.4796
CFS merit scores = 3.59512
CFS merit scores = 3.70675
CFS merit scores = 3.81415
CFS merit scores = 3.91818
CFS merit scores = 4.0192
CFS merit scores = 4.1165
CFS merit scores = 4.21045
CFS merit scores = 4.30153
CFS merit scores = 4.38994
CFS merit scores = 4.47606
CFS merit scores = 4.55878
CFS merit scores = 4.63792
CFS merit scores = 4.71474
CFS merit scores = 4.78979
CFS merit scores = 4.86131
CFS merit scores = 4.93113
CFS merit scores = 4.99949
CFS merit scores = 5.06658
CFS merit scores = 5.13215
CFS merit scores = 5.19587
CFS merit scores = 5.25827
CFS merit scores = 5.3198
CFS merit scores = 5.38036
CFS merit scores = 5.43983
CFS merit scores = 5.49748
CFS merit scores = 5.55414
CFS merit scores = 5.60974
CFS merit scores = 5.66452
CFS merit scores = 5.7183
CFS merit scores = 5.77091
CFS merit scores = 5.82266
CFS merit scores = 5.87266
CFS merit scores = 5.9213
CFS merit scores = 5.96895
CFS merit scores = 6.01554
CFS merit scores = 6.06058
CFS merit scores = 6.1046
CFS merit scores = 6.14796
CFS merit scores = 6.18953
CFS merit scores = 6.23001
CFS merit scores = 6.26936
CFS merit scores = 6.30713
CFS merit scores = 6.3436
CFS merit scores = 6.37769
CFS merit scores = 6.40954
CFS merit scores = 6.43892
CFS merit scores = 6.46686
CFS merit scores = 6.49397
CFS merit scores = 6.52007
CFS merit scores = 6.54404
CFS merit scores = 6.56585
CFS merit scores = 6.58637
CFS merit scores = 6.60543
CFS merit scores = 6.62346
CFS merit scores = 6.64075
CFS merit scores = 6.65783
CFS merit scores = 6.67456
CFS merit scores = 6.69021
CFS merit scores = 6.70603
CFS merit scores = 6.72172
CFS merit scores = 6.7338
CFS merit scores = 6.74552
CFS merit scores = 6.75395
CFS merit scores = 6.76163
CFS merit scores = 6.76925
CFS merit scores = 6.7768
CFS merit scores = 6.78421
CFS merit scores = 6.792
CFS merit scores = 6.79908
CFS merit scores = 6.80514
CFS merit scores = 6.81038
CFS merit scores = 6.81531
CFS merit scores = 6.82014
CFS merit scores = 6.82369
CFS merit scores = 6.82698
CFS merit scores = 6.83064
CFS merit scores = 6.83443
CFS merit scores = 6.8383
CFS merit scores = 6.84212
CFS merit scores = 6.84607
CFS merit scores = 6.85007
CFS merit scores = 6.85444
CFS merit scores = 6.85883
CFS merit scores = 6.86104
CFS merit scores = 6.86329
CFS merit scores = 6.86594
CFS merit scores = 6.86902
CFS merit scores = 6.87136
CFS merit scores = 6.8738
CFS merit scores = 6.87642
CFS merit scores = 6.87872
CFS merit scores = 6.88115
CFS merit scores = 6.88354
CFS merit scores = 6.88462
CFS merit scores = 6.88526
CFS merit scores = 6.88607
CFS merit scores = 6.88611
CFS merit scores = 6.88619
CFS merit scores = 6.88658
CFS merit scores = 6.88722
CFS merit scores = 6.88752
CFS merit scores = 6.88811
CFS merit scores = 6.88856
CFS merit scores = 6.88909
CFS merit scores = 6.88955
CFS merit scores = 6.88986
CFS merit scores = 6.89036
CFS merit scores = 6.8904
CFS merit scores = 6.89022
CFS merit scores = 6.88962
CFS merit scores = 6.88877
CFS merit scores = 6.88754
CFS merit scores = 6.88632
CFS merit scores = 6.88492
CFS merit scores = 6.88358
CFS merit scores = 6.88201
CFS merit scores = 6.88012
CFS merit scores = 6.87838
CFS merit scores = 6.87541
CFS merit scores = 6.87215
CFS merit scores = 6.86815
CFS merit scores = 6.86428
CFS merit scores = 6.85968
CFS merit scores = 6.85499
CFS merit scores = 6.85024
CFS merit scores = 6.84565
CFS merit scores = 6.84098
CFS merit scores = 6.83627
CFS merit scores = 6.83173
CFS merit scores = 6.82736
CFS merit scores = 6.8232
CFS merit scores = 6.81929
CFS merit scores = 6.81548
CFS merit scores = 6.81097
CFS merit scores = 6.80594
CFS merit scores = 6.80114
CFS merit scores = 6.79651
CFS merit scores = 6.79203
CFS merit scores = 6.78698
CFS merit scores = 6.78204
CFS merit scores = 6.77735
CFS merit scores = 6.7727
CFS merit scores = 6.76796
CFS merit scores = 6.76322
CFS merit scores = 6.75797
CFS merit scores = 6.75269
CFS merit scores = 6.7474
CFS merit scores = 6.74237
CFS merit scores = 6.73712
CFS merit scores = 6.73183
CFS merit scores = 6.7266
CFS merit scores = 6.72098
CFS merit scores = 6.71552
CFS merit scores = 6.71005
CFS merit scores = 6.70434
CFS merit scores = 6.69874
CFS merit scores = 6.69307
CFS merit scores = 6.68728
CFS merit scores = 6.68172
CFS merit scores = 6.67641
CFS merit scores = 6.66973
CFS merit scores = 6.66317
CFS merit scores = 6.65644
CFS merit scores = 6.64948
CFS merit scores = 6.64253
CFS merit scores = 6.63562
CFS merit scores = 6.62892
CFS merit scores = 6.62239
CFS merit scores = 6.61552
CFS merit scores = 6.60881
CFS merit scores = 6.60164
CFS merit scores = 6.59473
CFS merit scores = 6.58804
CFS merit scores = 6.58119
CFS merit scores = 6.57427
CFS merit scores = 6.56755
CFS merit scores = 6.56084
CFS merit scores = 6.55422
CFS merit scores = 6.54766
CFS merit scores = 6.54116
CFS merit scores = 6.53468
CFS merit scores = 6.52805
CFS merit scores = 6.52118
CFS merit scores = 6.51402
CFS merit scores = 6.50673
CFS merit scores = 6.49951
CFS merit scores = 6.49223
CFS merit scores = 6.48509
CFS merit scores = 6.47816
CFS merit scores = 6.47137
CFS merit scores = 6.46469
CFS merit scores = 6.45824
CFS merit scores = 6.45167
CFS merit scores = 6.4452
CFS merit scores = 6.43887
CFS merit scores = 6.43204
CFS merit scores = 6.42519
CFS merit scores = 6.41796
CFS merit scores = 6.41085
CFS merit scores = 6.40365
CFS merit scores = 6.39609
CFS merit scores = 6.38846
CFS merit scores = 6.38099
CFS merit scores = 6.37364
CFS merit scores = 6.36635
CFS merit scores = 6.35924
CFS merit scores = 6.35209
CFS merit scores = 6.34507
CFS merit scores = 6.33793
CFS merit scores = 6.33087
CFS merit scores = 6.32388
CFS merit scores = 6.31697
CFS merit scores = 6.30997
CFS merit scores = 6.30256
CFS merit scores = 6.29524
CFS merit scores = 6.28789
CFS merit scores = 6.28057
CFS merit scores = 6.2732
CFS merit scores = 6.26599
CFS merit scores = 6.25886
CFS merit scores = 6.25183
CFS merit scores = 6.24456
CFS merit scores = 6.23712
CFS merit scores = 6.2298
CFS merit scores = 6.2223
CFS merit scores = 6.21488
CFS merit scores = 6.20723
CFS merit scores = 6.19964
CFS merit scores = 6.19201
CFS merit scores = 6.1842
CFS merit scores = 6.17651
CFS merit scores = 6.16889
CFS merit scores = 6.16133
CFS merit scores = 6.1534
CFS merit scores = 6.14518
CFS merit scores = 6.13708
CFS merit scores = 6.12913
CFS merit scores = 6.12124
CFS merit scores = 6.11333
CFS merit scores = 6.10549
CFS merit scores = 6.0976
CFS merit scores = 6.08982
CFS merit scores = 6.08207
CFS merit scores = 6.07441
CFS merit scores = 6.06672
CFS merit scores = 6.05917
CFS merit scores = 6.05174
CFS merit scores = 6.04377
CFS merit scores = 6.03581
CFS merit scores = 6.02784
CFS merit scores = 6.01994
CFS merit scores = 6.0121
CFS merit scores = 6.00433
CFS merit scores = 5.99677
CFS merit scores = 5.98903
CFS merit scores = 5.98144
CFS merit scores = 5.97386
CFS merit scores = 5.96633
CFS merit scores = 5.95885
CFS merit scores = 5.95149
CFS merit scores = 5.9442
CFS merit scores = 5.93689
CFS merit scores = 5.92963
CFS merit scores = 5.92237
CFS merit scores = 5.91514
CFS merit scores = 5.90796
CFS merit scores = 5.90092
CFS merit scores = 5.894
CFS merit scores = 5.88711
CFS merit scores = 5.88035
CFS merit scores = 5.87356
CFS merit scores = 5.86689
CFS merit scores = 5.86025
CFS merit scores = 5.85371
CFS merit scores = 5.8471
CFS merit scores = 5.84053
CFS merit scores = 5.83403
CFS merit scores = 5.82758
CFS merit scores = 5.82127
CFS merit scores = 5.81501
CFS merit scores = 5.80859
CFS merit scores = 5.80232
CFS merit scores = 5.79575
CFS merit scores = 5.78934
CFS merit scores = 5.78302
CFS merit scores = 5.77652
CFS merit scores = 5.7701
CFS merit scores = 5.76376
CFS merit scores = 5.75744
CFS merit scores = 5.75114
CFS merit scores = 5.74473
CFS merit scores = 5.7384
CFS merit scores = 5.73217
CFS merit scores = 5.72595
CFS merit scores = 5.71959
CFS merit scores = 5.71319
CFS merit scores = 5.70694
CFS merit scores = 5.70062
CFS merit scores = 5.69436
CFS merit scores = 5.68817
CFS merit scores = 5.682
CFS merit scores = 5.67588
CFS merit scores = 5.66961
CFS merit scores = 5.66336
CFS merit scores = 5.65712
CFS merit scores = 5.65097
CFS merit scores = 5.64481
CFS merit scores = 5.6387
CFS merit scores = 5.63255
CFS merit scores = 5.6265
CFS merit scores = 5.6205
CFS merit scores = 5.61458
CFS merit scores = 5.60871
CFS merit scores = 5.6029
CFS merit scores = 5.59719
CFS merit scores = 5.59153
CFS merit scores = 5.58594
CFS merit scores = 5.58043
CFS merit scores = 5.57479
CFS merit scores = 5.56914
CFS merit scores = 5.5636
CFS merit scores = 5.55811
CFS merit scores = 5.5526
CFS merit scores = 5.54702
CFS merit scores = 5.54149
CFS merit scores = 5.53599
CFS merit scores = 5.53058
CFS merit scores = 5.52517
CFS merit scores = 5.51955
CFS merit scores = 5.514
CFS merit scores = 5.50848
CFS merit scores = 5.50305
CFS merit scores = 5.49772
CFS merit scores = 5.49242
CFS merit scores = 5.48715
CFS merit scores = 5.48191
CFS merit scores = 5.47666
CFS merit scores = 5.47148
CFS merit scores = 5.4662
CFS merit scores = 5.46091
CFS merit scores = 5.4557
CFS merit scores = 5.45057
CFS merit scores = 5.44532
CFS merit scores = 5.44015
CFS merit scores = 5.43499
CFS merit scores = 5.42993
CFS merit scores = 5.42491
CFS merit scores = 5.41989
CFS merit scores = 5.41488
CFS merit scores = 5.40986
CFS merit scores = 5.40483
CFS merit scores = 5.3998
CFS merit scores = 5.39475
CFS merit scores = 5.38959
CFS merit scores = 5.3844
CFS merit scores = 5.3792
CFS merit scores = 5.37403
CFS merit scores = 5.36888
CFS merit scores = 5.36377
CFS merit scores = 5.35845
CFS merit scores = 5.35313
CFS merit scores = 5.34784
CFS merit scores = 5.34257
CFS merit scores = 5.3373
CFS merit scores = 5.33214
CFS merit scores = 5.3269
CFS merit scores = 5.32173
CFS merit scores = 5.31659
CFS merit scores = 5.31154
CFS merit scores = 5.30629
CFS merit scores = 5.30105
CFS merit scores = 5.29585
CFS merit scores = 5.29069
CFS merit scores = 5.28552
CFS merit scores = 5.28039
CFS merit scores = 5.27526
CFS merit scores = 5.27014
CFS merit scores = 5.26503
CFS merit scores = 5.25997
CFS merit scores = 5.25492
CFS merit scores = 5.24998
CFS merit scores = 5.24499
CFS merit scores = 5.24002
CFS merit scores = 5.23498
CFS merit scores = 5.22989
CFS merit scores = 5.22478
CFS merit scores = 5.21963
CFS merit scores = 5.21449
CFS merit scores = 5.20922
CFS merit scores = 5.20399
CFS merit scores = 5.19866
CFS merit scores = 5.1933
CFS merit scores = 5.188
CFS merit scores = 5.18277
CFS merit scores = 5.17753
CFS merit scores = 5.17229
CFS merit scores = 5.16703
CFS merit scores = 5.16164
CFS merit scores = 5.15621
CFS merit scores = 5.15081
CFS merit scores = 5.14525
CFS merit scores = 5.13977
CFS merit scores = 5.13418
CFS merit scores = 5.12861
CFS merit scores = 5.12309
CFS merit scores = 5.11739
CFS merit scores = 5.11172
CFS merit scores = 5.10609
CFS merit scores = 5.10038
CFS merit scores = 5.09456
CFS merit scores = 5.08873
CFS merit scores = 5.08288
CFS merit scores = 5.07697
CFS merit scores = 5.07112
CFS merit scores = 5.06532
CFS merit scores = 5.05948
CFS merit scores = 5.05363
CFS merit scores = 5.04771
CFS merit scores = 5.04178
CFS merit scores = 5.03578
CFS merit scores = 5.02982
CFS merit scores = 5.02395
CFS merit scores = 5.01808
CFS merit scores = 5.01212
CFS merit scores = 5.00618
CFS merit scores = 5.00021
CFS merit scores = 4.99428
CFS merit scores = 4.98835
CFS merit scores = 4.98241
CFS merit scores = 4.97652
CFS merit scores = 4.97069
CFS merit scores = 4.96493
CFS merit scores = 4.95911
CFS merit scores = 4.95304
CFS merit scores = 4.94685
CFS merit scores = 4.94035
CFS merit scores = 4.93394
CFS merit scores = 4.9274
CFS merit scores = 4.92082
CFS merit scores = 4.91388
CFS merit scores = 4.90705
CFS merit scores = 4.9001
CFS merit scores = 4.89305
CFS merit scores = 4.88603
CFS merit scores = 4.87905
CFS merit scores = 4.872
CFS merit scores = 4.86477
CFS merit scores = 4.85756
CFS merit scores = 4.85043
CFS merit scores = 4.84329
CFS merit scores = 4.83616
CFS merit scores = 4.82891
CFS merit scores = 4.82171
CFS merit scores = 4.81443
CFS merit scores = 4.80703
CFS merit scores = 4.79939
CFS merit scores = 4.79165
CFS merit scores = 4.78385
CFS merit scores = 4.77601
CFS merit scores = 4.76824
CFS merit scores = 4.76044
CFS merit scores = 4.75261
CFS merit scores = 4.74449
CFS merit scores = 4.73616
CFS merit scores = 4.72749
CFS merit scores = 4.71797
CFS merit scores = 4.70407
cnt = 1	feature = 62	correl = -0.284247	descr = Gibbs_of_Target_Sequence__Pos_19_Step_1
cnt = 2	feature = 49	correl = 0.274573	descr = Gibbs_of_Target_Sequence__Pos_2_Step_1
cnt = 3	feature = 54	correl = -0.185982	descr = Gibbs_of_Target_Sequence__Pos_7_Step_1
cnt = 4	feature = 303	correl = 0.073181	descr = N_Gram_CCCGA
cnt = 5	feature = 593	correl = 0.0520764	descr = N_Gram_TCCCG
cnt = 6	feature = 604	correl = 0.0802158	descr = N_Gram_TCGAC
cnt = 7	feature = 556	correl = 0.0561571	descr = N_Gram_GTTTC
cnt = 8	feature = 523	correl = 0.0503317	descr = N_Gram_GTATA
cnt = 9	feature = 624	correl = 0.0456842	descr = N_Gram_TGACA
cnt = 10	feature = 640	correl = 0.0637596	descr = N_Gram_TGGAG
cnt = 11	feature = 423	correl = 0.0629458	descr = N_Gram_GATGT
cnt = 12	feature = 561	correl = 0.0489216	descr = N_Gram_TAAAG
cnt = 13	feature = 541	correl = 0.0570008	descr = N_Gram_GTGCG
cnt = 14	feature = 234	correl = -0.0454839	descr = N_Gram_ATGCA
cnt = 15	feature = 505	correl = 0.0450415	descr = N_Gram_GGGCT
cnt = 16	feature = 608	correl = 0.0942856	descr = N_Gram_TCGGC
cnt = 17	feature = 508	correl = 0.0450415	descr = N_Gram_GGGGT
cnt = 18	feature = 308	correl = 0.0450415	descr = N_Gram_CCGAA
cnt = 19	feature = 266	correl = 0.0557929	descr = N_Gram_CACGT
cnt = 20	feature = 289	correl = 0.0514695	descr = N_Gram_CCAAT
cnt = 21	feature = 357	correl = 0.0788089	descr = N_Gram_CGTGG
cnt = 22	feature = 595	correl = 0.0502062	descr = N_Gram_TCCGA
cnt = 23	feature = 462	correl = 0.0450415	descr = N_Gram_GCGTA
cnt = 24	feature = 419	correl = -0.0557411	descr = N_Gram_GATCG
cnt = 25	feature = 383	correl = 0.0559049	descr = N_Gram_CTGGG
cnt = 26	feature = 626	correl = -0.0813103	descr = N_Gram_TGAGA
cnt = 27	feature = 323	correl = 0.0744472	descr = N_Gram_CCTTA
cnt = 28	feature = 300	correl = 0.114574	descr = N_Gram_CCCCC
cnt = 29	feature = 607	correl = 0.0736069	descr = N_Gram_TCGGA
cnt = 30	feature = 406	correl = -0.0682787	descr = N_Gram_GACCC
cnt = 31	feature = 574	correl = 0.0675531	descr = N_Gram_TATAT
cnt = 32	feature = 301	correl = 0.0450415	descr = N_Gram_CCCCG
cnt = 33	feature = 576	correl = -0.0599047	descr = N_Gram_TATTC
cnt = 34	feature = 533	correl = -0.0459897	descr = N_Gram_GTCGC
cnt = 35	feature = 327	correl = -0.0492258	descr = N_Gram_CGACC
cnt = 36	feature = 364	correl = 0.0661461	descr = N_Gram_CTAGG
cnt = 37	feature = 283	correl = 0.0553759	descr = N_Gram_CATTA
cnt = 38	feature = 622	correl = 0.0511125	descr = N_Gram_TGAAA
cnt = 39	feature = 548	correl = 0.0886556	descr = N_Gram_GTTAA
cnt = 40	feature = 282	correl = -0.0498656	descr = N_Gram_CATGC
cnt = 41	feature = 636	correl = 0.0520764	descr = N_Gram_TGCCG
cnt = 42	feature = 241	correl = 0.0669167	descr = N_Gram_ATTCC
cnt = 43	feature = 606	correl = -0.0492258	descr = N_Gram_TCGCA
cnt = 44	feature = 309	correl = 0.0450415	descr = N_Gram_CCGCA
cnt = 45	feature = 368	correl = 0.0860664	descr = N_Gram_CTATT
cnt = 46	feature = 610	correl = 0.0563769	descr = N_Gram_TCTAC
cnt = 47	feature = 569	correl = 0.0466014	descr = N_Gram_TACGA
cnt = 48	feature = 409	correl = 0.0886556	descr = N_Gram_GACGG
cnt = 49	feature = 435	correl = 0.0451046	descr = N_Gram_GCACT
cnt = 50	feature = 343	correl = 0.0496787	descr = N_Gram_CGGCC
cnt = 51	feature = 366	correl = 0.0627638	descr = N_Gram_CTATA
cnt = 52	feature = 549	correl = -0.0797784	descr = N_Gram_GTTAC
cnt = 53	feature = 482	correl = 0.0653179	descr = N_Gram_GGATT
cnt = 54	feature = 527	correl = 0.176369	descr = N_Gram_GTCAG
cnt = 55	feature = 521	correl = 0.0482947	descr = N_Gram_GTACC
cnt = 56	feature = 408	correl = -0.0570216	descr = N_Gram_GACCT
cnt = 57	feature = 382	correl = -0.0684932	descr = N_Gram_CTGCC
cnt = 58	feature = 315	correl = -0.0541093	descr = N_Gram_CCGTC
cnt = 59	feature = 334	correl = -0.0494292	descr = N_Gram_CGATG
cnt = 60	feature = 575	correl = 0.0447185	descr = N_Gram_TATGT
cnt = 61	feature = 573	correl = -0.105445	descr = N_Gram_TATAC
cnt = 62	feature = 214	correl = -0.125779	descr = N_Gram_ATAAG
cnt = 63	feature = 350	correl = -0.0562403	descr = N_Gram_CGTAA
cnt = 64	feature = 226	correl = -0.095802	descr = N_Gram_ATCGG
cnt = 65	feature = 238	correl = 0.0474198	descr = N_Gram_ATGTA
cnt = 66	feature = 542	correl = 0.0697161	descr = N_Gram_GTGCT
cnt = 67	feature = 392	correl = -0.114554	descr = N_Gram_CTTGC
cnt = 68	feature = 216	correl = 0.054562	descr = N_Gram_ATACA
cnt = 69	feature = 526	correl = -0.0512522	descr = N_Gram_GTCAA
cnt = 70	feature = 400	correl = -0.0441292	descr = N_Gram_GAAGG
cnt = 71	feature = 572	correl = 0.0687236	descr = N_Gram_TAGCA
cnt = 72	feature = 351	correl = -0.0676911	descr = N_Gram_CGTAC
cnt = 73	feature = 647	correl = 0.0637596	descr = N_Gram_TGGGG
cnt = 74	feature = 634	correl = 0.0772693	descr = N_Gram_TGCAA
cnt = 75	feature = 252	correl = 0.0616903	descr = N_Gram_CAAGC
cnt = 76	feature = 402	correl = 0.0531395	descr = N_Gram_GAATC
cnt = 77	feature = 318	correl = 0.0670616	descr = N_Gram_CCTCA
cnt = 78	feature = 473	correl = -0.0498594	descr = N_Gram_GGAAC
cnt = 79	feature = 571	correl = -0.0627323	descr = N_Gram_TAGAT
cnt = 80	feature = 362	correl = 0.0450415	descr = N_Gram_CTAAA
cnt = 81	feature = 564	correl = 0.0877766	descr = N_Gram_TAAGC
cnt = 82	feature = 344	correl = 0.0607596	descr = N_Gram_CGGCG
cnt = 83	feature = 258	correl = 0.0832887	descr = N_Gram_CACAG
cnt = 84	feature = 510	correl = -0.0444272	descr = N_Gram_GGGTT
cnt = 85	feature = 596	correl = -0.0802348	descr = N_Gram_TCCGC
cnt = 86	feature = 464	correl = 0.0544286	descr = N_Gram_GCGTG
cnt = 87	feature = 404	correl = 0.0444698	descr = N_Gram_GACAC
cnt = 88	feature = 326	correl = 0.073181	descr = N_Gram_CGACA
cnt = 89	feature = 313	correl = -0.0641534	descr = N_Gram_CCGGT
cnt = 90	feature = 568	correl = -0.0501644	descr = N_Gram_TACCG
cnt = 91	feature = 551	correl = 0.0824081	descr = N_Gram_GTTCC
cnt = 92	feature = 267	correl = 0.0670594	descr = N_Gram_CACTC
cnt = 93	feature = 337	correl = 0.0570008	descr = N_Gram_CGCTA
cnt = 94	feature = 480	correl = 0.0942856	descr = N_Gram_GGAGT
cnt = 95	feature = 630	correl = -0.0521431	descr = N_Gram_TGATC
cnt = 96	feature = 452	correl = 0.173939	descr = N_Gram_GCCTT
cnt = 97	feature = 360	correl = 0.149477	descr = N_Gram_CGTTT
cnt = 98	feature = 432	correl = 0.0836764	descr = N_Gram_GCAAT
cnt = 99	feature = 560	correl = -0.0492258	descr = N_Gram_TAAAA
cnt = 100	feature = 386	correl = 0.0450415	descr = N_Gram_CTTAC
cnt = 101	feature = 290	correl = 0.0594077	descr = N_Gram_CCACC
cnt = 102	feature = 441	correl = -0.045258	descr = N_Gram_GCATG
cnt = 103	feature = 546	correl = 0.0471497	descr = N_Gram_GTGTA
cnt = 104	feature = 436	correl = -0.0586919	descr = N_Gram_GCAGA
cnt = 105	feature = 209	correl = 0.0886556	descr = N_Gram_AGTTA
cnt = 106	feature = 509	correl = 0.0928145	descr = N_Gram_GGGTC
cnt = 107	feature = 449	correl = -0.0562607	descr = N_Gram_GCCGT
cnt = 108	feature = 363	correl = 0.0563769	descr = N_Gram_CTACT
cnt = 109	feature = 304	correl = 0.0687388	descr = N_Gram_CCCGC
cnt = 110	feature = 658	correl = 0.0711532	descr = N_Gram_TGTGG
cnt = 111	feature = 678	correl = -0.059095	descr = N_Gram_TTGAA
cnt = 112	feature = 477	correl = 0.0886556	descr = N_Gram_GGACG
cnt = 113	feature = 660	correl = -0.0701986	descr = N_Gram_TGTTA
cnt = 114	feature = 514	correl = 0.0551954	descr = N_Gram_GGTGC
cnt = 115	feature = 270	correl = 0.0854053	descr = N_Gram_CAGCC
cnt = 116	feature = 328	correl = -0.0745838	descr = N_Gram_CGACG
cnt = 117	feature = 552	correl = -0.0485329	descr = N_Gram_GTTCG
cnt = 118	feature = 427	correl = -0.0808982	descr = N_Gram_GATTT
cnt = 119	feature = 426	correl = 0.0484501	descr = N_Gram_GATTG
cnt = 120	feature = 472	correl = 0.120547	descr = N_Gram_GGAAA
cnt = 121	feature = 223	correl = -0.0582713	descr = N_Gram_ATCAT
cnt = 122	feature = 493	correl = 0.100474	descr = N_Gram_GGCGC
cnt = 123	feature = 217	correl = -0.104536	descr = N_Gram_ATACT
cnt = 124	feature = 393	correl = 0.0844645	descr = N_Gram_CTTGG
cnt = 125	feature = 367	correl = 0.0634333	descr = N_Gram_CTATG
cnt = 126	feature = 648	correl = 0.0463545	descr = N_Gram_TGGGT
cnt = 127	feature = 321	correl = 0.0720865	descr = N_Gram_CCTGC
cnt = 128	feature = 528	correl = -0.0469547	descr = N_Gram_GTCCA
cnt = 129	feature = 425	correl = -0.0717742	descr = N_Gram_GATTA
cnt = 130	feature = 253	correl = 0.0825601	descr = N_Gram_CAAGG
cnt = 131	feature = 599	correl = 0.0553946	descr = N_Gram_TCCTA
cnt = 132	feature = 405	correl = 0.0836764	descr = N_Gram_GACAG
cnt = 133	feature = 657	correl = 0.0689654	descr = N_Gram_TGTGA
cnt = 134	feature = 440	correl = 0.10902	descr = N_Gram_GCATC
cnt = 135	feature = 295	correl = 0.0699475	descr = N_Gram_CCATC
cnt = 136	feature = 136	correl = 0.0466507	descr = N_Gram_AATAT
cnt = 137	feature = 225	correl = -0.0492258	descr = N_Gram_ATCGC
cnt = 138	feature = 665	correl = -0.073479	descr = N_Gram_TTACC
cnt = 139	feature = 499	correl = 0.0496554	descr = N_Gram_GGGAA
cnt = 140	feature = 422	correl = -0.0452281	descr = N_Gram_GATGC
cnt = 141	feature = 451	correl = 0.0704072	descr = N_Gram_GCCTC
cnt = 142	feature = 653	correl = 0.0591248	descr = N_Gram_TGTAA
cnt = 143	feature = 273	correl = 0.0857452	descr = N_Gram_CAGGA
cnt = 144	feature = 687	correl = 0.0846757	descr = N_Gram_TTGTG
cnt = 145	feature = 443	correl = 0.0786881	descr = N_Gram_GCCAG
cnt = 146	feature = 605	correl = -0.14911	descr = N_Gram_TCGAG
cnt = 147	feature = 291	correl = -0.0447983	descr = N_Gram_CCACG
cnt = 148	feature = 565	correl = -0.12886	descr = N_Gram_TAAGT
cnt = 149	feature = 529	correl = 0.0512049	descr = N_Gram_GTCCC
cnt = 150	feature = 672	correl = 0.0840151	descr = N_Gram_TTCCA
cnt = 151	feature = 316	correl = 0.105169	descr = N_Gram_CCGTG
cnt = 152	feature = 448	correl = 0.0721921	descr = N_Gram_GCCGG
cnt = 153	feature = 465	correl = 0.086166	descr = N_Gram_GCTAT
cnt = 154	feature = 654	correl = -0.0671181	descr = N_Gram_TGTCA
cnt = 155	feature = 635	correl = 0.0746266	descr = N_Gram_TGCAC
cnt = 156	feature = 659	correl = 0.0506229	descr = N_Gram_TGTGT
cnt = 157	feature = 259	correl = 0.0446846	descr = N_Gram_CACAT
cnt = 158	feature = 650	correl = 0.054874	descr = N_Gram_TGGTA
cnt = 159	feature = 500	correl = 0.106148	descr = N_Gram_GGGAC
cnt = 160	feature = 629	correl = 0.0539779	descr = N_Gram_TGATA
cnt = 161	feature = 207	correl = 0.0975619	descr = N_Gram_AGTGT
cnt = 162	feature = 348	correl = -0.0663341	descr = N_Gram_CGGTA
cnt = 163	feature = 504	correl = 0.0776445	descr = N_Gram_GGGCG
cnt = 164	feature = 319	correl = -0.0991477	descr = N_Gram_CCTCC
cnt = 165	feature = 539	correl = 0.0611525	descr = N_Gram_GTGAC
cnt = 166	feature = 492	correl = -0.084973	descr = N_Gram_GGCGA
cnt = 167	feature = 437	correl = 0.062322	descr = N_Gram_GCAGC
cnt = 168	feature = 246	correl = -0.139719	descr = N_Gram_ATTTT
cnt = 169	feature = 460	correl = 0.054097	descr = N_Gram_GCGGT
cnt = 170	feature = 496	correl = 0.154164	descr = N_Gram_GGCTT
cnt = 171	feature = 467	correl = 0.0824739	descr = N_Gram_GCTGG
cnt = 172	feature = 317	correl = 0.0553946	descr = N_Gram_CCTAT
cnt = 173	feature = 387	correl = -0.129787	descr = N_Gram_CTTAT
cnt = 174	feature = 284	correl = 0.0447356	descr = N_Gram_CATTC
cnt = 175	feature = 481	correl = -0.106626	descr = N_Gram_GGATC
cnt = 176	feature = 459	correl = 0.059438	descr = N_Gram_GCGGG
cnt = 177	feature = 693	correl = -0.080304	descr = N_Gram_TTTGG
cnt = 178	feature = 457	correl = 0.0519217	descr = N_Gram_GCGGA
cnt = 179	feature = 305	correl = 0.0705893	descr = N_Gram_CCCGG
cnt = 180	feature = 269	correl = 0.0854672	descr = N_Gram_CAGCA
cnt = 181	feature = 407	correl = 0.0591652	descr = N_Gram_GACCG
cnt = 182	feature = 250	correl = 0.0481933	descr = N_Gram_CAAAA
cnt = 183	feature = 276	correl = 0.121945	descr = N_Gram_CAGTG
cnt = 184	feature = 666	correl = -0.0477451	descr = N_Gram_TTACT
cnt = 185	feature = 255	correl = 0.0520892	descr = N_Gram_CAATA
cnt = 186	feature = 490	correl = 0.0496787	descr = N_Gram_GGCCG
cnt = 187	feature = 210	correl = 0.0589338	descr = N_Gram_AGTTG
cnt = 188	feature = 340	correl = 0.0637315	descr = N_Gram_CGGAA
cnt = 189	feature = 232	correl = -0.0590718	descr = N_Gram_ATGAT
cnt = 190	feature = 331	correl = -0.115242	descr = N_Gram_CGAGT
cnt = 191	feature = 580	correl = 0.0952317	descr = N_Gram_TCACC
cnt = 192	feature = 228	correl = 0.0796666	descr = N_Gram_ATCTG
cnt = 193	feature = 671	correl = 0.076566	descr = N_Gram_TTCAG
cnt = 194	feature = 396	correl = 0.121997	descr = N_Gram_CTTTG
cnt = 195	feature = 394	correl = 0.078366	descr = N_Gram_CTTGT
cnt = 196	feature = 375	correl = -0.0439351	descr = N_Gram_CTCCG
cnt = 197	feature = 553	correl = -0.0854195	descr = N_Gram_GTTCT
cnt = 198	feature = 479	correl = 0.106683	descr = N_Gram_GGAGC
cnt = 199	feature = 235	correl = -0.0659481	descr = N_Gram_ATGCT
cnt = 200	feature = 380	correl = -0.0732144	descr = N_Gram_CTGAT
cnt = 201	feature = 298	correl = 0.0534899	descr = N_Gram_CCCAA
cnt = 202	feature = 356	correl = 0.103422	descr = N_Gram_CGTGC
cnt = 203	feature = 261	correl = 0.0687702	descr = N_Gram_CACCA
cnt = 204	feature = 221	correl = 0.0597259	descr = N_Gram_ATATC
cnt = 205	feature = 454	correl = -0.0745838	descr = N_Gram_GCGAC
cnt = 206	feature = 686	correl = 0.0546418	descr = N_Gram_TTGGT
cnt = 207	feature = 445	correl = 0.0896384	descr = N_Gram_GCCCG
cnt = 208	feature = 324	correl = -0.114938	descr = N_Gram_CCTTC
cnt = 209	feature = 447	correl = 0.0899065	descr = N_Gram_GCCGC
cnt = 210	feature = 399	correl = 0.107687	descr = N_Gram_GAAGA
cnt = 211	feature = 397	correl = 0.0583244	descr = N_Gram_GAAA
cnt = 212	feature = 485	correl = 0.052131	descr = N_Gram_GGCAG
cnt = 213	feature = 627	correl = -0.0493541	descr = N_Gram_TGAGG
cnt = 214	feature = 491	correl = 0.169881	descr = N_Gram_GGCCT
cnt = 215	feature = 416	correl = -0.105056	descr = N_Gram_GAGTT
cnt = 216	feature = 458	correl = 0.0660122	descr = N_Gram_GCGGC
cnt = 217	feature = 696	correl = -0.0645492	descr = N_Gram_TTTTG
cnt = 218	feature = 288	correl = 0.0610252	descr = N_Gram_CCAAG
cnt = 219	feature = 476	correl = 0.125541	descr = N_Gram_GGACC
cnt = 220	feature = 612	correl = -0.0777771	descr = N_Gram_TCTCA
cnt = 221	feature = 516	correl = 0.0576326	descr = N_Gram_GGTTG
cnt = 222	feature = 501	correl = 0.120675	descr = N_Gram_GGGAG
cnt = 223	feature = 544	correl = 0.13832	descr = N_Gram_GTGGC
cnt = 224	feature = 206	correl = -0.145657	descr = N_Gram_AGTCT
cnt = 225	feature = 275	correl = 0.0820255	descr = N_Gram_CAGTA
cnt = 226	feature = 379	correl = -0.0649215	descr = N_Gram_CTCTC
cnt = 227	feature = 160	correl = -0.071104	descr = N_Gram_ACGAT
cnt = 228	feature = 615	correl = 0.0474567	descr = N_Gram_TCTGG
cnt = 229	feature = 279	correl = -0.0640659	descr = N_Gram_CATCG
cnt = 230	feature = 586	correl = -0.0641178	descr = N_Gram_TCATG
cnt = 231	feature = 589	correl = 0.0872749	descr = N_Gram_TCCAA
cnt = 232	feature = 412	correl = -0.0724754	descr = N_Gram_GACTG
cnt = 233	feature = 263	correl = 0.0724854	descr = N_Gram_CACCT
cnt = 234	feature = 371	correl = 0.054869	descr = N_Gram_CTCAC
cnt = 235	feature = 463	correl = -0.129118	descr = N_Gram_GCGTC
cnt = 236	feature = 644	correl = 0.131806	descr = N_Gram_TGGCT
cnt = 237	feature = 655	correl = 0.0580018	descr = N_Gram_TGTCC
cnt = 238	feature = 414	correl = 0.0909455	descr = N_Gram_GAGCT
cnt = 239	feature = 280	correl = 0.109566	descr = N_Gram_CATCT
cnt = 240	feature = 503	correl = 0.124141	descr = N_Gram_GGGCC
cnt = 241	feature = 547	correl = 0.0693062	descr = N_Gram_GTGTG
cnt = 242	feature = 488	correl = 0.0952263	descr = N_Gram_GGCCA
cnt = 243	feature = 421	correl = -0.0463943	descr = N_Gram_GATGA
cnt = 244	feature = 438	correl = 0.0502017	descr = N_Gram_GCAGT
cnt = 245	feature = 429	correl = 0.10322	descr = N_Gram_GCAA
cnt = 246	feature = 679	correl = -0.0753309	descr = N_Gram_TTGAC
cnt = 247	feature = 583	correl = 0.118125	descr = N_Gram_TCAGT
cnt = 248	feature = 554	correl = 0.107487	descr = N_Gram_GTTGG
cnt = 249	feature = 77	correl = -0.0508233	descr = Fold_of_RNAi_Sequence_Pos_18
cnt = 250	feature = 281	correl = -0.0453982	descr = N_Gram_CATGA
cnt = 251	feature = 229	correl = 0.0552828	descr = N_Gram_ATCTT
cnt = 252	feature = 494	correl = 0.0903571	descr = N_Gram_GGCGG
cnt = 253	feature = 403	correl = 0.0620712	descr = N_Gram_GACA
cnt = 254	feature = 590	correl = -0.145289	descr = N_Gram_TCCAG
cnt = 255	feature = 211	correl = -0.114928	descr = N_Gram_AGTTT
cnt = 256	feature = 420	correl = -0.132303	descr = N_Gram_GATCT
cnt = 257	feature = 591	correl = 0.0648661	descr = N_Gram_TCCC
cnt = 258	feature = 645	correl = 0.0920003	descr = N_Gram_TGGG
cnt = 259	feature = 600	correl = -0.0624499	descr = N_Gram_TCCTC
cnt = 260	feature = 336	correl = 0.0936383	descr = N_Gram_CGCCG
cnt = 261	feature = 242	correl = 0.0515481	descr = N_Gram_ATTG
cnt = 262	feature = 278	correl = 0.0945637	descr = N_Gram_CATCC
cnt = 263	feature = 381	correl = 0.0876123	descr = N_Gram_CTGCA
cnt = 264	feature = 265	correl = -0.0871877	descr = N_Gram_CACGA
cnt = 265	feature = 532	correl = -0.111192	descr = N_Gram_GTCGA
cnt = 266	feature = 26	correl = -0.0619178	descr = Position_Specific_Bin_Base_11_Base_G
cnt = 267	feature = 395	correl = 0.0856318	descr = N_Gram_CTTTA
cnt = 268	feature = 22	correl = 0.0504944	descr = Position_Specific_Bin_Base_8_Base_T
cnt = 269	feature = 31	correl = -0.0512792	descr = Position_Specific_Bin_Base_13_Base_A
cnt = 270	feature = 51	correl = -0.0481894	descr = Gibbs_of_Target_Sequence__Pos_4_Step_1
cnt = 271	feature = 233	correl = -0.091874	descr = N_Gram_ATGC
cnt = 272	feature = 536	correl = -0.0659935	descr = N_Gram_GTCTT
cnt = 273	feature = 453	correl = -0.0571668	descr = N_Gram_GCGA
cnt = 274	feature = 215	correl = -0.0799759	descr = N_Gram_ATAC
cnt = 275	feature = 597	correl = -0.0866761	descr = N_Gram_TCCGG
cnt = 276	feature = 15	correl = 0.0614359	descr = Position_Specific_Bin_Base_4_Base_T
cnt = 277	feature = 365	correl = 0.133221	descr = N_Gram_CTAT
cnt = 278	feature = 631	correl = -0.126073	descr = N_Gram_TGATT
cnt = 279	feature = 24	correl = -0.0554109	descr = Position_Specific_Bin_Base_9_Base_T
cnt = 280	feature = 474	correl = 0.0536895	descr = N_Gram_GGAAG
cnt = 281	feature = 520	correl = 0.0468747	descr = N_Gram_GTAC
cnt = 282	feature = 44	correl = 0.100401	descr = Position_Specific_Bin_Base_18_Base_C
cnt = 283	feature = 25	correl = 0.0647345	descr = Position_Specific_Bin_Base_10_Base_T
cnt = 284	feature = 433	correl = 0.0908644	descr = N_Gram_GCAC
cnt = 285	feature = 555	correl = -0.0479684	descr = N_Gram_GTTGT
cnt = 286	feature = 39	correl = -0.0496727	descr = Position_Specific_Bin_Base_16_Base_T
cnt = 287	feature = 339	correl = 0.0639703	descr = N_Gram_CGGA
cnt = 288	feature = 42	correl = -0.0782661	descr = Position_Specific_Bin_Base_17_Base_T
cnt = 289	feature = 272	correl = -0.147982	descr = N_Gram_CAGCT
cnt = 290	feature = 16	correl = -0.127575	descr = Position_Specific_Bin_Base_5_Base_A
cnt = 291	feature = 35	correl = 0.0686014	descr = Position_Specific_Bin_Base_14_Base_T
cnt = 292	feature = 619	correl = -0.0577328	descr = N_Gram_TCTTG
cnt = 293	feature = 218	correl = 0.0533545	descr = N_Gram_ATAG
cnt = 294	feature = 12	correl = 0.0900679	descr = Position_Specific_Bin_Base_3_Base_C
cnt = 295	feature = 439	correl = 0.06368	descr = N_Gram_GCAT
cnt = 296	feature = 11	correl = 0.0715807	descr = Position_Specific_Bin_Base_2_Base_T
cnt = 297	feature = 30	correl = -0.141854	descr = Position_Specific_Bin_Base_12_Base_T
cnt = 298	feature = 23	correl = 0.05953	descr = Position_Specific_Bin_Base_9_Base_G
cnt = 299	feature = 538	correl = 0.055444	descr = N_Gram_GTGA
cnt = 300	feature = 73	correl = 0.0674259	descr = Fold_of_RNAi_Sequence_Pos_11
cnt = 301	feature = 297	correl = 0.079287	descr = N_Gram_CCCA
cnt = 302	feature = 40	correl = -0.0543457	descr = Position_Specific_Bin_Base_17_Base_A
cnt = 303	feature = 410	correl = -0.0673433	descr = N_Gram_GACGT
cnt = 304	feature = 455	correl = 0.0581033	descr = N_Gram_GCGCC
cnt = 305	feature = 29	correl = 0.0926201	descr = Position_Specific_Bin_Base_12_Base_G
cnt = 306	feature = 413	correl = 0.046238	descr = N_Gram_GAGC
cnt = 307	feature = 251	correl = 0.0582749	descr = N_Gram_CAAG
cnt = 308	feature = 81	correl = 0.103328	descr = Xue_Structure_Feature_A101
cnt = 309	feature = 563	correl = -0.0880709	descr = N_Gram_TAAG
cnt = 310	feature = 543	correl = 0.0849878	descr = N_Gram_GTGG
cnt = 311	feature = 685	correl = 0.0652559	descr = N_Gram_TTGGC
cnt = 312	feature = 401	correl = -0.0637937	descr = N_Gram_GAAGT
cnt = 313	feature = 475	correl = 0.090033	descr = N_Gram_GGAC
cnt = 314	feature = 76	correl = 0.0592468	descr = Fold_of_RNAi_Sequence_Pos_14
cnt = 315	feature = 353	correl = -0.127818	descr = N_Gram_CGTCG
cnt = 316	feature = 41	correl = 0.106152	descr = Position_Specific_Bin_Base_17_Base_C
cnt = 317	feature = 244	correl = -0.100859	descr = N_Gram_ATTT
cnt = 318	feature = 20	correl = 0.0974169	descr = Position_Specific_Bin_Base_6_Base_C
cnt = 319	feature = 579	correl = 0.0447217	descr = N_Gram_TCAC
cnt = 320	feature = 18	correl = 0.0753239	descr = Position_Specific_Bin_Base_5_Base_G
cnt = 321	feature = 249	correl = 0.0604424	descr = N_Gram_CAAA
cnt = 322	feature = 9	correl = 0.078318	descr = Position_Specific_Bin_Base_2_Base_C
cnt = 323	feature = 557	correl = -0.0878071	descr = N_Gram_GTTTT
cnt = 324	feature = 601	correl = -0.148115	descr = N_Gram_TCCTT
cnt = 325	feature = 71	correl = 0.103764	descr = Fold_of_RNAi_Sequence_Pos_9
cnt = 326	feature = 625	correl = -0.0455508	descr = N_Gram_TGAG
cnt = 327	feature = 468	correl = 0.0608741	descr = N_Gram_GCTT
cnt = 328	feature = 57	correl = -0.100348	descr = Gibbs_of_Target_Sequence__Pos_13_Step_1
cnt = 329	feature = 43	correl = -0.237759	descr = Position_Specific_Bin_Base_18_Base_A
cnt = 330	feature = 38	correl = 0.0460823	descr = Position_Specific_Bin_Base_16_Base_G
cnt = 331	feature = 33	correl = -0.0934854	descr = Position_Specific_Bin_Base_14_Base_A
cnt = 332	feature = 618	correl = -0.109664	descr = N_Gram_TCTTC
cnt = 333	feature = 643	correl = -0.0845715	descr = N_Gram_TGGCG
cnt = 334	feature = 450	correl = 0.119503	descr = N_Gram_GCCT
cnt = 335	feature = 21	correl = -0.0609384	descr = Position_Specific_Bin_Base_8_Base_C
cnt = 336	feature = 13	correl = -0.0659148	descr = Position_Specific_Bin_Base_4_Base_A
cnt = 337	feature = 46	correl = -0.119229	descr = Position_Specific_Bin_Base_18_Base_T
cnt = 338	feature = 10	correl = -0.0614154	descr = Position_Specific_Bin_Base_2_Base_G
cnt = 339	feature = 689	correl = 0.0493577	descr = N_Gram_TTTA
cnt = 340	feature = 391	correl = -0.0864316	descr = N_Gram_CTTGA
cnt = 341	feature = 34	correl = 0.0449651	descr = Position_Specific_Bin_Base_14_Base_C
cnt = 342	feature = 623	correl = -0.0747605	descr = N_Gram_TGAAG
cnt = 343	feature = 55	correl = -0.0602899	descr = Gibbs_of_Target_Sequence__Pos_8_Step_1
cnt = 344	feature = 361	correl = 0.0904271	descr = N_Gram_CTA
cnt = 345	feature = 603	correl = -0.0951329	descr = N_Gram_TCGA
cnt = 346	feature = 79	correl = -0.0599699	descr = Xue_Structure_Feature_A110
cnt = 347	feature = 32	correl = 0.08487	descr = Position_Specific_Bin_Base_13_Base_C
cnt = 348	feature = 614	correl = -0.118725	descr = N_Gram_TCTCT
cnt = 349	feature = 633	correl = 0.0705915	descr = N_Gram_TGCA
cnt = 350	feature = 347	correl = 0.147992	descr = N_Gram_CGGGC
cnt = 351	feature = 545	correl = 0.0783838	descr = N_Gram_GTGT
cnt = 352	feature = 264	correl = -0.0876602	descr = N_Gram_CACG
cnt = 353	feature = 72	correl = 0.0485657	descr = Fold_of_RNAi_Sequence_Pos_10
cnt = 354	feature = 19	correl = -0.117316	descr = Position_Specific_Bin_Base_6_Base_A
cnt = 355	feature = 14	correl = 0.0478372	descr = Position_Specific_Bin_Base_4_Base_C
cnt = 356	feature = 56	correl = 0.0539412	descr = Gibbs_of_Target_Sequence__Pos_12_Step_1
cnt = 357	feature = 17	correl = 0.0832069	descr = Position_Specific_Bin_Base_5_Base_C
cnt = 358	feature = 8	correl = -0.072672	descr = Position_Specific_Bin_Base_2_Base_A
cnt = 359	feature = 637	correl = -0.136048	descr = N_Gram_TGCG
cnt = 360	feature = 314	correl = 0.0671655	descr = N_Gram_CCGT
cnt = 361	feature = 656	correl = 0.0809163	descr = N_Gram_TGTG
cnt = 362	feature = 649	correl = 0.0585371	descr = N_Gram_TGGT
cnt = 363	feature = 27	correl = -0.0783985	descr = Position_Specific_Bin_Base_12_Base_A
cnt = 364	feature = 484	correl = 0.083642	descr = N_Gram_GGCA
cnt = 365	feature = 105	correl = 0.155594	descr = Fold_of_Target_NoEndbrace_noends_Pos_18
cnt = 366	feature = 36	correl = -0.122514	descr = Position_Specific_Bin_Base_16_Base_A
cnt = 367	feature = 506	correl = 0.0666381	descr = N_Gram_GGGG
cnt = 368	feature = 52	correl = -0.0548727	descr = Gibbs_of_Target_Sequence__Pos_5_Step_1
cnt = 369	feature = 75	correl = 0.0685249	descr = Fold_of_RNAi_Sequence_Pos_13
cnt = 370	feature = 664	correl = -0.0814692	descr = N_Gram_TTAC
cnt = 371	feature = 341	correl = 0.103406	descr = N_Gram_CGGC
cnt = 372	feature = 418	correl = -0.142983	descr = N_Gram_GATC
cnt = 373	feature = 667	correl = -0.0652804	descr = N_Gram_TTAT
cnt = 374	feature = 535	correl = -0.0732795	descr = N_Gram_GTCT
cnt = 375	feature = 692	correl = -0.099415	descr = N_Gram_TTTCT
cnt = 376	feature = 286	correl = 0.0883991	descr = N_Gram_CCAA
cnt = 377	feature = 312	correl = 0.140134	descr = N_Gram_CCGGG
cnt = 378	feature = 471	correl = 0.0769589	descr = N_Gram_GGAA
cnt = 379	feature = 28	correl = 0.136225	descr = Position_Specific_Bin_Base_12_Base_C
cnt = 380	feature = 681	correl = -0.0898801	descr = N_Gram_TTGC
cnt = 381	feature = 69	correl = 0.173695	descr = Fold_of_RNAi_Sequence_Pos_2
cnt = 382	feature = 50	correl = 0.0781474	descr = Gibbs_of_Target_Sequence__Pos_3_Step_1
cnt = 383	feature = 674	correl = -0.221627	descr = N_Gram_TTCTC
cnt = 384	feature = 59	correl = -0.0532804	descr = Gibbs_of_Target_Sequence__Pos_15_Step_1
cnt = 385	feature = 274	correl = 0.133558	descr = N_Gram_CAGT
cnt = 386	feature = 329	correl = -0.0918492	descr = N_Gram_CGAG
cnt = 387	feature = 53	correl = -0.109438	descr = Gibbs_of_Target_Sequence__Pos_6_Step_1
cnt = 388	feature = 231	correl = -0.0674853	descr = N_Gram_ATGA
cnt = 389	feature = 540	correl = 0.0577975	descr = N_Gram_GTGC
cnt = 390	feature = 478	correl = 0.102351	descr = N_Gram_GGAG
cnt = 391	feature = 466	correl = -0.0778558	descr = N_Gram_GCTCC
cnt = 392	feature = 683	correl = 0.0553121	descr = N_Gram_TTGG
cnt = 393	feature = 61	correl = -0.190527	descr = Gibbs_of_Target_Sequence__Pos_18_Step_1
cnt = 394	feature = 78	correl = 0.051281	descr = Xue_Structure_Feature_A111
cnt = 395	feature = 424	correl = -0.0648451	descr = N_Gram_GATT
cnt = 396	feature = 277	correl = 0.0729598	descr = N_Gram_CATC
cnt = 397	feature = 446	correl = 0.083521	descr = N_Gram_GCCG
cnt = 398	feature = 292	correl = -0.0840023	descr = N_Gram_CCAG
cnt = 399	feature = 60	correl = -0.114628	descr = Gibbs_of_Target_Sequence__Pos_17_Step_1
cnt = 400	feature = 80	correl = 0.0709011	descr = Xue_Structure_Feature_A100
cnt = 401	feature = 691	correl = -0.0692288	descr = N_Gram_TTTCC
cnt = 402	feature = 389	correl = -0.205187	descr = N_Gram_CTTCT
cnt = 403	feature = 74	correl = 0.103374	descr = Fold_of_RNAi_Sequence_Pos_12
cnt = 404	feature = 677	correl = -0.0690254	descr = N_Gram_TTGA
cnt = 405	feature = 208	correl = -0.0477621	descr = N_Gram_AGTT
cnt = 406	feature = 58	correl = -0.171832	descr = Gibbs_of_Target_Sequence__Pos_14_Step_1
cnt = 407	feature = 67	correl = 0.180286	descr = Fold_of_RNAi_Sequence_Pos_0
cnt = 408	feature = 456	correl = 0.0897644	descr = N_Gram_GCGG
cnt = 409	feature = 502	correl = 0.134557	descr = N_Gram_GGGC
cnt = 410	feature = 531	correl = -0.0860112	descr = N_Gram_GTCG
cnt = 411	feature = 613	correl = -0.118597	descr = N_Gram_TCTCC
cnt = 412	feature = 697	correl = -0.102371	descr = N_Gram_TTTTT
cnt = 413	feature = 518	correl = 0.054862	descr = N_Gram_GTA
cnt = 414	feature = 461	correl = -0.0884055	descr = N_Gram_GCGT
cnt = 415	feature = 620	correl = 0.0491506	descr = N_Gram_TCTTT
cnt = 416	feature = 388	correl = -0.119415	descr = N_Gram_CTTC
cnt = 417	feature = 70	correl = 0.0858851	descr = Fold_of_RNAi_Sequence_Pos_3
cnt = 418	feature = 628	correl = -0.102393	descr = N_Gram_TGAT
cnt = 419	feature = 230	correl = -0.0545636	descr = N_Gram_ATG
cnt = 420	feature = 559	correl = -0.0561035	descr = N_Gram_TAA
cnt = 421	feature = 525	correl = -0.0847882	descr = N_Gram_GTC
cnt = 422	feature = 641	correl = 0.0696033	descr = N_Gram_TGGC
cnt = 423	feature = 487	correl = 0.190802	descr = N_Gram_GGCC
cnt = 424	feature = 376	correl = -0.133438	descr = N_Gram_CTCCT
cnt = 425	feature = 83	correl = 0.0787529	descr = Xue_Structure_Feature_C110
cnt = 426	feature = 602	correl = -0.0785299	descr = N_Gram_TCG
cnt = 427	feature = 390	correl = -0.0512649	descr = N_Gram_CTTG
cnt = 428	feature = 498	correl = 0.125941	descr = N_Gram_GGGA
cnt = 429	feature = 588	correl = -0.0675158	descr = N_Gram_TCCA
cnt = 430	feature = 335	correl = 0.0598446	descr = N_Gram_CGCC
cnt = 431	feature = 675	correl = -0.112851	descr = N_Gram_TTCTT
cnt = 432	feature = 68	correl = 0.213307	descr = Fold_of_RNAi_Sequence_Pos_1
cnt = 433	feature = 511	correl = 0.0715981	descr = N_Gram_GGT
cnt = 434	feature = 651	correl = 0.0794368	descr = N_Gram_TGT
cnt = 435	feature = 296	correl = 0.0583199	descr = N_Gram_CCC
cnt = 436	feature = 632	correl = -0.0511779	descr = N_Gram_TGC
cnt = 437	feature = 611	correl = -0.19447	descr = N_Gram_TCTC
cnt = 438	feature = 248	correl = 0.137021	descr = N_Gram_CAA
cnt = 439	feature = 578	correl = 0.0484045	descr = N_Gram_TCA
cnt = 440	feature = 695	correl = -0.144447	descr = N_Gram_TTTTC
cnt = 441	feature = 428	correl = 0.104002	descr = N_Gram_GCA
cnt = 442	feature = 662	correl = -0.0770247	descr = N_Gram_TTA
cnt = 443	feature = 310	correl = 0.0515893	descr = N_Gram_CCGG
cnt = 444	feature = 222	correl = -0.0590112	descr = N_Gram_ATC
cnt = 445	feature = 325	correl = -0.0885274	descr = N_Gram_CGA
cnt = 446	feature = 598	correl = -0.110706	descr = N_Gram_TCCT
cnt = 447	feature = 639	correl = 0.0730265	descr = N_Gram_TGG
cnt = 448	feature = 537	correl = 0.139158	descr = N_Gram_GTG
cnt = 449	feature = 621	correl = -0.0865059	descr = N_Gram_TGA
cnt = 450	feature = 82	correl = 0.108334	descr = Xue_Structure_Feature_C111
cnt = 451	feature = 417	correl = -0.0721812	descr = N_Gram_GAT
cnt = 452	feature = 577	correl = -0.116474	descr = N_Gram_TC
cnt = 453	feature = 517	correl = 0.052238	descr = N_Gram_GT
cnt = 454	feature = 694	correl = -0.136627	descr = N_Gram_TTTT
cnt = 455	feature = 384	correl = -0.0915673	descr = N_Gram_CTT
cnt = 456	feature = 497	correl = 0.178305	descr = N_Gram_GGG
cnt = 457	feature = 690	correl = -0.0968157	descr = N_Gram_TTTC
cnt = 458	feature = 442	correl = 0.105376	descr = N_Gram_GCC
cnt = 459	feature = 558	correl = -0.0512535	descr = N_Gram_TA
cnt = 460	feature = 306	correl = 0.0920694	descr = N_Gram_CCG
cnt = 461	feature = 345	correl = 0.146773	descr = N_Gram_CGGG
cnt = 462	feature = 673	correl = -0.219911	descr = N_Gram_TTCT
cnt = 463	feature = 86	correl = 0.104148	descr = Xue_Structure_Feature_G111
cnt = 464	feature = 369	correl = -0.100471	descr = N_Gram_CTC
cnt = 465	feature = 247	correl = 0.0907745	descr = N_Gram_CA
cnt = 466	feature = 65	correl = -0.139605	descr = PF_RNAi_Fold_5'Free_Count
cnt = 467	feature = 676	correl = -0.0521481	descr = N_Gram_TTG
cnt = 468	feature = 616	correl = -0.0945642	descr = N_Gram_TCTT
cnt = 469	feature = 285	correl = 0.0475262	descr = N_Gram_CC
cnt = 470	feature = 609	correl = -0.105703	descr = N_Gram_TCT
cnt = 471	feature = 373	correl = -0.112319	descr = N_Gram_CTCC
cnt = 472	feature = 338	correl = 0.105487	descr = N_Gram_CGG
cnt = 473	feature = 669	correl = -0.138961	descr = N_Gram_TTC
cnt = 474	feature = 688	correl = -0.0669687	descr = N_Gram_TTT
cnt = 475	feature = 483	correl = 0.150884	descr = N_Gram_GGC
cnt = 476	feature = 587	correl = -0.106002	descr = N_Gram_TCC
cnt = 477	feature = 661	correl = -0.114981	descr = N_Gram_TT
cnt = 478	feature = 469	correl = 0.161676	descr = N_Gram_GG
cnt = 479	feature = 64	correl = -0.179519	descr = PF_RNAi_Fold_Energy
cnt = 480	feature = 47	correl = -0.182021	descr = Gibbs_of_Target_Sequence_
num rows = 521
num_elements = 250601
*
optimization finished, #iter = 607
nu = 0.458233
obj = -36.395770, rho = -0.541559
nSV = 365, nBSV = 136
num rows = 58
num_elements = 27898
*
optimization finished, #iter = 66
nu = 0.402131
obj = -3.309191, rho = -0.540292
nSV = 46, nBSV = 5
*
optimization finished, #iter = 607
nu = 0.458233
obj = -36.395770, rho = -0.541559
nSV = 365, nBSV = 136
CFS merit scores = 1.335
CFS merit scores = 1.61878
CFS merit scores = 1.86606
CFS merit scores = 2.0808
CFS merit scores = 2.27631
CFS merit scores = 2.45811
CFS merit scores = 2.62813
CFS merit scores = 2.78826
CFS merit scores = 2.93717
CFS merit scores = 3.07469
CFS merit scores = 3.20316
CFS merit scores = 3.32322
CFS merit scores = 3.43752
CFS merit scores = 3.54776
CFS merit scores = 3.65425
CFS merit scores = 3.75675
CFS merit scores = 3.85646
CFS merit scores = 3.9534
CFS merit scores = 4.04676
CFS merit scores = 4.13755
CFS merit scores = 4.22602
CFS merit scores = 4.31229
CFS merit scores = 4.3967
CFS merit scores = 4.47932
CFS merit scores = 4.56024
CFS merit scores = 4.63954
CFS merit scores = 4.71731
CFS merit scores = 4.79363
CFS merit scores = 4.86857
CFS merit scores = 4.94217
CFS merit scores = 5.01452
CFS merit scores = 5.08563
CFS merit scores = 5.15555
CFS merit scores = 5.22437
CFS merit scores = 5.29211
CFS merit scores = 5.35687
CFS merit scores = 5.42047
CFS merit scores = 5.48291
CFS merit scores = 5.54426
CFS merit scores = 5.60453
CFS merit scores = 5.66377
CFS merit scores = 5.71938
CFS merit scores = 5.77374
CFS merit scores = 5.82708
CFS merit scores = 5.87952
CFS merit scores = 5.93122
CFS merit scores = 5.98198
CFS merit scores = 6.03147
CFS merit scores = 6.07952
CFS merit scores = 6.12681
CFS merit scores = 6.17146
CFS merit scores = 6.21315
CFS merit scores = 6.25339
CFS merit scores = 6.29068
CFS merit scores = 6.32616
CFS merit scores = 6.35835
CFS merit scores = 6.38865
CFS merit scores = 6.41739
CFS merit scores = 6.44493
CFS merit scores = 6.47123
CFS merit scores = 6.49647
CFS merit scores = 6.52024
CFS merit scores = 6.54288
CFS merit scores = 6.56372
CFS merit scores = 6.5843
CFS merit scores = 6.60441
CFS merit scores = 6.62391
CFS merit scores = 6.64281
CFS merit scores = 6.66131
CFS merit scores = 6.67928
CFS merit scores = 6.69594
CFS merit scores = 6.71235
CFS merit scores = 6.72874
CFS merit scores = 6.74525
CFS merit scores = 6.76146
CFS merit scores = 6.77686
CFS merit scores = 6.79117
CFS merit scores = 6.80539
CFS merit scores = 6.81879
CFS merit scores = 6.83057
CFS merit scores = 6.84167
CFS merit scores = 6.85263
CFS merit scores = 6.86332
CFS merit scores = 6.87375
CFS merit scores = 6.88295
CFS merit scores = 6.89216
CFS merit scores = 6.90145
CFS merit scores = 6.91023
CFS merit scores = 6.91858
CFS merit scores = 6.92664
CFS merit scores = 6.93417
CFS merit scores = 6.94169
CFS merit scores = 6.94903
CFS merit scores = 6.9555
CFS merit scores = 6.96196
CFS merit scores = 6.9659
CFS merit scores = 6.96945
CFS merit scores = 6.97298
CFS merit scores = 6.97611
CFS merit scores = 6.97937
CFS merit scores = 6.98309
CFS merit scores = 6.98727
CFS merit scores = 6.99143
CFS merit scores = 6.99534
CFS merit scores = 6.99876
CFS merit scores = 7.00198
CFS merit scores = 7.00404
CFS merit scores = 7.00471
CFS merit scores = 7.00485
CFS merit scores = 7.00464
CFS merit scores = 7.00467
CFS merit scores = 7.00498
CFS merit scores = 7.00479
CFS merit scores = 7.00468
CFS merit scores = 7.00463
CFS merit scores = 7.00295
CFS merit scores = 7.00099
CFS merit scores = 6.99887
CFS merit scores = 6.99713
CFS merit scores = 6.99545
CFS merit scores = 6.99405
CFS merit scores = 6.99303
CFS merit scores = 6.99209
CFS merit scores = 6.99116
CFS merit scores = 6.98924
CFS merit scores = 6.9869
CFS merit scores = 6.98466
CFS merit scores = 6.98176
CFS merit scores = 6.97897
CFS merit scores = 6.97613
CFS merit scores = 6.9734
CFS merit scores = 6.97065
CFS merit scores = 6.968
CFS merit scores = 6.9649
CFS merit scores = 6.96161
CFS merit scores = 6.95851
CFS merit scores = 6.95534
CFS merit scores = 6.9522
CFS merit scores = 6.94878
CFS merit scores = 6.94522
CFS merit scores = 6.94158
CFS merit scores = 6.93786
CFS merit scores = 6.93438
CFS merit scores = 6.93107
CFS merit scores = 6.92774
CFS merit scores = 6.92414
CFS merit scores = 6.92057
CFS merit scores = 6.91652
CFS merit scores = 6.91248
CFS merit scores = 6.9085
CFS merit scores = 6.90422
CFS merit scores = 6.9002
CFS merit scores = 6.89591
CFS merit scores = 6.89157
CFS merit scores = 6.88747
CFS merit scores = 6.88301
CFS merit scores = 6.87764
CFS merit scores = 6.87247
CFS merit scores = 6.86689
CFS merit scores = 6.86136
CFS merit scores = 6.85531
CFS merit scores = 6.84932
CFS merit scores = 6.84339
CFS merit scores = 6.83759
CFS merit scores = 6.83201
CFS merit scores = 6.8265
CFS merit scores = 6.82086
CFS merit scores = 6.81517
CFS merit scores = 6.80909
CFS merit scores = 6.80308
CFS merit scores = 6.79716
CFS merit scores = 6.79131
CFS merit scores = 6.78561
CFS merit scores = 6.77998
CFS merit scores = 6.77464
CFS merit scores = 6.76956
CFS merit scores = 6.76451
CFS merit scores = 6.75951
CFS merit scores = 6.75436
CFS merit scores = 6.74889
CFS merit scores = 6.74342
CFS merit scores = 6.73717
CFS merit scores = 6.7311
CFS merit scores = 6.72507
CFS merit scores = 6.71913
CFS merit scores = 6.71328
CFS merit scores = 6.70753
CFS merit scores = 6.70167
CFS merit scores = 6.69592
CFS merit scores = 6.69009
CFS merit scores = 6.68435
CFS merit scores = 6.67879
CFS merit scores = 6.67348
CFS merit scores = 6.66811
CFS merit scores = 6.66267
CFS merit scores = 6.65713
CFS merit scores = 6.65172
CFS merit scores = 6.64644
CFS merit scores = 6.64122
CFS merit scores = 6.63585
CFS merit scores = 6.63009
CFS merit scores = 6.62431
CFS merit scores = 6.61861
CFS merit scores = 6.61285
CFS merit scores = 6.6067
CFS merit scores = 6.59981
CFS merit scores = 6.59309
CFS merit scores = 6.58646
CFS merit scores = 6.57991
CFS merit scores = 6.57323
CFS merit scores = 6.56657
CFS merit scores = 6.55996
CFS merit scores = 6.55343
CFS merit scores = 6.54697
CFS merit scores = 6.54029
CFS merit scores = 6.53378
CFS merit scores = 6.52736
CFS merit scores = 6.52109
CFS merit scores = 6.51467
CFS merit scores = 6.50842
CFS merit scores = 6.50217
CFS merit scores = 6.49584
CFS merit scores = 6.48955
CFS merit scores = 6.48237
CFS merit scores = 6.47496
CFS merit scores = 6.4674
CFS merit scores = 6.45983
CFS merit scores = 6.45244
CFS merit scores = 6.44516
CFS merit scores = 6.4376
CFS merit scores = 6.43005
CFS merit scores = 6.42255
CFS merit scores = 6.41512
CFS merit scores = 6.40756
CFS merit scores = 6.40001
CFS merit scores = 6.39237
CFS merit scores = 6.38494
CFS merit scores = 6.37754
CFS merit scores = 6.37016
CFS merit scores = 6.36287
CFS merit scores = 6.35571
CFS merit scores = 6.34844
CFS merit scores = 6.34121
CFS merit scores = 6.3341
CFS merit scores = 6.32711
CFS merit scores = 6.31941
CFS merit scores = 6.31139
CFS merit scores = 6.30346
CFS merit scores = 6.29564
CFS merit scores = 6.28798
CFS merit scores = 6.28035
CFS merit scores = 6.27259
CFS merit scores = 6.26497
CFS merit scores = 6.25733
CFS merit scores = 6.24951
CFS merit scores = 6.24181
CFS merit scores = 6.23409
CFS merit scores = 6.22649
CFS merit scores = 6.21859
CFS merit scores = 6.21078
CFS merit scores = 6.20294
CFS merit scores = 6.19516
CFS merit scores = 6.1874
CFS merit scores = 6.17957
CFS merit scores = 6.17181
CFS merit scores = 6.16418
CFS merit scores = 6.15659
CFS merit scores = 6.14911
CFS merit scores = 6.14166
CFS merit scores = 6.13425
CFS merit scores = 6.12689
CFS merit scores = 6.11932
CFS merit scores = 6.11186
CFS merit scores = 6.1046
CFS merit scores = 6.09729
CFS merit scores = 6.08996
CFS merit scores = 6.08272
CFS merit scores = 6.07558
CFS merit scores = 6.06844
CFS merit scores = 6.06117
CFS merit scores = 6.0539
CFS merit scores = 6.0467
CFS merit scores = 6.03948
CFS merit scores = 6.03222
CFS merit scores = 6.02503
CFS merit scores = 6.0179
CFS merit scores = 6.01081
CFS merit scores = 6.00356
CFS merit scores = 5.99634
CFS merit scores = 5.98922
CFS merit scores = 5.98225
CFS merit scores = 5.97543
CFS merit scores = 5.96871
CFS merit scores = 5.96191
CFS merit scores = 5.95493
CFS merit scores = 5.94805
CFS merit scores = 5.94117
CFS merit scores = 5.93437
CFS merit scores = 5.92759
CFS merit scores = 5.92069
CFS merit scores = 5.91387
CFS merit scores = 5.90703
CFS merit scores = 5.90021
CFS merit scores = 5.89348
CFS merit scores = 5.88686
CFS merit scores = 5.88039
CFS merit scores = 5.87396
CFS merit scores = 5.86756
CFS merit scores = 5.86122
CFS merit scores = 5.85489
CFS merit scores = 5.84863
CFS merit scores = 5.84232
CFS merit scores = 5.83605
CFS merit scores = 5.82966
CFS merit scores = 5.82331
CFS merit scores = 5.817
CFS merit scores = 5.81074
CFS merit scores = 5.8045
CFS merit scores = 5.79834
CFS merit scores = 5.79217
CFS merit scores = 5.78574
CFS merit scores = 5.77938
CFS merit scores = 5.77309
CFS merit scores = 5.76676
CFS merit scores = 5.7605
CFS merit scores = 5.75424
CFS merit scores = 5.74808
CFS merit scores = 5.74186
CFS merit scores = 5.7357
CFS merit scores = 5.72962
CFS merit scores = 5.72347
CFS merit scores = 5.71727
CFS merit scores = 5.71101
CFS merit scores = 5.7048
CFS merit scores = 5.6987
CFS merit scores = 5.69255
CFS merit scores = 5.68644
CFS merit scores = 5.68038
CFS merit scores = 5.67437
CFS merit scores = 5.6684
CFS merit scores = 5.66251
CFS merit scores = 5.65666
CFS merit scores = 5.65091
CFS merit scores = 5.64522
CFS merit scores = 5.6395
CFS merit scores = 5.63377
CFS merit scores = 5.62815
CFS merit scores = 5.6226
CFS merit scores = 5.61697
CFS merit scores = 5.61134
CFS merit scores = 5.60563
CFS merit scores = 5.60005
CFS merit scores = 5.59446
CFS merit scores = 5.58893
CFS merit scores = 5.58344
CFS merit scores = 5.57805
CFS merit scores = 5.5726
CFS merit scores = 5.56712
CFS merit scores = 5.56164
CFS merit scores = 5.55622
CFS merit scores = 5.5508
CFS merit scores = 5.54543
CFS merit scores = 5.54007
CFS merit scores = 5.53477
CFS merit scores = 5.52938
CFS merit scores = 5.52404
CFS merit scores = 5.51876
CFS merit scores = 5.51351
CFS merit scores = 5.50823
CFS merit scores = 5.50299
CFS merit scores = 5.49779
CFS merit scores = 5.49248
CFS merit scores = 5.48724
CFS merit scores = 5.48206
CFS merit scores = 5.47694
CFS merit scores = 5.47188
CFS merit scores = 5.46684
CFS merit scores = 5.46168
CFS merit scores = 5.45656
CFS merit scores = 5.45147
CFS merit scores = 5.44628
CFS merit scores = 5.44114
CFS merit scores = 5.43605
CFS merit scores = 5.43101
CFS merit scores = 5.42597
CFS merit scores = 5.42095
CFS merit scores = 5.41597
CFS merit scores = 5.41095
CFS merit scores = 5.40602
CFS merit scores = 5.4011
CFS merit scores = 5.39609
CFS merit scores = 5.39093
CFS merit scores = 5.38581
CFS merit scores = 5.38064
CFS merit scores = 5.37542
CFS merit scores = 5.37023
CFS merit scores = 5.36486
CFS merit scores = 5.35955
CFS merit scores = 5.35432
CFS merit scores = 5.3491
CFS merit scores = 5.3439
CFS merit scores = 5.33872
CFS merit scores = 5.3336
CFS merit scores = 5.32848
CFS merit scores = 5.3234
CFS merit scores = 5.31835
CFS merit scores = 5.31321
CFS merit scores = 5.30806
CFS merit scores = 5.30285
CFS merit scores = 5.29759
CFS merit scores = 5.29229
CFS merit scores = 5.28703
CFS merit scores = 5.28181
CFS merit scores = 5.27663
CFS merit scores = 5.27134
CFS merit scores = 5.26613
CFS merit scores = 5.26085
CFS merit scores = 5.25555
CFS merit scores = 5.25027
CFS merit scores = 5.24501
CFS merit scores = 5.23978
CFS merit scores = 5.23449
CFS merit scores = 5.22918
CFS merit scores = 5.2237
CFS merit scores = 5.21829
CFS merit scores = 5.21284
CFS merit scores = 5.20735
CFS merit scores = 5.20183
CFS merit scores = 5.1963
CFS merit scores = 5.19077
CFS merit scores = 5.18515
CFS merit scores = 5.17954
CFS merit scores = 5.1739
CFS merit scores = 5.16804
CFS merit scores = 5.16221
CFS merit scores = 5.15636
CFS merit scores = 5.15044
CFS merit scores = 5.14438
CFS merit scores = 5.13833
CFS merit scores = 5.13237
CFS merit scores = 5.1263
CFS merit scores = 5.12026
CFS merit scores = 5.11419
CFS merit scores = 5.10814
CFS merit scores = 5.10212
CFS merit scores = 5.09602
CFS merit scores = 5.08998
CFS merit scores = 5.08396
CFS merit scores = 5.07799
CFS merit scores = 5.07191
CFS merit scores = 5.06581
CFS merit scores = 5.05973
CFS merit scores = 5.05336
CFS merit scores = 5.04697
CFS merit scores = 5.04054
CFS merit scores = 5.03419
CFS merit scores = 5.02783
CFS merit scores = 5.02137
CFS merit scores = 5.01497
CFS merit scores = 5.00851
CFS merit scores = 5.00204
CFS merit scores = 4.99557
CFS merit scores = 4.98903
CFS merit scores = 4.98251
CFS merit scores = 4.97589
CFS merit scores = 4.96892
CFS merit scores = 4.9619
CFS merit scores = 4.95494
CFS merit scores = 4.94775
CFS merit scores = 4.94058
CFS merit scores = 4.93322
CFS merit scores = 4.92584
CFS merit scores = 4.91845
CFS merit scores = 4.91092
CFS merit scores = 4.90344
CFS merit scores = 4.89595
CFS merit scores = 4.88825
CFS merit scores = 4.88047
CFS merit scores = 4.87274
CFS merit scores = 4.86471
CFS merit scores = 4.85653
CFS merit scores = 4.8484
CFS merit scores = 4.84036
CFS merit scores = 4.8321
CFS merit scores = 4.82319
CFS merit scores = 4.81332
CFS merit scores = 4.80325
CFS merit scores = 4.79207
CFS merit scores = 4.77822
cnt = 1	feature = 59	correl = -0.335001	descr = Gibbs_of_Target_Sequence__Pos_20_Step_1
cnt = 2	feature = 46	correl = 0.246326	descr = Gibbs_of_Target_Sequence__Pos_1_Step_1
cnt = 3	feature = 613	correl = -0.186395	descr = N_Gram_TCTC
cnt = 4	feature = 627	correl = -0.0813317	descr = N_Gram_TGAGA
cnt = 5	feature = 683	correl = 0.0586818	descr = N_Gram_TTGCA
cnt = 6	feature = 457	correl = 0.0603023	descr = N_Gram_GCGTG
cnt = 7	feature = 558	correl = 0.0488287	descr = N_Gram_TAAAG
cnt = 8	feature = 546	correl = 0.0477341	descr = N_Gram_GTGTG
cnt = 9	feature = 247	correl = 0.0439697	descr = N_Gram_CACAC
cnt = 10	feature = 605	correl = -0.0604343	descr = N_Gram_TCGCT
cnt = 11	feature = 626	correl = 0.0455699	descr = N_Gram_TGACA
cnt = 12	feature = 571	correl = 0.0455059	descr = N_Gram_TAGAC
cnt = 13	feature = 429	correl = 0.0570881	descr = N_Gram_GCAAT
cnt = 14	feature = 350	correl = -0.0565534	descr = N_Gram_CGTTC
cnt = 15	feature = 389	correl = -0.0557573	descr = N_Gram_GAAGG
cnt = 16	feature = 315	correl = -0.0492301	descr = N_Gram_CGACC
cnt = 17	feature = 220	correl = -0.0492301	descr = N_Gram_ATCGC
cnt = 18	feature = 673	correl = 0.0444058	descr = N_Gram_TTCGA
cnt = 19	feature = 661	correl = -0.0504621	descr = N_Gram_TGTTC
cnt = 20	feature = 288	correl = 0.11445	descr = N_Gram_CCCCC
cnt = 21	feature = 333	correl = 0.0941762	descr = N_Gram_CGGCA
cnt = 22	feature = 601	correl = 0.0801168	descr = N_Gram_TCGAC
cnt = 23	feature = 347	correl = 0.0702752	descr = N_Gram_CGTGA
cnt = 24	feature = 545	correl = 0.0660573	descr = N_Gram_GTGTC
cnt = 25	feature = 314	correl = 0.0730871	descr = N_Gram_CGACA
cnt = 26	feature = 537	correl = 0.0569187	descr = N_Gram_GTGCG
cnt = 27	feature = 664	correl = 0.0646514	descr = N_Gram_TTAAC
cnt = 28	feature = 637	correl = 0.0519979	descr = N_Gram_TGCCG
cnt = 29	feature = 518	correl = 0.0502545	descr = N_Gram_GTATA
cnt = 30	feature = 324	correl = 0.0449682	descr = N_Gram_CGCCA
cnt = 31	feature = 289	correl = 0.0449682	descr = N_Gram_CCCCG
cnt = 32	feature = 593	correl = 0.0519979	descr = N_Gram_TCCCG
cnt = 33	feature = 502	correl = 0.0449682	descr = N_Gram_GGGCT
cnt = 34	feature = 296	correl = 0.0449682	descr = N_Gram_CCGCA
cnt = 35	feature = 455	correl = 0.0449682	descr = N_Gram_GCGTA
cnt = 36	feature = 396	correl = -0.0682858	descr = N_Gram_GACCC
cnt = 37	feature = 541	correl = 0.10346	descr = N_Gram_GTGGC
cnt = 38	feature = 671	correl = 0.073607	descr = N_Gram_TTCAA
cnt = 39	feature = 606	correl = 0.0815678	descr = N_Gram_TCGGA
cnt = 40	feature = 624	correl = 0.051018	descr = N_Gram_TGAAA
cnt = 41	feature = 386	correl = 0.0526599	descr = N_Gram_GAAAC
cnt = 42	feature = 387	correl = 0.101005	descr = N_Gram_GAAAG
cnt = 43	feature = 286	correl = 0.0837304	descr = N_Gram_CCCAC
cnt = 44	feature = 227	correl = 0.0732959	descr = N_Gram_ATGGG
cnt = 45	feature = 270	correl = -0.0492301	descr = N_Gram_CATGC
cnt = 46	feature = 331	correl = 0.0675379	descr = N_Gram_CGGAT
cnt = 47	feature = 334	correl = 0.0495723	descr = N_Gram_CGGCC
cnt = 48	feature = 508	correl = -0.0539773	descr = N_Gram_GGGTT
cnt = 49	feature = 276	correl = 0.051351	descr = N_Gram_CCAAT
cnt = 50	feature = 547	correl = 0.0885336	descr = N_Gram_GTTAA
cnt = 51	feature = 612	correl = 0.0562657	descr = N_Gram_TCTAC
cnt = 52	feature = 471	correl = -0.0616619	descr = N_Gram_GGAAC
cnt = 53	feature = 392	correl = 0.075687	descr = N_Gram_GAATC
cnt = 54	feature = 272	correl = -0.0595348	descr = N_Gram_CATGT
cnt = 55	feature = 322	correl = 0.0783266	descr = N_Gram_CGCAA
cnt = 56	feature = 548	correl = -0.0789846	descr = N_Gram_GTTAC
cnt = 57	feature = 641	correl = 0.0649505	descr = N_Gram_TGGAC
cnt = 58	feature = 375	correl = -0.12982	descr = N_Gram_CTTAT
cnt = 59	feature = 251	correl = 0.0619849	descr = N_Gram_CACCA
cnt = 60	feature = 510	correl = -0.0998537	descr = N_Gram_GGTAA
cnt = 61	feature = 218	correl = -0.0564014	descr = N_Gram_ATCAT
cnt = 62	feature = 655	correl = -0.0721152	descr = N_Gram_TGTCA
cnt = 63	feature = 341	correl = -0.0704385	descr = N_Gram_CGTAA
cnt = 64	feature = 321	correl = -0.0495078	descr = N_Gram_CGATG
cnt = 65	feature = 551	correl = 0.0446926	descr = N_Gram_GTTGC
cnt = 66	feature = 594	correl = 0.0467614	descr = N_Gram_TCCGA
cnt = 67	feature = 464	correl = 0.0802708	descr = N_Gram_GCTGG
cnt = 68	feature = 160	correl = -0.0676986	descr = N_Gram_ACGCA
cnt = 69	feature = 650	correl = 0.0462397	descr = N_Gram_TGGGT
cnt = 70	feature = 403	correl = -0.0587427	descr = N_Gram_GAGCA
cnt = 71	feature = 506	correl = 0.0515649	descr = N_Gram_GGGGG
cnt = 72	feature = 399	correl = 0.0885336	descr = N_Gram_GACGG
cnt = 73	feature = 391	correl = -0.0494498	descr = N_Gram_GAATA
cnt = 74	feature = 597	correl = 0.0542474	descr = N_Gram_TCCTA
cnt = 75	feature = 685	correl = -0.053953	descr = N_Gram_TTGGA
cnt = 76	feature = 512	correl = 0.0645362	descr = N_Gram_GGTCA
cnt = 77	feature = 221	correl = -0.0987368	descr = N_Gram_ATCGG
cnt = 78	feature = 401	correl = 0.096255	descr = N_Gram_GACTA
cnt = 79	feature = 367	correl = 0.0617716	descr = N_Gram_CTCGG
cnt = 80	feature = 344	correl = -0.0455014	descr = N_Gram_CGTCC
cnt = 81	feature = 427	correl = 0.0606168	descr = N_Gram_GCAAA
cnt = 82	feature = 536	correl = 0.0573867	descr = N_Gram_GTGCA
cnt = 83	feature = 335	correl = 0.0605801	descr = N_Gram_CGGCG
cnt = 84	feature = 255	correl = 0.055695	descr = N_Gram_CACGT
cnt = 85	feature = 304	correl = 0.0669317	descr = N_Gram_CCTCA
cnt = 86	feature = 528	correl = -0.0459964	descr = N_Gram_GTCGC
cnt = 87	feature = 301	correl = -0.0541916	descr = N_Gram_CCGTC
cnt = 88	feature = 540	correl = 0.0440189	descr = N_Gram_GTGGA
cnt = 89	feature = 211	correl = 0.0544521	descr = N_Gram_ATACA
cnt = 90	feature = 408	correl = 0.093498	descr = N_Gram_GAGTC
cnt = 91	feature = 516	correl = 0.0482489	descr = N_Gram_GTAAA
cnt = 92	feature = 572	correl = -0.0628149	descr = N_Gram_TAGAT
cnt = 93	feature = 446	correl = 0.135114	descr = N_Gram_GCCTT
cnt = 94	feature = 424	correl = -0.102162	descr = N_Gram_GATTT
cnt = 95	feature = 591	correl = 0.0607957	descr = N_Gram_TCCCA
cnt = 96	feature = 244	correl = 0.0824092	descr = N_Gram_CAAGG
cnt = 97	feature = 485	correl = 0.0887869	descr = N_Gram_GGCCC
cnt = 98	feature = 577	correl = -0.045041	descr = N_Gram_TATTC
cnt = 99	feature = 351	correl = 0.113046	descr = N_Gram_CGTTT
cnt = 100	feature = 607	correl = 0.0941762	descr = N_Gram_TCGGC
cnt = 101	feature = 326	correl = 0.0569187	descr = N_Gram_CGCTA
cnt = 102	feature = 357	correl = 0.0646514	descr = N_Gram_CTATA
cnt = 103	feature = 342	correl = -0.0676986	descr = N_Gram_CGTAC
cnt = 104	feature = 538	correl = 0.0840186	descr = N_Gram_GTGCT
cnt = 105	feature = 411	correl = 0.0457339	descr = N_Gram_GATAC
cnt = 106	feature = 479	correl = 0.0651709	descr = N_Gram_GGATT
cnt = 107	feature = 549	correl = 0.0792911	descr = N_Gram_GTTCC
cnt = 108	feature = 666	correl = -0.0735061	descr = N_Gram_TTACC
cnt = 109	feature = 654	correl = 0.0589823	descr = N_Gram_TGTAA
cnt = 110	feature = 297	correl = 0.0495723	descr = N_Gram_CCGGC
cnt = 111	feature = 290	correl = 0.0460393	descr = N_Gram_CCCCT
cnt = 112	feature = 353	correl = 0.0449682	descr = N_Gram_CTAAA
cnt = 113	feature = 317	correl = 0.0852619	descr = N_Gram_CGAGG
cnt = 114	feature = 580	correl = 0.0443521	descr = N_Gram_TCAAA
cnt = 115	feature = 652	correl = 0.0492583	descr = N_Gram_TGGTA
cnt = 116	feature = 278	correl = -0.0570146	descr = N_Gram_CCACG
cnt = 117	feature = 419	correl = 0.0628004	descr = N_Gram_GATGT
cnt = 118	feature = 492	correl = 0.132497	descr = N_Gram_GGCTT
cnt = 119	feature = 412	correl = 0.0664029	descr = N_Gram_GATAT
cnt = 120	feature = 303	correl = 0.0542474	descr = N_Gram_CCTAT
cnt = 121	feature = 292	correl = 0.0686314	descr = N_Gram_CCCGC
cnt = 122	feature = 550	correl = -0.0659145	descr = N_Gram_GTTCG
cnt = 123	feature = 608	correl = -0.0587729	descr = N_Gram_TCGGT
cnt = 124	feature = 432	correl = -0.0624977	descr = N_Gram_GCAGA
cnt = 125	feature = 421	correl = -0.0692106	descr = N_Gram_GATTA
cnt = 126	feature = 395	correl = 0.0835581	descr = N_Gram_GACAG
cnt = 127	feature = 687	correl = -0.0611295	descr = N_Gram_TTGTA
cnt = 128	feature = 602	correl = -0.112239	descr = N_Gram_TCGAG
cnt = 129	feature = 649	correl = 0.0880164	descr = N_Gram_TGGGG
cnt = 130	feature = 260	correl = 0.0651491	descr = N_Gram_CAGGA
cnt = 131	feature = 477	correl = 0.0892608	descr = N_Gram_GGAGT
cnt = 132	feature = 575	correl = -0.0683995	descr = N_Gram_TATAC
cnt = 133	feature = 500	correl = 0.104338	descr = N_Gram_GGGCC
cnt = 134	feature = 544	correl = 0.0470247	descr = N_Gram_GTGTA
cnt = 135	feature = 231	correl = 0.04675	descr = N_Gram_ATTCT
cnt = 136	feature = 448	correl = 0.0443714	descr = N_Gram_GCGAG
cnt = 137	feature = 444	correl = -0.0562598	descr = N_Gram_GCCGT
cnt = 138	feature = 660	correl = -0.0516097	descr = N_Gram_TGTTA
cnt = 139	feature = 634	correl = 0.107316	descr = N_Gram_TGCAA
cnt = 140	feature = 258	correl = 0.111347	descr = N_Gram_CAGCG
cnt = 141	feature = 305	correl = -0.066356	descr = N_Gram_CCTCC
cnt = 142	feature = 382	correl = 0.0573149	descr = N_Gram_CTTGG
cnt = 143	feature = 248	correl = 0.0831468	descr = N_Gram_CACAG
cnt = 144	feature = 470	correl = 0.120378	descr = N_Gram_GGAAA
cnt = 145	feature = 214	correl = 0.0465649	descr = N_Gram_ATAGC
cnt = 146	feature = 210	correl = -0.138491	descr = N_Gram_ATAAG
cnt = 147	feature = 438	correl = 0.0486014	descr = N_Gram_GCCAG
cnt = 148	feature = 630	correl = 0.0538479	descr = N_Gram_TGATA
cnt = 149	feature = 690	correl = 0.0451248	descr = N_Gram_TTTCA
cnt = 150	feature = 499	correl = 0.0515649	descr = N_Gram_GGGCA
cnt = 151	feature = 568	correl = 0.0722218	descr = N_Gram_TACGA
cnt = 152	feature = 306	correl = 0.0601988	descr = N_Gram_CCTCG
cnt = 153	feature = 418	correl = -0.0582449	descr = N_Gram_GATGC
cnt = 154	feature = 659	correl = 0.0943639	descr = N_Gram_TGTGG
cnt = 155	feature = 422	correl = 0.0574943	descr = N_Gram_GATTC
cnt = 156	feature = 447	correl = -0.0770329	descr = N_Gram_GCGAC
cnt = 157	feature = 636	correl = 0.0443758	descr = N_Gram_TGCAG
cnt = 158	feature = 233	correl = 0.0914607	descr = N_Gram_ATTGT
cnt = 159	feature = 628	correl = 0.0501996	descr = N_Gram_TGAGT
cnt = 160	feature = 222	correl = 0.0596296	descr = N_Gram_ATCTG
cnt = 161	feature = 573	correl = 0.0878122	descr = N_Gram_TAGCA
cnt = 162	feature = 453	correl = 0.0592659	descr = N_Gram_GCGGG
cnt = 163	feature = 648	correl = 0.0529725	descr = N_Gram_TGGGA
cnt = 164	feature = 264	correl = 0.0563955	descr = N_Gram_CAGTT
cnt = 165	feature = 522	correl = 0.176159	descr = N_Gram_GTCAG
cnt = 166	feature = 442	correl = 0.0582599	descr = N_Gram_GCCGC
cnt = 167	feature = 236	correl = -0.151901	descr = N_Gram_ATTTT
cnt = 168	feature = 275	correl = 0.0765071	descr = N_Gram_CCAAG
cnt = 169	feature = 268	correl = -0.0775616	descr = N_Gram_CATCG
cnt = 170	feature = 365	correl = 0.0441969	descr = N_Gram_CTCCC
cnt = 171	feature = 619	correl = -0.136862	descr = N_Gram_TCTTA
cnt = 172	feature = 554	correl = 0.0505966	descr = N_Gram_GTTTC
cnt = 173	feature = 525	correl = 0.0510769	descr = N_Gram_GTCCC
cnt = 174	feature = 277	correl = 0.058304	descr = N_Gram_CCACC
cnt = 175	feature = 394	correl = 0.0443673	descr = N_Gram_GACAC
cnt = 176	feature = 474	correl = 0.0983696	descr = N_Gram_GGACG
cnt = 177	feature = 398	correl = -0.0921759	descr = N_Gram_GACCT
cnt = 178	feature = 459	correl = 0.0860458	descr = N_Gram_GCTAT
cnt = 179	feature = 360	correl = 0.0787784	descr = N_Gram_CTCAA
cnt = 180	feature = 329	correl = 0.0665538	descr = N_Gram_CGGAA
cnt = 181	feature = 529	correl = 0.0984847	descr = N_Gram_GTCGG
cnt = 182	feature = 610	correl = 0.0589902	descr = N_Gram_TCGTT
cnt = 183	feature = 574	correl = -0.0523682	descr = N_Gram_TAGCC
cnt = 184	feature = 635	correl = 0.0951233	descr = N_Gram_TGCAC
cnt = 185	feature = 345	correl = -0.113766	descr = N_Gram_CGTCG
cnt = 186	feature = 226	correl = -0.050257	descr = N_Gram_ATGCT
cnt = 187	feature = 588	correl = 0.0839366	descr = N_Gram_TCCAA
cnt = 188	feature = 249	correl = 0.057715	descr = N_Gram_CACAT
cnt = 189	feature = 487	correl = 0.133509	descr = N_Gram_GGCCT
cnt = 190	feature = 563	correl = -0.140999	descr = N_Gram_TAAGT
cnt = 191	feature = 340	correl = 0.0567705	descr = N_Gram_CGGTT
cnt = 192	feature = 501	correl = 0.0775068	descr = N_Gram_GGGCG
cnt = 193	feature = 404	correl = -0.0480222	descr = N_Gram_GAGCC
cnt = 194	feature = 316	correl = -0.0971012	descr = N_Gram_CGACG
cnt = 195	feature = 206	correl = 0.0449845	descr = N_Gram_AGTTG
cnt = 196	feature = 224	correl = -0.0530164	descr = N_Gram_ATGAT
cnt = 197	feature = 229	correl = -0.057465	descr = N_Gram_ATTAC
cnt = 198	feature = 228	correl = 0.0440098	descr = N_Gram_ATGTG
cnt = 199	feature = 436	correl = 0.120019	descr = N_Gram_GCATC
cnt = 200	feature = 433	correl = 0.0467627	descr = N_Gram_GCAGC
cnt = 201	feature = 440	correl = 0.0894919	descr = N_Gram_GCCCG
cnt = 202	feature = 681	correl = -0.0471707	descr = N_Gram_TTGAG
cnt = 203	feature = 428	correl = 0.102243	descr = N_Gram_GCAAC
cnt = 204	feature = 674	correl = -0.0732794	descr = N_Gram_TTCGG
cnt = 205	feature = 337	correl = 0.107255	descr = N_Gram_CGGGA
cnt = 206	feature = 368	correl = -0.0609544	descr = N_Gram_CTCTC
cnt = 207	feature = 451	correl = 0.0787735	descr = N_Gram_GCGGA
cnt = 208	feature = 362	correl = -0.0635266	descr = N_Gram_CTCAT
cnt = 209	feature = 310	correl = -0.0453945	descr = N_Gram_CCTTG
cnt = 210	feature = 680	correl = -0.0661787	descr = N_Gram_TTGAC
cnt = 211	feature = 561	correl = -0.0781489	descr = N_Gram_TAAGA
cnt = 212	feature = 235	correl = -0.0597821	descr = N_Gram_ATTTG
cnt = 213	feature = 466	correl = 0.0483151	descr = N_Gram_GCTTT
cnt = 214	feature = 241	correl = 0.0619327	descr = N_Gram_CAAAG
cnt = 215	feature = 388	correl = 0.107194	descr = N_Gram_GAAGA
cnt = 216	feature = 646	correl = 0.128554	descr = N_Gram_TGGCT
cnt = 217	feature = 212	correl = -0.0862989	descr = N_Gram_ATACT
cnt = 218	feature = 348	correl = 0.125823	descr = N_Gram_CGTGC
cnt = 219	feature = 672	correl = 0.0995633	descr = N_Gram_TTCCA
cnt = 220	feature = 476	correl = 0.0768074	descr = N_Gram_GGAGC
cnt = 221	feature = 361	correl = 0.0546877	descr = N_Gram_CTCAC
cnt = 222	feature = 318	correl = -0.0778583	descr = N_Gram_CGAGT
cnt = 223	feature = 542	correl = 0.0777524	descr = N_Gram_GTGGT
cnt = 224	feature = 384	correl = 0.103084	descr = N_Gram_CTTTG
cnt = 225	feature = 325	correl = 0.0934479	descr = N_Gram_CGCCG
cnt = 226	feature = 478	correl = -0.0842352	descr = N_Gram_GGATC
cnt = 227	feature = 505	correl = 0.0672489	descr = N_Gram_GGGGC
cnt = 228	feature = 684	correl = -0.131021	descr = N_Gram_TTGCG
cnt = 229	feature = 452	correl = 0.0658111	descr = N_Gram_GCGGC
cnt = 230	feature = 584	correl = 0.117818	descr = N_Gram_TCAGT
cnt = 231	feature = 407	correl = 0.0645523	descr = N_Gram_GAGGT
cnt = 232	feature = 576	correl = -0.0485679	descr = N_Gram_TATC
cnt = 233	feature = 397	correl = 0.0525953	descr = N_Gram_GACCG
cnt = 234	feature = 257	correl = 0.0821472	descr = N_Gram_CAGCA
cnt = 235	feature = 484	correl = 0.0769144	descr = N_Gram_GGCCA
cnt = 236	feature = 653	correl = 0.0514986	descr = N_Gram_TGGTC
cnt = 237	feature = 496	correl = 0.105989	descr = N_Gram_GGGAC
cnt = 238	feature = 482	correl = 0.0821174	descr = N_Gram_GGCAT
cnt = 239	feature = 252	correl = 0.0534775	descr = N_Gram_CACCT
cnt = 240	feature = 552	correl = 0.107286	descr = N_Gram_GTTGG
cnt = 241	feature = 402	correl = -0.0766483	descr = N_Gram_GACTG
cnt = 242	feature = 417	correl = -0.0670206	descr = N_Gram_GATGA
cnt = 243	feature = 439	correl = 0.0506046	descr = N_Gram_GCCAT
cnt = 244	feature = 463	correl = 0.065488	descr = N_Gram_GCTGC
cnt = 245	feature = 617	correl = 0.0583563	descr = N_Gram_TCTGG
cnt = 246	feature = 517	correl = -0.050279	descr = N_Gram_GTAAG
cnt = 247	feature = 309	correl = -0.0859899	descr = N_Gram_CCTTC
cnt = 248	feature = 295	correl = 0.0442816	descr = N_Gram_CCGA
cnt = 249	feature = 656	correl = 0.0462656	descr = N_Gram_TGTCC
cnt = 250	feature = 565	correl = -0.0510509	descr = N_Gram_TAATC
cnt = 251	feature = 609	correl = -0.0517309	descr = N_Gram_TCGTC
cnt = 252	feature = 583	correl = 0.0570043	descr = N_Gram_TCAGC
cnt = 253	feature = 603	correl = -0.0488526	descr = N_Gram_TCGC
cnt = 254	feature = 207	correl = -0.0726713	descr = N_Gram_AGTTT
cnt = 255	feature = 697	correl = -0.0663268	descr = N_Gram_TTTTG
cnt = 256	feature = 504	correl = 0.0613934	descr = N_Gram_GGGGA
cnt = 257	feature = 356	correl = 0.087417	descr = N_Gram_CTAT
cnt = 258	feature = 405	correl = 0.0907503	descr = N_Gram_GAGCT
cnt = 259	feature = 274	correl = 0.053807	descr = N_Gram_CCAAA
cnt = 260	feature = 383	correl = 0.0711122	descr = N_Gram_CTTTA
cnt = 261	feature = 490	correl = 0.0962544	descr = N_Gram_GGCGG
cnt = 262	feature = 527	correl = -0.103909	descr = N_Gram_GTCGA
cnt = 263	feature = 614	correl = -0.0562052	descr = N_Gram_TCTCA
cnt = 264	feature = 254	correl = -0.0749098	descr = N_Gram_CACGA
cnt = 265	feature = 81	correl = 0.0527181	descr = Xue_Structure_Feature_C101
cnt = 266	feature = 267	correl = 0.10584	descr = N_Gram_CATCC
cnt = 267	feature = 553	correl = -0.0707453	descr = N_Gram_GTTGT
cnt = 268	feature = 497	correl = 0.11304	descr = N_Gram_GGGAG
cnt = 269	feature = 488	correl = -0.0519246	descr = N_Gram_GGCGA
cnt = 270	feature = 644	correl = 0.114355	descr = N_Gram_TGGCC
cnt = 271	feature = 225	correl = -0.0755016	descr = N_Gram_ATGC
cnt = 272	feature = 415	correl = -0.115113	descr = N_Gram_GATCT
cnt = 273	feature = 16	correl = -0.163482	descr = Position_Specific_Bin_Base_5_Base_A
cnt = 274	feature = 283	correl = 0.0648749	descr = N_Gram_CCATC
cnt = 275	feature = 209	correl = -0.102279	descr = N_Gram_ATAA
cnt = 276	feature = 430	correl = 0.0933505	descr = N_Gram_GCAC
cnt = 277	feature = 449	correl = 0.044227	descr = N_Gram_GCGCC
cnt = 278	feature = 371	correl = 0.0512498	descr = N_Gram_CTGGA
cnt = 279	feature = 385	correl = 0.0745255	descr = N_Gram_GAAA
cnt = 280	feature = 409	correl = -0.0567896	descr = N_Gram_GAGTT
cnt = 281	feature = 515	correl = 0.0626085	descr = N_Gram_GGTTG
cnt = 282	feature = 374	correl = -0.0615337	descr = N_Gram_CTTA
cnt = 283	feature = 39	correl = 0.0760799	descr = Position_Specific_Bin_Base_17_Base_G
cnt = 284	feature = 23	correl = 0.0501959	descr = Position_Specific_Bin_Base_9_Base_G
cnt = 285	feature = 632	correl = -0.135808	descr = N_Gram_TGATT
cnt = 286	feature = 543	correl = 0.0650619	descr = N_Gram_GTGT
cnt = 287	feature = 393	correl = 0.0637904	descr = N_Gram_GACA
cnt = 288	feature = 620	correl = -0.134689	descr = N_Gram_TCTTC
cnt = 289	feature = 595	correl = -0.0851382	descr = N_Gram_TCCGG
cnt = 290	feature = 29	correl = 0.0954761	descr = Position_Specific_Bin_Base_12_Base_G
cnt = 291	feature = 230	correl = 0.0463532	descr = N_Gram_ATTC
cnt = 292	feature = 533	correl = 0.0555971	descr = N_Gram_GTGA
cnt = 293	feature = 37	correl = -0.0583953	descr = Position_Specific_Bin_Base_17_Base_A
cnt = 294	feature = 242	correl = 0.069126	descr = N_Gram_CAAG
cnt = 295	feature = 400	correl = -0.0804408	descr = N_Gram_GACGT
cnt = 296	feature = 15	correl = 0.0443883	descr = Position_Specific_Bin_Base_4_Base_T
cnt = 297	feature = 370	correl = 0.106199	descr = N_Gram_CTGCA
cnt = 298	feature = 410	correl = 0.0791311	descr = N_Gram_GATA
cnt = 299	feature = 219	correl = -0.0845956	descr = N_Gram_ATCG
cnt = 300	feature = 686	correl = 0.0504726	descr = N_Gram_TTGGC
cnt = 301	feature = 13	correl = 0.0861806	descr = Position_Specific_Bin_Base_3_Base_C
cnt = 302	feature = 291	correl = 0.0965253	descr = N_Gram_CCCG
cnt = 303	feature = 22	correl = 0.0631113	descr = Position_Specific_Bin_Base_8_Base_T
cnt = 304	feature = 473	correl = 0.120945	descr = N_Gram_GGACC
cnt = 305	feature = 269	correl = 0.115633	descr = N_Gram_CATCT
cnt = 306	feature = 390	correl = -0.075542	descr = N_Gram_GAAGT
cnt = 307	feature = 232	correl = 0.0564979	descr = N_Gram_ATTG
cnt = 308	feature = 426	correl = 0.125602	descr = N_Gram_GCAA
cnt = 309	feature = 30	correl = -0.125699	descr = Position_Specific_Bin_Base_12_Base_T
cnt = 310	feature = 42	correl = 0.108294	descr = Position_Specific_Bin_Base_18_Base_C
cnt = 311	feature = 33	correl = -0.117847	descr = Position_Specific_Bin_Base_14_Base_A
cnt = 312	feature = 319	correl = -0.0501978	descr = N_Gram_CGAT
cnt = 313	feature = 285	correl = 0.0575112	descr = N_Gram_CCCA
cnt = 314	feature = 19	correl = -0.0959675	descr = Position_Specific_Bin_Base_6_Base_A
cnt = 315	feature = 647	correl = 0.106561	descr = N_Gram_TGGG
cnt = 316	feature = 339	correl = -0.0996711	descr = N_Gram_CGGTA
cnt = 317	feature = 259	correl = -0.136766	descr = N_Gram_CAGCT
cnt = 318	feature = 645	correl = -0.0787881	descr = N_Gram_TGGCG
cnt = 319	feature = 511	correl = 0.0456596	descr = N_Gram_GGTC
cnt = 320	feature = 11	correl = 0.0887967	descr = Position_Specific_Bin_Base_2_Base_T
cnt = 321	feature = 435	correl = 0.0777539	descr = N_Gram_GCAT
cnt = 322	feature = 38	correl = 0.0721528	descr = Position_Specific_Bin_Base_17_Base_C
cnt = 323	feature = 24	correl = -0.0518313	descr = Position_Specific_Bin_Base_9_Base_T
cnt = 324	feature = 531	correl = -0.0770362	descr = N_Gram_GTCTT
cnt = 325	feature = 32	correl = 0.114941	descr = Position_Specific_Bin_Base_13_Base_C
cnt = 326	feature = 590	correl = 0.077493	descr = N_Gram_TCCC
cnt = 327	feature = 18	correl = 0.0744944	descr = Position_Specific_Bin_Base_5_Base_G
cnt = 328	feature = 34	correl = 0.123904	descr = Position_Specific_Bin_Base_14_Base_T
cnt = 329	feature = 298	correl = 0.127913	descr = N_Gram_CCGGG
cnt = 330	feature = 21	correl = -0.0500264	descr = Position_Specific_Bin_Base_8_Base_C
cnt = 331	feature = 625	correl = -0.0658539	descr = N_Gram_TGAAG
cnt = 332	feature = 12	correl = -0.0962854	descr = Position_Specific_Bin_Base_3_Base_A
cnt = 333	feature = 8	correl = -0.0555671	descr = Position_Specific_Bin_Base_2_Base_A
cnt = 334	feature = 44	correl = -0.0879745	descr = Position_Specific_Bin_Base_18_Base_T
cnt = 335	feature = 693	correl = -0.115847	descr = N_Gram_TTTCT
cnt = 336	feature = 589	correl = -0.129991	descr = N_Gram_TCCAG
cnt = 337	feature = 105	correl = -0.0662083	descr = Fold_of_Target_NoBeginbrace_noends_Pos_7
cnt = 338	feature = 47	correl = 0.257958	descr = Gibbs_of_Target_Sequence__Pos_2_Step_1
cnt = 339	feature = 539	correl = 0.108871	descr = N_Gram_GTGG
cnt = 340	feature = 52	correl = -0.177172	descr = Gibbs_of_Target_Sequence__Pos_7_Step_1
cnt = 341	feature = 27	correl = -0.100832	descr = Position_Specific_Bin_Base_12_Base_A
cnt = 342	feature = 692	correl = -0.0498802	descr = N_Gram_TTTCG
cnt = 343	feature = 246	correl = 0.0560506	descr = N_Gram_CACA
cnt = 344	feature = 78	correl = 0.130657	descr = Xue_Structure_Feature_A101
cnt = 345	feature = 413	correl = -0.118259	descr = N_Gram_GATC
cnt = 346	feature = 465	correl = 0.0661162	descr = N_Gram_GCTT
cnt = 347	feature = 40	correl = -0.0779228	descr = Position_Specific_Bin_Base_17_Base_T
cnt = 348	feature = 53	correl = 0.0471369	descr = Gibbs_of_Target_Sequence__Pos_12_Step_1
cnt = 349	feature = 69	correl = 0.0808422	descr = Fold_of_RNAi_Sequence_Pos_9
cnt = 350	feature = 250	correl = 0.072337	descr = N_Gram_CACC
cnt = 351	feature = 10	correl = -0.0815042	descr = Position_Specific_Bin_Base_2_Base_G
cnt = 352	feature = 14	correl = -0.0644476	descr = Position_Specific_Bin_Base_4_Base_A
cnt = 353	feature = 36	correl = 0.134421	descr = Position_Specific_Bin_Base_16_Base_C
cnt = 354	feature = 71	correl = 0.0698322	descr = Fold_of_RNAi_Sequence_Pos_11
cnt = 355	feature = 136	correl = -0.0906064	descr = N_Gram_AATC
cnt = 356	feature = 328	correl = 0.0916432	descr = N_Gram_CGGA
cnt = 357	feature = 600	correl = -0.0892165	descr = N_Gram_TCGA
cnt = 358	feature = 380	correl = -0.0819458	descr = N_Gram_CTTGA
cnt = 359	feature = 657	correl = 0.0615904	descr = N_Gram_TGTG
cnt = 360	feature = 74	correl = 0.0666822	descr = Fold_of_RNAi_Sequence_Pos_14
cnt = 361	feature = 82	correl = 0.0855275	descr = Xue_Structure_Feature_C010
cnt = 362	feature = 445	correl = 0.0870179	descr = N_Gram_GCCT
cnt = 363	feature = 280	correl = -0.112404	descr = N_Gram_CCAGC
cnt = 364	feature = 514	correl = 0.0453198	descr = N_Gram_GGTT
cnt = 365	feature = 491	correl = 0.0560989	descr = N_Gram_GGCT
cnt = 366	feature = 633	correl = 0.114278	descr = N_Gram_TGCA
cnt = 367	feature = 9	correl = 0.0635599	descr = Position_Specific_Bin_Base_2_Base_C
cnt = 368	feature = 564	correl = -0.059179	descr = N_Gram_TAAT
cnt = 369	feature = 20	correl = 0.110323	descr = Position_Specific_Bin_Base_6_Base_C
cnt = 370	feature = 25	correl = -0.0440001	descr = Position_Specific_Bin_Base_10_Base_C
cnt = 371	feature = 234	correl = -0.107219	descr = N_Gram_ATTT
cnt = 372	feature = 56	correl = -0.102628	descr = Gibbs_of_Target_Sequence__Pos_17_Step_1
cnt = 373	feature = 261	correl = 0.147988	descr = N_Gram_CAGT
cnt = 374	feature = 54	correl = -0.0974245	descr = Gibbs_of_Target_Sequence__Pos_13_Step_1
cnt = 375	feature = 300	correl = 0.0601673	descr = N_Gram_CCGT
cnt = 376	feature = 17	correl = 0.104264	descr = Position_Specific_Bin_Base_5_Base_C
cnt = 377	feature = 469	correl = 0.0772798	descr = N_Gram_GGAA
cnt = 378	feature = 441	correl = 0.0670364	descr = N_Gram_GCCG
cnt = 379	feature = 667	correl = -0.0665497	descr = N_Gram_TTAT
cnt = 380	feature = 462	correl = 0.090405	descr = N_Gram_GCTG
cnt = 381	feature = 454	correl = -0.0755293	descr = N_Gram_GCGT
cnt = 382	feature = 313	correl = -0.0449112	descr = N_Gram_CGAC
cnt = 383	feature = 49	correl = -0.0443689	descr = Gibbs_of_Target_Sequence__Pos_4_Step_1
cnt = 384	feature = 41	correl = -0.276199	descr = Position_Specific_Bin_Base_18_Base_A
cnt = 385	feature = 616	correl = -0.123394	descr = N_Gram_TCTCT
cnt = 386	feature = 523	correl = -0.0442978	descr = N_Gram_GTCC
cnt = 387	feature = 35	correl = -0.112333	descr = Position_Specific_Bin_Base_16_Base_A
cnt = 388	feature = 223	correl = -0.0511087	descr = N_Gram_ATGA
cnt = 389	feature = 481	correl = 0.0475912	descr = N_Gram_GGCA
cnt = 390	feature = 75	correl = 0.0689268	descr = Fold_of_RNAi_Sequence_Pos_15
cnt = 391	feature = 273	correl = 0.0853691	descr = N_Gram_CCAA
cnt = 392	feature = 560	correl = -0.114559	descr = N_Gram_TAAG
cnt = 393	feature = 70	correl = 0.073527	descr = Fold_of_RNAi_Sequence_Pos_10
cnt = 394	feature = 503	correl = 0.0659145	descr = N_Gram_GGGG
cnt = 395	feature = 68	correl = 0.0675637	descr = Fold_of_RNAi_Sequence_Pos_6
cnt = 396	feature = 651	correl = 0.072549	descr = N_Gram_TGGT
cnt = 397	feature = 58	correl = -0.300939	descr = Gibbs_of_Target_Sequence__Pos_19_Step_1
cnt = 398	feature = 461	correl = -0.0794271	descr = N_Gram_GCTCC
cnt = 399	feature = 472	correl = 0.119878	descr = N_Gram_GGAC
cnt = 400	feature = 691	correl = -0.0655038	descr = N_Gram_TTTCC
cnt = 401	feature = 416	correl = -0.0440887	descr = N_Gram_GATG
cnt = 402	feature = 281	correl = 0.055597	descr = N_Gram_CCAT
cnt = 403	feature = 77	correl = 0.0838065	descr = Xue_Structure_Feature_A100
cnt = 404	feature = 55	correl = -0.192649	descr = Gibbs_of_Target_Sequence__Pos_14_Step_1
cnt = 405	feature = 475	correl = 0.10991	descr = N_Gram_GGAG
cnt = 406	feature = 420	correl = -0.0524281	descr = N_Gram_GATT
cnt = 407	feature = 65	correl = 0.17487	descr = Fold_of_RNAi_Sequence_Pos_2
cnt = 408	feature = 51	correl = -0.129197	descr = Gibbs_of_Target_Sequence__Pos_6_Step_1
cnt = 409	feature = 598	correl = -0.129877	descr = N_Gram_TCCTT
cnt = 410	feature = 569	correl = -0.0659975	descr = N_Gram_TACT
cnt = 411	feature = 364	correl = -0.105719	descr = N_Gram_CTCCA
cnt = 412	feature = 76	correl = 0.062412	descr = Xue_Structure_Feature_A111
cnt = 413	feature = 43	correl = 0.284592	descr = Position_Specific_Bin_Base_18_Base_G
cnt = 414	feature = 526	correl = -0.0732084	descr = N_Gram_GTCG
cnt = 415	feature = 498	correl = 0.131823	descr = N_Gram_GGGC
cnt = 416	feature = 629	correl = -0.10678	descr = N_Gram_TGAT
cnt = 417	feature = 535	correl = 0.0729268	descr = N_Gram_GTGC
cnt = 418	feature = 57	correl = -0.175519	descr = Gibbs_of_Target_Sequence__Pos_18_Step_1
cnt = 419	feature = 72	correl = 0.122247	descr = Fold_of_RNAi_Sequence_Pos_12
cnt = 420	feature = 28	correl = 0.139325	descr = Position_Specific_Bin_Base_12_Base_C
cnt = 421	feature = 343	correl = -0.0872262	descr = N_Gram_CGTC
cnt = 422	feature = 366	correl = -0.119804	descr = N_Gram_CTCCT
cnt = 423	feature = 63	correl = 0.191611	descr = Fold_of_RNAi_Sequence_Pos_0
cnt = 424	feature = 676	correl = -0.204625	descr = N_Gram_TTCTC
cnt = 425	feature = 679	correl = -0.0585037	descr = N_Gram_TTGA
cnt = 426	feature = 483	correl = 0.161213	descr = N_Gram_GGCC
cnt = 427	feature = 266	correl = 0.0960116	descr = N_Gram_CATC
cnt = 428	feature = 677	correl = -0.139967	descr = N_Gram_TTCTT
cnt = 429	feature = 450	correl = 0.0880005	descr = N_Gram_GCGG
cnt = 430	feature = 279	correl = -0.0828461	descr = N_Gram_CCAG
cnt = 431	feature = 66	correl = 0.0894178	descr = Fold_of_RNAi_Sequence_Pos_3
cnt = 432	feature = 379	correl = -0.0799413	descr = N_Gram_CTTG
cnt = 433	feature = 323	correl = 0.0672541	descr = N_Gram_CGCC
cnt = 434	feature = 64	correl = 0.199608	descr = Fold_of_RNAi_Sequence_Pos_1
cnt = 435	feature = 615	correl = -0.11716	descr = N_Gram_TCTCC
cnt = 436	feature = 86	correl = 0.0801244	descr = Xue_Structure_Feature_G100
cnt = 437	feature = 67	correl = 0.0769865	descr = Fold_of_RNAi_Sequence_Pos_4
cnt = 438	feature = 696	correl = -0.152667	descr = N_Gram_TTTTC
cnt = 439	feature = 265	correl = 0.0729038	descr = N_Gram_CAT
cnt = 440	feature = 643	correl = 0.0451574	descr = N_Gram_TGGC
cnt = 441	feature = 494	correl = 0.133216	descr = N_Gram_GGGA
cnt = 442	feature = 376	correl = -0.126568	descr = N_Gram_CTTC
cnt = 443	feature = 663	correl = -0.0791048	descr = N_Gram_TTA
cnt = 444	feature = 73	correl = 0.0923377	descr = Fold_of_RNAi_Sequence_Pos_13
cnt = 445	feature = 557	correl = -0.0817198	descr = N_Gram_TAA
cnt = 446	feature = 579	correl = 0.0699961	descr = N_Gram_TCA
cnt = 447	feature = 284	correl = 0.0495362	descr = N_Gram_CCC
cnt = 448	feature = 460	correl = -0.055655	descr = N_Gram_GCTC
cnt = 449	feature = 238	correl = 0.12708	descr = N_Gram_CAA
cnt = 450	feature = 596	correl = -0.0890113	descr = N_Gram_TCCT
cnt = 451	feature = 520	correl = -0.097102	descr = N_Gram_GTC
cnt = 452	feature = 312	correl = -0.0596474	descr = N_Gram_CGA
cnt = 453	feature = 695	correl = -0.15477	descr = N_Gram_TTTT
cnt = 454	feature = 425	correl = 0.128276	descr = N_Gram_GCA
cnt = 455	feature = 80	correl = 0.115545	descr = Xue_Structure_Feature_C110
cnt = 456	feature = 308	correl = -0.0990473	descr = N_Gram_CCTT
cnt = 457	feature = 458	correl = 0.0589688	descr = N_Gram_GCT
cnt = 458	feature = 532	correl = 0.152702	descr = N_Gram_GTG
cnt = 459	feature = 217	correl = -0.0656194	descr = N_Gram_ATC
cnt = 460	feature = 587	correl = -0.0822415	descr = N_Gram_TCCA
cnt = 461	feature = 336	correl = 0.147416	descr = N_Gram_CGGG
cnt = 462	feature = 599	correl = -0.109256	descr = N_Gram_TCG
cnt = 463	feature = 623	correl = -0.0742621	descr = N_Gram_TGA
cnt = 464	feature = 79	correl = 0.0735233	descr = Xue_Structure_Feature_C111
cnt = 465	feature = 509	correl = 0.0678959	descr = N_Gram_GGT
cnt = 466	feature = 578	correl = -0.114723	descr = N_Gram_TC
cnt = 467	feature = 493	correl = 0.167567	descr = N_Gram_GGG
cnt = 468	feature = 640	correl = 0.0942792	descr = N_Gram_TGG
cnt = 469	feature = 62	correl = -0.0600936	descr = PF_RNAi_Fold_3'Free_Count
cnt = 470	feature = 678	correl = -0.0702299	descr = N_Gram_TTG
cnt = 471	feature = 675	correl = -0.217997	descr = N_Gram_TTCT
cnt = 472	feature = 556	correl = -0.103953	descr = N_Gram_TA
cnt = 473	feature = 468	correl = 0.141089	descr = N_Gram_GGA
cnt = 474	feature = 618	correl = -0.116817	descr = N_Gram_TCTT
cnt = 475	feature = 237	correl = 0.108921	descr = N_Gram_CA
cnt = 476	feature = 437	correl = 0.0671955	descr = N_Gram_GCC
cnt = 477	feature = 689	correl = -0.125157	descr = N_Gram_TTTC
cnt = 478	feature = 61	correl = -0.150091	descr = PF_RNAi_Fold_5'Free_Count
cnt = 479	feature = 363	correl = -0.0971868	descr = N_Gram_CTCC
cnt = 480	feature = 688	correl = -0.0953816	descr = N_Gram_TTT
cnt = 481	feature = 586	correl = -0.100889	descr = N_Gram_TCC
cnt = 482	feature = 327	correl = 0.0908169	descr = N_Gram_CGG
cnt = 483	feature = 373	correl = -0.125257	descr = N_Gram_CTT
cnt = 484	feature = 611	correl = -0.105133	descr = N_Gram_TCT
cnt = 485	feature = 662	correl = -0.130387	descr = N_Gram_TT
cnt = 486	feature = 60	correl = -0.186888	descr = PF_RNAi_Fold_Energy
cnt = 487	feature = 467	correl = 0.168089	descr = N_Gram_GG
cnt = 488	feature = 83	correl = -0.0941193	descr = Xue_Structure_Feature_C000
cnt = 489	feature = 45	correl = -0.190273	descr = Gibbs_of_Target_Sequence_
num rows = 521
num_elements = 255290
*
optimization finished, #iter = 610
nu = 0.447981
obj = -35.607657, rho = -0.579317
nSV = 355, nBSV = 135
num rows = 58
num_elements = 28420
*
optimization finished, #iter = 62
nu = 0.481349
obj = -3.869252, rho = -0.453764
nSV = 50, nBSV = 9
*
optimization finished, #iter = 610
nu = 0.447981
obj = -35.607657, rho = -0.579317
nSV = 355, nBSV = 135
CFS merit scores = 1.32688
CFS merit scores = 1.60508
CFS merit scores = 1.85332
CFS merit scores = 2.07761
CFS merit scores = 2.27844
CFS merit scores = 2.46221
CFS merit scores = 2.63393
CFS merit scores = 2.79436
CFS merit scores = 2.93867
CFS merit scores = 3.07467
CFS merit scores = 3.20071
CFS merit scores = 3.32039
CFS merit scores = 3.43438
CFS merit scores = 3.54371
CFS merit scores = 3.64976
CFS merit scores = 3.75176
CFS merit scores = 3.85087
CFS merit scores = 3.94733
CFS merit scores = 4.04132
CFS merit scores = 4.13301
CFS merit scores = 4.22243
CFS merit scores = 4.30976
CFS merit scores = 4.3952
CFS merit scores = 4.47883
CFS merit scores = 4.56075
CFS merit scores = 4.64094
CFS merit scores = 4.71943
CFS merit scores = 4.79629
CFS merit scores = 4.87172
CFS merit scores = 4.94573
CFS merit scores = 5.01847
CFS merit scores = 5.08999
CFS merit scores = 5.15925
CFS merit scores = 5.22648
CFS merit scores = 5.29089
CFS merit scores = 5.35392
CFS merit scores = 5.41561
CFS merit scores = 5.47597
CFS merit scores = 5.53418
CFS merit scores = 5.58991
CFS merit scores = 5.64399
CFS merit scores = 5.69671
CFS merit scores = 5.74812
CFS merit scores = 5.79718
CFS merit scores = 5.84373
CFS merit scores = 5.88785
CFS merit scores = 5.93057
CFS merit scores = 5.97245
CFS merit scores = 6.01224
CFS merit scores = 6.05089
CFS merit scores = 6.08732
CFS merit scores = 6.12261
CFS merit scores = 6.15673
CFS merit scores = 6.18713
CFS merit scores = 6.21524
CFS merit scores = 6.24197
CFS merit scores = 6.26687
CFS merit scores = 6.28615
CFS merit scores = 6.30482
CFS merit scores = 6.32345
CFS merit scores = 6.34078
CFS merit scores = 6.35776
CFS merit scores = 6.37378
CFS merit scores = 6.38937
CFS merit scores = 6.40465
CFS merit scores = 6.41806
CFS merit scores = 6.43071
CFS merit scores = 6.44145
CFS merit scores = 6.45046
CFS merit scores = 6.459
CFS merit scores = 6.46726
CFS merit scores = 6.47566
CFS merit scores = 6.48408
CFS merit scores = 6.49227
CFS merit scores = 6.49981
CFS merit scores = 6.50603
CFS merit scores = 6.51232
CFS merit scores = 6.51779
CFS merit scores = 6.5235
CFS merit scores = 6.5294
CFS merit scores = 6.53258
CFS merit scores = 6.5354
CFS merit scores = 6.53712
CFS merit scores = 6.53959
CFS merit scores = 6.5422
CFS merit scores = 6.54352
CFS merit scores = 6.54504
CFS merit scores = 6.54654
CFS merit scores = 6.54638
CFS merit scores = 6.54515
CFS merit scores = 6.54424
CFS merit scores = 6.54368
CFS merit scores = 6.54343
CFS merit scores = 6.54341
CFS merit scores = 6.54315
CFS merit scores = 6.54301
CFS merit scores = 6.54259
CFS merit scores = 6.54193
CFS merit scores = 6.54116
CFS merit scores = 6.54034
CFS merit scores = 6.53906
CFS merit scores = 6.5381
CFS merit scores = 6.53739
CFS merit scores = 6.53627
CFS merit scores = 6.53524
CFS merit scores = 6.53429
CFS merit scores = 6.53284
CFS merit scores = 6.53139
CFS merit scores = 6.52952
CFS merit scores = 6.52692
CFS merit scores = 6.52433
CFS merit scores = 6.52117
CFS merit scores = 6.51803
CFS merit scores = 6.51498
CFS merit scores = 6.51221
CFS merit scores = 6.509
CFS merit scores = 6.50593
CFS merit scores = 6.5028
CFS merit scores = 6.49969
CFS merit scores = 6.49691
CFS merit scores = 6.49402
CFS merit scores = 6.49146
CFS merit scores = 6.48809
CFS merit scores = 6.48515
CFS merit scores = 6.48199
CFS merit scores = 6.47851
CFS merit scores = 6.47483
CFS merit scores = 6.47079
CFS merit scores = 6.46623
CFS merit scores = 6.46123
CFS merit scores = 6.45623
CFS merit scores = 6.45115
CFS merit scores = 6.44639
CFS merit scores = 6.44166
CFS merit scores = 6.43714
CFS merit scores = 6.43286
CFS merit scores = 6.42841
CFS merit scores = 6.42407
CFS merit scores = 6.41944
CFS merit scores = 6.41403
CFS merit scores = 6.40848
CFS merit scores = 6.4029
CFS merit scores = 6.39737
CFS merit scores = 6.39216
CFS merit scores = 6.3868
CFS merit scores = 6.38158
CFS merit scores = 6.37597
CFS merit scores = 6.37003
CFS merit scores = 6.36419
CFS merit scores = 6.35837
CFS merit scores = 6.35246
CFS merit scores = 6.34609
CFS merit scores = 6.33913
CFS merit scores = 6.33162
CFS merit scores = 6.3235
CFS merit scores = 6.31508
CFS merit scores = 6.30652
CFS merit scores = 6.29804
CFS merit scores = 6.28964
CFS merit scores = 6.28135
CFS merit scores = 6.27301
CFS merit scores = 6.26474
CFS merit scores = 6.25683
CFS merit scores = 6.24902
CFS merit scores = 6.24079
CFS merit scores = 6.23275
CFS merit scores = 6.22478
CFS merit scores = 6.21691
CFS merit scores = 6.20922
CFS merit scores = 6.20135
CFS merit scores = 6.19353
CFS merit scores = 6.18512
CFS merit scores = 6.17698
CFS merit scores = 6.16909
CFS merit scores = 6.16145
CFS merit scores = 6.1534
CFS merit scores = 6.14566
CFS merit scores = 6.13748
CFS merit scores = 6.12913
CFS merit scores = 6.12059
CFS merit scores = 6.11201
CFS merit scores = 6.10366
CFS merit scores = 6.09491
CFS merit scores = 6.08611
CFS merit scores = 6.07742
CFS merit scores = 6.06899
CFS merit scores = 6.06074
CFS merit scores = 6.05233
CFS merit scores = 6.04383
CFS merit scores = 6.03504
CFS merit scores = 6.02634
CFS merit scores = 6.01747
CFS merit scores = 6.00873
CFS merit scores = 6.00002
CFS merit scores = 5.99138
CFS merit scores = 5.9829
CFS merit scores = 5.97443
CFS merit scores = 5.96601
CFS merit scores = 5.95778
CFS merit scores = 5.94949
CFS merit scores = 5.94117
CFS merit scores = 5.93277
CFS merit scores = 5.92455
CFS merit scores = 5.91648
CFS merit scores = 5.90826
CFS merit scores = 5.90012
CFS merit scores = 5.89216
CFS merit scores = 5.88438
CFS merit scores = 5.87687
CFS merit scores = 5.86852
CFS merit scores = 5.85997
CFS merit scores = 5.85172
CFS merit scores = 5.84338
CFS merit scores = 5.83505
CFS merit scores = 5.82692
CFS merit scores = 5.81892
CFS merit scores = 5.81085
CFS merit scores = 5.80276
CFS merit scores = 5.79452
CFS merit scores = 5.78637
CFS merit scores = 5.77843
CFS merit scores = 5.77068
CFS merit scores = 5.76293
CFS merit scores = 5.75532
CFS merit scores = 5.74783
CFS merit scores = 5.74027
CFS merit scores = 5.73276
CFS merit scores = 5.72519
CFS merit scores = 5.71773
CFS merit scores = 5.70997
CFS merit scores = 5.70204
CFS merit scores = 5.6943
CFS merit scores = 5.68656
CFS merit scores = 5.6789
CFS merit scores = 5.6713
CFS merit scores = 5.66383
CFS merit scores = 5.65652
CFS merit scores = 5.64929
CFS merit scores = 5.64201
CFS merit scores = 5.63476
CFS merit scores = 5.6275
CFS merit scores = 5.62011
CFS merit scores = 5.61282
CFS merit scores = 5.60564
CFS merit scores = 5.59868
CFS merit scores = 5.59166
CFS merit scores = 5.58485
CFS merit scores = 5.57789
CFS merit scores = 5.57089
CFS merit scores = 5.56384
CFS merit scores = 5.55682
CFS merit scores = 5.54978
CFS merit scores = 5.54276
CFS merit scores = 5.5359
CFS merit scores = 5.52909
CFS merit scores = 5.52233
CFS merit scores = 5.5156
CFS merit scores = 5.50886
CFS merit scores = 5.50222
CFS merit scores = 5.49566
CFS merit scores = 5.48912
CFS merit scores = 5.48264
CFS merit scores = 5.47619
CFS merit scores = 5.46971
CFS merit scores = 5.46314
CFS merit scores = 5.45663
CFS merit scores = 5.45018
CFS merit scores = 5.44381
CFS merit scores = 5.43757
CFS merit scores = 5.43129
CFS merit scores = 5.42512
CFS merit scores = 5.41888
CFS merit scores = 5.41278
CFS merit scores = 5.40681
CFS merit scores = 5.40082
CFS merit scores = 5.39484
CFS merit scores = 5.38881
CFS merit scores = 5.38279
CFS merit scores = 5.37687
CFS merit scores = 5.37106
CFS merit scores = 5.36526
CFS merit scores = 5.35942
CFS merit scores = 5.35365
CFS merit scores = 5.34802
CFS merit scores = 5.34235
CFS merit scores = 5.33671
CFS merit scores = 5.33111
CFS merit scores = 5.3253
CFS merit scores = 5.31955
CFS merit scores = 5.31385
CFS merit scores = 5.30814
CFS merit scores = 5.30244
CFS merit scores = 5.29678
CFS merit scores = 5.29104
CFS merit scores = 5.2854
CFS merit scores = 5.2798
CFS merit scores = 5.27432
CFS merit scores = 5.26887
CFS merit scores = 5.26339
CFS merit scores = 5.25789
CFS merit scores = 5.25241
CFS merit scores = 5.24685
CFS merit scores = 5.24127
CFS merit scores = 5.23574
CFS merit scores = 5.23028
CFS merit scores = 5.22486
CFS merit scores = 5.2195
CFS merit scores = 5.21399
CFS merit scores = 5.20839
CFS merit scores = 5.20285
CFS merit scores = 5.19727
CFS merit scores = 5.19169
CFS merit scores = 5.18612
CFS merit scores = 5.18065
CFS merit scores = 5.17509
CFS merit scores = 5.1695
CFS merit scores = 5.16393
CFS merit scores = 5.15822
CFS merit scores = 5.15251
CFS merit scores = 5.14681
CFS merit scores = 5.14104
CFS merit scores = 5.13521
CFS merit scores = 5.1293
CFS merit scores = 5.12345
CFS merit scores = 5.11755
CFS merit scores = 5.11172
CFS merit scores = 5.10593
CFS merit scores = 5.10025
CFS merit scores = 5.09454
CFS merit scores = 5.08885
CFS merit scores = 5.08291
CFS merit scores = 5.07692
CFS merit scores = 5.07088
CFS merit scores = 5.06492
CFS merit scores = 5.0589
CFS merit scores = 5.05298
CFS merit scores = 5.0469
CFS merit scores = 5.04068
CFS merit scores = 5.03444
CFS merit scores = 5.02825
CFS merit scores = 5.02202
CFS merit scores = 5.01582
CFS merit scores = 5.00967
CFS merit scores = 5.00352
CFS merit scores = 4.99725
CFS merit scores = 4.99109
CFS merit scores = 4.98488
CFS merit scores = 4.97857
CFS merit scores = 4.97225
CFS merit scores = 4.96585
CFS merit scores = 4.95947
CFS merit scores = 4.95301
CFS merit scores = 4.94638
CFS merit scores = 4.93979
CFS merit scores = 4.93331
CFS merit scores = 4.92683
CFS merit scores = 4.9204
CFS merit scores = 4.91407
CFS merit scores = 4.90775
CFS merit scores = 4.90136
CFS merit scores = 4.89472
CFS merit scores = 4.88805
CFS merit scores = 4.88145
CFS merit scores = 4.87484
CFS merit scores = 4.86812
CFS merit scores = 4.86146
CFS merit scores = 4.85488
CFS merit scores = 4.84823
CFS merit scores = 4.84119
CFS merit scores = 4.83327
CFS merit scores = 4.82478
CFS merit scores = 4.81629
CFS merit scores = 4.80774
CFS merit scores = 4.79923
CFS merit scores = 4.79075
CFS merit scores = 4.78203
CFS merit scores = 4.77322
CFS merit scores = 4.76451
CFS merit scores = 4.75586
CFS merit scores = 4.74732
CFS merit scores = 4.7387
CFS merit scores = 4.7301
CFS merit scores = 4.72084
CFS merit scores = 4.71158
CFS merit scores = 4.70206
CFS merit scores = 4.6924
CFS merit scores = 4.68194
CFS merit scores = 4.66971
cnt = 1	feature = 64	correl = -0.326885	descr = Gibbs_of_Target_Sequence__Pos_20_Step_1
cnt = 2	feature = 49	correl = 0.221931	descr = Gibbs_of_Target_Sequence__Pos_1_Step_1
cnt = 3	feature = 610	correl = -0.134548	descr = N_Gram_TCTTA
cnt = 4	feature = 417	correl = -0.116362	descr = N_Gram_GATC
cnt = 5	feature = 579	correl = 0.083755	descr = N_Gram_TCCAA
cnt = 6	feature = 564	correl = 0.0750991	descr = N_Gram_TATAT
cnt = 7	feature = 300	correl = 0.0705245	descr = N_Gram_CCCAC
cnt = 8	feature = 549	correl = 0.0487457	descr = N_Gram_TAAAG
cnt = 9	feature = 257	correl = 0.0566699	descr = N_Gram_CAAGC
cnt = 10	feature = 616	correl = 0.0454675	descr = N_Gram_TGACA
cnt = 11	feature = 266	correl = -0.0447139	descr = N_Gram_CACCC
cnt = 12	feature = 617	correl = -0.0797521	descr = N_Gram_TGAGA
cnt = 13	feature = 560	correl = 0.0454134	descr = N_Gram_TAGAC
cnt = 14	feature = 596	correl = -0.0492347	descr = N_Gram_TCGCA
cnt = 15	feature = 550	correl = -0.0464246	descr = N_Gram_TAACG
cnt = 16	feature = 594	correl = 0.0800287	descr = N_Gram_TCGAC
cnt = 17	feature = 324	correl = 0.0730035	descr = N_Gram_CGACA
cnt = 18	feature = 225	correl = 0.0680859	descr = N_Gram_ATACG
cnt = 19	feature = 305	correl = 0.0659783	descr = N_Gram_CCCTC
cnt = 20	feature = 651	correl = 0.0645733	descr = N_Gram_TTAAC
cnt = 21	feature = 583	correl = 0.051928	descr = N_Gram_TCCCG
cnt = 22	feature = 308	correl = 0.0449028	descr = N_Gram_CCGCA
cnt = 23	feature = 505	correl = 0.0449028	descr = N_Gram_GGGGT
cnt = 24	feature = 456	correl = 0.0449028	descr = N_Gram_GCGTA
cnt = 25	feature = 501	correl = 0.0449028	descr = N_Gram_GGGCT
cnt = 26	feature = 301	correl = 0.11434	descr = N_Gram_CCCCC
cnt = 27	feature = 598	correl = 0.0940791	descr = N_Gram_TCGGC
cnt = 28	feature = 353	correl = 0.0701934	descr = N_Gram_CGTGA
cnt = 29	feature = 603	correl = 0.0659783	descr = N_Gram_TCTAG
cnt = 30	feature = 303	correl = 0.051928	descr = N_Gram_CCCGC
cnt = 31	feature = 400	correl = -0.0519043	descr = N_Gram_GACCC
cnt = 32	feature = 512	correl = 0.051928	descr = N_Gram_GGTGC
cnt = 33	feature = 614	correl = 0.0509335	descr = N_Gram_TGAAA
cnt = 34	feature = 271	correl = 0.0556075	descr = N_Gram_CACGT
cnt = 35	feature = 636	correl = 0.0878965	descr = N_Gram_TGGGG
cnt = 36	feature = 678	correl = 0.084426	descr = N_Gram_TTGTG
cnt = 37	feature = 597	correl = 0.0733724	descr = N_Gram_TCGGA
cnt = 38	feature = 309	correl = 0.0551665	descr = N_Gram_CCGGC
cnt = 39	feature = 291	correl = 0.0512448	descr = N_Gram_CCAAT
cnt = 40	feature = 229	correl = 0.0712207	descr = N_Gram_ATAGT
cnt = 41	feature = 411	correl = 0.0933745	descr = N_Gram_GAGTC
cnt = 42	feature = 362	correl = 0.0561662	descr = N_Gram_CTACT
cnt = 43	feature = 450	correl = 0.0442697	descr = N_Gram_GCGAG
cnt = 44	feature = 394	correl = 0.123463	descr = N_Gram_GAAAG
cnt = 45	feature = 449	correl = -0.0631311	descr = N_Gram_GCGAC
cnt = 46	feature = 675	correl = -0.0539999	descr = N_Gram_TTGGA
cnt = 47	feature = 383	correl = 0.0482723	descr = N_Gram_CTTCC
cnt = 48	feature = 654	correl = -0.069999	descr = N_Gram_TTACC
cnt = 49	feature = 435	correl = -0.052931	descr = N_Gram_GCATG
cnt = 50	feature = 228	correl = 0.0703074	descr = N_Gram_ATAGC
cnt = 51	feature = 331	correl = -0.0533562	descr = N_Gram_CGATG
cnt = 52	feature = 278	correl = 0.108389	descr = N_Gram_CAGGA
cnt = 53	feature = 509	correl = -0.0481791	descr = N_Gram_GGTAA
cnt = 54	feature = 222	correl = -0.138499	descr = N_Gram_ATAAG
cnt = 55	feature = 350	correl = -0.0455821	descr = N_Gram_CGTCC
cnt = 56	feature = 561	correl = -0.0544083	descr = N_Gram_TAGAT
cnt = 57	feature = 357	correl = -0.0476921	descr = N_Gram_CGTTC
cnt = 58	feature = 517	correl = -0.0514	descr = N_Gram_GTCAA
cnt = 59	feature = 504	correl = 0.0514684	descr = N_Gram_GGGGG
cnt = 60	feature = 224	correl = 0.0486563	descr = N_Gram_ATACC
cnt = 61	feature = 247	correl = 0.0487334	descr = N_Gram_ATTGT
cnt = 62	feature = 265	correl = 0.0630905	descr = N_Gram_CACCA
cnt = 63	feature = 342	correl = 0.0439621	descr = N_Gram_CGGCG
cnt = 64	feature = 426	correl = 0.0605145	descr = N_Gram_GCAAA
cnt = 65	feature = 348	correl = -0.0677065	descr = N_Gram_CGTAC
cnt = 66	feature = 428	correl = 0.0725596	descr = N_Gram_GCAAT
cnt = 67	feature = 217	correl = 0.088425	descr = N_Gram_AGTTA
cnt = 68	feature = 423	correl = -0.0902314	descr = N_Gram_GATTT
cnt = 69	feature = 448	correl = 0.124888	descr = N_Gram_GCCTT
cnt = 70	feature = 568	correl = 0.0462625	descr = N_Gram_TCAAA
cnt = 71	feature = 361	correl = 0.0449028	descr = N_Gram_CTAAA
cnt = 72	feature = 315	correl = 0.0552097	descr = N_Gram_CCTAT
cnt = 73	feature = 313	correl = -0.0542667	descr = N_Gram_CCGTC
cnt = 74	feature = 275	correl = 0.054154	descr = N_Gram_CAGCC
cnt = 75	feature = 427	correl = 0.0883794	descr = N_Gram_GCAAC
cnt = 76	feature = 459	correl = 0.0859388	descr = N_Gram_GCTAT
cnt = 77	feature = 514	correl = 0.0481448	descr = N_Gram_GTAAA
cnt = 78	feature = 401	correl = 0.088425	descr = N_Gram_GACGG
cnt = 79	feature = 648	correl = -0.0516801	descr = N_Gram_TGTTA
cnt = 80	feature = 635	correl = 0.0528653	descr = N_Gram_TGGGA
cnt = 81	feature = 532	correl = 0.137975	descr = N_Gram_GTGGC
cnt = 82	feature = 323	correl = 0.0462083	descr = N_Gram_CGAAG
cnt = 83	feature = 363	correl = 0.0659783	descr = N_Gram_CTAGG
cnt = 84	feature = 625	correl = 0.051928	descr = N_Gram_TGCCG
cnt = 85	feature = 328	correl = -0.0909976	descr = N_Gram_CGAGT
cnt = 86	feature = 471	correl = -0.0499629	descr = N_Gram_GGAAC
cnt = 87	feature = 641	correl = 0.0588547	descr = N_Gram_TGTAA
cnt = 88	feature = 485	correl = 0.0494772	descr = N_Gram_GGCCG
cnt = 89	feature = 518	correl = 0.175972	descr = N_Gram_GTCAG
cnt = 90	feature = 327	correl = 0.0851338	descr = N_Gram_CGAGG
cnt = 91	feature = 399	correl = 0.0834526	descr = N_Gram_GACAG
cnt = 92	feature = 602	correl = 0.0561662	descr = N_Gram_TCTAC
cnt = 93	feature = 491	correl = 0.0445586	descr = N_Gram_GGCTC
cnt = 94	feature = 416	correl = 0.066287	descr = N_Gram_GATAT
cnt = 95	feature = 599	correl = -0.0481308	descr = N_Gram_TCGGG
cnt = 96	feature = 477	correl = 0.08914	descr = N_Gram_GGAGT
cnt = 97	feature = 226	correl = -0.0863652	descr = N_Gram_ATACT
cnt = 98	feature = 314	correl = 0.0934805	descr = N_Gram_CCGTG
cnt = 99	feature = 419	correl = -0.0614563	descr = N_Gram_GATGC
cnt = 100	feature = 645	correl = 0.068652	descr = N_Gram_TGTGA
cnt = 101	feature = 375	correl = 0.0589209	descr = N_Gram_CTGAG
cnt = 102	feature = 276	correl = 0.0774551	descr = N_Gram_CAGCG
cnt = 103	feature = 263	correl = 0.057574	descr = N_Gram_CACAT
cnt = 104	feature = 586	correl = -0.0668872	descr = N_Gram_TCCGC
cnt = 105	feature = 511	correl = 0.05437	descr = N_Gram_GGTCA
cnt = 106	feature = 292	correl = -0.0449685	descr = N_Gram_CCACG
cnt = 107	feature = 339	correl = 0.0576562	descr = N_Gram_CGGAC
cnt = 108	feature = 488	correl = 0.100147	descr = N_Gram_GGCGC
cnt = 109	feature = 466	correl = 0.0553326	descr = N_Gram_GCTTT
cnt = 110	feature = 422	correl = -0.0615011	descr = N_Gram_GATTA
cnt = 111	feature = 553	correl = -0.141019	descr = N_Gram_TAAGT
cnt = 112	feature = 484	correl = 0.0886566	descr = N_Gram_GGCCC
cnt = 113	feature = 304	correl = 0.0608559	descr = N_Gram_CCCGG
cnt = 114	feature = 589	correl = 0.0552097	descr = N_Gram_TCCTA
cnt = 115	feature = 438	correl = 0.0923713	descr = N_Gram_GCCAG
cnt = 116	feature = 207	correl = 0.0444811	descr = N_Gram_AGGTA
cnt = 117	feature = 447	correl = 0.0634888	descr = N_Gram_GCCTC
cnt = 118	feature = 244	correl = 0.0731855	descr = N_Gram_ATGGG
cnt = 119	feature = 211	correl = 0.117276	descr = N_Gram_AGTAA
cnt = 120	feature = 389	correl = 0.0647018	descr = N_Gram_CTTGT
cnt = 121	feature = 231	correl = 0.0856451	descr = N_Gram_ATATA
cnt = 122	feature = 646	correl = 0.096331	descr = N_Gram_TGTGG
cnt = 123	feature = 536	correl = 0.088425	descr = N_Gram_GTTAA
cnt = 124	feature = 341	correl = 0.105331	descr = N_Gram_CGGCA
cnt = 125	feature = 627	correl = -0.153294	descr = N_Gram_TGCGT
cnt = 126	feature = 575	correl = -0.0669208	descr = N_Gram_TCATA
cnt = 127	feature = 454	correl = 0.0688756	descr = N_Gram_GCGGG
cnt = 128	feature = 318	correl = 0.060087	descr = N_Gram_CCTCG
cnt = 129	feature = 432	correl = 0.0466356	descr = N_Gram_GCAGC
cnt = 130	feature = 540	correl = -0.0559926	descr = N_Gram_GTTCT
cnt = 131	feature = 136	correl = 0.0503212	descr = N_Gram_AAGAA
cnt = 132	feature = 311	correl = -0.0796375	descr = N_Gram_CCGGT
cnt = 133	feature = 623	correl = 0.1062	descr = N_Gram_TGCAA
cnt = 134	feature = 434	correl = 0.119832	descr = N_Gram_GCATC
cnt = 135	feature = 624	correl = 0.094965	descr = N_Gram_TGCAC
cnt = 136	feature = 470	correl = 0.120228	descr = N_Gram_GGAAA
cnt = 137	feature = 255	correl = 0.0617708	descr = N_Gram_CAAAG
cnt = 138	feature = 492	correl = 0.149248	descr = N_Gram_GGCTT
cnt = 139	feature = 656	correl = -0.103894	descr = N_Gram_TTATA
cnt = 140	feature = 439	correl = 0.050434	descr = N_Gram_GCCAT
cnt = 141	feature = 538	correl = 0.0821059	descr = N_Gram_GTTCC
cnt = 142	feature = 267	correl = 0.0581254	descr = N_Gram_CACCG
cnt = 143	feature = 530	correl = 0.0708566	descr = N_Gram_GTGCT
cnt = 144	feature = 319	correl = 0.0614608	descr = N_Gram_CCTCT
cnt = 145	feature = 620	correl = 0.0537314	descr = N_Gram_TGATA
cnt = 146	feature = 250	correl = -0.146524	descr = N_Gram_ATTTT
cnt = 147	feature = 402	correl = -0.0678128	descr = N_Gram_GACGT
cnt = 148	feature = 281	correl = 0.149715	descr = N_Gram_CAGTG
cnt = 149	feature = 463	correl = 0.0564639	descr = N_Gram_GCTGC
cnt = 150	feature = 249	correl = -0.0553545	descr = N_Gram_ATTTG
cnt = 151	feature = 218	correl = 0.0686179	descr = N_Gram_AGTTG
cnt = 152	feature = 338	correl = 0.06349	descr = N_Gram_CGGAA
cnt = 153	feature = 687	correl = -0.0757948	descr = N_Gram_TTTTG
cnt = 154	feature = 365	correl = 0.0625688	descr = N_Gram_CTATA
cnt = 155	feature = 443	correl = 0.0581406	descr = N_Gram_GCCGC
cnt = 156	feature = 563	correl = -0.068445	descr = N_Gram_TATAC
cnt = 157	feature = 544	correl = -0.0539523	descr = N_Gram_GTTGT
cnt = 158	feature = 254	correl = 0.044338	descr = N_Gram_CAAAA
cnt = 159	feature = 676	correl = 0.0647255	descr = N_Gram_TTGGC
cnt = 160	feature = 280	correl = 0.0816807	descr = N_Gram_CAGTA
cnt = 161	feature = 440	correl = 0.0586325	descr = N_Gram_GCCCA
cnt = 162	feature = 453	correl = 0.0516614	descr = N_Gram_GCGGA
cnt = 163	feature = 503	correl = 0.0671325	descr = N_Gram_GGGGC
cnt = 164	feature = 590	correl = -0.0609947	descr = N_Gram_TCCTC
cnt = 165	feature = 533	correl = 0.0731605	descr = N_Gram_GTGGT
cnt = 166	feature = 406	correl = 0.0897376	descr = N_Gram_GAGCT
cnt = 167	feature = 285	correl = -0.0726568	descr = N_Gram_CATCG
cnt = 168	feature = 569	correl = 0.0948321	descr = N_Gram_TCACC
cnt = 169	feature = 376	correl = -0.0826535	descr = N_Gram_CTGAT
cnt = 170	feature = 334	correl = 0.0828558	descr = N_Gram_CGCCG
cnt = 171	feature = 391	correl = 0.102901	descr = N_Gram_CTTTG
cnt = 172	feature = 473	correl = 0.110093	descr = N_Gram_GGACC
cnt = 173	feature = 441	correl = 0.0893612	descr = N_Gram_GCCCG
cnt = 174	feature = 457	correl = -0.126066	descr = N_Gram_GCGTC
cnt = 175	feature = 290	correl = 0.076354	descr = N_Gram_CCAAG
cnt = 176	feature = 214	correl = -0.156571	descr = N_Gram_AGTCT
cnt = 177	feature = 238	correl = 0.0549394	descr = N_Gram_ATCTT
cnt = 178	feature = 274	correl = 0.0819906	descr = N_Gram_CAGCA
cnt = 179	feature = 600	correl = -0.04412	descr = N_Gram_TCGTC
cnt = 180	feature = 605	correl = -0.0985684	descr = N_Gram_TCTCA
cnt = 181	feature = 478	correl = -0.0915395	descr = N_Gram_GGATC
cnt = 182	feature = 373	correl = 0.07444	descr = N_Gram_CTCTA
cnt = 183	feature = 587	correl = -0.113469	descr = N_Gram_TCCGG
cnt = 184	feature = 573	correl = 0.0969985	descr = N_Gram_TCAGT
cnt = 185	feature = 410	correl = 0.0952591	descr = N_Gram_GAGGT
cnt = 186	feature = 643	correl = 0.0576772	descr = N_Gram_TGTCC
cnt = 187	feature = 633	correl = 0.18328	descr = N_Gram_TGGCT
cnt = 188	feature = 289	correl = 0.0535998	descr = N_Gram_CCAAA
cnt = 189	feature = 483	correl = 0.0990071	descr = N_Gram_GGCCA
cnt = 190	feature = 241	correl = -0.0967696	descr = N_Gram_ATGC
cnt = 191	feature = 390	correl = 0.0445422	descr = N_Gram_CTTTA
cnt = 192	feature = 356	correl = 0.0522584	descr = N_Gram_CGTT
cnt = 193	feature = 387	correl = -0.122356	descr = N_Gram_CTTGC
cnt = 194	feature = 270	correl = -0.0687143	descr = N_Gram_CACGA
cnt = 195	feature = 321	correl = -0.0860869	descr = N_Gram_CCTTC
cnt = 196	feature = 395	correl = 0.108549	descr = N_Gram_GAAGA
cnt = 197	feature = 481	correl = 0.0743915	descr = N_Gram_GGCAT
cnt = 198	feature = 364	correl = 0.0839321	descr = N_Gram_CTAT
cnt = 199	feature = 386	correl = -0.0727916	descr = N_Gram_CTTGA
cnt = 200	feature = 429	correl = 0.0931425	descr = N_Gram_GCAC
cnt = 201	feature = 634	correl = 0.0867524	descr = N_Gram_TGGG
cnt = 202	feature = 86	correl = 0.0848042	descr = Xue_Structure_Feature_C101
cnt = 203	feature = 412	correl = -0.0690514	descr = N_Gram_GAGTT
cnt = 204	feature = 555	correl = -0.0509145	descr = N_Gram_TAATC
cnt = 205	feature = 572	correl = 0.0805479	descr = N_Gram_TCAGC
cnt = 206	feature = 615	correl = -0.083539	descr = N_Gram_TGAAG
cnt = 207	feature = 27	correl = -0.113146	descr = Position_Specific_Bin_Base_11_Base_G
cnt = 208	feature = 397	correl = 0.0663582	descr = N_Gram_GACA
cnt = 209	feature = 15	correl = -0.128209	descr = Position_Specific_Bin_Base_5_Base_A
cnt = 210	feature = 272	correl = 0.0482376	descr = N_Gram_CACT
cnt = 211	feature = 618	correl = -0.0631294	descr = N_Gram_TGAGG
cnt = 212	feature = 259	correl = 0.0503811	descr = N_Gram_CAAT
cnt = 213	feature = 392	correl = 0.100547	descr = N_Gram_GAAA
cnt = 214	feature = 52	correl = -0.0462901	descr = Gibbs_of_Target_Sequence__Pos_4_Step_1
cnt = 215	feature = 21	correl = 0.0555526	descr = Position_Specific_Bin_Base_8_Base_T
cnt = 216	feature = 41	correl = -0.0540855	descr = Position_Specific_Bin_Base_17_Base_A
cnt = 217	feature = 32	correl = -0.0542111	descr = Position_Specific_Bin_Base_13_Base_A
cnt = 218	feature = 631	correl = 0.097267	descr = N_Gram_TGGCC
cnt = 219	feature = 526	correl = 0.0479635	descr = N_Gram_GTGA
cnt = 220	feature = 510	correl = 0.0488594	descr = N_Gram_GGTC
cnt = 221	feature = 18	correl = -0.129631	descr = Position_Specific_Bin_Base_6_Base_A
cnt = 222	feature = 73	correl = 0.0906147	descr = Fold_of_RNAi_Sequence_Pos_9
cnt = 223	feature = 380	correl = -0.073657	descr = N_Gram_CTTA
cnt = 224	feature = 31	correl = -0.112314	descr = Position_Specific_Bin_Base_12_Base_T
cnt = 225	feature = 340	correl = 0.07186	descr = N_Gram_CGGC
cnt = 226	feature = 425	correl = 0.123823	descr = N_Gram_GCAA
cnt = 227	feature = 47	correl = -0.0873533	descr = Position_Specific_Bin_Base_18_Base_T
cnt = 228	feature = 612	correl = -0.0771413	descr = N_Gram_TCTTG
cnt = 229	feature = 310	correl = 0.122574	descr = N_Gram_CCGGG
cnt = 230	feature = 219	correl = -0.117772	descr = N_Gram_AGTTT
cnt = 231	feature = 25	correl = 0.0691143	descr = Position_Specific_Bin_Base_10_Base_T
cnt = 232	feature = 221	correl = -0.0787266	descr = N_Gram_ATAA
cnt = 233	feature = 496	correl = 0.112864	descr = N_Gram_GGGAG
cnt = 234	feature = 576	correl = -0.0673648	descr = N_Gram_TCATC
cnt = 235	feature = 418	correl = -0.108157	descr = N_Gram_GATCT
cnt = 236	feature = 644	correl = 0.0780706	descr = N_Gram_TGTG
cnt = 237	feature = 20	correl = 0.0533471	descr = Position_Specific_Bin_Base_7_Base_T
cnt = 238	feature = 227	correl = 0.0614217	descr = N_Gram_ATAG
cnt = 239	feature = 9	correl = 0.0890235	descr = Position_Specific_Bin_Base_2_Base_C
cnt = 240	feature = 256	correl = 0.0565969	descr = N_Gram_CAAG
cnt = 241	feature = 377	correl = 0.0533347	descr = N_Gram_CTGC
cnt = 242	feature = 653	correl = -0.0886453	descr = N_Gram_TTAC
cnt = 243	feature = 74	correl = 0.0558961	descr = Fold_of_RNAi_Sequence_Pos_11
cnt = 244	feature = 521	correl = -0.114948	descr = N_Gram_GTCGA
cnt = 245	feature = 17	correl = 0.0762718	descr = Position_Specific_Bin_Base_5_Base_G
cnt = 246	feature = 62	correl = -0.159462	descr = Gibbs_of_Target_Sequence__Pos_18_Step_1
cnt = 247	feature = 396	correl = -0.0628783	descr = N_Gram_GAAGT
cnt = 248	feature = 12	correl = -0.0639653	descr = Position_Specific_Bin_Base_3_Base_A
cnt = 249	feature = 10	correl = -0.0802303	descr = Position_Specific_Bin_Base_2_Base_G
cnt = 250	feature = 19	correl = 0.101294	descr = Position_Specific_Bin_Base_6_Base_C
cnt = 251	feature = 56	correl = 0.0659425	descr = Gibbs_of_Target_Sequence__Pos_12_Step_1
cnt = 252	feature = 33	correl = 0.103368	descr = Position_Specific_Bin_Base_13_Base_C
cnt = 253	feature = 28	correl = -0.110489	descr = Position_Specific_Bin_Base_12_Base_A
cnt = 254	feature = 433	correl = 0.0654703	descr = N_Gram_GCAT
cnt = 255	feature = 551	correl = -0.0932872	descr = N_Gram_TAAG
cnt = 256	feature = 38	correl = -0.062693	descr = Position_Specific_Bin_Base_15_Base_A
cnt = 257	feature = 608	correl = -0.107497	descr = N_Gram_TCTCT
cnt = 258	feature = 261	correl = 0.0462563	descr = N_Gram_CACA
cnt = 259	feature = 541	correl = 0.0595992	descr = N_Gram_GTTG
cnt = 260	feature = 43	correl = -0.0494981	descr = Position_Specific_Bin_Base_17_Base_T
cnt = 261	feature = 345	correl = 0.147556	descr = N_Gram_CGGGC
cnt = 262	feature = 277	correl = -0.147886	descr = N_Gram_CAGCT
cnt = 263	feature = 210	correl = 0.0771971	descr = N_Gram_AGTA
cnt = 264	feature = 40	correl = 0.123942	descr = Position_Specific_Bin_Base_16_Base_C
cnt = 265	feature = 13	correl = 0.0677173	descr = Position_Specific_Bin_Base_3_Base_C
cnt = 266	feature = 14	correl = -0.068026	descr = Position_Specific_Bin_Base_4_Base_A
cnt = 267	feature = 298	correl = 0.069614	descr = N_Gram_CCCA
cnt = 268	feature = 16	correl = 0.0797628	descr = Position_Specific_Bin_Base_5_Base_C
cnt = 269	feature = 490	correl = 0.072824	descr = N_Gram_GGCT
cnt = 270	feature = 337	correl = 0.073928	descr = N_Gram_CGGA
cnt = 271	feature = 595	correl = -0.123393	descr = N_Gram_TCGAG
cnt = 272	feature = 446	correl = 0.0854186	descr = N_Gram_GCCT
cnt = 273	feature = 35	correl = -0.106092	descr = Position_Specific_Bin_Base_14_Base_A
cnt = 274	feature = 11	correl = 0.0601134	descr = Position_Specific_Bin_Base_2_Base_T
cnt = 275	feature = 30	correl = 0.0891074	descr = Position_Specific_Bin_Base_12_Base_G
cnt = 276	feature = 233	correl = -0.0687586	descr = N_Gram_ATCG
cnt = 277	feature = 77	correl = 0.086522	descr = Fold_of_RNAi_Sequence_Pos_14
cnt = 278	feature = 295	correl = 0.0485752	descr = N_Gram_CCAT
cnt = 279	feature = 105	correl = 0.100374	descr = Fold_of_Target_NoEndbrace_noends_Pos_13
cnt = 280	feature = 24	correl = -0.0611174	descr = Position_Specific_Bin_Base_10_Base_C
cnt = 281	feature = 472	correl = 0.0967814	descr = N_Gram_GGAC
cnt = 282	feature = 81	correl = -0.0515979	descr = Xue_Structure_Feature_A110
cnt = 283	feature = 580	correl = -0.145437	descr = N_Gram_TCCAG
cnt = 284	feature = 531	correl = 0.107224	descr = N_Gram_GTGG
cnt = 285	feature = 83	correl = 0.114443	descr = Xue_Structure_Feature_A101
cnt = 286	feature = 206	correl = 0.0669168	descr = N_Gram_AGGT
cnt = 287	feature = 546	correl = -0.0994484	descr = N_Gram_GTTTT
cnt = 288	feature = 55	correl = -0.184427	descr = Gibbs_of_Target_Sequence__Pos_7_Step_1
cnt = 289	feature = 421	correl = -0.0624555	descr = N_Gram_GATT
cnt = 290	feature = 674	correl = 0.0508852	descr = N_Gram_TTGG
cnt = 291	feature = 442	correl = 0.0567106	descr = N_Gram_GCCG
cnt = 292	feature = 360	correl = 0.0782158	descr = N_Gram_CTA
cnt = 293	feature = 637	correl = 0.0649394	descr = N_Gram_TGGT
cnt = 294	feature = 437	correl = 0.0701318	descr = N_Gram_GCCA
cnt = 295	feature = 57	correl = -0.0824215	descr = Gibbs_of_Target_Sequence__Pos_13_Step_1
cnt = 296	feature = 312	correl = 0.0471757	descr = N_Gram_CCGT
cnt = 297	feature = 8	correl = -0.0529968	descr = Position_Specific_Bin_Base_2_Base_A
cnt = 298	feature = 53	correl = -0.0773315	descr = Gibbs_of_Target_Sequence__Pos_5_Step_1
cnt = 299	feature = 279	correl = 0.123594	descr = N_Gram_CAGT
cnt = 300	feature = 39	correl = -0.121999	descr = Position_Specific_Bin_Base_16_Base_A
cnt = 301	feature = 46	correl = 0.255627	descr = Position_Specific_Bin_Base_18_Base_G
cnt = 302	feature = 351	correl = -0.130915	descr = N_Gram_CGTCG
cnt = 303	feature = 69	correl = 0.185622	descr = Fold_of_RNAi_Sequence_Pos_1
cnt = 304	feature = 59	correl = -0.0485392	descr = Gibbs_of_Target_Sequence__Pos_15_Step_1
cnt = 305	feature = 655	correl = -0.0685409	descr = N_Gram_TTAT
cnt = 306	feature = 558	correl = -0.0683912	descr = N_Gram_TACT
cnt = 307	feature = 451	correl = 0.0469407	descr = N_Gram_GCGCC
cnt = 308	feature = 370	correl = -0.103582	descr = N_Gram_CTCCA
cnt = 309	feature = 82	correl = 0.0494186	descr = Xue_Structure_Feature_A100
cnt = 310	feature = 671	correl = -0.0710507	descr = N_Gram_TTGC
cnt = 311	feature = 661	correl = -0.0440948	descr = N_Gram_TTCCG
cnt = 312	feature = 79	correl = 0.0444128	descr = Fold_of_RNAi_Sequence_Pos_16
cnt = 313	feature = 475	correl = 0.113176	descr = N_Gram_GGAG
cnt = 314	feature = 160	correl = 0.0727709	descr = N_Gram_ACC
cnt = 315	feature = 469	correl = 0.0675097	descr = N_Gram_GGAA
cnt = 316	feature = 29	correl = 0.144214	descr = Position_Specific_Bin_Base_12_Base_C
cnt = 317	feature = 528	correl = 0.0508358	descr = N_Gram_GTGC
cnt = 318	feature = 606	correl = -0.117488	descr = N_Gram_TCTCC
cnt = 319	feature = 51	correl = 0.0922182	descr = Gibbs_of_Target_Sequence__Pos_3_Step_1
cnt = 320	feature = 54	correl = -0.123644	descr = Gibbs_of_Target_Sequence__Pos_6_Step_1
cnt = 321	feature = 75	correl = 0.083689	descr = Fold_of_RNAi_Sequence_Pos_12
cnt = 322	feature = 619	correl = -0.0848186	descr = N_Gram_TGAT
cnt = 323	feature = 574	correl = -0.0589184	descr = N_Gram_TCAT
cnt = 324	feature = 72	correl = 0.0811179	descr = Fold_of_RNAi_Sequence_Pos_6
cnt = 325	feature = 523	correl = -0.097672	descr = N_Gram_GTCT
cnt = 326	feature = 68	correl = 0.182332	descr = Fold_of_RNAi_Sequence_Pos_0
cnt = 327	feature = 60	correl = -0.0529565	descr = Gibbs_of_Target_Sequence__Pos_16_Step_1
cnt = 328	feature = 288	correl = 0.107003	descr = N_Gram_CCAA
cnt = 329	feature = 407	correl = 0.049248	descr = N_Gram_GAGG
cnt = 330	feature = 502	correl = 0.0762655	descr = N_Gram_GGGG
cnt = 331	feature = 371	correl = -0.119128	descr = N_Gram_CTCCT
cnt = 332	feature = 455	correl = -0.0640527	descr = N_Gram_GCGT
cnt = 333	feature = 283	correl = 0.0675992	descr = N_Gram_CATC
cnt = 334	feature = 497	correl = 0.145706	descr = N_Gram_GGGC
cnt = 335	feature = 71	correl = 0.0711807	descr = Fold_of_RNAi_Sequence_Pos_3
cnt = 336	feature = 545	correl = -0.0447023	descr = N_Gram_GTTT
cnt = 337	feature = 461	correl = -0.0732129	descr = N_Gram_GCTCC
cnt = 338	feature = 487	correl = 0.0452788	descr = N_Gram_GGCG
cnt = 339	feature = 58	correl = -0.177903	descr = Gibbs_of_Target_Sequence__Pos_14_Step_1
cnt = 340	feature = 520	correl = -0.0861828	descr = N_Gram_GTCG
cnt = 341	feature = 382	correl = -0.138149	descr = N_Gram_CTTC
cnt = 342	feature = 61	correl = -0.122222	descr = Gibbs_of_Target_Sequence__Pos_17_Step_1
cnt = 343	feature = 80	correl = 0.0454459	descr = Xue_Structure_Feature_A111
cnt = 344	feature = 688	correl = -0.133379	descr = N_Gram_TTTTT
cnt = 345	feature = 630	correl = 0.0692913	descr = N_Gram_TGGC
cnt = 346	feature = 548	correl = -0.0479147	descr = N_Gram_TAA
cnt = 347	feature = 584	correl = -0.0458674	descr = N_Gram_TCCG
cnt = 348	feature = 76	correl = 0.106346	descr = Fold_of_RNAi_Sequence_Pos_13
cnt = 349	feature = 322	correl = -0.0534108	descr = N_Gram_CGA
cnt = 350	feature = 588	correl = -0.0771116	descr = N_Gram_TCCT
cnt = 351	feature = 516	correl = -0.111952	descr = N_Gram_GTC
cnt = 352	feature = 424	correl = 0.113212	descr = N_Gram_GCA
cnt = 353	feature = 650	correl = -0.0916685	descr = N_Gram_TTA
cnt = 354	feature = 332	correl = 0.0588804	descr = N_Gram_CGCC
cnt = 355	feature = 413	correl = -0.0443778	descr = N_Gram_GAT
cnt = 356	feature = 681	correl = -0.0796211	descr = N_Gram_TTTCC
cnt = 357	feature = 508	correl = 0.0585569	descr = N_Gram_GGT
cnt = 358	feature = 494	correl = 0.11958	descr = N_Gram_GGGA
cnt = 359	feature = 384	correl = -0.227494	descr = N_Gram_CTTCT
cnt = 360	feature = 640	correl = 0.0497552	descr = N_Gram_TGT
cnt = 361	feature = 578	correl = -0.0886595	descr = N_Gram_TCCA
cnt = 362	feature = 666	correl = -0.132351	descr = N_Gram_TTCTT
cnt = 363	feature = 613	correl = -0.0834984	descr = N_Gram_TGA
cnt = 364	feature = 628	correl = 0.0774259	descr = N_Gram_TGG
cnt = 365	feature = 525	correl = 0.136758	descr = N_Gram_GTG
cnt = 366	feature = 232	correl = -0.0568023	descr = N_Gram_ATC
cnt = 367	feature = 252	correl = 0.146156	descr = N_Gram_CAA
cnt = 368	feature = 209	correl = -0.0480691	descr = N_Gram_AGT
cnt = 369	feature = 460	correl = -0.0542849	descr = N_Gram_GCTC
cnt = 370	feature = 468	correl = 0.11798	descr = N_Gram_GGA
cnt = 371	feature = 220	correl = -0.109056	descr = N_Gram_AT
cnt = 372	feature = 343	correl = 0.135	descr = N_Gram_CGGG
cnt = 373	feature = 67	correl = -0.0705325	descr = PF_RNAi_Fold_3'Free_Count
cnt = 374	feature = 664	correl = -0.217539	descr = N_Gram_TTCT
cnt = 375	feature = 306	correl = 0.0645485	descr = N_Gram_CCG
cnt = 376	feature = 251	correl = 0.0863007	descr = N_Gram_CA
cnt = 377	feature = 667	correl = -0.0723213	descr = N_Gram_TTG
cnt = 378	feature = 436	correl = 0.103198	descr = N_Gram_GCC
cnt = 379	feature = 547	correl = -0.0749633	descr = N_Gram_TA
cnt = 380	feature = 336	correl = 0.0616629	descr = N_Gram_CGG
cnt = 381	feature = 601	correl = -0.116722	descr = N_Gram_TCT
cnt = 382	feature = 679	correl = -0.111722	descr = N_Gram_TTT
cnt = 383	feature = 577	correl = -0.104749	descr = N_Gram_TCC
cnt = 384	feature = 657	correl = -0.161449	descr = N_Gram_TTC
cnt = 385	feature = 479	correl = 0.151889	descr = N_Gram_GGC
cnt = 386	feature = 649	correl = -0.111481	descr = N_Gram_TT
cnt = 387	feature = 467	correl = 0.142624	descr = N_Gram_GG
cnt = 388	feature = 65	correl = -0.192743	descr = PF_RNAi_Fold_Energy
num rows = 521
num_elements = 202669
*
optimization finished, #iter = 623
nu = 0.491351
obj = -39.426142, rho = -0.694181
nSV = 358, nBSV = 166
num rows = 58
num_elements = 22562
*
optimization finished, #iter = 62
nu = 0.476725
obj = -3.958397, rho = -0.483735
nSV = 49, nBSV = 8
*
optimization finished, #iter = 623
nu = 0.491351
obj = -39.426142, rho = -0.694181
nSV = 358, nBSV = 166
CFS merit scores = 1.32345
CFS merit scores = 1.5952
CFS merit scores = 1.83528
CFS merit scores = 2.05474
CFS merit scores = 2.25275
CFS merit scores = 2.43497
CFS merit scores = 2.60469
CFS merit scores = 2.76132
CFS merit scores = 2.90853
CFS merit scores = 3.04898
CFS merit scores = 3.18161
CFS merit scores = 3.30841
CFS merit scores = 3.42991
CFS merit scores = 3.54692
CFS merit scores = 3.65993
CFS merit scores = 3.76929
CFS merit scores = 3.87509
CFS merit scores = 3.97776
CFS merit scores = 4.07754
CFS merit scores = 4.17368
CFS merit scores = 4.26634
CFS merit scores = 4.35625
CFS merit scores = 4.44366
CFS merit scores = 4.52801
CFS merit scores = 4.60994
CFS merit scores = 4.68912
CFS merit scores = 4.76625
CFS merit scores = 4.84117
CFS merit scores = 4.91468
CFS merit scores = 4.98678
CFS merit scores = 5.05717
CFS merit scores = 5.12529
CFS merit scores = 5.19187
CFS merit scores = 5.25664
CFS merit scores = 5.32007
CFS merit scores = 5.38254
CFS merit scores = 5.44391
CFS merit scores = 5.50418
CFS merit scores = 5.5631
CFS merit scores = 5.62084
CFS merit scores = 5.67625
CFS merit scores = 5.73047
CFS merit scores = 5.78232
CFS merit scores = 5.83247
CFS merit scores = 5.88147
CFS merit scores = 5.92911
CFS merit scores = 5.97571
CFS merit scores = 6.02125
CFS merit scores = 6.06594
CFS merit scores = 6.10907
CFS merit scores = 6.15036
CFS merit scores = 6.19005
CFS merit scores = 6.22663
CFS merit scores = 6.26157
CFS merit scores = 6.29465
CFS merit scores = 6.3265
CFS merit scores = 6.35548
CFS merit scores = 6.38293
CFS merit scores = 6.40668
CFS merit scores = 6.42934
CFS merit scores = 6.45118
CFS merit scores = 6.47295
CFS merit scores = 6.49379
CFS merit scores = 6.51358
CFS merit scores = 6.53278
CFS merit scores = 6.55005
CFS merit scores = 6.56707
CFS merit scores = 6.58384
CFS merit scores = 6.60051
CFS merit scores = 6.61671
CFS merit scores = 6.63243
CFS merit scores = 6.64794
CFS merit scores = 6.66328
CFS merit scores = 6.67863
CFS merit scores = 6.69317
CFS merit scores = 6.70703
CFS merit scores = 6.71947
CFS merit scores = 6.73147
CFS merit scores = 6.74153
CFS merit scores = 6.75145
CFS merit scores = 6.76143
CFS merit scores = 6.77131
CFS merit scores = 6.77874
CFS merit scores = 6.78623
CFS merit scores = 6.79366
CFS merit scores = 6.80063
CFS merit scores = 6.80756
CFS merit scores = 6.81483
CFS merit scores = 6.82182
CFS merit scores = 6.82885
CFS merit scores = 6.83598
CFS merit scores = 6.84255
CFS merit scores = 6.84845
CFS merit scores = 6.85281
CFS merit scores = 6.85592
CFS merit scores = 6.85908
CFS merit scores = 6.86246
CFS merit scores = 6.86618
CFS merit scores = 6.87012
CFS merit scores = 6.87405
CFS merit scores = 6.87816
CFS merit scores = 6.88236
CFS merit scores = 6.88595
CFS merit scores = 6.88892
CFS merit scores = 6.89217
CFS merit scores = 6.89533
CFS merit scores = 6.89823
CFS merit scores = 6.90111
CFS merit scores = 6.90378
CFS merit scores = 6.906
CFS merit scores = 6.90789
CFS merit scores = 6.90895
CFS merit scores = 6.90997
CFS merit scores = 6.91098
CFS merit scores = 6.91146
CFS merit scores = 6.91133
CFS merit scores = 6.91053
CFS merit scores = 6.91011
CFS merit scores = 6.90965
CFS merit scores = 6.90899
CFS merit scores = 6.90798
CFS merit scores = 6.90699
CFS merit scores = 6.90563
CFS merit scores = 6.90462
CFS merit scores = 6.90294
CFS merit scores = 6.90153
CFS merit scores = 6.90019
CFS merit scores = 6.89835
CFS merit scores = 6.89666
CFS merit scores = 6.89472
CFS merit scores = 6.89287
CFS merit scores = 6.89086
CFS merit scores = 6.88845
CFS merit scores = 6.88623
CFS merit scores = 6.88397
CFS merit scores = 6.8817
CFS merit scores = 6.87911
CFS merit scores = 6.87623
CFS merit scores = 6.87329
CFS merit scores = 6.87039
CFS merit scores = 6.86754
CFS merit scores = 6.86483
CFS merit scores = 6.86057
CFS merit scores = 6.85632
CFS merit scores = 6.85219
CFS merit scores = 6.84823
CFS merit scores = 6.84455
CFS merit scores = 6.84089
CFS merit scores = 6.83676
CFS merit scores = 6.83261
CFS merit scores = 6.82795
CFS merit scores = 6.82333
CFS merit scores = 6.81881
CFS merit scores = 6.81432
CFS merit scores = 6.80958
CFS merit scores = 6.80473
CFS merit scores = 6.79994
CFS merit scores = 6.79541
CFS merit scores = 6.79066
CFS merit scores = 6.78613
CFS merit scores = 6.78157
CFS merit scores = 6.77714
CFS merit scores = 6.77284
CFS merit scores = 6.76806
CFS merit scores = 6.76326
CFS merit scores = 6.75862
CFS merit scores = 6.75413
CFS merit scores = 6.74971
CFS merit scores = 6.7453
CFS merit scores = 6.74072
CFS merit scores = 6.73607
CFS merit scores = 6.73143
CFS merit scores = 6.72653
CFS merit scores = 6.72162
CFS merit scores = 6.71655
CFS merit scores = 6.71158
CFS merit scores = 6.70664
CFS merit scores = 6.70172
CFS merit scores = 6.69643
CFS merit scores = 6.69124
CFS merit scores = 6.68584
CFS merit scores = 6.68042
CFS merit scores = 6.67507
CFS merit scores = 6.66958
CFS merit scores = 6.66421
CFS merit scores = 6.65878
CFS merit scores = 6.65299
CFS merit scores = 6.64738
CFS merit scores = 6.64132
CFS merit scores = 6.63546
CFS merit scores = 6.62973
CFS merit scores = 6.62401
CFS merit scores = 6.61786
CFS merit scores = 6.61168
CFS merit scores = 6.60534
CFS merit scores = 6.59914
CFS merit scores = 6.5931
CFS merit scores = 6.58722
CFS merit scores = 6.5815
CFS merit scores = 6.57535
CFS merit scores = 6.56905
CFS merit scores = 6.56233
CFS merit scores = 6.55566
CFS merit scores = 6.54899
CFS merit scores = 6.54227
CFS merit scores = 6.53568
CFS merit scores = 6.52922
CFS merit scores = 6.52277
CFS merit scores = 6.51629
CFS merit scores = 6.5098
CFS merit scores = 6.50328
CFS merit scores = 6.49676
CFS merit scores = 6.49043
CFS merit scores = 6.4834
CFS merit scores = 6.47651
CFS merit scores = 6.46962
CFS merit scores = 6.46246
CFS merit scores = 6.45534
CFS merit scores = 6.44831
CFS merit scores = 6.44124
CFS merit scores = 6.43404
CFS merit scores = 6.42667
CFS merit scores = 6.41946
CFS merit scores = 6.41228
CFS merit scores = 6.40496
CFS merit scores = 6.39775
CFS merit scores = 6.3906
CFS merit scores = 6.38351
CFS merit scores = 6.37638
CFS merit scores = 6.36932
CFS merit scores = 6.36222
CFS merit scores = 6.3549
CFS merit scores = 6.34767
CFS merit scores = 6.3402
CFS merit scores = 6.33279
CFS merit scores = 6.32495
CFS merit scores = 6.31721
CFS merit scores = 6.30956
CFS merit scores = 6.30196
CFS merit scores = 6.29429
CFS merit scores = 6.28669
CFS merit scores = 6.27924
CFS merit scores = 6.2717
CFS merit scores = 6.26406
CFS merit scores = 6.25618
CFS merit scores = 6.24818
CFS merit scores = 6.24034
CFS merit scores = 6.23246
CFS merit scores = 6.22461
CFS merit scores = 6.21671
CFS merit scores = 6.2089
CFS merit scores = 6.20112
CFS merit scores = 6.19346
CFS merit scores = 6.18587
CFS merit scores = 6.17819
CFS merit scores = 6.17053
CFS merit scores = 6.16294
CFS merit scores = 6.15537
CFS merit scores = 6.14787
CFS merit scores = 6.14047
CFS merit scores = 6.13308
CFS merit scores = 6.1257
CFS merit scores = 6.11845
CFS merit scores = 6.11102
CFS merit scores = 6.10368
CFS merit scores = 6.09646
CFS merit scores = 6.08933
CFS merit scores = 6.08183
CFS merit scores = 6.07435
CFS merit scores = 6.06674
CFS merit scores = 6.0592
CFS merit scores = 6.05174
CFS merit scores = 6.04431
CFS merit scores = 6.03686
CFS merit scores = 6.02949
CFS merit scores = 6.02204
CFS merit scores = 6.01463
CFS merit scores = 6.0071
CFS merit scores = 5.99961
CFS merit scores = 5.99223
CFS merit scores = 5.98493
CFS merit scores = 5.97775
CFS merit scores = 5.97053
CFS merit scores = 5.96337
CFS merit scores = 5.95599
CFS merit scores = 5.9487
CFS merit scores = 5.94148
CFS merit scores = 5.93415
CFS merit scores = 5.9269
CFS merit scores = 5.91973
CFS merit scores = 5.91257
CFS merit scores = 5.90533
CFS merit scores = 5.89818
CFS merit scores = 5.89117
CFS merit scores = 5.88429
CFS merit scores = 5.87752
CFS merit scores = 5.8707
CFS merit scores = 5.86387
CFS merit scores = 5.85716
CFS merit scores = 5.85054
CFS merit scores = 5.844
CFS merit scores = 5.83753
CFS merit scores = 5.83091
CFS merit scores = 5.82439
CFS merit scores = 5.81794
CFS merit scores = 5.81155
CFS merit scores = 5.80523
CFS merit scores = 5.79891
CFS merit scores = 5.7926
CFS merit scores = 5.78634
CFS merit scores = 5.7802
CFS merit scores = 5.77404
CFS merit scores = 5.7678
CFS merit scores = 5.76166
CFS merit scores = 5.75552
CFS merit scores = 5.7493
CFS merit scores = 5.74308
CFS merit scores = 5.7369
CFS merit scores = 5.73085
CFS merit scores = 5.7247
CFS merit scores = 5.71859
CFS merit scores = 5.71258
CFS merit scores = 5.70657
CFS merit scores = 5.70066
CFS merit scores = 5.69482
CFS merit scores = 5.68909
CFS merit scores = 5.68338
CFS merit scores = 5.67764
CFS merit scores = 5.67187
CFS merit scores = 5.66611
CFS merit scores = 5.66047
CFS merit scores = 5.6547
CFS merit scores = 5.64902
CFS merit scores = 5.64335
CFS merit scores = 5.63776
CFS merit scores = 5.63223
CFS merit scores = 5.62673
CFS merit scores = 5.62124
CFS merit scores = 5.61575
CFS merit scores = 5.61033
CFS merit scores = 5.60494
CFS merit scores = 5.59957
CFS merit scores = 5.59428
CFS merit scores = 5.58901
CFS merit scores = 5.5838
CFS merit scores = 5.5786
CFS merit scores = 5.57349
CFS merit scores = 5.56832
CFS merit scores = 5.56322
CFS merit scores = 5.55814
CFS merit scores = 5.55308
CFS merit scores = 5.54803
CFS merit scores = 5.54303
CFS merit scores = 5.53807
CFS merit scores = 5.53314
CFS merit scores = 5.52821
CFS merit scores = 5.52331
CFS merit scores = 5.51834
CFS merit scores = 5.51333
CFS merit scores = 5.50839
CFS merit scores = 5.50344
CFS merit scores = 5.49857
CFS merit scores = 5.49374
CFS merit scores = 5.48898
CFS merit scores = 5.4842
CFS merit scores = 5.47932
CFS merit scores = 5.47445
CFS merit scores = 5.46957
CFS merit scores = 5.46465
CFS merit scores = 5.45983
CFS merit scores = 5.45504
CFS merit scores = 5.45021
CFS merit scores = 5.44535
CFS merit scores = 5.4405
CFS merit scores = 5.43568
CFS merit scores = 5.43094
CFS merit scores = 5.42611
CFS merit scores = 5.42127
CFS merit scores = 5.41641
CFS merit scores = 5.4116
CFS merit scores = 5.40684
CFS merit scores = 5.40204
CFS merit scores = 5.39732
CFS merit scores = 5.3926
CFS merit scores = 5.38793
CFS merit scores = 5.38333
CFS merit scores = 5.37857
CFS merit scores = 5.37381
CFS merit scores = 5.36898
CFS merit scores = 5.36417
CFS merit scores = 5.35934
CFS merit scores = 5.35445
CFS merit scores = 5.3495
CFS merit scores = 5.34462
CFS merit scores = 5.33978
CFS merit scores = 5.33489
CFS merit scores = 5.33002
CFS merit scores = 5.32521
CFS merit scores = 5.32045
CFS merit scores = 5.31556
CFS merit scores = 5.31068
CFS merit scores = 5.30581
CFS merit scores = 5.30091
CFS merit scores = 5.29606
CFS merit scores = 5.29112
CFS merit scores = 5.28621
CFS merit scores = 5.28135
CFS merit scores = 5.27654
CFS merit scores = 5.27176
CFS merit scores = 5.26698
CFS merit scores = 5.26216
CFS merit scores = 5.25735
CFS merit scores = 5.25255
CFS merit scores = 5.24779
CFS merit scores = 5.24288
CFS merit scores = 5.23782
CFS merit scores = 5.23282
CFS merit scores = 5.22782
CFS merit scores = 5.22278
CFS merit scores = 5.21766
CFS merit scores = 5.21256
CFS merit scores = 5.20743
CFS merit scores = 5.20227
CFS merit scores = 5.19707
CFS merit scores = 5.19196
CFS merit scores = 5.1867
CFS merit scores = 5.18147
CFS merit scores = 5.17629
CFS merit scores = 5.17108
CFS merit scores = 5.16592
CFS merit scores = 5.1608
CFS merit scores = 5.15571
CFS merit scores = 5.15058
CFS merit scores = 5.14542
CFS merit scores = 5.14025
CFS merit scores = 5.13513
CFS merit scores = 5.13
CFS merit scores = 5.1248
CFS merit scores = 5.11949
CFS merit scores = 5.11419
CFS merit scores = 5.1089
CFS merit scores = 5.10343
CFS merit scores = 5.09797
CFS merit scores = 5.09257
CFS merit scores = 5.08715
CFS merit scores = 5.08164
CFS merit scores = 5.07604
CFS merit scores = 5.07036
CFS merit scores = 5.06462
CFS merit scores = 5.05895
CFS merit scores = 5.05307
CFS merit scores = 5.04722
CFS merit scores = 5.04145
CFS merit scores = 5.03573
CFS merit scores = 5.02977
CFS merit scores = 5.02385
CFS merit scores = 5.01772
CFS merit scores = 5.01164
CFS merit scores = 5.00534
CFS merit scores = 4.99899
CFS merit scores = 4.99266
CFS merit scores = 4.98632
CFS merit scores = 4.97994
CFS merit scores = 4.97345
CFS merit scores = 4.96688
CFS merit scores = 4.96035
CFS merit scores = 4.95379
CFS merit scores = 4.94693
CFS merit scores = 4.93998
CFS merit scores = 4.93306
CFS merit scores = 4.92621
CFS merit scores = 4.91924
CFS merit scores = 4.91229
CFS merit scores = 4.90525
CFS merit scores = 4.89828
CFS merit scores = 4.89131
CFS merit scores = 4.88433
CFS merit scores = 4.87703
CFS merit scores = 4.86979
CFS merit scores = 4.86245
CFS merit scores = 4.85501
CFS merit scores = 4.847
CFS merit scores = 4.83901
CFS merit scores = 4.83104
CFS merit scores = 4.82309
CFS merit scores = 4.81463
CFS merit scores = 4.80461
CFS merit scores = 4.79428
CFS merit scores = 4.7796
cnt = 1	feature = 63	correl = -0.323451	descr = Gibbs_of_Target_Sequence__Pos_20_Step_1
cnt = 2	feature = 615	correl = -0.203329	descr = N_Gram_TCTC
cnt = 3	feature = 53	correl = -0.207086	descr = Gibbs_of_Target_Sequence__Pos_7_Step_1
cnt = 4	feature = 685	correl = 0.0627479	descr = N_Gram_TTGCA
cnt = 5	feature = 552	correl = 0.0847243	descr = N_Gram_GTTCC
cnt = 6	feature = 629	correl = -0.0813739	descr = N_Gram_TGAGA
cnt = 7	feature = 627	correl = 0.0508648	descr = N_Gram_TGAAA
cnt = 8	feature = 401	correl = 0.0883378	descr = N_Gram_GACGG
cnt = 9	feature = 160	correl = 0.0448498	descr = N_Gram_ACAGC
cnt = 10	feature = 398	correl = -0.0445929	descr = N_Gram_GACCC
cnt = 11	feature = 473	correl = 0.114234	descr = N_Gram_GGAAA
cnt = 12	feature = 674	correl = 0.0442881	descr = N_Gram_TTCGA
cnt = 13	feature = 321	correl = 0.0729367	descr = N_Gram_CGACA
cnt = 14	feature = 607	correl = 0.0799585	descr = N_Gram_TCGAC
cnt = 15	feature = 353	correl = 0.0785541	descr = N_Gram_CGTGG
cnt = 16	feature = 351	correl = 0.070128	descr = N_Gram_CGTGA
cnt = 17	feature = 598	correl = 0.0518716	descr = N_Gram_TCCCG
cnt = 18	feature = 457	correl = 0.0448498	descr = N_Gram_GCGTA
cnt = 19	feature = 445	correl = 0.0448498	descr = N_Gram_GCCGA
cnt = 20	feature = 301	correl = 0.0448498	descr = N_Gram_CCCCG
cnt = 21	feature = 412	correl = 0.093275	descr = N_Gram_GAGTC
cnt = 22	feature = 322	correl = -0.0492413	descr = N_Gram_CGACC
cnt = 23	feature = 429	correl = 0.0724704	descr = N_Gram_GCAAT
cnt = 24	feature = 482	correl = 0.0890426	descr = N_Gram_GGAGT
cnt = 25	feature = 524	correl = 0.0501302	descr = N_Gram_GTATA
cnt = 26	feature = 578	correl = 0.0750185	descr = N_Gram_TATAT
cnt = 27	feature = 550	correl = 0.0883378	descr = N_Gram_GTTAA
cnt = 28	feature = 232	correl = -0.0455511	descr = N_Gram_ATCAA
cnt = 29	feature = 664	correl = 0.0799585	descr = N_Gram_TTAAG
cnt = 30	feature = 609	correl = -0.0492413	descr = N_Gram_TCGCA
cnt = 31	feature = 648	correl = 0.0877997	descr = N_Gram_TGGGG
cnt = 32	feature = 542	correl = 0.0567868	descr = N_Gram_GTGCG
cnt = 33	feature = 432	correl = 0.0824809	descr = N_Gram_GCACT
cnt = 34	feature = 637	correl = 0.0518716	descr = N_Gram_TGCCG
cnt = 35	feature = 610	correl = 0.0648799	descr = N_Gram_TCGGA
cnt = 36	feature = 512	correl = 0.0448498	descr = N_Gram_GGGGT
cnt = 37	feature = 208	correl = -0.0498252	descr = N_Gram_AGGGC
cnt = 38	feature = 419	correl = -0.055789	descr = N_Gram_GATCG
cnt = 39	feature = 564	correl = 0.0648342	descr = N_Gram_TAACA
cnt = 40	feature = 391	correl = 0.0525049	descr = N_Gram_GAAAC
cnt = 41	feature = 242	correl = -0.0455511	descr = N_Gram_ATGCA
cnt = 42	feature = 361	correl = 0.0857534	descr = N_Gram_CTATT
cnt = 43	feature = 438	correl = -0.045389	descr = N_Gram_GCATG
cnt = 44	feature = 515	correl = -0.0445854	descr = N_Gram_GGGTT
cnt = 45	feature = 416	correl = 0.0455868	descr = N_Gram_GATAC
cnt = 46	feature = 313	correl = 0.108045	descr = N_Gram_CCTCA
cnt = 47	feature = 688	correl = -0.0474312	descr = N_Gram_TTGGA
cnt = 48	feature = 267	correl = -0.0447454	descr = N_Gram_CACCC
cnt = 49	feature = 290	correl = 0.0476934	descr = N_Gram_CCAAT
cnt = 50	feature = 320	correl = 0.0446263	descr = N_Gram_CGAAG
cnt = 51	feature = 246	correl = 0.0631997	descr = N_Gram_ATGTT
cnt = 52	feature = 308	correl = 0.0550859	descr = N_Gram_CCGGC
cnt = 53	feature = 675	correl = 0.0496272	descr = N_Gram_TTCGC
cnt = 54	feature = 396	correl = 0.0527757	descr = N_Gram_GAATC
cnt = 55	feature = 345	correl = -0.0705616	descr = N_Gram_CGTAA
cnt = 56	feature = 228	correl = 0.0463331	descr = N_Gram_ATAGC
cnt = 57	feature = 207	correl = -0.0651342	descr = N_Gram_AGGCT
cnt = 58	feature = 348	correl = -0.0456528	descr = N_Gram_CGTCC
cnt = 59	feature = 311	correl = -0.0543331	descr = N_Gram_CCGTC
cnt = 60	feature = 310	correl = -0.0620699	descr = N_Gram_CCGGT
cnt = 61	feature = 555	correl = 0.0445252	descr = N_Gram_GTTGC
cnt = 62	feature = 407	correl = -0.0480842	descr = N_Gram_GAGCC
cnt = 63	feature = 527	correl = -0.0514624	descr = N_Gram_GTCAA
cnt = 64	feature = 339	correl = 0.0591247	descr = N_Gram_CGGCG
cnt = 65	feature = 217	correl = -0.0439411	descr = N_Gram_AGTGA
cnt = 66	feature = 82	correl = -0.0574263	descr = Xue_Structure_Feature_A010
cnt = 67	feature = 620	correl = -0.0502427	descr = N_Gram_TCTGC
cnt = 68	feature = 287	correl = -0.0499246	descr = N_Gram_CATGC
cnt = 69	feature = 427	correl = 0.0491552	descr = N_Gram_GCAAA
cnt = 70	feature = 247	correl = -0.0547916	descr = N_Gram_ATTAC
cnt = 71	feature = 511	correl = 0.0756844	descr = N_Gram_GGGGG
cnt = 72	feature = 316	correl = 0.0588881	descr = N_Gram_CCTGC
cnt = 73	feature = 653	correl = 0.0587498	descr = N_Gram_TGTAA
cnt = 74	feature = 618	correl = 0.0565305	descr = N_Gram_TCTCG
cnt = 75	feature = 424	correl = -0.0691849	descr = N_Gram_GATTT
cnt = 76	feature = 236	correl = -0.097297	descr = N_Gram_ATCGG
cnt = 77	feature = 611	correl = 0.0940019	descr = N_Gram_TCGGC
cnt = 78	feature = 224	correl = -0.14922	descr = N_Gram_ATAAG
cnt = 79	feature = 260	correl = 0.0613338	descr = N_Gram_CAAGC
cnt = 80	feature = 394	correl = -0.0442622	descr = N_Gram_GAAGG
cnt = 81	feature = 667	correl = -0.0851363	descr = N_Gram_TTATA
cnt = 82	feature = 406	correl = 0.0576854	descr = N_Gram_GAGAT
cnt = 83	feature = 238	correl = 0.0624371	descr = N_Gram_ATCTG
cnt = 84	feature = 597	correl = 0.0606099	descr = N_Gram_TCCCA
cnt = 85	feature = 556	correl = 0.0973739	descr = N_Gram_GTTGG
cnt = 86	feature = 492	correl = 0.132646	descr = N_Gram_GGCCT
cnt = 87	feature = 490	correl = 0.0885511	descr = N_Gram_GGCCC
cnt = 88	feature = 576	correl = 0.0624943	descr = N_Gram_TATAA
cnt = 89	feature = 324	correl = 0.0883378	descr = N_Gram_CGACT
cnt = 90	feature = 543	correl = 0.0585331	descr = N_Gram_GTGCT
cnt = 91	feature = 249	correl = 0.046881	descr = N_Gram_ATTGA
cnt = 92	feature = 225	correl = 0.0542735	descr = N_Gram_ATACA
cnt = 93	feature = 657	correl = 0.0685304	descr = N_Gram_TGTGA
cnt = 94	feature = 551	correl = -0.0790862	descr = N_Gram_GTTAC
cnt = 95	feature = 666	correl = -0.0735572	descr = N_Gram_TTACC
cnt = 96	feature = 235	correl = -0.0492413	descr = N_Gram_ATCGC
cnt = 97	feature = 250	correl = 0.0931278	descr = N_Gram_ATTGT
cnt = 98	feature = 332	correl = 0.0567868	descr = N_Gram_CGCTA
cnt = 99	feature = 514	correl = 0.0924545	descr = N_Gram_GGGTC
cnt = 100	feature = 545	correl = 0.112764	descr = N_Gram_GTGGC
cnt = 101	feature = 447	correl = -0.056263	descr = N_Gram_GCCGT
cnt = 102	feature = 417	correl = 0.075923	descr = N_Gram_GATAT
cnt = 103	feature = 392	correl = 0.100755	descr = N_Gram_GAAAG
cnt = 104	feature = 491	correl = 0.0493993	descr = N_Gram_GGCCG
cnt = 105	feature = 520	correl = 0.0549401	descr = N_Gram_GGTGC
cnt = 106	feature = 600	correl = -0.0649711	descr = N_Gram_TCCGC
cnt = 107	feature = 676	correl = -0.0780625	descr = N_Gram_TTCGG
cnt = 108	feature = 299	correl = 0.0835186	descr = N_Gram_CCCAC
cnt = 109	feature = 635	correl = 0.106086	descr = N_Gram_TGCAA
cnt = 110	feature = 575	correl = -0.0732699	descr = N_Gram_TAGCC
cnt = 111	feature = 303	correl = 0.0684582	descr = N_Gram_CCCGC
cnt = 112	feature = 573	correl = -0.0629578	descr = N_Gram_TAGAT
cnt = 113	feature = 315	correl = 0.0599956	descr = N_Gram_CCTCG
cnt = 114	feature = 325	correl = 0.102203	descr = N_Gram_CGAGG
cnt = 115	feature = 403	correl = 0.0960289	descr = N_Gram_GACTA
cnt = 116	feature = 266	correl = 0.0553163	descr = N_Gram_CACCA
cnt = 117	feature = 433	correl = -0.0707097	descr = N_Gram_GCAGA
cnt = 118	feature = 397	correl = 0.0729367	descr = N_Gram_GACAG
cnt = 119	feature = 380	correl = 0.0570962	descr = N_Gram_CTTCC
cnt = 120	feature = 326	correl = -0.0912834	descr = N_Gram_CGAGT
cnt = 121	feature = 209	correl = 0.10018	descr = N_Gram_AGGGG
cnt = 122	feature = 219	correl = 0.0883378	descr = N_Gram_AGTTA
cnt = 123	feature = 649	correl = 0.0460523	descr = N_Gram_TGGGT
cnt = 124	feature = 504	correl = 0.0756844	descr = N_Gram_GGGCA
cnt = 125	feature = 641	correl = 0.0884103	descr = N_Gram_TGGAG
cnt = 126	feature = 580	correl = -0.0568288	descr = N_Gram_TATTC
cnt = 127	feature = 449	correl = 0.0605773	descr = N_Gram_GCCTC
cnt = 128	feature = 389	correl = 0.0577329	descr = N_Gram_CTTTG
cnt = 129	feature = 291	correl = -0.0450395	descr = N_Gram_CCACG
cnt = 130	feature = 631	correl = -0.0444781	descr = N_Gram_TGATC
cnt = 131	feature = 570	correl = 0.0958045	descr = N_Gram_TACGA
cnt = 132	feature = 336	correl = 0.057566	descr = N_Gram_CGGAC
cnt = 133	feature = 363	correl = 0.0649461	descr = N_Gram_CTCAA
cnt = 134	feature = 474	correl = -0.0500075	descr = N_Gram_GGAAC
cnt = 135	feature = 456	correl = 0.0575207	descr = N_Gram_GCGGG
cnt = 136	feature = 360	correl = 0.0624943	descr = N_Gram_CTATA
cnt = 137	feature = 218	correl = 0.102945	descr = N_Gram_AGTGT
cnt = 138	feature = 682	correl = -0.051803	descr = N_Gram_TTGAA
cnt = 139	feature = 636	correl = 0.0931096	descr = N_Gram_TGCAC
cnt = 140	feature = 579	correl = 0.0624687	descr = N_Gram_TATGT
cnt = 141	feature = 574	correl = 0.0802415	descr = N_Gram_TAGCA
cnt = 142	feature = 691	correl = 0.0843309	descr = N_Gram_TTGTG
cnt = 143	feature = 312	correl = 0.0784148	descr = N_Gram_CCGTG
cnt = 144	feature = 577	correl = -0.0591493	descr = N_Gram_TATAC
cnt = 145	feature = 451	correl = -0.0771366	descr = N_Gram_GCGAC
cnt = 146	feature = 647	correl = 0.0511865	descr = N_Gram_TGGGA
cnt = 147	feature = 528	correl = 0.175823	descr = N_Gram_GTCAG
cnt = 148	feature = 563	correl = 0.0605012	descr = N_Gram_TAAAT
cnt = 149	feature = 304	correl = 0.0702418	descr = N_Gram_CCCGG
cnt = 150	feature = 295	correl = 0.0455395	descr = N_Gram_CCATC
cnt = 151	feature = 421	correl = -0.0584037	descr = N_Gram_GATGC
cnt = 152	feature = 494	correl = 0.0748259	descr = N_Gram_GGCGC
cnt = 153	feature = 423	correl = -0.0595979	descr = N_Gram_GATTA
cnt = 154	feature = 690	correl = -0.0539225	descr = N_Gram_TTGTA
cnt = 155	feature = 400	correl = -0.064095	descr = N_Gram_GACCT
cnt = 156	feature = 298	correl = 0.0721959	descr = N_Gram_CCCAA
cnt = 157	feature = 525	correl = -0.0627469	descr = N_Gram_GTATC
cnt = 158	feature = 540	correl = 0.047812	descr = N_Gram_GTGAC
cnt = 159	feature = 452	correl = 0.0737702	descr = N_Gram_GCGAG
cnt = 160	feature = 613	correl = 0.0558992	descr = N_Gram_TCGTT
cnt = 161	feature = 211	correl = 0.0755699	descr = N_Gram_AGGTT
cnt = 162	feature = 278	correl = 0.0832083	descr = N_Gram_CAGGA
cnt = 163	feature = 654	correl = -0.0614479	descr = N_Gram_TGTCA
cnt = 164	feature = 263	correl = 0.077832	descr = N_Gram_CACAG
cnt = 165	feature = 264	correl = 0.0779496	descr = N_Gram_CACAT
cnt = 166	feature = 275	correl = 0.0773478	descr = N_Gram_CAGCG
cnt = 167	feature = 686	correl = -0.141277	descr = N_Gram_TTGCG
cnt = 168	feature = 535	correl = 0.0982776	descr = N_Gram_GTCGG
cnt = 169	feature = 469	correl = 0.0614257	descr = N_Gram_GCTTT
cnt = 170	feature = 651	correl = 0.0544855	descr = N_Gram_TGGTA
cnt = 171	feature = 484	correl = 0.0649314	descr = N_Gram_GGATT
cnt = 172	feature = 500	correl = 0.0518907	descr = N_Gram_GGGAA
cnt = 173	feature = 659	correl = 0.0503127	descr = N_Gram_TGTGT
cnt = 174	feature = 683	correl = -0.0663177	descr = N_Gram_TTGAC
cnt = 175	feature = 461	correl = 0.0858528	descr = N_Gram_GCTAT
cnt = 176	feature = 261	correl = 0.0821646	descr = N_Gram_CAAGG
cnt = 177	feature = 530	correl = -0.0908798	descr = N_Gram_GTCCA
cnt = 178	feature = 220	correl = 0.0496638	descr = N_Gram_AGTTG
cnt = 179	feature = 274	correl = 0.0834702	descr = N_Gram_CAGCA
cnt = 180	feature = 314	correl = -0.0881514	descr = N_Gram_CCTCC
cnt = 181	feature = 257	correl = -0.0669001	descr = N_Gram_CAAAT
cnt = 182	feature = 589	correl = -0.0584076	descr = N_Gram_TCATA
cnt = 183	feature = 441	correl = 0.0978444	descr = N_Gram_GCCAG
cnt = 184	feature = 335	correl = 0.0528762	descr = N_Gram_CGGAA
cnt = 185	feature = 483	correl = -0.0892388	descr = N_Gram_GGATC
cnt = 186	feature = 623	correl = -0.12972	descr = N_Gram_TCTTA
cnt = 187	feature = 328	correl = -0.0589092	descr = N_Gram_CGATC
cnt = 188	feature = 272	correl = 0.0966225	descr = N_Gram_CACTC
cnt = 189	feature = 450	correl = 0.132646	descr = N_Gram_GCCTT
cnt = 190	feature = 478	correl = 0.0981411	descr = N_Gram_GGACG
cnt = 191	feature = 399	correl = 0.0523441	descr = N_Gram_GACCG
cnt = 192	feature = 258	correl = 0.0465688	descr = N_Gram_CAACA
cnt = 193	feature = 371	correl = -0.0737816	descr = N_Gram_CTGAT
cnt = 194	feature = 533	correl = -0.0908226	descr = N_Gram_GTCGA
cnt = 195	feature = 660	correl = -0.0517423	descr = N_Gram_TGTTA
cnt = 196	feature = 446	correl = 0.0580428	descr = N_Gram_GCCGC
cnt = 197	feature = 655	correl = 0.0470969	descr = N_Gram_TGTCT
cnt = 198	feature = 459	correl = 0.0945911	descr = N_Gram_GCGTG
cnt = 199	feature = 443	correl = 0.0852157	descr = N_Gram_GCCCA
cnt = 200	feature = 244	correl = 0.0730959	descr = N_Gram_ATGGG
cnt = 201	feature = 584	correl = 0.0946775	descr = N_Gram_TCACC
cnt = 202	feature = 252	correl = -0.0568396	descr = N_Gram_ATTTG
cnt = 203	feature = 323	correl = -0.0971821	descr = N_Gram_CGACG
cnt = 204	feature = 385	correl = 0.0896129	descr = N_Gram_CTTGG
cnt = 205	feature = 546	correl = 0.0774851	descr = N_Gram_GTGGT
cnt = 206	feature = 531	correl = 0.050868	descr = N_Gram_GTCCC
cnt = 207	feature = 497	correl = 0.153635	descr = N_Gram_GGCTT
cnt = 208	feature = 285	correl = -0.0664047	descr = N_Gram_CATCG
cnt = 209	feature = 226	correl = -0.0793273	descr = N_Gram_ATACT
cnt = 210	feature = 331	correl = 0.0590235	descr = N_Gram_CGCCG
cnt = 211	feature = 671	correl = 0.0448979	descr = N_Gram_TTCAG
cnt = 212	feature = 510	correl = 0.0877997	descr = N_Gram_GGGGC
cnt = 213	feature = 672	correl = 0.0797186	descr = N_Gram_TTCCA
cnt = 214	feature = 517	correl = -0.0707976	descr = N_Gram_GGTAA
cnt = 215	feature = 440	correl = -0.0510814	descr = N_Gram_GCCAA
cnt = 216	feature = 481	correl = 0.106159	descr = N_Gram_GGAGC
cnt = 217	feature = 428	correl = 0.0956937	descr = N_Gram_GCAAC
cnt = 218	feature = 378	correl = -0.124955	descr = N_Gram_CTTAT
cnt = 219	feature = 384	correl = -0.112504	descr = N_Gram_CTTGC
cnt = 220	feature = 375	correl = 0.0453749	descr = N_Gram_CTGTG
cnt = 221	feature = 281	correl = 0.129518	descr = N_Gram_CAGTG
cnt = 222	feature = 593	correl = 0.0584476	descr = N_Gram_TCCAA
cnt = 223	feature = 645	correl = 0.146803	descr = N_Gram_TGGCT
cnt = 224	feature = 467	correl = 0.0799764	descr = N_Gram_GCTGG
cnt = 225	feature = 454	correl = 0.0515601	descr = N_Gram_GCGGA
cnt = 226	feature = 455	correl = 0.064167	descr = N_Gram_GCGGC
cnt = 227	feature = 411	correl = 0.0619766	descr = N_Gram_GAGGT
cnt = 228	feature = 216	correl = -0.151815	descr = N_Gram_AGTCT
cnt = 229	feature = 364	correl = 0.0682814	descr = N_Gram_CTCAC
cnt = 230	feature = 233	correl = -0.0463311	descr = N_Gram_ATCCT
cnt = 231	feature = 286	correl = 0.0786939	descr = N_Gram_CATCT
cnt = 232	feature = 344	correl = 0.0532839	descr = N_Gram_CGGTT
cnt = 233	feature = 280	correl = 0.0815473	descr = N_Gram_CAGTA
cnt = 234	feature = 466	correl = 0.0652103	descr = N_Gram_GCTGC
cnt = 235	feature = 505	correl = 0.10175	descr = N_Gram_GGGCC
cnt = 236	feature = 701	correl = -0.0691456	descr = N_Gram_TTTTG
cnt = 237	feature = 477	correl = 0.104332	descr = N_Gram_GGACC
cnt = 238	feature = 221	correl = -0.0874177	descr = N_Gram_AGTTT
cnt = 239	feature = 404	correl = -0.0768158	descr = N_Gram_GACTG
cnt = 240	feature = 289	correl = 0.0762287	descr = N_Gram_CCAAG
cnt = 241	feature = 586	correl = 0.0809286	descr = N_Gram_TCAGC
cnt = 242	feature = 603	correl = -0.0561181	descr = N_Gram_TCCTC
cnt = 243	feature = 502	correl = 0.114013	descr = N_Gram_GGGAG
cnt = 244	feature = 365	correl = -0.0923204	descr = N_Gram_CTCAT
cnt = 245	feature = 223	correl = -0.0875824	descr = N_Gram_ATAA
cnt = 246	feature = 612	correl = -0.0487143	descr = N_Gram_TCGTC
cnt = 247	feature = 306	correl = 0.0440284	descr = N_Gram_CCGA
cnt = 248	feature = 608	correl = -0.100801	descr = N_Gram_TCGAG
cnt = 249	feature = 341	correl = 0.107999	descr = N_Gram_CGGGA
cnt = 250	feature = 318	correl = -0.0790128	descr = N_Gram_CCTTC
cnt = 251	feature = 402	correl = -0.0805637	descr = N_Gram_GACGT
cnt = 252	feature = 435	correl = 0.0498434	descr = N_Gram_GCAGT
cnt = 253	feature = 553	correl = -0.07825	descr = N_Gram_GTTCT
cnt = 254	feature = 373	correl = 0.0498909	descr = N_Gram_CTGGA
cnt = 255	feature = 632	correl = -0.117916	descr = N_Gram_TGATT
cnt = 256	feature = 643	correl = 0.102589	descr = N_Gram_TGGCC
cnt = 257	feature = 463	correl = 0.0504524	descr = N_Gram_GCTCA
cnt = 258	feature = 390	correl = 0.0849416	descr = N_Gram_GAAA
cnt = 259	feature = 501	correl = 0.105734	descr = N_Gram_GGGAC
cnt = 260	feature = 596	correl = 0.0638738	descr = N_Gram_TCCC
cnt = 261	feature = 487	correl = 0.0854986	descr = N_Gram_GGCAT
cnt = 262	feature = 387	correl = 0.0766834	descr = N_Gram_CTTTA
cnt = 263	feature = 370	correl = -0.0576006	descr = N_Gram_CTCTC
cnt = 264	feature = 557	correl = -0.0534548	descr = N_Gram_GTTGT
cnt = 265	feature = 408	correl = 0.0904327	descr = N_Gram_GAGCT
cnt = 266	feature = 561	correl = 0.0622858	descr = N_Gram_TAAA
cnt = 267	feature = 587	correl = 0.100783	descr = N_Gram_TCAGT
cnt = 268	feature = 601	correl = -0.0849159	descr = N_Gram_TCCGG
cnt = 269	feature = 30	correl = -0.102017	descr = Position_Specific_Bin_Base_12_Base_T
cnt = 270	feature = 270	correl = -0.0648383	descr = N_Gram_CACGA
cnt = 271	feature = 241	correl = -0.0943922	descr = N_Gram_ATGC
cnt = 272	feature = 276	correl = -0.139525	descr = N_Gram_CAGCT
cnt = 273	feature = 695	correl = -0.045038	descr = N_Gram_TTTCG
cnt = 274	feature = 493	correl = -0.0520687	descr = N_Gram_GGCGA
cnt = 275	feature = 39	correl = -0.0748419	descr = Position_Specific_Bin_Base_17_Base_A
cnt = 276	feature = 26	correl = -0.0802373	descr = Position_Specific_Bin_Base_11_Base_G
cnt = 277	feature = 475	correl = 0.053315	descr = N_Gram_GGAAG
cnt = 278	feature = 413	correl = -0.0559163	descr = N_Gram_GAGTT
cnt = 279	feature = 35	correl = -0.047612	descr = Position_Specific_Bin_Base_15_Base_G
cnt = 280	feature = 537	correl = -0.0945485	descr = N_Gram_GTCTT
cnt = 281	feature = 14	correl = -0.1502	descr = Position_Specific_Bin_Base_5_Base_A
cnt = 282	feature = 25	correl = 0.0474742	descr = Position_Specific_Bin_Base_10_Base_T
cnt = 283	feature = 31	correl = -0.07318	descr = Position_Specific_Bin_Base_13_Base_A
cnt = 284	feature = 594	correl = -0.0477594	descr = N_Gram_TCCAC
cnt = 285	feature = 521	correl = 0.0622921	descr = N_Gram_GGTTG
cnt = 286	feature = 40	correl = 0.0877517	descr = Position_Specific_Bin_Base_17_Base_C
cnt = 287	feature = 55	correl = 0.0540289	descr = Gibbs_of_Target_Sequence__Pos_9_Step_1
cnt = 288	feature = 430	correl = 0.103275	descr = N_Gram_GCAC
cnt = 289	feature = 51	correl = -0.0491855	descr = Gibbs_of_Target_Sequence__Pos_4_Step_1
cnt = 290	feature = 136	correl = 0.0516237	descr = N_Gram_AACAT
cnt = 291	feature = 625	correl = -0.0460013	descr = N_Gram_TCTTG
cnt = 292	feature = 420	correl = -0.109978	descr = N_Gram_GATCT
cnt = 293	feature = 206	correl = 0.102113	descr = N_Gram_AGGCG
cnt = 294	feature = 23	correl = -0.0806504	descr = Position_Specific_Bin_Base_9_Base_T
cnt = 295	feature = 518	correl = 0.0626126	descr = N_Gram_GGTC
cnt = 296	feature = 624	correl = -0.135977	descr = N_Gram_TCTTC
cnt = 297	feature = 357	correl = 0.0501379	descr = N_Gram_CTA
cnt = 298	feature = 33	correl = -0.113363	descr = Position_Specific_Bin_Base_14_Base_A
cnt = 299	feature = 248	correl = 0.0458093	descr = N_Gram_ATTG
cnt = 300	feature = 616	correl = -0.0997089	descr = N_Gram_TCTCA
cnt = 301	feature = 342	correl = 0.128717	descr = N_Gram_CGGGC
cnt = 302	feature = 19	correl = 0.0475382	descr = Position_Specific_Bin_Base_7_Base_T
cnt = 303	feature = 302	correl = 0.0962242	descr = N_Gram_CCCG
cnt = 304	feature = 21	correl = 0.0640325	descr = Position_Specific_Bin_Base_8_Base_T
cnt = 305	feature = 628	correl = -0.0711086	descr = N_Gram_TGAAG
cnt = 306	feature = 36	correl = 0.059702	descr = Position_Specific_Bin_Base_15_Base_T
cnt = 307	feature = 436	correl = 0.0724619	descr = N_Gram_GCAT
cnt = 308	feature = 426	correl = 0.124267	descr = N_Gram_GCAA
cnt = 309	feature = 10	correl = 0.0723508	descr = Position_Specific_Bin_Base_3_Base_C
cnt = 310	feature = 41	correl = 0.0491441	descr = Position_Specific_Bin_Base_17_Base_G
cnt = 311	feature = 13	correl = 0.0510965	descr = Position_Specific_Bin_Base_4_Base_T
cnt = 312	feature = 212	correl = 0.0759502	descr = N_Gram_AGTA
cnt = 313	feature = 44	correl = 0.109365	descr = Position_Specific_Bin_Base_18_Base_C
cnt = 314	feature = 350	correl = 0.132061	descr = N_Gram_CGTG
cnt = 315	feature = 539	correl = 0.0467646	descr = N_Gram_GTGA
cnt = 316	feature = 29	correl = 0.0813304	descr = Position_Specific_Bin_Base_12_Base_G
cnt = 317	feature = 644	correl = -0.0798216	descr = N_Gram_TGGCG
cnt = 318	feature = 9	correl = -0.0546386	descr = Position_Specific_Bin_Base_2_Base_G
cnt = 319	feature = 590	correl = -0.0600296	descr = N_Gram_TCATC
cnt = 320	feature = 22	correl = 0.0575785	descr = Position_Specific_Bin_Base_9_Base_G
cnt = 321	feature = 558	correl = -0.0853291	descr = N_Gram_GTTTT
cnt = 322	feature = 646	correl = 0.105942	descr = N_Gram_TGGG
cnt = 323	feature = 46	correl = -0.0950701	descr = Position_Specific_Bin_Base_18_Base_T
cnt = 324	feature = 297	correl = 0.0864362	descr = N_Gram_CCCA
cnt = 325	feature = 72	correl = 0.102086	descr = Fold_of_RNAi_Sequence_Pos_9
cnt = 326	feature = 11	correl = -0.054391	descr = Position_Specific_Bin_Base_4_Base_A
cnt = 327	feature = 383	correl = -0.104132	descr = N_Gram_CTTGA
cnt = 328	feature = 547	correl = 0.0680015	descr = N_Gram_GTGT
cnt = 329	feature = 689	correl = 0.076648	descr = N_Gram_TTGGC
cnt = 330	feature = 227	correl = 0.0587854	descr = N_Gram_ATAG
cnt = 331	feature = 327	correl = -0.0450845	descr = N_Gram_CGAT
cnt = 332	feature = 32	correl = 0.130268	descr = Position_Specific_Bin_Base_13_Base_C
cnt = 333	feature = 24	correl = -0.0453259	descr = Position_Specific_Bin_Base_10_Base_G
cnt = 334	feature = 105	correl = 0.0534014	descr = Fold_of_Target_NoEndbrace_noends_Pos_15
cnt = 335	feature = 17	correl = -0.1439	descr = Position_Specific_Bin_Base_6_Base_A
cnt = 336	feature = 77	correl = 0.0676704	descr = Fold_of_RNAi_Sequence_Pos_15
cnt = 337	feature = 27	correl = -0.111	descr = Position_Specific_Bin_Base_12_Base_A
cnt = 338	feature = 20	correl = -0.0713928	descr = Position_Specific_Bin_Base_8_Base_C
cnt = 339	feature = 334	correl = 0.0663428	descr = N_Gram_CGGA
cnt = 340	feature = 583	correl = 0.047168	descr = N_Gram_TCAC
cnt = 341	feature = 448	correl = 0.0766245	descr = N_Gram_GCCT
cnt = 342	feature = 210	correl = 0.0639736	descr = N_Gram_AGGT
cnt = 343	feature = 509	correl = 0.0541443	descr = N_Gram_GGGGA
cnt = 344	feature = 468	correl = 0.0850152	descr = N_Gram_GCTT
cnt = 345	feature = 410	correl = 0.0564897	descr = N_Gram_GAGGC
cnt = 346	feature = 259	correl = 0.0687412	descr = N_Gram_CAAG
cnt = 347	feature = 42	correl = -0.0518736	descr = Position_Specific_Bin_Base_17_Base_T
cnt = 348	feature = 16	correl = 0.0644919	descr = Position_Specific_Bin_Base_5_Base_G
cnt = 349	feature = 34	correl = 0.119133	descr = Position_Specific_Bin_Base_14_Base_T
cnt = 350	feature = 568	correl = -0.0561881	descr = N_Gram_TAAT
cnt = 351	feature = 634	correl = 0.0907075	descr = N_Gram_TGCA
cnt = 352	feature = 237	correl = -0.064906	descr = N_Gram_ATCTC
cnt = 353	feature = 284	correl = 0.111156	descr = N_Gram_CATCC
cnt = 354	feature = 606	correl = -0.0612843	descr = N_Gram_TCGA
cnt = 355	feature = 319	correl = -0.0565901	descr = N_Gram_CCTTT
cnt = 356	feature = 656	correl = 0.0753726	descr = N_Gram_TGTG
cnt = 357	feature = 395	correl = -0.0541473	descr = N_Gram_GAAGT
cnt = 358	feature = 673	correl = -0.0480288	descr = N_Gram_TTCCG
cnt = 359	feature = 18	correl = 0.128532	descr = Position_Specific_Bin_Base_6_Base_C
cnt = 360	feature = 529	correl = -0.0531036	descr = N_Gram_GTCC
cnt = 361	feature = 239	correl = -0.0452803	descr = N_Gram_ATGA
cnt = 362	feature = 38	correl = 0.154993	descr = Position_Specific_Bin_Base_16_Base_C
cnt = 363	feature = 650	correl = 0.0482892	descr = N_Gram_TGGT
cnt = 364	feature = 265	correl = 0.0621859	descr = N_Gram_CACC
cnt = 365	feature = 251	correl = -0.0832456	descr = N_Gram_ATTT
cnt = 366	feature = 277	correl = 0.0606058	descr = N_Gram_CAGG
cnt = 367	feature = 73	correl = 0.0525042	descr = Fold_of_RNAi_Sequence_Pos_11
cnt = 368	feature = 8	correl = 0.0882388	descr = Position_Specific_Bin_Base_2_Base_C
cnt = 369	feature = 572	correl = -0.0660272	descr = N_Gram_TACTT
cnt = 370	feature = 496	correl = 0.0791347	descr = N_Gram_GGCT
cnt = 371	feature = 71	correl = 0.0570467	descr = Fold_of_RNAi_Sequence_Pos_6
cnt = 372	feature = 54	correl = -0.0557335	descr = Gibbs_of_Target_Sequence__Pos_8_Step_1
cnt = 373	feature = 565	correl = -0.099727	descr = N_Gram_TAAG
cnt = 374	feature = 544	correl = 0.0999848	descr = N_Gram_GTGG
cnt = 375	feature = 81	correl = 0.112098	descr = Xue_Structure_Feature_A101
cnt = 376	feature = 57	correl = -0.0881619	descr = Gibbs_of_Target_Sequence__Pos_13_Step_1
cnt = 377	feature = 630	correl = -0.11707	descr = N_Gram_TGAT
cnt = 378	feature = 595	correl = -0.138992	descr = N_Gram_TCCAG
cnt = 379	feature = 442	correl = 0.0479286	descr = N_Gram_GCCC
cnt = 380	feature = 59	correl = -0.0526008	descr = Gibbs_of_Target_Sequence__Pos_15_Step_1
cnt = 381	feature = 12	correl = 0.0472081	descr = Position_Specific_Bin_Base_4_Base_C
cnt = 382	feature = 476	correl = 0.0898354	descr = N_Gram_GGAC
cnt = 383	feature = 69	correl = 0.144874	descr = Fold_of_RNAi_Sequence_Pos_2
cnt = 384	feature = 234	correl = -0.0759074	descr = N_Gram_ATCG
cnt = 385	feature = 50	correl = 0.0717407	descr = Gibbs_of_Target_Sequence__Pos_3_Step_1
cnt = 386	feature = 15	correl = 0.117325	descr = Position_Specific_Bin_Base_5_Base_C
cnt = 387	feature = 604	correl = -0.108303	descr = N_Gram_TCCTT
cnt = 388	feature = 684	correl = -0.0717365	descr = N_Gram_TTGC
cnt = 389	feature = 472	correl = 0.0772817	descr = N_Gram_GGAA
cnt = 390	feature = 37	correl = -0.145207	descr = Position_Specific_Bin_Base_16_Base_A
cnt = 391	feature = 309	correl = 0.109583	descr = N_Gram_CCGGG
cnt = 392	feature = 418	correl = -0.118412	descr = N_Gram_GATC
cnt = 393	feature = 80	correl = 0.0530725	descr = Xue_Structure_Feature_A100
cnt = 394	feature = 43	correl = -0.255793	descr = Position_Specific_Bin_Base_18_Base_A
cnt = 395	feature = 532	correl = -0.0573544	descr = N_Gram_GTCG
cnt = 396	feature = 541	correl = 0.0443085	descr = N_Gram_GTGC
cnt = 397	feature = 79	correl = -0.0717641	descr = Xue_Structure_Feature_A110
cnt = 398	feature = 687	correl = 0.053639	descr = N_Gram_TTGG
cnt = 399	feature = 422	correl = -0.0491192	descr = N_Gram_GATT
cnt = 400	feature = 52	correl = -0.119077	descr = Gibbs_of_Target_Sequence__Pos_6_Step_1
cnt = 401	feature = 367	correl = -0.114791	descr = N_Gram_CTCCA
cnt = 402	feature = 67	correl = 0.157007	descr = Fold_of_RNAi_Sequence_Pos_0
cnt = 403	feature = 619	correl = -0.117051	descr = N_Gram_TCTCT
cnt = 404	feature = 486	correl = 0.096791	descr = N_Gram_GGCA
cnt = 405	feature = 60	correl = -0.111311	descr = Gibbs_of_Target_Sequence__Pos_17_Step_1
cnt = 406	feature = 62	correl = -0.284937	descr = Gibbs_of_Target_Sequence__Pos_19_Step_1
cnt = 407	feature = 56	correl = 0.0660343	descr = Gibbs_of_Target_Sequence__Pos_12_Step_1
cnt = 408	feature = 347	correl = -0.105003	descr = N_Gram_CGTC
cnt = 409	feature = 214	correl = -0.0842201	descr = N_Gram_AGTC
cnt = 410	feature = 28	correl = 0.140363	descr = Position_Specific_Bin_Base_12_Base_C
cnt = 411	feature = 388	correl = -0.0526176	descr = N_Gram_CTTTC
cnt = 412	feature = 76	correl = 0.0654704	descr = Fold_of_RNAi_Sequence_Pos_14
cnt = 413	feature = 288	correl = 0.075325	descr = N_Gram_CCAA
cnt = 414	feature = 554	correl = 0.0481514	descr = N_Gram_GTTG
cnt = 415	feature = 279	correl = 0.123132	descr = N_Gram_CAGT
cnt = 416	feature = 70	correl = 0.0647924	descr = Fold_of_RNAi_Sequence_Pos_3
cnt = 417	feature = 479	correl = 0.136895	descr = N_Gram_GGAG
cnt = 418	feature = 381	correl = -0.233488	descr = N_Gram_CTTCT
cnt = 419	feature = 488	correl = 0.152432	descr = N_Gram_GGCC
cnt = 420	feature = 536	correl = -0.081874	descr = N_Gram_GTCT
cnt = 421	feature = 58	correl = -0.201419	descr = Gibbs_of_Target_Sequence__Pos_14_Step_1
cnt = 422	feature = 503	correl = 0.139264	descr = N_Gram_GGGC
cnt = 423	feature = 61	correl = -0.19477	descr = Gibbs_of_Target_Sequence__Pos_18_Step_1
cnt = 424	feature = 702	correl = -0.104708	descr = N_Gram_TTTTT
cnt = 425	feature = 78	correl = 0.0461948	descr = Fold_of_RNAi_Sequence_Pos_16
cnt = 426	feature = 75	correl = 0.0831918	descr = Fold_of_RNAi_Sequence_Pos_13
cnt = 427	feature = 453	correl = 0.0883347	descr = N_Gram_GCGG
cnt = 428	feature = 697	correl = -0.0585	descr = N_Gram_TTTG
cnt = 429	feature = 86	correl = 0.0468023	descr = Xue_Structure_Feature_C011
cnt = 430	feature = 681	correl = -0.0861382	descr = N_Gram_TTGA
cnt = 431	feature = 679	correl = -0.129936	descr = N_Gram_TTCTT
cnt = 432	feature = 329	correl = 0.0670619	descr = N_Gram_CGCC
cnt = 433	feature = 678	correl = -0.225281	descr = N_Gram_TTCTC
cnt = 434	feature = 283	correl = 0.0655313	descr = N_Gram_CATC
cnt = 435	feature = 74	correl = 0.0886433	descr = Fold_of_RNAi_Sequence_Pos_12
cnt = 436	feature = 409	correl = 0.0726094	descr = N_Gram_GAGG
cnt = 437	feature = 368	correl = -0.119354	descr = N_Gram_CTCCT
cnt = 438	feature = 569	correl = -0.081281	descr = N_Gram_TAC
cnt = 439	feature = 508	correl = 0.0940687	descr = N_Gram_GGGG
cnt = 440	feature = 700	correl = -0.127815	descr = N_Gram_TTTTC
cnt = 441	feature = 292	correl = -0.083028	descr = N_Gram_CCAG
cnt = 442	feature = 599	correl = -0.0542676	descr = N_Gram_TCCG
cnt = 443	feature = 68	correl = 0.179941	descr = Fold_of_RNAi_Sequence_Pos_1
cnt = 444	feature = 379	correl = -0.131786	descr = N_Gram_CTTC
cnt = 445	feature = 662	correl = -0.0606262	descr = N_Gram_TTA
[truncated: 47,890 more chars]
