# Supplementary material for: Improving model predictions for RNA interference activities that use support vector machine regression by combining and filtering features
Source: BMC Bioinformatics. 2007 Jun 6;8:182. doi: 10.1186/1471-2105-8-182 (PMC1906837; doi:10.1186/1471-2105-8-182)
Supplement: Additional file 6 — tr_579_cfsfilters. The features found to be useful by Correlation based Feature in training and testing the 579 dataset by cross validation, at t-test values from 0 to 90. [file 1471-2105-8-182-S6.gz › tr_579_file_61]

61
ave count = 129.3

CFS merit scores = 1.3532
CFS merit scores = 1.58803
CFS merit scores = 1.83021
CFS merit scores = 2.05448
CFS merit scores = 2.25586
CFS merit scores = 2.44275
CFS merit scores = 2.61668
CFS merit scores = 2.77476
CFS merit scores = 2.92303
CFS merit scores = 3.06428
CFS merit scores = 3.19932
CFS merit scores = 3.32882
CFS merit scores = 3.45329
CFS merit scores = 3.57153
CFS merit scores = 3.68543
CFS merit scores = 3.79563
CFS merit scores = 3.90241
CFS merit scores = 4.00581
CFS merit scores = 4.10623
CFS merit scores = 4.204
CFS merit scores = 4.2993
CFS merit scores = 4.39228
CFS merit scores = 4.48088
CFS merit scores = 4.56468
CFS merit scores = 4.64579
CFS merit scores = 4.72242
CFS merit scores = 4.79426
CFS merit scores = 4.86368
CFS merit scores = 4.93043
CFS merit scores = 4.99535
CFS merit scores = 5.0577
CFS merit scores = 5.11644
CFS merit scores = 5.17375
CFS merit scores = 5.22604
CFS merit scores = 5.27605
CFS merit scores = 5.32383
CFS merit scores = 5.36714
CFS merit scores = 5.40824
CFS merit scores = 5.44726
CFS merit scores = 5.48564
CFS merit scores = 5.51749
CFS merit scores = 5.5471
CFS merit scores = 5.57511
CFS merit scores = 5.59775
CFS merit scores = 5.61251
CFS merit scores = 5.62566
CFS merit scores = 5.63718
CFS merit scores = 5.64722
CFS merit scores = 5.6559
CFS merit scores = 5.66448
CFS merit scores = 5.67319
CFS merit scores = 5.68163
CFS merit scores = 5.69043
CFS merit scores = 5.69877
CFS merit scores = 5.7075
CFS merit scores = 5.71395
CFS merit scores = 5.71761
CFS merit scores = 5.7197
CFS merit scores = 5.71966
CFS merit scores = 5.7197
CFS merit scores = 5.71606
CFS merit scores = 5.71196
CFS merit scores = 5.70714
CFS merit scores = 5.70268
CFS merit scores = 5.6984
CFS merit scores = 5.69472
CFS merit scores = 5.6907
CFS merit scores = 5.68671
CFS merit scores = 5.68122
CFS merit scores = 5.67594
CFS merit scores = 5.66815
CFS merit scores = 5.66025
CFS merit scores = 5.65294
CFS merit scores = 5.64589
CFS merit scores = 5.63773
CFS merit scores = 5.63002
CFS merit scores = 5.62283
CFS merit scores = 5.61567
CFS merit scores = 5.60709
CFS merit scores = 5.59957
CFS merit scores = 5.59054
CFS merit scores = 5.58199
CFS merit scores = 5.57378
CFS merit scores = 5.56578
CFS merit scores = 5.55796
CFS merit scores = 5.55094
CFS merit scores = 5.54241
CFS merit scores = 5.53317
CFS merit scores = 5.52376
CFS merit scores = 5.51482
CFS merit scores = 5.50535
CFS merit scores = 5.49491
CFS merit scores = 5.48439
CFS merit scores = 5.47417
CFS merit scores = 5.46471
CFS merit scores = 5.4555
CFS merit scores = 5.44532
CFS merit scores = 5.43589
CFS merit scores = 5.42695
CFS merit scores = 5.41843
CFS merit scores = 5.40848
CFS merit scores = 5.39903
CFS merit scores = 5.39033
CFS merit scores = 5.38213
CFS merit scores = 5.37335
CFS merit scores = 5.36475
CFS merit scores = 5.3563
CFS merit scores = 5.34701
CFS merit scores = 5.33803
CFS merit scores = 5.32896
CFS merit scores = 5.32015
CFS merit scores = 5.31147
CFS merit scores = 5.3031
CFS merit scores = 5.29407
CFS merit scores = 5.28538
CFS merit scores = 5.27602
CFS merit scores = 5.26716
CFS merit scores = 5.258
CFS merit scores = 5.24875
CFS merit scores = 5.2392
CFS merit scores = 5.23015
CFS merit scores = 5.22138
CFS merit scores = 5.21275
CFS merit scores = 5.20448
CFS merit scores = 5.19592
CFS merit scores = 5.187
CFS merit scores = 5.17852
CFS merit scores = 5.17018
CFS merit scores = 5.16183
CFS merit scores = 5.15327
CFS merit scores = 5.14479
CFS merit scores = 5.13641
CFS merit scores = 5.12816
CFS merit scores = 5.12006
CFS merit scores = 5.11194
CFS merit scores = 5.10392
CFS merit scores = 5.0958
CFS merit scores = 5.08732
CFS merit scores = 5.07881
CFS merit scores = 5.07041
CFS merit scores = 5.06246
CFS merit scores = 5.05442
CFS merit scores = 5.0464
CFS merit scores = 5.03795
CFS merit scores = 5.02946
CFS merit scores = 5.02065
CFS merit scores = 5.01216
CFS merit scores = 5.00377
CFS merit scores = 4.99485
CFS merit scores = 4.98611
CFS merit scores = 4.97689
CFS merit scores = 4.96796
CFS merit scores = 4.95842
CFS merit scores = 4.94915
CFS merit scores = 4.9396
CFS merit scores = 4.92997
CFS merit scores = 4.9207
CFS merit scores = 4.91141
CFS merit scores = 4.90152
CFS merit scores = 4.89152
CFS merit scores = 4.88181
CFS merit scores = 4.87225
CFS merit scores = 4.86206
CFS merit scores = 4.85115
CFS merit scores = 4.8404
CFS merit scores = 4.82937
CFS merit scores = 4.81839
CFS merit scores = 4.80675
CFS merit scores = 4.79547
CFS merit scores = 4.78259
CFS merit scores = 4.76949
CFS merit scores = 4.75603
CFS merit scores = 4.74172
CFS merit scores = 4.72711
CFS merit scores = 4.71269
CFS merit scores = 4.69724
CFS merit scores = 4.68097
CFS merit scores = 4.66486
CFS merit scores = 4.64893
CFS merit scores = 4.6315
CFS merit scores = 4.61416
CFS merit scores = 4.59666
CFS merit scores = 4.57871
CFS merit scores = 4.5608
CFS merit scores = 4.54184
CFS merit scores = 4.52127
CFS merit scores = 4.50053
CFS merit scores = 4.47736
CFS merit scores = 4.45001
CFS merit scores = 4.42137
cnt = 1	feature = 56	correl = -0.353201	descr = Gibbs_of_Target_Sequence__Pos_20_Step_1
cnt = 2	feature = 683	correl = -0.212999	descr = N_Gram_TTCTC
cnt = 3	feature = 391	correl = 0.0793839	descr = N_Gram_GAAA
cnt = 4	feature = 417	correl = 0.116505	descr = N_Gram_GAGTC
cnt = 5	feature = 360	correl = 0.0631922	descr = N_Gram_CTATA
cnt = 6	feature = 424	correl = -0.0556583	descr = N_Gram_GATCG
cnt = 7	feature = 578	correl = 0.0449751	descr = N_Gram_TATAG
cnt = 8	feature = 235	correl = -0.0655336	descr = N_Gram_ATGCT
cnt = 9	feature = 321	correl = -0.049196	descr = N_Gram_CGACC
cnt = 10	feature = 568	correl = -0.0463739	descr = N_Gram_TAACG
cnt = 11	feature = 555	correl = 0.0453462	descr = N_Gram_GTTAA
cnt = 12	feature = 407	correl = 0.0453462	descr = N_Gram_GACGG
cnt = 13	feature = 680	correl = 0.0447817	descr = N_Gram_TTCGA
cnt = 14	feature = 612	correl = 0.0947339	descr = N_Gram_TCGGC
cnt = 15	feature = 361	correl = 0.0806231	descr = N_Gram_CTATT
cnt = 16	feature = 351	correl = 0.079212	descr = N_Gram_CGTGG
cnt = 17	feature = 516	correl = 0.0780126	descr = N_Gram_GGGTA
cnt = 18	feature = 545	correl = 0.0573403	descr = N_Gram_GTGCG
cnt = 19	feature = 514	correl = 0.0453462	descr = N_Gram_GGGGT
cnt = 20	feature = 510	correl = 0.0453462	descr = N_Gram_GGGCT
cnt = 21	feature = 466	correl = 0.0453462	descr = N_Gram_GCGTA
cnt = 22	feature = 304	correl = 0.0453462	descr = N_Gram_CCGCA
cnt = 23	feature = 357	correl = 0.0568421	descr = N_Gram_CTACT
cnt = 24	feature = 370	correl = 0.0718503	descr = N_Gram_CTCGG
cnt = 25	feature = 222	correl = 0.0718812	descr = N_Gram_ATAGT
cnt = 26	feature = 255	correl = 0.0542035	descr = N_Gram_CACAG
cnt = 27	feature = 218	correl = 0.0550219	descr = N_Gram_ATACA
cnt = 28	feature = 322	correl = -0.0717699	descr = N_Gram_CGACG
cnt = 29	feature = 518	correl = -0.0529673	descr = N_Gram_GGGTT
cnt = 30	feature = 316	correl = 0.0606705	descr = N_Gram_CCTCT
cnt = 31	feature = 690	correl = 0.0594649	descr = N_Gram_TTGCA
cnt = 32	feature = 313	correl = 0.0676048	descr = N_Gram_CCTCA
cnt = 33	feature = 241	correl = 0.0446791	descr = N_Gram_ATTGG
cnt = 34	feature = 584	correl = 0.0472183	descr = N_Gram_TCAAA
cnt = 35	feature = 342	correl = 0.0869933	descr = N_Gram_CGGGA
cnt = 36	feature = 382	correl = 0.0499655	descr = N_Gram_CTTCC
cnt = 37	feature = 309	correl = -0.0732728	descr = N_Gram_CCGGT
cnt = 38	feature = 546	correl = 0.0580781	descr = N_Gram_GTGCT
cnt = 39	feature = 252	correl = 0.0974183	descr = N_Gram_CAAGG
cnt = 40	feature = 392	correl = -0.0576625	descr = N_Gram_GAAAA
cnt = 41	feature = 691	correl = -0.158357	descr = N_Gram_TTGCG
cnt = 42	feature = 681	correl = -0.0558762	descr = N_Gram_TTCGG
cnt = 43	feature = 386	correl = 0.0910274	descr = N_Gram_CTTGG
cnt = 44	feature = 226	correl = -0.0567228	descr = N_Gram_ATCAT
cnt = 45	feature = 563	correl = -0.0489243	descr = N_Gram_GTTGT
cnt = 46	feature = 440	correl = -0.0721949	descr = N_Gram_GCAGA
cnt = 47	feature = 596	correl = 0.0667987	descr = N_Gram_TCCC
cnt = 48	feature = 703	correl = -0.0503227	descr = N_Gram_TTTTG
cnt = 49	feature = 416	correl = 0.0589398	descr = N_Gram_GAGGT
cnt = 50	feature = 224	correl = 0.0864478	descr = N_Gram_ATATA
cnt = 51	feature = 450	correl = 0.0515042	descr = N_Gram_GCCCA
cnt = 52	feature = 633	correl = 0.0801463	descr = N_Gram_TGAGT
cnt = 53	feature = 353	correl = -0.0473352	descr = N_Gram_CGTTC
cnt = 54	feature = 508	correl = 0.107561	descr = N_Gram_GGGCC
cnt = 55	feature = 327	correl = -0.0446597	descr = N_Gram_CGATC
cnt = 56	feature = 484	correl = 0.0641909	descr = N_Gram_GGACG
cnt = 57	feature = 219	correl = -0.0501446	descr = N_Gram_ATACT
cnt = 58	feature = 375	correl = 0.106193	descr = N_Gram_CTGCA
cnt = 59	feature = 314	correl = -0.129731	descr = N_Gram_CCTCC
cnt = 60	feature = 340	correl = 0.0702472	descr = N_Gram_CGGCG
cnt = 61	feature = 228	correl = -0.0524821	descr = N_Gram_ATCCT
cnt = 62	feature = 616	correl = 0.0568421	descr = N_Gram_TCTAC
cnt = 63	feature = 527	correl = 0.0914936	descr = N_Gram_GGTTG
cnt = 64	feature = 364	correl = 0.0713122	descr = N_Gram_CTCAC
cnt = 65	feature = 283	correl = 0.0668142	descr = N_Gram_CCAAG
cnt = 66	feature = 661	correl = 0.0466068	descr = N_Gram_TGTCC
cnt = 67	feature = 457	correl = 0.0805039	descr = N_Gram_GCCTC
cnt = 68	feature = 504	correl = 0.0641909	descr = N_Gram_GGGAC
cnt = 69	feature = 574	correl = 0.0729653	descr = N_Gram_TACGA
cnt = 70	feature = 448	correl = 0.0704377	descr = N_Gram_GCCAG
cnt = 71	feature = 267	correl = -0.0638971	descr = N_Gram_CAGAA
cnt = 72	feature = 467	correl = -0.131884	descr = N_Gram_GCGTC
cnt = 73	feature = 505	correl = 0.10458	descr = N_Gram_GGGAG
cnt = 74	feature = 303	correl = 0.0467344	descr = N_Gram_CCGA
cnt = 75	feature = 231	correl = 0.0803255	descr = N_Gram_ATCTG
cnt = 76	feature = 291	correl = 0.0676408	descr = N_Gram_CCATC
cnt = 77	feature = 363	correl = 0.056201	descr = N_Gram_CTCAA
cnt = 78	feature = 274	correl = 0.133118	descr = N_Gram_CAGTG
cnt = 79	feature = 263	correl = -0.0642739	descr = N_Gram_CACGA
cnt = 80	feature = 580	correl = -0.0484539	descr = N_Gram_TATT
cnt = 81	feature = 695	correl = 0.0458209	descr = N_Gram_TTGTT
cnt = 82	feature = 426	correl = -0.0500458	descr = N_Gram_GATGC
cnt = 83	feature = 379	correl = -0.0653101	descr = N_Gram_CTTA
cnt = 84	feature = 207	correl = -0.154201	descr = N_Gram_AGTCT
cnt = 85	feature = 324	correl = 0.086002	descr = N_Gram_CGAGG
cnt = 86	feature = 343	correl = 0.137662	descr = N_Gram_CGGGC
cnt = 87	feature = 388	correl = 0.0457856	descr = N_Gram_CTTTA
cnt = 88	feature = 602	correl = -0.0855062	descr = N_Gram_TCCGG
cnt = 89	feature = 437	correl = 0.122173	descr = N_Gram_GCAC
cnt = 90	feature = 649	correl = -0.0590997	descr = N_Gram_TGGCG
cnt = 91	feature = 425	correl = -0.106802	descr = N_Gram_GATCT
cnt = 92	feature = 396	correl = 0.108301	descr = N_Gram_GAAGA
cnt = 93	feature = 29	correl = -0.0510556	descr = Position_Specific_Bin_Base_13_Base_A
cnt = 94	feature = 24	correl = -0.0572736	descr = Position_Specific_Bin_Base_11_Base_G
cnt = 95	feature = 10	correl = 0.0634696	descr = Position_Specific_Bin_Base_3_Base_C
cnt = 96	feature = 277	correl = 0.101152	descr = N_Gram_CATCC
cnt = 97	feature = 451	correl = 0.0737958	descr = N_Gram_GCCCG
cnt = 98	feature = 377	correl = 0.0594056	descr = N_Gram_CTGTG
cnt = 99	feature = 463	correl = 0.0601642	descr = N_Gram_GCGGG
cnt = 100	feature = 473	correl = 0.0663734	descr = N_Gram_GCTGC
cnt = 101	feature = 587	correl = 0.0993655	descr = N_Gram_TCACC
cnt = 102	feature = 390	correl = 0.104142	descr = N_Gram_CTTTG
cnt = 103	feature = 13	correl = 0.0708226	descr = Position_Specific_Bin_Base_5_Base_G
cnt = 104	feature = 36	correl = -0.0603416	descr = Position_Specific_Bin_Base_17_Base_A
cnt = 105	feature = 265	correl = 0.0541497	descr = N_Gram_CACT
cnt = 106	feature = 223	correl = 0.0476593	descr = N_Gram_ATAT
cnt = 107	feature = 632	correl = -0.0665266	descr = N_Gram_TGAGG
cnt = 108	feature = 541	correl = -0.0968349	descr = N_Gram_GTCTT
cnt = 109	feature = 23	correl = 0.0642312	descr = Position_Specific_Bin_Base_10_Base_T
cnt = 110	feature = 28	correl = -0.132365	descr = Position_Specific_Bin_Base_12_Base_T
cnt = 111	feature = 475	correl = 0.0538052	descr = N_Gram_GCTT
cnt = 112	feature = 69	correl = 0.0955724	descr = Fold_of_RNAi_Sequence_Pos_13
cnt = 113	feature = 456	correl = 0.0968796	descr = N_Gram_GCCT
cnt = 114	feature = 8	correl = 0.0776161	descr = Position_Specific_Bin_Base_2_Base_T
cnt = 115	feature = 19	correl = -0.0654154	descr = Position_Specific_Bin_Base_8_Base_C
cnt = 116	feature = 655	correl = 0.0840314	descr = N_Gram_TGGT
cnt = 117	feature = 15	correl = 0.118233	descr = Position_Specific_Bin_Base_6_Base_C
cnt = 118	feature = 17	correl = -0.0526982	descr = Position_Specific_Bin_Base_7_Base_A
cnt = 119	feature = 35	correl = 0.1196	descr = Position_Specific_Bin_Base_16_Base_C
cnt = 120	feature = 80	correl = 0.0622439	descr = Xue_Structure_Feature_C010
cnt = 121	feature = 105	correl = -0.0587574	descr = Fold_of_Target_NoBeginbrace_noends_Pos_8
cnt = 122	feature = 31	correl = -0.104449	descr = Position_Specific_Bin_Base_14_Base_A
cnt = 123	feature = 67	correl = 0.0596054	descr = Fold_of_RNAi_Sequence_Pos_11
cnt = 124	feature = 460	correl = 0.0719566	descr = N_Gram_GCGCC
cnt = 125	feature = 279	correl = 0.110125	descr = N_Gram_CATCT
cnt = 126	feature = 270	correl = -0.138749	descr = N_Gram_CAGCT
cnt = 127	feature = 472	correl = 0.0703417	descr = N_Gram_GCTG
cnt = 128	feature = 47	correl = -0.0733237	descr = Gibbs_of_Target_Sequence__Pos_5_Step_1
cnt = 129	feature = 399	correl = -0.0466347	descr = N_Gram_GAATA
cnt = 130	feature = 11	correl = -0.142041	descr = Position_Specific_Bin_Base_5_Base_A
cnt = 131	feature = 591	correl = -0.0490921	descr = N_Gram_TCAT
cnt = 132	feature = 27	correl = 0.0717415	descr = Position_Specific_Bin_Base_12_Base_G
cnt = 133	feature = 272	correl = 0.131904	descr = N_Gram_CAGT
cnt = 134	feature = 529	correl = 0.0524988	descr = N_Gram_GTAA
cnt = 135	feature = 525	correl = 0.0601741	descr = N_Gram_GGTT
cnt = 136	feature = 32	correl = 0.107781	descr = Position_Specific_Bin_Base_14_Base_T
cnt = 137	feature = 662	correl = 0.10002	descr = N_Gram_TGTG
cnt = 138	feature = 74	correl = -0.0611569	descr = Xue_Structure_Feature_A110
cnt = 139	feature = 481	correl = 0.0444349	descr = N_Gram_GGAAG
cnt = 140	feature = 605	correl = -0.0873015	descr = N_Gram_TCCTC
cnt = 141	feature = 500	correl = 0.0539491	descr = N_Gram_GGCT
cnt = 142	feature = 355	correl = 0.0757138	descr = N_Gram_CTA
cnt = 143	feature = 39	correl = -0.272883	descr = Position_Specific_Bin_Base_18_Base_A
cnt = 144	feature = 72	correl = 0.0668907	descr = Fold_of_RNAi_Sequence_Pos_16
cnt = 145	feature = 14	correl = -0.107903	descr = Position_Specific_Bin_Base_6_Base_A
cnt = 146	feature = 511	correl = 0.0688865	descr = N_Gram_GGGG
cnt = 147	feature = 34	correl = -0.120144	descr = Position_Specific_Bin_Base_16_Base_A
cnt = 148	feature = 33	correl = 0.0550113	descr = Position_Specific_Bin_Base_15_Base_C
cnt = 149	feature = 599	correl = -0.0681458	descr = N_Gram_TCCG
cnt = 150	feature = 211	correl = -0.0483691	descr = N_Gram_AGTT
cnt = 151	feature = 60	correl = 0.160396	descr = Fold_of_RNAi_Sequence_Pos_0
cnt = 152	feature = 465	correl = -0.0799468	descr = N_Gram_GCGT
cnt = 153	feature = 389	correl = -0.0535046	descr = N_Gram_CTTTC
cnt = 154	feature = 647	correl = 0.0705965	descr = N_Gram_TGGC
cnt = 155	feature = 308	correl = 0.121247	descr = N_Gram_CCGGG
cnt = 156	feature = 337	correl = 0.112002	descr = N_Gram_CGGC
cnt = 157	feature = 540	correl = -0.0907469	descr = N_Gram_GTCT
cnt = 158	feature = 544	correl = 0.0453464	descr = N_Gram_GTGC
cnt = 159	feature = 55	correl = -0.307746	descr = Gibbs_of_Target_Sequence__Pos_19_Step_1
cnt = 160	feature = 53	correl = -0.106536	descr = Gibbs_of_Target_Sequence__Pos_17_Step_1
cnt = 161	feature = 276	correl = 0.0801075	descr = N_Gram_CATC
cnt = 162	feature = 419	correl = -0.0479912	descr = N_Gram_GAT
cnt = 163	feature = 73	correl = 0.0712512	descr = Xue_Structure_Feature_A111
cnt = 164	feature = 41	correl = 0.293721	descr = Position_Specific_Bin_Base_18_Base_G
cnt = 165	feature = 645	correl = 0.109526	descr = N_Gram_TGG
cnt = 166	feature = 619	correl = -0.115604	descr = N_Gram_TCTCC
cnt = 167	feature = 70	correl = 0.0676775	descr = Fold_of_RNAi_Sequence_Pos_14
cnt = 168	feature = 701	correl = -0.12353	descr = N_Gram_TTTT
cnt = 169	feature = 79	correl = 0.0584143	descr = Xue_Structure_Feature_C011
cnt = 170	feature = 86	correl = 0.0742608	descr = Xue_Structure_Feature_G011
cnt = 171	feature = 62	correl = 0.147955	descr = Fold_of_RNAi_Sequence_Pos_2
cnt = 172	feature = 497	correl = 0.0564006	descr = N_Gram_GGCG
cnt = 173	feature = 446	correl = 0.0867499	descr = N_Gram_GCC
cnt = 174	feature = 225	correl = -0.0561611	descr = N_Gram_ATC
cnt = 175	feature = 64	correl = 0.0485876	descr = Fold_of_RNAi_Sequence_Pos_4
cnt = 176	feature = 623	correl = -0.126918	descr = N_Gram_TCTT
cnt = 177	feature = 366	correl = -0.149367	descr = N_Gram_CTCC
cnt = 178	feature = 697	correl = -0.12556	descr = N_Gram_TTTC
cnt = 179	feature = 341	correl = 0.109567	descr = N_Gram_CGGG
cnt = 180	feature = 77	correl = 0.0861776	descr = Xue_Structure_Feature_C111
cnt = 181	feature = 378	correl = -0.0990588	descr = N_Gram_CTT
cnt = 182	feature = 83	correl = 0.128216	descr = Xue_Structure_Feature_G110
cnt = 183	feature = 674	correl = -0.157725	descr = N_Gram_TTC
cnt = 184	feature = 82	correl = 0.111591	descr = Xue_Structure_Feature_G111
cnt = 185	feature = 334	correl = 0.0832065	descr = N_Gram_CGG
cnt = 186	feature = 666	correl = -0.129919	descr = N_Gram_TT
cnt = 187	feature = 59	correl = -0.0780818	descr = PF_RNAi_Fold_3'Free_Count
cnt = 188	feature = 58	correl = -0.141089	descr = PF_RNAi_Fold_5'Free_Count
cnt = 189	feature = 81	correl = -0.111912	descr = Xue_Structure_Feature_C000
cnt = 190	feature = 57	correl = -0.188459	descr = PF_RNAi_Fold_Energy
num rows = 521
num_elements = 99511
*
optimization finished, #iter = 509
nu = 0.566607
obj = -46.572264, rho = -0.187113
nSV = 360, nBSV = 235
num rows = 58
num_elements = 11078
*
optimization finished, #iter = 48
nu = 0.637612
obj = -6.008800, rho = -0.593896
nSV = 46, nBSV = 25
*
optimization finished, #iter = 509
nu = 0.566607
obj = -46.572264, rho = -0.187113
nSV = 360, nBSV = 235
CFS merit scores = 1.34741
CFS merit scores = 1.58079
CFS merit scores = 1.83115
CFS merit scores = 2.06101
CFS merit scores = 2.25914
CFS merit scores = 2.43918
CFS merit scores = 2.60346
CFS merit scores = 2.75628
CFS merit scores = 2.90164
CFS merit scores = 3.03532
CFS merit scores = 3.16126
CFS merit scores = 3.27933
CFS merit scores = 3.38963
CFS merit scores = 3.49319
CFS merit scores = 3.59392
CFS merit scores = 3.69125
CFS merit scores = 3.78436
CFS merit scores = 3.87443
CFS merit scores = 3.96175
CFS merit scores = 4.0451
CFS merit scores = 4.12437
CFS merit scores = 4.20057
CFS merit scores = 4.27326
CFS merit scores = 4.34047
CFS merit scores = 4.40441
CFS merit scores = 4.46583
CFS merit scores = 4.52269
CFS merit scores = 4.57591
CFS merit scores = 4.62705
CFS merit scores = 4.67503
CFS merit scores = 4.71807
CFS merit scores = 4.75911
CFS merit scores = 4.79805
CFS merit scores = 4.83449
CFS merit scores = 4.8703
CFS merit scores = 4.90299
CFS merit scores = 4.93246
CFS merit scores = 4.96001
CFS merit scores = 4.98505
CFS merit scores = 5.01039
CFS merit scores = 5.03455
CFS merit scores = 5.05745
CFS merit scores = 5.07992
CFS merit scores = 5.10194
CFS merit scores = 5.12351
CFS merit scores = 5.14418
CFS merit scores = 5.15894
CFS merit scores = 5.17366
CFS merit scores = 5.18878
CFS merit scores = 5.20264
CFS merit scores = 5.21509
CFS merit scores = 5.22466
CFS merit scores = 5.23463
CFS merit scores = 5.2426
CFS merit scores = 5.24999
CFS merit scores = 5.25734
CFS merit scores = 5.26487
CFS merit scores = 5.27263
CFS merit scores = 5.27899
CFS merit scores = 5.2851
CFS merit scores = 5.29003
CFS merit scores = 5.29428
CFS merit scores = 5.29706
CFS merit scores = 5.29873
CFS merit scores = 5.29987
CFS merit scores = 5.29965
CFS merit scores = 5.29901
CFS merit scores = 5.29802
CFS merit scores = 5.29654
CFS merit scores = 5.29561
CFS merit scores = 5.29334
CFS merit scores = 5.28996
CFS merit scores = 5.28723
CFS merit scores = 5.28496
CFS merit scores = 5.28186
CFS merit scores = 5.27874
CFS merit scores = 5.27609
CFS merit scores = 5.27352
CFS merit scores = 5.26997
CFS merit scores = 5.2647
CFS merit scores = 5.25916
CFS merit scores = 5.25185
CFS merit scores = 5.24495
CFS merit scores = 5.23822
CFS merit scores = 5.23091
CFS merit scores = 5.22416
CFS merit scores = 5.216
CFS merit scores = 5.20754
CFS merit scores = 5.19923
CFS merit scores = 5.19179
CFS merit scores = 5.1849
CFS merit scores = 5.17713
CFS merit scores = 5.16978
CFS merit scores = 5.16107
CFS merit scores = 5.15239
CFS merit scores = 5.14373
CFS merit scores = 5.13543
CFS merit scores = 5.12721
CFS merit scores = 5.11897
CFS merit scores = 5.11107
CFS merit scores = 5.10314
CFS merit scores = 5.09557
CFS merit scores = 5.08762
CFS merit scores = 5.07964
CFS merit scores = 5.07153
CFS merit scores = 5.06397
CFS merit scores = 5.05598
CFS merit scores = 5.0481
CFS merit scores = 5.04069
CFS merit scores = 5.03336
CFS merit scores = 5.02562
CFS merit scores = 5.01794
CFS merit scores = 5.00926
CFS merit scores = 5.00057
CFS merit scores = 4.99229
CFS merit scores = 4.98363
CFS merit scores = 4.97536
CFS merit scores = 4.96599
CFS merit scores = 4.95718
CFS merit scores = 4.94818
CFS merit scores = 4.9397
CFS merit scores = 4.93152
CFS merit scores = 4.92372
CFS merit scores = 4.91585
CFS merit scores = 4.90817
CFS merit scores = 4.9006
CFS merit scores = 4.89249
CFS merit scores = 4.8846
CFS merit scores = 4.87679
CFS merit scores = 4.86896
CFS merit scores = 4.86112
CFS merit scores = 4.85346
CFS merit scores = 4.8458
CFS merit scores = 4.83789
CFS merit scores = 4.8296
CFS merit scores = 4.82066
CFS merit scores = 4.81014
CFS merit scores = 4.79959
CFS merit scores = 4.78844
CFS merit scores = 4.7766
CFS merit scores = 4.76429
CFS merit scores = 4.75205
CFS merit scores = 4.73965
CFS merit scores = 4.72706
CFS merit scores = 4.71303
CFS merit scores = 4.69913
CFS merit scores = 4.68507
CFS merit scores = 4.6707
CFS merit scores = 4.65492
CFS merit scores = 4.63793
CFS merit scores = 4.62151
CFS merit scores = 4.60416
CFS merit scores = 4.58524
CFS merit scores = 4.5653
CFS merit scores = 4.53633
CFS merit scores = 4.50623
cnt = 1	feature = 60	correl = -0.347415	descr = Gibbs_of_Target_Sequence__Pos_20_Step_1
cnt = 2	feature = 58	correl = -0.179314	descr = Gibbs_of_Target_Sequence__Pos_18_Step_1
cnt = 3	feature = 298	correl = -0.134265	descr = N_Gram_CCAGC
cnt = 4	feature = 14	correl = 0.109627	descr = Position_Specific_Bin_Base_5_Base_C
cnt = 5	feature = 446	correl = 0.101936	descr = N_Gram_GCATC
cnt = 6	feature = 241	correl = -0.0558209	descr = N_Gram_ATGCC
cnt = 7	feature = 334	correl = -0.0498811	descr = N_Gram_CGCAG
cnt = 8	feature = 673	correl = 0.0447228	descr = N_Gram_TTCGA
cnt = 9	feature = 593	correl = 0.0452869	descr = N_Gram_TCCCA
cnt = 10	feature = 235	correl = 0.0802	descr = N_Gram_ATCTG
cnt = 11	feature = 361	correl = 0.05408	descr = N_Gram_CGTGT
cnt = 12	feature = 363	correl = 0.113754	descr = N_Gram_CGTTT
cnt = 13	feature = 426	correl = 0.0669709	descr = N_Gram_GATAT
cnt = 14	feature = 527	correl = 0.0452869	descr = N_Gram_GTCCG
cnt = 15	feature = 607	correl = 0.0946425	descr = N_Gram_TCGGC
cnt = 16	feature = 425	correl = 0.0461314	descr = N_Gram_GATAC
cnt = 17	feature = 305	correl = 0.0452869	descr = N_Gram_CCCCG
cnt = 18	feature = 291	correl = -0.0497754	descr = N_Gram_CATGC
cnt = 19	feature = 508	correl = 0.0452869	descr = N_Gram_GGGGT
cnt = 20	feature = 660	correl = -0.0512407	descr = N_Gram_TGTTA
cnt = 21	feature = 228	correl = 0.0717923	descr = N_Gram_ATAGT
cnt = 22	feature = 280	correl = 0.0863731	descr = N_Gram_CAGGA
cnt = 23	feature = 545	correl = 0.0698162	descr = N_Gram_GTGTG
cnt = 24	feature = 512	correl = -0.058393	descr = N_Gram_GGTAA
cnt = 25	feature = 313	correl = 0.0710368	descr = N_Gram_CCGGC
cnt = 26	feature = 207	correl = -0.0649075	descr = N_Gram_AGGCT
cnt = 27	feature = 503	correl = 0.0968628	descr = N_Gram_GGGAC
cnt = 28	feature = 539	correl = 0.0978169	descr = N_Gram_GTGCT
cnt = 29	feature = 686	correl = 0.0516604	descr = N_Gram_TTGGT
cnt = 30	feature = 382	correl = -0.0922983	descr = N_Gram_CTGAT
cnt = 31	feature = 324	correl = 0.0544044	descr = N_Gram_CCTGC
cnt = 32	feature = 231	correl = -0.0522752	descr = N_Gram_ATCAT
cnt = 33	feature = 578	correl = -0.0563951	descr = N_Gram_TATTC
cnt = 34	feature = 371	correl = 0.0548529	descr = N_Gram_CTATG
cnt = 35	feature = 529	correl = -0.114562	descr = N_Gram_GTCGA
cnt = 36	feature = 550	correl = -0.0483207	descr = N_Gram_GTTCG
cnt = 37	feature = 353	correl = -0.0676412	descr = N_Gram_CGTAC
cnt = 38	feature = 375	correl = -0.11012	descr = N_Gram_CTCAT
cnt = 39	feature = 233	correl = -0.0491937	descr = N_Gram_ATCGC
cnt = 40	feature = 697	correl = -0.0963129	descr = N_Gram_TTTTG
cnt = 41	feature = 407	correl = 0.0448195	descr = N_Gram_GACAC
cnt = 42	feature = 496	correl = 0.151082	descr = N_Gram_GGCCT
cnt = 43	feature = 632	correl = 0.0544221	descr = N_Gram_TGATA
cnt = 44	feature = 525	correl = -0.0727329	descr = N_Gram_GTCCA
cnt = 45	feature = 647	correl = 0.0885995	descr = N_Gram_TGGGG
cnt = 46	feature = 514	correl = 0.0652534	descr = N_Gram_GGTCA
cnt = 47	feature = 596	correl = -0.0653456	descr = N_Gram_TCCGC
cnt = 48	feature = 308	correl = 0.0710368	descr = N_Gram_CCCGG
cnt = 49	feature = 500	correl = 0.154835	descr = N_Gram_GGCTT
cnt = 50	feature = 487	correl = 0.0898475	descr = N_Gram_GGAGT
cnt = 51	feature = 460	correl = 0.0745119	descr = N_Gram_GCGAG
cnt = 52	feature = 497	correl = 0.0744338	descr = N_Gram_GGCGC
cnt = 53	feature = 388	correl = -0.128542	descr = N_Gram_CTTAT
cnt = 54	feature = 390	correl = 0.0489038	descr = N_Gram_CTTCA
cnt = 55	feature = 599	correl = 0.055723	descr = N_Gram_TCCTA
cnt = 56	feature = 674	correl = -0.0486819	descr = N_Gram_TTCGG
cnt = 57	feature = 322	correl = 0.0441725	descr = N_Gram_CCTCT
cnt = 58	feature = 450	correl = 0.0608555	descr = N_Gram_GCCAT
cnt = 59	feature = 510	correl = 0.0932736	descr = N_Gram_GGGTC
cnt = 60	feature = 303	correl = 0.0570896	descr = N_Gram_CCCAA
cnt = 61	feature = 304	correl = 0.0843006	descr = N_Gram_CCCAC
cnt = 62	feature = 267	correl = 0.0639483	descr = N_Gram_CACCA
cnt = 63	feature = 283	correl = 0.132953	descr = N_Gram_CAGTG
cnt = 64	feature = 144	correl = 0.0641471	descr = N_Gram_AATCT
cnt = 65	feature = 417	correl = -0.047847	descr = N_Gram_GAGCC
cnt = 66	feature = 219	correl = 0.059449	descr = N_Gram_AGTTG
cnt = 67	feature = 606	correl = -0.0491937	descr = N_Gram_TCGCA
cnt = 68	feature = 468	correl = -0.131911	descr = N_Gram_GCGTC
cnt = 69	feature = 541	correl = 0.138921	descr = N_Gram_GTGGC
cnt = 70	feature = 591	correl = 0.0848322	descr = N_Gram_TCCAA
cnt = 71	feature = 225	correl = -0.0730058	descr = N_Gram_ATACT
cnt = 72	feature = 222	correl = -0.084211	descr = N_Gram_ATAA
cnt = 73	feature = 265	correl = 0.083765	descr = N_Gram_CACAG
cnt = 74	feature = 351	correl = -0.0566691	descr = N_Gram_CGTA
cnt = 75	feature = 509	correl = 0.0499342	descr = N_Gram_GGGT
cnt = 76	feature = 341	correl = 0.0989836	descr = N_Gram_CGGAC
cnt = 77	feature = 494	correl = 0.107641	descr = N_Gram_GGCCA
cnt = 78	feature = 10	correl = 0.0854775	descr = Position_Specific_Bin_Base_3_Base_C
cnt = 79	feature = 475	correl = 0.0810675	descr = N_Gram_GCTGG
cnt = 80	feature = 437	correl = 0.130899	descr = N_Gram_GCAA
cnt = 81	feature = 615	correl = -0.0845169	descr = N_Gram_TCTCA
cnt = 82	feature = 343	correl = 0.106027	descr = N_Gram_CGGCA
cnt = 83	feature = 211	correl = 0.0866538	descr = N_Gram_AGTA
cnt = 84	feature = 337	correl = 0.101752	descr = N_Gram_CGCCG
cnt = 85	feature = 441	correl = 0.0927742	descr = N_Gram_GCAC
cnt = 86	feature = 526	correl = 0.0516429	descr = N_Gram_GTCCC
cnt = 87	feature = 623	correl = -0.0522128	descr = N_Gram_TCTTG
cnt = 88	feature = 52	correl = 0.0508568	descr = Gibbs_of_Target_Sequence__Pos_9_Step_1
cnt = 89	feature = 244	correl = 0.0505259	descr = N_Gram_ATGT
cnt = 90	feature = 30	correl = 0.130178	descr = Position_Specific_Bin_Base_13_Base_C
cnt = 91	feature = 609	correl = -0.0513179	descr = N_Gram_TCGT
cnt = 92	feature = 23	correl = 0.0854367	descr = Position_Specific_Bin_Base_10_Base_T
cnt = 93	feature = 28	correl = -0.130606	descr = Position_Specific_Bin_Base_12_Base_T
cnt = 94	feature = 340	correl = 0.0733859	descr = N_Gram_CGGA
cnt = 95	feature = 8	correl = -0.0951943	descr = Position_Specific_Bin_Base_2_Base_G
cnt = 96	feature = 33	correl = 0.105292	descr = Position_Specific_Bin_Base_14_Base_T
cnt = 97	feature = 13	correl = -0.117329	descr = Position_Specific_Bin_Base_5_Base_A
cnt = 98	feature = 226	correl = 0.0602607	descr = N_Gram_ATAG
cnt = 99	feature = 396	correl = 0.0788654	descr = N_Gram_CTTGT
cnt = 100	feature = 504	correl = 0.101752	descr = N_Gram_GGGAG
cnt = 101	feature = 691	correl = -0.078504	descr = N_Gram_TTTCC
cnt = 102	feature = 619	correl = -0.0520495	descr = N_Gram_TCTGA
cnt = 103	feature = 492	correl = 0.083074	descr = N_Gram_GGCAT
cnt = 104	feature = 39	correl = 0.100543	descr = Position_Specific_Bin_Base_17_Base_C
cnt = 105	feature = 35	correl = 0.0640574	descr = Position_Specific_Bin_Base_15_Base_T
cnt = 106	feature = 252	correl = -0.0893484	descr = N_Gram_ATTT
cnt = 107	feature = 274	correl = 0.0512262	descr = N_Gram_CAGA
cnt = 108	feature = 24	correl = -0.0876332	descr = Position_Specific_Bin_Base_11_Base_G
cnt = 109	feature = 79	correl = -0.0483646	descr = Xue_Structure_Feature_A110
cnt = 110	feature = 17	correl = -0.0974862	descr = Position_Specific_Bin_Base_6_Base_A
cnt = 111	feature = 555	correl = -0.0745096	descr = N_Gram_GTTTT
cnt = 112	feature = 206	correl = 0.130544	descr = N_Gram_AGGCG
cnt = 113	feature = 655	correl = 0.0744355	descr = N_Gram_TGTCC
cnt = 114	feature = 105	correl = 0.126577	descr = Fold_of_Target_NoEndbrace_noends_Pos_17
cnt = 115	feature = 69	correl = 0.0759704	descr = Fold_of_RNAi_Sequence_Pos_6
cnt = 116	feature = 605	correl = -0.123104	descr = N_Gram_TCGAG
cnt = 117	feature = 505	correl = 0.11473	descr = N_Gram_GGGC
cnt = 118	feature = 342	correl = 0.099732	descr = N_Gram_CGGC
cnt = 119	feature = 448	correl = 0.0551662	descr = N_Gram_GCCA
cnt = 120	feature = 451	correl = 0.0642394	descr = N_Gram_GCCCA
cnt = 121	feature = 645	correl = 0.120543	descr = N_Gram_TGGG
cnt = 122	feature = 649	correl = 0.0821641	descr = N_Gram_TGGT
cnt = 123	feature = 456	correl = 0.0994547	descr = N_Gram_GCCT
cnt = 124	feature = 391	correl = -0.212296	descr = N_Gram_CTTCT
cnt = 125	feature = 357	correl = 0.169655	descr = N_Gram_CGTG
cnt = 126	feature = 64	correl = 0.15833	descr = Fold_of_RNAi_Sequence_Pos_0
cnt = 127	feature = 34	correl = -0.0508569	descr = Position_Specific_Bin_Base_15_Base_A
cnt = 128	feature = 36	correl = -0.148573	descr = Position_Specific_Bin_Base_16_Base_A
cnt = 129	feature = 473	correl = 0.0858602	descr = N_Gram_GCTG
cnt = 130	feature = 51	correl = -0.17313	descr = Gibbs_of_Target_Sequence__Pos_7_Step_1
cnt = 131	feature = 54	correl = -0.0759403	descr = Gibbs_of_Target_Sequence__Pos_13_Step_1
cnt = 132	feature = 73	correl = 0.0863489	descr = Fold_of_RNAi_Sequence_Pos_12
cnt = 133	feature = 565	correl = -0.0711144	descr = N_Gram_TAC
cnt = 134	feature = 80	correl = 0.0690623	descr = Xue_Structure_Feature_A100
cnt = 135	feature = 77	correl = 0.0661739	descr = Fold_of_RNAi_Sequence_Pos_16
cnt = 136	feature = 472	correl = -0.0965741	descr = N_Gram_GCTCC
cnt = 137	feature = 616	correl = -0.109802	descr = N_Gram_TCTCC
cnt = 138	feature = 72	correl = 0.0538517	descr = Fold_of_RNAi_Sequence_Pos_11
cnt = 139	feature = 466	correl = -0.0787335	descr = N_Gram_GCGT
cnt = 140	feature = 662	correl = -0.0926193	descr = N_Gram_TTA
cnt = 141	feature = 66	correl = 0.163259	descr = Fold_of_RNAi_Sequence_Pos_2
cnt = 142	feature = 580	correl = 0.0574006	descr = N_Gram_TCA
cnt = 143	feature = 255	correl = 0.140447	descr = N_Gram_CAA
cnt = 144	feature = 546	correl = 0.052667	descr = N_Gram_GTT
cnt = 145	feature = 57	correl = -0.11194	descr = Gibbs_of_Target_Sequence__Pos_17_Step_1
cnt = 146	feature = 68	correl = 0.0616863	descr = Fold_of_RNAi_Sequence_Pos_4
cnt = 147	feature = 416	correl = 0.0620889	descr = N_Gram_GAG
cnt = 148	feature = 579	correl = -0.116747	descr = N_Gram_TC
cnt = 149	feature = 690	correl = -0.125022	descr = N_Gram_TTTC
cnt = 150	feature = 386	correl = -0.114192	descr = N_Gram_CTT
cnt = 151	feature = 373	correl = -0.106501	descr = N_Gram_CTC
cnt = 152	feature = 67	correl = 0.0897767	descr = Fold_of_RNAi_Sequence_Pos_3
cnt = 153	feature = 399	correl = 0.0518076	descr = N_Gram_GA
cnt = 154	feature = 82	correl = 0.10386	descr = Xue_Structure_Feature_C111
cnt = 155	feature = 86	correl = -0.154338	descr = Xue_Structure_Feature_C000
cnt = 156	feature = 61	correl = -0.192875	descr = PF_RNAi_Fold_Energy
num rows = 521
num_elements = 81797
*
optimization finished, #iter = 462
nu = 0.618527
obj = -50.996806, rho = -0.272388
nSV = 366, nBSV = 276
num rows = 58
num_elements = 9106
*
optimization finished, #iter = 37
nu = 0.574565
obj = -6.196566, rho = -0.360042
nSV = 41, nBSV = 24
*
optimization finished, #iter = 462
nu = 0.618527
obj = -50.996806, rho = -0.272388
nSV = 366, nBSV = 276
CFS merit scores = 1.21227
CFS merit scores = 1.52081
CFS merit scores = 1.79682
CFS merit scores = 2.0384
CFS merit scores = 2.25613
CFS merit scores = 2.45486
CFS merit scores = 2.63885
CFS merit scores = 2.81094
CFS merit scores = 2.97289
CFS merit scores = 3.12621
CFS merit scores = 3.26922
CFS merit scores = 3.40525
CFS merit scores = 3.53512
CFS merit scores = 3.65947
CFS merit scores = 3.77869
CFS merit scores = 3.89341
CFS merit scores = 4.00405
CFS merit scores = 4.10795
CFS merit scores = 4.20807
CFS merit scores = 4.30475
CFS merit scores = 4.39833
CFS merit scores = 4.48897
CFS merit scores = 4.57398
CFS merit scores = 4.65608
CFS merit scores = 4.73558
CFS merit scores = 4.80963
CFS merit scores = 4.88128
CFS merit scores = 4.94863
CFS merit scores = 5.01423
CFS merit scores = 5.06998
CFS merit scores = 5.12297
CFS merit scores = 5.17366
CFS merit scores = 5.21814
CFS merit scores = 5.25521
CFS merit scores = 5.29011
CFS merit scores = 5.32138
CFS merit scores = 5.34993
CFS merit scores = 5.37687
CFS merit scores = 5.40364
CFS merit scores = 5.4303
CFS merit scores = 5.45596
CFS merit scores = 5.47499
CFS merit scores = 5.49271
CFS merit scores = 5.50699
CFS merit scores = 5.52122
CFS merit scores = 5.534
CFS merit scores = 5.54634
CFS merit scores = 5.55829
CFS merit scores = 5.56987
CFS merit scores = 5.58094
CFS merit scores = 5.59194
CFS merit scores = 5.60184
CFS merit scores = 5.60695
CFS merit scores = 5.60807
CFS merit scores = 5.60975
CFS merit scores = 5.61128
CFS merit scores = 5.61338
CFS merit scores = 5.61609
CFS merit scores = 5.61979
CFS merit scores = 5.62372
CFS merit scores = 5.62726
CFS merit scores = 5.63122
CFS merit scores = 5.63472
CFS merit scores = 5.63747
CFS merit scores = 5.63498
CFS merit scores = 5.63155
CFS merit scores = 5.62909
CFS merit scores = 5.62554
CFS merit scores = 5.62118
CFS merit scores = 5.61677
CFS merit scores = 5.61182
CFS merit scores = 5.60544
CFS merit scores = 5.59854
CFS merit scores = 5.59204
CFS merit scores = 5.58442
CFS merit scores = 5.57588
CFS merit scores = 5.56686
CFS merit scores = 5.55797
CFS merit scores = 5.54849
CFS merit scores = 5.53907
CFS merit scores = 5.52984
CFS merit scores = 5.51835
CFS merit scores = 5.50716
CFS merit scores = 5.49666
CFS merit scores = 5.48542
CFS merit scores = 5.47409
CFS merit scores = 5.46269
CFS merit scores = 5.45155
CFS merit scores = 5.43928
CFS merit scores = 5.42766
CFS merit scores = 5.41559
CFS merit scores = 5.40322
CFS merit scores = 5.39109
CFS merit scores = 5.37921
CFS merit scores = 5.36758
CFS merit scores = 5.35591
CFS merit scores = 5.34484
CFS merit scores = 5.33363
CFS merit scores = 5.32289
CFS merit scores = 5.31263
CFS merit scores = 5.3029
CFS merit scores = 5.29343
CFS merit scores = 5.28338
CFS merit scores = 5.27368
CFS merit scores = 5.26325
CFS merit scores = 5.25348
CFS merit scores = 5.24336
CFS merit scores = 5.23399
CFS merit scores = 5.22385
CFS merit scores = 5.21289
CFS merit scores = 5.20227
CFS merit scores = 5.19175
CFS merit scores = 5.18098
CFS merit scores = 5.17006
CFS merit scores = 5.15949
CFS merit scores = 5.1484
CFS merit scores = 5.13683
CFS merit scores = 5.12528
CFS merit scores = 5.11353
CFS merit scores = 5.10215
CFS merit scores = 5.09124
CFS merit scores = 5.07955
CFS merit scores = 5.06818
CFS merit scores = 5.05714
CFS merit scores = 5.04585
CFS merit scores = 5.03481
CFS merit scores = 5.02398
CFS merit scores = 5.0135
CFS merit scores = 5.00328
CFS merit scores = 4.99346
CFS merit scores = 4.9836
CFS merit scores = 4.9742
CFS merit scores = 4.96213
CFS merit scores = 4.94894
CFS merit scores = 4.93622
CFS merit scores = 4.92301
CFS merit scores = 4.91047
CFS merit scores = 4.89847
CFS merit scores = 4.88562
CFS merit scores = 4.8725
CFS merit scores = 4.85984
CFS merit scores = 4.84773
CFS merit scores = 4.8356
CFS merit scores = 4.82203
CFS merit scores = 4.80739
CFS merit scores = 4.79292
CFS merit scores = 4.77904
CFS merit scores = 4.76406
CFS merit scores = 4.7496
CFS merit scores = 4.73361
CFS merit scores = 4.71756
CFS merit scores = 4.70055
CFS merit scores = 4.68409
CFS merit scores = 4.66317
CFS merit scores = 4.6421
CFS merit scores = 4.62126
CFS merit scores = 4.59912
CFS merit scores = 4.57693
CFS merit scores = 4.55348
CFS merit scores = 4.5255
cnt = 1	feature = 390	correl = -0.212268	descr = N_Gram_CTTCT
cnt = 2	feature = 305	correl = 0.114852	descr = N_Gram_CCCCC
cnt = 3	feature = 505	correl = 0.132381	descr = N_Gram_GGCTT
cnt = 4	feature = 609	correl = 0.0804424	descr = N_Gram_TCGAC
cnt = 5	feature = 357	correl = 0.0705788	descr = N_Gram_CGTGA
cnt = 6	feature = 545	correl = 0.0571925	descr = N_Gram_GTGCG
cnt = 7	feature = 529	correl = 0.0505135	descr = N_Gram_GTATA
cnt = 8	feature = 237	correl = -0.0491935	descr = N_Gram_ATCGC
cnt = 9	feature = 563	correl = -0.0463753	descr = N_Gram_TAACG
cnt = 10	feature = 674	correl = 0.0446517	descr = N_Gram_TTCGA
cnt = 11	feature = 579	correl = 0.0755747	descr = N_Gram_TATAT
cnt = 12	feature = 671	correl = 0.073979	descr = N_Gram_TTCAA
cnt = 13	feature = 231	correl = 0.0716851	descr = N_Gram_ATAGT
cnt = 14	feature = 308	correl = 0.0689923	descr = N_Gram_CCCGC
cnt = 15	feature = 426	correl = -0.0556744	descr = N_Gram_GATCG
cnt = 16	feature = 291	correl = -0.0497901	descr = N_Gram_CATGC
cnt = 17	feature = 244	correl = -0.0454018	descr = N_Gram_ATGCA
cnt = 18	feature = 612	correl = 0.0739016	descr = N_Gram_TCGGA
cnt = 19	feature = 599	correl = 0.061186	descr = N_Gram_TCCCA
cnt = 20	feature = 512	correl = 0.0519346	descr = N_Gram_GGGCA
cnt = 21	feature = 309	correl = 0.0515678	descr = N_Gram_CCCGG
cnt = 22	feature = 557	correl = 0.0450469	descr = N_Gram_GTTGC
cnt = 23	feature = 441	correl = 0.0831887	descr = N_Gram_GCACT
cnt = 24	feature = 343	correl = 0.0581897	descr = N_Gram_CGGAC
cnt = 25	feature = 527	correl = 0.0486508	descr = N_Gram_GTAAA
cnt = 26	feature = 555	correl = -0.0483674	descr = N_Gram_GTTCG
cnt = 27	feature = 322	correl = 0.0440555	descr = N_Gram_CCTCT
cnt = 28	feature = 631	correl = -0.0611613	descr = N_Gram_TGAGA
cnt = 29	feature = 483	correl = 0.120941	descr = N_Gram_GGAAA
cnt = 30	feature = 392	correl = -0.132209	descr = N_Gram_CTTGC
cnt = 31	feature = 353	correl = -0.0701527	descr = N_Gram_CGTAA
cnt = 32	feature = 681	correl = -0.0595496	descr = N_Gram_TTGAA
cnt = 33	feature = 451	correl = -0.0448584	descr = N_Gram_GCCAA
cnt = 34	feature = 351	correl = -0.0731294	descr = N_Gram_CGGTA
cnt = 35	feature = 525	correl = -0.0538694	descr = N_Gram_GGTGT
cnt = 36	feature = 267	correl = 0.0597923	descr = N_Gram_CACAT
cnt = 37	feature = 510	correl = 0.104254	descr = N_Gram_GGGAG
cnt = 38	feature = 280	correl = 0.086195	descr = N_Gram_CAGGA
cnt = 39	feature = 211	correl = 0.0784616	descr = N_Gram_AGGGG
cnt = 40	feature = 276	correl = 0.0547211	descr = N_Gram_CAGCC
cnt = 41	feature = 578	correl = -0.0500121	descr = N_Gram_TATAC
cnt = 42	feature = 265	correl = 0.0524058	descr = N_Gram_CAATA
cnt = 43	feature = 468	correl = 0.0659829	descr = N_Gram_GCGGG
cnt = 44	feature = 324	correl = 0.0669036	descr = N_Gram_CCTGC
cnt = 45	feature = 226	correl = -0.136112	descr = N_Gram_ATAAG
cnt = 46	feature = 274	correl = -0.0455864	descr = N_Gram_CACTG
cnt = 47	feature = 277	correl = 0.0780894	descr = N_Gram_CAGCG
cnt = 48	feature = 473	correl = 0.0952818	descr = N_Gram_GCGTG
cnt = 49	feature = 504	correl = 0.061944	descr = N_Gram_GGCTC
cnt = 50	feature = 321	correl = -0.0938671	descr = N_Gram_CCTCC
cnt = 51	feature = 437	correl = 0.0610067	descr = N_Gram_GCAAA
cnt = 52	feature = 655	correl = -0.066847	descr = N_Gram_TGTCA
cnt = 53	feature = 448	correl = -0.0451129	descr = N_Gram_GCATG
cnt = 54	feature = 361	correl = -0.0474185	descr = N_Gram_CGTTC
cnt = 55	feature = 546	correl = 0.0847198	descr = N_Gram_GTGCT
cnt = 56	feature = 219	correl = 0.105505	descr = N_Gram_AGTGT
cnt = 57	feature = 207	correl = 0.0453326	descr = N_Gram_AGGCC
cnt = 58	feature = 645	correl = 0.0891381	descr = N_Gram_TGGAG
cnt = 59	feature = 509	correl = 0.10652	descr = N_Gram_GGGAC
cnt = 60	feature = 225	correl = -0.0440871	descr = N_Gram_ATAAC
cnt = 61	feature = 514	correl = 0.0779741	descr = N_Gram_GGGCG
cnt = 62	feature = 352	correl = 0.058078	descr = N_Gram_CGGTT
cnt = 63	feature = 235	correl = -0.0513973	descr = N_Gram_ATCCT
cnt = 64	feature = 492	correl = -0.0766675	descr = N_Gram_GGATC
cnt = 65	feature = 255	correl = -0.0809794	descr = N_Gram_ATTTG
cnt = 66	feature = 304	correl = 0.084172	descr = N_Gram_CCCAC
cnt = 67	feature = 467	correl = 0.0713413	descr = N_Gram_GCGGC
cnt = 68	feature = 391	correl = -0.0741187	descr = N_Gram_CTTGA
cnt = 69	feature = 290	correl = 0.0909964	descr = N_Gram_CATCT
cnt = 70	feature = 252	correl = 0.0521577	descr = N_Gram_ATTG
cnt = 71	feature = 303	correl = 0.0538727	descr = N_Gram_CCCAA
cnt = 72	feature = 615	correl = -0.0510315	descr = N_Gram_TCGTC
cnt = 73	feature = 283	correl = 0.0738002	descr = N_Gram_CAGTA
cnt = 74	feature = 649	correl = 0.0761694	descr = N_Gram_TGGG
cnt = 75	feature = 475	correl = 0.0781606	descr = N_Gram_GCTCA
cnt = 76	feature = 602	correl = -0.0850017	descr = N_Gram_TCCGG
cnt = 77	feature = 592	correl = -0.0487767	descr = N_Gram_TCATG
cnt = 78	feature = 574	correl = 0.0883375	descr = N_Gram_TAGCA
cnt = 79	feature = 460	correl = 0.0641225	descr = N_Gram_GCCTC
cnt = 80	feature = 619	correl = -0.0873073	descr = N_Gram_TCTCA
cnt = 81	feature = 327	correl = -0.0457862	descr = N_Gram_CGAC
cnt = 82	feature = 325	correl = -0.0742046	descr = N_Gram_CCTTC
cnt = 83	feature = 695	correl = -0.0878469	descr = N_Gram_TTTGG
cnt = 84	feature = 466	correl = 0.052261	descr = N_Gram_GCGGA
cnt = 85	feature = 496	correl = 0.0643245	descr = N_Gram_GGCAT
cnt = 86	feature = 665	correl = -0.0522481	descr = N_Gram_TTAC
cnt = 87	feature = 73	correl = 0.0860118	descr = Fold_of_RNAi_Sequence_Pos_9
cnt = 88	feature = 605	correl = -0.0844334	descr = N_Gram_TCCTC
cnt = 89	feature = 337	correl = 0.0521346	descr = N_Gram_CGCGG
cnt = 90	feature = 591	correl = -0.0598799	descr = N_Gram_TCATC
cnt = 91	feature = 313	correl = 0.109626	descr = N_Gram_CCGGG
cnt = 92	feature = 35	correl = 0.113988	descr = Position_Specific_Bin_Base_14_Base_T
cnt = 93	feature = 472	correl = -0.113988	descr = N_Gram_GCGTC
cnt = 94	feature = 24	correl = -0.0597786	descr = Position_Specific_Bin_Base_9_Base_T
cnt = 95	feature = 44	correl = -0.064086	descr = Position_Specific_Bin_Base_17_Base_T
cnt = 96	feature = 364	correl = 0.0868264	descr = N_Gram_CTA
cnt = 97	feature = 13	correl = -0.0653391	descr = Position_Specific_Bin_Base_4_Base_A
cnt = 98	feature = 11	correl = -0.0540301	descr = Position_Specific_Bin_Base_3_Base_A
cnt = 99	feature = 228	correl = -0.0860007	descr = N_Gram_ATACT
cnt = 100	feature = 416	correl = 0.0978394	descr = N_Gram_GAGCT
cnt = 101	feature = 222	correl = -0.0890047	descr = N_Gram_AGTTT
cnt = 102	feature = 540	correl = -0.0954529	descr = N_Gram_GTCTT
cnt = 103	feature = 342	correl = 0.0640402	descr = N_Gram_CGGAA
cnt = 104	feature = 580	correl = -0.0487824	descr = N_Gram_TATC
cnt = 105	feature = 17	correl = 0.0580049	descr = Position_Specific_Bin_Base_5_Base_G
cnt = 106	feature = 105	correl = 0.0875298	descr = Fold_of_Target_NoEndbrace_noends_Pos_13
cnt = 107	feature = 647	correl = -0.0854219	descr = N_Gram_TGGCG
cnt = 108	feature = 10	correl = 0.10045	descr = Position_Specific_Bin_Base_2_Base_T
cnt = 109	feature = 39	correl = 0.115459	descr = Position_Specific_Bin_Base_16_Base_C
cnt = 110	feature = 80	correl = 0.0584292	descr = Xue_Structure_Feature_A111
cnt = 111	feature = 36	correl = -0.0639954	descr = Position_Specific_Bin_Base_15_Base_A
cnt = 112	feature = 386	correl = -0.0510798	descr = N_Gram_CTTA
cnt = 113	feature = 241	correl = -0.0466478	descr = N_Gram_ATGA
cnt = 114	feature = 58	correl = -0.0968753	descr = Gibbs_of_Target_Sequence__Pos_13_Step_1
cnt = 115	feature = 14	correl = 0.0556579	descr = Position_Specific_Bin_Base_4_Base_C
cnt = 116	feature = 8	correl = 0.0529705	descr = Position_Specific_Bin_Base_2_Base_C
cnt = 117	feature = 375	correl = -0.07533	descr = N_Gram_CTCCA
cnt = 118	feature = 67	correl = 0.162657	descr = Fold_of_RNAi_Sequence_Pos_0
cnt = 119	feature = 350	correl = 0.141297	descr = N_Gram_CGGGC
cnt = 120	feature = 425	correl = -0.112593	descr = N_Gram_GATC
cnt = 121	feature = 23	correl = 0.0587341	descr = Position_Specific_Bin_Base_9_Base_G
cnt = 122	feature = 382	correl = 0.044969	descr = N_Gram_CTGC
cnt = 123	feature = 641	correl = -0.125891	descr = N_Gram_TGCG
cnt = 124	feature = 82	correl = 0.0474604	descr = Xue_Structure_Feature_A100
cnt = 125	feature = 52	correl = 0.0982062	descr = Gibbs_of_Target_Sequence__Pos_3_Step_1
cnt = 126	feature = 497	correl = 0.157508	descr = N_Gram_GGCC
cnt = 127	feature = 32	correl = 0.102317	descr = Position_Specific_Bin_Base_13_Base_C
cnt = 128	feature = 539	correl = -0.0982941	descr = N_Gram_GTCT
cnt = 129	feature = 446	correl = 0.0635627	descr = N_Gram_GCAT
cnt = 130	feature = 28	correl = 0.138389	descr = Position_Specific_Bin_Base_12_Base_C
cnt = 131	feature = 544	correl = 0.0800045	descr = N_Gram_GTGC
cnt = 132	feature = 57	correl = 0.0634252	descr = Gibbs_of_Target_Sequence__Pos_12_Step_1
cnt = 133	feature = 79	correl = 0.061986	descr = Fold_of_RNAi_Sequence_Pos_16
cnt = 134	feature = 516	correl = 0.0685009	descr = N_Gram_GGGG
cnt = 135	feature = 606	correl = -0.101141	descr = N_Gram_TCCTT
cnt = 136	feature = 326	correl = -0.0579785	descr = N_Gram_CGA
cnt = 137	feature = 489	correl = 0.113647	descr = N_Gram_GGAG
cnt = 138	feature = 69	correl = 0.146947	descr = Fold_of_RNAi_Sequence_Pos_2
cnt = 139	feature = 54	correl = -0.1222	descr = Gibbs_of_Target_Sequence__Pos_6_Step_1
cnt = 140	feature = 60	correl = -0.121528	descr = Gibbs_of_Target_Sequence__Pos_17_Step_1
cnt = 141	feature = 417	correl = 0.0651856	descr = N_Gram_GAGG
cnt = 142	feature = 341	correl = 0.0746589	descr = N_Gram_CGGA
cnt = 143	feature = 450	correl = 0.0535219	descr = N_Gram_GCCA
cnt = 144	feature = 77	correl = 0.0682217	descr = Fold_of_RNAi_Sequence_Pos_14
cnt = 145	feature = 258	correl = 0.14948	descr = N_Gram_CAA
cnt = 146	feature = 541	correl = 0.161508	descr = N_Gram_GTG
cnt = 147	feature = 583	correl = 0.0451932	descr = N_Gram_TCA
cnt = 148	feature = 679	correl = -0.0647196	descr = N_Gram_TTG
cnt = 149	feature = 662	correl = -0.0824298	descr = N_Gram_TTA
cnt = 150	feature = 86	correl = 0.0884466	descr = Xue_Structure_Feature_C110
cnt = 151	feature = 363	correl = -0.0513034	descr = N_Gram_CT
cnt = 152	feature = 500	correl = 0.0468315	descr = N_Gram_GGCG
cnt = 153	feature = 623	correl = -0.101491	descr = N_Gram_TCTT
cnt = 154	feature = 481	correl = 0.134543	descr = N_Gram_GGA
cnt = 155	feature = 616	correl = -0.118008	descr = N_Gram_TCT
cnt = 156	feature = 66	correl = -0.077225	descr = PF_RNAi_Fold_3'Free_Count
cnt = 157	feature = 494	correl = 0.139004	descr = N_Gram_GGC
cnt = 158	feature = 661	correl = -0.122374	descr = N_Gram_TT
cnt = 159	feature = 340	correl = 0.0768058	descr = N_Gram_CGG
cnt = 160	feature = 64	correl = -0.186881	descr = PF_RNAi_Fold_Energy
num rows = 521
num_elements = 83881
*
optimization finished, #iter = 432
nu = 0.606198
obj = -52.527184, rho = -0.223678
nSV = 365, nBSV = 271
num rows = 58
num_elements = 9338
*
optimization finished, #iter = 33
nu = 0.587172
obj = -6.675035, rho = -0.506009
nSV = 43, nBSV = 28
*
optimization finished, #iter = 432
nu = 0.606198
obj = -52.527184, rho = -0.223678
nSV = 365, nBSV = 271
CFS merit scores = 1.30767
CFS merit scores = 1.57322
CFS merit scores = 1.8237
CFS merit scores = 2.05781
CFS merit scores = 2.27113
CFS merit scores = 2.46505
CFS merit scores = 2.64474
CFS merit scores = 2.81105
CFS merit scores = 2.96504
CFS merit scores = 3.10928
CFS merit scores = 3.24597
CFS merit scores = 3.37588
CFS merit scores = 3.4994
CFS merit scores = 3.61698
CFS merit scores = 3.72932
CFS merit scores = 3.83661
CFS merit scores = 3.93882
CFS merit scores = 4.0369
CFS merit scores = 4.13069
CFS merit scores = 4.22148
CFS merit scores = 4.30741
CFS merit scores = 4.38972
CFS merit scores = 4.46896
CFS merit scores = 4.54439
CFS merit scores = 4.61717
CFS merit scores = 4.68743
CFS merit scores = 4.75519
CFS merit scores = 4.81648
CFS merit scores = 4.87505
CFS merit scores = 4.9309
CFS merit scores = 4.97404
CFS merit scores = 5.01419
CFS merit scores = 5.04998
CFS merit scores = 5.08365
CFS merit scores = 5.11575
CFS merit scores = 5.14243
CFS merit scores = 5.1692
CFS merit scores = 5.19202
CFS merit scores = 5.21346
CFS merit scores = 5.23346
CFS merit scores = 5.2522
CFS merit scores = 5.27043
CFS merit scores = 5.2892
CFS merit scores = 5.30106
CFS merit scores = 5.3127
CFS merit scores = 5.32257
CFS merit scores = 5.33273
CFS merit scores = 5.3427
CFS merit scores = 5.35198
CFS merit scores = 5.3611
CFS merit scores = 5.36936
CFS merit scores = 5.37726
CFS merit scores = 5.38374
CFS merit scores = 5.38917
CFS merit scores = 5.39485
CFS merit scores = 5.39911
CFS merit scores = 5.40128
CFS merit scores = 5.40241
CFS merit scores = 5.40398
CFS merit scores = 5.40619
CFS merit scores = 5.40751
CFS merit scores = 5.40892
CFS merit scores = 5.40822
CFS merit scores = 5.40683
CFS merit scores = 5.40585
CFS merit scores = 5.4054
CFS merit scores = 5.40376
CFS merit scores = 5.40172
CFS merit scores = 5.39926
CFS merit scores = 5.39732
CFS merit scores = 5.39504
CFS merit scores = 5.39287
CFS merit scores = 5.38986
CFS merit scores = 5.3873
CFS merit scores = 5.38337
CFS merit scores = 5.37812
CFS merit scores = 5.37307
CFS merit scores = 5.36841
CFS merit scores = 5.36372
CFS merit scores = 5.35655
CFS merit scores = 5.3499
CFS merit scores = 5.34363
CFS merit scores = 5.33747
CFS merit scores = 5.32877
CFS merit scores = 5.32057
CFS merit scores = 5.3131
CFS merit scores = 5.30614
CFS merit scores = 5.29823
CFS merit scores = 5.29057
CFS merit scores = 5.28339
CFS merit scores = 5.27688
CFS merit scores = 5.26799
CFS merit scores = 5.25918
CFS merit scores = 5.25079
CFS merit scores = 5.24203
CFS merit scores = 5.23414
CFS merit scores = 5.22619
CFS merit scores = 5.21854
CFS merit scores = 5.21076
CFS merit scores = 5.20255
CFS merit scores = 5.19478
CFS merit scores = 5.18726
CFS merit scores = 5.17949
CFS merit scores = 5.17215
CFS merit scores = 5.16446
CFS merit scores = 5.15665
CFS merit scores = 5.14953
CFS merit scores = 5.14247
CFS merit scores = 5.13452
CFS merit scores = 5.12598
CFS merit scores = 5.1177
CFS merit scores = 5.10959
CFS merit scores = 5.1012
CFS merit scores = 5.09254
CFS merit scores = 5.08348
CFS merit scores = 5.07392
CFS merit scores = 5.06473
CFS merit scores = 5.05596
CFS merit scores = 5.04758
CFS merit scores = 5.03886
CFS merit scores = 5.03008
CFS merit scores = 5.021
CFS merit scores = 5.01184
CFS merit scores = 5.0028
CFS merit scores = 4.99366
CFS merit scores = 4.98468
CFS merit scores = 4.97576
CFS merit scores = 4.96733
CFS merit scores = 4.95885
CFS merit scores = 4.94988
CFS merit scores = 4.94117
CFS merit scores = 4.93259
CFS merit scores = 4.92423
CFS merit scores = 4.91559
CFS merit scores = 4.90637
CFS merit scores = 4.89734
CFS merit scores = 4.88854
CFS merit scores = 4.87998
CFS merit scores = 4.87169
CFS merit scores = 4.86335
CFS merit scores = 4.85472
CFS merit scores = 4.84557
CFS merit scores = 4.83635
CFS merit scores = 4.82584
CFS merit scores = 4.81553
CFS merit scores = 4.80464
CFS merit scores = 4.79323
CFS merit scores = 4.7819
CFS merit scores = 4.76972
CFS merit scores = 4.75652
CFS merit scores = 4.74305
CFS merit scores = 4.72954
CFS merit scores = 4.71594
CFS merit scores = 4.70211
CFS merit scores = 4.68809
CFS merit scores = 4.67431
CFS merit scores = 4.65976
CFS merit scores = 4.64552
CFS merit scores = 4.62898
CFS merit scores = 4.61298
CFS merit scores = 4.59387
CFS merit scores = 4.57258
CFS merit scores = 4.5496
CFS merit scores = 4.52616
CFS merit scores = 4.50101
cnt = 1	feature = 58	correl = -0.307672	descr = Gibbs_of_Target_Sequence__Pos_19_Step_1
cnt = 2	feature = 472	correl = -0.150363	descr = N_Gram_GCGTC
cnt = 3	feature = 619	correl = 0.0944683	descr = N_Gram_TCGGC
cnt = 4	feature = 361	correl = 0.0705217	descr = N_Gram_CGTGA
cnt = 5	feature = 606	correl = 0.0522095	descr = N_Gram_TCCCG
cnt = 6	feature = 363	correl = 0.0789734	descr = N_Gram_CGTGG
cnt = 7	feature = 425	correl = 0.0459803	descr = N_Gram_GATAC
cnt = 8	feature = 555	correl = 0.0473666	descr = N_Gram_GTGTA
cnt = 9	feature = 604	correl = 0.0611067	descr = N_Gram_TCCCA
cnt = 10	feature = 322	correl = 0.0672847	descr = N_Gram_CCTCA
cnt = 11	feature = 649	correl = 0.0522095	descr = N_Gram_TGCCG
cnt = 12	feature = 265	correl = -0.0510587	descr = N_Gram_CACCC
cnt = 13	feature = 417	correl = 0.0966337	descr = N_Gram_GACTA
cnt = 14	feature = 697	correl = 0.0784451	descr = N_Gram_TTGCA
cnt = 15	feature = 623	correl = 0.056568	descr = N_Gram_TCTAC
cnt = 16	feature = 449	correl = -0.0451669	descr = N_Gram_GCATG
cnt = 17	feature = 305	correl = 0.114781	descr = N_Gram_CCCCC
cnt = 18	feature = 309	correl = 0.0689214	descr = N_Gram_CCCGC
cnt = 19	feature = 226	correl = 0.0963392	descr = N_Gram_ATATA
cnt = 20	feature = 334	correl = 0.0569573	descr = N_Gram_CGAGG
cnt = 21	feature = 321	correl = 0.0555615	descr = N_Gram_CCTAT
cnt = 22	feature = 516	correl = 0.0676026	descr = N_Gram_GGGGC
cnt = 23	feature = 244	correl = -0.068687	descr = N_Gram_ATTAC
cnt = 24	feature = 231	correl = -0.096687	descr = N_Gram_ATCGG
cnt = 25	feature = 343	correl = 0.0639507	descr = N_Gram_CGGAA
cnt = 26	feature = 527	correl = 0.0773543	descr = N_Gram_GGTCA
cnt = 27	feature = 279	correl = 0.04669	descr = N_Gram_CAGGG
cnt = 28	feature = 391	correl = -0.118168	descr = N_Gram_CTTAT
cnt = 29	feature = 416	correl = -0.103688	descr = N_Gram_GACGT
cnt = 30	feature = 225	correl = 0.0469528	descr = N_Gram_ATAGC
cnt = 31	feature = 228	correl = -0.0524788	descr = N_Gram_ATCAT
cnt = 32	feature = 503	correl = 0.0916557	descr = N_Gram_GGCGG
cnt = 33	feature = 292	correl = 0.0516743	descr = N_Gram_CCAAT
cnt = 34	feature = 383	correl = -0.0769531	descr = N_Gram_CTGAT
cnt = 35	feature = 536	correl = -0.0557263	descr = N_Gram_GTCAA
cnt = 36	feature = 583	correl = -0.0443184	descr = N_Gram_TAGAT
cnt = 37	feature = 303	correl = 0.0840852	descr = N_Gram_CCCAC
cnt = 38	feature = 525	correl = -0.0686245	descr = N_Gram_GGTAA
cnt = 39	feature = 211	correl = -0.143414	descr = N_Gram_AGTCT
cnt = 40	feature = 441	correl = 0.0743071	descr = N_Gram_GCACT
cnt = 41	feature = 563	correl = 0.0449729	descr = N_Gram_GTTGC
cnt = 42	feature = 364	correl = 0.0538781	descr = N_Gram_CGTGT
cnt = 43	feature = 351	correl = 0.135189	descr = N_Gram_CGGGC
cnt = 44	feature = 399	correl = 0.0845057	descr = N_Gram_CTTGG
cnt = 45	feature = 337	correl = -0.0585454	descr = N_Gram_CGATC
cnt = 46	feature = 407	correl = 0.0643379	descr = N_Gram_GACA
cnt = 47	feature = 291	correl = 0.0650369	descr = N_Gram_CCAAG
cnt = 48	feature = 662	correl = 0.0532989	descr = N_Gram_TGGGA
cnt = 49	feature = 255	correl = 0.0533561	descr = N_Gram_CAAAG
cnt = 50	feature = 529	correl = 0.0553621	descr = N_Gram_GGTGC
cnt = 51	feature = 235	correl = 0.0601557	descr = N_Gram_ATCTT
cnt = 52	feature = 605	correl = 0.0526773	descr = N_Gram_TCCCC
cnt = 53	feature = 324	correl = 0.0885261	descr = N_Gram_CCTCG
cnt = 54	feature = 647	correl = 0.0863688	descr = N_Gram_TGCAC
cnt = 55	feature = 426	correl = 0.0508805	descr = N_Gram_GATAT
cnt = 56	feature = 468	correl = 0.0545127	descr = N_Gram_GCGGA
cnt = 57	feature = 681	correl = -0.103736	descr = N_Gram_TTATA
cnt = 58	feature = 437	correl = 0.105457	descr = N_Gram_GCAA
cnt = 59	feature = 500	correl = 0.141104	descr = N_Gram_GGCCT
cnt = 60	feature = 505	correl = 0.154507	descr = N_Gram_GGCTT
cnt = 61	feature = 241	correl = -0.049051	descr = N_Gram_ATGCT
cnt = 62	feature = 274	correl = 0.0546265	descr = N_Gram_CAGCC
cnt = 63	feature = 382	correl = 0.0456416	descr = N_Gram_CTGAC
cnt = 64	feature = 313	correl = 0.0463148	descr = N_Gram_CCGA
cnt = 65	feature = 508	correl = 0.0966337	descr = N_Gram_GGGAC
cnt = 66	feature = 388	correl = 0.0587143	descr = N_Gram_CTGTG
cnt = 67	feature = 207	correl = 0.0447335	descr = N_Gram_AGTA
cnt = 68	feature = 375	correl = -0.0945249	descr = N_Gram_CTCAT
cnt = 69	feature = 616	correl = -0.11223	descr = N_Gram_TCGAG
cnt = 70	feature = 494	correl = 0.0538293	descr = N_Gram_GGCAG
cnt = 71	feature = 539	correl = 0.0514266	descr = N_Gram_GTCCC
cnt = 72	feature = 674	correl = 0.0508267	descr = N_Gram_TGTGT
cnt = 73	feature = 593	correl = 0.106025	descr = N_Gram_TCACC
cnt = 74	feature = 466	correl = 0.0457616	descr = N_Gram_GCGCC
cnt = 75	feature = 219	correl = -0.116476	descr = N_Gram_ATAA
cnt = 76	feature = 290	correl = 0.0681048	descr = N_Gram_CCAAA
cnt = 77	feature = 457	correl = 0.0468005	descr = N_Gram_GCCGC
cnt = 78	feature = 160	correl = -0.0460672	descr = N_Gram_ACCC
cnt = 79	feature = 386	correl = 0.0566061	descr = N_Gram_CTGGA
cnt = 80	feature = 580	correl = -0.0585988	descr = N_Gram_TACTT
cnt = 81	feature = 446	correl = 0.0504378	descr = N_Gram_GCAGT
cnt = 82	feature = 267	correl = 0.0875162	descr = N_Gram_CACCT
cnt = 83	feature = 13	correl = -0.106593	descr = Position_Specific_Bin_Base_5_Base_A
cnt = 84	feature = 631	correl = -0.12351	descr = N_Gram_TCTTA
cnt = 85	feature = 24	correl = -0.0757129	descr = Position_Specific_Bin_Base_11_Base_G
cnt = 86	feature = 557	correl = 0.0531905	descr = N_Gram_GTGTT
cnt = 87	feature = 609	correl = -0.0960283	descr = N_Gram_TCCGG
cnt = 88	feature = 661	correl = 0.10714	descr = N_Gram_TGGG
cnt = 89	feature = 512	correl = 0.112904	descr = N_Gram_GGGCC
cnt = 90	feature = 545	correl = -0.0769329	descr = N_Gram_GTCTT
cnt = 91	feature = 23	correl = 0.0709762	descr = Position_Specific_Bin_Base_10_Base_T
cnt = 92	feature = 10	correl = 0.0477601	descr = Position_Specific_Bin_Base_3_Base_C
cnt = 93	feature = 304	correl = 0.0702682	descr = N_Gram_CCCC
cnt = 94	feature = 8	correl = -0.0766174	descr = Position_Specific_Bin_Base_2_Base_G
cnt = 95	feature = 475	correl = 0.0630263	descr = N_Gram_GCTG
cnt = 96	feature = 36	correl = -0.0487017	descr = Position_Specific_Bin_Base_17_Base_A
cnt = 97	feature = 52	correl = -0.07153	descr = Gibbs_of_Target_Sequence__Pos_8_Step_1
cnt = 98	feature = 273	correl = 0.101061	descr = N_Gram_CAGCA
cnt = 99	feature = 541	correl = -0.139915	descr = N_Gram_GTCGA
cnt = 100	feature = 33	correl = -0.134412	descr = Position_Specific_Bin_Base_16_Base_A
cnt = 101	feature = 497	correl = 0.095666	descr = N_Gram_GGCCA
cnt = 102	feature = 473	correl = 0.0951915	descr = N_Gram_GCGTG
cnt = 103	feature = 284	correl = 0.112201	descr = N_Gram_CATCC
cnt = 104	feature = 350	correl = 0.107818	descr = N_Gram_CGGGA
cnt = 105	feature = 612	correl = -0.0616462	descr = N_Gram_TCCTC
cnt = 106	feature = 32	correl = 0.0841844	descr = Position_Specific_Bin_Base_14_Base_T
cnt = 107	feature = 77	correl = -0.0568313	descr = Xue_Structure_Feature_A110
cnt = 108	feature = 413	correl = -0.0782646	descr = N_Gram_GACG
cnt = 109	feature = 327	correl = -0.0743195	descr = N_Gram_CCTTC
cnt = 110	feature = 28	correl = -0.123833	descr = Position_Specific_Bin_Base_12_Base_T
cnt = 111	feature = 308	correl = 0.0864573	descr = N_Gram_CCCG
cnt = 112	feature = 477	correl = 0.0685135	descr = N_Gram_GCTT
cnt = 113	feature = 72	correl = 0.108104	descr = Fold_of_RNAi_Sequence_Pos_13
cnt = 114	feature = 39	correl = -0.0753907	descr = Position_Specific_Bin_Base_17_Base_T
cnt = 115	feature = 483	correl = 0.0576938	descr = N_Gram_GGAAG
cnt = 116	feature = 14	correl = 0.0729509	descr = Position_Specific_Bin_Base_5_Base_C
cnt = 117	feature = 440	correl = 0.079112	descr = N_Gram_GCAC
cnt = 118	feature = 660	correl = 0.147824	descr = N_Gram_TGGCT
cnt = 119	feature = 340	correl = 0.0843153	descr = N_Gram_CGCCG
cnt = 120	feature = 711	correl = -0.131475	descr = N_Gram_TTTTT
cnt = 121	feature = 342	correl = 0.0758056	descr = N_Gram_CGGA
cnt = 122	feature = 509	correl = 0.105736	descr = N_Gram_GGGAG
cnt = 123	feature = 17	correl = 0.114787	descr = Position_Specific_Bin_Base_6_Base_C
cnt = 124	feature = 690	correl = -0.201791	descr = N_Gram_TTCTC
cnt = 125	feature = 390	correl = -0.0658128	descr = N_Gram_CTTA
cnt = 126	feature = 592	correl = 0.0492018	descr = N_Gram_TCAC
cnt = 127	feature = 460	correl = 0.107	descr = N_Gram_GCCT
cnt = 128	feature = 40	correl = -0.282118	descr = Position_Specific_Bin_Base_18_Base_A
cnt = 129	feature = 645	correl = 0.0990614	descr = N_Gram_TGCA
cnt = 130	feature = 544	correl = -0.0836642	descr = N_Gram_GTCT
cnt = 131	feature = 35	correl = 0.0606741	descr = Position_Specific_Bin_Base_16_Base_G
cnt = 132	feature = 467	correl = 0.0832831	descr = N_Gram_GCGG
cnt = 133	feature = 73	correl = 0.0679381	descr = Fold_of_RNAi_Sequence_Pos_14
cnt = 134	feature = 69	correl = 0.0960731	descr = Fold_of_RNAi_Sequence_Pos_9
cnt = 135	feature = 602	correl = -0.146788	descr = N_Gram_TCCAG
cnt = 136	feature = 105	correl = 0.12693	descr = Fold_of_Target_NoEndbrace_noends_Pos_17
cnt = 137	feature = 579	correl = -0.0643994	descr = N_Gram_TACT
cnt = 138	feature = 54	correl = -0.105255	descr = Gibbs_of_Target_Sequence__Pos_13_Step_1
cnt = 139	feature = 79	correl = 0.1176	descr = Xue_Structure_Feature_A101
cnt = 140	feature = 357	correl = -0.111191	descr = N_Gram_CGTC
cnt = 141	feature = 504	correl = 0.0809913	descr = N_Gram_GGCT
cnt = 142	feature = 82	correl = 0.0473888	descr = Xue_Structure_Feature_C100
cnt = 143	feature = 540	correl = -0.104129	descr = N_Gram_GTCG
cnt = 144	feature = 252	correl = 0.124289	descr = N_Gram_CAA
cnt = 145	feature = 481	correl = 0.0533468	descr = N_Gram_GGAA
cnt = 146	feature = 64	correl = 0.200631	descr = Fold_of_RNAi_Sequence_Pos_1
cnt = 147	feature = 456	correl = 0.0470482	descr = N_Gram_GCCG
cnt = 148	feature = 276	correl = -0.138667	descr = N_Gram_CAGCT
cnt = 149	feature = 67	correl = 0.0539575	descr = Fold_of_RNAi_Sequence_Pos_4
cnt = 150	feature = 691	correl = -0.102603	descr = N_Gram_TTCTT
cnt = 151	feature = 510	correl = 0.133195	descr = N_Gram_GGGC
cnt = 152	feature = 655	correl = 0.0828624	descr = N_Gram_TGG
cnt = 153	feature = 57	correl = -0.185372	descr = Gibbs_of_Target_Sequence__Pos_18_Step_1
cnt = 154	feature = 546	correl = 0.18024	descr = N_Gram_GTG
cnt = 155	feature = 338	correl = 0.0569033	descr = N_Gram_CGCC
cnt = 156	feature = 392	correl = -0.102172	descr = N_Gram_CTTC
cnt = 157	feature = 496	correl = 0.177325	descr = N_Gram_GGCC
cnt = 158	feature = 703	correl = -0.0952573	descr = N_Gram_TTTC
cnt = 159	feature = 599	correl = -0.0864073	descr = N_Gram_TCC
cnt = 160	feature = 80	correl = 0.109024	descr = Xue_Structure_Feature_C111
cnt = 161	feature = 341	correl = 0.0824102	descr = N_Gram_CGG
cnt = 162	feature = 450	correl = 0.105854	descr = N_Gram_GCC
cnt = 163	feature = 492	correl = 0.162124	descr = N_Gram_GGC
cnt = 164	feature = 86	correl = -0.102472	descr = Xue_Structure_Feature_C000
cnt = 165	feature = 60	correl = -0.196859	descr = PF_RNAi_Fold_Energy
num rows = 521
num_elements = 86486
*
optimization finished, #iter = 457
nu = 0.608436
obj = -51.866853, rho = -0.191737
nSV = 365, nBSV = 270
num rows = 58
num_elements = 9628
*
optimization finished, #iter = 41
nu = 0.580481
obj = -6.253765, rho = -0.374859
nSV = 43, nBSV = 25
*
optimization finished, #iter = 457
nu = 0.608436
obj = -51.866853, rho = -0.191737
nSV = 365, nBSV = 270
CFS merit scores = 1.35103
CFS merit scores = 1.57219
CFS merit scores = 1.82599
CFS merit scores = 2.04842
CFS merit scores = 2.25371
CFS merit scores = 2.44002
CFS merit scores = 2.61066
CFS merit scores = 2.76959
CFS merit scores = 2.91989
CFS merit scores = 3.06277
CFS merit scores = 3.19817
CFS merit scores = 3.32689
CFS merit scores = 3.45002
CFS merit scores = 3.56822
CFS merit scores = 3.68228
CFS merit scores = 3.7926
CFS merit scores = 3.89956
CFS merit scores = 4.00035
CFS merit scores = 4.09627
CFS merit scores = 4.18892
CFS merit scores = 4.27868
CFS merit scores = 4.36578
CFS merit scores = 4.45035
CFS merit scores = 4.53255
CFS merit scores = 4.61103
CFS merit scores = 4.68706
CFS merit scores = 4.75821
CFS merit scores = 4.82642
CFS merit scores = 4.89119
CFS merit scores = 4.9461
CFS merit scores = 4.99881
CFS merit scores = 5.04986
CFS merit scores = 5.09563
CFS merit scores = 5.13793
CFS merit scores = 5.17554
CFS merit scores = 5.20977
CFS merit scores = 5.23874
CFS merit scores = 5.26587
CFS merit scores = 5.29051
CFS merit scores = 5.31314
CFS merit scores = 5.33574
CFS merit scores = 5.35829
CFS merit scores = 5.38031
CFS merit scores = 5.40137
CFS merit scores = 5.4217
CFS merit scores = 5.44093
CFS merit scores = 5.4603
CFS merit scores = 5.47561
CFS merit scores = 5.49091
CFS merit scores = 5.50625
CFS merit scores = 5.52084
CFS merit scores = 5.53531
CFS merit scores = 5.54927
CFS merit scores = 5.55951
CFS merit scores = 5.56813
CFS merit scores = 5.57471
CFS merit scores = 5.58056
CFS merit scores = 5.58197
CFS merit scores = 5.58228
CFS merit scores = 5.58219
CFS merit scores = 5.58161
CFS merit scores = 5.5806
CFS merit scores = 5.58043
CFS merit scores = 5.57987
CFS merit scores = 5.57939
CFS merit scores = 5.57911
CFS merit scores = 5.57917
CFS merit scores = 5.57276
CFS merit scores = 5.56653
CFS merit scores = 5.55804
CFS merit scores = 5.5503
CFS merit scores = 5.54263
CFS merit scores = 5.5358
CFS merit scores = 5.52912
CFS merit scores = 5.52242
CFS merit scores = 5.51513
CFS merit scores = 5.50771
CFS merit scores = 5.50045
CFS merit scores = 5.4927
CFS merit scores = 5.4846
CFS merit scores = 5.4757
CFS merit scores = 5.46699
CFS merit scores = 5.4574
CFS merit scores = 5.44848
CFS merit scores = 5.44003
CFS merit scores = 5.43019
CFS merit scores = 5.42027
CFS merit scores = 5.41106
CFS merit scores = 5.40176
CFS merit scores = 5.39158
CFS merit scores = 5.38096
CFS merit scores = 5.37115
CFS merit scores = 5.36172
CFS merit scores = 5.35182
CFS merit scores = 5.34244
CFS merit scores = 5.33378
CFS merit scores = 5.32457
CFS merit scores = 5.31588
CFS merit scores = 5.30676
CFS merit scores = 5.29705
CFS merit scores = 5.28751
CFS merit scores = 5.27817
CFS merit scores = 5.2682
CFS merit scores = 5.25791
CFS merit scores = 5.24771
CFS merit scores = 5.23746
CFS merit scores = 5.22753
CFS merit scores = 5.21813
CFS merit scores = 5.20848
CFS merit scores = 5.19848
CFS merit scores = 5.1888
CFS merit scores = 5.17823
CFS merit scores = 5.16742
CFS merit scores = 5.15692
CFS merit scores = 5.14615
CFS merit scores = 5.1353
CFS merit scores = 5.12451
CFS merit scores = 5.1141
CFS merit scores = 5.10316
CFS merit scores = 5.09186
CFS merit scores = 5.08079
CFS merit scores = 5.06929
CFS merit scores = 5.05821
CFS merit scores = 5.04713
CFS merit scores = 5.03622
CFS merit scores = 5.02347
CFS merit scores = 5.01117
CFS merit scores = 4.9992
CFS merit scores = 4.98706
CFS merit scores = 4.97448
CFS merit scores = 4.9618
CFS merit scores = 4.94948
CFS merit scores = 4.93693
CFS merit scores = 4.92491
CFS merit scores = 4.91218
CFS merit scores = 4.89938
CFS merit scores = 4.88692
CFS merit scores = 4.87439
CFS merit scores = 4.86196
CFS merit scores = 4.84938
CFS merit scores = 4.83447
CFS merit scores = 4.81977
CFS merit scores = 4.80494
CFS merit scores = 4.78963
CFS merit scores = 4.77471
CFS merit scores = 4.76028
CFS merit scores = 4.74557
CFS merit scores = 4.73104
CFS merit scores = 4.71645
CFS merit scores = 4.70209
CFS merit scores = 4.68666
CFS merit scores = 4.67146
CFS merit scores = 4.65481
CFS merit scores = 4.63466
CFS merit scores = 4.61215
CFS merit scores = 4.58956
CFS merit scores = 4.56622
CFS merit scores = 4.53084
cnt = 1	feature = 57	correl = -0.351026	descr = Gibbs_of_Target_Sequence__Pos_20_Step_1
cnt = 2	feature = 291	correl = 0.108972	descr = N_Gram_CCAA
cnt = 3	feature = 267	correl = -0.0776467	descr = N_Gram_CACGA
cnt = 4	feature = 437	correl = -0.0557194	descr = N_Gram_GATCG
cnt = 5	feature = 219	correl = -0.0502394	descr = N_Gram_ATAAT
cnt = 6	feature = 407	correl = 0.101285	descr = N_Gram_GAAAG
cnt = 7	feature = 450	correl = 0.072894	descr = N_Gram_GCAAT
cnt = 8	feature = 467	correl = -0.0562543	descr = N_Gram_GCCGT
cnt = 9	feature = 228	correl = -0.0492157	descr = N_Gram_ATCGC
cnt = 10	feature = 692	correl = 0.0445382	descr = N_Gram_TTCGA
cnt = 11	feature = 505	correl = -0.0572984	descr = N_Gram_GGCAC
cnt = 12	feature = 390	correl = 0.055997	descr = N_Gram_CTGGG
cnt = 13	feature = 364	correl = 0.0788865	descr = N_Gram_CGTGG
cnt = 14	feature = 342	correl = 0.0570669	descr = N_Gram_CGCTA
cnt = 15	feature = 540	correl = 0.0503943	descr = N_Gram_GTATA
cnt = 16	feature = 478	correl = 0.0451013	descr = N_Gram_GCGTA
cnt = 17	feature = 340	correl = 0.0451013	descr = N_Gram_CGCCA
cnt = 18	feature = 472	correl = 0.0445806	descr = N_Gram_GCGAG
cnt = 19	feature = 500	correl = 0.089506	descr = N_Gram_GGAGT
cnt = 20	feature = 579	correl = 0.0740259	descr = N_Gram_TAAGC
cnt = 21	feature = 623	correl = 0.0737083	descr = N_Gram_TCGGA
cnt = 22	feature = 237	correl = -0.0454569	descr = N_Gram_ATGCA
cnt = 23	feature = 529	correl = 0.0517626	descr = N_Gram_GGGGG
cnt = 24	feature = 510	correl = 0.0497675	descr = N_Gram_GGCCG
cnt = 25	feature = 309	correl = 0.0688261	descr = N_Gram_CCCGC
cnt = 26	feature = 441	correl = 0.0542832	descr = N_Gram_GATGT
cnt = 27	feature = 290	correl = 0.0579106	descr = N_Gram_CATTA
cnt = 28	feature = 609	correl = 0.061005	descr = N_Gram_TCCCA
cnt = 29	feature = 703	correl = 0.0589592	descr = N_Gram_TTGCA
cnt = 30	feature = 580	correl = -0.14	descr = N_Gram_TAAGT
cnt = 31	feature = 460	correl = 0.0928253	descr = N_Gram_GCCAG
cnt = 32	feature = 599	correl = 0.0488607	descr = N_Gram_TCAGA
cnt = 33	feature = 593	correl = -0.0565826	descr = N_Gram_TATTC
cnt = 34	feature = 278	correl = 0.0858995	descr = N_Gram_CAGGA
cnt = 35	feature = 539	correl = 0.0549123	descr = N_Gram_GGTTG
cnt = 36	feature = 255	correl = 0.0492396	descr = N_Gram_CAAGC
cnt = 37	feature = 514	correl = 0.0780795	descr = N_Gram_GGCGG
cnt = 38	feature = 386	correl = -0.0553155	descr = N_Gram_CTCTC
cnt = 39	feature = 466	correl = 0.072319	descr = N_Gram_GCCGG
cnt = 40	feature = 396	correl = 0.0494568	descr = N_Gram_CTTCC
cnt = 41	feature = 448	correl = 0.0608259	descr = N_Gram_GCAAA
cnt = 42	feature = 305	correl = 0.0839686	descr = N_Gram_CCCAC
cnt = 43	feature = 286	correl = -0.0640705	descr = N_Gram_CATCG
cnt = 44	feature = 509	correl = 0.0890522	descr = N_Gram_GGCCC
cnt = 45	feature = 321	correl = -0.108383	descr = N_Gram_CCTCC
cnt = 46	feature = 222	correl = 0.0732557	descr = N_Gram_ATAGT
cnt = 47	feature = 590	correl = 0.07769	descr = N_Gram_TAGTC
cnt = 48	feature = 337	correl = -0.0463533	descr = N_Gram_CGATG
cnt = 49	feature = 596	correl = 0.0535565	descr = N_Gram_TCAAG
cnt = 50	feature = 512	correl = -0.0612784	descr = N_Gram_GGCGA
cnt = 51	feature = 425	correl = -0.0479501	descr = N_Gram_GAGCC
cnt = 52	feature = 322	correl = 0.060428	descr = N_Gram_CCTCG
cnt = 53	feature = 416	correl = -0.0637454	descr = N_Gram_GACCT
cnt = 54	feature = 541	correl = -0.062694	descr = N_Gram_GTATC
cnt = 55	feature = 649	correl = -0.048882	descr = N_Gram_TGATC
cnt = 56	feature = 655	correl = -0.142705	descr = N_Gram_TGCG
cnt = 57	feature = 602	correl = -0.0550172	descr = N_Gram_TCATA
cnt = 58	feature = 605	correl = 0.0922761	descr = N_Gram_TCCAA
cnt = 59	feature = 440	correl = -0.0665899	descr = N_Gram_GATGC
cnt = 60	feature = 274	correl = 0.0545108	descr = N_Gram_CAGCC
cnt = 61	feature = 546	correl = -0.091129	descr = N_Gram_GTCCA
cnt = 62	feature = 313	correl = 0.0706988	descr = N_Gram_CCGGC
cnt = 63	feature = 565	correl = 0.0694316	descr = N_Gram_GTGTG
cnt = 64	feature = 241	correl = -0.0734402	descr = N_Gram_ATTAC
cnt = 65	feature = 351	correl = 0.0901555	descr = N_Gram_CGGGA
cnt = 66	feature = 612	correl = -0.0748541	descr = N_Gram_TCCGC
cnt = 67	feature = 231	correl = 0.0797974	descr = N_Gram_ATCTG
cnt = 68	feature = 645	correl = -0.0455926	descr = N_Gram_TGACT
cnt = 69	feature = 334	correl = -0.090811	descr = N_Gram_CGAGT
cnt = 70	feature = 711	correl = 0.0461979	descr = N_Gram_TTTCA
cnt = 71	feature = 525	correl = 0.0777578	descr = N_Gram_GGGCG
cnt = 72	feature = 265	correl = 0.0739212	descr = N_Gram_CACCT
cnt = 73	feature = 690	correl = 0.075369	descr = N_Gram_TTCCA
cnt = 74	feature = 501	correl = -0.101171	descr = N_Gram_GGATC
cnt = 75	feature = 426	correl = 0.0911086	descr = N_Gram_GAGCT
cnt = 76	feature = 496	correl = 0.102968	descr = N_Gram_GGACC
cnt = 77	feature = 226	correl = 0.0736043	descr = N_Gram_ATCAG
cnt = 78	feature = 578	correl = -0.0513164	descr = N_Gram_TAAGA
cnt = 79	feature = 235	correl = -0.0633511	descr = N_Gram_ATGAT
cnt = 80	feature = 487	correl = 0.0713594	descr = N_Gram_GCTGG
cnt = 81	feature = 363	correl = 0.11555	descr = N_Gram_CGTGC
cnt = 82	feature = 606	correl = -0.0634811	descr = N_Gram_TCCAC
cnt = 83	feature = 280	correl = 0.0821779	descr = N_Gram_CAGTA
cnt = 84	feature = 497	correl = 0.0986263	descr = N_Gram_GGACG
cnt = 85	feature = 661	correl = 0.122443	descr = N_Gram_TGGCC
cnt = 86	feature = 494	correl = 0.0483425	descr = N_Gram_GGAAG
cnt = 87	feature = 468	correl = 0.0886763	descr = N_Gram_GCCT
cnt = 88	feature = 662	correl = -0.10154	descr = N_Gram_TGGCG
cnt = 89	feature = 24	correl = -0.0910926	descr = Position_Specific_Bin_Base_11_Base_G
cnt = 90	feature = 674	correl = 0.0581474	descr = N_Gram_TGTCC
cnt = 91	feature = 456	correl = 0.113531	descr = N_Gram_GCATC
cnt = 92	feature = 13	correl = -0.125111	descr = Position_Specific_Bin_Base_5_Base_A
cnt = 93	feature = 324	correl = -0.0472097	descr = N_Gram_CCTGG
cnt = 94	feature = 36	correl = -0.0501528	descr = Position_Specific_Bin_Base_16_Base_T
cnt = 95	feature = 211	correl = 0.0459271	descr = N_Gram_AGTG
cnt = 96	feature = 10	correl = -0.0440194	descr = Position_Specific_Bin_Base_3_Base_A
cnt = 97	feature = 28	correl = -0.119936	descr = Position_Specific_Bin_Base_12_Base_T
cnt = 98	feature = 713	correl = -0.0576182	descr = N_Gram_TTTCG
cnt = 99	feature = 616	correl = -0.0700986	descr = N_Gram_TCCTC
cnt = 100	feature = 508	correl = 0.102806	descr = N_Gram_GGCCA
cnt = 101	feature = 388	correl = 0.0463813	descr = N_Gram_CTGC
cnt = 102	feature = 527	correl = 0.0708556	descr = N_Gram_GGGGA
cnt = 103	feature = 32	correl = 0.093727	descr = Position_Specific_Bin_Base_14_Base_T
cnt = 104	feature = 399	correl = -0.0827461	descr = N_Gram_CTTGA
cnt = 105	feature = 17	correl = 0.104792	descr = Position_Specific_Bin_Base_6_Base_C
cnt = 106	feature = 619	correl = -0.0871725	descr = N_Gram_TCGA
cnt = 107	feature = 308	correl = 0.0968647	descr = N_Gram_CCCG
cnt = 108	feature = 252	correl = 0.0496247	descr = N_Gram_CAACA
cnt = 109	feature = 382	correl = -0.053954	descr = N_Gram_CTCCG
cnt = 110	feature = 352	correl = 0.14096	descr = N_Gram_CGGGC
cnt = 111	feature = 695	correl = -0.204811	descr = N_Gram_TTCTC
cnt = 112	feature = 77	correl = 0.0658704	descr = Xue_Structure_Feature_A100
cnt = 113	feature = 105	correl = -0.0783452	descr = Fold_of_Target_NoBeginbrace_noends_Pos_4
cnt = 114	feature = 8	correl = -0.0609869	descr = Position_Specific_Bin_Base_2_Base_G
cnt = 115	feature = 563	correl = 0.0777447	descr = N_Gram_GTGT
cnt = 116	feature = 40	correl = 0.139588	descr = Position_Specific_Bin_Base_18_Base_C
cnt = 117	feature = 52	correl = -0.179394	descr = Gibbs_of_Target_Sequence__Pos_14_Step_1
cnt = 118	feature = 681	correl = -0.071987	descr = N_Gram_TTAC
cnt = 119	feature = 69	correl = 0.0758556	descr = Fold_of_RNAi_Sequence_Pos_11
cnt = 120	feature = 304	correl = 0.0695853	descr = N_Gram_CCCA
cnt = 121	feature = 67	correl = 0.105863	descr = Fold_of_RNAi_Sequence_Pos_9
cnt = 122	feature = 353	correl = -0.0517811	descr = N_Gram_CGGT
cnt = 123	feature = 477	correl = -0.0791223	descr = N_Gram_GCGT
cnt = 124	feature = 341	correl = 0.0937968	descr = N_Gram_CGCCG
cnt = 125	feature = 72	correl = 0.0817908	descr = Fold_of_RNAi_Sequence_Pos_14
cnt = 126	feature = 26	correl = 0.172887	descr = Position_Specific_Bin_Base_12_Base_C
cnt = 127	feature = 207	correl = -0.094282	descr = N_Gram_AGTC
cnt = 128	feature = 14	correl = 0.0891135	descr = Position_Specific_Bin_Base_5_Base_C
cnt = 129	feature = 39	correl = -0.267577	descr = Position_Specific_Bin_Base_18_Base_A
cnt = 130	feature = 545	correl = -0.0580049	descr = N_Gram_GTCC
cnt = 131	feature = 35	correl = 0.132939	descr = Position_Specific_Bin_Base_16_Base_C
cnt = 132	feature = 691	correl = -0.0486398	descr = N_Gram_TTCG
cnt = 133	feature = 73	correl = 0.0609044	descr = Fold_of_RNAi_Sequence_Pos_15
cnt = 134	feature = 504	correl = 0.0734098	descr = N_Gram_GGCA
cnt = 135	feature = 717	correl = -0.1552	descr = N_Gram_TTTT
cnt = 136	feature = 82	correl = 0.0497266	descr = Xue_Structure_Feature_C011
cnt = 137	feature = 473	correl = 0.0582656	descr = N_Gram_GCGCC
cnt = 138	feature = 64	correl = 0.083141	descr = Fold_of_RNAi_Sequence_Pos_3
cnt = 139	feature = 481	correl = 0.0646111	descr = N_Gram_GCT
cnt = 140	feature = 76	correl = -0.059011	descr = Xue_Structure_Feature_A110
cnt = 141	feature = 54	correl = -0.120437	descr = Gibbs_of_Target_Sequence__Pos_17_Step_1
cnt = 142	feature = 391	correl = -0.110851	descr = N_Gram_CTT
cnt = 143	feature = 641	correl = -0.0947727	descr = N_Gram_TGA
cnt = 144	feature = 446	correl = 0.122317	descr = N_Gram_GCA
cnt = 145	feature = 555	correl = 0.151964	descr = N_Gram_GTG
cnt = 146	feature = 314	correl = 0.128341	descr = N_Gram_CCGGG
cnt = 147	feature = 327	correl = -0.0713729	descr = N_Gram_CGA
cnt = 148	feature = 303	correl = 0.0448825	descr = N_Gram_CCC
cnt = 149	feature = 80	correl = 0.080354	descr = Xue_Structure_Feature_C110
cnt = 150	feature = 225	correl = -0.0514077	descr = N_Gram_ATC
cnt = 151	feature = 697	correl = -0.0625514	descr = N_Gram_TTG
cnt = 152	feature = 574	correl = -0.0639488	descr = N_Gram_TA
cnt = 153	feature = 86	correl = 0.108566	descr = Xue_Structure_Feature_G110
cnt = 154	feature = 60	correl = -0.0509974	descr = PF_RNAi_Fold_3'Free_Count
cnt = 155	feature = 79	correl = 0.0941971	descr = Xue_Structure_Feature_C111
cnt = 156	feature = 343	correl = 0.0747964	descr = N_Gram_CGG
cnt = 157	feature = 503	correl = 0.144805	descr = N_Gram_GGC
cnt = 158	feature = 58	correl = -0.190267	descr = PF_RNAi_Fold_Energy
num rows = 521
num_elements = 82839
*
optimization finished, #iter = 435
nu = 0.598928
obj = -51.825248, rho = -0.099762
nSV = 357, nBSV = 264
num rows = 58
num_elements = 9222
*
optimization finished, #iter = 35
nu = 0.567825
obj = -5.964151, rho = -0.344035
nSV = 42, nBSV = 24
*
optimization finished, #iter = 435
nu = 0.598928
obj = -51.825248, rho = -0.099762
nSV = 357, nBSV = 264
CFS merit scores = 1.22163
CFS merit scores = 1.54385
CFS merit scores = 1.81248
CFS merit scores = 2.03779
CFS merit scores = 2.24387
CFS merit scores = 2.43318
CFS merit scores = 2.6098
CFS merit scores = 2.77538
CFS merit scores = 2.93171
CFS merit scores = 3.07999
CFS merit scores = 3.21555
CFS merit scores = 3.34485
CFS merit scores = 3.46356
CFS merit scores = 3.57538
CFS merit scores = 3.68061
CFS merit scores = 3.78099
CFS merit scores = 3.87738
CFS merit scores = 3.97006
CFS merit scores = 4.05672
CFS merit scores = 4.14019
CFS merit scores = 4.22103
CFS merit scores = 4.29786
CFS merit scores = 4.37146
CFS merit scores = 4.44294
CFS merit scores = 4.51224
CFS merit scores = 4.57948
CFS merit scores = 4.64552
CFS merit scores = 4.70811
CFS merit scores = 4.76824
CFS merit scores = 4.8265
CFS merit scores = 4.88262
CFS merit scores = 4.93701
CFS merit scores = 4.98504
CFS merit scores = 5.03238
CFS merit scores = 5.07367
CFS merit scores = 5.11363
CFS merit scores = 5.14866
CFS merit scores = 5.1824
CFS merit scores = 5.2097
CFS merit scores = 5.2355
CFS merit scores = 5.26119
CFS merit scores = 5.28341
CFS merit scores = 5.30539
CFS merit scores = 5.32578
CFS merit scores = 5.34577
CFS merit scores = 5.36534
CFS merit scores = 5.38113
CFS merit scores = 5.39772
CFS merit scores = 5.41357
CFS merit scores = 5.4272
CFS merit scores = 5.43944
CFS merit scores = 5.44413
CFS merit scores = 5.44679
CFS merit scores = 5.45015
CFS merit scores = 5.45498
CFS merit scores = 5.4605
CFS merit scores = 5.46465
CFS merit scores = 5.46742
CFS merit scores = 5.46973
CFS merit scores = 5.47179
CFS merit scores = 5.47233
CFS merit scores = 5.47354
CFS merit scores = 5.475
CFS merit scores = 5.47709
CFS merit scores = 5.47877
CFS merit scores = 5.4786
CFS merit scores = 5.47555
CFS merit scores = 5.47236
CFS merit scores = 5.46969
CFS merit scores = 5.4672
CFS merit scores = 5.46522
CFS merit scores = 5.46077
CFS merit scores = 5.45696
CFS merit scores = 5.45332
CFS merit scores = 5.44769
CFS merit scores = 5.44025
CFS merit scores = 5.43368
CFS merit scores = 5.42733
CFS merit scores = 5.42112
CFS merit scores = 5.4156
CFS merit scores = 5.40983
CFS merit scores = 5.40184
CFS merit scores = 5.39193
CFS merit scores = 5.38278
CFS merit scores = 5.37224
CFS merit scores = 5.36209
CFS merit scores = 5.35213
CFS merit scores = 5.34152
CFS merit scores = 5.33098
CFS merit scores = 5.3202
CFS merit scores = 5.3076
CFS merit scores = 5.29532
CFS merit scores = 5.28358
CFS merit scores = 5.27079
CFS merit scores = 5.25817
CFS merit scores = 5.24606
CFS merit scores = 5.23264
CFS merit scores = 5.21977
CFS merit scores = 5.20731
CFS merit scores = 5.19433
CFS merit scores = 5.18183
CFS merit scores = 5.16991
CFS merit scores = 5.15674
CFS merit scores = 5.14425
CFS merit scores = 5.13106
CFS merit scores = 5.11823
CFS merit scores = 5.1055
CFS merit scores = 5.09314
CFS merit scores = 5.08019
CFS merit scores = 5.06745
CFS merit scores = 5.05532
CFS merit scores = 5.0429
CFS merit scores = 5.03089
CFS merit scores = 5.01801
CFS merit scores = 5.00565
CFS merit scores = 4.99265
CFS merit scores = 4.97971
CFS merit scores = 4.96685
CFS merit scores = 4.9546
CFS merit scores = 4.94196
CFS merit scores = 4.92966
CFS merit scores = 4.91756
CFS merit scores = 4.90501
CFS merit scores = 4.89139
CFS merit scores = 4.87796
CFS merit scores = 4.86445
CFS merit scores = 4.85112
CFS merit scores = 4.83797
CFS merit scores = 4.82504
CFS merit scores = 4.81244
CFS merit scores = 4.8
CFS merit scores = 4.78771
CFS merit scores = 4.77252
CFS merit scores = 4.75705
CFS merit scores = 4.74187
CFS merit scores = 4.72586
CFS merit scores = 4.70956
CFS merit scores = 4.69297
CFS merit scores = 4.67618
CFS merit scores = 4.65981
CFS merit scores = 4.64089
CFS merit scores = 4.62144
CFS merit scores = 4.60232
CFS merit scores = 4.58318
CFS merit scores = 4.56361
CFS merit scores = 4.54184
CFS merit scores = 4.51599
CFS merit scores = 4.48854
cnt = 1	feature = 674	correl = -0.221627	descr = N_Gram_TTCTC
cnt = 2	feature = 67	correl = 0.180286	descr = Fold_of_RNAi_Sequence_Pos_0
cnt = 3	feature = 361	correl = 0.0904271	descr = N_Gram_CTA
cnt = 4	feature = 357	correl = 0.0788089	descr = N_Gram_CGTGG
cnt = 5	feature = 574	correl = 0.0675531	descr = N_Gram_TATAT
cnt = 6	feature = 327	correl = -0.0492258	descr = N_Gram_CGACC
cnt = 7	feature = 606	correl = -0.0492258	descr = N_Gram_TCGCA
cnt = 8	feature = 505	correl = 0.0450415	descr = N_Gram_GGGCT
cnt = 9	feature = 308	correl = 0.0450415	descr = N_Gram_CCGAA
cnt = 10	feature = 309	correl = 0.0450415	descr = N_Gram_CCGCA
cnt = 11	feature = 304	correl = 0.0687388	descr = N_Gram_CCCGC
cnt = 12	feature = 351	correl = -0.0676911	descr = N_Gram_CGTAC
cnt = 13	feature = 283	correl = 0.0553759	descr = N_Gram_CATTA
cnt = 14	feature = 321	correl = 0.0720865	descr = N_Gram_CCTGC
cnt = 15	feature = 472	correl = 0.120547	descr = N_Gram_GGAAA
cnt = 16	feature = 509	correl = 0.0928145	descr = N_Gram_GGGTC
cnt = 17	feature = 343	correl = 0.0496787	descr = N_Gram_CGGCC
cnt = 18	feature = 252	correl = 0.0616903	descr = N_Gram_CAAGC
cnt = 19	feature = 539	correl = 0.0611525	descr = N_Gram_GTGAC
cnt = 20	feature = 303	correl = 0.073181	descr = N_Gram_CCCGA
cnt = 21	feature = 473	correl = -0.0498594	descr = N_Gram_GGAAC
cnt = 22	feature = 313	correl = -0.0641534	descr = N_Gram_CCGGT
cnt = 23	feature = 501	correl = 0.120675	descr = N_Gram_GGGAG
cnt = 24	feature = 404	correl = 0.0444698	descr = N_Gram_GACAC
cnt = 25	feature = 255	correl = 0.0520892	descr = N_Gram_CAATA
cnt = 26	feature = 364	correl = 0.0661461	descr = N_Gram_CTAGG
cnt = 27	feature = 510	correl = -0.0444272	descr = N_Gram_GGGTT
cnt = 28	feature = 334	correl = -0.0494292	descr = N_Gram_CGATG
cnt = 29	feature = 382	correl = -0.0684932	descr = N_Gram_CTGCC
cnt = 30	feature = 546	correl = 0.0471497	descr = N_Gram_GTGTA
cnt = 31	feature = 426	correl = 0.0484501	descr = N_Gram_GATTG
cnt = 32	feature = 492	correl = -0.084973	descr = N_Gram_GGCGA
cnt = 33	feature = 500	correl = 0.106148	descr = N_Gram_GGGAC
cnt = 34	feature = 337	correl = 0.0570008	descr = N_Gram_CGCTA
cnt = 35	feature = 267	correl = 0.0670594	descr = N_Gram_CACTC
cnt = 36	feature = 516	correl = 0.0576326	descr = N_Gram_GGTTG
cnt = 37	feature = 363	correl = 0.0563769	descr = N_Gram_CTACT
cnt = 38	feature = 441	correl = -0.045258	descr = N_Gram_GCATG
cnt = 39	feature = 226	correl = -0.095802	descr = N_Gram_ATCGG
cnt = 40	feature = 596	correl = -0.0802348	descr = N_Gram_TCCGC
cnt = 41	feature = 514	correl = 0.0551954	descr = N_Gram_GGTGC
cnt = 42	feature = 258	correl = 0.0832887	descr = N_Gram_CACAG
cnt = 43	feature = 324	correl = -0.114938	descr = N_Gram_CCTTC
cnt = 44	feature = 241	correl = 0.0669167	descr = N_Gram_ATTCC
cnt = 45	feature = 605	correl = -0.14911	descr = N_Gram_TCGAG
cnt = 46	feature = 291	correl = -0.0447983	descr = N_Gram_CCACG
cnt = 47	feature = 340	correl = 0.0637315	descr = N_Gram_CGGAA
cnt = 48	feature = 508	correl = 0.0450415	descr = N_Gram_GGGGT
cnt = 49	feature = 599	correl = 0.0553946	descr = N_Gram_TCCTA
cnt = 50	feature = 235	correl = -0.0659481	descr = N_Gram_ATGCT
cnt = 51	feature = 494	correl = 0.0903571	descr = N_Gram_GGCGG
cnt = 52	feature = 280	correl = 0.109566	descr = N_Gram_CATCT
cnt = 53	feature = 529	correl = 0.0512049	descr = N_Gram_GTCCC
cnt = 54	feature = 225	correl = -0.0492258	descr = N_Gram_ATCGC
cnt = 55	feature = 386	correl = 0.0450415	descr = N_Gram_CTTAC
cnt = 56	feature = 207	correl = 0.0975619	descr = N_Gram_AGTGT
cnt = 57	feature = 290	correl = 0.0594077	descr = N_Gram_CCACC
cnt = 58	feature = 555	correl = -0.0479684	descr = N_Gram_GTTGT
cnt = 59	feature = 481	correl = -0.106626	descr = N_Gram_GGATC
cnt = 60	feature = 228	correl = 0.0796666	descr = N_Gram_ATCTG
cnt = 61	feature = 425	correl = -0.0717742	descr = N_Gram_GATTA
cnt = 62	feature = 665	correl = -0.073479	descr = N_Gram_TTACC
cnt = 63	feature = 541	correl = 0.0570008	descr = N_Gram_GTGCG
cnt = 64	feature = 580	correl = 0.0952317	descr = N_Gram_TCACC
cnt = 65	feature = 448	correl = 0.0721921	descr = N_Gram_GCCGG
cnt = 66	feature = 440	correl = 0.10902	descr = N_Gram_GCATC
cnt = 67	feature = 686	correl = 0.0546418	descr = N_Gram_TTGGT
cnt = 68	feature = 437	correl = 0.062322	descr = N_Gram_GCAGC
cnt = 69	feature = 407	correl = 0.0591652	descr = N_Gram_GACCG
cnt = 70	feature = 305	correl = 0.0705893	descr = N_Gram_CCCGG
cnt = 71	feature = 211	correl = -0.114928	descr = N_Gram_AGTTT
cnt = 72	feature = 496	correl = 0.154164	descr = N_Gram_GGCTT
cnt = 73	feature = 460	correl = 0.054097	descr = N_Gram_GCGGT
cnt = 74	feature = 645	correl = 0.0920003	descr = N_Gram_TGGG
cnt = 75	feature = 77	correl = -0.0508233	descr = Fold_of_RNAi_Sequence_Pos_18
cnt = 76	feature = 612	correl = -0.0777771	descr = N_Gram_TCTCA
cnt = 77	feature = 24	correl = -0.0554109	descr = Position_Specific_Bin_Base_9_Base_T
cnt = 78	feature = 467	correl = 0.0824739	descr = N_Gram_GCTGG
cnt = 79	feature = 276	correl = 0.121945	descr = N_Gram_CAGTG
cnt = 80	feature = 375	correl = -0.0439351	descr = N_Gram_CTCCG
cnt = 81	feature = 619	correl = -0.0577328	descr = N_Gram_TCTTG
cnt = 82	feature = 57	correl = -0.100348	descr = Gibbs_of_Target_Sequence__Pos_13_Step_1
cnt = 83	feature = 450	correl = 0.119503	descr = N_Gram_GCCT
cnt = 84	feature = 39	correl = -0.0496727	descr = Position_Specific_Bin_Base_16_Base_T
cnt = 85	feature = 34	correl = 0.0449651	descr = Position_Specific_Bin_Base_14_Base_C
cnt = 86	feature = 466	correl = -0.0778558	descr = N_Gram_GCTCC
cnt = 87	feature = 631	correl = -0.126073	descr = N_Gram_TGATT
cnt = 88	feature = 11	correl = 0.0715807	descr = Position_Specific_Bin_Base_2_Base_T
cnt = 89	feature = 563	correl = -0.0880709	descr = N_Gram_TAAG
cnt = 90	feature = 353	correl = -0.127818	descr = N_Gram_CGTCG
cnt = 91	feature = 231	correl = -0.0674853	descr = N_Gram_ATGA
cnt = 92	feature = 655	correl = 0.0580018	descr = N_Gram_TGTCC
cnt = 93	feature = 314	correl = 0.0671655	descr = N_Gram_CCGT
cnt = 94	feature = 17	correl = 0.0832069	descr = Position_Specific_Bin_Base_5_Base_C
cnt = 95	feature = 8	correl = -0.072672	descr = Position_Specific_Bin_Base_2_Base_A
cnt = 96	feature = 79	correl = -0.0599699	descr = Xue_Structure_Feature_A110
cnt = 97	feature = 14	correl = 0.0478372	descr = Position_Specific_Bin_Base_4_Base_C
cnt = 98	feature = 23	correl = 0.05953	descr = Position_Specific_Bin_Base_9_Base_G
cnt = 99	feature = 391	correl = -0.0864316	descr = N_Gram_CTTGA
cnt = 100	feature = 468	correl = 0.0608741	descr = N_Gram_GCTT
cnt = 101	feature = 649	correl = 0.0585371	descr = N_Gram_TGGT
cnt = 102	feature = 579	correl = 0.0447217	descr = N_Gram_TCAC
cnt = 103	feature = 416	correl = -0.105056	descr = N_Gram_GAGTT
cnt = 104	feature = 265	correl = -0.0871877	descr = N_Gram_CACGA
cnt = 105	feature = 36	correl = -0.122514	descr = Position_Specific_Bin_Base_16_Base_A
cnt = 106	feature = 32	correl = 0.08487	descr = Position_Specific_Bin_Base_13_Base_C
cnt = 107	feature = 28	correl = 0.136225	descr = Position_Specific_Bin_Base_12_Base_C
cnt = 108	feature = 73	correl = 0.0674259	descr = Fold_of_RNAi_Sequence_Pos_11
cnt = 109	feature = 545	correl = 0.0783838	descr = N_Gram_GTGT
cnt = 110	feature = 341	correl = 0.103406	descr = N_Gram_CGGC
cnt = 111	feature = 105	correl = 0.155594	descr = Fold_of_Target_NoEndbrace_noends_Pos_18
cnt = 112	feature = 13	correl = -0.0659148	descr = Position_Specific_Bin_Base_4_Base_A
cnt = 113	feature = 540	correl = 0.0577975	descr = N_Gram_GTGC
cnt = 114	feature = 392	correl = -0.114554	descr = N_Gram_CTTGC
cnt = 115	feature = 475	correl = 0.090033	descr = N_Gram_GGAC
cnt = 116	feature = 274	correl = 0.133558	descr = N_Gram_CAGT
cnt = 117	feature = 623	correl = -0.0747605	descr = N_Gram_TGAAG
cnt = 118	feature = 72	correl = 0.0485657	descr = Fold_of_RNAi_Sequence_Pos_10
cnt = 119	feature = 10	correl = -0.0614154	descr = Position_Specific_Bin_Base_2_Base_G
cnt = 120	feature = 60	correl = -0.114628	descr = Gibbs_of_Target_Sequence__Pos_17_Step_1
cnt = 121	feature = 525	correl = -0.0847882	descr = N_Gram_GTC
cnt = 122	feature = 80	correl = 0.0709011	descr = Xue_Structure_Feature_A100
cnt = 123	feature = 697	correl = -0.102371	descr = N_Gram_TTTTT
cnt = 124	feature = 681	correl = -0.0898801	descr = N_Gram_TTGC
cnt = 125	feature = 677	correl = -0.0690254	descr = N_Gram_TTGA
cnt = 126	feature = 602	correl = -0.0785299	descr = N_Gram_TCG
cnt = 127	feature = 471	correl = 0.0769589	descr = N_Gram_GGAA
cnt = 128	feature = 456	correl = 0.0897644	descr = N_Gram_GCGG
cnt = 129	feature = 58	correl = -0.171832	descr = Gibbs_of_Target_Sequence__Pos_14_Step_1
cnt = 130	feature = 691	correl = -0.0692288	descr = N_Gram_TTTCC
cnt = 131	feature = 446	correl = 0.083521	descr = N_Gram_GCCG
cnt = 132	feature = 69	correl = 0.173695	descr = Fold_of_RNAi_Sequence_Pos_2
cnt = 133	feature = 662	correl = -0.0770247	descr = N_Gram_TTA
cnt = 134	feature = 222	correl = -0.0590112	descr = N_Gram_ATC
cnt = 135	feature = 82	correl = 0.108334	descr = Xue_Structure_Feature_C111
cnt = 136	feature = 578	correl = 0.0484045	descr = N_Gram_TCA
cnt = 137	feature = 417	correl = -0.0721812	descr = N_Gram_GAT
cnt = 138	feature = 390	correl = -0.0512649	descr = N_Gram_CTTG
cnt = 139	feature = 616	correl = -0.0945642	descr = N_Gram_TCTT
cnt = 140	feature = 335	correl = 0.0598446	descr = N_Gram_CGCC
cnt = 141	feature = 690	correl = -0.0968157	descr = N_Gram_TTTC
cnt = 142	feature = 609	correl = -0.105703	descr = N_Gram_TCT
cnt = 143	feature = 497	correl = 0.178305	descr = N_Gram_GGG
cnt = 144	feature = 483	correl = 0.150884	descr = N_Gram_GGC
cnt = 145	feature = 676	correl = -0.0521481	descr = N_Gram_TTG
cnt = 146	feature = 86	correl = 0.104148	descr = Xue_Structure_Feature_G111
cnt = 147	feature = 661	correl = -0.114981	descr = N_Gram_TT
cnt = 148	feature = 64	correl = -0.179519	descr = PF_RNAi_Fold_Energy
num rows = 521
num_elements = 77629
*
optimization finished, #iter = 399
nu = 0.621694
obj = -53.605947, rho = -0.220636
nSV = 355, nBSV = 288
num rows = 58
num_elements = 8642
*
optimization finished, #iter = 49
nu = 0.618631
obj = -5.383315, rho = -0.362844
nSV = 46, nBSV = 23
*
optimization finished, #iter = 399
nu = 0.621694
obj = -53.605947, rho = -0.220636
nSV = 355, nBSV = 288
CFS merit scores = 1.30094
CFS merit scores = 1.58276
CFS merit scores = 1.83889
CFS merit scores = 2.06914
CFS merit scores = 2.27352
CFS merit scores = 2.4621
CFS merit scores = 2.63555
CFS merit scores = 2.79571
CFS merit scores = 2.94466
CFS merit scores = 3.08492
CFS merit scores = 3.21805
CFS merit scores = 3.34509
CFS merit scores = 3.46453
CFS merit scores = 3.57807
CFS merit scores = 3.68714
CFS merit scores = 3.79172
CFS merit scores = 3.89316
CFS merit scores = 3.99153
CFS merit scores = 4.08555
CFS merit scores = 4.17703
CFS merit scores = 4.26581
CFS merit scores = 4.35116
CFS merit scores = 4.43329
CFS merit scores = 4.51156
CFS merit scores = 4.58694
CFS merit scores = 4.66028
CFS merit scores = 4.73194
CFS merit scores = 4.79936
CFS merit scores = 4.86339
CFS merit scores = 4.92406
CFS merit scores = 4.98253
CFS merit scores = 5.03931
CFS merit scores = 5.09255
CFS merit scores = 5.14341
CFS merit scores = 5.19114
CFS merit scores = 5.23707
CFS merit scores = 5.28112
CFS merit scores = 5.32358
CFS merit scores = 5.3622
CFS merit scores = 5.39645
CFS merit scores = 5.42689
CFS merit scores = 5.45593
CFS merit scores = 5.48399
CFS merit scores = 5.51138
CFS merit scores = 5.53838
CFS merit scores = 5.56513
CFS merit scores = 5.59072
CFS merit scores = 5.61501
CFS merit scores = 5.63656
CFS merit scores = 5.65656
CFS merit scores = 5.67469
CFS merit scores = 5.69169
CFS merit scores = 5.70846
CFS merit scores = 5.72051
CFS merit scores = 5.72542
CFS merit scores = 5.72955
CFS merit scores = 5.73422
CFS merit scores = 5.73828
CFS merit scores = 5.74096
CFS merit scores = 5.74391
CFS merit scores = 5.74239
CFS merit scores = 5.74101
CFS merit scores = 5.74049
CFS merit scores = 5.7399
CFS merit scores = 5.73784
CFS merit scores = 5.73443
CFS merit scores = 5.73171
CFS merit scores = 5.72912
CFS merit scores = 5.72516
CFS merit scores = 5.71904
CFS merit scores = 5.71046
CFS merit scores = 5.70232
CFS merit scores = 5.69481
CFS merit scores = 5.6858
CFS merit scores = 5.67698
CFS merit scores = 5.66838
CFS merit scores = 5.65769
CFS merit scores = 5.64647
CFS merit scores = 5.63605
CFS merit scores = 5.6232
CFS merit scores = 5.60977
CFS merit scores = 5.59732
CFS merit scores = 5.586
CFS merit scores = 5.57354
CFS merit scores = 5.56091
CFS merit scores = 5.54801
CFS merit scores = 5.53435
CFS merit scores = 5.52091
CFS merit scores = 5.50678
CFS merit scores = 5.49243
CFS merit scores = 5.47894
CFS merit scores = 5.46549
CFS merit scores = 5.45256
CFS merit scores = 5.43976
CFS merit scores = 5.42694
CFS merit scores = 5.41397
CFS merit scores = 5.40166
CFS merit scores = 5.38795
CFS merit scores = 5.37504
CFS merit scores = 5.3632
CFS merit scores = 5.35075
CFS merit scores = 5.3369
CFS merit scores = 5.32279
CFS merit scores = 5.30815
CFS merit scores = 5.29309
CFS merit scores = 5.27754
CFS merit scores = 5.26228
CFS merit scores = 5.2475
CFS merit scores = 5.23273
CFS merit scores = 5.21857
CFS merit scores = 5.2032
CFS merit scores = 5.1877
CFS merit scores = 5.17263
CFS merit scores = 5.15785
CFS merit scores = 5.14368
CFS merit scores = 5.13045
CFS merit scores = 5.11767
CFS merit scores = 5.10415
CFS merit scores = 5.09117
CFS merit scores = 5.07795
CFS merit scores = 5.06525
CFS merit scores = 5.05238
CFS merit scores = 5.03917
CFS merit scores = 5.0259
CFS merit scores = 5.01268
CFS merit scores = 4.99853
CFS merit scores = 4.98456
CFS merit scores = 4.97119
CFS merit scores = 4.95751
CFS merit scores = 4.94428
CFS merit scores = 4.93142
CFS merit scores = 4.9178
CFS merit scores = 4.90388
CFS merit scores = 4.89022
CFS merit scores = 4.87531
CFS merit scores = 4.86095
CFS merit scores = 4.84588
CFS merit scores = 4.83137
CFS merit scores = 4.81704
CFS merit scores = 4.80297
CFS merit scores = 4.78945
CFS merit scores = 4.77578
CFS merit scores = 4.76154
CFS merit scores = 4.74674
CFS merit scores = 4.73239
CFS merit scores = 4.71776
CFS merit scores = 4.70325
CFS merit scores = 4.68808
CFS merit scores = 4.67262
CFS merit scores = 4.65733
CFS merit scores = 4.64195
CFS merit scores = 4.62516
CFS merit scores = 4.60593
CFS merit scores = 4.58688
CFS merit scores = 4.56767
CFS merit scores = 4.5487
CFS merit scores = 4.52748
CFS merit scores = 4.50027
CFS merit scores = 4.47132
cnt = 1	feature = 58	correl = -0.300939	descr = Gibbs_of_Target_Sequence__Pos_19_Step_1
cnt = 2	feature = 52	correl = -0.177172	descr = Gibbs_of_Target_Sequence__Pos_7_Step_1
cnt = 3	feature = 539	correl = 0.108871	descr = N_Gram_GTGG
cnt = 4	feature = 314	correl = 0.0730871	descr = N_Gram_CGACA
cnt = 5	feature = 396	correl = -0.0682858	descr = N_Gram_GACCC
cnt = 6	feature = 594	correl = 0.0467614	descr = N_Gram_TCCGA
cnt = 7	feature = 276	correl = 0.051351	descr = N_Gram_CCAAT
cnt = 8	feature = 386	correl = 0.0526599	descr = N_Gram_GAAAC
cnt = 9	feature = 244	correl = 0.0824092	descr = N_Gram_CAAGG
cnt = 10	feature = 350	correl = -0.0565534	descr = N_Gram_CGTTC
cnt = 11	feature = 649	correl = 0.0880164	descr = N_Gram_TGGGG
cnt = 12	feature = 303	correl = 0.0542474	descr = N_Gram_CCTAT
cnt = 13	feature = 525	correl = 0.0510769	descr = N_Gram_GTCCC
cnt = 14	feature = 516	correl = 0.0482489	descr = N_Gram_GTAAA
cnt = 15	feature = 255	correl = 0.055695	descr = N_Gram_CACGT
cnt = 16	feature = 357	correl = 0.0646514	descr = N_Gram_CTATA
cnt = 17	feature = 605	correl = -0.0604343	descr = N_Gram_TCGCT
cnt = 18	feature = 324	correl = 0.0449682	descr = N_Gram_CGCCA
cnt = 19	feature = 353	correl = 0.0449682	descr = N_Gram_CTAAA
cnt = 20	feature = 545	correl = 0.0660573	descr = N_Gram_GTGTC
cnt = 21	feature = 661	correl = -0.0504621	descr = N_Gram_TGTTC
cnt = 22	feature = 399	correl = 0.0885336	descr = N_Gram_GACGG
cnt = 23	feature = 612	correl = 0.0562657	descr = N_Gram_TCTAC
cnt = 24	feature = 351	correl = 0.113046	descr = N_Gram_CGTTT
cnt = 25	feature = 606	correl = 0.0815678	descr = N_Gram_TCGGA
cnt = 26	feature = 342	correl = -0.0676986	descr = N_Gram_CGTAC
cnt = 27	feature = 292	correl = 0.0686314	descr = N_Gram_CCCGC
cnt = 28	feature = 508	correl = -0.0539773	descr = N_Gram_GGGTT
cnt = 29	feature = 231	correl = 0.04675	descr = N_Gram_ATTCT
cnt = 30	feature = 321	correl = -0.0495078	descr = N_Gram_CGATG
cnt = 31	feature = 334	correl = 0.0495723	descr = N_Gram_CGGCC
cnt = 32	feature = 580	correl = 0.0443521	descr = N_Gram_TCAAA
cnt = 33	feature = 510	correl = -0.0998537	descr = N_Gram_GGTAA
cnt = 34	feature = 322	correl = 0.0783266	descr = N_Gram_CGCAA
cnt = 35	feature = 392	correl = 0.075687	descr = N_Gram_GAATC
cnt = 36	feature = 341	correl = -0.0704385	descr = N_Gram_CGTAA
cnt = 37	feature = 529	correl = 0.0984847	descr = N_Gram_GTCGG
cnt = 38	feature = 500	correl = 0.104338	descr = N_Gram_GGGCC
cnt = 39	feature = 655	correl = -0.0721152	descr = N_Gram_TGTCA
cnt = 40	feature = 268	correl = -0.0775616	descr = N_Gram_CATCG
cnt = 41	feature = 544	correl = 0.0470247	descr = N_Gram_GTGTA
cnt = 42	feature = 286	correl = 0.0837304	descr = N_Gram_CCCAC
cnt = 43	feature = 290	correl = 0.0460393	descr = N_Gram_CCCCT
cnt = 44	feature = 541	correl = 0.10346	descr = N_Gram_GTGGC
cnt = 45	feature = 211	correl = 0.0544521	descr = N_Gram_ATACA
cnt = 46	feature = 382	correl = 0.0573149	descr = N_Gram_CTTGG
cnt = 47	feature = 391	correl = -0.0494498	descr = N_Gram_GAATA
cnt = 48	feature = 304	correl = 0.0669317	descr = N_Gram_CCTCA
cnt = 49	feature = 375	correl = -0.12982	descr = N_Gram_CTTAT
cnt = 50	feature = 340	correl = 0.0567705	descr = N_Gram_CGGTT
cnt = 51	feature = 448	correl = 0.0443714	descr = N_Gram_GCGAG
cnt = 52	feature = 236	correl = -0.151901	descr = N_Gram_ATTTT
cnt = 53	feature = 546	correl = 0.0477341	descr = N_Gram_GTGTG
cnt = 54	feature = 226	correl = -0.050257	descr = N_Gram_ATGCT
cnt = 55	feature = 222	correl = 0.0596296	descr = N_Gram_ATCTG
cnt = 56	feature = 674	correl = -0.0732794	descr = N_Gram_TTCGG
cnt = 57	feature = 228	correl = 0.0440098	descr = N_Gram_ATGTG
cnt = 58	feature = 540	correl = 0.0440189	descr = N_Gram_GTGGA
cnt = 59	feature = 527	correl = -0.103909	descr = N_Gram_GTCGA
cnt = 60	feature = 690	correl = 0.0451248	descr = N_Gram_TTTCA
cnt = 61	feature = 248	correl = 0.0831468	descr = N_Gram_CACAG
cnt = 62	feature = 337	correl = 0.107255	descr = N_Gram_CGGGA
cnt = 63	feature = 505	correl = 0.0672489	descr = N_Gram_GGGGC
cnt = 64	feature = 681	correl = -0.0471707	descr = N_Gram_TTGAG
cnt = 65	feature = 274	correl = 0.053807	descr = N_Gram_CCAAA
cnt = 66	feature = 440	correl = 0.0894919	descr = N_Gram_GCCCG
cnt = 67	feature = 305	correl = -0.066356	descr = N_Gram_CCTCC
cnt = 68	feature = 641	correl = 0.0649505	descr = N_Gram_TGGAC
cnt = 69	feature = 446	correl = 0.135114	descr = N_Gram_GCCTT
cnt = 70	feature = 501	correl = 0.0775068	descr = N_Gram_GGGCG
cnt = 71	feature = 207	correl = -0.0726713	descr = N_Gram_AGTTT
cnt = 72	feature = 407	correl = 0.0645523	descr = N_Gram_GAGGT
cnt = 73	feature = 619	correl = -0.136862	descr = N_Gram_TCTTA
cnt = 74	feature = 235	correl = -0.0597821	descr = N_Gram_ATTTG
cnt = 75	feature = 645	correl = -0.0787881	descr = N_Gram_TGGCG
cnt = 76	feature = 361	correl = 0.0546877	descr = N_Gram_CTCAC
cnt = 77	feature = 267	correl = 0.10584	descr = N_Gram_CATCC
cnt = 78	feature = 466	correl = 0.0483151	descr = N_Gram_GCTTT
cnt = 79	feature = 241	correl = 0.0619327	descr = N_Gram_CAAAG
cnt = 80	feature = 417	correl = -0.0670206	descr = N_Gram_GATGA
cnt = 81	feature = 252	correl = 0.0534775	descr = N_Gram_CACCT
cnt = 82	feature = 496	correl = 0.105989	descr = N_Gram_GGGAC
cnt = 83	feature = 388	correl = 0.107194	descr = N_Gram_GAAGA
cnt = 84	feature = 511	correl = 0.0456596	descr = N_Gram_GGTC
cnt = 85	feature = 632	correl = -0.135808	descr = N_Gram_TGATT
cnt = 86	feature = 697	correl = -0.0663268	descr = N_Gram_TTTTG
cnt = 87	feature = 24	correl = -0.0518313	descr = Position_Specific_Bin_Base_9_Base_T
cnt = 88	feature = 10	correl = -0.0815042	descr = Position_Specific_Bin_Base_2_Base_G
cnt = 89	feature = 13	correl = 0.0861806	descr = Position_Specific_Bin_Base_3_Base_C
cnt = 90	feature = 602	correl = -0.112239	descr = N_Gram_TCGAG
cnt = 91	feature = 313	correl = -0.0449112	descr = N_Gram_CGAC
cnt = 92	feature = 497	correl = 0.11304	descr = N_Gram_GGGAG
cnt = 93	feature = 219	correl = -0.0845956	descr = N_Gram_ATCG
cnt = 94	feature = 426	correl = 0.125602	descr = N_Gram_GCAA
cnt = 95	feature = 390	correl = -0.075542	descr = N_Gram_GAAGT
cnt = 96	feature = 34	correl = 0.123904	descr = Position_Specific_Bin_Base_14_Base_T
cnt = 97	feature = 225	correl = -0.0755016	descr = N_Gram_ATGC
cnt = 98	feature = 14	correl = -0.0644476	descr = Position_Specific_Bin_Base_4_Base_A
cnt = 99	feature = 82	correl = 0.0855275	descr = Xue_Structure_Feature_C010
cnt = 100	feature = 364	correl = -0.105719	descr = N_Gram_CTCCA
cnt = 101	feature = 481	correl = 0.0475912	descr = N_Gram_GGCA
cnt = 102	feature = 40	correl = -0.0779228	descr = Position_Specific_Bin_Base_17_Base_T
cnt = 103	feature = 42	correl = 0.108294	descr = Position_Specific_Bin_Base_18_Base_C
cnt = 104	feature = 309	correl = -0.0859899	descr = N_Gram_CCTTC
cnt = 105	feature = 17	correl = 0.104264	descr = Position_Specific_Bin_Base_5_Base_C
cnt = 106	feature = 32	correl = 0.114941	descr = Position_Specific_Bin_Base_13_Base_C
cnt = 107	feature = 11	correl = 0.0887967	descr = Position_Specific_Bin_Base_2_Base_T
cnt = 108	feature = 54	correl = -0.0974245	descr = Gibbs_of_Target_Sequence__Pos_13_Step_1
cnt = 109	feature = 64	correl = 0.199608	descr = Fold_of_RNAi_Sequence_Pos_1
cnt = 110	feature = 105	correl = -0.0662083	descr = Fold_of_Target_NoBeginbrace_noends_Pos_7
cnt = 111	feature = 441	correl = 0.0670364	descr = N_Gram_GCCG
cnt = 112	feature = 291	correl = 0.0965253	descr = N_Gram_CCCG
cnt = 113	feature = 450	correl = 0.0880005	descr = N_Gram_GCGG
cnt = 114	feature = 35	correl = -0.112333	descr = Position_Specific_Bin_Base_16_Base_A
cnt = 115	feature = 33	correl = -0.117847	descr = Position_Specific_Bin_Base_14_Base_A
cnt = 116	feature = 44	correl = -0.0879745	descr = Position_Specific_Bin_Base_18_Base_T
cnt = 117	feature = 473	correl = 0.120945	descr = N_Gram_GGACC
cnt = 118	feature = 18	correl = 0.0744944	descr = Position_Specific_Bin_Base_5_Base_G
cnt = 119	feature = 691	correl = -0.0655038	descr = N_Gram_TTTCC
cnt = 120	feature = 77	correl = 0.0838065	descr = Xue_Structure_Feature_A100
cnt = 121	feature = 39	correl = 0.0760799	descr = Position_Specific_Bin_Base_17_Base_G
cnt = 122	feature = 8	correl = -0.0555671	descr = Position_Specific_Bin_Base_2_Base_A
cnt = 123	feature = 36	correl = 0.134421	descr = Position_Specific_Bin_Base_16_Base_C
cnt = 124	feature = 679	correl = -0.0585037	descr = N_Gram_TTGA
cnt = 125	feature = 557	correl = -0.0817198	descr = N_Gram_TAA
cnt = 126	feature = 69	correl = 0.0808422	descr = Fold_of_RNAi_Sequence_Pos_9
cnt = 127	feature = 28	correl = 0.139325	descr = Position_Specific_Bin_Base_12_Base_C
cnt = 128	feature = 343	correl = -0.0872262	descr = N_Gram_CGTC
cnt = 129	feature = 475	correl = 0.10991	descr = N_Gram_GGAG
cnt = 130	feature = 67	correl = 0.0769865	descr = Fold_of_RNAi_Sequence_Pos_4
cnt = 131	feature = 234	correl = -0.107219	descr = N_Gram_ATTT
cnt = 132	feature = 265	correl = 0.0729038	descr = N_Gram_CAT
cnt = 133	feature = 483	correl = 0.161213	descr = N_Gram_GGCC
cnt = 134	feature = 416	correl = -0.0440887	descr = N_Gram_GATG
cnt = 135	feature = 425	correl = 0.128276	descr = N_Gram_GCA
cnt = 136	feature = 596	correl = -0.0890113	descr = N_Gram_TCCT
cnt = 137	feature = 460	correl = -0.055655	descr = N_Gram_GCTC
cnt = 138	feature = 86	correl = 0.0801244	descr = Xue_Structure_Feature_G100
cnt = 139	feature = 472	correl = 0.119878	descr = N_Gram_GGAC
cnt = 140	feature = 323	correl = 0.0672541	descr = N_Gram_CGCC
cnt = 141	feature = 73	correl = 0.0923377	descr = Fold_of_RNAi_Sequence_Pos_13
cnt = 142	feature = 579	correl = 0.0699961	descr = N_Gram_TCA
cnt = 143	feature = 599	correl = -0.109256	descr = N_Gram_TCG
cnt = 144	feature = 509	correl = 0.0678959	descr = N_Gram_GGT
cnt = 145	feature = 308	correl = -0.0990473	descr = N_Gram_CCTT
cnt = 146	feature = 57	correl = -0.175519	descr = Gibbs_of_Target_Sequence__Pos_18_Step_1
cnt = 147	feature = 623	correl = -0.0742621	descr = N_Gram_TGA
cnt = 148	feature = 80	correl = 0.115545	descr = Xue_Structure_Feature_C110
cnt = 149	feature = 79	correl = 0.0735233	descr = Xue_Structure_Feature_C111
cnt = 150	feature = 695	correl = -0.15477	descr = N_Gram_TTTT
cnt = 151	feature = 494	correl = 0.133216	descr = N_Gram_GGGA
cnt = 152	feature = 237	correl = 0.108921	descr = N_Gram_CA
cnt = 153	feature = 437	correl = 0.0671955	descr = N_Gram_GCC
cnt = 154	feature = 61	correl = -0.150091	descr = PF_RNAi_Fold_5'Free_Count
cnt = 155	feature = 468	correl = 0.141089	descr = N_Gram_GGA
cnt = 156	feature = 327	correl = 0.0908169	descr = N_Gram_CGG
cnt = 157	feature = 662	correl = -0.130387	descr = N_Gram_TT
cnt = 158	feature = 467	correl = 0.168089	descr = N_Gram_GG
cnt = 159	feature = 60	correl = -0.186888	descr = PF_RNAi_Fold_Energy
num rows = 521
num_elements = 83360
*
optimization finished, #iter = 415
nu = 0.591479
obj = -51.612331, rho = -0.217430
nSV = 352, nBSV = 263
num rows = 58
num_elements = 9280
*
optimization finished, #iter = 45
nu = 0.656981
obj = -6.368643, rho = -0.348039
nSV = 45, nBSV = 28
*
optimization finished, #iter = 415
nu = 0.591479
obj = -51.612331, rho = -0.217430
nSV = 352, nBSV = 263
CFS merit scores = 1.10037
CFS merit scores = 1.44983
CFS merit scores = 1.72785
CFS merit scores = 1.88529
CFS merit scores = 2.00464
CFS merit scores = 2.08026
cnt = 1	feature = 105	correl = 0.100374	descr = Fold_of_Target_NoEndbrace_noends_Pos_13
cnt = 2	feature = 86	correl = 0.0848042	descr = Xue_Structure_Feature_C101
cnt = 3	feature = 11	correl = 0.0601134	descr = Position_Specific_Bin_Base_2_Base_T
cnt = 4	feature = 80	correl = 0.0454459	descr = Xue_Structure_Feature_A111
cnt = 5	feature = 82	correl = 0.0494186	descr = Xue_Structure_Feature_A100
cnt = 6	feature = 10	correl = -0.0802303	descr = Position_Specific_Bin_Base_2_Base_G
num rows = 521
num_elements = 3647
*
optimization finished, #iter = 206
nu = 0.715040
obj = -74.369388, rho = -0.425380
nSV = 375, nBSV = 371
num rows = 58
num_elements = 406
*
optimization finished, #iter = 23
nu = 0.780987
obj = -7.967010, rho = -0.431591
nSV = 46, nBSV = 44
*
optimization finished, #iter = 206
nu = 0.715040
obj = -74.369388, rho = -0.425380
nSV = 375, nBSV = 371
CFS merit scores = 1.22528
CFS merit scores = 1.54472
CFS merit scores = 1.81919
CFS merit scores = 2.05273
CFS merit scores = 2.26242
CFS merit scores = 2.45453
CFS merit scores = 2.63001
CFS merit scores = 2.79146
CFS merit scores = 2.94288
CFS merit scores = 3.08336
CFS merit scores = 3.21601
CFS merit scores = 3.3414
CFS merit scores = 3.45804
CFS merit scores = 3.57004
CFS merit scores = 3.67673
CFS merit scores = 3.77947
CFS merit scores = 3.87881
CFS merit scores = 3.97282
CFS merit scores = 4.06379
CFS merit scores = 4.15092
CFS merit scores = 4.23505
CFS merit scores = 4.31542
CFS merit scores = 4.39386
CFS merit scores = 4.46918
CFS merit scores = 4.54307
CFS merit scores = 4.61521
CFS merit scores = 4.68442
CFS merit scores = 4.75162
CFS merit scores = 4.81625
CFS merit scores = 4.87807
CFS merit scores = 4.93804
CFS merit scores = 4.99338
CFS merit scores = 5.04448
CFS merit scores = 5.09417
CFS merit scores = 5.13781
CFS merit scores = 5.17485
CFS merit scores = 5.2064
CFS merit scores = 5.23438
CFS merit scores = 5.25683
CFS merit scores = 5.27613
CFS merit scores = 5.29473
CFS merit scores = 5.31167
CFS merit scores = 5.32097
CFS merit scores = 5.33077
CFS merit scores = 5.33981
CFS merit scores = 5.3467
CFS merit scores = 5.35257
CFS merit scores = 5.35926
CFS merit scores = 5.36558
CFS merit scores = 5.37065
CFS merit scores = 5.37452
CFS merit scores = 5.37681
cnt = 1	feature = 678	correl = -0.225281	descr = N_Gram_TTCTC
cnt = 2	feature = 67	correl = 0.157007	descr = Fold_of_RNAi_Sequence_Pos_0
cnt = 3	feature = 52	correl = -0.119077	descr = Gibbs_of_Target_Sequence__Pos_6_Step_1
cnt = 4	feature = 313	correl = 0.108045	descr = N_Gram_CCTCA
cnt = 5	feature = 353	correl = 0.0785541	descr = N_Gram_CGTGG
cnt = 6	feature = 473	correl = 0.114234	descr = N_Gram_GGAAA
cnt = 7	feature = 324	correl = 0.0883378	descr = N_Gram_CGACT
cnt = 8	feature = 219	correl = 0.0883378	descr = N_Gram_AGTTA
cnt = 9	feature = 416	correl = 0.0455868	descr = N_Gram_GATAC
cnt = 10	feature = 674	correl = 0.0442881	descr = N_Gram_TTCGA
cnt = 11	feature = 552	correl = 0.0847243	descr = N_Gram_GTTCC
cnt = 12	feature = 82	correl = -0.0574263	descr = Xue_Structure_Feature_A010
cnt = 13	feature = 235	correl = -0.0492413	descr = N_Gram_ATCGC
cnt = 14	feature = 361	correl = 0.0857534	descr = N_Gram_CTATT
cnt = 15	feature = 303	correl = 0.0684582	descr = N_Gram_CCCGC
cnt = 16	feature = 267	correl = -0.0447454	descr = N_Gram_CACCC
cnt = 17	feature = 322	correl = -0.0492413	descr = N_Gram_CGACC
cnt = 18	feature = 225	correl = 0.0542735	descr = N_Gram_ATACA
cnt = 19	feature = 555	correl = 0.0445252	descr = N_Gram_GTTGC
cnt = 20	feature = 510	correl = 0.0877997	descr = N_Gram_GGGGC
cnt = 21	feature = 407	correl = -0.0480842	descr = N_Gram_GAGCC
cnt = 22	feature = 579	correl = 0.0624687	descr = N_Gram_TATGT
cnt = 23	feature = 321	correl = 0.0729367	descr = N_Gram_CGACA
cnt = 24	feature = 351	correl = 0.070128	descr = N_Gram_CGTGA
cnt = 25	feature = 512	correl = 0.0448498	descr = N_Gram_GGGGT
cnt = 26	feature = 391	correl = 0.0525049	descr = N_Gram_GAAAC
cnt = 27	feature = 647	correl = 0.0511865	descr = N_Gram_TGGGA
cnt = 28	feature = 207	correl = -0.0651342	descr = N_Gram_AGGCT
cnt = 29	feature = 649	correl = 0.0460523	descr = N_Gram_TGGGT
cnt = 30	feature = 597	correl = 0.0606099	descr = N_Gram_TCCCA
cnt = 31	feature = 424	correl = -0.0691849	descr = N_Gram_GATTT
cnt = 32	feature = 228	correl = 0.0463331	descr = N_Gram_ATAGC
cnt = 33	feature = 580	correl = -0.0568288	descr = N_Gram_TATTC
cnt = 34	feature = 494	correl = 0.0748259	descr = N_Gram_GGCGC
cnt = 35	feature = 304	correl = 0.0702418	descr = N_Gram_CCCGG
cnt = 36	feature = 291	correl = -0.0450395	descr = N_Gram_CCACG
cnt = 37	feature = 456	correl = 0.0575207	descr = N_Gram_GCGGG
cnt = 38	feature = 440	correl = -0.0510814	descr = N_Gram_GCCAA
cnt = 39	feature = 483	correl = -0.0892388	descr = N_Gram_GGATC
cnt = 40	feature = 612	correl = -0.0487143	descr = N_Gram_TCGTC
cnt = 41	feature = 236	correl = -0.097297	descr = N_Gram_ATCGG
cnt = 42	feature = 623	correl = -0.12972	descr = N_Gram_TCTTA
cnt = 43	feature = 563	correl = 0.0605012	descr = N_Gram_TAAAT
cnt = 44	feature = 281	correl = 0.129518	descr = N_Gram_CAGTG
cnt = 45	feature = 446	correl = 0.0580428	descr = N_Gram_GCCGC
cnt = 46	feature = 392	correl = 0.100755	descr = N_Gram_GAAAG
cnt = 47	feature = 645	correl = 0.146803	descr = N_Gram_TGGCT
cnt = 48	feature = 211	correl = 0.0755699	descr = N_Gram_AGGTT
cnt = 49	feature = 481	correl = 0.106159	descr = N_Gram_GGAGC
cnt = 50	feature = 631	correl = -0.0444781	descr = N_Gram_TGATC
cnt = 51	feature = 312	correl = 0.0784148	descr = N_Gram_CCGTG
cnt = 52	feature = 286	correl = 0.0786939	descr = N_Gram_CATCT
num rows = 521
num_elements = 27613
*
optimization finished, #iter = 229
nu = 0.751411
obj = -77.256400, rho = -0.313187
nSV = 402, nBSV = 384
num rows = 58
num_elements = 3074
*
optimization finished, #iter = 27
nu = 0.757540
obj = -8.355623, rho = -0.354188
nSV = 48, nBSV = 41
*
optimization finished, #iter = 229
nu = 0.751411
obj = -77.256400, rho = -0.313187
nSV = 402, nBSV = 384
CFS merit scores = 1.31574
CFS merit scores = 1.5821
CFS merit scores = 1.82517
CFS merit scores = 2.04566
CFS merit scores = 2.24676
CFS merit scores = 2.42993
CFS merit scores = 2.59762
CFS merit scores = 2.75436
CFS merit scores = 2.89878
CFS merit scores = 3.03241
CFS merit scores = 3.16062
CFS merit scores = 3.28192
CFS merit scores = 3.3981
CFS merit scores = 3.51017
CFS merit scores = 3.61867
CFS merit scores = 3.72075
CFS merit scores = 3.81863
CFS merit scores = 3.91206
CFS merit scores = 4.00226
CFS merit scores = 4.08967
CFS merit scores = 4.1746
CFS merit scores = 4.2569
CFS merit scores = 4.3366
CFS merit scores = 4.41428
CFS merit scores = 4.48826
CFS merit scores = 4.56038
CFS merit scores = 4.63061
CFS merit scores = 4.69896
CFS merit scores = 4.76322
CFS merit scores = 4.82227
CFS merit scores = 4.87881
CFS merit scores = 4.93254
CFS merit scores = 4.98156
CFS merit scores = 5.02545
CFS merit scores = 5.06643
CFS merit scores = 5.10501
CFS merit scores = 5.13996
CFS merit scores = 5.17154
CFS merit scores = 5.20247
CFS merit scores = 5.2322
CFS merit scores = 5.26003
CFS merit scores = 5.2868
CFS merit scores = 5.31329
CFS merit scores = 5.3373
CFS merit scores = 5.35929
CFS merit scores = 5.37379
CFS merit scores = 5.38697
CFS merit scores = 5.39929
CFS merit scores = 5.41172
CFS merit scores = 5.42417
CFS merit scores = 5.43705
CFS merit scores = 5.45052
CFS merit scores = 5.46118
CFS merit scores = 5.47134
CFS merit scores = 5.47936
CFS merit scores = 5.48503
CFS merit scores = 5.48978
CFS merit scores = 5.49466
CFS merit scores = 5.49812
CFS merit scores = 5.50133
CFS merit scores = 5.50477
CFS merit scores = 5.50801
CFS merit scores = 5.5046
CFS merit scores = 5.49955
CFS merit scores = 5.49496
CFS merit scores = 5.49013
CFS merit scores = 5.48607
CFS merit scores = 5.48274
CFS merit scores = 5.47905
CFS merit scores = 5.47361
CFS merit scores = 5.46875
CFS merit scores = 5.46281
CFS merit scores = 5.45639
CFS merit scores = 5.44969
CFS merit scores = 5.44085
CFS merit scores = 5.4317
CFS merit scores = 5.42285
CFS merit scores = 5.41433
CFS merit scores = 5.40586
CFS merit scores = 5.39833
cnt = 1	feature = 64	correl = -0.315741	descr = Gibbs_of_Target_Sequence__Pos_20_Step_1
cnt = 2	feature = 602	correl = -0.168925	descr = N_Gram_TCTC
cnt = 3	feature = 8	correl = -0.0617368	descr = Position_Specific_Bin_Base_2_Base_A
cnt = 4	feature = 327	correl = 0.0634342	descr = N_Gram_CGGAA
cnt = 5	feature = 510	correl = 0.0481283	descr = N_Gram_GTAAA
cnt = 6	feature = 244	correl = 0.0648243	descr = N_Gram_ATTTC
cnt = 7	feature = 456	correl = -0.0540667	descr = N_Gram_GCGTT
cnt = 8	feature = 258	correl = -0.0445068	descr = N_Gram_CACCC
cnt = 9	feature = 481	correl = 0.0980838	descr = N_Gram_GGCCC
cnt = 10	feature = 351	correl = 0.0448412	descr = N_Gram_CTAAA
cnt = 11	feature = 661	correl = 0.0442807	descr = N_Gram_TTCGA
cnt = 12	feature = 539	correl = 0.0689761	descr = N_Gram_GTGTG
cnt = 13	feature = 324	correl = 0.0567535	descr = N_Gram_CGCTA
cnt = 14	feature = 453	correl = 0.0448412	descr = N_Gram_GCGTA
cnt = 15	feature = 497	correl = 0.0448412	descr = N_Gram_GGGCT
cnt = 16	feature = 363	correl = 0.0483946	descr = N_Gram_CTCTA
cnt = 17	feature = 339	correl = -0.0674576	descr = N_Gram_CGTAC
cnt = 18	feature = 322	correl = 0.0448412	descr = N_Gram_CGCCA
cnt = 19	feature = 674	correl = -0.0724834	descr = N_Gram_TTGGA
cnt = 20	feature = 508	correl = 0.0549455	descr = N_Gram_GGTGC
cnt = 21	feature = 219	correl = 0.0543071	descr = N_Gram_ATACA
cnt = 22	feature = 425	correl = 0.0724663	descr = N_Gram_GCAAT
cnt = 23	feature = 540	correl = 0.0882741	descr = N_Gram_GTTAA
cnt = 24	feature = 512	correl = -0.062498	descr = N_Gram_GTATC
cnt = 25	feature = 546	correl = 0.0445789	descr = N_Gram_GTTGC
cnt = 26	feature = 292	correl = 0.0834916	descr = N_Gram_CCCAC
cnt = 27	feature = 500	correl = 0.0514292	descr = N_Gram_GGGGG
cnt = 28	feature = 252	correl = 0.0899699	descr = N_Gram_CAAGG
cnt = 29	feature = 265	correl = 0.0467233	descr = N_Gram_CACTT
cnt = 30	feature = 541	correl = -0.0786822	descr = N_Gram_GTTAC
cnt = 31	feature = 483	correl = 0.134565	descr = N_Gram_GGCCT
cnt = 32	feature = 417	correl = 0.0742177	descr = N_Gram_GATGT
cnt = 33	feature = 505	correl = -0.0703818	descr = N_Gram_GGTAA
cnt = 34	feature = 305	correl = 0.10468	descr = N_Gram_CCGTG
cnt = 35	feature = 563	correl = -0.0521398	descr = N_Gram_TAGCC
cnt = 36	feature = 241	correl = -0.0679949	descr = N_Gram_ATTAC
cnt = 37	feature = 448	correl = 0.0442632	descr = N_Gram_GCGAG
cnt = 38	feature = 616	correl = 0.0454579	descr = N_Gram_TGACA
cnt = 39	feature = 605	correl = 0.0478472	descr = N_Gram_TCTCG
cnt = 40	feature = 390	correl = -0.0650887	descr = N_Gram_GAATA
cnt = 41	feature = 341	correl = -0.0453035	descr = N_Gram_CGTCC
cnt = 42	feature = 255	correl = 0.0829143	descr = N_Gram_CACAG
cnt = 43	feature = 496	correl = 0.0772924	descr = N_Gram_GGGCG
cnt = 44	feature = 342	correl = -0.111636	descr = N_Gram_CGTCG
cnt = 45	feature = 416	correl = -0.0529468	descr = N_Gram_GATGC
cnt = 46	feature = 308	correl = -0.100045	descr = N_Gram_CCTCC
cnt = 47	feature = 467	correl = 0.120026	descr = N_Gram_GGAAA
cnt = 48	feature = 472	correl = 0.0890801	descr = N_Gram_GGAGC
cnt = 49	feature = 599	correl = -0.0478457	descr = N_Gram_TCGGG
cnt = 50	feature = 283	correl = 0.0591166	descr = N_Gram_CCACC
cnt = 51	feature = 413	correl = 0.0662241	descr = N_Gram_GATAT
cnt = 52	feature = 267	correl = 0.0541348	descr = N_Gram_CAGCC
cnt = 53	feature = 555	correl = 0.0801525	descr = N_Gram_TAAGC
cnt = 54	feature = 647	correl = 0.105252	descr = N_Gram_TGTGG
cnt = 55	feature = 648	correl = 0.0503771	descr = N_Gram_TGTGT
cnt = 56	feature = 357	correl = 0.0919936	descr = N_Gram_CTCAA
cnt = 57	feature = 440	correl = 0.0581111	descr = N_Gram_GCCGC
cnt = 58	feature = 441	correl = 0.0718506	descr = N_Gram_GCCGG
cnt = 59	feature = 619	correl = 0.0663225	descr = N_Gram_TGATA
cnt = 60	feature = 396	correl = 0.0524747	descr = N_Gram_GACCG
cnt = 61	feature = 473	correl = -0.117252	descr = N_Gram_GGATC
cnt = 62	feature = 312	correl = -0.077094	descr = N_Gram_CCTTC
cnt = 63	feature = 544	correl = -0.0652554	descr = N_Gram_GTTCT
cnt = 64	feature = 649	correl = -0.0513953	descr = N_Gram_TGTTA
cnt = 65	feature = 309	correl = 0.0600399	descr = N_Gram_CCTCG
cnt = 66	feature = 437	correl = 0.0442898	descr = N_Gram_GCCCA
cnt = 67	feature = 529	correl = 0.0608454	descr = N_Gram_GTGAC
cnt = 68	feature = 662	correl = -0.0625584	descr = N_Gram_TTCGG
cnt = 69	feature = 407	correl = 0.0644015	descr = N_Gram_GAGGT
cnt = 70	feature = 520	correl = -0.0449245	descr = N_Gram_GTCCT
cnt = 71	feature = 494	correl = 0.0514292	descr = N_Gram_GGGCA
cnt = 72	feature = 579	correl = 0.0837258	descr = N_Gram_TCCAA
cnt = 73	feature = 231	correl = 0.0543425	descr = N_Gram_ATCTT
cnt = 74	feature = 386	correl = 0.116463	descr = N_Gram_GAAGA
cnt = 75	feature = 353	correl = 0.105131	descr = N_Gram_CTAT
cnt = 76	feature = 364	correl = -0.0637952	descr = N_Gram_CTCTC
cnt = 77	feature = 623	correl = 0.0894808	descr = N_Gram_TGCA
cnt = 78	feature = 454	correl = -0.11341	descr = N_Gram_GCGTC
cnt = 79	feature = 14	correl = -0.0472451	descr = Position_Specific_Bin_Base_3_Base_T
cnt = 80	feature = 514	correl = 0.0495725	descr = N_Gram_GTCA
num rows = 522
num_elements = 42282
*
optimization finished, #iter = 269
nu = 0.775678
obj = -77.925981, rho = 0.000565
nSV = 414, nBSV = 389
num rows = 57
num_elements = 4617
*
optimization finished, #iter = 27
nu = 0.804135
obj = -8.356576, rho = -0.384182
nSV = 47, nBSV = 43
*
optimization finished, #iter = 269
nu = 0.775678
obj = -77.925981, rho = 0.000565
nSV = 414, nBSV = 389
TEST = 61 AVE CORR = 0.531302
