# Supplementary material for: Improving model predictions for RNA interference activities that use support vector machine regression by combining and filtering features
Source: BMC Bioinformatics. 2007 Jun 6;8:182. doi: 10.1186/1471-2105-8-182 (PMC1906837; doi:10.1186/1471-2105-8-182)
Supplement: Additional file 6 — tr_579_cfsfilters. The features found to be useful by Correlation based Feature in training and testing the 579 dataset by cross validation, at t-test values from 0 to 90. [file 1471-2105-8-182-S6.gz › tr_579_file_67]

67
ave count = 131.8

CFS merit scores = 1.3532
CFS merit scores = 1.58803
CFS merit scores = 1.83021
CFS merit scores = 2.05448
CFS merit scores = 2.25586
CFS merit scores = 2.44275
CFS merit scores = 2.61317
CFS merit scores = 2.76986
CFS merit scores = 2.9186
CFS merit scores = 3.06032
CFS merit scores = 3.19579
CFS merit scores = 3.32565
CFS merit scores = 3.44876
CFS merit scores = 3.56706
CFS merit scores = 3.68127
CFS merit scores = 3.79174
CFS merit scores = 3.89853
CFS merit scores = 4.00206
CFS merit scores = 4.10275
CFS merit scores = 4.20077
CFS merit scores = 4.29631
CFS merit scores = 4.3876
CFS merit scores = 4.47401
CFS merit scores = 4.55729
CFS merit scores = 4.63591
CFS merit scores = 4.70972
CFS merit scores = 4.78128
CFS merit scores = 4.84988
CFS merit scores = 4.91655
CFS merit scores = 4.98079
CFS merit scores = 5.04106
CFS merit scores = 5.09984
CFS merit scores = 5.15381
CFS merit scores = 5.20542
CFS merit scores = 5.25465
CFS merit scores = 5.29961
CFS merit scores = 5.34344
CFS merit scores = 5.38504
CFS merit scores = 5.42463
CFS merit scores = 5.45713
CFS merit scores = 5.48727
CFS merit scores = 5.51585
CFS merit scores = 5.53899
CFS merit scores = 5.5542
CFS merit scores = 5.56767
CFS merit scores = 5.57962
CFS merit scores = 5.59013
CFS merit scores = 5.59916
CFS merit scores = 5.60722
CFS merit scores = 5.61478
CFS merit scores = 5.623
CFS merit scores = 5.63089
CFS merit scores = 5.63938
CFS merit scores = 5.64516
CFS merit scores = 5.64854
CFS merit scores = 5.65064
CFS merit scores = 5.65064
CFS merit scores = 5.65052
CFS merit scores = 5.64673
CFS merit scores = 5.6421
CFS merit scores = 5.63713
CFS merit scores = 5.63263
CFS merit scores = 5.62793
CFS merit scores = 5.62265
CFS merit scores = 5.61717
CFS merit scores = 5.61057
CFS merit scores = 5.60428
CFS merit scores = 5.59628
CFS merit scores = 5.58791
CFS merit scores = 5.57935
CFS merit scores = 5.57088
CFS merit scores = 5.56337
CFS merit scores = 5.55646
CFS merit scores = 5.54901
CFS merit scores = 5.54144
CFS merit scores = 5.53354
CFS merit scores = 5.52633
CFS merit scores = 5.5175
CFS merit scores = 5.50863
CFS merit scores = 5.49975
CFS merit scores = 5.49154
CFS merit scores = 5.48306
CFS merit scores = 5.4742
CFS merit scores = 5.46522
CFS merit scores = 5.45638
CFS merit scores = 5.44819
CFS merit scores = 5.44002
CFS merit scores = 5.43011
CFS merit scores = 5.42028
CFS merit scores = 5.41109
CFS merit scores = 5.4018
CFS merit scores = 5.39204
CFS merit scores = 5.3823
CFS merit scores = 5.37222
CFS merit scores = 5.36276
CFS merit scores = 5.3535
CFS merit scores = 5.34487
CFS merit scores = 5.33644
CFS merit scores = 5.32836
CFS merit scores = 5.32019
CFS merit scores = 5.31077
CFS merit scores = 5.30207
CFS merit scores = 5.29279
CFS merit scores = 5.28287
CFS merit scores = 5.27375
CFS merit scores = 5.26471
CFS merit scores = 5.25586
CFS merit scores = 5.24762
CFS merit scores = 5.23987
CFS merit scores = 5.2322
CFS merit scores = 5.22443
CFS merit scores = 5.21595
CFS merit scores = 5.20794
CFS merit scores = 5.19894
CFS merit scores = 5.19039
CFS merit scores = 5.18146
CFS merit scores = 5.17302
CFS merit scores = 5.16452
CFS merit scores = 5.15651
CFS merit scores = 5.14812
CFS merit scores = 5.13901
CFS merit scores = 5.13008
CFS merit scores = 5.12129
CFS merit scores = 5.11269
CFS merit scores = 5.10445
CFS merit scores = 5.09646
CFS merit scores = 5.08844
CFS merit scores = 5.08049
CFS merit scores = 5.07236
CFS merit scores = 5.06421
CFS merit scores = 5.05629
CFS merit scores = 5.04775
CFS merit scores = 5.03892
CFS merit scores = 5.03006
CFS merit scores = 5.02139
CFS merit scores = 5.01285
CFS merit scores = 5.00365
CFS merit scores = 4.99443
CFS merit scores = 4.98527
CFS merit scores = 4.9757
CFS merit scores = 4.96615
CFS merit scores = 4.95659
CFS merit scores = 4.9466
CFS merit scores = 4.93703
CFS merit scores = 4.92777
CFS merit scores = 4.91757
CFS merit scores = 4.9073
CFS merit scores = 4.89722
CFS merit scores = 4.88717
CFS merit scores = 4.87748
CFS merit scores = 4.8674
CFS merit scores = 4.85761
CFS merit scores = 4.84682
CFS merit scores = 4.83585
CFS merit scores = 4.82397
CFS merit scores = 4.81238
CFS merit scores = 4.80054
CFS merit scores = 4.78827
CFS merit scores = 4.77607
CFS merit scores = 4.76334
CFS merit scores = 4.74946
CFS merit scores = 4.73494
CFS merit scores = 4.72037
CFS merit scores = 4.70623
CFS merit scores = 4.69233
CFS merit scores = 4.67669
CFS merit scores = 4.65989
CFS merit scores = 4.64274
CFS merit scores = 4.62534
CFS merit scores = 4.60805
CFS merit scores = 4.58944
CFS merit scores = 4.57109
CFS merit scores = 4.55212
CFS merit scores = 4.53209
CFS merit scores = 4.51151
CFS merit scores = 4.49078
CFS merit scores = 4.4671
CFS merit scores = 4.4392
CFS merit scores = 4.40981
cnt = 1	feature = 56	correl = -0.353201	descr = Gibbs_of_Target_Sequence__Pos_20_Step_1
cnt = 2	feature = 683	correl = -0.212999	descr = N_Gram_TTCTC
cnt = 3	feature = 391	correl = 0.0793839	descr = N_Gram_GAAA
cnt = 4	feature = 417	correl = 0.116505	descr = N_Gram_GAGTC
cnt = 5	feature = 360	correl = 0.0631922	descr = N_Gram_CTATA
cnt = 6	feature = 424	correl = -0.0556583	descr = N_Gram_GATCG
cnt = 7	feature = 235	correl = -0.0655336	descr = N_Gram_ATGCT
cnt = 8	feature = 321	correl = -0.049196	descr = N_Gram_CGACC
cnt = 9	feature = 568	correl = -0.0463739	descr = N_Gram_TAACG
cnt = 10	feature = 555	correl = 0.0453462	descr = N_Gram_GTTAA
cnt = 11	feature = 407	correl = 0.0453462	descr = N_Gram_GACGG
cnt = 12	feature = 680	correl = 0.0447817	descr = N_Gram_TTCGA
cnt = 13	feature = 612	correl = 0.0947339	descr = N_Gram_TCGGC
cnt = 14	feature = 361	correl = 0.0806231	descr = N_Gram_CTATT
cnt = 15	feature = 351	correl = 0.079212	descr = N_Gram_CGTGG
cnt = 16	feature = 516	correl = 0.0780126	descr = N_Gram_GGGTA
cnt = 17	feature = 545	correl = 0.0573403	descr = N_Gram_GTGCG
cnt = 18	feature = 304	correl = 0.0453462	descr = N_Gram_CCGCA
cnt = 19	feature = 514	correl = 0.0453462	descr = N_Gram_GGGGT
cnt = 20	feature = 510	correl = 0.0453462	descr = N_Gram_GGGCT
cnt = 21	feature = 466	correl = 0.0453462	descr = N_Gram_GCGTA
cnt = 22	feature = 616	correl = 0.0568421	descr = N_Gram_TCTAC
cnt = 23	feature = 370	correl = 0.0718503	descr = N_Gram_CTCGG
cnt = 24	feature = 222	correl = 0.0718812	descr = N_Gram_ATAGT
cnt = 25	feature = 255	correl = 0.0542035	descr = N_Gram_CACAG
cnt = 26	feature = 218	correl = 0.0550219	descr = N_Gram_ATACA
cnt = 27	feature = 322	correl = -0.0717699	descr = N_Gram_CGACG
cnt = 28	feature = 518	correl = -0.0529673	descr = N_Gram_GGGTT
cnt = 29	feature = 316	correl = 0.0606705	descr = N_Gram_CCTCT
cnt = 30	feature = 690	correl = 0.0594649	descr = N_Gram_TTGCA
cnt = 31	feature = 313	correl = 0.0676048	descr = N_Gram_CCTCA
cnt = 32	feature = 241	correl = 0.0446791	descr = N_Gram_ATTGG
cnt = 33	feature = 584	correl = 0.0472183	descr = N_Gram_TCAAA
cnt = 34	feature = 342	correl = 0.0869933	descr = N_Gram_CGGGA
cnt = 35	feature = 382	correl = 0.0499655	descr = N_Gram_CTTCC
cnt = 36	feature = 224	correl = 0.0864478	descr = N_Gram_ATATA
cnt = 37	feature = 309	correl = -0.0732728	descr = N_Gram_CCGGT
cnt = 38	feature = 546	correl = 0.0580781	descr = N_Gram_GTGCT
cnt = 39	feature = 252	correl = 0.0974183	descr = N_Gram_CAAGG
cnt = 40	feature = 691	correl = -0.158357	descr = N_Gram_TTGCG
cnt = 41	feature = 681	correl = -0.0558762	descr = N_Gram_TTCGG
cnt = 42	feature = 386	correl = 0.0910274	descr = N_Gram_CTTGG
cnt = 43	feature = 226	correl = -0.0567228	descr = N_Gram_ATCAT
cnt = 44	feature = 563	correl = -0.0489243	descr = N_Gram_GTTGT
cnt = 45	feature = 440	correl = -0.0721949	descr = N_Gram_GCAGA
cnt = 46	feature = 596	correl = 0.0667987	descr = N_Gram_TCCC
cnt = 47	feature = 703	correl = -0.0503227	descr = N_Gram_TTTTG
cnt = 48	feature = 416	correl = 0.0589398	descr = N_Gram_GAGGT
cnt = 49	feature = 450	correl = 0.0515042	descr = N_Gram_GCCCA
cnt = 50	feature = 633	correl = 0.0801463	descr = N_Gram_TGAGT
cnt = 51	feature = 353	correl = -0.0473352	descr = N_Gram_CGTTC
cnt = 52	feature = 508	correl = 0.107561	descr = N_Gram_GGGCC
cnt = 53	feature = 327	correl = -0.0446597	descr = N_Gram_CGATC
cnt = 54	feature = 504	correl = 0.0641909	descr = N_Gram_GGGAC
cnt = 55	feature = 219	correl = -0.0501446	descr = N_Gram_ATACT
cnt = 56	feature = 375	correl = 0.106193	descr = N_Gram_CTGCA
cnt = 57	feature = 314	correl = -0.129731	descr = N_Gram_CCTCC
cnt = 58	feature = 340	correl = 0.0702472	descr = N_Gram_CGGCG
cnt = 59	feature = 228	correl = -0.0524821	descr = N_Gram_ATCCT
cnt = 60	feature = 357	correl = 0.0568421	descr = N_Gram_CTACT
cnt = 61	feature = 527	correl = 0.0914936	descr = N_Gram_GGTTG
cnt = 62	feature = 364	correl = 0.0713122	descr = N_Gram_CTCAC
cnt = 63	feature = 661	correl = 0.0466068	descr = N_Gram_TGTCC
cnt = 64	feature = 457	correl = 0.0805039	descr = N_Gram_GCCTC
cnt = 65	feature = 484	correl = 0.0641909	descr = N_Gram_GGACG
cnt = 66	feature = 574	correl = 0.0729653	descr = N_Gram_TACGA
cnt = 67	feature = 448	correl = 0.0704377	descr = N_Gram_GCCAG
cnt = 68	feature = 207	correl = -0.154201	descr = N_Gram_AGTCT
cnt = 69	feature = 265	correl = 0.0541497	descr = N_Gram_CACT
cnt = 70	feature = 467	correl = -0.131884	descr = N_Gram_GCGTC
cnt = 71	feature = 303	correl = 0.0467344	descr = N_Gram_CCGA
cnt = 72	feature = 505	correl = 0.10458	descr = N_Gram_GGGAG
cnt = 73	feature = 363	correl = 0.056201	descr = N_Gram_CTCAA
cnt = 74	feature = 291	correl = 0.0676408	descr = N_Gram_CCATC
cnt = 75	feature = 231	correl = 0.0803255	descr = N_Gram_ATCTG
cnt = 76	feature = 425	correl = -0.106802	descr = N_Gram_GATCT
cnt = 77	feature = 580	correl = -0.0484539	descr = N_Gram_TATT
cnt = 78	feature = 379	correl = -0.0653101	descr = N_Gram_CTTA
cnt = 79	feature = 274	correl = 0.133118	descr = N_Gram_CAGTG
cnt = 80	feature = 426	correl = -0.0500458	descr = N_Gram_GATGC
cnt = 81	feature = 267	correl = -0.0638971	descr = N_Gram_CAGAA
cnt = 82	feature = 343	correl = 0.137662	descr = N_Gram_CGGGC
cnt = 83	feature = 324	correl = 0.086002	descr = N_Gram_CGAGG
cnt = 84	feature = 649	correl = -0.0590997	descr = N_Gram_TGGCG
cnt = 85	feature = 277	correl = 0.101152	descr = N_Gram_CATCC
cnt = 86	feature = 602	correl = -0.0855062	descr = N_Gram_TCCGG
cnt = 87	feature = 263	correl = -0.0642739	descr = N_Gram_CACGA
cnt = 88	feature = 24	correl = -0.0572736	descr = Position_Specific_Bin_Base_11_Base_G
cnt = 89	feature = 437	correl = 0.122173	descr = N_Gram_GCAC
cnt = 90	feature = 29	correl = -0.0510556	descr = Position_Specific_Bin_Base_13_Base_A
cnt = 91	feature = 10	correl = 0.0634696	descr = Position_Specific_Bin_Base_3_Base_C
cnt = 92	feature = 396	correl = 0.108301	descr = N_Gram_GAAGA
cnt = 93	feature = 223	correl = 0.0476593	descr = N_Gram_ATAT
cnt = 94	feature = 13	correl = 0.0708226	descr = Position_Specific_Bin_Base_5_Base_G
cnt = 95	feature = 473	correl = 0.0663734	descr = N_Gram_GCTGC
cnt = 96	feature = 632	correl = -0.0665266	descr = N_Gram_TGAGG
cnt = 97	feature = 451	correl = 0.0737958	descr = N_Gram_GCCCG
cnt = 98	feature = 390	correl = 0.104142	descr = N_Gram_CTTTG
cnt = 99	feature = 36	correl = -0.0603416	descr = Position_Specific_Bin_Base_17_Base_A
cnt = 100	feature = 587	correl = 0.0993655	descr = N_Gram_TCACC
cnt = 101	feature = 456	correl = 0.0968796	descr = N_Gram_GCCT
cnt = 102	feature = 19	correl = -0.0654154	descr = Position_Specific_Bin_Base_8_Base_C
cnt = 103	feature = 31	correl = -0.104449	descr = Position_Specific_Bin_Base_14_Base_A
cnt = 104	feature = 23	correl = 0.0642312	descr = Position_Specific_Bin_Base_10_Base_T
cnt = 105	feature = 17	correl = -0.0526982	descr = Position_Specific_Bin_Base_7_Base_A
cnt = 106	feature = 541	correl = -0.0968349	descr = N_Gram_GTCTT
cnt = 107	feature = 463	correl = 0.0601642	descr = N_Gram_GCGGG
cnt = 108	feature = 28	correl = -0.132365	descr = Position_Specific_Bin_Base_12_Base_T
cnt = 109	feature = 69	correl = 0.0955724	descr = Fold_of_RNAi_Sequence_Pos_13
cnt = 110	feature = 662	correl = 0.10002	descr = N_Gram_TGTG
cnt = 111	feature = 475	correl = 0.0538052	descr = N_Gram_GCTT
cnt = 112	feature = 8	correl = 0.0776161	descr = Position_Specific_Bin_Base_2_Base_T
cnt = 113	feature = 15	correl = 0.118233	descr = Position_Specific_Bin_Base_6_Base_C
cnt = 114	feature = 80	correl = 0.0622439	descr = Xue_Structure_Feature_C010
cnt = 115	feature = 105	correl = -0.0587574	descr = Fold_of_Target_NoBeginbrace_noends_Pos_8
cnt = 116	feature = 35	correl = 0.1196	descr = Position_Specific_Bin_Base_16_Base_C
cnt = 117	feature = 655	correl = 0.0840314	descr = N_Gram_TGGT
cnt = 118	feature = 67	correl = 0.0596054	descr = Fold_of_RNAi_Sequence_Pos_11
cnt = 119	feature = 460	correl = 0.0719566	descr = N_Gram_GCGCC
cnt = 120	feature = 472	correl = 0.0703417	descr = N_Gram_GCTG
cnt = 121	feature = 270	correl = -0.138749	descr = N_Gram_CAGCT
cnt = 122	feature = 47	correl = -0.0733237	descr = Gibbs_of_Target_Sequence__Pos_5_Step_1
cnt = 123	feature = 591	correl = -0.0490921	descr = N_Gram_TCAT
cnt = 124	feature = 11	correl = -0.142041	descr = Position_Specific_Bin_Base_5_Base_A
cnt = 125	feature = 399	correl = -0.0466347	descr = N_Gram_GAATA
cnt = 126	feature = 32	correl = 0.107781	descr = Position_Specific_Bin_Base_14_Base_T
cnt = 127	feature = 525	correl = 0.0601741	descr = N_Gram_GGTT
cnt = 128	feature = 27	correl = 0.0717415	descr = Position_Specific_Bin_Base_12_Base_G
cnt = 129	feature = 529	correl = 0.0524988	descr = N_Gram_GTAA
cnt = 130	feature = 272	correl = 0.131904	descr = N_Gram_CAGT
cnt = 131	feature = 605	correl = -0.0873015	descr = N_Gram_TCCTC
cnt = 132	feature = 500	correl = 0.0539491	descr = N_Gram_GGCT
cnt = 133	feature = 481	correl = 0.0444349	descr = N_Gram_GGAAG
cnt = 134	feature = 74	correl = -0.0611569	descr = Xue_Structure_Feature_A110
cnt = 135	feature = 355	correl = 0.0757138	descr = N_Gram_CTA
cnt = 136	feature = 39	correl = -0.272883	descr = Position_Specific_Bin_Base_18_Base_A
cnt = 137	feature = 14	correl = -0.107903	descr = Position_Specific_Bin_Base_6_Base_A
cnt = 138	feature = 511	correl = 0.0688865	descr = N_Gram_GGGG
cnt = 139	feature = 34	correl = -0.120144	descr = Position_Specific_Bin_Base_16_Base_A
cnt = 140	feature = 647	correl = 0.0705965	descr = N_Gram_TGGC
cnt = 141	feature = 599	correl = -0.0681458	descr = N_Gram_TCCG
cnt = 142	feature = 276	correl = 0.0801075	descr = N_Gram_CATC
cnt = 143	feature = 544	correl = 0.0453464	descr = N_Gram_GTGC
cnt = 144	feature = 465	correl = -0.0799468	descr = N_Gram_GCGT
cnt = 145	feature = 60	correl = 0.160396	descr = Fold_of_RNAi_Sequence_Pos_0
cnt = 146	feature = 540	correl = -0.0907469	descr = N_Gram_GTCT
cnt = 147	feature = 389	correl = -0.0535046	descr = N_Gram_CTTTC
cnt = 148	feature = 308	correl = 0.121247	descr = N_Gram_CCGGG
cnt = 149	feature = 337	correl = 0.112002	descr = N_Gram_CGGC
cnt = 150	feature = 70	correl = 0.0676775	descr = Fold_of_RNAi_Sequence_Pos_14
cnt = 151	feature = 53	correl = -0.106536	descr = Gibbs_of_Target_Sequence__Pos_17_Step_1
cnt = 152	feature = 55	correl = -0.307746	descr = Gibbs_of_Target_Sequence__Pos_19_Step_1
cnt = 153	feature = 419	correl = -0.0479912	descr = N_Gram_GAT
cnt = 154	feature = 73	correl = 0.0712512	descr = Xue_Structure_Feature_A111
cnt = 155	feature = 645	correl = 0.109526	descr = N_Gram_TGG
cnt = 156	feature = 619	correl = -0.115604	descr = N_Gram_TCTCC
cnt = 157	feature = 41	correl = 0.293721	descr = Position_Specific_Bin_Base_18_Base_G
cnt = 158	feature = 701	correl = -0.12353	descr = N_Gram_TTTT
cnt = 159	feature = 79	correl = 0.0584143	descr = Xue_Structure_Feature_C011
cnt = 160	feature = 86	correl = 0.0742608	descr = Xue_Structure_Feature_G011
cnt = 161	feature = 62	correl = 0.147955	descr = Fold_of_RNAi_Sequence_Pos_2
cnt = 162	feature = 446	correl = 0.0867499	descr = N_Gram_GCC
cnt = 163	feature = 497	correl = 0.0564006	descr = N_Gram_GGCG
cnt = 164	feature = 64	correl = 0.0485876	descr = Fold_of_RNAi_Sequence_Pos_4
cnt = 165	feature = 225	correl = -0.0561611	descr = N_Gram_ATC
cnt = 166	feature = 623	correl = -0.126918	descr = N_Gram_TCTT
cnt = 167	feature = 366	correl = -0.149367	descr = N_Gram_CTCC
cnt = 168	feature = 82	correl = 0.111591	descr = Xue_Structure_Feature_G111
cnt = 169	feature = 697	correl = -0.12556	descr = N_Gram_TTTC
cnt = 170	feature = 341	correl = 0.109567	descr = N_Gram_CGGG
cnt = 171	feature = 378	correl = -0.0990588	descr = N_Gram_CTT
cnt = 172	feature = 77	correl = 0.0861776	descr = Xue_Structure_Feature_C111
cnt = 173	feature = 674	correl = -0.157725	descr = N_Gram_TTC
cnt = 174	feature = 334	correl = 0.0832065	descr = N_Gram_CGG
cnt = 175	feature = 59	correl = -0.0780818	descr = PF_RNAi_Fold_3'Free_Count
cnt = 176	feature = 666	correl = -0.129919	descr = N_Gram_TT
cnt = 177	feature = 58	correl = -0.141089	descr = PF_RNAi_Fold_5'Free_Count
cnt = 178	feature = 81	correl = -0.111912	descr = Xue_Structure_Feature_C000
cnt = 179	feature = 57	correl = -0.188459	descr = PF_RNAi_Fold_Energy
num rows = 521
num_elements = 93780
*
optimization finished, #iter = 487
nu = 0.575304
obj = -47.554675, rho = -0.144713
nSV = 359, nBSV = 246
num rows = 58
num_elements = 10440
*
optimization finished, #iter = 40
nu = 0.646264
obj = -6.182606, rho = -0.591629
nSV = 44, nBSV = 27
*
optimization finished, #iter = 487
nu = 0.575304
obj = -47.554675, rho = -0.144713
nSV = 359, nBSV = 246
CFS merit scores = 1.34741
CFS merit scores = 1.58079
CFS merit scores = 1.83115
CFS merit scores = 2.06101
CFS merit scores = 2.25914
CFS merit scores = 2.43918
CFS merit scores = 2.60346
CFS merit scores = 2.75628
CFS merit scores = 2.90164
CFS merit scores = 3.03532
CFS merit scores = 3.16126
CFS merit scores = 3.27933
CFS merit scores = 3.38963
CFS merit scores = 3.49319
CFS merit scores = 3.5933
CFS merit scores = 3.68882
CFS merit scores = 3.7813
CFS merit scores = 3.87075
CFS merit scores = 3.95667
CFS merit scores = 4.03785
CFS merit scores = 4.11633
CFS merit scores = 4.19095
CFS merit scores = 4.26161
CFS merit scores = 4.32866
CFS merit scores = 4.39265
CFS merit scores = 4.45408
CFS merit scores = 4.50848
CFS merit scores = 4.56066
CFS merit scores = 4.60976
CFS merit scores = 4.65628
CFS merit scores = 4.69946
CFS merit scores = 4.73882
CFS merit scores = 4.77608
CFS merit scores = 4.81262
CFS merit scores = 4.84595
CFS merit scores = 4.87579
CFS merit scores = 4.90495
CFS merit scores = 4.93221
CFS merit scores = 4.95815
CFS merit scores = 4.98338
CFS merit scores = 5.00844
CFS merit scores = 5.03219
CFS merit scores = 5.05515
CFS merit scores = 5.07619
CFS merit scores = 5.09042
CFS merit scores = 5.10424
CFS merit scores = 5.11628
CFS merit scores = 5.12429
CFS merit scores = 5.13234
CFS merit scores = 5.13832
CFS merit scores = 5.1447
CFS merit scores = 5.15129
CFS merit scores = 5.15864
CFS merit scores = 5.163
CFS merit scores = 5.16796
CFS merit scores = 5.17252
CFS merit scores = 5.17662
CFS merit scores = 5.18165
CFS merit scores = 5.18648
CFS merit scores = 5.19161
CFS merit scores = 5.19273
CFS merit scores = 5.19398
CFS merit scores = 5.19332
CFS merit scores = 5.19169
CFS merit scores = 5.19065
CFS merit scores = 5.19011
CFS merit scores = 5.18945
CFS merit scores = 5.1893
CFS merit scores = 5.18955
CFS merit scores = 5.1867
CFS merit scores = 5.1835
CFS merit scores = 5.18104
CFS merit scores = 5.17869
CFS merit scores = 5.17436
CFS merit scores = 5.17048
CFS merit scores = 5.16571
CFS merit scores = 5.15614
CFS merit scores = 5.14709
CFS merit scores = 5.1373
CFS merit scores = 5.12805
CFS merit scores = 5.1198
CFS merit scores = 5.11153
CFS merit scores = 5.10352
CFS merit scores = 5.09562
CFS merit scores = 5.08788
CFS merit scores = 5.08017
CFS merit scores = 5.07311
CFS merit scores = 5.06558
CFS merit scores = 5.05716
CFS merit scores = 5.04765
CFS merit scores = 5.03865
CFS merit scores = 5.02926
CFS merit scores = 5.02048
CFS merit scores = 5.01239
CFS merit scores = 5.00401
CFS merit scores = 4.99602
CFS merit scores = 4.98867
CFS merit scores = 4.98165
CFS merit scores = 4.97444
CFS merit scores = 4.9667
CFS merit scores = 4.95935
CFS merit scores = 4.95207
CFS merit scores = 4.94426
CFS merit scores = 4.93671
CFS merit scores = 4.92881
CFS merit scores = 4.91953
CFS merit scores = 4.91076
CFS merit scores = 4.90152
CFS merit scores = 4.89236
CFS merit scores = 4.88361
CFS merit scores = 4.87535
CFS merit scores = 4.86696
CFS merit scores = 4.85885
CFS merit scores = 4.85023
CFS merit scores = 4.84192
CFS merit scores = 4.83342
CFS merit scores = 4.82513
CFS merit scores = 4.81664
CFS merit scores = 4.80846
CFS merit scores = 4.7999
CFS merit scores = 4.79173
CFS merit scores = 4.78318
CFS merit scores = 4.77407
CFS merit scores = 4.76527
CFS merit scores = 4.7563
CFS merit scores = 4.74664
CFS merit scores = 4.7358
CFS merit scores = 4.72354
CFS merit scores = 4.71135
CFS merit scores = 4.6979
CFS merit scores = 4.68456
CFS merit scores = 4.66999
CFS merit scores = 4.65551
CFS merit scores = 4.64098
CFS merit scores = 4.62602
CFS merit scores = 4.61117
CFS merit scores = 4.59406
CFS merit scores = 4.57595
CFS merit scores = 4.5582
CFS merit scores = 4.53985
CFS merit scores = 4.5194
CFS merit scores = 4.49869
CFS merit scores = 4.46724
CFS merit scores = 4.43516
cnt = 1	feature = 60	correl = -0.347415	descr = Gibbs_of_Target_Sequence__Pos_20_Step_1
cnt = 2	feature = 58	correl = -0.179314	descr = Gibbs_of_Target_Sequence__Pos_18_Step_1
cnt = 3	feature = 298	correl = -0.134265	descr = N_Gram_CCAGC
cnt = 4	feature = 14	correl = 0.109627	descr = Position_Specific_Bin_Base_5_Base_C
cnt = 5	feature = 446	correl = 0.101936	descr = N_Gram_GCATC
cnt = 6	feature = 241	correl = -0.0558209	descr = N_Gram_ATGCC
cnt = 7	feature = 334	correl = -0.0498811	descr = N_Gram_CGCAG
cnt = 8	feature = 673	correl = 0.0447228	descr = N_Gram_TTCGA
cnt = 9	feature = 593	correl = 0.0452869	descr = N_Gram_TCCCA
cnt = 10	feature = 235	correl = 0.0802	descr = N_Gram_ATCTG
cnt = 11	feature = 361	correl = 0.05408	descr = N_Gram_CGTGT
cnt = 12	feature = 363	correl = 0.113754	descr = N_Gram_CGTTT
cnt = 13	feature = 426	correl = 0.0669709	descr = N_Gram_GATAT
cnt = 14	feature = 527	correl = 0.0452869	descr = N_Gram_GTCCG
cnt = 15	feature = 425	correl = 0.0461314	descr = N_Gram_GATAC
cnt = 16	feature = 305	correl = 0.0452869	descr = N_Gram_CCCCG
cnt = 17	feature = 291	correl = -0.0497754	descr = N_Gram_CATGC
cnt = 18	feature = 508	correl = 0.0452869	descr = N_Gram_GGGGT
cnt = 19	feature = 660	correl = -0.0512407	descr = N_Gram_TGTTA
cnt = 20	feature = 228	correl = 0.0717923	descr = N_Gram_ATAGT
cnt = 21	feature = 280	correl = 0.0863731	descr = N_Gram_CAGGA
cnt = 22	feature = 545	correl = 0.0698162	descr = N_Gram_GTGTG
cnt = 23	feature = 487	correl = 0.0898475	descr = N_Gram_GGAGT
cnt = 24	feature = 512	correl = -0.058393	descr = N_Gram_GGTAA
cnt = 25	feature = 313	correl = 0.0710368	descr = N_Gram_CCGGC
cnt = 26	feature = 207	correl = -0.0649075	descr = N_Gram_AGGCT
cnt = 27	feature = 539	correl = 0.0978169	descr = N_Gram_GTGCT
cnt = 28	feature = 686	correl = 0.0516604	descr = N_Gram_TTGGT
cnt = 29	feature = 382	correl = -0.0922983	descr = N_Gram_CTGAT
cnt = 30	feature = 308	correl = 0.0710368	descr = N_Gram_CCCGG
cnt = 31	feature = 324	correl = 0.0544044	descr = N_Gram_CCTGC
cnt = 32	feature = 529	correl = -0.114562	descr = N_Gram_GTCGA
cnt = 33	feature = 375	correl = -0.11012	descr = N_Gram_CTCAT
cnt = 34	feature = 371	correl = 0.0548529	descr = N_Gram_CTATG
cnt = 35	feature = 550	correl = -0.0483207	descr = N_Gram_GTTCG
cnt = 36	feature = 353	correl = -0.0676412	descr = N_Gram_CGTAC
cnt = 37	feature = 460	correl = 0.0745119	descr = N_Gram_GCGAG
cnt = 38	feature = 697	correl = -0.0963129	descr = N_Gram_TTTTG
cnt = 39	feature = 606	correl = -0.0491937	descr = N_Gram_TCGCA
cnt = 40	feature = 231	correl = -0.0522752	descr = N_Gram_ATCAT
cnt = 41	feature = 407	correl = 0.0448195	descr = N_Gram_GACAC
cnt = 42	feature = 496	correl = 0.151082	descr = N_Gram_GGCCT
cnt = 43	feature = 525	correl = -0.0727329	descr = N_Gram_GTCCA
cnt = 44	feature = 514	correl = 0.0652534	descr = N_Gram_GGTCA
cnt = 45	feature = 500	correl = 0.154835	descr = N_Gram_GGCTT
cnt = 46	feature = 388	correl = -0.128542	descr = N_Gram_CTTAT
cnt = 47	feature = 283	correl = 0.132953	descr = N_Gram_CAGTG
cnt = 48	feature = 497	correl = 0.0744338	descr = N_Gram_GGCGC
cnt = 49	feature = 390	correl = 0.0489038	descr = N_Gram_CTTCA
cnt = 50	feature = 144	correl = 0.0641471	descr = N_Gram_AATCT
cnt = 51	feature = 450	correl = 0.0608555	descr = N_Gram_GCCAT
cnt = 52	feature = 599	correl = 0.055723	descr = N_Gram_TCCTA
cnt = 53	feature = 674	correl = -0.0486819	descr = N_Gram_TTCGG
cnt = 54	feature = 510	correl = 0.0932736	descr = N_Gram_GGGTC
cnt = 55	feature = 303	correl = 0.0570896	descr = N_Gram_CCCAA
cnt = 56	feature = 591	correl = 0.0848322	descr = N_Gram_TCCAA
cnt = 57	feature = 341	correl = 0.0989836	descr = N_Gram_CGGAC
cnt = 58	feature = 304	correl = 0.0843006	descr = N_Gram_CCCAC
cnt = 59	feature = 267	correl = 0.0639483	descr = N_Gram_CACCA
cnt = 60	feature = 322	correl = 0.0441725	descr = N_Gram_CCTCT
cnt = 61	feature = 219	correl = 0.059449	descr = N_Gram_AGTTG
cnt = 62	feature = 417	correl = -0.047847	descr = N_Gram_GAGCC
cnt = 63	feature = 222	correl = -0.084211	descr = N_Gram_ATAA
cnt = 64	feature = 468	correl = -0.131911	descr = N_Gram_GCGTC
cnt = 65	feature = 343	correl = 0.106027	descr = N_Gram_CGGCA
cnt = 66	feature = 437	correl = 0.130899	descr = N_Gram_GCAA
cnt = 67	feature = 351	correl = -0.0566691	descr = N_Gram_CGTA
cnt = 68	feature = 541	correl = 0.138921	descr = N_Gram_GTGGC
cnt = 69	feature = 225	correl = -0.0730058	descr = N_Gram_ATACT
cnt = 70	feature = 265	correl = 0.083765	descr = N_Gram_CACAG
cnt = 71	feature = 509	correl = 0.0499342	descr = N_Gram_GGGT
cnt = 72	feature = 10	correl = 0.0854775	descr = Position_Specific_Bin_Base_3_Base_C
cnt = 73	feature = 494	correl = 0.107641	descr = N_Gram_GGCCA
cnt = 74	feature = 504	correl = 0.101752	descr = N_Gram_GGGAG
cnt = 75	feature = 475	correl = 0.0810675	descr = N_Gram_GCTGG
cnt = 76	feature = 615	correl = -0.0845169	descr = N_Gram_TCTCA
cnt = 77	feature = 337	correl = 0.101752	descr = N_Gram_CGCCG
cnt = 78	feature = 35	correl = 0.0640574	descr = Position_Specific_Bin_Base_15_Base_T
cnt = 79	feature = 441	correl = 0.0927742	descr = N_Gram_GCAC
cnt = 80	feature = 23	correl = 0.0854367	descr = Position_Specific_Bin_Base_10_Base_T
cnt = 81	feature = 52	correl = 0.0508568	descr = Gibbs_of_Target_Sequence__Pos_9_Step_1
cnt = 82	feature = 244	correl = 0.0505259	descr = N_Gram_ATGT
cnt = 83	feature = 609	correl = -0.0513179	descr = N_Gram_TCGT
cnt = 84	feature = 340	correl = 0.0733859	descr = N_Gram_CGGA
cnt = 85	feature = 8	correl = -0.0951943	descr = Position_Specific_Bin_Base_2_Base_G
cnt = 86	feature = 623	correl = -0.0522128	descr = N_Gram_TCTTG
cnt = 87	feature = 30	correl = 0.130178	descr = Position_Specific_Bin_Base_13_Base_C
cnt = 88	feature = 28	correl = -0.130606	descr = Position_Specific_Bin_Base_12_Base_T
cnt = 89	feature = 396	correl = 0.0788654	descr = N_Gram_CTTGT
cnt = 90	feature = 645	correl = 0.120543	descr = N_Gram_TGGG
cnt = 91	feature = 17	correl = -0.0974862	descr = Position_Specific_Bin_Base_6_Base_A
cnt = 92	feature = 492	correl = 0.083074	descr = N_Gram_GGCAT
cnt = 93	feature = 226	correl = 0.0602607	descr = N_Gram_ATAG
cnt = 94	feature = 252	correl = -0.0893484	descr = N_Gram_ATTT
cnt = 95	feature = 39	correl = 0.100543	descr = Position_Specific_Bin_Base_17_Base_C
cnt = 96	feature = 24	correl = -0.0876332	descr = Position_Specific_Bin_Base_11_Base_G
cnt = 97	feature = 206	correl = 0.130544	descr = N_Gram_AGGCG
cnt = 98	feature = 13	correl = -0.117329	descr = Position_Specific_Bin_Base_5_Base_A
cnt = 99	feature = 691	correl = -0.078504	descr = N_Gram_TTTCC
cnt = 100	feature = 655	correl = 0.0744355	descr = N_Gram_TGTCC
cnt = 101	feature = 79	correl = -0.0483646	descr = Xue_Structure_Feature_A110
cnt = 102	feature = 274	correl = 0.0512262	descr = N_Gram_CAGA
cnt = 103	feature = 619	correl = -0.0520495	descr = N_Gram_TCTGA
cnt = 104	feature = 555	correl = -0.0745096	descr = N_Gram_GTTTT
cnt = 105	feature = 105	correl = 0.126577	descr = Fold_of_Target_NoEndbrace_noends_Pos_17
cnt = 106	feature = 73	correl = 0.0863489	descr = Fold_of_RNAi_Sequence_Pos_12
cnt = 107	feature = 34	correl = -0.0508569	descr = Position_Specific_Bin_Base_15_Base_A
cnt = 108	feature = 505	correl = 0.11473	descr = N_Gram_GGGC
cnt = 109	feature = 451	correl = 0.0642394	descr = N_Gram_GCCCA
cnt = 110	feature = 605	correl = -0.123104	descr = N_Gram_TCGAG
cnt = 111	feature = 69	correl = 0.0759704	descr = Fold_of_RNAi_Sequence_Pos_6
cnt = 112	feature = 649	correl = 0.0821641	descr = N_Gram_TGGT
cnt = 113	feature = 342	correl = 0.099732	descr = N_Gram_CGGC
cnt = 114	feature = 64	correl = 0.15833	descr = Fold_of_RNAi_Sequence_Pos_0
cnt = 115	feature = 36	correl = -0.148573	descr = Position_Specific_Bin_Base_16_Base_A
cnt = 116	feature = 565	correl = -0.0711144	descr = N_Gram_TAC
cnt = 117	feature = 472	correl = -0.0965741	descr = N_Gram_GCTCC
cnt = 118	feature = 448	correl = 0.0551662	descr = N_Gram_GCCA
cnt = 119	feature = 54	correl = -0.0759403	descr = Gibbs_of_Target_Sequence__Pos_13_Step_1
cnt = 120	feature = 80	correl = 0.0690623	descr = Xue_Structure_Feature_A100
cnt = 121	feature = 473	correl = 0.0858602	descr = N_Gram_GCTG
cnt = 122	feature = 51	correl = -0.17313	descr = Gibbs_of_Target_Sequence__Pos_7_Step_1
cnt = 123	feature = 77	correl = 0.0661739	descr = Fold_of_RNAi_Sequence_Pos_16
cnt = 124	feature = 357	correl = 0.169655	descr = N_Gram_CGTG
cnt = 125	feature = 616	correl = -0.109802	descr = N_Gram_TCTCC
cnt = 126	feature = 72	correl = 0.0538517	descr = Fold_of_RNAi_Sequence_Pos_11
cnt = 127	feature = 391	correl = -0.212296	descr = N_Gram_CTTCT
cnt = 128	feature = 466	correl = -0.0787335	descr = N_Gram_GCGT
cnt = 129	feature = 662	correl = -0.0926193	descr = N_Gram_TTA
cnt = 130	feature = 66	correl = 0.163259	descr = Fold_of_RNAi_Sequence_Pos_2
cnt = 131	feature = 255	correl = 0.140447	descr = N_Gram_CAA
cnt = 132	feature = 546	correl = 0.052667	descr = N_Gram_GTT
cnt = 133	feature = 57	correl = -0.11194	descr = Gibbs_of_Target_Sequence__Pos_17_Step_1
cnt = 134	feature = 68	correl = 0.0616863	descr = Fold_of_RNAi_Sequence_Pos_4
cnt = 135	feature = 579	correl = -0.116747	descr = N_Gram_TC
cnt = 136	feature = 416	correl = 0.0620889	descr = N_Gram_GAG
cnt = 137	feature = 386	correl = -0.114192	descr = N_Gram_CTT
cnt = 138	feature = 690	correl = -0.125022	descr = N_Gram_TTTC
cnt = 139	feature = 373	correl = -0.106501	descr = N_Gram_CTC
cnt = 140	feature = 67	correl = 0.0897767	descr = Fold_of_RNAi_Sequence_Pos_3
cnt = 141	feature = 399	correl = 0.0518076	descr = N_Gram_GA
cnt = 142	feature = 82	correl = 0.10386	descr = Xue_Structure_Feature_C111
cnt = 143	feature = 61	correl = -0.192875	descr = PF_RNAi_Fold_Energy
cnt = 144	feature = 86	correl = -0.154338	descr = Xue_Structure_Feature_C000
num rows = 521
num_elements = 75545
*
optimization finished, #iter = 431
nu = 0.624348
obj = -52.267522, rho = -0.205884
nSV = 366, nBSV = 281
num rows = 58
num_elements = 8410
*
optimization finished, #iter = 37
nu = 0.586992
obj = -6.283449, rho = -0.360561
nSV = 42, nBSV = 25
*
optimization finished, #iter = 431
nu = 0.624348
obj = -52.267522, rho = -0.205884
nSV = 366, nBSV = 281
CFS merit scores = 1.21227
CFS merit scores = 1.52081
CFS merit scores = 1.79682
CFS merit scores = 2.0384
CFS merit scores = 2.25613
CFS merit scores = 2.45486
CFS merit scores = 2.63885
CFS merit scores = 2.81094
CFS merit scores = 2.97289
CFS merit scores = 3.12621
CFS merit scores = 3.26922
CFS merit scores = 3.40525
CFS merit scores = 3.53512
CFS merit scores = 3.65947
CFS merit scores = 3.77869
CFS merit scores = 3.89341
CFS merit scores = 4.0011
CFS merit scores = 4.1047
CFS merit scores = 4.20459
CFS merit scores = 4.3011
CFS merit scores = 4.39177
CFS merit scores = 4.47912
CFS merit scores = 4.56355
CFS merit scores = 4.64232
CFS merit scores = 4.71841
CFS merit scores = 4.78943
CFS merit scores = 4.85866
CFS merit scores = 4.9181
CFS merit scores = 4.97484
CFS merit scores = 5.02572
CFS merit scores = 5.06839
CFS merit scores = 5.10757
CFS merit scores = 5.14221
CFS merit scores = 5.1739
CFS merit scores = 5.20432
CFS merit scores = 5.23377
CFS merit scores = 5.2554
CFS merit scores = 5.27593
CFS merit scores = 5.29628
CFS merit scores = 5.3131
CFS merit scores = 5.3304
CFS merit scores = 5.34719
CFS merit scores = 5.36311
CFS merit scores = 5.37799
CFS merit scores = 5.39175
CFS merit scores = 5.40552
CFS merit scores = 5.4195
CFS merit scores = 5.43373
CFS merit scores = 5.44693
CFS merit scores = 5.45969
CFS merit scores = 5.46371
CFS merit scores = 5.46687
CFS merit scores = 5.46969
CFS merit scores = 5.47303
CFS merit scores = 5.47724
CFS merit scores = 5.48175
CFS merit scores = 5.48665
CFS merit scores = 5.48916
CFS merit scores = 5.49076
CFS merit scores = 5.48964
CFS merit scores = 5.48893
CFS merit scores = 5.48653
CFS merit scores = 5.48442
CFS merit scores = 5.48302
CFS merit scores = 5.48176
CFS merit scores = 5.48059
CFS merit scores = 5.47618
CFS merit scores = 5.47126
CFS merit scores = 5.46253
CFS merit scores = 5.45429
CFS merit scores = 5.44508
CFS merit scores = 5.4361
cnt = 1	feature = 390	correl = -0.212268	descr = N_Gram_CTTCT
cnt = 2	feature = 305	correl = 0.114852	descr = N_Gram_CCCCC
cnt = 3	feature = 505	correl = 0.132381	descr = N_Gram_GGCTT
cnt = 4	feature = 609	correl = 0.0804424	descr = N_Gram_TCGAC
cnt = 5	feature = 357	correl = 0.0705788	descr = N_Gram_CGTGA
cnt = 6	feature = 545	correl = 0.0571925	descr = N_Gram_GTGCG
cnt = 7	feature = 529	correl = 0.0505135	descr = N_Gram_GTATA
cnt = 8	feature = 237	correl = -0.0491935	descr = N_Gram_ATCGC
cnt = 9	feature = 563	correl = -0.0463753	descr = N_Gram_TAACG
cnt = 10	feature = 674	correl = 0.0446517	descr = N_Gram_TTCGA
cnt = 11	feature = 579	correl = 0.0755747	descr = N_Gram_TATAT
cnt = 12	feature = 671	correl = 0.073979	descr = N_Gram_TTCAA
cnt = 13	feature = 231	correl = 0.0716851	descr = N_Gram_ATAGT
cnt = 14	feature = 308	correl = 0.0689923	descr = N_Gram_CCCGC
cnt = 15	feature = 426	correl = -0.0556744	descr = N_Gram_GATCG
cnt = 16	feature = 291	correl = -0.0497901	descr = N_Gram_CATGC
cnt = 17	feature = 612	correl = 0.0739016	descr = N_Gram_TCGGA
cnt = 18	feature = 599	correl = 0.061186	descr = N_Gram_TCCCA
cnt = 19	feature = 309	correl = 0.0515678	descr = N_Gram_CCCGG
cnt = 20	feature = 557	correl = 0.0450469	descr = N_Gram_GTTGC
cnt = 21	feature = 441	correl = 0.0831887	descr = N_Gram_GCACT
cnt = 22	feature = 343	correl = 0.0581897	descr = N_Gram_CGGAC
cnt = 23	feature = 527	correl = 0.0486508	descr = N_Gram_GTAAA
cnt = 24	feature = 555	correl = -0.0483674	descr = N_Gram_GTTCG
cnt = 25	feature = 322	correl = 0.0440555	descr = N_Gram_CCTCT
cnt = 26	feature = 483	correl = 0.120941	descr = N_Gram_GGAAA
cnt = 27	feature = 631	correl = -0.0611613	descr = N_Gram_TGAGA
cnt = 28	feature = 353	correl = -0.0701527	descr = N_Gram_CGTAA
cnt = 29	feature = 681	correl = -0.0595496	descr = N_Gram_TTGAA
cnt = 30	feature = 451	correl = -0.0448584	descr = N_Gram_GCCAA
cnt = 31	feature = 351	correl = -0.0731294	descr = N_Gram_CGGTA
cnt = 32	feature = 525	correl = -0.0538694	descr = N_Gram_GGTGT
cnt = 33	feature = 267	correl = 0.0597923	descr = N_Gram_CACAT
cnt = 34	feature = 510	correl = 0.104254	descr = N_Gram_GGGAG
cnt = 35	feature = 280	correl = 0.086195	descr = N_Gram_CAGGA
cnt = 36	feature = 324	correl = 0.0669036	descr = N_Gram_CCTGC
cnt = 37	feature = 448	correl = -0.0451129	descr = N_Gram_GCATG
cnt = 38	feature = 265	correl = 0.0524058	descr = N_Gram_CAATA
cnt = 39	feature = 468	correl = 0.0659829	descr = N_Gram_GCGGG
cnt = 40	feature = 276	correl = 0.0547211	descr = N_Gram_CAGCC
cnt = 41	feature = 361	correl = -0.0474185	descr = N_Gram_CGTTC
cnt = 42	feature = 226	correl = -0.136112	descr = N_Gram_ATAAG
cnt = 43	feature = 274	correl = -0.0455864	descr = N_Gram_CACTG
cnt = 44	feature = 352	correl = 0.058078	descr = N_Gram_CGGTT
cnt = 45	feature = 321	correl = -0.0938671	descr = N_Gram_CCTCC
cnt = 46	feature = 473	correl = 0.0952818	descr = N_Gram_GCGTG
cnt = 47	feature = 509	correl = 0.10652	descr = N_Gram_GGGAC
cnt = 48	feature = 504	correl = 0.061944	descr = N_Gram_GGCTC
cnt = 49	feature = 437	correl = 0.0610067	descr = N_Gram_GCAAA
cnt = 50	feature = 655	correl = -0.066847	descr = N_Gram_TGTCA
cnt = 51	feature = 649	correl = 0.0761694	descr = N_Gram_TGGG
cnt = 52	feature = 546	correl = 0.0847198	descr = N_Gram_GTGCT
cnt = 53	feature = 207	correl = 0.0453326	descr = N_Gram_AGGCC
cnt = 54	feature = 277	correl = 0.0780894	descr = N_Gram_CAGCG
cnt = 55	feature = 219	correl = 0.105505	descr = N_Gram_AGTGT
cnt = 56	feature = 645	correl = 0.0891381	descr = N_Gram_TGGAG
cnt = 57	feature = 225	correl = -0.0440871	descr = N_Gram_ATAAC
cnt = 58	feature = 492	correl = -0.0766675	descr = N_Gram_GGATC
cnt = 59	feature = 235	correl = -0.0513973	descr = N_Gram_ATCCT
cnt = 60	feature = 514	correl = 0.0779741	descr = N_Gram_GGGCG
cnt = 61	feature = 255	correl = -0.0809794	descr = N_Gram_ATTTG
cnt = 62	feature = 467	correl = 0.0713413	descr = N_Gram_GCGGC
cnt = 63	feature = 496	correl = 0.0643245	descr = N_Gram_GGCAT
cnt = 64	feature = 304	correl = 0.084172	descr = N_Gram_CCCAC
cnt = 65	feature = 472	correl = -0.113988	descr = N_Gram_GCGTC
cnt = 66	feature = 391	correl = -0.0741187	descr = N_Gram_CTTGA
cnt = 67	feature = 325	correl = -0.0742046	descr = N_Gram_CCTTC
cnt = 68	feature = 591	correl = -0.0598799	descr = N_Gram_TCATC
cnt = 69	feature = 290	correl = 0.0909964	descr = N_Gram_CATCT
cnt = 70	feature = 252	correl = 0.0521577	descr = N_Gram_ATTG
cnt = 71	feature = 602	correl = -0.0850017	descr = N_Gram_TCCGG
cnt = 72	feature = 460	correl = 0.0641225	descr = N_Gram_GCCTC
num rows = 521
num_elements = 38033
*
optimization finished, #iter = 247
nu = 0.768669
obj = -80.001007, rho = -0.040949
nSV = 412, nBSV = 385
num rows = 58
num_elements = 4234
*
optimization finished, #iter = 22
nu = 0.724138
obj = -9.064009, rho = -0.383730
nSV = 43, nBSV = 41
*
optimization finished, #iter = 247
nu = 0.768669
obj = -80.001007, rho = -0.040949
nSV = 412, nBSV = 385
CFS merit scores = 1.30767
CFS merit scores = 1.57322
CFS merit scores = 1.8237
CFS merit scores = 2.05781
CFS merit scores = 2.27113
CFS merit scores = 2.46505
CFS merit scores = 2.64474
CFS merit scores = 2.81105
CFS merit scores = 2.96504
CFS merit scores = 3.10928
CFS merit scores = 3.24597
CFS merit scores = 3.37588
CFS merit scores = 3.4994
CFS merit scores = 3.61698
CFS merit scores = 3.72932
CFS merit scores = 3.83661
CFS merit scores = 3.93882
CFS merit scores = 4.0369
CFS merit scores = 4.13069
CFS merit scores = 4.22148
CFS merit scores = 4.30741
CFS merit scores = 4.38972
CFS merit scores = 4.46896
CFS merit scores = 4.54439
CFS merit scores = 4.61717
CFS merit scores = 4.68718
CFS merit scores = 4.75283
CFS merit scores = 4.81387
CFS merit scores = 4.87236
CFS merit scores = 4.92816
CFS merit scores = 4.97123
CFS merit scores = 5.00782
CFS merit scores = 5.04345
CFS merit scores = 5.07401
CFS merit scores = 5.10228
CFS merit scores = 5.12901
CFS merit scores = 5.15231
CFS merit scores = 5.16856
CFS merit scores = 5.18554
CFS merit scores = 5.20045
CFS merit scores = 5.21355
CFS merit scores = 5.22669
CFS merit scores = 5.23912
CFS merit scores = 5.25034
CFS merit scores = 5.26133
CFS merit scores = 5.27252
CFS merit scores = 5.28356
CFS merit scores = 5.29246
CFS merit scores = 5.30088
CFS merit scores = 5.30923
CFS merit scores = 5.31727
CFS merit scores = 5.32439
CFS merit scores = 5.33003
CFS merit scores = 5.33624
CFS merit scores = 5.34066
CFS merit scores = 5.34552
CFS merit scores = 5.34973
CFS merit scores = 5.35119
CFS merit scores = 5.34956
CFS merit scores = 5.34717
CFS merit scores = 5.3451
CFS merit scores = 5.34402
CFS merit scores = 5.34142
CFS merit scores = 5.33923
CFS merit scores = 5.33681
CFS merit scores = 5.33387
CFS merit scores = 5.32991
CFS merit scores = 5.32632
CFS merit scores = 5.32326
CFS merit scores = 5.31939
CFS merit scores = 5.31593
CFS merit scores = 5.3123
CFS merit scores = 5.30811
CFS merit scores = 5.30304
CFS merit scores = 5.29658
CFS merit scores = 5.28979
CFS merit scores = 5.28282
CFS merit scores = 5.27522
CFS merit scores = 5.2685
CFS merit scores = 5.26095
CFS merit scores = 5.25346
CFS merit scores = 5.24473
CFS merit scores = 5.23558
CFS merit scores = 5.22725
CFS merit scores = 5.21979
CFS merit scores = 5.21249
CFS merit scores = 5.20501
CFS merit scores = 5.19793
CFS merit scores = 5.19026
CFS merit scores = 5.18313
CFS merit scores = 5.17526
CFS merit scores = 5.16698
CFS merit scores = 5.15865
CFS merit scores = 5.15018
CFS merit scores = 5.14217
CFS merit scores = 5.13435
CFS merit scores = 5.12715
CFS merit scores = 5.11941
CFS merit scores = 5.11213
CFS merit scores = 5.10469
CFS merit scores = 5.0972
CFS merit scores = 5.09008
CFS merit scores = 5.0833
CFS merit scores = 5.07572
CFS merit scores = 5.06822
CFS merit scores = 5.05992
CFS merit scores = 5.0516
CFS merit scores = 5.04232
CFS merit scores = 5.03331
CFS merit scores = 5.02442
CFS merit scores = 5.01513
CFS merit scores = 5.00638
CFS merit scores = 4.99741
CFS merit scores = 4.98851
CFS merit scores = 4.98028
CFS merit scores = 4.97186
CFS merit scores = 4.96397
CFS merit scores = 4.95566
CFS merit scores = 4.94722
CFS merit scores = 4.93893
CFS merit scores = 4.93039
CFS merit scores = 4.92202
CFS merit scores = 4.91403
CFS merit scores = 4.90637
CFS merit scores = 4.89803
CFS merit scores = 4.88926
CFS merit scores = 4.88045
CFS merit scores = 4.87073
CFS merit scores = 4.8615
CFS merit scores = 4.85218
CFS merit scores = 4.8431
CFS merit scores = 4.83302
CFS merit scores = 4.82305
CFS merit scores = 4.81233
CFS merit scores = 4.80156
CFS merit scores = 4.79088
CFS merit scores = 4.77941
CFS merit scores = 4.76761
CFS merit scores = 4.75563
CFS merit scores = 4.74315
CFS merit scores = 4.73069
CFS merit scores = 4.71744
CFS merit scores = 4.70451
CFS merit scores = 4.69012
CFS merit scores = 4.67556
CFS merit scores = 4.66103
CFS merit scores = 4.64602
CFS merit scores = 4.63139
CFS merit scores = 4.61408
CFS merit scores = 4.59666
CFS merit scores = 4.57714
CFS merit scores = 4.55373
CFS merit scores = 4.53026
CFS merit scores = 4.50466
CFS merit scores = 4.47678
cnt = 1	feature = 58	correl = -0.307672	descr = Gibbs_of_Target_Sequence__Pos_19_Step_1
cnt = 2	feature = 472	correl = -0.150363	descr = N_Gram_GCGTC
cnt = 3	feature = 619	correl = 0.0944683	descr = N_Gram_TCGGC
cnt = 4	feature = 361	correl = 0.0705217	descr = N_Gram_CGTGA
cnt = 5	feature = 606	correl = 0.0522095	descr = N_Gram_TCCCG
cnt = 6	feature = 363	correl = 0.0789734	descr = N_Gram_CGTGG
cnt = 7	feature = 425	correl = 0.0459803	descr = N_Gram_GATAC
cnt = 8	feature = 555	correl = 0.0473666	descr = N_Gram_GTGTA
cnt = 9	feature = 604	correl = 0.0611067	descr = N_Gram_TCCCA
cnt = 10	feature = 322	correl = 0.0672847	descr = N_Gram_CCTCA
cnt = 11	feature = 649	correl = 0.0522095	descr = N_Gram_TGCCG
cnt = 12	feature = 265	correl = -0.0510587	descr = N_Gram_CACCC
cnt = 13	feature = 417	correl = 0.0966337	descr = N_Gram_GACTA
cnt = 14	feature = 697	correl = 0.0784451	descr = N_Gram_TTGCA
cnt = 15	feature = 623	correl = 0.056568	descr = N_Gram_TCTAC
cnt = 16	feature = 449	correl = -0.0451669	descr = N_Gram_GCATG
cnt = 17	feature = 305	correl = 0.114781	descr = N_Gram_CCCCC
cnt = 18	feature = 309	correl = 0.0689214	descr = N_Gram_CCCGC
cnt = 19	feature = 226	correl = 0.0963392	descr = N_Gram_ATATA
cnt = 20	feature = 334	correl = 0.0569573	descr = N_Gram_CGAGG
cnt = 21	feature = 321	correl = 0.0555615	descr = N_Gram_CCTAT
cnt = 22	feature = 516	correl = 0.0676026	descr = N_Gram_GGGGC
cnt = 23	feature = 244	correl = -0.068687	descr = N_Gram_ATTAC
cnt = 24	feature = 231	correl = -0.096687	descr = N_Gram_ATCGG
cnt = 25	feature = 343	correl = 0.0639507	descr = N_Gram_CGGAA
cnt = 26	feature = 279	correl = 0.04669	descr = N_Gram_CAGGG
cnt = 27	feature = 583	correl = -0.0443184	descr = N_Gram_TAGAT
cnt = 28	feature = 681	correl = -0.103736	descr = N_Gram_TTATA
cnt = 29	feature = 416	correl = -0.103688	descr = N_Gram_GACGT
cnt = 30	feature = 225	correl = 0.0469528	descr = N_Gram_ATAGC
cnt = 31	feature = 228	correl = -0.0524788	descr = N_Gram_ATCAT
cnt = 32	feature = 292	correl = 0.0516743	descr = N_Gram_CCAAT
cnt = 33	feature = 383	correl = -0.0769531	descr = N_Gram_CTGAT
cnt = 34	feature = 388	correl = 0.0587143	descr = N_Gram_CTGTG
cnt = 35	feature = 468	correl = 0.0545127	descr = N_Gram_GCGGA
cnt = 36	feature = 303	correl = 0.0840852	descr = N_Gram_CCCAC
cnt = 37	feature = 525	correl = -0.0686245	descr = N_Gram_GGTAA
cnt = 38	feature = 337	correl = -0.0585454	descr = N_Gram_CGATC
cnt = 39	feature = 364	correl = 0.0538781	descr = N_Gram_CGTGT
cnt = 40	feature = 399	correl = 0.0845057	descr = N_Gram_CTTGG
cnt = 41	feature = 466	correl = 0.0457616	descr = N_Gram_GCGCC
cnt = 42	feature = 441	correl = 0.0743071	descr = N_Gram_GCACT
cnt = 43	feature = 563	correl = 0.0449729	descr = N_Gram_GTTGC
cnt = 44	feature = 407	correl = 0.0643379	descr = N_Gram_GACA
cnt = 45	feature = 291	correl = 0.0650369	descr = N_Gram_CCAAG
cnt = 46	feature = 255	correl = 0.0533561	descr = N_Gram_CAAAG
cnt = 47	feature = 662	correl = 0.0532989	descr = N_Gram_TGGGA
cnt = 48	feature = 529	correl = 0.0553621	descr = N_Gram_GGTGC
cnt = 49	feature = 545	correl = -0.0769329	descr = N_Gram_GTCTT
cnt = 50	feature = 324	correl = 0.0885261	descr = N_Gram_CCTCG
cnt = 51	feature = 605	correl = 0.0526773	descr = N_Gram_TCCCC
cnt = 52	feature = 500	correl = 0.141104	descr = N_Gram_GGCCT
cnt = 53	feature = 235	correl = 0.0601557	descr = N_Gram_ATCTT
cnt = 54	feature = 426	correl = 0.0508805	descr = N_Gram_GATAT
cnt = 55	feature = 274	correl = 0.0546265	descr = N_Gram_CAGCC
cnt = 56	feature = 505	correl = 0.154507	descr = N_Gram_GGCTT
cnt = 57	feature = 241	correl = -0.049051	descr = N_Gram_ATGCT
cnt = 58	feature = 437	correl = 0.105457	descr = N_Gram_GCAA
cnt = 59	feature = 207	correl = 0.0447335	descr = N_Gram_AGTA
cnt = 60	feature = 631	correl = -0.12351	descr = N_Gram_TCTTA
cnt = 61	feature = 313	correl = 0.0463148	descr = N_Gram_CCGA
cnt = 62	feature = 508	correl = 0.0966337	descr = N_Gram_GGGAC
cnt = 63	feature = 609	correl = -0.0960283	descr = N_Gram_TCCGG
cnt = 64	feature = 382	correl = 0.0456416	descr = N_Gram_CTGAC
cnt = 65	feature = 375	correl = -0.0945249	descr = N_Gram_CTCAT
cnt = 66	feature = 494	correl = 0.0538293	descr = N_Gram_GGCAG
cnt = 67	feature = 539	correl = 0.0514266	descr = N_Gram_GTCCC
cnt = 68	feature = 557	correl = 0.0531905	descr = N_Gram_GTGTT
cnt = 69	feature = 593	correl = 0.106025	descr = N_Gram_TCACC
cnt = 70	feature = 219	correl = -0.116476	descr = N_Gram_ATAA
cnt = 71	feature = 457	correl = 0.0468005	descr = N_Gram_GCCGC
cnt = 72	feature = 290	correl = 0.0681048	descr = N_Gram_CCAAA
cnt = 73	feature = 386	correl = 0.0566061	descr = N_Gram_CTGGA
cnt = 74	feature = 541	correl = -0.139915	descr = N_Gram_GTCGA
cnt = 75	feature = 23	correl = 0.0709762	descr = Position_Specific_Bin_Base_10_Base_T
cnt = 76	feature = 13	correl = -0.106593	descr = Position_Specific_Bin_Base_5_Base_A
cnt = 77	feature = 661	correl = 0.10714	descr = N_Gram_TGGG
cnt = 78	feature = 580	correl = -0.0585988	descr = N_Gram_TACTT
cnt = 79	feature = 24	correl = -0.0757129	descr = Position_Specific_Bin_Base_11_Base_G
cnt = 80	feature = 267	correl = 0.0875162	descr = N_Gram_CACCT
cnt = 81	feature = 52	correl = -0.07153	descr = Gibbs_of_Target_Sequence__Pos_8_Step_1
cnt = 82	feature = 467	correl = 0.0832831	descr = N_Gram_GCGG
cnt = 83	feature = 446	correl = 0.0504378	descr = N_Gram_GCAGT
cnt = 84	feature = 473	correl = 0.0951915	descr = N_Gram_GCGTG
cnt = 85	feature = 284	correl = 0.112201	descr = N_Gram_CATCC
cnt = 86	feature = 391	correl = -0.118168	descr = N_Gram_CTTAT
cnt = 87	feature = 304	correl = 0.0702682	descr = N_Gram_CCCC
cnt = 88	feature = 77	correl = -0.0568313	descr = Xue_Structure_Feature_A110
cnt = 89	feature = 273	correl = 0.101061	descr = N_Gram_CAGCA
cnt = 90	feature = 39	correl = -0.0753907	descr = Position_Specific_Bin_Base_17_Base_T
cnt = 91	feature = 351	correl = 0.135189	descr = N_Gram_CGGGC
cnt = 92	feature = 350	correl = 0.107818	descr = N_Gram_CGGGA
cnt = 93	feature = 497	correl = 0.095666	descr = N_Gram_GGCCA
cnt = 94	feature = 674	correl = 0.0508267	descr = N_Gram_TGTGT
cnt = 95	feature = 8	correl = -0.0766174	descr = Position_Specific_Bin_Base_2_Base_G
cnt = 96	feature = 475	correl = 0.0630263	descr = N_Gram_GCTG
cnt = 97	feature = 440	correl = 0.079112	descr = N_Gram_GCAC
cnt = 98	feature = 413	correl = -0.0782646	descr = N_Gram_GACG
cnt = 99	feature = 616	correl = -0.11223	descr = N_Gram_TCGAG
cnt = 100	feature = 32	correl = 0.0841844	descr = Position_Specific_Bin_Base_14_Base_T
cnt = 101	feature = 36	correl = -0.0487017	descr = Position_Specific_Bin_Base_17_Base_A
cnt = 102	feature = 72	correl = 0.108104	descr = Fold_of_RNAi_Sequence_Pos_13
cnt = 103	feature = 28	correl = -0.123833	descr = Position_Specific_Bin_Base_12_Base_T
cnt = 104	feature = 612	correl = -0.0616462	descr = N_Gram_TCCTC
cnt = 105	feature = 602	correl = -0.146788	descr = N_Gram_TCCAG
cnt = 106	feature = 308	correl = 0.0864573	descr = N_Gram_CCCG
cnt = 107	feature = 477	correl = 0.0685135	descr = N_Gram_GCTT
cnt = 108	feature = 483	correl = 0.0576938	descr = N_Gram_GGAAG
cnt = 109	feature = 340	correl = 0.0843153	descr = N_Gram_CGCCG
cnt = 110	feature = 327	correl = -0.0743195	descr = N_Gram_CCTTC
cnt = 111	feature = 69	correl = 0.0960731	descr = Fold_of_RNAi_Sequence_Pos_9
cnt = 112	feature = 660	correl = 0.147824	descr = N_Gram_TGGCT
cnt = 113	feature = 645	correl = 0.0990614	descr = N_Gram_TGCA
cnt = 114	feature = 544	correl = -0.0836642	descr = N_Gram_GTCT
cnt = 115	feature = 14	correl = 0.0729509	descr = Position_Specific_Bin_Base_5_Base_C
cnt = 116	feature = 35	correl = 0.0606741	descr = Position_Specific_Bin_Base_16_Base_G
cnt = 117	feature = 40	correl = -0.282118	descr = Position_Specific_Bin_Base_18_Base_A
cnt = 118	feature = 460	correl = 0.107	descr = N_Gram_GCCT
cnt = 119	feature = 711	correl = -0.131475	descr = N_Gram_TTTTT
cnt = 120	feature = 509	correl = 0.105736	descr = N_Gram_GGGAG
cnt = 121	feature = 17	correl = 0.114787	descr = Position_Specific_Bin_Base_6_Base_C
cnt = 122	feature = 690	correl = -0.201791	descr = N_Gram_TTCTC
cnt = 123	feature = 592	correl = 0.0492018	descr = N_Gram_TCAC
cnt = 124	feature = 390	correl = -0.0658128	descr = N_Gram_CTTA
cnt = 125	feature = 342	correl = 0.0758056	descr = N_Gram_CGGA
cnt = 126	feature = 105	correl = 0.12693	descr = Fold_of_Target_NoEndbrace_noends_Pos_17
cnt = 127	feature = 73	correl = 0.0679381	descr = Fold_of_RNAi_Sequence_Pos_14
cnt = 128	feature = 357	correl = -0.111191	descr = N_Gram_CGTC
cnt = 129	feature = 54	correl = -0.105255	descr = Gibbs_of_Target_Sequence__Pos_13_Step_1
cnt = 130	feature = 79	correl = 0.1176	descr = Xue_Structure_Feature_A101
cnt = 131	feature = 579	correl = -0.0643994	descr = N_Gram_TACT
cnt = 132	feature = 504	correl = 0.0809913	descr = N_Gram_GGCT
cnt = 133	feature = 82	correl = 0.0473888	descr = Xue_Structure_Feature_C100
cnt = 134	feature = 252	correl = 0.124289	descr = N_Gram_CAA
cnt = 135	feature = 540	correl = -0.104129	descr = N_Gram_GTCG
cnt = 136	feature = 481	correl = 0.0533468	descr = N_Gram_GGAA
cnt = 137	feature = 456	correl = 0.0470482	descr = N_Gram_GCCG
cnt = 138	feature = 276	correl = -0.138667	descr = N_Gram_CAGCT
cnt = 139	feature = 64	correl = 0.200631	descr = Fold_of_RNAi_Sequence_Pos_1
cnt = 140	feature = 510	correl = 0.133195	descr = N_Gram_GGGC
cnt = 141	feature = 67	correl = 0.0539575	descr = Fold_of_RNAi_Sequence_Pos_4
cnt = 142	feature = 57	correl = -0.185372	descr = Gibbs_of_Target_Sequence__Pos_18_Step_1
cnt = 143	feature = 691	correl = -0.102603	descr = N_Gram_TTCTT
cnt = 144	feature = 655	correl = 0.0828624	descr = N_Gram_TGG
cnt = 145	feature = 546	correl = 0.18024	descr = N_Gram_GTG
cnt = 146	feature = 338	correl = 0.0569033	descr = N_Gram_CGCC
cnt = 147	feature = 496	correl = 0.177325	descr = N_Gram_GGCC
cnt = 148	feature = 703	correl = -0.0952573	descr = N_Gram_TTTC
cnt = 149	feature = 599	correl = -0.0864073	descr = N_Gram_TCC
cnt = 150	feature = 80	correl = 0.109024	descr = Xue_Structure_Feature_C111
cnt = 151	feature = 341	correl = 0.0824102	descr = N_Gram_CGG
cnt = 152	feature = 450	correl = 0.105854	descr = N_Gram_GCC
cnt = 153	feature = 492	correl = 0.162124	descr = N_Gram_GGC
cnt = 154	feature = 86	correl = -0.102472	descr = Xue_Structure_Feature_C000
cnt = 155	feature = 60	correl = -0.196859	descr = PF_RNAi_Fold_Energy
num rows = 521
num_elements = 81276
*
optimization finished, #iter = 429
nu = 0.614029
obj = -53.753538, rho = -0.119716
nSV = 364, nBSV = 280
num rows = 58
num_elements = 9048
*
optimization finished, #iter = 40
nu = 0.615152
obj = -6.490351, rho = -0.382455
nSV = 43, nBSV = 26
*
optimization finished, #iter = 429
nu = 0.614029
obj = -53.753538, rho = -0.119716
nSV = 364, nBSV = 280
CFS merit scores = 1.35103
CFS merit scores = 1.57219
CFS merit scores = 1.82599
CFS merit scores = 2.04842
CFS merit scores = 2.25371
CFS merit scores = 2.44002
CFS merit scores = 2.61066
CFS merit scores = 2.76959
CFS merit scores = 2.91989
CFS merit scores = 3.06277
CFS merit scores = 3.19817
CFS merit scores = 3.32689
CFS merit scores = 3.45002
CFS merit scores = 3.56822
CFS merit scores = 3.68228
CFS merit scores = 3.7926
CFS merit scores = 3.89679
CFS merit scores = 3.99572
CFS merit scores = 4.09115
CFS merit scores = 4.18351
CFS merit scores = 4.2729
CFS merit scores = 4.35974
CFS merit scores = 4.44407
CFS merit scores = 4.52442
CFS merit scores = 4.60246
CFS merit scores = 4.6753
CFS merit scores = 4.7451
CFS merit scores = 4.81159
CFS merit scores = 4.86809
CFS merit scores = 4.92215
CFS merit scores = 4.97455
CFS merit scores = 5.02154
CFS merit scores = 5.06507
CFS merit scores = 5.10387
CFS merit scores = 5.13894
CFS merit scores = 5.16911
CFS merit scores = 5.19729
CFS merit scores = 5.2227
CFS merit scores = 5.24633
CFS merit scores = 5.26912
CFS merit scores = 5.29221
CFS merit scores = 5.31535
CFS merit scores = 5.33698
CFS merit scores = 5.3585
CFS merit scores = 5.3782
CFS merit scores = 5.39805
CFS merit scores = 5.41401
CFS merit scores = 5.42992
CFS merit scores = 5.44455
CFS merit scores = 5.45924
CFS merit scores = 5.47415
CFS merit scores = 5.48424
CFS merit scores = 5.4935
CFS merit scores = 5.50103
CFS merit scores = 5.50756
CFS merit scores = 5.50939
CFS merit scores = 5.50996
CFS merit scores = 5.50992
CFS merit scores = 5.50998
CFS merit scores = 5.51052
CFS merit scores = 5.5101
CFS merit scores = 5.50956
CFS merit scores = 5.50971
CFS merit scores = 5.50971
CFS merit scores = 5.50975
CFS merit scores = 5.5058
CFS merit scores = 5.50163
CFS merit scores = 5.49779
CFS merit scores = 5.48972
CFS merit scores = 5.48218
CFS merit scores = 5.47503
CFS merit scores = 5.46863
CFS merit scores = 5.46188
CFS merit scores = 5.45437
CFS merit scores = 5.44689
CFS merit scores = 5.43842
CFS merit scores = 5.4301
CFS merit scores = 5.4221
CFS merit scores = 5.4144
CFS merit scores = 5.40527
CFS merit scores = 5.39598
CFS merit scores = 5.38584
CFS merit scores = 5.3764
CFS merit scores = 5.36715
CFS merit scores = 5.35855
CFS merit scores = 5.34697
CFS merit scores = 5.33605
CFS merit scores = 5.32549
CFS merit scores = 5.31528
CFS merit scores = 5.30585
CFS merit scores = 5.29615
CFS merit scores = 5.28528
CFS merit scores = 5.27486
CFS merit scores = 5.2642
CFS merit scores = 5.25364
CFS merit scores = 5.24185
CFS merit scores = 5.22996
CFS merit scores = 5.21824
CFS merit scores = 5.20708
CFS merit scores = 5.19601
CFS merit scores = 5.18525
CFS merit scores = 5.17429
CFS merit scores = 5.16372
CFS merit scores = 5.1532
CFS merit scores = 5.14112
CFS merit scores = 5.1292
CFS merit scores = 5.11759
CFS merit scores = 5.10657
CFS merit scores = 5.09577
CFS merit scores = 5.08545
CFS merit scores = 5.07396
CFS merit scores = 5.06237
CFS merit scores = 5.05114
CFS merit scores = 5.03885
CFS merit scores = 5.02676
CFS merit scores = 5.01381
CFS merit scores = 5.00074
CFS merit scores = 4.98722
CFS merit scores = 4.97416
CFS merit scores = 4.9613
CFS merit scores = 4.94851
CFS merit scores = 4.93532
CFS merit scores = 4.92203
CFS merit scores = 4.90893
CFS merit scores = 4.89575
CFS merit scores = 4.88221
CFS merit scores = 4.86874
CFS merit scores = 4.8554
CFS merit scores = 4.84192
CFS merit scores = 4.82834
CFS merit scores = 4.81487
CFS merit scores = 4.80071
CFS merit scores = 4.78636
CFS merit scores = 4.77075
CFS merit scores = 4.75505
CFS merit scores = 4.73989
CFS merit scores = 4.72431
CFS merit scores = 4.70804
CFS merit scores = 4.69208
CFS merit scores = 4.67628
CFS merit scores = 4.66013
CFS merit scores = 4.64414
CFS merit scores = 4.62697
CFS merit scores = 4.60862
CFS merit scores = 4.58629
CFS merit scores = 4.56218
CFS merit scores = 4.53793
CFS merit scores = 4.50225
cnt = 1	feature = 57	correl = -0.351026	descr = Gibbs_of_Target_Sequence__Pos_20_Step_1
cnt = 2	feature = 291	correl = 0.108972	descr = N_Gram_CCAA
cnt = 3	feature = 267	correl = -0.0776467	descr = N_Gram_CACGA
cnt = 4	feature = 437	correl = -0.0557194	descr = N_Gram_GATCG
cnt = 5	feature = 219	correl = -0.0502394	descr = N_Gram_ATAAT
cnt = 6	feature = 407	correl = 0.101285	descr = N_Gram_GAAAG
cnt = 7	feature = 450	correl = 0.072894	descr = N_Gram_GCAAT
cnt = 8	feature = 467	correl = -0.0562543	descr = N_Gram_GCCGT
cnt = 9	feature = 228	correl = -0.0492157	descr = N_Gram_ATCGC
cnt = 10	feature = 692	correl = 0.0445382	descr = N_Gram_TTCGA
cnt = 11	feature = 505	correl = -0.0572984	descr = N_Gram_GGCAC
cnt = 12	feature = 390	correl = 0.055997	descr = N_Gram_CTGGG
cnt = 13	feature = 364	correl = 0.0788865	descr = N_Gram_CGTGG
cnt = 14	feature = 342	correl = 0.0570669	descr = N_Gram_CGCTA
cnt = 15	feature = 540	correl = 0.0503943	descr = N_Gram_GTATA
cnt = 16	feature = 340	correl = 0.0451013	descr = N_Gram_CGCCA
cnt = 17	feature = 472	correl = 0.0445806	descr = N_Gram_GCGAG
cnt = 18	feature = 500	correl = 0.089506	descr = N_Gram_GGAGT
cnt = 19	feature = 579	correl = 0.0740259	descr = N_Gram_TAAGC
cnt = 20	feature = 623	correl = 0.0737083	descr = N_Gram_TCGGA
cnt = 21	feature = 237	correl = -0.0454569	descr = N_Gram_ATGCA
cnt = 22	feature = 529	correl = 0.0517626	descr = N_Gram_GGGGG
cnt = 23	feature = 510	correl = 0.0497675	descr = N_Gram_GGCCG
cnt = 24	feature = 309	correl = 0.0688261	descr = N_Gram_CCCGC
cnt = 25	feature = 441	correl = 0.0542832	descr = N_Gram_GATGT
cnt = 26	feature = 290	correl = 0.0579106	descr = N_Gram_CATTA
cnt = 27	feature = 609	correl = 0.061005	descr = N_Gram_TCCCA
cnt = 28	feature = 703	correl = 0.0589592	descr = N_Gram_TTGCA
cnt = 29	feature = 580	correl = -0.14	descr = N_Gram_TAAGT
cnt = 30	feature = 460	correl = 0.0928253	descr = N_Gram_GCCAG
cnt = 31	feature = 599	correl = 0.0488607	descr = N_Gram_TCAGA
cnt = 32	feature = 593	correl = -0.0565826	descr = N_Gram_TATTC
cnt = 33	feature = 278	correl = 0.0858995	descr = N_Gram_CAGGA
cnt = 34	feature = 539	correl = 0.0549123	descr = N_Gram_GGTTG
cnt = 35	feature = 255	correl = 0.0492396	descr = N_Gram_CAAGC
cnt = 36	feature = 386	correl = -0.0553155	descr = N_Gram_CTCTC
cnt = 37	feature = 514	correl = 0.0780795	descr = N_Gram_GGCGG
cnt = 38	feature = 466	correl = 0.072319	descr = N_Gram_GCCGG
cnt = 39	feature = 321	correl = -0.108383	descr = N_Gram_CCTCC
cnt = 40	feature = 448	correl = 0.0608259	descr = N_Gram_GCAAA
cnt = 41	feature = 396	correl = 0.0494568	descr = N_Gram_CTTCC
cnt = 42	feature = 305	correl = 0.0839686	descr = N_Gram_CCCAC
cnt = 43	feature = 286	correl = -0.0640705	descr = N_Gram_CATCG
cnt = 44	feature = 509	correl = 0.0890522	descr = N_Gram_GGCCC
cnt = 45	feature = 222	correl = 0.0732557	descr = N_Gram_ATAGT
cnt = 46	feature = 590	correl = 0.07769	descr = N_Gram_TAGTC
cnt = 47	feature = 337	correl = -0.0463533	descr = N_Gram_CGATG
cnt = 48	feature = 596	correl = 0.0535565	descr = N_Gram_TCAAG
cnt = 49	feature = 425	correl = -0.0479501	descr = N_Gram_GAGCC
cnt = 50	feature = 322	correl = 0.060428	descr = N_Gram_CCTCG
cnt = 51	feature = 416	correl = -0.0637454	descr = N_Gram_GACCT
cnt = 52	feature = 541	correl = -0.062694	descr = N_Gram_GTATC
cnt = 53	feature = 649	correl = -0.048882	descr = N_Gram_TGATC
cnt = 54	feature = 655	correl = -0.142705	descr = N_Gram_TGCG
cnt = 55	feature = 602	correl = -0.0550172	descr = N_Gram_TCATA
cnt = 56	feature = 605	correl = 0.0922761	descr = N_Gram_TCCAA
cnt = 57	feature = 440	correl = -0.0665899	descr = N_Gram_GATGC
cnt = 58	feature = 274	correl = 0.0545108	descr = N_Gram_CAGCC
cnt = 59	feature = 662	correl = -0.10154	descr = N_Gram_TGGCG
cnt = 60	feature = 606	correl = -0.0634811	descr = N_Gram_TCCAC
cnt = 61	feature = 313	correl = 0.0706988	descr = N_Gram_CCGGC
cnt = 62	feature = 497	correl = 0.0986263	descr = N_Gram_GGACG
cnt = 63	feature = 241	correl = -0.0734402	descr = N_Gram_ATTAC
cnt = 64	feature = 612	correl = -0.0748541	descr = N_Gram_TCCGC
cnt = 65	feature = 231	correl = 0.0797974	descr = N_Gram_ATCTG
cnt = 66	feature = 334	correl = -0.090811	descr = N_Gram_CGAGT
cnt = 67	feature = 711	correl = 0.0461979	descr = N_Gram_TTTCA
cnt = 68	feature = 351	correl = 0.0901555	descr = N_Gram_CGGGA
cnt = 69	feature = 525	correl = 0.0777578	descr = N_Gram_GGGCG
cnt = 70	feature = 501	correl = -0.101171	descr = N_Gram_GGATC
cnt = 71	feature = 690	correl = 0.075369	descr = N_Gram_TTCCA
cnt = 72	feature = 546	correl = -0.091129	descr = N_Gram_GTCCA
cnt = 73	feature = 426	correl = 0.0911086	descr = N_Gram_GAGCT
cnt = 74	feature = 265	correl = 0.0739212	descr = N_Gram_CACCT
cnt = 75	feature = 226	correl = 0.0736043	descr = N_Gram_ATCAG
cnt = 76	feature = 235	correl = -0.0633511	descr = N_Gram_ATGAT
cnt = 77	feature = 363	correl = 0.11555	descr = N_Gram_CGTGC
cnt = 78	feature = 487	correl = 0.0713594	descr = N_Gram_GCTGG
cnt = 79	feature = 527	correl = 0.0708556	descr = N_Gram_GGGGA
cnt = 80	feature = 468	correl = 0.0886763	descr = N_Gram_GCCT
cnt = 81	feature = 496	correl = 0.102968	descr = N_Gram_GGACC
cnt = 82	feature = 308	correl = 0.0968647	descr = N_Gram_CCCG
cnt = 83	feature = 508	correl = 0.102806	descr = N_Gram_GGCCA
cnt = 84	feature = 713	correl = -0.0576182	descr = N_Gram_TTTCG
cnt = 85	feature = 399	correl = -0.0827461	descr = N_Gram_CTTGA
cnt = 86	feature = 10	correl = -0.0440194	descr = Position_Specific_Bin_Base_3_Base_A
cnt = 87	feature = 674	correl = 0.0581474	descr = N_Gram_TGTCC
cnt = 88	feature = 382	correl = -0.053954	descr = N_Gram_CTCCG
cnt = 89	feature = 28	correl = -0.119936	descr = Position_Specific_Bin_Base_12_Base_T
cnt = 90	feature = 456	correl = 0.113531	descr = N_Gram_GCATC
cnt = 91	feature = 13	correl = -0.125111	descr = Position_Specific_Bin_Base_5_Base_A
cnt = 92	feature = 24	correl = -0.0910926	descr = Position_Specific_Bin_Base_11_Base_G
cnt = 93	feature = 32	correl = 0.093727	descr = Position_Specific_Bin_Base_14_Base_T
cnt = 94	feature = 563	correl = 0.0777447	descr = N_Gram_GTGT
cnt = 95	feature = 388	correl = 0.0463813	descr = N_Gram_CTGC
cnt = 96	feature = 17	correl = 0.104792	descr = Position_Specific_Bin_Base_6_Base_C
cnt = 97	feature = 661	correl = 0.122443	descr = N_Gram_TGGCC
cnt = 98	feature = 252	correl = 0.0496247	descr = N_Gram_CAACA
cnt = 99	feature = 619	correl = -0.0871725	descr = N_Gram_TCGA
cnt = 100	feature = 616	correl = -0.0700986	descr = N_Gram_TCCTC
cnt = 101	feature = 324	correl = -0.0472097	descr = N_Gram_CCTGG
cnt = 102	feature = 77	correl = 0.0658704	descr = Xue_Structure_Feature_A100
cnt = 103	feature = 695	correl = -0.204811	descr = N_Gram_TTCTC
cnt = 104	feature = 352	correl = 0.14096	descr = N_Gram_CGGGC
cnt = 105	feature = 105	correl = -0.0783452	descr = Fold_of_Target_NoBeginbrace_noends_Pos_4
cnt = 106	feature = 681	correl = -0.071987	descr = N_Gram_TTAC
cnt = 107	feature = 69	correl = 0.0758556	descr = Fold_of_RNAi_Sequence_Pos_11
cnt = 108	feature = 52	correl = -0.179394	descr = Gibbs_of_Target_Sequence__Pos_14_Step_1
cnt = 109	feature = 8	correl = -0.0609869	descr = Position_Specific_Bin_Base_2_Base_G
cnt = 110	feature = 353	correl = -0.0517811	descr = N_Gram_CGGT
cnt = 111	feature = 73	correl = 0.0609044	descr = Fold_of_RNAi_Sequence_Pos_15
cnt = 112	feature = 40	correl = 0.139588	descr = Position_Specific_Bin_Base_18_Base_C
cnt = 113	feature = 477	correl = -0.0791223	descr = N_Gram_GCGT
cnt = 114	feature = 304	correl = 0.0695853	descr = N_Gram_CCCA
cnt = 115	feature = 67	correl = 0.105863	descr = Fold_of_RNAi_Sequence_Pos_9
cnt = 116	feature = 14	correl = 0.0891135	descr = Position_Specific_Bin_Base_5_Base_C
cnt = 117	feature = 341	correl = 0.0937968	descr = N_Gram_CGCCG
cnt = 118	feature = 35	correl = 0.132939	descr = Position_Specific_Bin_Base_16_Base_C
cnt = 119	feature = 26	correl = 0.172887	descr = Position_Specific_Bin_Base_12_Base_C
cnt = 120	feature = 207	correl = -0.094282	descr = N_Gram_AGTC
cnt = 121	feature = 691	correl = -0.0486398	descr = N_Gram_TTCG
cnt = 122	feature = 64	correl = 0.083141	descr = Fold_of_RNAi_Sequence_Pos_3
cnt = 123	feature = 39	correl = -0.267577	descr = Position_Specific_Bin_Base_18_Base_A
cnt = 124	feature = 545	correl = -0.0580049	descr = N_Gram_GTCC
cnt = 125	feature = 504	correl = 0.0734098	descr = N_Gram_GGCA
cnt = 126	feature = 76	correl = -0.059011	descr = Xue_Structure_Feature_A110
cnt = 127	feature = 717	correl = -0.1552	descr = N_Gram_TTTT
cnt = 128	feature = 82	correl = 0.0497266	descr = Xue_Structure_Feature_C011
cnt = 129	feature = 481	correl = 0.0646111	descr = N_Gram_GCT
cnt = 130	feature = 555	correl = 0.151964	descr = N_Gram_GTG
cnt = 131	feature = 473	correl = 0.0582656	descr = N_Gram_GCGCC
cnt = 132	feature = 54	correl = -0.120437	descr = Gibbs_of_Target_Sequence__Pos_17_Step_1
cnt = 133	feature = 641	correl = -0.0947727	descr = N_Gram_TGA
cnt = 134	feature = 391	correl = -0.110851	descr = N_Gram_CTT
cnt = 135	feature = 327	correl = -0.0713729	descr = N_Gram_CGA
cnt = 136	feature = 314	correl = 0.128341	descr = N_Gram_CCGGG
cnt = 137	feature = 446	correl = 0.122317	descr = N_Gram_GCA
cnt = 138	feature = 80	correl = 0.080354	descr = Xue_Structure_Feature_C110
cnt = 139	feature = 303	correl = 0.0448825	descr = N_Gram_CCC
cnt = 140	feature = 225	correl = -0.0514077	descr = N_Gram_ATC
cnt = 141	feature = 574	correl = -0.0639488	descr = N_Gram_TA
cnt = 142	feature = 697	correl = -0.0625514	descr = N_Gram_TTG
cnt = 143	feature = 86	correl = 0.108566	descr = Xue_Structure_Feature_G110
cnt = 144	feature = 60	correl = -0.0509974	descr = PF_RNAi_Fold_3'Free_Count
cnt = 145	feature = 79	correl = 0.0941971	descr = Xue_Structure_Feature_C111
cnt = 146	feature = 343	correl = 0.0747964	descr = N_Gram_CGG
cnt = 147	feature = 503	correl = 0.144805	descr = N_Gram_GGC
cnt = 148	feature = 58	correl = -0.190267	descr = PF_RNAi_Fold_Energy
num rows = 521
num_elements = 77629
*
optimization finished, #iter = 415
nu = 0.610423
obj = -52.885050, rho = -0.135464
nSV = 354, nBSV = 279
num rows = 58
num_elements = 8642
*
optimization finished, #iter = 35
nu = 0.577839
obj = -6.154891, rho = -0.398797
nSV = 39, nBSV = 28
*
optimization finished, #iter = 415
nu = 0.610423
obj = -52.885050, rho = -0.135464
nSV = 354, nBSV = 279
CFS merit scores = 1.22163
CFS merit scores = 1.54385
CFS merit scores = 1.81248
CFS merit scores = 2.03779
CFS merit scores = 2.24387
CFS merit scores = 2.43318
CFS merit scores = 2.6098
CFS merit scores = 2.77538
CFS merit scores = 2.93171
CFS merit scores = 3.07426
CFS merit scores = 3.20976
CFS merit scores = 3.33302
CFS merit scores = 3.44771
CFS merit scores = 3.55625
CFS merit scores = 3.66029
CFS merit scores = 3.76008
CFS merit scores = 3.85398
CFS merit scores = 3.94284
CFS merit scores = 4.02896
CFS merit scores = 4.11165
CFS merit scores = 4.1904
CFS merit scores = 4.2659
CFS merit scores = 4.33934
CFS merit scores = 4.41049
CFS merit scores = 4.47951
CFS merit scores = 4.54514
CFS merit scores = 4.60863
CFS merit scores = 4.67016
CFS merit scores = 4.72949
CFS merit scores = 4.78728
CFS merit scores = 4.83838
CFS merit scores = 4.88784
CFS merit scores = 4.93262
CFS merit scores = 4.97558
CFS merit scores = 5.01274
CFS merit scores = 5.0487
CFS merit scores = 5.081
CFS merit scores = 5.11059
CFS merit scores = 5.13895
CFS merit scores = 5.16316
CFS merit scores = 5.18425
CFS merit scores = 5.20555
CFS merit scores = 5.22662
CFS merit scores = 5.24301
CFS merit scores = 5.25962
CFS merit scores = 5.27582
CFS merit scores = 5.29255
CFS merit scores = 5.30799
CFS merit scores = 5.32048
CFS merit scores = 5.32384
CFS merit scores = 5.32765
CFS merit scores = 5.33227
CFS merit scores = 5.33653
CFS merit scores = 5.33989
CFS merit scores = 5.34009
CFS merit scores = 5.34027
CFS merit scores = 5.3412
CFS merit scores = 5.34256
CFS merit scores = 5.34448
CFS merit scores = 5.34627
CFS merit scores = 5.34835
CFS merit scores = 5.34612
CFS merit scores = 5.34445
CFS merit scores = 5.34138
CFS merit scores = 5.33819
CFS merit scores = 5.33505
CFS merit scores = 5.3303
CFS merit scores = 5.32645
CFS merit scores = 5.3212
CFS merit scores = 5.31547
CFS merit scores = 5.31067
CFS merit scores = 5.30418
CFS merit scores = 5.29784
CFS merit scores = 5.29054
CFS merit scores = 5.2827
CFS merit scores = 5.27539
CFS merit scores = 5.26847
CFS merit scores = 5.25991
CFS merit scores = 5.25176
CFS merit scores = 5.24234
CFS merit scores = 5.23335
CFS merit scores = 5.22304
CFS merit scores = 5.21192
CFS merit scores = 5.20016
CFS merit scores = 5.18932
CFS merit scores = 5.17826
CFS merit scores = 5.16775
CFS merit scores = 5.1568
CFS merit scores = 5.14565
CFS merit scores = 5.13364
CFS merit scores = 5.12229
CFS merit scores = 5.11049
CFS merit scores = 5.09909
CFS merit scores = 5.08734
CFS merit scores = 5.07564
CFS merit scores = 5.06463
CFS merit scores = 5.0545
CFS merit scores = 5.04264
CFS merit scores = 5.03055
CFS merit scores = 5.01874
CFS merit scores = 5.00724
CFS merit scores = 4.99562
CFS merit scores = 4.98403
CFS merit scores = 4.97204
CFS merit scores = 4.96007
CFS merit scores = 4.9487
CFS merit scores = 4.93605
CFS merit scores = 4.92423
CFS merit scores = 4.911
CFS merit scores = 4.89867
CFS merit scores = 4.88573
CFS merit scores = 4.87279
CFS merit scores = 4.86051
CFS merit scores = 4.84859
CFS merit scores = 4.83548
CFS merit scores = 4.82167
CFS merit scores = 4.80855
CFS merit scores = 4.79581
CFS merit scores = 4.78239
CFS merit scores = 4.76938
CFS merit scores = 4.75616
CFS merit scores = 4.74296
CFS merit scores = 4.72794
CFS merit scores = 4.71325
CFS merit scores = 4.69687
CFS merit scores = 4.67957
CFS merit scores = 4.66113
CFS merit scores = 4.64282
CFS merit scores = 4.622
CFS merit scores = 4.60194
CFS merit scores = 4.58148
CFS merit scores = 4.55926
CFS merit scores = 4.53495
cnt = 1	feature = 674	correl = -0.221627	descr = N_Gram_TTCTC
cnt = 2	feature = 67	correl = 0.180286	descr = Fold_of_RNAi_Sequence_Pos_0
cnt = 3	feature = 361	correl = 0.0904271	descr = N_Gram_CTA
cnt = 4	feature = 357	correl = 0.0788089	descr = N_Gram_CGTGG
cnt = 5	feature = 574	correl = 0.0675531	descr = N_Gram_TATAT
cnt = 6	feature = 327	correl = -0.0492258	descr = N_Gram_CGACC
cnt = 7	feature = 606	correl = -0.0492258	descr = N_Gram_TCGCA
cnt = 8	feature = 505	correl = 0.0450415	descr = N_Gram_GGGCT
cnt = 9	feature = 309	correl = 0.0450415	descr = N_Gram_CCGCA
cnt = 10	feature = 304	correl = 0.0687388	descr = N_Gram_CCCGC
cnt = 11	feature = 351	correl = -0.0676911	descr = N_Gram_CGTAC
cnt = 12	feature = 321	correl = 0.0720865	descr = N_Gram_CCTGC
cnt = 13	feature = 472	correl = 0.120547	descr = N_Gram_GGAAA
cnt = 14	feature = 509	correl = 0.0928145	descr = N_Gram_GGGTC
cnt = 15	feature = 252	correl = 0.0616903	descr = N_Gram_CAAGC
cnt = 16	feature = 343	correl = 0.0496787	descr = N_Gram_CGGCC
cnt = 17	feature = 539	correl = 0.0611525	descr = N_Gram_GTGAC
cnt = 18	feature = 473	correl = -0.0498594	descr = N_Gram_GGAAC
cnt = 19	feature = 303	correl = 0.073181	descr = N_Gram_CCCGA
cnt = 20	feature = 313	correl = -0.0641534	descr = N_Gram_CCGGT
cnt = 21	feature = 334	correl = -0.0494292	descr = N_Gram_CGATG
cnt = 22	feature = 404	correl = 0.0444698	descr = N_Gram_GACAC
cnt = 23	feature = 255	correl = 0.0520892	descr = N_Gram_CAATA
cnt = 24	feature = 510	correl = -0.0444272	descr = N_Gram_GGGTT
cnt = 25	feature = 364	correl = 0.0661461	descr = N_Gram_CTAGG
cnt = 26	feature = 382	correl = -0.0684932	descr = N_Gram_CTGCC
cnt = 27	feature = 426	correl = 0.0484501	descr = N_Gram_GATTG
cnt = 28	feature = 546	correl = 0.0471497	descr = N_Gram_GTGTA
cnt = 29	feature = 492	correl = -0.084973	descr = N_Gram_GGCGA
cnt = 30	feature = 514	correl = 0.0551954	descr = N_Gram_GGTGC
cnt = 31	feature = 500	correl = 0.106148	descr = N_Gram_GGGAC
cnt = 32	feature = 337	correl = 0.0570008	descr = N_Gram_CGCTA
cnt = 33	feature = 516	correl = 0.0576326	descr = N_Gram_GGTTG
cnt = 34	feature = 267	correl = 0.0670594	descr = N_Gram_CACTC
cnt = 35	feature = 363	correl = 0.0563769	descr = N_Gram_CTACT
cnt = 36	feature = 441	correl = -0.045258	descr = N_Gram_GCATG
cnt = 37	feature = 529	correl = 0.0512049	descr = N_Gram_GTCCC
cnt = 38	feature = 226	correl = -0.095802	descr = N_Gram_ATCGG
cnt = 39	feature = 596	correl = -0.0802348	descr = N_Gram_TCCGC
cnt = 40	feature = 324	correl = -0.114938	descr = N_Gram_CCTTC
cnt = 41	feature = 605	correl = -0.14911	descr = N_Gram_TCGAG
cnt = 42	feature = 241	correl = 0.0669167	descr = N_Gram_ATTCC
cnt = 43	feature = 291	correl = -0.0447983	descr = N_Gram_CCACG
cnt = 44	feature = 340	correl = 0.0637315	descr = N_Gram_CGGAA
cnt = 45	feature = 508	correl = 0.0450415	descr = N_Gram_GGGGT
cnt = 46	feature = 599	correl = 0.0553946	descr = N_Gram_TCCTA
cnt = 47	feature = 437	correl = 0.062322	descr = N_Gram_GCAGC
cnt = 48	feature = 235	correl = -0.0659481	descr = N_Gram_ATGCT
cnt = 49	feature = 645	correl = 0.0920003	descr = N_Gram_TGGG
cnt = 50	feature = 290	correl = 0.0594077	descr = N_Gram_CCACC
cnt = 51	feature = 207	correl = 0.0975619	descr = N_Gram_AGTGT
cnt = 52	feature = 225	correl = -0.0492258	descr = N_Gram_ATCGC
cnt = 53	feature = 481	correl = -0.106626	descr = N_Gram_GGATC
cnt = 54	feature = 555	correl = -0.0479684	descr = N_Gram_GTTGT
cnt = 55	feature = 580	correl = 0.0952317	descr = N_Gram_TCACC
cnt = 56	feature = 425	correl = -0.0717742	descr = N_Gram_GATTA
cnt = 57	feature = 440	correl = 0.10902	descr = N_Gram_GCATC
cnt = 58	feature = 228	correl = 0.0796666	descr = N_Gram_ATCTG
cnt = 59	feature = 665	correl = -0.073479	descr = N_Gram_TTACC
cnt = 60	feature = 541	correl = 0.0570008	descr = N_Gram_GTGCG
cnt = 61	feature = 448	correl = 0.0721921	descr = N_Gram_GCCGG
cnt = 62	feature = 686	correl = 0.0546418	descr = N_Gram_TTGGT
cnt = 63	feature = 386	correl = 0.0450415	descr = N_Gram_CTTAC
cnt = 64	feature = 407	correl = 0.0591652	descr = N_Gram_GACCG
cnt = 65	feature = 305	correl = 0.0705893	descr = N_Gram_CCCGG
cnt = 66	feature = 460	correl = 0.054097	descr = N_Gram_GCGGT
cnt = 67	feature = 496	correl = 0.154164	descr = N_Gram_GGCTT
cnt = 68	feature = 353	correl = -0.127818	descr = N_Gram_CGTCG
cnt = 69	feature = 77	correl = -0.0508233	descr = Fold_of_RNAi_Sequence_Pos_18
cnt = 70	feature = 24	correl = -0.0554109	descr = Position_Specific_Bin_Base_9_Base_T
cnt = 71	feature = 612	correl = -0.0777771	descr = N_Gram_TCTCA
cnt = 72	feature = 375	correl = -0.0439351	descr = N_Gram_CTCCG
cnt = 73	feature = 467	correl = 0.0824739	descr = N_Gram_GCTGG
cnt = 74	feature = 39	correl = -0.0496727	descr = Position_Specific_Bin_Base_16_Base_T
cnt = 75	feature = 450	correl = 0.119503	descr = N_Gram_GCCT
cnt = 76	feature = 34	correl = 0.0449651	descr = Position_Specific_Bin_Base_14_Base_C
cnt = 77	feature = 341	correl = 0.103406	descr = N_Gram_CGGC
cnt = 78	feature = 57	correl = -0.100348	descr = Gibbs_of_Target_Sequence__Pos_13_Step_1
cnt = 79	feature = 619	correl = -0.0577328	descr = N_Gram_TCTTG
cnt = 80	feature = 466	correl = -0.0778558	descr = N_Gram_GCTCC
cnt = 81	feature = 563	correl = -0.0880709	descr = N_Gram_TAAG
cnt = 82	feature = 11	correl = 0.0715807	descr = Position_Specific_Bin_Base_2_Base_T
cnt = 83	feature = 231	correl = -0.0674853	descr = N_Gram_ATGA
cnt = 84	feature = 17	correl = 0.0832069	descr = Position_Specific_Bin_Base_5_Base_C
cnt = 85	feature = 655	correl = 0.0580018	descr = N_Gram_TGTCC
cnt = 86	feature = 631	correl = -0.126073	descr = N_Gram_TGATT
cnt = 87	feature = 416	correl = -0.105056	descr = N_Gram_GAGTT
cnt = 88	feature = 314	correl = 0.0671655	descr = N_Gram_CCGT
cnt = 89	feature = 274	correl = 0.133558	descr = N_Gram_CAGT
cnt = 90	feature = 8	correl = -0.072672	descr = Position_Specific_Bin_Base_2_Base_A
cnt = 91	feature = 14	correl = 0.0478372	descr = Position_Specific_Bin_Base_4_Base_C
cnt = 92	feature = 79	correl = -0.0599699	descr = Xue_Structure_Feature_A110
cnt = 93	feature = 23	correl = 0.05953	descr = Position_Specific_Bin_Base_9_Base_G
cnt = 94	feature = 391	correl = -0.0864316	descr = N_Gram_CTTGA
cnt = 95	feature = 579	correl = 0.0447217	descr = N_Gram_TCAC
cnt = 96	feature = 649	correl = 0.0585371	descr = N_Gram_TGGT
cnt = 97	feature = 468	correl = 0.0608741	descr = N_Gram_GCTT
cnt = 98	feature = 36	correl = -0.122514	descr = Position_Specific_Bin_Base_16_Base_A
cnt = 99	feature = 265	correl = -0.0871877	descr = N_Gram_CACGA
cnt = 100	feature = 28	correl = 0.136225	descr = Position_Specific_Bin_Base_12_Base_C
cnt = 101	feature = 32	correl = 0.08487	descr = Position_Specific_Bin_Base_13_Base_C
cnt = 102	feature = 545	correl = 0.0783838	descr = N_Gram_GTGT
cnt = 103	feature = 73	correl = 0.0674259	descr = Fold_of_RNAi_Sequence_Pos_11
cnt = 104	feature = 105	correl = 0.155594	descr = Fold_of_Target_NoEndbrace_noends_Pos_18
cnt = 105	feature = 13	correl = -0.0659148	descr = Position_Specific_Bin_Base_4_Base_A
cnt = 106	feature = 540	correl = 0.0577975	descr = N_Gram_GTGC
cnt = 107	feature = 681	correl = -0.0898801	descr = N_Gram_TTGC
cnt = 108	feature = 475	correl = 0.090033	descr = N_Gram_GGAC
cnt = 109	feature = 60	correl = -0.114628	descr = Gibbs_of_Target_Sequence__Pos_17_Step_1
cnt = 110	feature = 80	correl = 0.0709011	descr = Xue_Structure_Feature_A100
cnt = 111	feature = 623	correl = -0.0747605	descr = N_Gram_TGAAG
cnt = 112	feature = 525	correl = -0.0847882	descr = N_Gram_GTC
cnt = 113	feature = 10	correl = -0.0614154	descr = Position_Specific_Bin_Base_2_Base_G
cnt = 114	feature = 456	correl = 0.0897644	descr = N_Gram_GCGG
cnt = 115	feature = 697	correl = -0.102371	descr = N_Gram_TTTTT
cnt = 116	feature = 677	correl = -0.0690254	descr = N_Gram_TTGA
cnt = 117	feature = 69	correl = 0.173695	descr = Fold_of_RNAi_Sequence_Pos_2
cnt = 118	feature = 602	correl = -0.0785299	descr = N_Gram_TCG
cnt = 119	feature = 446	correl = 0.083521	descr = N_Gram_GCCG
cnt = 120	feature = 471	correl = 0.0769589	descr = N_Gram_GGAA
cnt = 121	feature = 691	correl = -0.0692288	descr = N_Gram_TTTCC
cnt = 122	feature = 58	correl = -0.171832	descr = Gibbs_of_Target_Sequence__Pos_14_Step_1
cnt = 123	feature = 662	correl = -0.0770247	descr = N_Gram_TTA
cnt = 124	feature = 222	correl = -0.0590112	descr = N_Gram_ATC
cnt = 125	feature = 82	correl = 0.108334	descr = Xue_Structure_Feature_C111
cnt = 126	feature = 390	correl = -0.0512649	descr = N_Gram_CTTG
cnt = 127	feature = 616	correl = -0.0945642	descr = N_Gram_TCTT
cnt = 128	feature = 417	correl = -0.0721812	descr = N_Gram_GAT
cnt = 129	feature = 497	correl = 0.178305	descr = N_Gram_GGG
cnt = 130	feature = 690	correl = -0.0968157	descr = N_Gram_TTTC
cnt = 131	feature = 609	correl = -0.105703	descr = N_Gram_TCT
cnt = 132	feature = 676	correl = -0.0521481	descr = N_Gram_TTG
cnt = 133	feature = 86	correl = 0.104148	descr = Xue_Structure_Feature_G111
num rows = 521
num_elements = 69814
*
optimization finished, #iter = 427
nu = 0.635529
obj = -54.899364, rho = -0.288892
nSV = 372, nBSV = 291
num rows = 58
num_elements = 7772
*
optimization finished, #iter = 45
nu = 0.636787
obj = -5.559427, rho = -0.378844
nSV = 46, nBSV = 23
*
optimization finished, #iter = 427
nu = 0.635529
obj = -54.899364, rho = -0.288892
nSV = 372, nBSV = 291
CFS merit scores = 1.30094
CFS merit scores = 1.58276
CFS merit scores = 1.83889
CFS merit scores = 2.06914
CFS merit scores = 2.27352
CFS merit scores = 2.4621
CFS merit scores = 2.63555
CFS merit scores = 2.79571
CFS merit scores = 2.94458
CFS merit scores = 3.08388
CFS merit scores = 3.21642
CFS merit scores = 3.34121
CFS merit scores = 3.45951
CFS merit scores = 3.57243
CFS merit scores = 3.68104
CFS merit scores = 3.78596
CFS merit scores = 3.88657
CFS merit scores = 3.98368
CFS merit scores = 4.07804
CFS merit scores = 4.16805
CFS merit scores = 4.25408
CFS merit scores = 4.33569
CFS merit scores = 4.4149
CFS merit scores = 4.49214
CFS merit scores = 4.56633
CFS merit scores = 4.63768
CFS merit scores = 4.70606
CFS merit scores = 4.7708
CFS merit scores = 4.83265
CFS merit scores = 4.89256
CFS merit scores = 4.94924
CFS merit scores = 5.00307
CFS merit scores = 5.05349
CFS merit scores = 5.09995
CFS merit scores = 5.14114
CFS merit scores = 5.17412
CFS merit scores = 5.20582
CFS merit scores = 5.23663
CFS merit scores = 5.26676
CFS merit scores = 5.29554
CFS merit scores = 5.32397
CFS merit scores = 5.35114
CFS merit scores = 5.37739
CFS merit scores = 5.40225
CFS merit scores = 5.42555
CFS merit scores = 5.442
CFS merit scores = 5.45901
CFS merit scores = 5.47432
CFS merit scores = 5.48987
CFS merit scores = 5.49656
CFS merit scores = 5.50387
CFS merit scores = 5.51087
CFS merit scores = 5.51806
CFS merit scores = 5.52532
CFS merit scores = 5.53035
CFS merit scores = 5.53364
CFS merit scores = 5.53412
CFS merit scores = 5.53499
CFS merit scores = 5.53235
CFS merit scores = 5.5293
CFS merit scores = 5.52553
CFS merit scores = 5.52213
CFS merit scores = 5.51825
CFS merit scores = 5.51394
CFS merit scores = 5.5087
CFS merit scores = 5.50402
CFS merit scores = 5.49696
CFS merit scores = 5.48874
CFS merit scores = 5.48092
CFS merit scores = 5.47359
CFS merit scores = 5.4645
CFS merit scores = 5.45603
CFS merit scores = 5.44688
CFS merit scores = 5.43782
CFS merit scores = 5.42813
CFS merit scores = 5.41832
CFS merit scores = 5.40733
CFS merit scores = 5.39597
CFS merit scores = 5.38494
CFS merit scores = 5.37357
CFS merit scores = 5.36112
CFS merit scores = 5.34921
CFS merit scores = 5.33788
CFS merit scores = 5.32678
CFS merit scores = 5.31337
CFS merit scores = 5.30038
CFS merit scores = 5.28766
CFS merit scores = 5.27559
CFS merit scores = 5.26411
CFS merit scores = 5.25317
CFS merit scores = 5.24182
CFS merit scores = 5.23035
CFS merit scores = 5.21935
CFS merit scores = 5.20817
CFS merit scores = 5.1962
CFS merit scores = 5.18441
CFS merit scores = 5.17168
CFS merit scores = 5.15945
CFS merit scores = 5.14706
CFS merit scores = 5.13468
CFS merit scores = 5.12181
CFS merit scores = 5.10952
CFS merit scores = 5.09681
CFS merit scores = 5.08412
CFS merit scores = 5.07038
CFS merit scores = 5.05725
CFS merit scores = 5.04468
CFS merit scores = 5.03163
CFS merit scores = 5.01853
CFS merit scores = 5.00544
CFS merit scores = 4.99282
CFS merit scores = 4.98041
CFS merit scores = 4.9681
CFS merit scores = 4.95538
CFS merit scores = 4.94189
CFS merit scores = 4.92893
CFS merit scores = 4.91597
CFS merit scores = 4.90275
CFS merit scores = 4.88929
CFS merit scores = 4.87599
CFS merit scores = 4.86325
CFS merit scores = 4.85044
CFS merit scores = 4.83837
CFS merit scores = 4.82501
CFS merit scores = 4.81078
CFS merit scores = 4.79693
CFS merit scores = 4.78313
CFS merit scores = 4.76962
CFS merit scores = 4.75577
CFS merit scores = 4.74173
CFS merit scores = 4.72805
CFS merit scores = 4.71461
CFS merit scores = 4.70091
CFS merit scores = 4.68744
CFS merit scores = 4.6735
CFS merit scores = 4.65849
CFS merit scores = 4.64413
CFS merit scores = 4.62967
CFS merit scores = 4.61501
CFS merit scores = 4.60034
CFS merit scores = 4.58513
CFS merit scores = 4.57023
CFS merit scores = 4.55583
CFS merit scores = 4.53571
CFS merit scores = 4.5161
CFS merit scores = 4.49383
CFS merit scores = 4.46613
CFS merit scores = 4.43591
cnt = 1	feature = 58	correl = -0.300939	descr = Gibbs_of_Target_Sequence__Pos_19_Step_1
cnt = 2	feature = 52	correl = -0.177172	descr = Gibbs_of_Target_Sequence__Pos_7_Step_1
cnt = 3	feature = 539	correl = 0.108871	descr = N_Gram_GTGG
cnt = 4	feature = 314	correl = 0.0730871	descr = N_Gram_CGACA
cnt = 5	feature = 396	correl = -0.0682858	descr = N_Gram_GACCC
cnt = 6	feature = 594	correl = 0.0467614	descr = N_Gram_TCCGA
cnt = 7	feature = 276	correl = 0.051351	descr = N_Gram_CCAAT
cnt = 8	feature = 386	correl = 0.0526599	descr = N_Gram_GAAAC
cnt = 9	feature = 649	correl = 0.0880164	descr = N_Gram_TGGGG
cnt = 10	feature = 303	correl = 0.0542474	descr = N_Gram_CCTAT
cnt = 11	feature = 525	correl = 0.0510769	descr = N_Gram_GTCCC
cnt = 12	feature = 516	correl = 0.0482489	descr = N_Gram_GTAAA
cnt = 13	feature = 255	correl = 0.055695	descr = N_Gram_CACGT
cnt = 14	feature = 605	correl = -0.0604343	descr = N_Gram_TCGCT
cnt = 15	feature = 357	correl = 0.0646514	descr = N_Gram_CTATA
cnt = 16	feature = 324	correl = 0.0449682	descr = N_Gram_CGCCA
cnt = 17	feature = 661	correl = -0.0504621	descr = N_Gram_TGTTC
cnt = 18	feature = 353	correl = 0.0449682	descr = N_Gram_CTAAA
cnt = 19	feature = 545	correl = 0.0660573	descr = N_Gram_GTGTC
cnt = 20	feature = 612	correl = 0.0562657	descr = N_Gram_TCTAC
cnt = 21	feature = 351	correl = 0.113046	descr = N_Gram_CGTTT
cnt = 22	feature = 606	correl = 0.0815678	descr = N_Gram_TCGGA
cnt = 23	feature = 342	correl = -0.0676986	descr = N_Gram_CGTAC
cnt = 24	feature = 292	correl = 0.0686314	descr = N_Gram_CCCGC
cnt = 25	feature = 496	correl = 0.105989	descr = N_Gram_GGGAC
cnt = 26	feature = 508	correl = -0.0539773	descr = N_Gram_GGGTT
cnt = 27	feature = 231	correl = 0.04675	descr = N_Gram_ATTCT
cnt = 28	feature = 321	correl = -0.0495078	descr = N_Gram_CGATG
cnt = 29	feature = 580	correl = 0.0443521	descr = N_Gram_TCAAA
cnt = 30	feature = 334	correl = 0.0495723	descr = N_Gram_CGGCC
cnt = 31	feature = 510	correl = -0.0998537	descr = N_Gram_GGTAA
cnt = 32	feature = 322	correl = 0.0783266	descr = N_Gram_CGCAA
cnt = 33	feature = 341	correl = -0.0704385	descr = N_Gram_CGTAA
cnt = 34	feature = 500	correl = 0.104338	descr = N_Gram_GGGCC
cnt = 35	feature = 268	correl = -0.0775616	descr = N_Gram_CATCG
cnt = 36	feature = 382	correl = 0.0573149	descr = N_Gram_CTTGG
cnt = 37	feature = 290	correl = 0.0460393	descr = N_Gram_CCCCT
cnt = 38	feature = 286	correl = 0.0837304	descr = N_Gram_CCCAC
cnt = 39	feature = 391	correl = -0.0494498	descr = N_Gram_GAATA
cnt = 40	feature = 541	correl = 0.10346	descr = N_Gram_GTGGC
cnt = 41	feature = 448	correl = 0.0443714	descr = N_Gram_GCGAG
cnt = 42	feature = 527	correl = -0.103909	descr = N_Gram_GTCGA
cnt = 43	feature = 304	correl = 0.0669317	descr = N_Gram_CCTCA
cnt = 44	feature = 375	correl = -0.12982	descr = N_Gram_CTTAT
cnt = 45	feature = 340	correl = 0.0567705	descr = N_Gram_CGGTT
cnt = 46	feature = 546	correl = 0.0477341	descr = N_Gram_GTGTG
cnt = 47	feature = 529	correl = 0.0984847	descr = N_Gram_GTCGG
cnt = 48	feature = 226	correl = -0.050257	descr = N_Gram_ATGCT
cnt = 49	feature = 540	correl = 0.0440189	descr = N_Gram_GTGGA
cnt = 50	feature = 222	correl = 0.0596296	descr = N_Gram_ATCTG
cnt = 51	feature = 236	correl = -0.151901	descr = N_Gram_ATTTT
cnt = 52	feature = 674	correl = -0.0732794	descr = N_Gram_TTCGG
cnt = 53	feature = 228	correl = 0.0440098	descr = N_Gram_ATGTG
cnt = 54	feature = 681	correl = -0.0471707	descr = N_Gram_TTGAG
cnt = 55	feature = 690	correl = 0.0451248	descr = N_Gram_TTTCA
cnt = 56	feature = 337	correl = 0.107255	descr = N_Gram_CGGGA
cnt = 57	feature = 274	correl = 0.053807	descr = N_Gram_CCAAA
cnt = 58	feature = 248	correl = 0.0831468	descr = N_Gram_CACAG
cnt = 59	feature = 305	correl = -0.066356	descr = N_Gram_CCTCC
cnt = 60	feature = 407	correl = 0.0645523	descr = N_Gram_GAGGT
cnt = 61	feature = 641	correl = 0.0649505	descr = N_Gram_TGGAC
cnt = 62	feature = 207	correl = -0.0726713	descr = N_Gram_AGTTT
cnt = 63	feature = 446	correl = 0.135114	descr = N_Gram_GCCTT
cnt = 64	feature = 505	correl = 0.0672489	descr = N_Gram_GGGGC
cnt = 65	feature = 501	correl = 0.0775068	descr = N_Gram_GGGCG
cnt = 66	feature = 235	correl = -0.0597821	descr = N_Gram_ATTTG
cnt = 67	feature = 619	correl = -0.136862	descr = N_Gram_TCTTA
cnt = 68	feature = 645	correl = -0.0787881	descr = N_Gram_TGGCG
cnt = 69	feature = 440	correl = 0.0894919	descr = N_Gram_GCCCG
cnt = 70	feature = 361	correl = 0.0546877	descr = N_Gram_CTCAC
cnt = 71	feature = 241	correl = 0.0619327	descr = N_Gram_CAAAG
cnt = 72	feature = 267	correl = 0.10584	descr = N_Gram_CATCC
cnt = 73	feature = 466	correl = 0.0483151	descr = N_Gram_GCTTT
cnt = 74	feature = 417	correl = -0.0670206	descr = N_Gram_GATGA
cnt = 75	feature = 388	correl = 0.107194	descr = N_Gram_GAAGA
cnt = 76	feature = 632	correl = -0.135808	descr = N_Gram_TGATT
cnt = 77	feature = 252	correl = 0.0534775	descr = N_Gram_CACCT
cnt = 78	feature = 511	correl = 0.0456596	descr = N_Gram_GGTC
cnt = 79	feature = 24	correl = -0.0518313	descr = Position_Specific_Bin_Base_9_Base_T
cnt = 80	feature = 34	correl = 0.123904	descr = Position_Specific_Bin_Base_14_Base_T
cnt = 81	feature = 10	correl = -0.0815042	descr = Position_Specific_Bin_Base_2_Base_G
cnt = 82	feature = 13	correl = 0.0861806	descr = Position_Specific_Bin_Base_3_Base_C
cnt = 83	feature = 697	correl = -0.0663268	descr = N_Gram_TTTTG
cnt = 84	feature = 82	correl = 0.0855275	descr = Xue_Structure_Feature_C010
cnt = 85	feature = 313	correl = -0.0449112	descr = N_Gram_CGAC
cnt = 86	feature = 602	correl = -0.112239	descr = N_Gram_TCGAG
cnt = 87	feature = 497	correl = 0.11304	descr = N_Gram_GGGAG
cnt = 88	feature = 225	correl = -0.0755016	descr = N_Gram_ATGC
cnt = 89	feature = 426	correl = 0.125602	descr = N_Gram_GCAA
cnt = 90	feature = 219	correl = -0.0845956	descr = N_Gram_ATCG
cnt = 91	feature = 390	correl = -0.075542	descr = N_Gram_GAAGT
cnt = 92	feature = 14	correl = -0.0644476	descr = Position_Specific_Bin_Base_4_Base_A
cnt = 93	feature = 364	correl = -0.105719	descr = N_Gram_CTCCA
cnt = 94	feature = 481	correl = 0.0475912	descr = N_Gram_GGCA
cnt = 95	feature = 64	correl = 0.199608	descr = Fold_of_RNAi_Sequence_Pos_1
cnt = 96	feature = 32	correl = 0.114941	descr = Position_Specific_Bin_Base_13_Base_C
cnt = 97	feature = 17	correl = 0.104264	descr = Position_Specific_Bin_Base_5_Base_C
cnt = 98	feature = 54	correl = -0.0974245	descr = Gibbs_of_Target_Sequence__Pos_13_Step_1
cnt = 99	feature = 42	correl = 0.108294	descr = Position_Specific_Bin_Base_18_Base_C
cnt = 100	feature = 40	correl = -0.0779228	descr = Position_Specific_Bin_Base_17_Base_T
cnt = 101	feature = 11	correl = 0.0887967	descr = Position_Specific_Bin_Base_2_Base_T
cnt = 102	feature = 309	correl = -0.0859899	descr = N_Gram_CCTTC
cnt = 103	feature = 473	correl = 0.120945	descr = N_Gram_GGACC
cnt = 104	feature = 105	correl = -0.0662083	descr = Fold_of_Target_NoBeginbrace_noends_Pos_7
cnt = 105	feature = 450	correl = 0.0880005	descr = N_Gram_GCGG
cnt = 106	feature = 44	correl = -0.0879745	descr = Position_Specific_Bin_Base_18_Base_T
cnt = 107	feature = 35	correl = -0.112333	descr = Position_Specific_Bin_Base_16_Base_A
cnt = 108	feature = 441	correl = 0.0670364	descr = N_Gram_GCCG
cnt = 109	feature = 39	correl = 0.0760799	descr = Position_Specific_Bin_Base_17_Base_G
cnt = 110	feature = 18	correl = 0.0744944	descr = Position_Specific_Bin_Base_5_Base_G
cnt = 111	feature = 77	correl = 0.0838065	descr = Xue_Structure_Feature_A100
cnt = 112	feature = 291	correl = 0.0965253	descr = N_Gram_CCCG
cnt = 113	feature = 691	correl = -0.0655038	descr = N_Gram_TTTCC
cnt = 114	feature = 8	correl = -0.0555671	descr = Position_Specific_Bin_Base_2_Base_A
cnt = 115	feature = 679	correl = -0.0585037	descr = N_Gram_TTGA
cnt = 116	feature = 36	correl = 0.134421	descr = Position_Specific_Bin_Base_16_Base_C
cnt = 117	feature = 557	correl = -0.0817198	descr = N_Gram_TAA
cnt = 118	feature = 28	correl = 0.139325	descr = Position_Specific_Bin_Base_12_Base_C
cnt = 119	feature = 343	correl = -0.0872262	descr = N_Gram_CGTC
cnt = 120	feature = 69	correl = 0.0808422	descr = Fold_of_RNAi_Sequence_Pos_9
cnt = 121	feature = 475	correl = 0.10991	descr = N_Gram_GGAG
cnt = 122	feature = 67	correl = 0.0769865	descr = Fold_of_RNAi_Sequence_Pos_4
cnt = 123	feature = 234	correl = -0.107219	descr = N_Gram_ATTT
cnt = 124	feature = 265	correl = 0.0729038	descr = N_Gram_CAT
cnt = 125	feature = 416	correl = -0.0440887	descr = N_Gram_GATG
cnt = 126	feature = 483	correl = 0.161213	descr = N_Gram_GGCC
cnt = 127	feature = 425	correl = 0.128276	descr = N_Gram_GCA
cnt = 128	feature = 472	correl = 0.119878	descr = N_Gram_GGAC
cnt = 129	feature = 596	correl = -0.0890113	descr = N_Gram_TCCT
cnt = 130	feature = 86	correl = 0.0801244	descr = Xue_Structure_Feature_G100
cnt = 131	feature = 460	correl = -0.055655	descr = N_Gram_GCTC
cnt = 132	feature = 579	correl = 0.0699961	descr = N_Gram_TCA
cnt = 133	feature = 73	correl = 0.0923377	descr = Fold_of_RNAi_Sequence_Pos_13
cnt = 134	feature = 323	correl = 0.0672541	descr = N_Gram_CGCC
cnt = 135	feature = 599	correl = -0.109256	descr = N_Gram_TCG
cnt = 136	feature = 308	correl = -0.0990473	descr = N_Gram_CCTT
cnt = 137	feature = 509	correl = 0.0678959	descr = N_Gram_GGT
cnt = 138	feature = 57	correl = -0.175519	descr = Gibbs_of_Target_Sequence__Pos_18_Step_1
cnt = 139	feature = 623	correl = -0.0742621	descr = N_Gram_TGA
cnt = 140	feature = 80	correl = 0.115545	descr = Xue_Structure_Feature_C110
cnt = 141	feature = 695	correl = -0.15477	descr = N_Gram_TTTT
cnt = 142	feature = 494	correl = 0.133216	descr = N_Gram_GGGA
cnt = 143	feature = 79	correl = 0.0735233	descr = Xue_Structure_Feature_C111
cnt = 144	feature = 437	correl = 0.0671955	descr = N_Gram_GCC
cnt = 145	feature = 468	correl = 0.141089	descr = N_Gram_GGA
cnt = 146	feature = 662	correl = -0.130387	descr = N_Gram_TT
cnt = 147	feature = 467	correl = 0.168089	descr = N_Gram_GG
cnt = 148	feature = 60	correl = -0.186888	descr = PF_RNAi_Fold_Energy
num rows = 521
num_elements = 77629
*
optimization finished, #iter = 425
nu = 0.589791
obj = -52.015053, rho = -0.183158
nSV = 359, nBSV = 265
num rows = 58
num_elements = 8642
*
optimization finished, #iter = 46
nu = 0.672088
obj = -6.487624, rho = -0.315130
nSV = 48, nBSV = 30
*
optimization finished, #iter = 425
nu = 0.589791
obj = -52.015053, rho = -0.183158
nSV = 359, nBSV = 265
CFS merit scores = 1.10037
CFS merit scores = 1.44983
CFS merit scores = 1.72785
CFS merit scores = 1.88529
CFS merit scores = 2.00464
CFS merit scores = 2.08026
cnt = 1	feature = 105	correl = 0.100374	descr = Fold_of_Target_NoEndbrace_noends_Pos_13
cnt = 2	feature = 86	correl = 0.0848042	descr = Xue_Structure_Feature_C101
cnt = 3	feature = 11	correl = 0.0601134	descr = Position_Specific_Bin_Base_2_Base_T
cnt = 4	feature = 80	correl = 0.0454459	descr = Xue_Structure_Feature_A111
cnt = 5	feature = 82	correl = 0.0494186	descr = Xue_Structure_Feature_A100
cnt = 6	feature = 10	correl = -0.0802303	descr = Position_Specific_Bin_Base_2_Base_G
num rows = 521
num_elements = 3647
*
optimization finished, #iter = 206
nu = 0.715040
obj = -74.369388, rho = -0.425380
nSV = 375, nBSV = 371
num rows = 58
num_elements = 406
*
optimization finished, #iter = 23
nu = 0.780987
obj = -7.967010, rho = -0.431591
nSV = 46, nBSV = 44
*
optimization finished, #iter = 206
nu = 0.715040
obj = -74.369388, rho = -0.425380
nSV = 375, nBSV = 371
CFS merit scores = 1.22528
CFS merit scores = 1.54472
CFS merit scores = 1.81919
CFS merit scores = 2.05273
CFS merit scores = 2.26242
CFS merit scores = 2.45453
CFS merit scores = 2.63001
CFS merit scores = 2.79146
CFS merit scores = 2.94288
CFS merit scores = 3.08336
CFS merit scores = 3.21601
CFS merit scores = 3.3414
CFS merit scores = 3.45804
CFS merit scores = 3.57004
CFS merit scores = 3.67673
CFS merit scores = 3.77947
CFS merit scores = 3.87881
CFS merit scores = 3.97282
CFS merit scores = 4.06379
CFS merit scores = 4.15092
CFS merit scores = 4.23505
CFS merit scores = 4.31542
CFS merit scores = 4.39386
CFS merit scores = 4.46918
CFS merit scores = 4.54261
CFS merit scores = 4.61315
CFS merit scores = 4.68174
CFS merit scores = 4.74759
CFS merit scores = 4.81078
CFS merit scores = 4.87182
CFS merit scores = 4.92827
CFS merit scores = 4.98038
CFS merit scores = 5.03094
CFS merit scores = 5.07528
CFS merit scores = 5.1131
CFS merit scores = 5.14532
CFS merit scores = 5.17405
CFS merit scores = 5.19726
CFS merit scores = 5.21731
CFS merit scores = 5.23634
CFS merit scores = 5.25381
CFS merit scores = 5.26341
CFS merit scores = 5.27354
CFS merit scores = 5.28288
CFS merit scores = 5.28915
CFS merit scores = 5.29507
CFS merit scores = 5.30054
CFS merit scores = 5.30283
CFS merit scores = 5.30411
CFS merit scores = 5.30484
CFS merit scores = 5.30559
CFS merit scores = 5.30559
CFS merit scores = 5.30502
CFS merit scores = 5.30116
CFS merit scores = 5.29877
CFS merit scores = 5.29625
CFS merit scores = 5.29439
CFS merit scores = 5.29338
CFS merit scores = 5.29091
CFS merit scores = 5.28888
CFS merit scores = 5.28453
CFS merit scores = 5.28051
CFS merit scores = 5.27601
CFS merit scores = 5.27216
CFS merit scores = 5.26658
CFS merit scores = 5.25974
CFS merit scores = 5.25247
CFS merit scores = 5.24607
CFS merit scores = 5.24011
CFS merit scores = 5.23281
CFS merit scores = 5.22578
CFS merit scores = 5.21795
CFS merit scores = 5.21043
CFS merit scores = 5.20208
CFS merit scores = 5.19361
CFS merit scores = 5.18574
CFS merit scores = 5.17679
CFS merit scores = 5.16789
CFS merit scores = 5.15984
CFS merit scores = 5.15027
CFS merit scores = 5.14143
CFS merit scores = 5.13221
CFS merit scores = 5.12337
CFS merit scores = 5.11507
CFS merit scores = 5.10716
CFS merit scores = 5.09885
CFS merit scores = 5.09053
CFS merit scores = 5.08287
CFS merit scores = 5.07552
CFS merit scores = 5.06844
CFS merit scores = 5.06198
CFS merit scores = 5.05548
CFS merit scores = 5.04847
CFS merit scores = 5.04048
CFS merit scores = 5.03234
CFS merit scores = 5.024
CFS merit scores = 5.01565
CFS merit scores = 5.00715
CFS merit scores = 4.99874
CFS merit scores = 4.99098
CFS merit scores = 4.98209
CFS merit scores = 4.97242
CFS merit scores = 4.96244
CFS merit scores = 4.95161
CFS merit scores = 4.94058
CFS merit scores = 4.93007
CFS merit scores = 4.91987
CFS merit scores = 4.90971
CFS merit scores = 4.89936
CFS merit scores = 4.88904
CFS merit scores = 4.8789
CFS merit scores = 4.86919
CFS merit scores = 4.85882
CFS merit scores = 4.84814
CFS merit scores = 4.83663
CFS merit scores = 4.8256
CFS merit scores = 4.81477
CFS merit scores = 4.80338
CFS merit scores = 4.79178
CFS merit scores = 4.77896
CFS merit scores = 4.76562
CFS merit scores = 4.7525
CFS merit scores = 4.73934
CFS merit scores = 4.7261
CFS merit scores = 4.71365
CFS merit scores = 4.70088
CFS merit scores = 4.68773
CFS merit scores = 4.67515
CFS merit scores = 4.66289
CFS merit scores = 4.64847
CFS merit scores = 4.63435
CFS merit scores = 4.61965
CFS merit scores = 4.60307
CFS merit scores = 4.58662
CFS merit scores = 4.5664
CFS merit scores = 4.54396
CFS merit scores = 4.52059
CFS merit scores = 4.49206
CFS merit scores = 4.45754
cnt = 1	feature = 678	correl = -0.225281	descr = N_Gram_TTCTC
cnt = 2	feature = 67	correl = 0.157007	descr = Fold_of_RNAi_Sequence_Pos_0
cnt = 3	feature = 52	correl = -0.119077	descr = Gibbs_of_Target_Sequence__Pos_6_Step_1
cnt = 4	feature = 313	correl = 0.108045	descr = N_Gram_CCTCA
cnt = 5	feature = 353	correl = 0.0785541	descr = N_Gram_CGTGG
cnt = 6	feature = 473	correl = 0.114234	descr = N_Gram_GGAAA
cnt = 7	feature = 324	correl = 0.0883378	descr = N_Gram_CGACT
cnt = 8	feature = 219	correl = 0.0883378	descr = N_Gram_AGTTA
cnt = 9	feature = 416	correl = 0.0455868	descr = N_Gram_GATAC
cnt = 10	feature = 674	correl = 0.0442881	descr = N_Gram_TTCGA
cnt = 11	feature = 552	correl = 0.0847243	descr = N_Gram_GTTCC
cnt = 12	feature = 82	correl = -0.0574263	descr = Xue_Structure_Feature_A010
cnt = 13	feature = 235	correl = -0.0492413	descr = N_Gram_ATCGC
cnt = 14	feature = 361	correl = 0.0857534	descr = N_Gram_CTATT
cnt = 15	feature = 303	correl = 0.0684582	descr = N_Gram_CCCGC
cnt = 16	feature = 267	correl = -0.0447454	descr = N_Gram_CACCC
cnt = 17	feature = 322	correl = -0.0492413	descr = N_Gram_CGACC
cnt = 18	feature = 225	correl = 0.0542735	descr = N_Gram_ATACA
cnt = 19	feature = 555	correl = 0.0445252	descr = N_Gram_GTTGC
cnt = 20	feature = 510	correl = 0.0877997	descr = N_Gram_GGGGC
cnt = 21	feature = 407	correl = -0.0480842	descr = N_Gram_GAGCC
cnt = 22	feature = 579	correl = 0.0624687	descr = N_Gram_TATGT
cnt = 23	feature = 321	correl = 0.0729367	descr = N_Gram_CGACA
cnt = 24	feature = 351	correl = 0.070128	descr = N_Gram_CGTGA
cnt = 25	feature = 391	correl = 0.0525049	descr = N_Gram_GAAAC
cnt = 26	feature = 207	correl = -0.0651342	descr = N_Gram_AGGCT
cnt = 27	feature = 647	correl = 0.0511865	descr = N_Gram_TGGGA
cnt = 28	feature = 649	correl = 0.0460523	descr = N_Gram_TGGGT
cnt = 29	feature = 424	correl = -0.0691849	descr = N_Gram_GATTT
cnt = 30	feature = 597	correl = 0.0606099	descr = N_Gram_TCCCA
cnt = 31	feature = 228	correl = 0.0463331	descr = N_Gram_ATAGC
cnt = 32	feature = 580	correl = -0.0568288	descr = N_Gram_TATTC
cnt = 33	feature = 494	correl = 0.0748259	descr = N_Gram_GGCGC
cnt = 34	feature = 304	correl = 0.0702418	descr = N_Gram_CCCGG
cnt = 35	feature = 291	correl = -0.0450395	descr = N_Gram_CCACG
cnt = 36	feature = 456	correl = 0.0575207	descr = N_Gram_GCGGG
cnt = 37	feature = 440	correl = -0.0510814	descr = N_Gram_GCCAA
cnt = 38	feature = 483	correl = -0.0892388	descr = N_Gram_GGATC
cnt = 39	feature = 612	correl = -0.0487143	descr = N_Gram_TCGTC
cnt = 40	feature = 236	correl = -0.097297	descr = N_Gram_ATCGG
cnt = 41	feature = 623	correl = -0.12972	descr = N_Gram_TCTTA
cnt = 42	feature = 563	correl = 0.0605012	descr = N_Gram_TAAAT
cnt = 43	feature = 281	correl = 0.129518	descr = N_Gram_CAGTG
cnt = 44	feature = 446	correl = 0.0580428	descr = N_Gram_GCCGC
cnt = 45	feature = 363	correl = 0.0649461	descr = N_Gram_CTCAA
cnt = 46	feature = 645	correl = 0.146803	descr = N_Gram_TGGCT
cnt = 47	feature = 481	correl = 0.106159	descr = N_Gram_GGAGC
cnt = 48	feature = 312	correl = 0.0784148	descr = N_Gram_CCGTG
cnt = 49	feature = 690	correl = -0.0539225	descr = N_Gram_TTGTA
cnt = 50	feature = 417	correl = 0.075923	descr = N_Gram_GATAT
cnt = 51	feature = 286	correl = 0.0786939	descr = N_Gram_CATCT
cnt = 52	feature = 450	correl = 0.132646	descr = N_Gram_GCCTT
cnt = 53	feature = 441	correl = 0.0978444	descr = N_Gram_GCCAG
cnt = 54	feature = 525	correl = -0.0627469	descr = N_Gram_GTATC
cnt = 55	feature = 691	correl = 0.0843309	descr = N_Gram_TTGTG
cnt = 56	feature = 540	correl = 0.047812	descr = N_Gram_GTGAC
cnt = 57	feature = 501	correl = 0.105734	descr = N_Gram_GGGAC
cnt = 58	feature = 466	correl = 0.0652103	descr = N_Gram_GCTGC
cnt = 59	feature = 226	correl = -0.0793273	descr = N_Gram_ATACT
cnt = 60	feature = 467	correl = 0.0799764	descr = N_Gram_GCTGG
cnt = 61	feature = 632	correl = -0.117916	descr = N_Gram_TGATT
cnt = 62	feature = 341	correl = 0.107999	descr = N_Gram_CGGGA
cnt = 63	feature = 274	correl = 0.0834702	descr = N_Gram_CAGCA
cnt = 64	feature = 546	correl = 0.0774851	descr = N_Gram_GTGGT
cnt = 65	feature = 426	correl = 0.124267	descr = N_Gram_GCAA
cnt = 66	feature = 334	correl = 0.0663428	descr = N_Gram_CGGA
cnt = 67	feature = 497	correl = 0.153635	descr = N_Gram_GGCTT
cnt = 68	feature = 596	correl = 0.0638738	descr = N_Gram_TCCC
cnt = 69	feature = 399	correl = 0.0523441	descr = N_Gram_GACCG
cnt = 70	feature = 36	correl = 0.059702	descr = Position_Specific_Bin_Base_15_Base_T
cnt = 71	feature = 248	correl = 0.0458093	descr = N_Gram_ATTG
cnt = 72	feature = 327	correl = -0.0450845	descr = N_Gram_CGAT
cnt = 73	feature = 475	correl = 0.053315	descr = N_Gram_GGAAG
cnt = 74	feature = 700	correl = -0.127815	descr = N_Gram_TTTTC
cnt = 75	feature = 390	correl = 0.0849416	descr = N_Gram_GAAA
cnt = 76	feature = 24	correl = -0.0453259	descr = Position_Specific_Bin_Base_10_Base_G
cnt = 77	feature = 357	correl = 0.0501379	descr = N_Gram_CTA
cnt = 78	feature = 14	correl = -0.1502	descr = Position_Specific_Bin_Base_5_Base_A
cnt = 79	feature = 505	correl = 0.10175	descr = N_Gram_GGGCC
cnt = 80	feature = 10	correl = 0.0723508	descr = Position_Specific_Bin_Base_3_Base_C
cnt = 81	feature = 136	correl = 0.0516237	descr = N_Gram_AACAT
cnt = 82	feature = 545	correl = 0.112764	descr = N_Gram_GTGGC
cnt = 83	feature = 54	correl = -0.0557335	descr = Gibbs_of_Target_Sequence__Pos_8_Step_1
cnt = 84	feature = 529	correl = -0.0531036	descr = N_Gram_GTCC
cnt = 85	feature = 276	correl = -0.139525	descr = N_Gram_CAGCT
cnt = 86	feature = 616	correl = -0.0997089	descr = N_Gram_TCTCA
cnt = 87	feature = 23	correl = -0.0806504	descr = Position_Specific_Bin_Base_9_Base_T
cnt = 88	feature = 39	correl = -0.0748419	descr = Position_Specific_Bin_Base_17_Base_A
cnt = 89	feature = 265	correl = 0.0621859	descr = N_Gram_CACC
cnt = 90	feature = 57	correl = -0.0881619	descr = Gibbs_of_Target_Sequence__Pos_13_Step_1
cnt = 91	feature = 77	correl = 0.0676704	descr = Fold_of_RNAi_Sequence_Pos_15
cnt = 92	feature = 606	correl = -0.0612843	descr = N_Gram_TCGA
cnt = 93	feature = 35	correl = -0.047612	descr = Position_Specific_Bin_Base_15_Base_G
cnt = 94	feature = 33	correl = -0.113363	descr = Position_Specific_Bin_Base_14_Base_A
cnt = 95	feature = 32	correl = 0.130268	descr = Position_Specific_Bin_Base_13_Base_C
cnt = 96	feature = 105	correl = 0.0534014	descr = Fold_of_Target_NoEndbrace_noends_Pos_15
cnt = 97	feature = 468	correl = 0.0850152	descr = N_Gram_GCTT
cnt = 98	feature = 541	correl = 0.0443085	descr = N_Gram_GTGC
cnt = 99	feature = 681	correl = -0.0861382	descr = N_Gram_TTGA
cnt = 100	feature = 8	correl = 0.0882388	descr = Position_Specific_Bin_Base_2_Base_C
cnt = 101	feature = 13	correl = 0.0510965	descr = Position_Specific_Bin_Base_4_Base_T
cnt = 102	feature = 342	correl = 0.128717	descr = N_Gram_CGGGC
cnt = 103	feature = 500	correl = 0.0518907	descr = N_Gram_GGGAA
cnt = 104	feature = 539	correl = 0.0467646	descr = N_Gram_GTGA
cnt = 105	feature = 619	correl = -0.117051	descr = N_Gram_TCTCT
cnt = 106	feature = 72	correl = 0.102086	descr = Fold_of_RNAi_Sequence_Pos_9
cnt = 107	feature = 599	correl = -0.0542676	descr = N_Gram_TCCG
cnt = 108	feature = 28	correl = 0.140363	descr = Position_Specific_Bin_Base_12_Base_C
cnt = 109	feature = 73	correl = 0.0525042	descr = Fold_of_RNAi_Sequence_Pos_11
cnt = 110	feature = 382	correl = -0.0452868	descr = N_Gram_CTTG
cnt = 111	feature = 79	correl = -0.0717641	descr = Xue_Structure_Feature_A110
cnt = 112	feature = 17	correl = -0.1439	descr = Position_Specific_Bin_Base_6_Base_A
cnt = 113	feature = 448	correl = 0.0766245	descr = N_Gram_GCCT
cnt = 114	feature = 697	correl = -0.0585	descr = N_Gram_TTTG
cnt = 115	feature = 61	correl = -0.19477	descr = Gibbs_of_Target_Sequence__Pos_18_Step_1
cnt = 116	feature = 602	correl = -0.0962677	descr = N_Gram_TCCT
cnt = 117	feature = 509	correl = 0.0541443	descr = N_Gram_GGGGA
cnt = 118	feature = 86	correl = 0.0468023	descr = Xue_Structure_Feature_C011
cnt = 119	feature = 425	correl = 0.12695	descr = N_Gram_GCA
cnt = 120	feature = 496	correl = 0.0791347	descr = N_Gram_GGCT
cnt = 121	feature = 76	correl = 0.0654704	descr = Fold_of_RNAi_Sequence_Pos_14
cnt = 122	feature = 605	correl = -0.0786267	descr = N_Gram_TCG
cnt = 123	feature = 662	correl = -0.0606262	descr = N_Gram_TTA
cnt = 124	feature = 309	correl = 0.109583	descr = N_Gram_CCGGG
cnt = 125	feature = 472	correl = 0.0772817	descr = N_Gram_GGAA
cnt = 126	feature = 58	correl = -0.201419	descr = Gibbs_of_Target_Sequence__Pos_14_Step_1
cnt = 127	feature = 702	correl = -0.104708	descr = N_Gram_TTTTT
cnt = 128	feature = 516	correl = 0.0732941	descr = N_Gram_GGT
cnt = 129	feature = 80	correl = 0.0530725	descr = Xue_Structure_Feature_A100
cnt = 130	feature = 69	correl = 0.144874	descr = Fold_of_RNAi_Sequence_Pos_2
cnt = 131	feature = 460	correl = 0.0474591	descr = N_Gram_GCT
cnt = 132	feature = 60	correl = -0.111311	descr = Gibbs_of_Target_Sequence__Pos_17_Step_1
cnt = 133	feature = 222	correl = -0.0966907	descr = N_Gram_AT
cnt = 134	feature = 508	correl = 0.0940687	descr = N_Gram_GGGG
cnt = 135	feature = 305	correl = 0.0663525	descr = N_Gram_CCG
cnt = 136	feature = 485	correl = 0.149835	descr = N_Gram_GGC
cnt = 137	feature = 661	correl = -0.126288	descr = N_Gram_TT
cnt = 138	feature = 340	correl = 0.129862	descr = N_Gram_CGGG
cnt = 139	feature = 64	correl = -0.171683	descr = PF_RNAi_Fold_Energy
num rows = 521
num_elements = 72940
*
optimization finished, #iter = 403
nu = 0.625131
obj = -53.917719, rho = -0.309471
nSV = 366, nBSV = 291
num rows = 58
num_elements = 8120
*
optimization finished, #iter = 35
nu = 0.602765
obj = -5.865158, rho = -0.288727
nSV = 43, nBSV = 27
*
optimization finished, #iter = 403
nu = 0.625131
obj = -53.917719, rho = -0.309471
nSV = 366, nBSV = 291
CFS merit scores = 1.31574
CFS merit scores = 1.5821
CFS merit scores = 1.82517
CFS merit scores = 2.04566
CFS merit scores = 2.24676
CFS merit scores = 2.42993
CFS merit scores = 2.59762
CFS merit scores = 2.75436
CFS merit scores = 2.89878
CFS merit scores = 3.03241
CFS merit scores = 3.16062
CFS merit scores = 3.28192
CFS merit scores = 3.3981
CFS merit scores = 3.51017
CFS merit scores = 3.61599
CFS merit scores = 3.71483
CFS merit scores = 3.81074
CFS merit scores = 3.90331
CFS merit scores = 3.99308
CFS merit scores = 4.08005
CFS merit scores = 4.16387
CFS merit scores = 4.24544
CFS merit scores = 4.32322
CFS merit scores = 4.39888
CFS merit scores = 4.47239
CFS merit scores = 4.54176
CFS merit scores = 4.60714
CFS merit scores = 4.66932
CFS merit scores = 4.72874
CFS merit scores = 4.78498
CFS merit scores = 4.83668
CFS merit scores = 4.88302
CFS merit scores = 4.92641
CFS merit scores = 4.96709
CFS merit scores = 5.00361
CFS merit scores = 5.03667
CFS merit scores = 5.06906
CFS merit scores = 5.10061
CFS merit scores = 5.13015
CFS merit scores = 5.15775
CFS merit scores = 5.18363
CFS merit scores = 5.20727
CFS merit scores = 5.22378
CFS merit scores = 5.23753
CFS merit scores = 5.25091
CFS merit scores = 5.26453
CFS merit scores = 5.27747
CFS merit scores = 5.28745
CFS merit scores = 5.29774
CFS merit scores = 5.30819
CFS merit scores = 5.31391
CFS merit scores = 5.31951
CFS merit scores = 5.32574
CFS merit scores = 5.33184
CFS merit scores = 5.33615
CFS merit scores = 5.34058
CFS merit scores = 5.34492
CFS merit scores = 5.34951
CFS merit scores = 5.34823
CFS merit scores = 5.34672
CFS merit scores = 5.34415
CFS merit scores = 5.34115
CFS merit scores = 5.33691
CFS merit scores = 5.33255
CFS merit scores = 5.32666
CFS merit scores = 5.32082
CFS merit scores = 5.31346
CFS merit scores = 5.3048
CFS merit scores = 5.2967
CFS merit scores = 5.28752
CFS merit scores = 5.27888
CFS merit scores = 5.2681
CFS merit scores = 5.25873
CFS merit scores = 5.2492
CFS merit scores = 5.23912
CFS merit scores = 5.22907
CFS merit scores = 5.21847
CFS merit scores = 5.20533
CFS merit scores = 5.19238
CFS merit scores = 5.17861
CFS merit scores = 5.16491
CFS merit scores = 5.15143
CFS merit scores = 5.13793
CFS merit scores = 5.12439
CFS merit scores = 5.11101
CFS merit scores = 5.09724
CFS merit scores = 5.08409
CFS merit scores = 5.0714
CFS merit scores = 5.05887
CFS merit scores = 5.04711
CFS merit scores = 5.03448
CFS merit scores = 5.02148
CFS merit scores = 5.00838
CFS merit scores = 4.99633
CFS merit scores = 4.98324
CFS merit scores = 4.97078
CFS merit scores = 4.95814
CFS merit scores = 4.9441
CFS merit scores = 4.93056
CFS merit scores = 4.91765
CFS merit scores = 4.90423
CFS merit scores = 4.88999
CFS merit scores = 4.87666
CFS merit scores = 4.86275
CFS merit scores = 4.84944
CFS merit scores = 4.83662
CFS merit scores = 4.8231
CFS merit scores = 4.80994
CFS merit scores = 4.79639
CFS merit scores = 4.78323
CFS merit scores = 4.76973
CFS merit scores = 4.75136
CFS merit scores = 4.73167
CFS merit scores = 4.71222
CFS merit scores = 4.69238
CFS merit scores = 4.6724
CFS merit scores = 4.65215
CFS merit scores = 4.62037
cnt = 1	feature = 64	correl = -0.315741	descr = Gibbs_of_Target_Sequence__Pos_20_Step_1
cnt = 2	feature = 602	correl = -0.168925	descr = N_Gram_TCTC
cnt = 3	feature = 8	correl = -0.0617368	descr = Position_Specific_Bin_Base_2_Base_A
cnt = 4	feature = 327	correl = 0.0634342	descr = N_Gram_CGGAA
cnt = 5	feature = 510	correl = 0.0481283	descr = N_Gram_GTAAA
cnt = 6	feature = 244	correl = 0.0648243	descr = N_Gram_ATTTC
cnt = 7	feature = 456	correl = -0.0540667	descr = N_Gram_GCGTT
cnt = 8	feature = 258	correl = -0.0445068	descr = N_Gram_CACCC
cnt = 9	feature = 481	correl = 0.0980838	descr = N_Gram_GGCCC
cnt = 10	feature = 351	correl = 0.0448412	descr = N_Gram_CTAAA
cnt = 11	feature = 661	correl = 0.0442807	descr = N_Gram_TTCGA
cnt = 12	feature = 539	correl = 0.0689761	descr = N_Gram_GTGTG
cnt = 13	feature = 324	correl = 0.0567535	descr = N_Gram_CGCTA
cnt = 14	feature = 497	correl = 0.0448412	descr = N_Gram_GGGCT
cnt = 15	feature = 363	correl = 0.0483946	descr = N_Gram_CTCTA
cnt = 16	feature = 322	correl = 0.0448412	descr = N_Gram_CGCCA
cnt = 17	feature = 674	correl = -0.0724834	descr = N_Gram_TTGGA
cnt = 18	feature = 219	correl = 0.0543071	descr = N_Gram_ATACA
cnt = 19	feature = 508	correl = 0.0549455	descr = N_Gram_GGTGC
cnt = 20	feature = 425	correl = 0.0724663	descr = N_Gram_GCAAT
cnt = 21	feature = 540	correl = 0.0882741	descr = N_Gram_GTTAA
cnt = 22	feature = 512	correl = -0.062498	descr = N_Gram_GTATC
cnt = 23	feature = 546	correl = 0.0445789	descr = N_Gram_GTTGC
cnt = 24	feature = 252	correl = 0.0899699	descr = N_Gram_CAAGG
cnt = 25	feature = 500	correl = 0.0514292	descr = N_Gram_GGGGG
cnt = 26	feature = 265	correl = 0.0467233	descr = N_Gram_CACTT
cnt = 27	feature = 267	correl = 0.0541348	descr = N_Gram_CAGCC
cnt = 28	feature = 541	correl = -0.0786822	descr = N_Gram_GTTAC
cnt = 29	feature = 483	correl = 0.134565	descr = N_Gram_GGCCT
cnt = 30	feature = 417	correl = 0.0742177	descr = N_Gram_GATGT
cnt = 31	feature = 505	correl = -0.0703818	descr = N_Gram_GGTAA
cnt = 32	feature = 305	correl = 0.10468	descr = N_Gram_CCGTG
cnt = 33	feature = 563	correl = -0.0521398	descr = N_Gram_TAGCC
cnt = 34	feature = 241	correl = -0.0679949	descr = N_Gram_ATTAC
cnt = 35	feature = 448	correl = 0.0442632	descr = N_Gram_GCGAG
cnt = 36	feature = 616	correl = 0.0454579	descr = N_Gram_TGACA
cnt = 37	feature = 605	correl = 0.0478472	descr = N_Gram_TCTCG
cnt = 38	feature = 390	correl = -0.0650887	descr = N_Gram_GAATA
cnt = 39	feature = 341	correl = -0.0453035	descr = N_Gram_CGTCC
cnt = 40	feature = 496	correl = 0.0772924	descr = N_Gram_GGGCG
cnt = 41	feature = 342	correl = -0.111636	descr = N_Gram_CGTCG
cnt = 42	feature = 416	correl = -0.0529468	descr = N_Gram_GATGC
cnt = 43	feature = 308	correl = -0.100045	descr = N_Gram_CCTCC
cnt = 44	feature = 467	correl = 0.120026	descr = N_Gram_GGAAA
cnt = 45	feature = 472	correl = 0.0890801	descr = N_Gram_GGAGC
cnt = 46	feature = 599	correl = -0.0478457	descr = N_Gram_TCGGG
cnt = 47	feature = 413	correl = 0.0662241	descr = N_Gram_GATAT
cnt = 48	feature = 555	correl = 0.0801525	descr = N_Gram_TAAGC
cnt = 49	feature = 647	correl = 0.105252	descr = N_Gram_TGTGG
cnt = 50	feature = 441	correl = 0.0718506	descr = N_Gram_GCCGG
cnt = 51	feature = 357	correl = 0.0919936	descr = N_Gram_CTCAA
cnt = 52	feature = 437	correl = 0.0442898	descr = N_Gram_GCCCA
cnt = 53	feature = 309	correl = 0.0600399	descr = N_Gram_CCTCG
cnt = 54	feature = 440	correl = 0.0581111	descr = N_Gram_GCCGC
cnt = 55	feature = 473	correl = -0.117252	descr = N_Gram_GGATC
cnt = 56	feature = 619	correl = 0.0663225	descr = N_Gram_TGATA
cnt = 57	feature = 396	correl = 0.0524747	descr = N_Gram_GACCG
cnt = 58	feature = 312	correl = -0.077094	descr = N_Gram_CCTTC
cnt = 59	feature = 662	correl = -0.0625584	descr = N_Gram_TTCGG
cnt = 60	feature = 544	correl = -0.0652554	descr = N_Gram_GTTCT
cnt = 61	feature = 337	correl = -0.063269	descr = N_Gram_CGTA
cnt = 62	feature = 649	correl = -0.0513953	descr = N_Gram_TGTTA
cnt = 63	feature = 529	correl = 0.0608454	descr = N_Gram_GTGAC
cnt = 64	feature = 407	correl = 0.0644015	descr = N_Gram_GAGGT
cnt = 65	feature = 520	correl = -0.0449245	descr = N_Gram_GTCCT
cnt = 66	feature = 231	correl = 0.0543425	descr = N_Gram_ATCTT
cnt = 67	feature = 579	correl = 0.0837258	descr = N_Gram_TCCAA
cnt = 68	feature = 386	correl = 0.116463	descr = N_Gram_GAAGA
cnt = 69	feature = 14	correl = -0.0472451	descr = Position_Specific_Bin_Base_3_Base_T
cnt = 70	feature = 353	correl = 0.105131	descr = N_Gram_CTAT
cnt = 71	feature = 514	correl = 0.0495725	descr = N_Gram_GTCA
cnt = 72	feature = 690	correl = -0.0776218	descr = N_Gram_TTTTG
cnt = 73	feature = 623	correl = 0.0894808	descr = N_Gram_TGCA
cnt = 74	feature = 382	correl = 0.0743496	descr = N_Gram_GAAA
cnt = 75	feature = 681	correl = 0.0592949	descr = N_Gram_TTTCA
cnt = 76	feature = 689	correl = -0.123877	descr = N_Gram_TTTTC
cnt = 77	feature = 57	correl = 0.0798759	descr = Gibbs_of_Target_Sequence__Pos_12_Step_1
cnt = 78	feature = 23	correl = 0.0640235	descr = Position_Specific_Bin_Base_8_Base_T
cnt = 79	feature = 32	correl = 0.0921578	descr = Position_Specific_Bin_Base_13_Base_C
cnt = 80	feature = 580	correl = -0.147061	descr = N_Gram_TCCAG
cnt = 81	feature = 460	correl = 0.0707826	descr = N_Gram_GCTG
cnt = 82	feature = 509	correl = 0.0445121	descr = N_Gram_GGTTG
cnt = 83	feature = 54	correl = -0.0999396	descr = Gibbs_of_Target_Sequence__Pos_6_Step_1
cnt = 84	feature = 603	correl = -0.0652255	descr = N_Gram_TCTCA
cnt = 85	feature = 10	correl = -0.0610749	descr = Position_Specific_Bin_Base_2_Base_G
cnt = 86	feature = 392	correl = 0.0679545	descr = N_Gram_GACA
cnt = 87	feature = 606	correl = -0.102151	descr = N_Gram_TCTCT
cnt = 88	feature = 73	correl = 0.0909172	descr = Fold_of_RNAi_Sequence_Pos_12
cnt = 89	feature = 28	correl = -0.0890399	descr = Position_Specific_Bin_Base_12_Base_A
cnt = 90	feature = 76	correl = 0.043969	descr = Fold_of_RNAi_Sequence_Pos_16
cnt = 91	feature = 343	correl = 0.164484	descr = N_Gram_CGTG
cnt = 92	feature = 645	correl = 0.0936193	descr = N_Gram_TGTG
cnt = 93	feature = 609	correl = -0.119215	descr = N_Gram_TCTTC
cnt = 94	feature = 82	correl = 0.0593089	descr = Xue_Structure_Feature_C010
cnt = 95	feature = 105	correl = -0.0586989	descr = Fold_of_Target_NoBeginbrace_noends_Pos_4
cnt = 96	feature = 334	correl = 0.147338	descr = N_Gram_CGGGC
cnt = 97	feature = 466	correl = 0.0605593	descr = N_Gram_GGAA
cnt = 98	feature = 375	correl = -0.0467989	descr = N_Gram_CTTG
cnt = 99	feature = 683	correl = -0.0445568	descr = N_Gram_TTTCG
cnt = 100	feature = 58	correl = -0.0816743	descr = Gibbs_of_Target_Sequence__Pos_13_Step_1
cnt = 101	feature = 276	correl = 0.0716209	descr = N_Gram_CATC
cnt = 102	feature = 290	correl = 0.0472243	descr = N_Gram_CCC
cnt = 103	feature = 361	correl = -0.109807	descr = N_Gram_CTCCT
cnt = 104	feature = 450	correl = 0.0583028	descr = N_Gram_GCGG
cnt = 105	feature = 38	correl = -0.109084	descr = Position_Specific_Bin_Base_16_Base_A
cnt = 106	feature = 80	correl = 0.0753008	descr = Xue_Structure_Feature_C110
cnt = 107	feature = 11	correl = 0.0839022	descr = Position_Specific_Bin_Base_2_Base_T
cnt = 108	feature = 77	correl = -0.0642143	descr = Xue_Structure_Feature_A110
cnt = 109	feature = 340	correl = -0.0797355	descr = N_Gram_CGTC
cnt = 110	feature = 52	correl = -0.0621262	descr = Gibbs_of_Target_Sequence__Pos_4_Step_1
cnt = 111	feature = 86	correl = 0.0685732	descr = Xue_Structure_Feature_G100
cnt = 112	feature = 545	correl = 0.0551173	descr = N_Gram_GTTG
cnt = 113	feature = 321	correl = 0.0681088	descr = N_Gram_CGCC
cnt = 114	feature = 612	correl = -0.0810715	descr = N_Gram_TGA
cnt = 115	feature = 578	correl = -0.0816624	descr = N_Gram_TCCA
cnt = 116	feature = 225	correl = -0.0683281	descr = N_Gram_ATC
cnt = 117	feature = 527	correl = 0.13684	descr = N_Gram_GTG
cnt = 118	feature = 446	correl = -0.0613498	descr = N_Gram_GCG
num rows = 522
num_elements = 62118
*
optimization finished, #iter = 334
nu = 0.633926
obj = -56.603110, rho = -0.150847
nSV = 362, nBSV = 301
num rows = 57
num_elements = 6783
*
optimization finished, #iter = 29
nu = 0.597573
obj = -5.828844, rho = -0.392057
nSV = 41, nBSV = 28
*
optimization finished, #iter = 334
nu = 0.633926
obj = -56.603110, rho = -0.150847
nSV = 362, nBSV = 301
TEST = 67 AVE CORR = 0.533992
