# Supplementary material for: Improving model predictions for RNA interference activities that use support vector machine regression by combining and filtering features
Source: BMC Bioinformatics. 2007 Jun 6;8:182. doi: 10.1186/1471-2105-8-182 (PMC1906837; doi:10.1186/1471-2105-8-182)
Supplement: Additional file 6 — tr_579_cfsfilters. The features found to be useful by Correlation based Feature in training and testing the 579 dataset by cross validation, at t-test values from 0 to 90. [file 1471-2105-8-182-S6.gz › tr_579_file_7]

7
ave count = 474.9

CFS merit scores = 1.3532
CFS merit scores = 1.60749
CFS merit scores = 1.85924
CFS merit scores = 2.07944
CFS merit scores = 2.27842
CFS merit scores = 2.45901
CFS merit scores = 2.62784
CFS merit scores = 2.78692
CFS merit scores = 2.93263
CFS merit scores = 3.06919
CFS merit scores = 3.19617
CFS merit scores = 3.3158
CFS merit scores = 3.42889
CFS merit scores = 3.53727
CFS merit scores = 3.64213
CFS merit scores = 3.74379
CFS merit scores = 3.8427
CFS merit scores = 3.93903
CFS merit scores = 4.03288
CFS merit scores = 4.12444
CFS merit scores = 4.2127
CFS merit scores = 4.29899
CFS merit scores = 4.38331
CFS merit scores = 4.46575
CFS merit scores = 4.54649
CFS merit scores = 4.62566
CFS merit scores = 4.70334
CFS merit scores = 4.77958
CFS merit scores = 4.85439
CFS merit scores = 4.92768
CFS merit scores = 4.99969
CFS merit scores = 5.07048
CFS merit scores = 5.13852
CFS merit scores = 5.20524
CFS merit scores = 5.27068
CFS merit scores = 5.33461
CFS merit scores = 5.39737
CFS merit scores = 5.459
CFS merit scores = 5.51957
CFS merit scores = 5.57872
CFS merit scores = 5.63588
CFS merit scores = 5.69094
CFS merit scores = 5.7444
CFS merit scores = 5.79653
CFS merit scores = 5.84587
CFS merit scores = 5.8944
CFS merit scores = 5.94207
CFS merit scores = 5.98903
CFS merit scores = 6.03459
CFS merit scores = 6.07821
CFS merit scores = 6.11792
CFS merit scores = 6.15343
CFS merit scores = 6.18692
CFS merit scores = 6.21938
CFS merit scores = 6.24989
CFS merit scores = 6.27796
CFS merit scores = 6.30496
CFS merit scores = 6.33171
CFS merit scores = 6.35761
CFS merit scores = 6.38276
CFS merit scores = 6.40606
CFS merit scores = 6.42845
CFS merit scores = 6.45024
CFS merit scores = 6.47155
CFS merit scores = 6.49288
CFS merit scores = 6.51381
CFS merit scores = 6.53484
CFS merit scores = 6.55467
CFS merit scores = 6.57413
CFS merit scores = 6.59287
CFS merit scores = 6.61071
CFS merit scores = 6.62822
CFS merit scores = 6.64514
CFS merit scores = 6.65964
CFS merit scores = 6.67398
CFS merit scores = 6.68777
CFS merit scores = 6.6998
CFS merit scores = 6.71114
CFS merit scores = 6.72162
CFS merit scores = 6.73113
CFS merit scores = 6.74085
CFS merit scores = 6.75069
CFS merit scores = 6.76053
CFS merit scores = 6.77041
CFS merit scores = 6.77963
CFS merit scores = 6.78726
CFS merit scores = 6.79454
CFS merit scores = 6.8022
CFS merit scores = 6.81009
CFS merit scores = 6.81739
CFS merit scores = 6.82364
CFS merit scores = 6.83018
CFS merit scores = 6.83684
CFS merit scores = 6.84361
CFS merit scores = 6.84992
CFS merit scores = 6.85413
CFS merit scores = 6.85876
CFS merit scores = 6.86291
CFS merit scores = 6.86696
CFS merit scores = 6.87004
CFS merit scores = 6.87286
CFS merit scores = 6.87537
CFS merit scores = 6.87766
CFS merit scores = 6.87956
CFS merit scores = 6.88135
CFS merit scores = 6.88307
CFS merit scores = 6.88452
CFS merit scores = 6.88626
CFS merit scores = 6.88747
CFS merit scores = 6.8888
CFS merit scores = 6.89041
CFS merit scores = 6.89211
CFS merit scores = 6.893
CFS merit scores = 6.89406
CFS merit scores = 6.89551
CFS merit scores = 6.89723
CFS merit scores = 6.89825
CFS merit scores = 6.89939
CFS merit scores = 6.9004
CFS merit scores = 6.90059
CFS merit scores = 6.90039
CFS merit scores = 6.90016
CFS merit scores = 6.89844
CFS merit scores = 6.8968
CFS merit scores = 6.89507
CFS merit scores = 6.8926
CFS merit scores = 6.89037
CFS merit scores = 6.88817
CFS merit scores = 6.88613
CFS merit scores = 6.88416
CFS merit scores = 6.8818
CFS merit scores = 6.8795
CFS merit scores = 6.87746
CFS merit scores = 6.87541
CFS merit scores = 6.87348
CFS merit scores = 6.87155
CFS merit scores = 6.86957
CFS merit scores = 6.86772
CFS merit scores = 6.86528
CFS merit scores = 6.86289
CFS merit scores = 6.86006
CFS merit scores = 6.85724
CFS merit scores = 6.85392
CFS merit scores = 6.84969
CFS merit scores = 6.84571
CFS merit scores = 6.84171
CFS merit scores = 6.83741
CFS merit scores = 6.83299
CFS merit scores = 6.82856
CFS merit scores = 6.82383
CFS merit scores = 6.81866
CFS merit scores = 6.81349
CFS merit scores = 6.80849
CFS merit scores = 6.80326
CFS merit scores = 6.79826
CFS merit scores = 6.79339
CFS merit scores = 6.78815
CFS merit scores = 6.78267
CFS merit scores = 6.77672
CFS merit scores = 6.77028
CFS merit scores = 6.76409
CFS merit scores = 6.75779
CFS merit scores = 6.75128
CFS merit scores = 6.74485
CFS merit scores = 6.73846
CFS merit scores = 6.73188
CFS merit scores = 6.72545
CFS merit scores = 6.71908
CFS merit scores = 6.71291
CFS merit scores = 6.7066
CFS merit scores = 6.69961
CFS merit scores = 6.69284
CFS merit scores = 6.68618
CFS merit scores = 6.67983
CFS merit scores = 6.67363
CFS merit scores = 6.66761
CFS merit scores = 6.66173
CFS merit scores = 6.65568
CFS merit scores = 6.64974
CFS merit scores = 6.64388
CFS merit scores = 6.63805
CFS merit scores = 6.6318
CFS merit scores = 6.62571
CFS merit scores = 6.61937
CFS merit scores = 6.61304
CFS merit scores = 6.60686
CFS merit scores = 6.60076
CFS merit scores = 6.59485
CFS merit scores = 6.58908
CFS merit scores = 6.58341
CFS merit scores = 6.5776
CFS merit scores = 6.57179
CFS merit scores = 6.56605
CFS merit scores = 6.56006
CFS merit scores = 6.55404
CFS merit scores = 6.54805
CFS merit scores = 6.54197
CFS merit scores = 6.53552
CFS merit scores = 6.52915
CFS merit scores = 6.52259
CFS merit scores = 6.51607
CFS merit scores = 6.50934
CFS merit scores = 6.5026
CFS merit scores = 6.49509
CFS merit scores = 6.4878
CFS merit scores = 6.48058
CFS merit scores = 6.47318
CFS merit scores = 6.46583
CFS merit scores = 6.45853
CFS merit scores = 6.45139
CFS merit scores = 6.44432
CFS merit scores = 6.43746
CFS merit scores = 6.43031
CFS merit scores = 6.42336
CFS merit scores = 6.41606
CFS merit scores = 6.4089
CFS merit scores = 6.40179
CFS merit scores = 6.39484
CFS merit scores = 6.38797
CFS merit scores = 6.38063
CFS merit scores = 6.37338
CFS merit scores = 6.36623
CFS merit scores = 6.35883
CFS merit scores = 6.35115
CFS merit scores = 6.34344
CFS merit scores = 6.33576
CFS merit scores = 6.32806
CFS merit scores = 6.32049
CFS merit scores = 6.313
CFS merit scores = 6.30556
CFS merit scores = 6.29806
CFS merit scores = 6.29063
CFS merit scores = 6.28309
CFS merit scores = 6.27537
CFS merit scores = 6.26763
CFS merit scores = 6.25988
CFS merit scores = 6.25229
CFS merit scores = 6.24423
CFS merit scores = 6.23589
CFS merit scores = 6.22766
CFS merit scores = 6.21924
CFS merit scores = 6.21095
CFS merit scores = 6.20263
CFS merit scores = 6.19445
CFS merit scores = 6.18596
CFS merit scores = 6.17753
CFS merit scores = 6.16914
CFS merit scores = 6.16
CFS merit scores = 6.15098
CFS merit scores = 6.14207
CFS merit scores = 6.13312
CFS merit scores = 6.12432
CFS merit scores = 6.11547
CFS merit scores = 6.10676
CFS merit scores = 6.09792
CFS merit scores = 6.08913
CFS merit scores = 6.08061
CFS merit scores = 6.07205
CFS merit scores = 6.06355
CFS merit scores = 6.05499
CFS merit scores = 6.04662
CFS merit scores = 6.03823
CFS merit scores = 6.02992
CFS merit scores = 6.02173
CFS merit scores = 6.01362
CFS merit scores = 6.00565
CFS merit scores = 5.99755
CFS merit scores = 5.98966
CFS merit scores = 5.98185
CFS merit scores = 5.9742
CFS merit scores = 5.96664
CFS merit scores = 5.95875
CFS merit scores = 5.95097
CFS merit scores = 5.94326
CFS merit scores = 5.93543
CFS merit scores = 5.92752
CFS merit scores = 5.91972
CFS merit scores = 5.91191
CFS merit scores = 5.90418
CFS merit scores = 5.89659
CFS merit scores = 5.88913
CFS merit scores = 5.88163
CFS merit scores = 5.87426
CFS merit scores = 5.86682
CFS merit scores = 5.85936
CFS merit scores = 5.852
CFS merit scores = 5.84476
CFS merit scores = 5.83748
CFS merit scores = 5.83031
CFS merit scores = 5.8232
CFS merit scores = 5.81606
CFS merit scores = 5.80904
CFS merit scores = 5.80185
CFS merit scores = 5.79464
CFS merit scores = 5.78761
CFS merit scores = 5.78048
CFS merit scores = 5.77345
CFS merit scores = 5.7665
CFS merit scores = 5.75965
CFS merit scores = 5.75291
CFS merit scores = 5.74614
CFS merit scores = 5.73933
CFS merit scores = 5.73261
CFS merit scores = 5.72598
CFS merit scores = 5.71941
CFS merit scores = 5.71295
CFS merit scores = 5.70659
CFS merit scores = 5.7002
CFS merit scores = 5.6938
CFS merit scores = 5.68747
CFS merit scores = 5.68122
CFS merit scores = 5.67478
CFS merit scores = 5.66845
CFS merit scores = 5.66215
CFS merit scores = 5.656
CFS merit scores = 5.64979
CFS merit scores = 5.64365
CFS merit scores = 5.63761
CFS merit scores = 5.63154
CFS merit scores = 5.62555
CFS merit scores = 5.6196
CFS merit scores = 5.61373
CFS merit scores = 5.60785
CFS merit scores = 5.60205
CFS merit scores = 5.59625
CFS merit scores = 5.59038
CFS merit scores = 5.58457
CFS merit scores = 5.5788
CFS merit scores = 5.57305
CFS merit scores = 5.56727
CFS merit scores = 5.5616
CFS merit scores = 5.55589
CFS merit scores = 5.55025
CFS merit scores = 5.54455
CFS merit scores = 5.53895
CFS merit scores = 5.53329
CFS merit scores = 5.52764
CFS merit scores = 5.52207
CFS merit scores = 5.51651
CFS merit scores = 5.51095
CFS merit scores = 5.50544
CFS merit scores = 5.50004
CFS merit scores = 5.49444
CFS merit scores = 5.48892
CFS merit scores = 5.48345
CFS merit scores = 5.47802
CFS merit scores = 5.47256
CFS merit scores = 5.46717
CFS merit scores = 5.4618
CFS merit scores = 5.45651
CFS merit scores = 5.45124
CFS merit scores = 5.44594
CFS merit scores = 5.44069
CFS merit scores = 5.43546
CFS merit scores = 5.43027
CFS merit scores = 5.42515
CFS merit scores = 5.4201
CFS merit scores = 5.41505
CFS merit scores = 5.40997
CFS merit scores = 5.40487
CFS merit scores = 5.39966
CFS merit scores = 5.39451
CFS merit scores = 5.38944
CFS merit scores = 5.38445
CFS merit scores = 5.37946
CFS merit scores = 5.37435
CFS merit scores = 5.36927
CFS merit scores = 5.36419
CFS merit scores = 5.35917
CFS merit scores = 5.35409
CFS merit scores = 5.34909
CFS merit scores = 5.34394
CFS merit scores = 5.33878
CFS merit scores = 5.3337
CFS merit scores = 5.32859
CFS merit scores = 5.32347
CFS merit scores = 5.3184
CFS merit scores = 5.31341
CFS merit scores = 5.30845
CFS merit scores = 5.30322
CFS merit scores = 5.29804
CFS merit scores = 5.29293
CFS merit scores = 5.28786
CFS merit scores = 5.28281
CFS merit scores = 5.2777
CFS merit scores = 5.27256
CFS merit scores = 5.26748
CFS merit scores = 5.26236
CFS merit scores = 5.25715
CFS merit scores = 5.25196
CFS merit scores = 5.24672
CFS merit scores = 5.24155
CFS merit scores = 5.23638
CFS merit scores = 5.23127
CFS merit scores = 5.22611
CFS merit scores = 5.22096
CFS merit scores = 5.21577
CFS merit scores = 5.21049
CFS merit scores = 5.20523
CFS merit scores = 5.19997
CFS merit scores = 5.19474
CFS merit scores = 5.18946
CFS merit scores = 5.18417
CFS merit scores = 5.17891
CFS merit scores = 5.17367
CFS merit scores = 5.16838
CFS merit scores = 5.16309
CFS merit scores = 5.15782
CFS merit scores = 5.15258
CFS merit scores = 5.14703
CFS merit scores = 5.1415
CFS merit scores = 5.13592
CFS merit scores = 5.13041
CFS merit scores = 5.1249
CFS merit scores = 5.11942
CFS merit scores = 5.11388
CFS merit scores = 5.10836
CFS merit scores = 5.10282
CFS merit scores = 5.09716
CFS merit scores = 5.09152
CFS merit scores = 5.08593
CFS merit scores = 5.08033
CFS merit scores = 5.07472
CFS merit scores = 5.0691
CFS merit scores = 5.06345
CFS merit scores = 5.05775
CFS merit scores = 5.05211
CFS merit scores = 5.04644
CFS merit scores = 5.04079
CFS merit scores = 5.0352
CFS merit scores = 5.02965
CFS merit scores = 5.02392
CFS merit scores = 5.01825
CFS merit scores = 5.01256
CFS merit scores = 5.00674
CFS merit scores = 5.00094
CFS merit scores = 4.99513
CFS merit scores = 4.98915
CFS merit scores = 4.98315
CFS merit scores = 4.97688
CFS merit scores = 4.97064
CFS merit scores = 4.96432
CFS merit scores = 4.95807
CFS merit scores = 4.95183
CFS merit scores = 4.9455
CFS merit scores = 4.93915
CFS merit scores = 4.93282
CFS merit scores = 4.92643
CFS merit scores = 4.92
CFS merit scores = 4.91356
CFS merit scores = 4.90696
CFS merit scores = 4.90033
CFS merit scores = 4.89364
CFS merit scores = 4.88695
CFS merit scores = 4.87974
CFS merit scores = 4.87253
CFS merit scores = 4.86538
CFS merit scores = 4.85812
CFS merit scores = 4.85085
CFS merit scores = 4.84363
CFS merit scores = 4.83639
CFS merit scores = 4.82915
CFS merit scores = 4.82195
CFS merit scores = 4.81469
CFS merit scores = 4.8074
CFS merit scores = 4.80006
CFS merit scores = 4.79262
CFS merit scores = 4.78516
CFS merit scores = 4.7773
CFS merit scores = 4.7694
CFS merit scores = 4.76152
CFS merit scores = 4.75355
CFS merit scores = 4.74529
CFS merit scores = 4.73592
CFS merit scores = 4.72541
CFS merit scores = 4.71441
CFS merit scores = 4.7007
cnt = 1	feature = 56	correl = -0.353201	descr = Gibbs_of_Target_Sequence__Pos_20_Step_1
cnt = 2	feature = 44	correl = 0.250012	descr = Gibbs_of_Target_Sequence__Pos_1_Step_1
cnt = 3	feature = 617	correl = -0.188619	descr = N_Gram_TCTC
cnt = 4	feature = 206	correl = 0.125725	descr = N_Gram_AGTCA
cnt = 5	feature = 266	correl = 0.0977781	descr = N_Gram_CACTC
cnt = 6	feature = 409	correl = 0.0891595	descr = N_Gram_GACTA
cnt = 7	feature = 653	correl = 0.0764455	descr = N_Gram_TGGGG
cnt = 8	feature = 579	correl = 0.0757763	descr = N_Gram_TATAT
cnt = 9	feature = 690	correl = 0.0594649	descr = N_Gram_TTGCA
cnt = 10	feature = 518	correl = -0.0529673	descr = N_Gram_GGGTT
cnt = 11	feature = 577	correl = 0.0922287	descr = N_Gram_TAGCA
cnt = 12	feature = 575	correl = 0.046043	descr = N_Gram_TAGAC
cnt = 13	feature = 370	correl = 0.0718503	descr = N_Gram_CTCGG
cnt = 14	feature = 436	correl = 0.073306	descr = N_Gram_GCAAT
cnt = 15	feature = 212	correl = 0.0453462	descr = N_Gram_AGTTA
cnt = 16	feature = 395	correl = -0.0590736	descr = N_Gram_GAAAT
cnt = 17	feature = 392	correl = -0.0576625	descr = N_Gram_GAAAA
cnt = 18	feature = 413	correl = -0.0562514	descr = N_Gram_GAGAG
cnt = 19	feature = 321	correl = -0.049196	descr = N_Gram_CGACC
cnt = 20	feature = 568	correl = -0.0463739	descr = N_Gram_TAACG
cnt = 21	feature = 609	correl = 0.0806231	descr = N_Gram_TCGAC
cnt = 22	feature = 351	correl = 0.079212	descr = N_Gram_CGTGG
cnt = 23	feature = 297	correl = 0.115082	descr = N_Gram_CCCCC
cnt = 24	feature = 598	correl = 0.0524015	descr = N_Gram_TCCCG
cnt = 25	feature = 538	correl = -0.0459506	descr = N_Gram_GTCGC
cnt = 26	feature = 510	correl = 0.0453462	descr = N_Gram_GGGCT
cnt = 27	feature = 466	correl = 0.0453462	descr = N_Gram_GCGTA
cnt = 28	feature = 304	correl = 0.0453462	descr = N_Gram_CCGCA
cnt = 29	feature = 612	correl = 0.0947339	descr = N_Gram_TCGGC
cnt = 30	feature = 545	correl = 0.0573403	descr = N_Gram_GTGCG
cnt = 31	feature = 531	correl = 0.0506518	descr = N_Gram_GTATA
cnt = 32	feature = 300	correl = 0.0453462	descr = N_Gram_CCCGC
cnt = 33	feature = 676	correl = 0.0741783	descr = N_Gram_TTCAA
cnt = 34	feature = 360	correl = 0.0631922	descr = N_Gram_CTATA
cnt = 35	feature = 628	correl = 0.0515069	descr = N_Gram_TGAAA
cnt = 36	feature = 403	correl = -0.0682325	descr = N_Gram_GACCC
cnt = 37	feature = 295	correl = 0.0711821	descr = N_Gram_CCCAC
cnt = 38	feature = 393	correl = 0.0531548	descr = N_Gram_GAAAC
cnt = 39	feature = 421	correl = 0.0462035	descr = N_Gram_GATAC
cnt = 40	feature = 259	correl = -0.0444717	descr = N_Gram_CACCC
cnt = 41	feature = 424	correl = -0.0556583	descr = N_Gram_GATCG
cnt = 42	feature = 494	correl = 0.0729795	descr = N_Gram_GGCCC
cnt = 43	feature = 514	correl = 0.0453462	descr = N_Gram_GGGGT
cnt = 44	feature = 284	correl = 0.0519672	descr = N_Gram_CCAAT
cnt = 45	feature = 339	correl = 0.0641909	descr = N_Gram_CGGCC
cnt = 46	feature = 600	correl = 0.0473609	descr = N_Gram_TCCGA
cnt = 47	feature = 616	correl = 0.0568421	descr = N_Gram_TCTAC
cnt = 48	feature = 523	correl = 0.0556017	descr = N_Gram_GGTGC
cnt = 49	feature = 427	correl = 0.065034	descr = N_Gram_GATGT
cnt = 50	feature = 288	correl = -0.0590093	descr = N_Gram_CCAGT
cnt = 51	feature = 412	correl = -0.0547154	descr = N_Gram_GAGAC
cnt = 52	feature = 316	correl = 0.0606705	descr = N_Gram_CCTCT
cnt = 53	feature = 556	correl = -0.0725224	descr = N_Gram_GTTAC
cnt = 54	feature = 624	correl = -0.117639	descr = N_Gram_TCTTA
cnt = 55	feature = 417	correl = 0.116505	descr = N_Gram_GAGTC
cnt = 56	feature = 429	correl = -0.0605618	descr = N_Gram_GATTA
cnt = 57	feature = 458	correl = 0.138322	descr = N_Gram_GCCTT
cnt = 58	feature = 264	correl = 0.056201	descr = N_Gram_CACGT
cnt = 59	feature = 309	correl = -0.0732728	descr = N_Gram_CCGGT
cnt = 60	feature = 280	correl = -0.0497657	descr = N_Gram_CATGC
cnt = 61	feature = 561	correl = 0.0452268	descr = N_Gram_GTTGC
cnt = 62	feature = 397	correl = -0.0439102	descr = N_Gram_GAAGG
cnt = 63	feature = 426	correl = -0.0500458	descr = N_Gram_GATGC
cnt = 64	feature = 516	correl = 0.0780126	descr = N_Gram_GGGTA
cnt = 65	feature = 317	correl = 0.0652478	descr = N_Gram_CCTGC
cnt = 66	feature = 252	correl = 0.0974183	descr = N_Gram_CAAGG
cnt = 67	feature = 509	correl = 0.0811695	descr = N_Gram_GGGCG
cnt = 68	feature = 218	correl = 0.0550219	descr = N_Gram_ATACA
cnt = 69	feature = 313	correl = 0.0676048	descr = N_Gram_CCTCA
cnt = 70	feature = 241	correl = 0.0446791	descr = N_Gram_ATTGG
cnt = 71	feature = 680	correl = 0.0447817	descr = N_Gram_TTCGA
cnt = 72	feature = 646	correl = 0.0893984	descr = N_Gram_TGGAG
cnt = 73	feature = 340	correl = 0.0702472	descr = N_Gram_CGGCG
cnt = 74	feature = 546	correl = 0.0580781	descr = N_Gram_GTGCT
cnt = 75	feature = 407	correl = 0.0453462	descr = N_Gram_GACGG
cnt = 76	feature = 557	correl = 0.0802505	descr = N_Gram_GTTCC
cnt = 77	feature = 574	correl = 0.0729653	descr = N_Gram_TACGA
cnt = 78	feature = 226	correl = -0.0567228	descr = N_Gram_ATCAT
cnt = 79	feature = 217	correl = -0.149135	descr = N_Gram_ATAAG
cnt = 80	feature = 385	correl = -0.121969	descr = N_Gram_CTTGC
cnt = 81	feature = 356	correl = 0.0453462	descr = N_Gram_CTAAA
cnt = 82	feature = 361	correl = 0.0806231	descr = N_Gram_CTATT
cnt = 83	feature = 659	correl = 0.0577553	descr = N_Gram_TGTAA
cnt = 84	feature = 230	correl = -0.104281	descr = N_Gram_ATCGG
cnt = 85	feature = 459	correl = -0.0485576	descr = N_Gram_GCGAC
cnt = 86	feature = 526	correl = -0.0571564	descr = N_Gram_GGTTA
cnt = 87	feature = 539	correl = 0.0991469	descr = N_Gram_GTCGG
cnt = 88	feature = 578	correl = 0.0449751	descr = N_Gram_TATAG
cnt = 89	feature = 434	correl = 0.0612091	descr = N_Gram_GCAAA
cnt = 90	feature = 636	correl = -0.0472414	descr = N_Gram_TGATC
cnt = 91	feature = 251	correl = 0.0622593	descr = N_Gram_CAAGC
cnt = 92	feature = 255	correl = 0.0542035	descr = N_Gram_CACAG
cnt = 93	feature = 401	correl = 0.0449003	descr = N_Gram_GACAC
cnt = 94	feature = 620	correl = 0.0485708	descr = N_Gram_TCTCG
cnt = 95	feature = 584	correl = 0.0472183	descr = N_Gram_TCAAA
cnt = 96	feature = 555	correl = 0.0453462	descr = N_Gram_GTTAA
cnt = 97	feature = 455	correl = -0.0562514	descr = N_Gram_GCCGT
cnt = 98	feature = 597	correl = 0.0568471	descr = N_Gram_TCCCC
cnt = 99	feature = 479	correl = 0.139855	descr = N_Gram_GGAAA
cnt = 100	feature = 221	correl = 0.059871	descr = N_Gram_ATAGC
cnt = 101	feature = 681	correl = -0.0558762	descr = N_Gram_TTCGG
cnt = 102	feature = 324	correl = 0.086002	descr = N_Gram_CGAGG
cnt = 103	feature = 448	correl = 0.0704377	descr = N_Gram_GCCAG
cnt = 104	feature = 328	correl = -0.0490798	descr = N_Gram_CGATG
cnt = 105	feature = 237	correl = 0.0443948	descr = N_Gram_ATGTG
cnt = 106	feature = 332	correl = 0.0806231	descr = N_Gram_CGCCT
cnt = 107	feature = 633	correl = 0.0801463	descr = N_Gram_TGAGT
cnt = 108	feature = 222	correl = 0.0718812	descr = N_Gram_ATAGT
cnt = 109	feature = 242	correl = 0.082843	descr = N_Gram_ATTGT
cnt = 110	feature = 357	correl = 0.0568421	descr = N_Gram_CTACT
cnt = 111	feature = 558	correl = -0.0482855	descr = N_Gram_GTTCG
cnt = 112	feature = 440	correl = -0.0721949	descr = N_Gram_GCAGA
cnt = 113	feature = 688	correl = -0.0591405	descr = N_Gram_TTGAG
cnt = 114	feature = 469	correl = 0.0866626	descr = N_Gram_GCTAT
cnt = 115	feature = 549	correl = 0.0791721	descr = N_Gram_GTGGG
cnt = 116	feature = 673	correl = -0.0574251	descr = N_Gram_TTATT
cnt = 117	feature = 312	correl = 0.0558015	descr = N_Gram_CCTAT
cnt = 118	feature = 327	correl = -0.0446597	descr = N_Gram_CGATC
cnt = 119	feature = 601	correl = -0.0977886	descr = N_Gram_TCCGC
cnt = 120	feature = 438	correl = 0.04926	descr = N_Gram_GCACC
cnt = 121	feature = 387	correl = 0.0654821	descr = N_Gram_CTTGT
cnt = 122	feature = 454	correl = 0.0815175	descr = N_Gram_GCCGG
cnt = 123	feature = 533	correl = -0.0509081	descr = N_Gram_GTCAA
cnt = 124	feature = 219	correl = -0.0501446	descr = N_Gram_ATACT
cnt = 125	feature = 431	correl = -0.0897428	descr = N_Gram_GATTT
cnt = 126	feature = 298	correl = 0.0453462	descr = N_Gram_CCCCG
cnt = 127	feature = 484	correl = 0.0641909	descr = N_Gram_GGACG
cnt = 128	feature = 439	correl = 0.119	descr = N_Gram_GCACT
cnt = 129	feature = 464	correl = 0.0447246	descr = N_Gram_GCGGT
cnt = 130	feature = 687	correl = -0.051154	descr = N_Gram_TTGAA
cnt = 131	feature = 543	correl = 0.0573737	descr = N_Gram_GTGAC
cnt = 132	feature = 517	correl = 0.093386	descr = N_Gram_GGGTC
cnt = 133	feature = 260	correl = 0.0591739	descr = N_Gram_CACCG
cnt = 134	feature = 512	correl = 0.0679232	descr = N_Gram_GGGGC
cnt = 135	feature = 353	correl = -0.0473352	descr = N_Gram_CGTTC
cnt = 136	feature = 394	correl = 0.101802	descr = N_Gram_GAAAG
cnt = 137	feature = 664	correl = 0.131051	descr = N_Gram_TGTGG
cnt = 138	feature = 271	correl = 0.0629797	descr = N_Gram_CAGGA
cnt = 139	feature = 382	correl = 0.0499655	descr = N_Gram_CTTCC
cnt = 140	feature = 224	correl = 0.0864478	descr = N_Gram_ATATA
cnt = 141	feature = 342	correl = 0.0869933	descr = N_Gram_CGGGA
cnt = 142	feature = 450	correl = 0.0515042	descr = N_Gram_GCCCA
cnt = 143	feature = 373	correl = 0.0486288	descr = N_Gram_CTGAG
cnt = 144	feature = 285	correl = 0.0600075	descr = N_Gram_CCACC
cnt = 145	feature = 487	correl = 0.0899577	descr = N_Gram_GGAGT
cnt = 146	feature = 376	correl = 0.0563687	descr = N_Gram_CTGGG
cnt = 147	feature = 322	correl = -0.0717699	descr = N_Gram_CGACG
cnt = 148	feature = 386	correl = 0.0910274	descr = N_Gram_CTTGG
cnt = 149	feature = 451	correl = 0.0737958	descr = N_Gram_GCCCG
cnt = 150	feature = 614	correl = -0.0485637	descr = N_Gram_TCGTC
cnt = 151	feature = 380	correl = -0.112116	descr = N_Gram_CTTAT
cnt = 152	feature = 508	correl = 0.107561	descr = N_Gram_GGGCC
cnt = 153	feature = 656	correl = 0.0554953	descr = N_Gram_TGGTA
cnt = 154	feature = 468	correl = 0.118123	descr = N_Gram_GCGTG
cnt = 155	feature = 635	correl = 0.0545243	descr = N_Gram_TGATA
cnt = 156	feature = 640	correl = 0.107159	descr = N_Gram_TGCAA
cnt = 157	feature = 267	correl = -0.0638971	descr = N_Gram_CAGAA
cnt = 158	feature = 314	correl = -0.129731	descr = N_Gram_CCTCC
cnt = 159	feature = 325	correl = -0.0905903	descr = N_Gram_CGAGT
cnt = 160	feature = 422	correl = 0.0670741	descr = N_Gram_GATAT
cnt = 161	feature = 336	correl = 0.0741223	descr = N_Gram_CGGAA
cnt = 162	feature = 228	correl = -0.0524821	descr = N_Gram_ATCCT
cnt = 163	feature = 136	correl = -0.0552547	descr = N_Gram_AATCA
cnt = 164	feature = 576	correl = -0.0623623	descr = N_Gram_TAGAT
cnt = 165	feature = 371	correl = 0.0601623	descr = N_Gram_CTCTA
cnt = 166	feature = 363	correl = 0.056201	descr = N_Gram_CTCAA
cnt = 167	feature = 499	correl = 0.0703178	descr = N_Gram_GGCGG
cnt = 168	feature = 553	correl = 0.0699349	descr = N_Gram_GTGTG
cnt = 169	feature = 404	correl = 0.0598351	descr = N_Gram_GACCG
cnt = 170	feature = 258	correl = 0.0833795	descr = N_Gram_CACCA
cnt = 171	feature = 410	correl = -0.0570613	descr = N_Gram_GACTG
cnt = 172	feature = 672	correl = -0.0819578	descr = N_Gram_TTATA
cnt = 173	feature = 654	correl = 0.0767751	descr = N_Gram_TGGGT
cnt = 174	feature = 652	correl = 0.0503692	descr = N_Gram_TGGGA
cnt = 175	feature = 453	correl = 0.0589525	descr = N_Gram_GCCGC
cnt = 176	feature = 572	correl = -0.151264	descr = N_Gram_TAAGT
cnt = 177	feature = 661	correl = 0.0466068	descr = N_Gram_TGTCC
cnt = 178	feature = 613	correl = -0.0475809	descr = N_Gram_TCGGG
cnt = 179	feature = 501	correl = 0.125627	descr = N_Gram_GGCTT
cnt = 180	feature = 244	correl = -0.0769311	descr = N_Gram_ATTTG
cnt = 181	feature = 350	correl = 0.106189	descr = N_Gram_CGTGC
cnt = 182	feature = 589	correl = 0.0816511	descr = N_Gram_TCAGC
cnt = 183	feature = 520	correl = -0.0673475	descr = N_Gram_GGTAA
cnt = 184	feature = 442	correl = 0.099163	descr = N_Gram_GCAGT
cnt = 185	feature = 504	correl = 0.0641909	descr = N_Gram_GGGAC
cnt = 186	feature = 283	correl = 0.0668142	descr = N_Gram_CCAAG
cnt = 187	feature = 648	correl = 0.112615	descr = N_Gram_TGGCC
cnt = 188	feature = 441	correl = 0.0475023	descr = N_Gram_GCAGC
cnt = 189	feature = 678	correl = 0.0773368	descr = N_Gram_TTCCA
cnt = 190	feature = 498	correl = 0.112559	descr = N_Gram_GGCGC
cnt = 191	feature = 660	correl = -0.0544036	descr = N_Gram_TGTCA
cnt = 192	feature = 703	correl = -0.0503227	descr = N_Gram_TTTTG
cnt = 193	feature = 644	correl = -0.158141	descr = N_Gram_TGCGT
cnt = 194	feature = 368	correl = -0.0790628	descr = N_Gram_CTCCG
cnt = 195	feature = 249	correl = 0.0635672	descr = N_Gram_CAAAG
cnt = 196	feature = 231	correl = 0.0803255	descr = N_Gram_ATCTG
cnt = 197	feature = 527	correl = 0.0914936	descr = N_Gram_GGTTG
cnt = 198	feature = 449	correl = 0.0579547	descr = N_Gram_GCCAT
cnt = 199	feature = 315	correl = 0.0608474	descr = N_Gram_CCTCG
cnt = 200	feature = 677	correl = 0.0567785	descr = N_Gram_TTCAG
cnt = 201	feature = 416	correl = 0.0589398	descr = N_Gram_GAGGT
cnt = 202	feature = 408	correl = -0.0547556	descr = N_Gram_GACGT
cnt = 203	feature = 491	correl = 0.087013	descr = N_Gram_GGCAT
cnt = 204	feature = 611	correl = 0.0741223	descr = N_Gram_TCGGA
cnt = 205	feature = 235	correl = -0.0655336	descr = N_Gram_ATGCT
cnt = 206	feature = 344	correl = -0.0792051	descr = N_Gram_CGGTA
cnt = 207	feature = 278	correl = -0.0611866	descr = N_Gram_CATCG
cnt = 208	feature = 301	correl = 0.0711427	descr = N_Gram_CCCGG
cnt = 209	feature = 463	correl = 0.0601642	descr = N_Gram_GCGGG
cnt = 210	feature = 296	correl = 0.0463607	descr = N_Gram_CCCC
cnt = 211	feature = 483	correl = 0.110261	descr = N_Gram_GGACC
cnt = 212	feature = 548	correl = 0.139071	descr = N_Gram_GTGGC
cnt = 213	feature = 700	correl = -0.0751545	descr = N_Gram_TTTGG
cnt = 214	feature = 457	correl = 0.0805039	descr = N_Gram_GCCTC
cnt = 215	feature = 400	correl = 0.0497277	descr = N_Gram_GACA
cnt = 216	feature = 435	correl = 0.0934799	descr = N_Gram_GCAAC
cnt = 217	feature = 399	correl = -0.0466347	descr = N_Gram_GAATA
cnt = 218	feature = 331	correl = 0.101505	descr = N_Gram_CGCCG
cnt = 219	feature = 488	correl = -0.105065	descr = N_Gram_GGATC
cnt = 220	feature = 657	correl = 0.0694491	descr = N_Gram_TGGTC
cnt = 221	feature = 348	correl = -0.130565	descr = N_Gram_CGTCG
cnt = 222	feature = 587	correl = 0.0993655	descr = N_Gram_TCACC
cnt = 223	feature = 563	correl = -0.0489243	descr = N_Gram_GTTGT
cnt = 224	feature = 232	correl = 0.051437	descr = N_Gram_ATCTT
cnt = 225	feature = 277	correl = 0.101152	descr = N_Gram_CATCC
cnt = 226	feature = 388	correl = 0.0457856	descr = N_Gram_CTTTA
cnt = 227	feature = 365	correl = -0.0792641	descr = N_Gram_CTCAT
cnt = 228	feature = 274	correl = 0.133118	descr = N_Gram_CAGTG
cnt = 229	feature = 318	correl = -0.0584729	descr = N_Gram_CCTTC
cnt = 230	feature = 377	correl = 0.0594056	descr = N_Gram_CTGTG
cnt = 231	feature = 602	correl = -0.0855062	descr = N_Gram_TCCGG
cnt = 232	feature = 390	correl = 0.104142	descr = N_Gram_CTTTG
cnt = 233	feature = 411	correl = -0.0481458	descr = N_Gram_GAGA
cnt = 234	feature = 637	correl = -0.115257	descr = N_Gram_TGATT
cnt = 235	feature = 345	correl = 0.0607439	descr = N_Gram_CGGTT
cnt = 236	feature = 396	correl = 0.108301	descr = N_Gram_GAAGA
cnt = 237	feature = 303	correl = 0.0467344	descr = N_Gram_CCGA
cnt = 238	feature = 493	correl = 0.0821782	descr = N_Gram_GGCCA
cnt = 239	feature = 590	correl = 0.111061	descr = N_Gram_TCAGT
cnt = 240	feature = 473	correl = 0.0663734	descr = N_Gram_GCTGC
cnt = 241	feature = 160	correl = -0.0481433	descr = N_Gram_ACGAT
cnt = 242	feature = 691	correl = -0.158357	descr = N_Gram_TTGCG
cnt = 243	feature = 505	correl = 0.10458	descr = N_Gram_GGGAG
cnt = 244	feature = 649	correl = -0.0590997	descr = N_Gram_TGGCG
cnt = 245	feature = 391	correl = 0.0793839	descr = N_Gram_GAAA
cnt = 246	feature = 364	correl = 0.0713122	descr = N_Gram_CTCAC
cnt = 247	feature = 650	correl = 0.124455	descr = N_Gram_TGGCT
cnt = 248	feature = 223	correl = 0.0476593	descr = N_Gram_ATAT
cnt = 249	feature = 291	correl = 0.0676408	descr = N_Gram_CCATC
cnt = 250	feature = 425	correl = -0.106802	descr = N_Gram_GATCT
cnt = 251	feature = 234	correl = -0.0954343	descr = N_Gram_ATGC
cnt = 252	feature = 36	correl = -0.0603416	descr = Position_Specific_Bin_Base_17_Base_A
cnt = 253	feature = 418	correl = -0.0845491	descr = N_Gram_GAGTT
cnt = 254	feature = 261	correl = 0.0761145	descr = N_Gram_CACCT
cnt = 255	feature = 24	correl = -0.0572736	descr = Position_Specific_Bin_Base_11_Base_G
cnt = 256	feature = 207	correl = -0.154201	descr = N_Gram_AGTCT
cnt = 257	feature = 29	correl = -0.0510556	descr = Position_Specific_Bin_Base_13_Base_A
cnt = 258	feature = 443	correl = 0.0755741	descr = N_Gram_GCAT
cnt = 259	feature = 335	correl = 0.0450802	descr = N_Gram_CGGA
cnt = 260	feature = 580	correl = -0.0484539	descr = N_Gram_TATT
cnt = 261	feature = 618	correl = -0.0701702	descr = N_Gram_TCTCA
cnt = 262	feature = 18	correl = 0.0645701	descr = Position_Specific_Bin_Base_7_Base_T
cnt = 263	feature = 695	correl = 0.0458209	descr = N_Gram_TTGTT
cnt = 264	feature = 10	correl = 0.0634696	descr = Position_Specific_Bin_Base_3_Base_C
cnt = 265	feature = 605	correl = -0.0873015	descr = N_Gram_TCCTC
cnt = 266	feature = 437	correl = 0.122173	descr = N_Gram_GCAC
cnt = 267	feature = 471	correl = -0.111966	descr = N_Gram_GCTCC
cnt = 268	feature = 263	correl = -0.0642739	descr = N_Gram_CACGA
cnt = 269	feature = 596	correl = 0.0667987	descr = N_Gram_TCCC
cnt = 270	feature = 343	correl = 0.137662	descr = N_Gram_CGGGC
cnt = 271	feature = 11	correl = -0.142041	descr = Position_Specific_Bin_Base_5_Base_A
cnt = 272	feature = 28	correl = -0.132365	descr = Position_Specific_Bin_Base_12_Base_T
cnt = 273	feature = 632	correl = -0.0665266	descr = N_Gram_TGAGG
cnt = 274	feature = 23	correl = 0.0642312	descr = Position_Specific_Bin_Base_10_Base_T
cnt = 275	feature = 20	correl = 0.0782312	descr = Position_Specific_Bin_Base_8_Base_T
cnt = 276	feature = 220	correl = 0.0645018	descr = N_Gram_ATAG
cnt = 277	feature = 467	correl = -0.131884	descr = N_Gram_GCGTC
cnt = 278	feature = 16	correl = 0.0476967	descr = Position_Specific_Bin_Base_6_Base_T
cnt = 279	feature = 250	correl = 0.0699619	descr = N_Gram_CAAG
cnt = 280	feature = 21	correl = 0.0640465	descr = Position_Specific_Bin_Base_9_Base_G
cnt = 281	feature = 265	correl = 0.0541497	descr = N_Gram_CACT
cnt = 282	feature = 9	correl = -0.0443647	descr = Position_Specific_Bin_Base_3_Base_A
cnt = 283	feature = 541	correl = -0.0968349	descr = N_Gram_GTCTT
cnt = 284	feature = 398	correl = -0.0506871	descr = N_Gram_GAAGT
cnt = 285	feature = 379	correl = -0.0653101	descr = N_Gram_CTTA
cnt = 286	feature = 651	correl = 0.116684	descr = N_Gram_TGGG
cnt = 287	feature = 375	correl = 0.106193	descr = N_Gram_CTGCA
cnt = 288	feature = 40	correl = 0.123392	descr = Position_Specific_Bin_Base_18_Base_C
cnt = 289	feature = 38	correl = -0.0717014	descr = Position_Specific_Bin_Base_17_Base_T
cnt = 290	feature = 433	correl = 0.120836	descr = N_Gram_GCAA
cnt = 291	feature = 69	correl = 0.0955724	descr = Fold_of_RNAi_Sequence_Pos_13
cnt = 292	feature = 31	correl = -0.104449	descr = Position_Specific_Bin_Base_14_Base_A
cnt = 293	feature = 384	correl = -0.0640448	descr = N_Gram_CTTGA
cnt = 294	feature = 551	correl = 0.0913925	descr = N_Gram_GTGT
cnt = 295	feature = 105	correl = -0.0587574	descr = Fold_of_Target_NoBeginbrace_noends_Pos_8
cnt = 296	feature = 30	correl = 0.107969	descr = Position_Specific_Bin_Base_13_Base_C
cnt = 297	feature = 229	correl = -0.0623854	descr = N_Gram_ATCG
cnt = 298	feature = 13	correl = 0.0708226	descr = Position_Specific_Bin_Base_5_Base_G
cnt = 299	feature = 610	correl = -0.116423	descr = N_Gram_TCGAG
cnt = 300	feature = 521	correl = 0.0675364	descr = N_Gram_GGTC
cnt = 301	feature = 14	correl = -0.107903	descr = Position_Specific_Bin_Base_6_Base_A
cnt = 302	feature = 19	correl = -0.0654154	descr = Position_Specific_Bin_Base_8_Base_C
cnt = 303	feature = 475	correl = 0.0538052	descr = N_Gram_GCTT
cnt = 304	feature = 8	correl = 0.0776161	descr = Position_Specific_Bin_Base_2_Base_T
cnt = 305	feature = 554	correl = -0.0552052	descr = N_Gram_GTTA
cnt = 306	feature = 460	correl = 0.0719566	descr = N_Gram_GCGCC
cnt = 307	feature = 37	correl = 0.109946	descr = Position_Specific_Bin_Base_17_Base_C
cnt = 308	feature = 22	correl = -0.0808149	descr = Position_Specific_Bin_Base_9_Base_T
cnt = 309	feature = 80	correl = 0.0622439	descr = Xue_Structure_Feature_C010
cnt = 310	feature = 279	correl = 0.110125	descr = N_Gram_CATCT
cnt = 311	feature = 32	correl = 0.107781	descr = Position_Specific_Bin_Base_14_Base_T
cnt = 312	feature = 355	correl = 0.0757138	descr = N_Gram_CTA
cnt = 313	feature = 208	correl = 0.0521898	descr = N_Gram_AGTG
cnt = 314	feature = 27	correl = 0.0717415	descr = Position_Specific_Bin_Base_12_Base_G
cnt = 315	feature = 420	correl = 0.0663401	descr = N_Gram_GATA
cnt = 316	feature = 17	correl = -0.0526982	descr = Position_Specific_Bin_Base_7_Base_A
cnt = 317	feature = 626	correl = -0.0621569	descr = N_Gram_TCTTG
cnt = 318	feature = 45	correl = 0.264406	descr = Gibbs_of_Target_Sequence__Pos_2_Step_1
cnt = 319	feature = 47	correl = -0.0733237	descr = Gibbs_of_Target_Sequence__Pos_5_Step_1
cnt = 320	feature = 281	correl = 0.0727402	descr = N_Gram_CCAA
cnt = 321	feature = 270	correl = -0.138749	descr = N_Gram_CAGCT
cnt = 322	feature = 406	correl = -0.0492715	descr = N_Gram_GACG
cnt = 323	feature = 481	correl = 0.0444349	descr = N_Gram_GGAAG
cnt = 324	feature = 214	correl = -0.101767	descr = N_Gram_AGTTT
cnt = 325	feature = 456	correl = 0.0968796	descr = N_Gram_GCCT
cnt = 326	feature = 67	correl = 0.0596054	descr = Fold_of_RNAi_Sequence_Pos_11
cnt = 327	feature = 35	correl = 0.1196	descr = Position_Specific_Bin_Base_16_Base_C
cnt = 328	feature = 233	correl = -0.0542312	descr = N_Gram_ATGA
cnt = 329	feature = 326	correl = -0.0442609	descr = N_Gram_CGAT
cnt = 330	feature = 586	correl = 0.0587503	descr = N_Gram_TCAC
cnt = 331	feature = 49	correl = -0.177723	descr = Gibbs_of_Target_Sequence__Pos_7_Step_1
cnt = 332	feature = 25	correl = -0.0710841	descr = Position_Specific_Bin_Base_12_Base_A
cnt = 333	feature = 693	correl = 0.0649774	descr = N_Gram_TTGGC
cnt = 334	feature = 569	correl = -0.107749	descr = N_Gram_TAAG
cnt = 335	feature = 71	correl = 0.0619605	descr = Fold_of_RNAi_Sequence_Pos_15
cnt = 336	feature = 34	correl = -0.120144	descr = Position_Specific_Bin_Base_16_Base_A
cnt = 337	feature = 33	correl = 0.0550113	descr = Position_Specific_Bin_Base_15_Base_C
cnt = 338	feature = 310	correl = 0.0479851	descr = N_Gram_CCGT
cnt = 339	feature = 248	correl = 0.048969	descr = N_Gram_CAAA
cnt = 340	feature = 428	correl = -0.0547407	descr = N_Gram_GATT
cnt = 341	feature = 15	correl = 0.118233	descr = Position_Specific_Bin_Base_6_Base_C
cnt = 342	feature = 675	correl = 0.0674461	descr = N_Gram_TTCA
cnt = 343	feature = 629	correl = -0.0612726	descr = N_Gram_TGAAG
cnt = 344	feature = 51	correl = -0.0948196	descr = Gibbs_of_Target_Sequence__Pos_13_Step_1
cnt = 345	feature = 48	correl = -0.120615	descr = Gibbs_of_Target_Sequence__Pos_6_Step_1
cnt = 346	feature = 625	correl = -0.132252	descr = N_Gram_TCTTC
cnt = 347	feature = 547	correl = 0.153445	descr = N_Gram_GTGG
cnt = 348	feature = 525	correl = 0.0601741	descr = N_Gram_GGTT
cnt = 349	feature = 66	correl = 0.114137	descr = Fold_of_RNAi_Sequence_Pos_9
cnt = 350	feature = 472	correl = 0.0703417	descr = N_Gram_GCTG
cnt = 351	feature = 76	correl = 0.122089	descr = Xue_Structure_Feature_A101
cnt = 352	feature = 679	correl = -0.0511823	descr = N_Gram_TTCCG
cnt = 353	feature = 423	correl = -0.126839	descr = N_Gram_GATC
cnt = 354	feature = 655	correl = 0.0840314	descr = N_Gram_TGGT
cnt = 355	feature = 490	correl = 0.0936355	descr = N_Gram_GGCA
cnt = 356	feature = 308	correl = 0.121247	descr = N_Gram_CCGGG
cnt = 357	feature = 337	correl = 0.112002	descr = N_Gram_CGGC
cnt = 358	feature = 606	correl = -0.108429	descr = N_Gram_TCCTT
cnt = 359	feature = 564	correl = -0.0902552	descr = N_Gram_GTTTT
cnt = 360	feature = 529	correl = 0.0524988	descr = N_Gram_GTAA
cnt = 361	feature = 643	correl = -0.147022	descr = N_Gram_TGCG
cnt = 362	feature = 595	correl = -0.171466	descr = N_Gram_TCCAG
cnt = 363	feature = 46	correl = 0.0708243	descr = Gibbs_of_Target_Sequence__Pos_3_Step_1
cnt = 364	feature = 68	correl = 0.10223	descr = Fold_of_RNAi_Sequence_Pos_12
cnt = 365	feature = 662	correl = 0.10002	descr = N_Gram_TGTG
cnt = 366	feature = 389	correl = -0.0535046	descr = N_Gram_CTTTC
cnt = 367	feature = 39	correl = -0.272883	descr = Position_Specific_Bin_Base_18_Base_A
cnt = 368	feature = 500	correl = 0.0539491	descr = N_Gram_GGCT
cnt = 369	feature = 506	correl = 0.132731	descr = N_Gram_GGGC
cnt = 370	feature = 447	correl = 0.0480186	descr = N_Gram_GCCA
cnt = 371	feature = 65	correl = 0.0680768	descr = Fold_of_RNAi_Sequence_Pos_6
cnt = 372	feature = 560	correl = 0.0646237	descr = N_Gram_GTTG
cnt = 373	feature = 12	correl = 0.10338	descr = Position_Specific_Bin_Base_5_Base_C
cnt = 374	feature = 74	correl = -0.0611569	descr = Xue_Structure_Feature_A110
cnt = 375	feature = 511	correl = 0.0688865	descr = N_Gram_GGGG
cnt = 376	feature = 54	correl = -0.179414	descr = Gibbs_of_Target_Sequence__Pos_18_Step_1
cnt = 377	feature = 588	correl = 0.0799298	descr = N_Gram_TCAG
cnt = 378	feature = 608	correl = -0.0801673	descr = N_Gram_TCGA
cnt = 379	feature = 671	correl = -0.0694959	descr = N_Gram_TTAT
cnt = 380	feature = 478	correl = 0.0756026	descr = N_Gram_GGAA
cnt = 381	feature = 634	correl = -0.0920917	descr = N_Gram_TGAT
cnt = 382	feature = 53	correl = -0.106536	descr = Gibbs_of_Target_Sequence__Pos_17_Step_1
cnt = 383	feature = 60	correl = 0.160396	descr = Fold_of_RNAi_Sequence_Pos_0
cnt = 384	feature = 630	correl = -0.049198	descr = N_Gram_TGAG
cnt = 385	feature = 591	correl = -0.0490921	descr = N_Gram_TCAT
cnt = 386	feature = 272	correl = 0.131904	descr = N_Gram_CAGT
cnt = 387	feature = 26	correl = 0.141789	descr = Position_Specific_Bin_Base_12_Base_C
cnt = 388	feature = 289	correl = 0.0637071	descr = N_Gram_CCAT
cnt = 389	feature = 41	correl = 0.293721	descr = Position_Specific_Bin_Base_18_Base_G
cnt = 390	feature = 540	correl = -0.0907469	descr = N_Gram_GTCT
cnt = 391	feature = 70	correl = 0.0676775	descr = Fold_of_RNAi_Sequence_Pos_14
cnt = 392	feature = 323	correl = -0.0609627	descr = N_Gram_CGAG
cnt = 393	feature = 692	correl = 0.0597943	descr = N_Gram_TTGG
cnt = 394	feature = 257	correl = 0.0983194	descr = N_Gram_CACC
cnt = 395	feature = 689	correl = -0.0849937	descr = N_Gram_TTGC
cnt = 396	feature = 62	correl = 0.147955	descr = Fold_of_RNAi_Sequence_Pos_2
cnt = 397	feature = 573	correl = -0.0508894	descr = N_Gram_TAC
cnt = 398	feature = 72	correl = 0.0668907	descr = Fold_of_RNAi_Sequence_Pos_16
cnt = 399	feature = 686	correl = -0.0544068	descr = N_Gram_TTGA
cnt = 400	feature = 544	correl = 0.0453464	descr = N_Gram_GTGC
cnt = 401	feature = 683	correl = -0.212999	descr = N_Gram_TTCTC
cnt = 402	feature = 461	correl = 0.0705884	descr = N_Gram_GCGG
cnt = 403	feature = 73	correl = 0.0712512	descr = Xue_Structure_Feature_A111
cnt = 404	feature = 492	correl = 0.161677	descr = N_Gram_GGCC
cnt = 405	feature = 75	correl = 0.0667554	descr = Xue_Structure_Feature_A100
cnt = 406	feature = 536	correl = -0.0829008	descr = N_Gram_GTCG
cnt = 407	feature = 704	correl = -0.094943	descr = N_Gram_TTTTT
cnt = 408	feature = 55	correl = -0.307746	descr = Gibbs_of_Target_Sequence__Pos_19_Step_1
cnt = 409	feature = 528	correl = 0.0584056	descr = N_Gram_GTA
cnt = 410	feature = 347	correl = -0.103353	descr = N_Gram_CGTC
cnt = 411	feature = 79	correl = 0.0584143	descr = Xue_Structure_Feature_C011
cnt = 412	feature = 276	correl = 0.0801075	descr = N_Gram_CATC
cnt = 413	feature = 329	correl = 0.068311	descr = N_Gram_CGCC
cnt = 414	feature = 383	correl = -0.203289	descr = N_Gram_CTTCT
cnt = 415	feature = 647	correl = 0.0705965	descr = N_Gram_TGGC
cnt = 416	feature = 63	correl = 0.083879	descr = Fold_of_RNAi_Sequence_Pos_3
cnt = 417	feature = 211	correl = -0.0483691	descr = N_Gram_AGTT
cnt = 418	feature = 470	correl = -0.0725255	descr = N_Gram_GCTC
cnt = 419	feature = 599	correl = -0.0681458	descr = N_Gram_TCCG
cnt = 420	feature = 594	correl = -0.113573	descr = N_Gram_TCCA
cnt = 421	feature = 684	correl = -0.123932	descr = N_Gram_TTCTT
cnt = 422	feature = 292	correl = 0.0527339	descr = N_Gram_CCC
cnt = 423	feature = 497	correl = 0.0564006	descr = N_Gram_GGCG
cnt = 424	feature = 603	correl = -0.100749	descr = N_Gram_TCCT
cnt = 425	feature = 64	correl = 0.0485876	descr = Fold_of_RNAi_Sequence_Pos_4
cnt = 426	feature = 503	correl = 0.0997457	descr = N_Gram_GGGA
cnt = 427	feature = 432	correl = 0.146631	descr = N_Gram_GCA
cnt = 428	feature = 247	correl = 0.130837	descr = N_Gram_CAA
cnt = 429	feature = 465	correl = -0.0799468	descr = N_Gram_GCGT
cnt = 430	feature = 61	correl = 0.185591	descr = Fold_of_RNAi_Sequence_Pos_1
cnt = 431	feature = 254	correl = 0.0645214	descr = N_Gram_CAC
cnt = 432	feature = 275	correl = 0.0684393	descr = N_Gram_CAT
cnt = 433	feature = 532	correl = -0.0952486	descr = N_Gram_GTC
cnt = 434	feature = 238	correl = -0.0527772	descr = N_Gram_ATT
cnt = 435	feature = 619	correl = -0.115604	descr = N_Gram_TCTCC
cnt = 436	feature = 306	correl = 0.0474194	descr = N_Gram_CCGG
cnt = 437	feature = 667	correl = -0.0910352	descr = N_Gram_TTA
cnt = 438	feature = 419	correl = -0.0479912	descr = N_Gram_GAT
cnt = 439	feature = 702	correl = -0.133017	descr = N_Gram_TTTTC
cnt = 440	feature = 86	correl = 0.0742608	descr = Xue_Structure_Feature_G011
cnt = 441	feature = 542	correl = 0.152259	descr = N_Gram_GTG
cnt = 442	feature = 645	correl = 0.109526	descr = N_Gram_TGG
cnt = 443	feature = 627	correl = -0.0770555	descr = N_Gram_TGA
cnt = 444	feature = 319	correl = -0.0498404	descr = N_Gram_CGA
cnt = 445	feature = 638	correl = -0.0590736	descr = N_Gram_TGC
cnt = 446	feature = 78	correl = 0.090984	descr = Xue_Structure_Feature_C110
cnt = 447	feature = 583	correl = 0.0621796	descr = N_Gram_TCA
cnt = 448	feature = 477	correl = 0.116477	descr = N_Gram_GGA
cnt = 449	feature = 225	correl = -0.0561611	descr = N_Gram_ATC
cnt = 450	feature = 83	correl = 0.128216	descr = Xue_Structure_Feature_G110
cnt = 451	feature = 607	correl = -0.091167	descr = N_Gram_TCG
cnt = 452	feature = 341	correl = 0.109567	descr = N_Gram_CGGG
cnt = 453	feature = 701	correl = -0.12353	descr = N_Gram_TTTT
cnt = 454	feature = 77	correl = 0.0861776	descr = Xue_Structure_Feature_C111
cnt = 455	feature = 615	correl = -0.124099	descr = N_Gram_TCT
cnt = 456	feature = 446	correl = 0.0867499	descr = N_Gram_GCC
cnt = 457	feature = 697	correl = -0.12556	descr = N_Gram_TTTC
cnt = 458	feature = 565	correl = -0.062562	descr = N_Gram_TA
cnt = 459	feature = 378	correl = -0.0990588	descr = N_Gram_CTT
cnt = 460	feature = 362	correl = -0.125068	descr = N_Gram_CTC
cnt = 461	feature = 502	correl = 0.16882	descr = N_Gram_GGG
cnt = 462	feature = 246	correl = 0.106236	descr = N_Gram_CA
cnt = 463	feature = 82	correl = 0.111591	descr = Xue_Structure_Feature_G111
cnt = 464	feature = 623	correl = -0.126918	descr = N_Gram_TCTT
cnt = 465	feature = 685	correl = -0.0458425	descr = N_Gram_TTG
cnt = 466	feature = 366	correl = -0.149367	descr = N_Gram_CTCC
cnt = 467	feature = 59	correl = -0.0780818	descr = PF_RNAi_Fold_3'Free_Count
cnt = 468	feature = 696	correl = -0.106121	descr = N_Gram_TTT
cnt = 469	feature = 58	correl = -0.141089	descr = PF_RNAi_Fold_5'Free_Count
cnt = 470	feature = 593	correl = -0.133901	descr = N_Gram_TCC
cnt = 471	feature = 334	correl = 0.0832065	descr = N_Gram_CGG
cnt = 472	feature = 674	correl = -0.157725	descr = N_Gram_TTC
cnt = 473	feature = 666	correl = -0.129919	descr = N_Gram_TT
cnt = 474	feature = 476	correl = 0.178395	descr = N_Gram_GG
cnt = 475	feature = 57	correl = -0.188459	descr = PF_RNAi_Fold_Energy
cnt = 476	feature = 81	correl = -0.111912	descr = Xue_Structure_Feature_C000
cnt = 477	feature = 43	correl = -0.180997	descr = Gibbs_of_Target_Sequence_
num rows = 521
num_elements = 249038
*
optimization finished, #iter = 655
nu = 0.458754
obj = -34.825877, rho = -0.530659
nSV = 363, nBSV = 137
num rows = 58
num_elements = 27724
*
optimization finished, #iter = 61
nu = 0.489478
obj = -4.229063, rho = -0.518785
nSV = 50, nBSV = 10
*
optimization finished, #iter = 655
nu = 0.458754
obj = -34.825877, rho = -0.530659
nSV = 363, nBSV = 137
CFS merit scores = 1.34741
CFS merit scores = 1.61956
CFS merit scores = 1.8565
CFS merit scores = 2.07869
CFS merit scores = 2.2766
CFS merit scores = 2.45971
CFS merit scores = 2.62797
CFS merit scores = 2.78455
CFS merit scores = 2.92973
CFS merit scores = 3.0632
CFS merit scores = 3.18943
CFS merit scores = 3.31024
CFS merit scores = 3.42605
CFS merit scores = 3.53754
CFS merit scores = 3.64488
CFS merit scores = 3.74851
CFS merit scores = 3.84909
CFS merit scores = 3.94699
CFS merit scores = 4.04055
CFS merit scores = 4.13179
CFS merit scores = 4.22061
CFS merit scores = 4.30744
CFS merit scores = 4.39232
CFS merit scores = 4.47537
CFS merit scores = 4.55669
CFS merit scores = 4.63642
CFS merit scores = 4.7137
CFS merit scores = 4.78923
CFS merit scores = 4.86308
CFS merit scores = 4.93529
CFS merit scores = 5.00598
CFS merit scores = 5.0752
CFS merit scores = 5.14308
CFS merit scores = 5.2073
CFS merit scores = 5.26848
CFS merit scores = 5.32799
CFS merit scores = 5.38623
CFS merit scores = 5.4435
CFS merit scores = 5.49969
CFS merit scores = 5.55389
CFS merit scores = 5.60678
CFS merit scores = 5.65768
CFS merit scores = 5.70623
CFS merit scores = 5.75342
CFS merit scores = 5.79898
CFS merit scores = 5.84331
CFS merit scores = 5.88351
CFS merit scores = 5.92237
CFS merit scores = 5.9558
CFS merit scores = 5.9877
CFS merit scores = 6.01842
CFS merit scores = 6.04771
CFS merit scores = 6.07445
CFS merit scores = 6.0997
CFS merit scores = 6.12378
CFS merit scores = 6.14656
CFS merit scores = 6.16927
CFS merit scores = 6.18977
CFS merit scores = 6.2091
CFS merit scores = 6.22833
CFS merit scores = 6.24594
CFS merit scores = 6.26155
CFS merit scores = 6.27723
CFS merit scores = 6.29214
CFS merit scores = 6.30605
CFS merit scores = 6.31895
CFS merit scores = 6.33164
CFS merit scores = 6.34408
CFS merit scores = 6.35613
CFS merit scores = 6.36686
CFS merit scores = 6.37646
CFS merit scores = 6.3865
CFS merit scores = 6.39644
CFS merit scores = 6.406
CFS merit scores = 6.41557
CFS merit scores = 6.42408
CFS merit scores = 6.4326
CFS merit scores = 6.44109
CFS merit scores = 6.44977
CFS merit scores = 6.45884
CFS merit scores = 6.46734
CFS merit scores = 6.47545
CFS merit scores = 6.48287
CFS merit scores = 6.4893
CFS merit scores = 6.49439
CFS merit scores = 6.49928
CFS merit scores = 6.50441
CFS merit scores = 6.50867
CFS merit scores = 6.51318
CFS merit scores = 6.5178
CFS merit scores = 6.52245
CFS merit scores = 6.52716
CFS merit scores = 6.53199
CFS merit scores = 6.53563
CFS merit scores = 6.5395
CFS merit scores = 6.54243
CFS merit scores = 6.54572
CFS merit scores = 6.54845
CFS merit scores = 6.55138
CFS merit scores = 6.55392
CFS merit scores = 6.55625
CFS merit scores = 6.55885
CFS merit scores = 6.56168
CFS merit scores = 6.56461
CFS merit scores = 6.56762
CFS merit scores = 6.57049
CFS merit scores = 6.57281
CFS merit scores = 6.57447
CFS merit scores = 6.57619
CFS merit scores = 6.5774
CFS merit scores = 6.57775
CFS merit scores = 6.57787
CFS merit scores = 6.57825
CFS merit scores = 6.57799
CFS merit scores = 6.57774
CFS merit scores = 6.57668
CFS merit scores = 6.5757
CFS merit scores = 6.57468
CFS merit scores = 6.5737
CFS merit scores = 6.57279
CFS merit scores = 6.57196
CFS merit scores = 6.5707
CFS merit scores = 6.56857
CFS merit scores = 6.56643
CFS merit scores = 6.56374
CFS merit scores = 6.56112
CFS merit scores = 6.55856
CFS merit scores = 6.55607
CFS merit scores = 6.55361
CFS merit scores = 6.55129
CFS merit scores = 6.54866
CFS merit scores = 6.54573
CFS merit scores = 6.54292
CFS merit scores = 6.54035
CFS merit scores = 6.53735
CFS merit scores = 6.53369
CFS merit scores = 6.53022
CFS merit scores = 6.52578
CFS merit scores = 6.52157
CFS merit scores = 6.51734
CFS merit scores = 6.51313
CFS merit scores = 6.50919
CFS merit scores = 6.50486
CFS merit scores = 6.50055
CFS merit scores = 6.49633
CFS merit scores = 6.49222
CFS merit scores = 6.48801
CFS merit scores = 6.48404
CFS merit scores = 6.47948
CFS merit scores = 6.47506
CFS merit scores = 6.47057
CFS merit scores = 6.466
CFS merit scores = 6.4611
CFS merit scores = 6.45607
CFS merit scores = 6.45122
CFS merit scores = 6.44642
CFS merit scores = 6.4413
CFS merit scores = 6.43636
CFS merit scores = 6.43144
CFS merit scores = 6.42591
CFS merit scores = 6.42054
CFS merit scores = 6.41532
CFS merit scores = 6.4101
CFS merit scores = 6.40465
CFS merit scores = 6.39844
CFS merit scores = 6.3923
CFS merit scores = 6.38632
CFS merit scores = 6.38044
CFS merit scores = 6.37419
CFS merit scores = 6.36801
CFS merit scores = 6.36191
CFS merit scores = 6.35586
CFS merit scores = 6.34961
CFS merit scores = 6.3435
CFS merit scores = 6.3374
CFS merit scores = 6.33115
CFS merit scores = 6.32509
CFS merit scores = 6.319
CFS merit scores = 6.31309
CFS merit scores = 6.30723
CFS merit scores = 6.30127
CFS merit scores = 6.29541
CFS merit scores = 6.28956
CFS merit scores = 6.28342
CFS merit scores = 6.27646
CFS merit scores = 6.26966
CFS merit scores = 6.26298
CFS merit scores = 6.25608
CFS merit scores = 6.24914
CFS merit scores = 6.24208
CFS merit scores = 6.23487
CFS merit scores = 6.2276
CFS merit scores = 6.22052
CFS merit scores = 6.21343
CFS merit scores = 6.20646
CFS merit scores = 6.19936
CFS merit scores = 6.19231
CFS merit scores = 6.18533
CFS merit scores = 6.17848
CFS merit scores = 6.17164
CFS merit scores = 6.16493
CFS merit scores = 6.15832
CFS merit scores = 6.15188
CFS merit scores = 6.14533
CFS merit scores = 6.13854
CFS merit scores = 6.13165
CFS merit scores = 6.12473
CFS merit scores = 6.11782
CFS merit scores = 6.11097
CFS merit scores = 6.10408
CFS merit scores = 6.09676
CFS merit scores = 6.08942
CFS merit scores = 6.08212
CFS merit scores = 6.075
CFS merit scores = 6.06804
CFS merit scores = 6.0606
CFS merit scores = 6.05325
CFS merit scores = 6.04593
CFS merit scores = 6.03867
CFS merit scores = 6.03135
CFS merit scores = 6.02417
CFS merit scores = 6.01709
CFS merit scores = 6.01018
CFS merit scores = 6.00297
CFS merit scores = 5.99539
CFS merit scores = 5.98783
CFS merit scores = 5.9801
CFS merit scores = 5.97237
CFS merit scores = 5.9647
CFS merit scores = 5.95706
CFS merit scores = 5.94943
CFS merit scores = 5.9419
CFS merit scores = 5.93439
CFS merit scores = 5.92686
CFS merit scores = 5.91947
CFS merit scores = 5.91197
CFS merit scores = 5.90455
CFS merit scores = 5.89727
CFS merit scores = 5.88992
CFS merit scores = 5.88254
CFS merit scores = 5.87527
CFS merit scores = 5.86787
CFS merit scores = 5.86059
CFS merit scores = 5.85335
CFS merit scores = 5.84613
CFS merit scores = 5.83886
CFS merit scores = 5.83167
CFS merit scores = 5.8245
CFS merit scores = 5.81728
CFS merit scores = 5.81022
CFS merit scores = 5.80315
CFS merit scores = 5.7961
CFS merit scores = 5.78923
CFS merit scores = 5.78242
CFS merit scores = 5.77548
CFS merit scores = 5.76861
CFS merit scores = 5.76181
CFS merit scores = 5.75514
CFS merit scores = 5.74857
CFS merit scores = 5.74206
CFS merit scores = 5.73539
CFS merit scores = 5.72883
CFS merit scores = 5.72216
CFS merit scores = 5.71556
CFS merit scores = 5.70907
CFS merit scores = 5.70261
CFS merit scores = 5.69618
CFS merit scores = 5.68983
CFS merit scores = 5.68342
CFS merit scores = 5.67713
CFS merit scores = 5.67079
CFS merit scores = 5.66456
CFS merit scores = 5.65837
CFS merit scores = 5.65224
CFS merit scores = 5.64608
CFS merit scores = 5.64004
CFS merit scores = 5.63411
CFS merit scores = 5.62821
CFS merit scores = 5.62233
CFS merit scores = 5.61629
CFS merit scores = 5.61029
CFS merit scores = 5.60438
CFS merit scores = 5.59838
CFS merit scores = 5.59226
CFS merit scores = 5.58624
CFS merit scores = 5.58033
CFS merit scores = 5.57441
CFS merit scores = 5.56855
CFS merit scores = 5.56271
CFS merit scores = 5.55696
CFS merit scores = 5.55124
CFS merit scores = 5.54557
CFS merit scores = 5.53962
CFS merit scores = 5.53381
CFS merit scores = 5.52809
CFS merit scores = 5.52243
CFS merit scores = 5.51684
CFS merit scores = 5.51134
CFS merit scores = 5.50589
CFS merit scores = 5.50049
CFS merit scores = 5.49509
CFS merit scores = 5.48965
CFS merit scores = 5.48425
CFS merit scores = 5.47885
CFS merit scores = 5.47356
CFS merit scores = 5.46829
CFS merit scores = 5.46309
CFS merit scores = 5.45794
CFS merit scores = 5.45284
CFS merit scores = 5.44772
CFS merit scores = 5.44263
CFS merit scores = 5.43745
CFS merit scores = 5.43228
CFS merit scores = 5.42719
CFS merit scores = 5.42207
CFS merit scores = 5.417
CFS merit scores = 5.41189
CFS merit scores = 5.4068
CFS merit scores = 5.40175
CFS merit scores = 5.39658
CFS merit scores = 5.39144
CFS merit scores = 5.38631
CFS merit scores = 5.38113
CFS merit scores = 5.37593
CFS merit scores = 5.37083
CFS merit scores = 5.3658
CFS merit scores = 5.36071
CFS merit scores = 5.35563
CFS merit scores = 5.35061
CFS merit scores = 5.34564
CFS merit scores = 5.34068
CFS merit scores = 5.33582
CFS merit scores = 5.33106
CFS merit scores = 5.32616
CFS merit scores = 5.32136
CFS merit scores = 5.31649
CFS merit scores = 5.31165
CFS merit scores = 5.30687
CFS merit scores = 5.30211
CFS merit scores = 5.29735
CFS merit scores = 5.29261
CFS merit scores = 5.28786
CFS merit scores = 5.2832
CFS merit scores = 5.27856
CFS merit scores = 5.27388
CFS merit scores = 5.2692
CFS merit scores = 5.26457
CFS merit scores = 5.25992
CFS merit scores = 5.25525
CFS merit scores = 5.25061
CFS merit scores = 5.24583
CFS merit scores = 5.24114
CFS merit scores = 5.23647
CFS merit scores = 5.23177
CFS merit scores = 5.22704
CFS merit scores = 5.22224
CFS merit scores = 5.21729
CFS merit scores = 5.2124
CFS merit scores = 5.20728
CFS merit scores = 5.20226
CFS merit scores = 5.19726
CFS merit scores = 5.1923
CFS merit scores = 5.18738
CFS merit scores = 5.18254
CFS merit scores = 5.17759
CFS merit scores = 5.17271
CFS merit scores = 5.16777
CFS merit scores = 5.16285
CFS merit scores = 5.15789
CFS merit scores = 5.15288
CFS merit scores = 5.1478
CFS merit scores = 5.14255
CFS merit scores = 5.1373
CFS merit scores = 5.13201
CFS merit scores = 5.12666
CFS merit scores = 5.12116
CFS merit scores = 5.11566
CFS merit scores = 5.11019
CFS merit scores = 5.10473
CFS merit scores = 5.09929
CFS merit scores = 5.09394
CFS merit scores = 5.08858
CFS merit scores = 5.08319
CFS merit scores = 5.07783
CFS merit scores = 5.07242
CFS merit scores = 5.06674
CFS merit scores = 5.06093
CFS merit scores = 5.05513
CFS merit scores = 5.04931
CFS merit scores = 5.04349
CFS merit scores = 5.03762
CFS merit scores = 5.03173
CFS merit scores = 5.02583
CFS merit scores = 5.01975
CFS merit scores = 5.01364
CFS merit scores = 5.00756
CFS merit scores = 5.00152
CFS merit scores = 4.99539
CFS merit scores = 4.98923
CFS merit scores = 4.98301
CFS merit scores = 4.97666
CFS merit scores = 4.97038
CFS merit scores = 4.96406
CFS merit scores = 4.9577
CFS merit scores = 4.9514
CFS merit scores = 4.94503
CFS merit scores = 4.93871
CFS merit scores = 4.93235
CFS merit scores = 4.92594
CFS merit scores = 4.91952
CFS merit scores = 4.91299
CFS merit scores = 4.90641
CFS merit scores = 4.89988
CFS merit scores = 4.89336
CFS merit scores = 4.88675
CFS merit scores = 4.88013
CFS merit scores = 4.8736
CFS merit scores = 4.86713
CFS merit scores = 4.86051
CFS merit scores = 4.85397
CFS merit scores = 4.84739
CFS merit scores = 4.84086
CFS merit scores = 4.83409
CFS merit scores = 4.82698
CFS merit scores = 4.81959
CFS merit scores = 4.81217
CFS merit scores = 4.80475
CFS merit scores = 4.79715
CFS merit scores = 4.78937
CFS merit scores = 4.78163
CFS merit scores = 4.77391
CFS merit scores = 4.76628
CFS merit scores = 4.75853
CFS merit scores = 4.75082
CFS merit scores = 4.7431
CFS merit scores = 4.73521
CFS merit scores = 4.72733
CFS merit scores = 4.71923
CFS merit scores = 4.71119
CFS merit scores = 4.70268
CFS merit scores = 4.69301
CFS merit scores = 4.68325
CFS merit scores = 4.67205
CFS merit scores = 4.65796
cnt = 1	feature = 60	correl = -0.347415	descr = Gibbs_of_Target_Sequence__Pos_20_Step_1
cnt = 2	feature = 46	correl = 0.242108	descr = Gibbs_of_Target_Sequence__Pos_1_Step_1
cnt = 3	feature = 389	correl = -0.115623	descr = N_Gram_CTTC
cnt = 4	feature = 295	correl = 0.0772602	descr = N_Gram_CCAAG
cnt = 5	feature = 379	correl = 0.0720918	descr = N_Gram_CTCGG
cnt = 6	feature = 574	correl = 0.0461414	descr = N_Gram_TAGGT
cnt = 7	feature = 572	correl = 0.0884882	descr = N_Gram_TAGCA
cnt = 8	feature = 629	correl = -0.0812066	descr = N_Gram_TGAGA
cnt = 9	feature = 442	correl = 0.0833266	descr = N_Gram_GCACT
cnt = 10	feature = 422	correl = 0.0940975	descr = N_Gram_GAGTC
cnt = 11	feature = 558	correl = 0.0492354	descr = N_Gram_TAAAG
cnt = 12	feature = 384	correl = 0.0562804	descr = N_Gram_CTGGG
cnt = 13	feature = 664	correl = -0.0571912	descr = N_Gram_TTAAG
cnt = 14	feature = 291	correl = -0.0497754	descr = N_Gram_CATGC
cnt = 15	feature = 685	correl = 0.0805409	descr = N_Gram_TTGGG
cnt = 16	feature = 593	correl = 0.0452869	descr = N_Gram_TCCCA
cnt = 17	feature = 606	correl = -0.0491937	descr = N_Gram_TCGCA
cnt = 18	feature = 329	correl = -0.0491937	descr = N_Gram_CGACC
cnt = 19	feature = 360	correl = 0.0791307	descr = N_Gram_CGTGG
cnt = 20	feature = 607	correl = 0.0946425	descr = N_Gram_TCGGC
cnt = 21	feature = 368	correl = 0.0664393	descr = N_Gram_CTAGG
cnt = 22	feature = 508	correl = 0.0452869	descr = N_Gram_GGGGT
cnt = 23	feature = 538	correl = 0.0572733	descr = N_Gram_GTGCG
cnt = 24	feature = 521	correl = 0.0505891	descr = N_Gram_GTATA
cnt = 25	feature = 336	correl = 0.0452869	descr = N_Gram_CGCCA
cnt = 26	feature = 305	correl = 0.0452869	descr = N_Gram_CCCCG
cnt = 27	feature = 671	correl = 0.074088	descr = N_Gram_TTCAA
cnt = 28	feature = 370	correl = 0.0631089	descr = N_Gram_CTATA
cnt = 29	feature = 626	correl = 0.0514312	descr = N_Gram_TGAAA
cnt = 30	feature = 410	correl = -0.0682301	descr = N_Gram_GACCC
cnt = 31	feature = 428	correl = -0.0556641	descr = N_Gram_GATCG
cnt = 32	feature = 272	correl = 0.0561223	descr = N_Gram_CACGT
cnt = 33	feature = 401	correl = 0.0530781	descr = N_Gram_GAAAC
cnt = 34	feature = 344	correl = 0.0500401	descr = N_Gram_CGGCC
cnt = 35	feature = 402	correl = 0.101676	descr = N_Gram_GAAAG
cnt = 36	feature = 595	correl = 0.0472704	descr = N_Gram_TCCGA
cnt = 37	feature = 208	correl = -0.0496756	descr = N_Gram_AGGGC
cnt = 38	feature = 228	correl = 0.0717923	descr = N_Gram_ATAGT
cnt = 39	feature = 300	correl = -0.0625909	descr = N_Gram_CCATA
cnt = 40	feature = 241	correl = -0.0558209	descr = N_Gram_ATGCC
cnt = 41	feature = 407	correl = 0.0448195	descr = N_Gram_GACAC
cnt = 42	feature = 613	correl = 0.0567535	descr = N_Gram_TCTAC
cnt = 43	feature = 264	correl = 0.0520607	descr = N_Gram_CAATC
cnt = 44	feature = 207	correl = -0.0649075	descr = N_Gram_AGGCT
cnt = 45	feature = 408	correl = 0.0840689	descr = N_Gram_GACAG
cnt = 46	feature = 463	correl = 0.0523923	descr = N_Gram_GCGGA
cnt = 47	feature = 548	correl = -0.0786977	descr = N_Gram_GTTAC
cnt = 48	feature = 362	correl = -0.0473711	descr = N_Gram_CGTTC
cnt = 49	feature = 315	correl = -0.0643144	descr = N_Gram_CCGGT
cnt = 50	feature = 267	correl = 0.0639483	descr = N_Gram_CACCA
cnt = 51	feature = 251	correl = 0.106191	descr = N_Gram_ATTGT
cnt = 52	feature = 433	correl = -0.061247	descr = N_Gram_GATTA
cnt = 53	feature = 218	correl = 0.0890594	descr = N_Gram_AGTTA
cnt = 54	feature = 234	correl = -0.0963875	descr = N_Gram_ATCGG
cnt = 55	feature = 457	correl = 0.153005	descr = N_Gram_GCCTT
cnt = 56	feature = 363	correl = 0.113754	descr = N_Gram_CGTTT
cnt = 57	feature = 331	correl = 0.0858864	descr = N_Gram_CGAGG
cnt = 58	feature = 405	correl = 0.0536129	descr = N_Gram_GAATC
cnt = 59	feature = 353	correl = -0.0676412	descr = N_Gram_CGTAC
cnt = 60	feature = 345	correl = 0.0583208	descr = N_Gram_CGGCG
cnt = 61	feature = 382	correl = -0.0922983	descr = N_Gram_CTGAT
cnt = 62	feature = 673	correl = 0.0447228	descr = N_Gram_TTCGA
cnt = 63	feature = 443	correl = -0.0557625	descr = N_Gram_GCAGA
cnt = 64	feature = 640	correl = 0.0892806	descr = N_Gram_TGGAG
cnt = 65	feature = 563	correl = -0.0687477	descr = N_Gram_TAAGG
cnt = 66	feature = 317	correl = -0.0617818	descr = N_Gram_CCGTC
cnt = 67	feature = 459	correl = -0.0767401	descr = N_Gram_GCGAC
cnt = 68	feature = 355	correl = -0.0584187	descr = N_Gram_CGTCC
cnt = 69	feature = 536	correl = 0.0616995	descr = N_Gram_GTGAC
cnt = 70	feature = 278	correl = 0.0540659	descr = N_Gram_CAGCG
cnt = 71	feature = 647	correl = 0.0885995	descr = N_Gram_TGGGG
cnt = 72	feature = 594	correl = 0.0523377	descr = N_Gram_TCCCG
cnt = 73	feature = 217	correl = 0.105676	descr = N_Gram_AGTGT
cnt = 74	feature = 596	correl = -0.0653456	descr = N_Gram_TCCGC
cnt = 75	feature = 687	correl = 0.0851163	descr = N_Gram_TTGTG
cnt = 76	feature = 242	correl = -0.0678928	descr = N_Gram_ATGCT
cnt = 77	feature = 527	correl = 0.0452869	descr = N_Gram_GTCCG
cnt = 78	feature = 539	correl = 0.0978169	descr = N_Gram_GTGCT
cnt = 79	feature = 343	correl = 0.106027	descr = N_Gram_CGGCA
cnt = 80	feature = 425	correl = 0.0461314	descr = N_Gram_GATAC
cnt = 81	feature = 576	correl = -0.0505998	descr = N_Gram_TATAC
cnt = 82	feature = 395	correl = 0.109561	descr = N_Gram_CTTGG
cnt = 83	feature = 666	correl = -0.0733575	descr = N_Gram_TTACC
cnt = 84	feature = 653	correl = 0.0596118	descr = N_Gram_TGTAA
cnt = 85	feature = 304	correl = 0.0843006	descr = N_Gram_CCCAC
cnt = 86	feature = 686	correl = 0.0516604	descr = N_Gram_TTGGT
cnt = 87	feature = 233	correl = -0.0491937	descr = N_Gram_ATCGC
cnt = 88	feature = 248	correl = -0.048657	descr = N_Gram_ATTAA
cnt = 89	feature = 371	correl = 0.0548529	descr = N_Gram_CTATG
cnt = 90	feature = 635	correl = 0.107029	descr = N_Gram_TGCAA
cnt = 91	feature = 599	correl = 0.055723	descr = N_Gram_TCCTA
cnt = 92	feature = 223	correl = -0.137881	descr = N_Gram_ATAAG
cnt = 93	feature = 212	correl = 0.146791	descr = N_Gram_AGTAA
cnt = 94	feature = 276	correl = 0.0729478	descr = N_Gram_CAGCA
cnt = 95	feature = 503	correl = 0.0968628	descr = N_Gram_GGGAC
cnt = 96	feature = 518	correl = 0.0732883	descr = N_Gram_GTAAA
cnt = 97	feature = 455	correl = -0.0562445	descr = N_Gram_GCCGT
cnt = 98	feature = 578	correl = -0.0563951	descr = N_Gram_TATTC
cnt = 99	feature = 438	correl = 0.0611177	descr = N_Gram_GCAAA
cnt = 100	feature = 324	correl = 0.0544044	descr = N_Gram_CCTGC
cnt = 101	feature = 367	correl = 0.0567535	descr = N_Gram_CTACT
cnt = 102	feature = 209	correl = 0.0785959	descr = N_Gram_AGGGG
cnt = 103	feature = 550	correl = -0.0483207	descr = N_Gram_GTTCG
cnt = 104	feature = 323	correl = 0.0602049	descr = N_Gram_CCTGA
cnt = 105	feature = 229	correl = 0.0863399	descr = N_Gram_ATATA
cnt = 106	feature = 497	correl = 0.0744338	descr = N_Gram_GGCGC
cnt = 107	feature = 468	correl = -0.131911	descr = N_Gram_GCGTC
cnt = 108	feature = 231	correl = -0.0522752	descr = N_Gram_ATCAT
cnt = 109	feature = 547	correl = 0.0890594	descr = N_Gram_GTTAA
cnt = 110	feature = 648	correl = 0.0467472	descr = N_Gram_TGGGT
cnt = 111	feature = 303	correl = 0.0570896	descr = N_Gram_CCCAA
cnt = 112	feature = 487	correl = 0.0898475	descr = N_Gram_GGAGT
cnt = 113	feature = 309	correl = -0.0630652	descr = N_Gram_CCCTT
cnt = 114	feature = 460	correl = 0.0745119	descr = N_Gram_GCGAG
cnt = 115	feature = 257	correl = -0.0473555	descr = N_Gram_CAAAC
cnt = 116	feature = 361	correl = 0.05408	descr = N_Gram_CGTGT
cnt = 117	feature = 674	correl = -0.0486819	descr = N_Gram_TTCGG
cnt = 118	feature = 286	correl = -0.0599505	descr = N_Gram_CATAT
cnt = 119	feature = 265	correl = 0.083765	descr = N_Gram_CACAG
cnt = 120	feature = 541	correl = 0.138921	descr = N_Gram_GTGGC
cnt = 121	feature = 470	correl = 0.0865641	descr = N_Gram_GCTAT
cnt = 122	feature = 210	correl = 0.076447	descr = N_Gram_AGGTT
cnt = 123	feature = 679	correl = -0.0782459	descr = N_Gram_TTGAC
cnt = 124	feature = 657	correl = 0.06953	descr = N_Gram_TGTGA
cnt = 125	feature = 506	correl = 0.116095	descr = N_Gram_GGGCC
cnt = 126	feature = 322	correl = 0.0441725	descr = N_Gram_CCTCT
cnt = 127	feature = 388	correl = -0.128542	descr = N_Gram_CTTAT
cnt = 128	feature = 261	correl = 0.0830691	descr = N_Gram_CAAGG
cnt = 129	feature = 510	correl = 0.0932736	descr = N_Gram_GGGTC
cnt = 130	feature = 514	correl = 0.0652534	descr = N_Gram_GGTCA
cnt = 131	feature = 549	correl = 0.0609492	descr = N_Gram_GTTCC
cnt = 132	feature = 500	correl = 0.154835	descr = N_Gram_GGCTT
cnt = 133	feature = 280	correl = 0.0863731	descr = N_Gram_CAGGA
cnt = 134	feature = 426	correl = 0.0669709	descr = N_Gram_GATAT
cnt = 135	feature = 249	correl = -0.0567622	descr = N_Gram_ATTAC
cnt = 136	feature = 608	correl = -0.0666005	descr = N_Gram_TCGGG
cnt = 137	feature = 520	correl = 0.0712806	descr = N_Gram_GTAGT
cnt = 138	feature = 630	correl = 0.0440217	descr = N_Gram_TGAGT
cnt = 139	feature = 446	correl = 0.101936	descr = N_Gram_GCATC
cnt = 140	feature = 435	correl = -0.0897884	descr = N_Gram_GATTT
cnt = 141	feature = 319	correl = 0.055723	descr = N_Gram_CCTAT
cnt = 142	feature = 285	correl = -0.0502499	descr = N_Gram_CATAC
cnt = 143	feature = 414	correl = 0.0968628	descr = N_Gram_GACTA
cnt = 144	feature = 313	correl = 0.0710368	descr = N_Gram_CCGGC
cnt = 145	feature = 564	correl = -0.140392	descr = N_Gram_TAAGT
cnt = 146	feature = 449	correl = 0.0932506	descr = N_Gram_GCCAG
cnt = 147	feature = 417	correl = -0.047847	descr = N_Gram_GAGCC
cnt = 148	feature = 561	correl = -0.0569719	descr = N_Gram_TAAGA
cnt = 149	feature = 308	correl = 0.0710368	descr = N_Gram_CCCGG
cnt = 150	feature = 144	correl = 0.0641471	descr = N_Gram_AATCT
cnt = 151	feature = 220	correl = -0.0833931	descr = N_Gram_AGTTT
cnt = 152	feature = 632	correl = 0.0544221	descr = N_Gram_TGATA
cnt = 153	feature = 301	correl = 0.0612116	descr = N_Gram_CCATC
cnt = 154	feature = 418	correl = 0.0916091	descr = N_Gram_GAGCT
cnt = 155	feature = 544	correl = 0.0475785	descr = N_Gram_GTGTA
cnt = 156	feature = 660	correl = -0.0512407	descr = N_Gram_TGTTA
cnt = 157	feature = 477	correl = 0.0440459	descr = N_Gram_GCTTG
cnt = 158	feature = 464	correl = 0.0638865	descr = N_Gram_GCGGC
cnt = 159	feature = 341	correl = 0.0989836	descr = N_Gram_CGGAC
cnt = 160	feature = 273	correl = 0.0976413	descr = N_Gram_CACTC
cnt = 161	feature = 439	correl = 0.09697	descr = N_Gram_GCAAC
cnt = 162	feature = 219	correl = 0.059449	descr = N_Gram_AGTTG
cnt = 163	feature = 238	correl = -0.0559354	descr = N_Gram_ATGAT
cnt = 164	feature = 650	correl = 0.0718409	descr = N_Gram_TGGTA
cnt = 165	feature = 294	correl = 0.058966	descr = N_Gram_CCAAA
cnt = 166	feature = 214	correl = 0.115696	descr = N_Gram_AGTCA
cnt = 167	feature = 334	correl = -0.0498811	descr = N_Gram_CGCAG
cnt = 168	feature = 421	correl = 0.0517891	descr = N_Gram_GAGGT
cnt = 169	feature = 529	correl = -0.114562	descr = N_Gram_GTCGA
cnt = 170	feature = 374	correl = 0.0770972	descr = N_Gram_CTCAA
cnt = 171	feature = 654	correl = -0.054691	descr = N_Gram_TGTCA
cnt = 172	feature = 697	correl = -0.0963129	descr = N_Gram_TTTTG
cnt = 173	feature = 651	correl = 0.052209	descr = N_Gram_TGGTC
cnt = 174	feature = 277	correl = 0.0548463	descr = N_Gram_CAGCC
cnt = 175	feature = 429	correl = -0.100494	descr = N_Gram_GATCT
cnt = 176	feature = 413	correl = -0.072178	descr = N_Gram_GACGT
cnt = 177	feature = 347	correl = 0.0953808	descr = N_Gram_CGGGA
cnt = 178	feature = 404	correl = 0.0876055	descr = N_Gram_GAAGA
cnt = 179	feature = 553	correl = 0.108164	descr = N_Gram_GTTGG
cnt = 180	feature = 292	correl = 0.0512516	descr = N_Gram_CATGG
cnt = 181	feature = 636	correl = 0.0849031	descr = N_Gram_TGCAC
cnt = 182	feature = 454	correl = 0.0972248	descr = N_Gram_GCCGG
cnt = 183	feature = 551	correl = -0.0579619	descr = N_Gram_GTTCT
cnt = 184	feature = 283	correl = 0.132953	descr = N_Gram_CAGTG
cnt = 185	feature = 475	correl = 0.0810675	descr = N_Gram_GCTGG
cnt = 186	feature = 385	correl = 0.0481214	descr = N_Gram_CTGTG
cnt = 187	feature = 525	correl = -0.0727329	descr = N_Gram_GTCCA
cnt = 188	feature = 484	correl = 0.0989836	descr = N_Gram_GGACG
cnt = 189	feature = 332	correl = -0.0822254	descr = N_Gram_CGAGT
cnt = 190	feature = 591	correl = 0.0848322	descr = N_Gram_TCCAA
cnt = 191	feature = 289	correl = -0.0641293	descr = N_Gram_CATCG
cnt = 192	feature = 545	correl = 0.0698162	descr = N_Gram_GTGTG
cnt = 193	feature = 488	correl = -0.0918325	descr = N_Gram_GGATC
cnt = 194	feature = 390	correl = 0.0489038	descr = N_Gram_CTTCA
cnt = 195	feature = 235	correl = 0.0802	descr = N_Gram_ATCTG
cnt = 196	feature = 515	correl = 0.0634671	descr = N_Gram_GGTTG
cnt = 197	feature = 587	correl = -0.0636753	descr = N_Gram_TCATA
cnt = 198	feature = 600	correl = -0.0690991	descr = N_Gram_TCCTC
cnt = 199	feature = 526	correl = 0.0516429	descr = N_Gram_GTCCC
cnt = 200	feature = 496	correl = 0.151082	descr = N_Gram_GGCCT
cnt = 201	feature = 644	correl = 0.117453	descr = N_Gram_TGGCT
cnt = 202	feature = 504	correl = 0.101752	descr = N_Gram_GGGAG
cnt = 203	feature = 380	correl = 0.0809231	descr = N_Gram_CTCTA
cnt = 204	feature = 512	correl = -0.058393	descr = N_Gram_GGTAA
cnt = 205	feature = 279	correl = -0.158118	descr = N_Gram_CAGCT
cnt = 206	feature = 394	correl = -0.121553	descr = N_Gram_CTTGC
cnt = 207	feature = 469	correl = 0.0954189	descr = N_Gram_GCGTG
cnt = 208	feature = 542	correl = 0.0784749	descr = N_Gram_GTGGT
cnt = 209	feature = 492	correl = 0.083074	descr = N_Gram_GGCAT
cnt = 210	feature = 225	correl = -0.0730058	descr = N_Gram_ATACT
cnt = 211	feature = 483	correl = 0.113009	descr = N_Gram_GGACC
cnt = 212	feature = 450	correl = 0.0608555	descr = N_Gram_GCCAT
cnt = 213	feature = 337	correl = 0.101752	descr = N_Gram_CGCCG
cnt = 214	feature = 584	correl = 0.0834493	descr = N_Gram_TCAGC
cnt = 215	feature = 400	correl = 0.0754458	descr = N_Gram_GAAA
cnt = 216	feature = 270	correl = -0.0619909	descr = N_Gram_CACG
cnt = 217	feature = 406	correl = 0.0949745	descr = N_Gram_GACA
cnt = 218	feature = 250	correl = 0.0497647	descr = N_Gram_ATTG
cnt = 219	feature = 387	correl = -0.0670185	descr = N_Gram_CTTA
cnt = 220	feature = 396	correl = 0.0788654	descr = N_Gram_CTTGT
cnt = 221	feature = 575	correl = 0.051771	descr = N_Gram_TAGT
cnt = 222	feature = 350	correl = -0.0656894	descr = N_Gram_CGGTA
cnt = 223	feature = 306	correl = 0.0973384	descr = N_Gram_CCCG
cnt = 224	feature = 375	correl = -0.11012	descr = N_Gram_CTCAT
cnt = 225	feature = 397	correl = 0.0914291	descr = N_Gram_CTTTA
cnt = 226	feature = 498	correl = 0.0891482	descr = N_Gram_GGCGG
cnt = 227	feature = 610	correl = -0.0621414	descr = N_Gram_TCGTC
cnt = 228	feature = 633	correl = -0.14881	descr = N_Gram_TGATT
cnt = 229	feature = 351	correl = -0.0566691	descr = N_Gram_CGTA
cnt = 230	feature = 290	correl = 0.116459	descr = N_Gram_CATCT
cnt = 231	feature = 13	correl = -0.117329	descr = Position_Specific_Bin_Base_5_Base_A
cnt = 232	feature = 348	correl = 0.128962	descr = N_Gram_CGGGC
cnt = 233	feature = 509	correl = 0.0499342	descr = N_Gram_GGGT
cnt = 234	feature = 451	correl = 0.0642394	descr = N_Gram_GCCCA
cnt = 235	feature = 29	correl = -0.0800233	descr = Position_Specific_Bin_Base_13_Base_A
cnt = 236	feature = 24	correl = -0.0876332	descr = Position_Specific_Bin_Base_11_Base_G
cnt = 237	feature = 494	correl = 0.107641	descr = N_Gram_GGCCA
cnt = 238	feature = 325	correl = -0.0744679	descr = N_Gram_CCTTC
cnt = 239	feature = 222	correl = -0.084211	descr = N_Gram_ATAA
cnt = 240	feature = 39	correl = 0.100543	descr = Position_Specific_Bin_Base_17_Base_C
cnt = 241	feature = 555	correl = -0.0745096	descr = N_Gram_GTTTT
cnt = 242	feature = 554	correl = -0.0454519	descr = N_Gram_GTTGT
cnt = 243	feature = 383	correl = 0.0959676	descr = N_Gram_CTGCA
cnt = 244	feature = 327	correl = -0.0443489	descr = N_Gram_CGAC
cnt = 245	feature = 247	correl = -0.0675563	descr = N_Gram_ATTA
cnt = 246	feature = 437	correl = 0.130899	descr = N_Gram_GCAA
cnt = 247	feature = 19	correl = 0.0669134	descr = Position_Specific_Bin_Base_7_Base_T
cnt = 248	feature = 637	correl = -0.142289	descr = N_Gram_TGCG
cnt = 249	feature = 340	correl = 0.0733859	descr = N_Gram_CGGA
cnt = 250	feature = 31	correl = -0.0881516	descr = Position_Specific_Bin_Base_14_Base_A
cnt = 251	feature = 288	correl = 0.10369	descr = N_Gram_CATCC
cnt = 252	feature = 244	correl = 0.0505259	descr = N_Gram_ATGT
cnt = 253	feature = 9	correl = 0.0776875	descr = Position_Specific_Bin_Base_2_Base_T
cnt = 254	feature = 535	correl = 0.0662031	descr = N_Gram_GTGA
cnt = 255	feature = 28	correl = -0.130606	descr = Position_Specific_Bin_Base_12_Base_T
cnt = 256	feature = 18	correl = 0.118854	descr = Position_Specific_Bin_Base_6_Base_C
cnt = 257	feature = 619	correl = -0.0520495	descr = N_Gram_TCTGA
cnt = 258	feature = 38	correl = -0.0595136	descr = Position_Specific_Bin_Base_17_Base_A
cnt = 259	feature = 684	correl = 0.0526633	descr = N_Gram_TTGGC
cnt = 260	feature = 49	correl = -0.0653716	descr = Gibbs_of_Target_Sequence__Pos_5_Step_1
cnt = 261	feature = 81	correl = 0.11074	descr = Xue_Structure_Feature_A101
cnt = 262	feature = 615	correl = -0.0845169	descr = N_Gram_TCTCA
cnt = 263	feature = 266	correl = 0.0719619	descr = N_Gram_CACC
cnt = 264	feature = 655	correl = 0.0744355	descr = N_Gram_TGTCC
cnt = 265	feature = 423	correl = -0.057654	descr = N_Gram_GAGTT
cnt = 266	feature = 20	correl = 0.0655349	descr = Position_Specific_Bin_Base_8_Base_T
cnt = 267	feature = 10	correl = 0.0854775	descr = Position_Specific_Bin_Base_3_Base_C
cnt = 268	feature = 72	correl = 0.0538517	descr = Fold_of_RNAi_Sequence_Pos_11
cnt = 269	feature = 8	correl = -0.0951943	descr = Position_Specific_Bin_Base_2_Base_G
cnt = 270	feature = 211	correl = 0.0866538	descr = N_Gram_AGTA
cnt = 271	feature = 21	correl = -0.0775498	descr = Position_Specific_Bin_Base_9_Base_T
cnt = 272	feature = 627	correl = -0.0479981	descr = N_Gram_TGAAG
cnt = 273	feature = 597	correl = -0.0802551	descr = N_Gram_TCCGG
cnt = 274	feature = 35	correl = 0.0640574	descr = Position_Specific_Bin_Base_15_Base_T
cnt = 275	feature = 645	correl = 0.120543	descr = N_Gram_TGGG
cnt = 276	feature = 643	correl = -0.0920186	descr = N_Gram_TGGCG
cnt = 277	feature = 42	correl = 0.133614	descr = Position_Specific_Bin_Base_18_Base_C
cnt = 278	feature = 16	correl = -0.0443148	descr = Position_Specific_Bin_Base_5_Base_T
cnt = 279	feature = 298	correl = -0.134265	descr = N_Gram_CCAGC
cnt = 280	feature = 23	correl = 0.0854367	descr = Position_Specific_Bin_Base_10_Base_T
cnt = 281	feature = 441	correl = 0.0927742	descr = N_Gram_GCAC
cnt = 282	feature = 74	correl = 0.109725	descr = Fold_of_RNAi_Sequence_Pos_13
cnt = 283	feature = 226	correl = 0.0602607	descr = N_Gram_ATAG
cnt = 284	feature = 623	correl = -0.0522128	descr = N_Gram_TCTTG
cnt = 285	feature = 206	correl = 0.130544	descr = N_Gram_AGGCG
cnt = 286	feature = 33	correl = 0.105292	descr = Position_Specific_Bin_Base_14_Base_T
cnt = 287	feature = 52	correl = 0.0508568	descr = Gibbs_of_Target_Sequence__Pos_9_Step_1
cnt = 288	feature = 70	correl = 0.102914	descr = Fold_of_RNAi_Sequence_Pos_9
cnt = 289	feature = 618	correl = -0.127889	descr = N_Gram_TCTCT
cnt = 290	feature = 27	correl = 0.096499	descr = Position_Specific_Bin_Base_12_Base_G
cnt = 291	feature = 609	correl = -0.0513179	descr = N_Gram_TCGT
cnt = 292	feature = 51	correl = -0.17313	descr = Gibbs_of_Target_Sequence__Pos_7_Step_1
cnt = 293	feature = 259	correl = 0.0701711	descr = N_Gram_CAAG
cnt = 294	feature = 476	correl = 0.0689069	descr = N_Gram_GCTT
cnt = 295	feature = 30	correl = 0.130178	descr = Position_Specific_Bin_Base_13_Base_C
cnt = 296	feature = 588	correl = -0.0496637	descr = N_Gram_TCATC
cnt = 297	feature = 689	correl = 0.0479403	descr = N_Gram_TTTA
cnt = 298	feature = 44	correl = -0.120683	descr = Position_Specific_Bin_Base_18_Base_T
cnt = 299	feature = 393	correl = -0.0936785	descr = N_Gram_CTTGA
cnt = 300	feature = 32	correl = -0.0442977	descr = Position_Specific_Bin_Base_14_Base_G
cnt = 301	feature = 12	correl = 0.0653704	descr = Position_Specific_Bin_Base_4_Base_C
cnt = 302	feature = 25	correl = -0.0810827	descr = Position_Specific_Bin_Base_12_Base_A
cnt = 303	feature = 634	correl = 0.0924902	descr = N_Gram_TGCA
cnt = 304	feature = 356	correl = -0.130588	descr = N_Gram_CGTCG
cnt = 305	feature = 105	correl = 0.126577	descr = Fold_of_Target_NoEndbrace_noends_Pos_17
cnt = 306	feature = 71	correl = 0.0489133	descr = Fold_of_RNAi_Sequence_Pos_10
cnt = 307	feature = 17	correl = -0.0974862	descr = Position_Specific_Bin_Base_6_Base_A
cnt = 308	feature = 47	correl = 0.261498	descr = Gibbs_of_Target_Sequence__Pos_2_Step_1
cnt = 309	feature = 461	correl = 0.0512026	descr = N_Gram_GCGCC
cnt = 310	feature = 79	correl = -0.0483646	descr = Xue_Structure_Feature_A110
cnt = 311	feature = 420	correl = 0.0635363	descr = N_Gram_GAGGC
cnt = 312	feature = 424	correl = 0.0661687	descr = N_Gram_GATA
cnt = 313	feature = 34	correl = -0.0508569	descr = Position_Specific_Bin_Base_15_Base_A
cnt = 314	feature = 11	correl = -0.0653915	descr = Position_Specific_Bin_Base_4_Base_A
cnt = 315	feature = 53	correl = 0.0782014	descr = Gibbs_of_Target_Sequence__Pos_12_Step_1
cnt = 316	feature = 36	correl = -0.148573	descr = Position_Specific_Bin_Base_16_Base_A
cnt = 317	feature = 473	correl = 0.0858602	descr = N_Gram_GCTG
cnt = 318	feature = 357	correl = 0.169655	descr = N_Gram_CGTG
cnt = 319	feature = 274	correl = 0.0512262	descr = N_Gram_CAGA
cnt = 320	feature = 505	correl = 0.11473	descr = N_Gram_GGGC
cnt = 321	feature = 540	correl = 0.118949	descr = N_Gram_GTGG
cnt = 322	feature = 472	correl = -0.0965741	descr = N_Gram_GCTCC
cnt = 323	feature = 560	correl = -0.126069	descr = N_Gram_TAAG
cnt = 324	feature = 14	correl = 0.109627	descr = Position_Specific_Bin_Base_5_Base_C
cnt = 325	feature = 237	correl = -0.0476499	descr = N_Gram_ATGA
cnt = 326	feature = 252	correl = -0.0893484	descr = N_Gram_ATTT
cnt = 327	feature = 232	correl = -0.0768526	descr = N_Gram_ATCG
cnt = 328	feature = 22	correl = -0.0479109	descr = Position_Specific_Bin_Base_10_Base_C
cnt = 329	feature = 605	correl = -0.123104	descr = N_Gram_TCGAG
cnt = 330	feature = 76	correl = 0.0789703	descr = Fold_of_RNAi_Sequence_Pos_15
cnt = 331	feature = 543	correl = 0.0942007	descr = N_Gram_GTGT
cnt = 332	feature = 456	correl = 0.0994547	descr = N_Gram_GCCT
cnt = 333	feature = 499	correl = 0.0612823	descr = N_Gram_GGCT
cnt = 334	feature = 411	correl = -0.0543416	descr = N_Gram_GACG
cnt = 335	feature = 365	correl = 0.0795051	descr = N_Gram_CTA
cnt = 336	feature = 15	correl = 0.0543962	descr = Position_Specific_Bin_Base_5_Base_G
cnt = 337	feature = 54	correl = -0.0759403	descr = Gibbs_of_Target_Sequence__Pos_13_Step_1
cnt = 338	feature = 667	correl = -0.0576304	descr = N_Gram_TTAT
cnt = 339	feature = 448	correl = 0.0551662	descr = N_Gram_GCCA
cnt = 340	feature = 224	correl = -0.053129	descr = N_Gram_ATAC
cnt = 341	feature = 314	correl = 0.117496	descr = N_Gram_CCGGG
cnt = 342	feature = 56	correl = -0.0449353	descr = Gibbs_of_Target_Sequence__Pos_15_Step_1
cnt = 343	feature = 583	correl = 0.122361	descr = N_Gram_TCAG
cnt = 344	feature = 66	correl = 0.163259	descr = Fold_of_RNAi_Sequence_Pos_2
cnt = 345	feature = 485	correl = 0.109338	descr = N_Gram_GGAG
cnt = 346	feature = 656	correl = 0.0960825	descr = N_Gram_TGTG
cnt = 347	feature = 43	correl = 0.279493	descr = Position_Specific_Bin_Base_18_Base_G
cnt = 348	feature = 693	correl = -0.0468226	descr = N_Gram_TTTG
cnt = 349	feature = 649	correl = 0.0821641	descr = N_Gram_TGGT
cnt = 350	feature = 69	correl = 0.0759704	descr = Fold_of_RNAi_Sequence_Pos_6
cnt = 351	feature = 570	correl = -0.0465735	descr = N_Gram_TACTT
cnt = 352	feature = 58	correl = -0.179314	descr = Gibbs_of_Target_Sequence__Pos_18_Step_1
cnt = 353	feature = 281	correl = 0.132917	descr = N_Gram_CAGT
cnt = 354	feature = 601	correl = -0.108175	descr = N_Gram_TCCTT
cnt = 355	feature = 432	correl = -0.0644062	descr = N_Gram_GATT
cnt = 356	feature = 342	correl = 0.099732	descr = N_Gram_CGGC
cnt = 357	feature = 603	correl = -0.0867741	descr = N_Gram_TCGA
cnt = 358	feature = 683	correl = 0.0583121	descr = N_Gram_TTGG
cnt = 359	feature = 73	correl = 0.0863489	descr = Fold_of_RNAi_Sequence_Pos_12
cnt = 360	feature = 517	correl = 0.0554209	descr = N_Gram_GTAA
cnt = 361	feature = 299	correl = 0.0485756	descr = N_Gram_CCAT
cnt = 362	feature = 57	correl = -0.11194	descr = Gibbs_of_Target_Sequence__Pos_17_Step_1
cnt = 363	feature = 691	correl = -0.078504	descr = N_Gram_TTTCC
cnt = 364	feature = 680	correl = -0.0881419	descr = N_Gram_TTGC
cnt = 365	feature = 26	correl = 0.118928	descr = Position_Specific_Bin_Base_12_Base_C
cnt = 366	feature = 80	correl = 0.0690623	descr = Xue_Structure_Feature_A100
cnt = 367	feature = 678	correl = -0.0502219	descr = N_Gram_TTGA
cnt = 368	feature = 59	correl = -0.292329	descr = Gibbs_of_Target_Sequence__Pos_19_Step_1
cnt = 369	feature = 528	correl = -0.102257	descr = N_Gram_GTCG
cnt = 370	feature = 552	correl = 0.0620056	descr = N_Gram_GTTG
cnt = 371	feature = 676	correl = -0.220662	descr = N_Gram_TTCTC
cnt = 372	feature = 64	correl = 0.15833	descr = Fold_of_RNAi_Sequence_Pos_0
cnt = 373	feature = 692	correl = -0.114352	descr = N_Gram_TTTCT
cnt = 374	feature = 75	correl = 0.0981715	descr = Fold_of_RNAi_Sequence_Pos_14
cnt = 375	feature = 616	correl = -0.109802	descr = N_Gram_TCTCC
cnt = 376	feature = 502	correl = 0.0949211	descr = N_Gram_GGGA
cnt = 377	feature = 78	correl = 0.0997098	descr = Xue_Structure_Feature_A111
cnt = 378	feature = 586	correl = -0.0682701	descr = N_Gram_TCAT
cnt = 379	feature = 55	correl = -0.196625	descr = Gibbs_of_Target_Sequence__Pos_14_Step_1
cnt = 380	feature = 41	correl = -0.255427	descr = Position_Specific_Bin_Base_18_Base_A
cnt = 381	feature = 471	correl = -0.0912038	descr = N_Gram_GCTC
cnt = 382	feature = 419	correl = 0.0685691	descr = N_Gram_GAGG
cnt = 383	feature = 77	correl = 0.0661739	descr = Fold_of_RNAi_Sequence_Pos_16
cnt = 384	feature = 335	correl = 0.0650561	descr = N_Gram_CGCC
cnt = 385	feature = 297	correl = -0.0958582	descr = N_Gram_CCAG
cnt = 386	feature = 523	correl = -0.0860411	descr = N_Gram_GTC
cnt = 387	feature = 466	correl = -0.0787335	descr = N_Gram_GCGT
cnt = 388	feature = 391	correl = -0.212296	descr = N_Gram_CTTCT
cnt = 389	feature = 565	correl = -0.0711144	descr = N_Gram_TAC
cnt = 390	feature = 65	correl = 0.187737	descr = Fold_of_RNAi_Sequence_Pos_1
cnt = 391	feature = 641	correl = 0.0679978	descr = N_Gram_TGGC
cnt = 392	feature = 326	correl = -0.0476907	descr = N_Gram_CGA
cnt = 393	feature = 493	correl = 0.190541	descr = N_Gram_GGCC
cnt = 394	feature = 275	correl = -0.0516213	descr = N_Gram_CAGC
cnt = 395	feature = 557	correl = -0.0638355	descr = N_Gram_TAA
cnt = 396	feature = 696	correl = -0.146739	descr = N_Gram_TTTTC
cnt = 397	feature = 67	correl = 0.0897767	descr = Fold_of_RNAi_Sequence_Pos_3
cnt = 398	feature = 436	correl = 0.118347	descr = N_Gram_GCA
cnt = 399	feature = 284	correl = 0.0548268	descr = N_Gram_CAT
cnt = 400	feature = 625	correl = -0.0643192	descr = N_Gram_TGA
cnt = 401	feature = 677	correl = -0.120385	descr = N_Gram_TTCTT
cnt = 402	feature = 590	correl = -0.0921947	descr = N_Gram_TCCA
cnt = 403	feature = 255	correl = 0.140447	descr = N_Gram_CAA
cnt = 404	feature = 68	correl = 0.0616863	descr = Fold_of_RNAi_Sequence_Pos_4
cnt = 405	feature = 614	correl = -0.186339	descr = N_Gram_TCTC
cnt = 406	feature = 662	correl = -0.0926193	descr = N_Gram_TTA
cnt = 407	feature = 312	correl = 0.0571317	descr = N_Gram_CCGG
cnt = 408	feature = 598	correl = -0.0828948	descr = N_Gram_TCCT
cnt = 409	feature = 364	correl = -0.0500366	descr = N_Gram_CT
cnt = 410	feature = 652	correl = 0.0875173	descr = N_Gram_TGT
cnt = 411	feature = 479	correl = 0.136826	descr = N_Gram_GGA
cnt = 412	feature = 580	correl = 0.0574006	descr = N_Gram_TCA
cnt = 413	feature = 511	correl = 0.0883702	descr = N_Gram_GGT
cnt = 414	feature = 310	correl = 0.0717731	descr = N_Gram_CCG
cnt = 415	feature = 82	correl = 0.10386	descr = Xue_Structure_Feature_C111
cnt = 416	feature = 546	correl = 0.052667	descr = N_Gram_GTT
cnt = 417	feature = 501	correl = 0.15026	descr = N_Gram_GGG
cnt = 418	feature = 602	correl = -0.110016	descr = N_Gram_TCG
cnt = 419	feature = 416	correl = 0.0620889	descr = N_Gram_GAG
cnt = 420	feature = 695	correl = -0.156484	descr = N_Gram_TTTT
cnt = 421	feature = 83	correl = 0.0933448	descr = Xue_Structure_Feature_C110
cnt = 422	feature = 579	correl = -0.116747	descr = N_Gram_TC
cnt = 423	feature = 221	correl = -0.100486	descr = N_Gram_AT
cnt = 424	feature = 620	correl = -0.115902	descr = N_Gram_TCTT
cnt = 425	feature = 447	correl = 0.0919573	descr = N_Gram_GCC
cnt = 426	feature = 690	correl = -0.125022	descr = N_Gram_TTTC
cnt = 427	feature = 373	correl = -0.106501	descr = N_Gram_CTC
cnt = 428	feature = 458	correl = -0.0494335	descr = N_Gram_GCG
cnt = 429	feature = 675	correl = -0.238861	descr = N_Gram_TTCT
cnt = 430	feature = 624	correl = 0.060323	descr = N_Gram_TG
cnt = 431	feature = 688	correl = -0.0933832	descr = N_Gram_TTT
cnt = 432	feature = 339	correl = 0.0796415	descr = N_Gram_CGG
cnt = 433	feature = 399	correl = 0.0518076	descr = N_Gram_GA
cnt = 434	feature = 386	correl = -0.114192	descr = N_Gram_CTT
cnt = 435	feature = 376	correl = -0.118952	descr = N_Gram_CTCC
cnt = 436	feature = 556	correl = -0.0751972	descr = N_Gram_TA
cnt = 437	feature = 62	correl = -0.151537	descr = PF_RNAi_Fold_5'Free_Count
cnt = 438	feature = 611	correl = -0.104478	descr = N_Gram_TCT
cnt = 439	feature = 589	correl = -0.11792	descr = N_Gram_TCC
cnt = 440	feature = 669	correl = -0.171725	descr = N_Gram_TTC
cnt = 441	feature = 478	correl = 0.183511	descr = N_Gram_GG
cnt = 442	feature = 61	correl = -0.192875	descr = PF_RNAi_Fold_Energy
cnt = 443	feature = 86	correl = -0.154338	descr = Xue_Structure_Feature_C000
cnt = 444	feature = 45	correl = -0.1612	descr = Gibbs_of_Target_Sequence_
num rows = 521
num_elements = 231845
*
optimization finished, #iter = 671
nu = 0.475834
obj = -35.840661, rho = -0.656507
nSV = 367, nBSV = 149
num rows = 58
num_elements = 25810
*
optimization finished, #iter = 53
nu = 0.447597
obj = -4.285659, rho = -0.421569
nSV = 46, nBSV = 12
*
optimization finished, #iter = 671
nu = 0.475834
obj = -35.840661, rho = -0.656507
nSV = 367, nBSV = 149
CFS merit scores = 1.31031
CFS merit scores = 1.58705
CFS merit scores = 1.8344
CFS merit scores = 2.06157
CFS merit scores = 2.26498
CFS merit scores = 2.45308
CFS merit scores = 2.62868
CFS merit scores = 2.79374
CFS merit scores = 2.94984
CFS merit scores = 3.09764
CFS merit scores = 3.23716
CFS merit scores = 3.37002
CFS merit scores = 3.49728
CFS merit scores = 3.61934
CFS merit scores = 3.73513
CFS merit scores = 3.84488
CFS merit scores = 3.95114
CFS merit scores = 4.05431
CFS merit scores = 4.15468
CFS merit scores = 4.25198
CFS merit scores = 4.34591
CFS merit scores = 4.43731
CFS merit scores = 4.52625
CFS merit scores = 4.61253
CFS merit scores = 4.6952
CFS merit scores = 4.776
CFS merit scores = 4.85451
CFS merit scores = 4.93077
CFS merit scores = 5.00553
CFS merit scores = 5.07867
CFS merit scores = 5.15061
CFS merit scores = 5.22092
CFS merit scores = 5.28985
CFS merit scores = 5.35727
CFS merit scores = 5.42303
CFS merit scores = 5.48726
CFS merit scores = 5.54978
CFS merit scores = 5.61112
CFS merit scores = 5.67106
CFS merit scores = 5.72958
CFS merit scores = 5.78663
CFS merit scores = 5.84246
CFS merit scores = 5.89679
CFS merit scores = 5.94837
CFS merit scores = 5.99827
CFS merit scores = 6.04714
CFS merit scores = 6.09423
CFS merit scores = 6.13981
CFS merit scores = 6.18411
CFS merit scores = 6.22773
CFS merit scores = 6.26875
CFS merit scores = 6.30897
CFS merit scores = 6.34756
CFS merit scores = 6.382
CFS merit scores = 6.41424
CFS merit scores = 6.44533
CFS merit scores = 6.4751
CFS merit scores = 6.50335
CFS merit scores = 6.53139
CFS merit scores = 6.55749
CFS merit scores = 6.58146
CFS merit scores = 6.60358
CFS merit scores = 6.62431
CFS merit scores = 6.6445
CFS merit scores = 6.66291
CFS merit scores = 6.68094
CFS merit scores = 6.69893
CFS merit scores = 6.71561
CFS merit scores = 6.73176
CFS merit scores = 6.7469
CFS merit scores = 6.76169
CFS merit scores = 6.77656
CFS merit scores = 6.79131
CFS merit scores = 6.80573
CFS merit scores = 6.81948
CFS merit scores = 6.83125
CFS merit scores = 6.84137
CFS merit scores = 6.85084
CFS merit scores = 6.85908
CFS merit scores = 6.86592
CFS merit scores = 6.87265
CFS merit scores = 6.87916
CFS merit scores = 6.88567
CFS merit scores = 6.89221
CFS merit scores = 6.89884
CFS merit scores = 6.90557
CFS merit scores = 6.91212
CFS merit scores = 6.91838
CFS merit scores = 6.92473
CFS merit scores = 6.92984
CFS merit scores = 6.93488
CFS merit scores = 6.93974
CFS merit scores = 6.94389
CFS merit scores = 6.94759
CFS merit scores = 6.95098
CFS merit scores = 6.9533
CFS merit scores = 6.95576
CFS merit scores = 6.95761
CFS merit scores = 6.95944
CFS merit scores = 6.96005
CFS merit scores = 6.96034
CFS merit scores = 6.95996
CFS merit scores = 6.95891
CFS merit scores = 6.95759
CFS merit scores = 6.95635
CFS merit scores = 6.95476
CFS merit scores = 6.9532
CFS merit scores = 6.95087
CFS merit scores = 6.94886
CFS merit scores = 6.94681
CFS merit scores = 6.94489
CFS merit scores = 6.94182
CFS merit scores = 6.9387
CFS merit scores = 6.93568
CFS merit scores = 6.93151
CFS merit scores = 6.92683
CFS merit scores = 6.9224
CFS merit scores = 6.91755
CFS merit scores = 6.91285
CFS merit scores = 6.90836
CFS merit scores = 6.90407
CFS merit scores = 6.89999
CFS merit scores = 6.89599
CFS merit scores = 6.89227
CFS merit scores = 6.88728
CFS merit scores = 6.88214
CFS merit scores = 6.87719
CFS merit scores = 6.87221
CFS merit scores = 6.86668
CFS merit scores = 6.86147
CFS merit scores = 6.85643
CFS merit scores = 6.85159
CFS merit scores = 6.847
CFS merit scores = 6.84207
CFS merit scores = 6.83711
CFS merit scores = 6.83242
CFS merit scores = 6.82754
CFS merit scores = 6.82267
CFS merit scores = 6.81771
CFS merit scores = 6.81297
CFS merit scores = 6.80838
CFS merit scores = 6.80356
CFS merit scores = 6.7989
CFS merit scores = 6.79371
CFS merit scores = 6.78853
CFS merit scores = 6.78359
CFS merit scores = 6.77883
CFS merit scores = 6.77427
CFS merit scores = 6.76939
CFS merit scores = 6.76359
CFS merit scores = 6.7581
CFS merit scores = 6.75286
CFS merit scores = 6.74694
CFS merit scores = 6.74106
CFS merit scores = 6.73506
CFS merit scores = 6.72902
CFS merit scores = 6.72296
CFS merit scores = 6.71689
CFS merit scores = 6.71101
CFS merit scores = 6.7053
CFS merit scores = 6.69981
CFS merit scores = 6.69439
CFS merit scores = 6.68802
CFS merit scores = 6.68104
CFS merit scores = 6.67411
CFS merit scores = 6.66736
CFS merit scores = 6.66095
CFS merit scores = 6.65475
CFS merit scores = 6.64877
CFS merit scores = 6.64287
CFS merit scores = 6.63673
CFS merit scores = 6.63037
CFS merit scores = 6.62417
CFS merit scores = 6.61785
CFS merit scores = 6.61152
CFS merit scores = 6.60524
CFS merit scores = 6.59911
CFS merit scores = 6.59321
CFS merit scores = 6.5873
CFS merit scores = 6.58125
CFS merit scores = 6.57533
CFS merit scores = 6.56916
CFS merit scores = 6.56313
CFS merit scores = 6.55702
CFS merit scores = 6.5509
CFS merit scores = 6.54482
CFS merit scores = 6.53887
CFS merit scores = 6.53314
CFS merit scores = 6.52753
CFS merit scores = 6.52196
CFS merit scores = 6.5162
CFS merit scores = 6.50996
CFS merit scores = 6.50385
CFS merit scores = 6.4977
CFS merit scores = 6.49168
CFS merit scores = 6.48553
CFS merit scores = 6.47847
CFS merit scores = 6.47143
CFS merit scores = 6.46454
CFS merit scores = 6.45769
CFS merit scores = 6.45022
CFS merit scores = 6.44289
CFS merit scores = 6.43572
CFS merit scores = 6.42865
CFS merit scores = 6.42141
CFS merit scores = 6.41429
CFS merit scores = 6.40729
CFS merit scores = 6.40046
CFS merit scores = 6.3937
CFS merit scores = 6.38699
CFS merit scores = 6.38006
CFS merit scores = 6.37305
CFS merit scores = 6.36617
CFS merit scores = 6.35914
CFS merit scores = 6.35216
CFS merit scores = 6.34515
CFS merit scores = 6.33814
CFS merit scores = 6.33129
CFS merit scores = 6.32437
CFS merit scores = 6.31754
CFS merit scores = 6.31061
CFS merit scores = 6.30341
CFS merit scores = 6.29618
CFS merit scores = 6.28915
CFS merit scores = 6.28202
CFS merit scores = 6.27511
CFS merit scores = 6.26802
CFS merit scores = 6.2607
CFS merit scores = 6.2533
CFS merit scores = 6.24593
CFS merit scores = 6.23857
CFS merit scores = 6.23131
CFS merit scores = 6.22418
CFS merit scores = 6.21708
CFS merit scores = 6.20998
CFS merit scores = 6.20298
CFS merit scores = 6.19611
CFS merit scores = 6.18934
CFS merit scores = 6.18256
CFS merit scores = 6.17562
CFS merit scores = 6.16875
CFS merit scores = 6.16191
CFS merit scores = 6.15492
CFS merit scores = 6.14776
CFS merit scores = 6.14047
CFS merit scores = 6.13324
CFS merit scores = 6.12607
CFS merit scores = 6.11863
CFS merit scores = 6.11126
CFS merit scores = 6.10397
CFS merit scores = 6.09674
CFS merit scores = 6.08965
CFS merit scores = 6.08264
CFS merit scores = 6.07577
CFS merit scores = 6.06887
CFS merit scores = 6.06181
CFS merit scores = 6.05485
CFS merit scores = 6.0478
CFS merit scores = 6.04061
CFS merit scores = 6.0335
CFS merit scores = 6.02649
CFS merit scores = 6.01949
CFS merit scores = 6.01244
CFS merit scores = 6.005
CFS merit scores = 5.99767
CFS merit scores = 5.99044
CFS merit scores = 5.9833
CFS merit scores = 5.97623
CFS merit scores = 5.96905
CFS merit scores = 5.96189
CFS merit scores = 5.95482
CFS merit scores = 5.94772
CFS merit scores = 5.94073
CFS merit scores = 5.93375
CFS merit scores = 5.92688
CFS merit scores = 5.92011
CFS merit scores = 5.91333
CFS merit scores = 5.90662
CFS merit scores = 5.90005
CFS merit scores = 5.8934
CFS merit scores = 5.88683
CFS merit scores = 5.88032
CFS merit scores = 5.87384
CFS merit scores = 5.86741
CFS merit scores = 5.86113
CFS merit scores = 5.85487
CFS merit scores = 5.8486
CFS merit scores = 5.84244
CFS merit scores = 5.83634
CFS merit scores = 5.83034
CFS merit scores = 5.82414
CFS merit scores = 5.81797
CFS merit scores = 5.81184
CFS merit scores = 5.80583
CFS merit scores = 5.79981
CFS merit scores = 5.7939
CFS merit scores = 5.78791
CFS merit scores = 5.78201
CFS merit scores = 5.7759
CFS merit scores = 5.76971
CFS merit scores = 5.76364
CFS merit scores = 5.75759
CFS merit scores = 5.7515
CFS merit scores = 5.74546
CFS merit scores = 5.73954
CFS merit scores = 5.73358
CFS merit scores = 5.72766
CFS merit scores = 5.72167
CFS merit scores = 5.71577
CFS merit scores = 5.70988
CFS merit scores = 5.70401
CFS merit scores = 5.69819
CFS merit scores = 5.69241
CFS merit scores = 5.68663
CFS merit scores = 5.68096
CFS merit scores = 5.67518
CFS merit scores = 5.66949
CFS merit scores = 5.66375
CFS merit scores = 5.65811
CFS merit scores = 5.65246
CFS merit scores = 5.64686
CFS merit scores = 5.64135
CFS merit scores = 5.63586
CFS merit scores = 5.63027
CFS merit scores = 5.62481
CFS merit scores = 5.61927
CFS merit scores = 5.61376
CFS merit scores = 5.60832
CFS merit scores = 5.60282
CFS merit scores = 5.59732
CFS merit scores = 5.59181
CFS merit scores = 5.58638
CFS merit scores = 5.58092
CFS merit scores = 5.57556
CFS merit scores = 5.57013
CFS merit scores = 5.56479
CFS merit scores = 5.55949
CFS merit scores = 5.55418
CFS merit scores = 5.54892
CFS merit scores = 5.54365
CFS merit scores = 5.5384
CFS merit scores = 5.5332
CFS merit scores = 5.52804
CFS merit scores = 5.52284
CFS merit scores = 5.5177
CFS merit scores = 5.51257
CFS merit scores = 5.50729
CFS merit scores = 5.50211
CFS merit scores = 5.4969
CFS merit scores = 5.4918
CFS merit scores = 5.48665
CFS merit scores = 5.48152
CFS merit scores = 5.47647
CFS merit scores = 5.47142
CFS merit scores = 5.4663
CFS merit scores = 5.4612
CFS merit scores = 5.45611
CFS merit scores = 5.45109
CFS merit scores = 5.44584
CFS merit scores = 5.44059
CFS merit scores = 5.43539
CFS merit scores = 5.43016
CFS merit scores = 5.42493
CFS merit scores = 5.41972
CFS merit scores = 5.41447
CFS merit scores = 5.40932
CFS merit scores = 5.40418
CFS merit scores = 5.39911
CFS merit scores = 5.39405
CFS merit scores = 5.389
CFS merit scores = 5.384
CFS merit scores = 5.37897
CFS merit scores = 5.37397
CFS merit scores = 5.36899
CFS merit scores = 5.36397
CFS merit scores = 5.35896
CFS merit scores = 5.35395
CFS merit scores = 5.34901
CFS merit scores = 5.34404
CFS merit scores = 5.33895
CFS merit scores = 5.3339
CFS merit scores = 5.32876
CFS merit scores = 5.32366
CFS merit scores = 5.31863
CFS merit scores = 5.31357
CFS merit scores = 5.30853
CFS merit scores = 5.30343
CFS merit scores = 5.29835
CFS merit scores = 5.29331
CFS merit scores = 5.28825
CFS merit scores = 5.28316
CFS merit scores = 5.27802
CFS merit scores = 5.27293
CFS merit scores = 5.26776
CFS merit scores = 5.2626
CFS merit scores = 5.25746
CFS merit scores = 5.25236
CFS merit scores = 5.24726
CFS merit scores = 5.24219
CFS merit scores = 5.23714
CFS merit scores = 5.23206
CFS merit scores = 5.22686
CFS merit scores = 5.22169
CFS merit scores = 5.21661
CFS merit scores = 5.21156
CFS merit scores = 5.20642
CFS merit scores = 5.20121
CFS merit scores = 5.19604
CFS merit scores = 5.19086
CFS merit scores = 5.18567
CFS merit scores = 5.1805
CFS merit scores = 5.17533
CFS merit scores = 5.17004
CFS merit scores = 5.16457
CFS merit scores = 5.15914
CFS merit scores = 5.15369
CFS merit scores = 5.14819
CFS merit scores = 5.14266
CFS merit scores = 5.13715
CFS merit scores = 5.13158
CFS merit scores = 5.12606
CFS merit scores = 5.12055
CFS merit scores = 5.11481
CFS merit scores = 5.10903
CFS merit scores = 5.10321
CFS merit scores = 5.09715
CFS merit scores = 5.09117
CFS merit scores = 5.0852
CFS merit scores = 5.07927
CFS merit scores = 5.07334
CFS merit scores = 5.06737
CFS merit scores = 5.06138
CFS merit scores = 5.05514
CFS merit scores = 5.0487
CFS merit scores = 5.04236
CFS merit scores = 5.03602
CFS merit scores = 5.02937
CFS merit scores = 5.02271
CFS merit scores = 5.01611
CFS merit scores = 5.00935
CFS merit scores = 5.00262
CFS merit scores = 4.99584
CFS merit scores = 4.98894
CFS merit scores = 4.98186
CFS merit scores = 4.97478
CFS merit scores = 4.96769
CFS merit scores = 4.96063
CFS merit scores = 4.95361
CFS merit scores = 4.94655
CFS merit scores = 4.93943
CFS merit scores = 4.93212
CFS merit scores = 4.92484
CFS merit scores = 4.91743
CFS merit scores = 4.91006
CFS merit scores = 4.90269
CFS merit scores = 4.89534
CFS merit scores = 4.88741
CFS merit scores = 4.87951
CFS merit scores = 4.87168
CFS merit scores = 4.86386
CFS merit scores = 4.85569
CFS merit scores = 4.84756
CFS merit scores = 4.83933
CFS merit scores = 4.83061
CFS merit scores = 4.82179
CFS merit scores = 4.81303
CFS merit scores = 4.80436
CFS merit scores = 4.79374
CFS merit scores = 4.77831
cnt = 1	feature = 62	correl = -0.31031	descr = Gibbs_of_Target_Sequence__Pos_19_Step_1
cnt = 2	feature = 618	correl = -0.209582	descr = N_Gram_TCTC
cnt = 3	feature = 554	correl = 0.0827932	descr = N_Gram_GTTCC
cnt = 4	feature = 228	correl = -0.0860007	descr = N_Gram_ATACT
cnt = 5	feature = 357	correl = 0.0705788	descr = N_Gram_CGTGA
cnt = 6	feature = 545	correl = 0.0571925	descr = N_Gram_GTGCG
cnt = 7	feature = 339	correl = -0.0491935	descr = N_Gram_CGCTG
cnt = 8	feature = 406	correl = 0.0452153	descr = N_Gram_GACAG
cnt = 9	feature = 335	correl = 0.0452153	descr = N_Gram_CGCCA
cnt = 10	feature = 613	correl = 0.0945333	descr = N_Gram_TCGGC
cnt = 11	feature = 529	correl = 0.0505135	descr = N_Gram_GTATA
cnt = 12	feature = 609	correl = 0.0804424	descr = N_Gram_TCGAC
cnt = 13	feature = 399	correl = 0.0684652	descr = N_Gram_GAAAC
cnt = 14	feature = 365	correl = 0.0452153	descr = N_Gram_CTAAA
cnt = 15	feature = 527	correl = 0.0486508	descr = N_Gram_GTAAA
cnt = 16	feature = 367	correl = 0.0663516	descr = N_Gram_CTAGG
cnt = 17	feature = 640	correl = 0.0522607	descr = N_Gram_TGCCG
cnt = 18	feature = 471	correl = 0.0452153	descr = N_Gram_GCGTA
cnt = 19	feature = 515	correl = 0.0452153	descr = N_Gram_GGGCT
cnt = 20	feature = 671	correl = 0.073979	descr = N_Gram_TTCAA
cnt = 21	feature = 407	correl = -0.0682308	descr = N_Gram_GACCC
cnt = 22	feature = 563	correl = -0.0463753	descr = N_Gram_TAACG
cnt = 23	feature = 244	correl = -0.0454018	descr = N_Gram_ATGCA
cnt = 24	feature = 631	correl = -0.0611613	descr = N_Gram_TGAGA
cnt = 25	feature = 237	correl = -0.0491935	descr = N_Gram_ATCGC
cnt = 26	feature = 628	correl = 0.0513395	descr = N_Gram_TGAAA
cnt = 27	feature = 448	correl = -0.0451129	descr = N_Gram_GCATG
cnt = 28	feature = 305	correl = 0.114852	descr = N_Gram_CCCCC
cnt = 29	feature = 426	correl = -0.0556744	descr = N_Gram_GATCG
cnt = 30	feature = 537	correl = -0.0459526	descr = N_Gram_GTCGC
cnt = 31	feature = 306	correl = 0.0452153	descr = N_Gram_CCCCG
cnt = 32	feature = 552	correl = 0.088939	descr = N_Gram_GTTAA
cnt = 33	feature = 231	correl = 0.0716851	descr = N_Gram_ATAGT
cnt = 34	feature = 651	correl = 0.0762429	descr = N_Gram_TGGGG
cnt = 35	feature = 688	correl = 0.0849871	descr = N_Gram_TTGTG
cnt = 36	feature = 572	correl = 0.045862	descr = N_Gram_TAGAC
cnt = 37	feature = 210	correl = -0.0496904	descr = N_Gram_AGGGC
cnt = 38	feature = 269	correl = -0.044525	descr = N_Gram_CACCC
cnt = 39	feature = 599	correl = 0.061186	descr = N_Gram_TCCCA
cnt = 40	feature = 420	correl = 0.0939614	descr = N_Gram_GAGTC
cnt = 41	feature = 400	correl = 0.101525	descr = N_Gram_GAAAG
cnt = 42	feature = 579	correl = 0.0755747	descr = N_Gram_TATAT
cnt = 43	feature = 617	correl = 0.0566459	descr = N_Gram_TCTAC
cnt = 44	feature = 600	correl = 0.0471599	descr = N_Gram_TCCGA
cnt = 45	feature = 612	correl = 0.0739016	descr = N_Gram_TCGGA
cnt = 46	feature = 286	correl = -0.0522777	descr = N_Gram_CATAT
cnt = 47	feature = 557	correl = 0.0450469	descr = N_Gram_GTTGC
cnt = 48	feature = 521	correl = -0.0442555	descr = N_Gram_GGGTT
cnt = 49	feature = 520	correl = 0.0570243	descr = N_Gram_GGGTC
cnt = 50	feature = 312	correl = 0.0709082	descr = N_Gram_CCGGC
cnt = 51	feature = 463	correl = 0.0447646	descr = N_Gram_GCGAG
cnt = 52	feature = 666	correl = -0.0561891	descr = N_Gram_TTACC
cnt = 53	feature = 553	correl = -0.0519099	descr = N_Gram_GTTAC
cnt = 54	feature = 324	correl = 0.0669036	descr = N_Gram_CCTGC
cnt = 55	feature = 251	correl = -0.0752	descr = N_Gram_ATTAC
cnt = 56	feature = 267	correl = 0.0597923	descr = N_Gram_CACAT
cnt = 57	feature = 687	correl = -0.0537445	descr = N_Gram_TTGGA
cnt = 58	feature = 493	correl = 0.0656774	descr = N_Gram_GGATT
cnt = 59	feature = 674	correl = 0.0446517	descr = N_Gram_TTCGA
cnt = 60	feature = 317	correl = -0.0486993	descr = N_Gram_CCGTC
cnt = 61	feature = 353	correl = -0.0701527	descr = N_Gram_CGTAA
cnt = 62	feature = 461	correl = 0.152783	descr = N_Gram_GCCTT
cnt = 63	feature = 532	correl = -0.0510266	descr = N_Gram_GTCAA
cnt = 64	feature = 604	correl = 0.0556281	descr = N_Gram_TCCTA
cnt = 65	feature = 362	correl = 0.113593	descr = N_Gram_CGTTT
cnt = 66	feature = 291	correl = -0.0497901	descr = N_Gram_CATGC
cnt = 67	feature = 347	correl = 0.067119	descr = N_Gram_CGGCG
cnt = 68	feature = 404	correl = 0.0534807	descr = N_Gram_GAATC
cnt = 69	feature = 226	correl = -0.136112	descr = N_Gram_ATAAG
cnt = 70	feature = 304	correl = 0.084172	descr = N_Gram_CCCAC
cnt = 71	feature = 437	correl = 0.0610067	descr = N_Gram_GCAAA
cnt = 72	feature = 212	correl = 0.0443785	descr = N_Gram_AGGTT
cnt = 73	feature = 614	correl = -0.0741793	descr = N_Gram_TCGGG
cnt = 74	feature = 621	correl = 0.0483682	descr = N_Gram_TCTCG
cnt = 75	feature = 439	correl = 0.0730865	descr = N_Gram_GCAAT
cnt = 76	feature = 209	correl = -0.0562116	descr = N_Gram_AGGCT
cnt = 77	feature = 409	correl = -0.063562	descr = N_Gram_GACCT
cnt = 78	feature = 555	correl = -0.0483674	descr = N_Gram_GTTCG
cnt = 79	feature = 300	correl = -0.0625959	descr = N_Gram_CCATA
cnt = 80	feature = 548	correl = 0.13874	descr = N_Gram_GTGGC
cnt = 81	feature = 491	correl = 0.0897147	descr = N_Gram_GGAGT
cnt = 82	feature = 160	correl = 0.0629792	descr = N_Gram_ACAGG
cnt = 83	feature = 412	correl = 0.0967246	descr = N_Gram_GACTA
cnt = 84	feature = 518	correl = 0.0519346	descr = N_Gram_GGGGG
cnt = 85	feature = 573	correl = -0.050698	descr = N_Gram_TAGAT
cnt = 86	feature = 423	correl = 0.0460437	descr = N_Gram_GATAC
cnt = 87	feature = 525	correl = -0.0538694	descr = N_Gram_GGTGT
cnt = 88	feature = 455	correl = 0.061349	descr = N_Gram_GCCCG
cnt = 89	feature = 664	correl = -0.0542518	descr = N_Gram_TTAAT
cnt = 90	feature = 456	correl = -0.0466652	descr = N_Gram_GCCCT
cnt = 91	feature = 323	correl = 0.0600602	descr = N_Gram_CCTGA
cnt = 92	feature = 410	correl = 0.088939	descr = N_Gram_GACGG
cnt = 93	feature = 584	correl = 0.0766128	descr = N_Gram_TCAAA
cnt = 94	feature = 451	correl = -0.0448584	descr = N_Gram_GCCAA
cnt = 95	feature = 392	correl = -0.132209	descr = N_Gram_CTTGC
cnt = 96	feature = 611	correl = -0.0491935	descr = N_Gram_TCGCA
cnt = 97	feature = 546	correl = 0.0847198	descr = N_Gram_GTGCT
cnt = 98	feature = 402	correl = -0.0439824	descr = N_Gram_GAAGG
cnt = 99	feature = 483	correl = 0.120941	descr = N_Gram_GGAAA
cnt = 100	feature = 685	correl = 0.0592031	descr = N_Gram_TTGCA
cnt = 101	feature = 220	correl = 0.088939	descr = N_Gram_AGTTA
cnt = 102	feature = 441	correl = 0.0831887	descr = N_Gram_GCACT
cnt = 103	feature = 501	correl = 0.100886	descr = N_Gram_GGCGC
cnt = 104	feature = 265	correl = 0.0524058	descr = N_Gram_CAATA
cnt = 105	feature = 366	correl = 0.0566459	descr = N_Gram_CTACT
cnt = 106	feature = 632	correl = 0.0438967	descr = N_Gram_TGAGT
cnt = 107	feature = 504	correl = 0.061944	descr = N_Gram_GGCTC
cnt = 108	feature = 211	correl = 0.0784616	descr = N_Gram_AGGGG
cnt = 109	feature = 484	correl = -0.0496958	descr = N_Gram_GGAAC
cnt = 110	feature = 681	correl = -0.0595496	descr = N_Gram_TTGAA
cnt = 111	feature = 405	correl = 0.0447209	descr = N_Gram_GACAC
cnt = 112	feature = 277	correl = 0.0780894	descr = N_Gram_CAGCG
cnt = 113	feature = 232	correl = 0.0862097	descr = N_Gram_ATATA
cnt = 114	feature = 387	correl = -0.111145	descr = N_Gram_CTTAT
cnt = 115	feature = 650	correl = 0.0533849	descr = N_Gram_TGGGA
cnt = 116	feature = 295	correl = 0.0625274	descr = N_Gram_CCACC
cnt = 117	feature = 207	correl = 0.0453326	descr = N_Gram_AGGCC
cnt = 118	feature = 225	correl = -0.0440871	descr = N_Gram_ATAAC
cnt = 119	feature = 328	correl = -0.0890206	descr = N_Gram_CGACG
cnt = 120	feature = 460	correl = 0.0641225	descr = N_Gram_GCCTC
cnt = 121	feature = 308	correl = 0.0689923	descr = N_Gram_CCCGC
cnt = 122	feature = 528	correl = 0.048611	descr = N_Gram_GTAGT
cnt = 123	feature = 447	correl = 0.0947159	descr = N_Gram_GCATC
cnt = 124	feature = 630	correl = 0.0459658	descr = N_Gram_TGACA
cnt = 125	feature = 645	correl = 0.0891381	descr = N_Gram_TGGAG
cnt = 126	feature = 276	correl = 0.0547211	descr = N_Gram_CAGCC
cnt = 127	feature = 635	correl = -0.048706	descr = N_Gram_TGATC
cnt = 128	feature = 610	correl = -0.0908316	descr = N_Gram_TCGAG
cnt = 129	feature = 523	correl = 0.0686204	descr = N_Gram_GGTCA
cnt = 130	feature = 660	correl = 0.0509119	descr = N_Gram_TGTGT
cnt = 131	feature = 468	correl = 0.0659829	descr = N_Gram_GCGGG
cnt = 132	feature = 345	correl = 0.105894	descr = N_Gram_CGGCA
cnt = 133	feature = 361	correl = -0.0474185	descr = N_Gram_CGTTC
cnt = 134	feature = 469	correl = 0.0652256	descr = N_Gram_GCGGT
cnt = 135	feature = 309	correl = 0.0515678	descr = N_Gram_CCCGG
cnt = 136	feature = 408	correl = 0.0674867	descr = N_Gram_GACCG
cnt = 137	feature = 281	correl = 0.0813157	descr = N_Gram_CAGGC
cnt = 138	feature = 601	correl = -0.0746333	descr = N_Gram_TCCGC
cnt = 139	feature = 238	correl = -0.104324	descr = N_Gram_ATCGG
cnt = 140	feature = 432	correl = -0.0740815	descr = N_Gram_GATTA
cnt = 141	feature = 274	correl = -0.0455864	descr = N_Gram_CACTG
cnt = 142	feature = 533	correl = 0.176846	descr = N_Gram_GTCAG
cnt = 143	feature = 569	correl = 0.0727123	descr = N_Gram_TACGA
cnt = 144	feature = 351	correl = -0.0731294	descr = N_Gram_CGGTA
cnt = 145	feature = 442	correl = -0.0643899	descr = N_Gram_GCAGA
cnt = 146	feature = 219	correl = 0.105505	descr = N_Gram_AGTGT
cnt = 147	feature = 332	correl = -0.0610882	descr = N_Gram_CGATC
cnt = 148	feature = 514	correl = 0.0779741	descr = N_Gram_GGGCG
cnt = 149	feature = 634	correl = 0.0542973	descr = N_Gram_TGATA
cnt = 150	feature = 329	correl = 0.0857465	descr = N_Gram_CGAGG
cnt = 151	feature = 558	correl = 0.0490356	descr = N_Gram_GTTGG
cnt = 152	feature = 322	correl = 0.0440555	descr = N_Gram_CCTCT
cnt = 153	feature = 266	correl = 0.0836267	descr = N_Gram_CACAG
cnt = 154	feature = 275	correl = 0.0470806	descr = N_Gram_CAGCA
cnt = 155	feature = 466	correl = 0.052261	descr = N_Gram_GCGGA
cnt = 156	feature = 429	correl = -0.0578841	descr = N_Gram_GATGC
cnt = 157	feature = 318	correl = 0.102805	descr = N_Gram_CCGTG
cnt = 158	feature = 653	correl = 0.055239	descr = N_Gram_TGGTA
cnt = 159	feature = 551	correl = 0.0559484	descr = N_Gram_GTGTG
cnt = 160	feature = 578	correl = -0.0500121	descr = N_Gram_TATAC
cnt = 161	feature = 574	correl = 0.0883375	descr = N_Gram_TAGCA
cnt = 162	feature = 543	correl = 0.0615468	descr = N_Gram_GTGAC
cnt = 163	feature = 433	correl = 0.0488055	descr = N_Gram_GATTG
cnt = 164	feature = 453	correl = 0.0512733	descr = N_Gram_GCCAT
cnt = 165	feature = 419	correl = 0.0464714	descr = N_Gram_GAGGT
cnt = 166	feature = 538	correl = 0.0989123	descr = N_Gram_GTCGG
cnt = 167	feature = 424	correl = 0.0663212	descr = N_Gram_GATAT
cnt = 168	feature = 473	correl = 0.0952818	descr = N_Gram_GCGTG
cnt = 169	feature = 206	correl = 0.0852223	descr = N_Gram_AGGCA
cnt = 170	feature = 575	correl = -0.0519719	descr = N_Gram_TAGCC
cnt = 171	feature = 499	correl = 0.150855	descr = N_Gram_GGCCT
cnt = 172	feature = 536	correl = -0.0826746	descr = N_Gram_GTCGA
cnt = 173	feature = 214	correl = 0.125266	descr = N_Gram_AGTAA
cnt = 174	feature = 319	correl = 0.0585777	descr = N_Gram_CCTA
cnt = 175	feature = 321	correl = -0.0938671	descr = N_Gram_CCTCC
cnt = 176	feature = 655	correl = -0.066847	descr = N_Gram_TGTCA
cnt = 177	feature = 577	correl = 0.0446861	descr = N_Gram_TAGTG
cnt = 178	feature = 247	correl = 0.0737142	descr = N_Gram_ATGGG
cnt = 179	feature = 342	correl = 0.0640402	descr = N_Gram_CGGAA
cnt = 180	feature = 389	correl = 0.0497046	descr = N_Gram_CTTCC
cnt = 181	feature = 615	correl = -0.0510315	descr = N_Gram_TCGTC
cnt = 182	feature = 360	correl = 0.0539643	descr = N_Gram_CGTGT
cnt = 183	feature = 280	correl = 0.086195	descr = N_Gram_CAGGA
cnt = 184	feature = 526	correl = 0.057652	descr = N_Gram_GGTTG
cnt = 185	feature = 394	correl = 0.078722	descr = N_Gram_CTTGT
cnt = 186	feature = 595	correl = 0.0846375	descr = N_Gram_TCCAA
cnt = 187	feature = 458	correl = 0.0725619	descr = N_Gram_GCCGG
cnt = 188	feature = 343	correl = 0.0581897	descr = N_Gram_CGGAC
cnt = 189	feature = 565	correl = -0.0511209	descr = N_Gram_TAAGA
cnt = 190	feature = 479	correl = 0.0808935	descr = N_Gram_GCTGG
cnt = 191	feature = 624	correl = -0.109772	descr = N_Gram_TCTTA
cnt = 192	feature = 512	correl = 0.0519346	descr = N_Gram_GGGCA
cnt = 193	feature = 397	correl = 0.0822662	descr = N_Gram_CTTTG
cnt = 194	feature = 230	correl = 0.0470591	descr = N_Gram_ATAGC
cnt = 195	feature = 379	correl = -0.0931367	descr = N_Gram_CTCTC
cnt = 196	feature = 467	correl = 0.0713413	descr = N_Gram_GCGGC
cnt = 197	feature = 646	correl = 0.087776	descr = N_Gram_TGGCC
cnt = 198	feature = 303	correl = 0.0538727	descr = N_Gram_CCCAA
cnt = 199	feature = 284	correl = 0.132752	descr = N_Gram_CAGTG
cnt = 200	feature = 413	correl = -0.0683846	descr = N_Gram_GACTG
cnt = 201	feature = 368	correl = 0.106119	descr = N_Gram_CTAT
cnt = 202	feature = 235	correl = -0.0513973	descr = N_Gram_ATCCT
cnt = 203	feature = 505	correl = 0.132381	descr = N_Gram_GGCTT
cnt = 204	feature = 659	correl = 0.106172	descr = N_Gram_TGTGG
cnt = 205	feature = 644	correl = -0.0507403	descr = N_Gram_TGGAA
cnt = 206	feature = 675	correl = -0.0595496	descr = N_Gram_TTCGG
cnt = 207	feature = 475	correl = 0.0781606	descr = N_Gram_GCTCA
cnt = 208	feature = 656	correl = 0.0523178	descr = N_Gram_TGTCC
cnt = 209	feature = 540	correl = -0.0954529	descr = N_Gram_GTCTT
cnt = 210	feature = 488	correl = 0.0988439	descr = N_Gram_GGACG
cnt = 211	feature = 492	correl = -0.0766675	descr = N_Gram_GGATC
cnt = 212	feature = 686	correl = -0.136441	descr = N_Gram_TTGCG
cnt = 213	feature = 327	correl = -0.0457862	descr = N_Gram_CGAC
cnt = 214	feature = 445	correl = 0.0505385	descr = N_Gram_GCAGT
cnt = 215	feature = 289	correl = -0.0859895	descr = N_Gram_CATCG
cnt = 216	feature = 255	correl = -0.0809794	descr = N_Gram_ATTTG
cnt = 217	feature = 522	correl = -0.0564729	descr = N_Gram_GGTAA
cnt = 218	feature = 270	correl = 0.0746547	descr = N_Gram_CACCT
cnt = 219	feature = 352	correl = 0.058078	descr = N_Gram_CGGTT
cnt = 220	feature = 416	correl = 0.0978394	descr = N_Gram_GAGCT
cnt = 221	feature = 378	correl = 0.0598995	descr = N_Gram_CTCTA
cnt = 222	feature = 395	correl = 0.0732961	descr = N_Gram_CTTTA
cnt = 223	feature = 510	correl = 0.104254	descr = N_Gram_GGGAG
cnt = 224	feature = 242	correl = -0.0560284	descr = N_Gram_ATGAT
cnt = 225	feature = 592	correl = -0.0487767	descr = N_Gram_TCATG
cnt = 226	feature = 605	correl = -0.0844334	descr = N_Gram_TCCTC
cnt = 227	feature = 636	correl = -0.110124	descr = N_Gram_TGATT
cnt = 228	feature = 290	correl = 0.0909964	descr = N_Gram_CATCT
cnt = 229	feature = 509	correl = 0.10652	descr = N_Gram_GGGAC
cnt = 230	feature = 217	correl = -0.145963	descr = N_Gram_AGTCT
cnt = 231	feature = 478	correl = 0.0840173	descr = N_Gram_GCTGC
cnt = 232	feature = 454	correl = 0.0640847	descr = N_Gram_GCCCA
cnt = 233	feature = 568	correl = -0.0594411	descr = N_Gram_TAATC
cnt = 234	feature = 336	correl = 0.083616	descr = N_Gram_CGCCG
cnt = 235	feature = 222	correl = -0.0890047	descr = N_Gram_AGTTT
cnt = 236	feature = 549	correl = 0.07914	descr = N_Gram_GTGGT
cnt = 237	feature = 283	correl = 0.0738002	descr = N_Gram_CAGTA
cnt = 238	feature = 626	correl = -0.0587221	descr = N_Gram_TCTTG
cnt = 239	feature = 380	correl = -0.0503763	descr = N_Gram_CTCTT
cnt = 240	feature = 673	correl = 0.0786101	descr = N_Gram_TTCCA
cnt = 241	feature = 695	correl = -0.0878469	descr = N_Gram_TTTGG
cnt = 242	feature = 490	correl = 0.115215	descr = N_Gram_GGAGC
cnt = 243	feature = 440	correl = 0.0607242	descr = N_Gram_GCAC
cnt = 244	feature = 384	correl = 0.0480098	descr = N_Gram_CTGTG
cnt = 245	feature = 278	correl = -0.129662	descr = N_Gram_CAGCT
cnt = 246	feature = 337	correl = 0.0521346	descr = N_Gram_CGCGG
cnt = 247	feature = 502	correl = 0.0971136	descr = N_Gram_GGCGG
cnt = 248	feature = 496	correl = 0.0643245	descr = N_Gram_GGCAT
cnt = 249	feature = 136	correl = -0.0662508	descr = N_Gram_AAGAC
cnt = 250	feature = 556	correl = -0.0707019	descr = N_Gram_GTTCT
cnt = 251	feature = 654	correl = 0.052057	descr = N_Gram_TGGTC
cnt = 252	feature = 272	correl = -0.0670345	descr = N_Gram_CACGA
cnt = 253	feature = 648	correl = 0.128811	descr = N_Gram_TGGCT
cnt = 254	feature = 472	correl = -0.113988	descr = N_Gram_GCGTC
cnt = 255	feature = 398	correl = 0.0806125	descr = N_Gram_GAAA
cnt = 256	feature = 598	correl = 0.0540967	descr = N_Gram_TCCC
cnt = 257	feature = 672	correl = 0.0538965	descr = N_Gram_TTCAG
cnt = 258	feature = 264	correl = 0.0446953	descr = N_Gram_CAAT
cnt = 259	feature = 428	correl = -0.0460328	descr = N_Gram_GATGA
cnt = 260	feature = 325	correl = -0.0742046	descr = N_Gram_CCTTC
cnt = 261	feature = 31	correl = -0.0447795	descr = Position_Specific_Bin_Base_13_Base_A
cnt = 262	feature = 250	correl = -0.0592952	descr = N_Gram_ATTA
cnt = 263	feature = 373	correl = -0.0894282	descr = N_Gram_CTCAT
cnt = 264	feature = 40	correl = -0.0449371	descr = Position_Specific_Bin_Base_16_Base_T
cnt = 265	feature = 15	correl = -0.130346	descr = Position_Specific_Bin_Base_5_Base_A
cnt = 266	feature = 301	correl = 0.0672829	descr = N_Gram_CCATC
cnt = 267	feature = 224	correl = -0.0965062	descr = N_Gram_ATAA
cnt = 268	feature = 485	correl = 0.05273	descr = N_Gram_GGAAG
cnt = 269	feature = 647	correl = -0.0854219	descr = N_Gram_TGGCG
cnt = 270	feature = 596	correl = -0.0518106	descr = N_Gram_TCCAC
cnt = 271	feature = 26	correl = -0.0833421	descr = Position_Specific_Bin_Base_11_Base_G
cnt = 272	feature = 383	correl = 0.100553	descr = N_Gram_CTGCA
cnt = 273	feature = 649	correl = 0.0761694	descr = N_Gram_TGGG
cnt = 274	feature = 689	correl = 0.0517958	descr = N_Gram_TTGTT
cnt = 275	feature = 288	correl = 0.109511	descr = N_Gram_CATCC
cnt = 276	feature = 498	correl = 0.0886749	descr = N_Gram_GGCCA
cnt = 277	feature = 248	correl = 0.0582133	descr = N_Gram_ATGT
cnt = 278	feature = 587	correl = 0.0813337	descr = N_Gram_TCAGC
cnt = 279	feature = 487	correl = 0.121658	descr = N_Gram_GGACC
cnt = 280	feature = 261	correl = 0.0686381	descr = N_Gram_CAAG
cnt = 281	feature = 42	correl = 0.0874884	descr = Position_Specific_Bin_Base_17_Base_C
cnt = 282	feature = 386	correl = -0.0510798	descr = N_Gram_CTTA
cnt = 283	feature = 602	correl = -0.0850017	descr = N_Gram_TCCGG
cnt = 284	feature = 427	correl = -0.104795	descr = N_Gram_GATCT
cnt = 285	feature = 436	correl = 0.13063	descr = N_Gram_GCAA
cnt = 286	feature = 588	correl = 0.11026	descr = N_Gram_TCAGT
cnt = 287	feature = 580	correl = -0.0487824	descr = N_Gram_TATC
cnt = 288	feature = 25	correl = 0.0520239	descr = Position_Specific_Bin_Base_10_Base_T
cnt = 289	feature = 35	correl = 0.113988	descr = Position_Specific_Bin_Base_14_Base_T
cnt = 290	feature = 457	correl = 0.0762421	descr = N_Gram_GCCG
cnt = 291	feature = 29	correl = 0.106737	descr = Position_Specific_Bin_Base_12_Base_G
cnt = 292	feature = 208	correl = 0.102984	descr = N_Gram_AGGCG
cnt = 293	feature = 43	correl = 0.050122	descr = Position_Specific_Bin_Base_17_Base_G
cnt = 294	feature = 576	correl = 0.0535774	descr = N_Gram_TAGT
cnt = 295	feature = 542	correl = 0.0481484	descr = N_Gram_GTGA
cnt = 296	feature = 20	correl = -0.0468062	descr = Position_Specific_Bin_Base_7_Base_A
cnt = 297	feature = 313	correl = 0.109626	descr = N_Gram_CCGGG
cnt = 298	feature = 18	correl = -0.123245	descr = Position_Specific_Bin_Base_6_Base_A
cnt = 299	feature = 641	correl = -0.125891	descr = N_Gram_TGCG
cnt = 300	feature = 13	correl = -0.0653391	descr = Position_Specific_Bin_Base_4_Base_A
cnt = 301	feature = 36	correl = -0.0639954	descr = Position_Specific_Bin_Base_15_Base_A
cnt = 302	feature = 11	correl = -0.0540301	descr = Position_Specific_Bin_Base_3_Base_A
cnt = 303	feature = 30	correl = -0.132447	descr = Position_Specific_Bin_Base_12_Base_T
cnt = 304	feature = 391	correl = -0.0741187	descr = N_Gram_CTTGA
cnt = 305	feature = 252	correl = 0.0521577	descr = N_Gram_ATTG
cnt = 306	feature = 73	correl = 0.0860118	descr = Fold_of_RNAi_Sequence_Pos_9
cnt = 307	feature = 422	correl = 0.0518303	descr = N_Gram_GATA
cnt = 308	feature = 23	correl = 0.0587341	descr = Position_Specific_Bin_Base_9_Base_G
cnt = 309	feature = 375	correl = -0.07533	descr = N_Gram_CTCCA
cnt = 310	feature = 41	correl = -0.0628028	descr = Position_Specific_Bin_Base_17_Base_A
cnt = 311	feature = 403	correl = -0.0573214	descr = N_Gram_GAAGT
cnt = 312	feature = 33	correl = -0.0668403	descr = Position_Specific_Bin_Base_13_Base_G
cnt = 313	feature = 46	correl = 0.143566	descr = Position_Specific_Bin_Base_18_Base_C
cnt = 314	feature = 9	correl = -0.0733006	descr = Position_Specific_Bin_Base_2_Base_G
cnt = 315	feature = 350	correl = 0.141297	descr = N_Gram_CGGGC
cnt = 316	feature = 619	correl = -0.0873073	descr = N_Gram_TCTCA
cnt = 317	feature = 34	correl = -0.10072	descr = Position_Specific_Bin_Base_14_Base_A
cnt = 318	feature = 39	correl = 0.115459	descr = Position_Specific_Bin_Base_16_Base_C
cnt = 319	feature = 608	correl = -0.0700894	descr = N_Gram_TCGA
cnt = 320	feature = 665	correl = -0.0522481	descr = N_Gram_TTAC
cnt = 321	feature = 24	correl = -0.0597786	descr = Position_Specific_Bin_Base_9_Base_T
cnt = 322	feature = 74	correl = 0.0734376	descr = Fold_of_RNAi_Sequence_Pos_11
cnt = 323	feature = 12	correl = 0.0808468	descr = Position_Specific_Bin_Base_3_Base_C
cnt = 324	feature = 10	correl = 0.10045	descr = Position_Specific_Bin_Base_2_Base_T
cnt = 325	feature = 234	correl = -0.0457992	descr = N_Gram_ATCCA
cnt = 326	feature = 51	correl = 0.253534	descr = Gibbs_of_Target_Sequence__Pos_2_Step_1
cnt = 327	feature = 315	correl = 0.0657175	descr = N_Gram_CCGT
cnt = 328	feature = 19	correl = 0.108097	descr = Position_Specific_Bin_Base_6_Base_C
cnt = 329	feature = 597	correl = -0.132919	descr = N_Gram_TCCAG
cnt = 330	feature = 14	correl = 0.0556579	descr = Position_Specific_Bin_Base_4_Base_C
cnt = 331	feature = 229	correl = 0.0499464	descr = N_Gram_ATAG
cnt = 332	feature = 44	correl = -0.064086	descr = Position_Specific_Bin_Base_17_Base_T
cnt = 333	feature = 591	correl = -0.0598799	descr = N_Gram_TCATC
cnt = 334	feature = 21	correl = -0.060694	descr = Position_Specific_Bin_Base_8_Base_C
cnt = 335	feature = 446	correl = 0.0635627	descr = N_Gram_GCAT
cnt = 336	feature = 622	correl = -0.139674	descr = N_Gram_TCTCT
cnt = 337	feature = 564	correl = -0.104715	descr = N_Gram_TAAG
cnt = 338	feature = 83	correl = 0.118788	descr = Xue_Structure_Feature_A101
cnt = 339	feature = 81	correl = -0.051644	descr = Xue_Structure_Feature_A110
cnt = 340	feature = 105	correl = 0.0875298	descr = Fold_of_Target_NoEndbrace_noends_Pos_13
cnt = 341	feature = 418	correl = 0.0490735	descr = N_Gram_GAGGC
cnt = 342	feature = 331	correl = -0.0703197	descr = N_Gram_CGAT
cnt = 343	feature = 279	correl = 0.0654951	descr = N_Gram_CAGG
cnt = 344	feature = 27	correl = -0.102201	descr = Position_Specific_Bin_Base_12_Base_A
cnt = 345	feature = 38	correl = -0.095247	descr = Position_Specific_Bin_Base_16_Base_A
cnt = 346	feature = 17	correl = 0.0580049	descr = Position_Specific_Bin_Base_5_Base_G
cnt = 347	feature = 356	correl = 0.164586	descr = N_Gram_CGTG
cnt = 348	feature = 637	correl = 0.0966455	descr = N_Gram_TGCA
cnt = 349	feature = 57	correl = 0.0634252	descr = Gibbs_of_Target_Sequence__Pos_12_Step_1
cnt = 350	feature = 45	correl = -0.284736	descr = Position_Specific_Bin_Base_18_Base_A
cnt = 351	feature = 364	correl = 0.0868264	descr = N_Gram_CTA
cnt = 352	feature = 32	correl = 0.102317	descr = Position_Specific_Bin_Base_13_Base_C
cnt = 353	feature = 56	correl = -0.0750306	descr = Gibbs_of_Target_Sequence__Pos_8_Step_1
cnt = 354	feature = 80	correl = 0.0584292	descr = Xue_Structure_Feature_A111
cnt = 355	feature = 693	correl = -0.108691	descr = N_Gram_TTTCT
cnt = 356	feature = 37	correl = 0.0663004	descr = Position_Specific_Bin_Base_15_Base_C
cnt = 357	feature = 298	correl = -0.139861	descr = N_Gram_CCAGC
cnt = 358	feature = 8	correl = 0.0529705	descr = Position_Specific_Bin_Base_2_Base_C
cnt = 359	feature = 254	correl = -0.109859	descr = N_Gram_ATTT
cnt = 360	feature = 16	correl = 0.0993132	descr = Position_Specific_Bin_Base_5_Base_C
cnt = 361	feature = 382	correl = 0.044969	descr = N_Gram_CTGC
cnt = 362	feature = 241	correl = -0.0466478	descr = N_Gram_ATGA
cnt = 363	feature = 547	correl = 0.127011	descr = N_Gram_GTGG
cnt = 364	feature = 47	correl = 0.288327	descr = Position_Specific_Bin_Base_18_Base_G
cnt = 365	feature = 78	correl = 0.0829885	descr = Fold_of_RNAi_Sequence_Pos_15
cnt = 366	feature = 341	correl = 0.0746589	descr = N_Gram_CGGA
cnt = 367	feature = 55	correl = -0.178763	descr = Gibbs_of_Target_Sequence__Pos_7_Step_1
cnt = 368	feature = 629	correl = -0.0562905	descr = N_Gram_TGAAG
cnt = 369	feature = 503	correl = 0.073335	descr = N_Gram_GGCT
cnt = 370	feature = 52	correl = 0.0982062	descr = Gibbs_of_Target_Sequence__Pos_3_Step_1
cnt = 371	feature = 684	correl = -0.0899241	descr = N_Gram_TTGC
cnt = 372	feature = 657	correl = 0.083961	descr = N_Gram_TGTG
cnt = 373	feature = 69	correl = 0.146947	descr = Fold_of_RNAi_Sequence_Pos_2
cnt = 374	feature = 425	correl = -0.112593	descr = N_Gram_GATC
cnt = 375	feature = 464	correl = 0.0752635	descr = N_Gram_GCGCC
cnt = 376	feature = 667	correl = -0.0752888	descr = N_Gram_TTAT
cnt = 377	feature = 396	correl = -0.0500829	descr = N_Gram_CTTTC
cnt = 378	feature = 218	correl = 0.0737685	descr = N_Gram_AGTG
cnt = 379	feature = 259	correl = 0.06279	descr = N_Gram_CAAA
cnt = 380	feature = 539	correl = -0.0982941	descr = N_Gram_GTCT
cnt = 381	feature = 477	correl = 0.0727939	descr = N_Gram_GCTG
cnt = 382	feature = 459	correl = 0.118146	descr = N_Gram_GCCT
cnt = 383	feature = 76	correl = 0.0770998	descr = Fold_of_RNAi_Sequence_Pos_13
cnt = 384	feature = 58	correl = -0.0968753	descr = Gibbs_of_Target_Sequence__Pos_13_Step_1
cnt = 385	feature = 450	correl = 0.0535219	descr = N_Gram_GCCA
cnt = 386	feature = 535	correl = -0.0610609	descr = N_Gram_GTCG
cnt = 387	feature = 61	correl = -0.168732	descr = Gibbs_of_Target_Sequence__Pos_18_Step_1
cnt = 388	feature = 692	correl = -0.0704392	descr = N_Gram_TTTCC
cnt = 389	feature = 344	correl = 0.106053	descr = N_Gram_CGGC
cnt = 390	feature = 292	correl = 0.0888545	descr = N_Gram_CCAA
cnt = 391	feature = 482	correl = 0.0639172	descr = N_Gram_GGAA
cnt = 392	feature = 652	correl = 0.0663349	descr = N_Gram_TGGT
cnt = 393	feature = 67	correl = 0.162657	descr = Fold_of_RNAi_Sequence_Pos_0
cnt = 394	feature = 516	correl = 0.0685009	descr = N_Gram_GGGG
cnt = 395	feature = 680	correl = -0.0599609	descr = N_Gram_TTGA
cnt = 396	feature = 606	correl = -0.101141	descr = N_Gram_TCCTT
cnt = 397	feature = 489	correl = 0.113647	descr = N_Gram_GGAG
cnt = 398	feature = 28	correl = 0.138389	descr = Position_Specific_Bin_Base_12_Base_C
cnt = 399	feature = 54	correl = -0.1222	descr = Gibbs_of_Target_Sequence__Pos_6_Step_1
cnt = 400	feature = 586	correl = 0.0953052	descr = N_Gram_TCAG
cnt = 401	feature = 633	correl = -0.0871538	descr = N_Gram_TGAT
cnt = 402	feature = 589	correl = -0.0730144	descr = N_Gram_TCAT
cnt = 403	feature = 72	correl = 0.0791198	descr = Fold_of_RNAi_Sequence_Pos_6
cnt = 404	feature = 511	correl = 0.139701	descr = N_Gram_GGGC
cnt = 405	feature = 476	correl = -0.0532972	descr = N_Gram_GCTCC
cnt = 406	feature = 60	correl = -0.121528	descr = Gibbs_of_Target_Sequence__Pos_17_Step_1
cnt = 407	feature = 82	correl = 0.0474604	descr = Xue_Structure_Feature_A100
cnt = 408	feature = 470	correl = -0.0608101	descr = N_Gram_GCGT
cnt = 409	feature = 59	correl = -0.173913	descr = Gibbs_of_Target_Sequence__Pos_14_Step_1
cnt = 410	feature = 75	correl = 0.102241	descr = Fold_of_RNAi_Sequence_Pos_12
cnt = 411	feature = 390	correl = -0.212268	descr = N_Gram_CTTCT
cnt = 412	feature = 79	correl = 0.061986	descr = Fold_of_RNAi_Sequence_Pos_16
cnt = 413	feature = 297	correl = -0.0863039	descr = N_Gram_CCAG
cnt = 414	feature = 544	correl = 0.0800045	descr = N_Gram_GTGC
cnt = 415	feature = 531	correl = -0.0897736	descr = N_Gram_GTC
cnt = 416	feature = 417	correl = 0.0651856	descr = N_Gram_GAGG
cnt = 417	feature = 68	correl = 0.17055	descr = Fold_of_RNAi_Sequence_Pos_1
cnt = 418	feature = 620	correl = -0.122641	descr = N_Gram_TCTCC
cnt = 419	feature = 497	correl = 0.157508	descr = N_Gram_GGCC
cnt = 420	feature = 465	correl = 0.0984236	descr = N_Gram_GCGG
cnt = 421	feature = 77	correl = 0.0682217	descr = Fold_of_RNAi_Sequence_Pos_14
cnt = 422	feature = 388	correl = -0.114062	descr = N_Gram_CTTC
cnt = 423	feature = 678	correl = -0.103121	descr = N_Gram_TTCTT
cnt = 424	feature = 326	correl = -0.0579785	descr = N_Gram_CGA
cnt = 425	feature = 696	correl = -0.118776	descr = N_Gram_TTTT
cnt = 426	feature = 376	correl = -0.147698	descr = N_Gram_CTCCT
cnt = 427	feature = 561	correl = -0.0830576	descr = N_Gram_TAA
cnt = 428	feature = 607	correl = -0.0917894	descr = N_Gram_TCG
cnt = 429	feature = 71	correl = 0.0577587	descr = Fold_of_RNAi_Sequence_Pos_4
cnt = 430	feature = 334	correl = 0.0730302	descr = N_Gram_CGCC
cnt = 431	feature = 285	correl = 0.0577619	descr = N_Gram_CAT
cnt = 432	feature = 421	correl = -0.0460159	descr = N_Gram_GAT
cnt = 433	feature = 643	correl = 0.0465268	descr = N_Gram_TGG
cnt = 434	feature = 662	correl = -0.0824298	descr = N_Gram_TTA
cnt = 435	feature = 500	correl = 0.0468315	descr = N_Gram_GGCG
cnt = 436	feature = 258	correl = 0.14948	descr = N_Gram_CAA
cnt = 437	feature = 594	correl = -0.0794771	descr = N_Gram_TCCA
cnt = 438	feature = 627	correl = -0.0643904	descr = N_Gram_TGA
cnt = 439	feature = 583	correl = 0.0451932	descr = N_Gram_TCA
cnt = 440	feature = 233	correl = -0.0861165	descr = N_Gram_ATC
cnt = 441	feature = 86	correl = 0.0884466	descr = Xue_Structure_Feature_C110
cnt = 442	feature = 603	correl = -0.103201	descr = N_Gram_TCCT
cnt = 443	feature = 363	correl = -0.0513034	descr = N_Gram_CT
cnt = 444	feature = 310	correl = 0.0694284	descr = N_Gram_CCG
cnt = 445	feature = 414	correl = 0.0566444	descr = N_Gram_GAG
cnt = 446	feature = 691	correl = -0.118823	descr = N_Gram_TTTC
cnt = 447	feature = 348	correl = 0.115007	descr = N_Gram_CGGG
cnt = 448	feature = 541	correl = 0.161508	descr = N_Gram_GTG
cnt = 449	feature = 481	correl = 0.134543	descr = N_Gram_GGA
cnt = 450	feature = 679	correl = -0.0647196	descr = N_Gram_TTG
cnt = 451	feature = 623	correl = -0.101491	descr = N_Gram_TCTT
cnt = 452	feature = 257	correl = 0.101748	descr = N_Gram_CA
cnt = 453	feature = 676	correl = -0.216323	descr = N_Gram_TTCT
cnt = 454	feature = 506	correl = 0.152339	descr = N_Gram_GGG
cnt = 455	feature = 449	correl = 0.102442	descr = N_Gram_GCC
cnt = 456	feature = 66	correl = -0.077225	descr = PF_RNAi_Fold_3'Free_Count
cnt = 457	feature = 690	correl = -0.104549	descr = N_Gram_TTT
cnt = 458	feature = 560	correl = -0.0675481	descr = N_Gram_TA
cnt = 459	feature = 65	correl = -0.136184	descr = PF_RNAi_Fold_5'Free_Count
cnt = 460	feature = 371	correl = -0.102449	descr = N_Gram_CTC
cnt = 461	feature = 223	correl = -0.12134	descr = N_Gram_AT
cnt = 462	feature = 669	correl = -0.147762	descr = N_Gram_TTC
cnt = 463	feature = 616	correl = -0.118008	descr = N_Gram_TCT
cnt = 464	feature = 494	correl = 0.139004	descr = N_Gram_GGC
cnt = 465	feature = 340	correl = 0.0768058	descr = N_Gram_CGG
cnt = 466	feature = 593	correl = -0.115847	descr = N_Gram_TCC
cnt = 467	feature = 661	correl = -0.122374	descr = N_Gram_TT
cnt = 468	feature = 64	correl = -0.186881	descr = PF_RNAi_Fold_Energy
cnt = 469	feature = 49	correl = -0.188305	descr = Gibbs_of_Target_Sequence_
num rows = 521
num_elements = 244870
*
optimization finished, #iter = 593
nu = 0.457547
obj = -35.786180, rho = -0.675308
nSV = 352, nBSV = 137
num rows = 58
num_elements = 27260
*
optimization finished, #iter = 56
nu = 0.466827
obj = -4.525212, rho = -0.513105
nSV = 46, nBSV = 9
*
optimization finished, #iter = 593
nu = 0.457547
obj = -35.786180, rho = -0.675308
nSV = 352, nBSV = 137
CFS merit scores = 1.3671
CFS merit scores = 1.6172
CFS merit scores = 1.85508
CFS merit scores = 2.07656
CFS merit scores = 2.28008
CFS merit scores = 2.45946
CFS merit scores = 2.6256
CFS merit scores = 2.78215
CFS merit scores = 2.92921
CFS merit scores = 3.06622
CFS merit scores = 3.19544
CFS merit scores = 3.31669
CFS merit scores = 3.43069
CFS merit scores = 3.5386
CFS merit scores = 3.64288
CFS merit scores = 3.74384
CFS merit scores = 3.84204
CFS merit scores = 3.93773
CFS merit scores = 4.03104
CFS merit scores = 4.12031
CFS merit scores = 4.2068
CFS merit scores = 4.29139
CFS merit scores = 4.37413
CFS merit scores = 4.45518
CFS merit scores = 4.53463
CFS merit scores = 4.61256
CFS merit scores = 4.68904
CFS merit scores = 4.76412
CFS merit scores = 4.83611
CFS merit scores = 4.90635
CFS merit scores = 4.97486
CFS merit scores = 5.04195
CFS merit scores = 5.10775
CFS merit scores = 5.17236
CFS merit scores = 5.23572
CFS merit scores = 5.29797
CFS merit scores = 5.359
CFS merit scores = 5.41893
CFS merit scores = 5.47663
CFS merit scores = 5.5327
CFS merit scores = 5.58789
CFS merit scores = 5.64114
CFS merit scores = 5.69324
CFS merit scores = 5.74404
CFS merit scores = 5.79401
CFS merit scores = 5.84333
CFS merit scores = 5.88991
CFS merit scores = 5.93428
CFS merit scores = 5.97781
CFS merit scores = 6.01968
CFS merit scores = 6.05905
CFS merit scores = 6.09558
CFS merit scores = 6.13067
CFS merit scores = 6.16443
CFS merit scores = 6.19811
CFS merit scores = 6.23179
CFS merit scores = 6.26545
CFS merit scores = 6.29604
CFS merit scores = 6.32569
CFS merit scores = 6.35361
CFS merit scores = 6.38067
CFS merit scores = 6.40514
CFS merit scores = 6.4284
CFS merit scores = 6.45057
CFS merit scores = 6.4709
CFS merit scores = 6.49116
CFS merit scores = 6.51124
CFS merit scores = 6.53107
CFS merit scores = 6.55041
CFS merit scores = 6.56969
CFS merit scores = 6.58796
CFS merit scores = 6.60511
CFS merit scores = 6.62003
CFS merit scores = 6.63334
CFS merit scores = 6.64594
CFS merit scores = 6.65795
CFS merit scores = 6.66832
CFS merit scores = 6.67719
CFS merit scores = 6.68557
CFS merit scores = 6.69419
CFS merit scores = 6.70162
CFS merit scores = 6.70907
CFS merit scores = 6.71538
CFS merit scores = 6.72138
CFS merit scores = 6.72772
CFS merit scores = 6.73397
CFS merit scores = 6.73934
CFS merit scores = 6.744
CFS merit scores = 6.7489
CFS merit scores = 6.75338
CFS merit scores = 6.75813
CFS merit scores = 6.76299
CFS merit scores = 6.76662
CFS merit scores = 6.77038
CFS merit scores = 6.77399
CFS merit scores = 6.77753
CFS merit scores = 6.78043
CFS merit scores = 6.78284
CFS merit scores = 6.7854
CFS merit scores = 6.7875
CFS merit scores = 6.7898
CFS merit scores = 6.79204
CFS merit scores = 6.79406
CFS merit scores = 6.79556
CFS merit scores = 6.79679
CFS merit scores = 6.79779
CFS merit scores = 6.79808
CFS merit scores = 6.79843
CFS merit scores = 6.79724
CFS merit scores = 6.79617
CFS merit scores = 6.79536
CFS merit scores = 6.79472
CFS merit scores = 6.7937
CFS merit scores = 6.79289
CFS merit scores = 6.79206
CFS merit scores = 6.79133
CFS merit scores = 6.79082
CFS merit scores = 6.79026
CFS merit scores = 6.78931
CFS merit scores = 6.78769
CFS merit scores = 6.78553
CFS merit scores = 6.78335
CFS merit scores = 6.78131
CFS merit scores = 6.77955
CFS merit scores = 6.77731
CFS merit scores = 6.77504
CFS merit scores = 6.77193
CFS merit scores = 6.7679
CFS merit scores = 6.76414
CFS merit scores = 6.76069
CFS merit scores = 6.75741
CFS merit scores = 6.75418
CFS merit scores = 6.75067
CFS merit scores = 6.74708
CFS merit scores = 6.74357
CFS merit scores = 6.74024
CFS merit scores = 6.73717
CFS merit scores = 6.73434
CFS merit scores = 6.7315
CFS merit scores = 6.72867
CFS merit scores = 6.72589
CFS merit scores = 6.72266
CFS merit scores = 6.71952
CFS merit scores = 6.71635
CFS merit scores = 6.71314
CFS merit scores = 6.71004
CFS merit scores = 6.70691
CFS merit scores = 6.70308
CFS merit scores = 6.69915
CFS merit scores = 6.69528
CFS merit scores = 6.69158
CFS merit scores = 6.68774
CFS merit scores = 6.68398
CFS merit scores = 6.68003
CFS merit scores = 6.67607
CFS merit scores = 6.67235
CFS merit scores = 6.66868
CFS merit scores = 6.66448
CFS merit scores = 6.66043
CFS merit scores = 6.65665
CFS merit scores = 6.65303
CFS merit scores = 6.64949
CFS merit scores = 6.64611
CFS merit scores = 6.64253
CFS merit scores = 6.63865
CFS merit scores = 6.63466
CFS merit scores = 6.63039
CFS merit scores = 6.62621
CFS merit scores = 6.62208
CFS merit scores = 6.61796
CFS merit scores = 6.61378
CFS merit scores = 6.60884
CFS merit scores = 6.60342
CFS merit scores = 6.59792
CFS merit scores = 6.59257
CFS merit scores = 6.58721
CFS merit scores = 6.58193
CFS merit scores = 6.57656
CFS merit scores = 6.57066
CFS merit scores = 6.56491
CFS merit scores = 6.55931
CFS merit scores = 6.55388
CFS merit scores = 6.5486
CFS merit scores = 6.54336
CFS merit scores = 6.53819
CFS merit scores = 6.53305
CFS merit scores = 6.52802
CFS merit scores = 6.52299
CFS merit scores = 6.51779
CFS merit scores = 6.51209
CFS merit scores = 6.50649
CFS merit scores = 6.50061
CFS merit scores = 6.49488
CFS merit scores = 6.48897
CFS merit scores = 6.48282
CFS merit scores = 6.47631
CFS merit scores = 6.46985
CFS merit scores = 6.46353
CFS merit scores = 6.45707
CFS merit scores = 6.45062
CFS merit scores = 6.44411
CFS merit scores = 6.43759
CFS merit scores = 6.4309
CFS merit scores = 6.42398
CFS merit scores = 6.41722
CFS merit scores = 6.41011
CFS merit scores = 6.40308
CFS merit scores = 6.39601
CFS merit scores = 6.3891
CFS merit scores = 6.38201
CFS merit scores = 6.37512
CFS merit scores = 6.3683
CFS merit scores = 6.3614
CFS merit scores = 6.35438
CFS merit scores = 6.34751
CFS merit scores = 6.34062
CFS merit scores = 6.33387
CFS merit scores = 6.32727
CFS merit scores = 6.32078
CFS merit scores = 6.3142
CFS merit scores = 6.30762
CFS merit scores = 6.30084
CFS merit scores = 6.29404
CFS merit scores = 6.28714
CFS merit scores = 6.28027
CFS merit scores = 6.27354
CFS merit scores = 6.26681
CFS merit scores = 6.26028
CFS merit scores = 6.2539
CFS merit scores = 6.24758
CFS merit scores = 6.24116
CFS merit scores = 6.23487
CFS merit scores = 6.22869
CFS merit scores = 6.22263
CFS merit scores = 6.21644
CFS merit scores = 6.2103
CFS merit scores = 6.20424
CFS merit scores = 6.19803
CFS merit scores = 6.19164
CFS merit scores = 6.18514
CFS merit scores = 6.17864
CFS merit scores = 6.17225
CFS merit scores = 6.16574
CFS merit scores = 6.15909
CFS merit scores = 6.15225
CFS merit scores = 6.14552
CFS merit scores = 6.13875
CFS merit scores = 6.13182
CFS merit scores = 6.12502
CFS merit scores = 6.11822
CFS merit scores = 6.11148
CFS merit scores = 6.10473
CFS merit scores = 6.09799
CFS merit scores = 6.09128
CFS merit scores = 6.08466
CFS merit scores = 6.07788
CFS merit scores = 6.07123
CFS merit scores = 6.06446
CFS merit scores = 6.05748
CFS merit scores = 6.05059
CFS merit scores = 6.04358
CFS merit scores = 6.03663
CFS merit scores = 6.02979
CFS merit scores = 6.02296
CFS merit scores = 6.01594
CFS merit scores = 6.00873
CFS merit scores = 6.00163
CFS merit scores = 5.99453
CFS merit scores = 5.98748
CFS merit scores = 5.98038
CFS merit scores = 5.97335
CFS merit scores = 5.96637
CFS merit scores = 5.9594
CFS merit scores = 5.95235
CFS merit scores = 5.94538
CFS merit scores = 5.9385
CFS merit scores = 5.93163
CFS merit scores = 5.9247
CFS merit scores = 5.91782
CFS merit scores = 5.91107
CFS merit scores = 5.90432
CFS merit scores = 5.89761
CFS merit scores = 5.89086
CFS merit scores = 5.88426
CFS merit scores = 5.8778
CFS merit scores = 5.87116
CFS merit scores = 5.86446
CFS merit scores = 5.8579
CFS merit scores = 5.85116
CFS merit scores = 5.84451
CFS merit scores = 5.83778
CFS merit scores = 5.83108
CFS merit scores = 5.82441
CFS merit scores = 5.81775
CFS merit scores = 5.81091
CFS merit scores = 5.80413
CFS merit scores = 5.79749
CFS merit scores = 5.79081
CFS merit scores = 5.78422
CFS merit scores = 5.77769
CFS merit scores = 5.77122
CFS merit scores = 5.76484
CFS merit scores = 5.75842
CFS merit scores = 5.752
CFS merit scores = 5.74564
CFS merit scores = 5.73917
CFS merit scores = 5.73278
CFS merit scores = 5.72649
CFS merit scores = 5.72005
CFS merit scores = 5.71369
CFS merit scores = 5.70745
CFS merit scores = 5.70123
CFS merit scores = 5.69504
CFS merit scores = 5.68888
CFS merit scores = 5.68279
CFS merit scores = 5.67674
CFS merit scores = 5.67069
CFS merit scores = 5.66464
CFS merit scores = 5.65864
CFS merit scores = 5.6527
CFS merit scores = 5.64676
CFS merit scores = 5.64059
CFS merit scores = 5.63443
CFS merit scores = 5.62829
CFS merit scores = 5.62223
CFS merit scores = 5.6163
CFS merit scores = 5.61028
CFS merit scores = 5.60438
CFS merit scores = 5.59851
CFS merit scores = 5.59276
CFS merit scores = 5.5869
CFS merit scores = 5.58103
CFS merit scores = 5.57516
CFS merit scores = 5.56934
CFS merit scores = 5.56361
CFS merit scores = 5.55799
CFS merit scores = 5.55234
CFS merit scores = 5.54671
CFS merit scores = 5.54112
CFS merit scores = 5.5356
CFS merit scores = 5.53008
CFS merit scores = 5.52459
CFS merit scores = 5.51915
CFS merit scores = 5.51372
CFS merit scores = 5.50829
CFS merit scores = 5.50291
CFS merit scores = 5.49744
CFS merit scores = 5.49206
CFS merit scores = 5.48661
CFS merit scores = 5.48116
CFS merit scores = 5.4757
CFS merit scores = 5.47031
CFS merit scores = 5.46501
CFS merit scores = 5.45965
CFS merit scores = 5.45433
CFS merit scores = 5.449
CFS merit scores = 5.44371
CFS merit scores = 5.43846
CFS merit scores = 5.43317
CFS merit scores = 5.42792
CFS merit scores = 5.42272
CFS merit scores = 5.4176
CFS merit scores = 5.41252
CFS merit scores = 5.40744
CFS merit scores = 5.40238
CFS merit scores = 5.39732
CFS merit scores = 5.3922
CFS merit scores = 5.38711
CFS merit scores = 5.38205
CFS merit scores = 5.37704
CFS merit scores = 5.37201
CFS merit scores = 5.36696
CFS merit scores = 5.36192
CFS merit scores = 5.3569
CFS merit scores = 5.35195
CFS merit scores = 5.34704
CFS merit scores = 5.34197
CFS merit scores = 5.33689
CFS merit scores = 5.33186
CFS merit scores = 5.32669
CFS merit scores = 5.3216
CFS merit scores = 5.31651
CFS merit scores = 5.31147
CFS merit scores = 5.30647
CFS merit scores = 5.30148
CFS merit scores = 5.29653
CFS merit scores = 5.29161
CFS merit scores = 5.28668
CFS merit scores = 5.28172
CFS merit scores = 5.27669
CFS merit scores = 5.27157
CFS merit scores = 5.26649
CFS merit scores = 5.26148
CFS merit scores = 5.25639
CFS merit scores = 5.25132
CFS merit scores = 5.24628
CFS merit scores = 5.24122
CFS merit scores = 5.23615
CFS merit scores = 5.23105
CFS merit scores = 5.226
CFS merit scores = 5.22092
CFS merit scores = 5.21582
CFS merit scores = 5.21077
CFS merit scores = 5.20569
CFS merit scores = 5.20062
CFS merit scores = 5.19562
CFS merit scores = 5.19064
CFS merit scores = 5.18568
CFS merit scores = 5.18075
CFS merit scores = 5.17579
CFS merit scores = 5.1709
CFS merit scores = 5.16588
CFS merit scores = 5.1609
CFS merit scores = 5.15585
CFS merit scores = 5.15067
CFS merit scores = 5.1454
CFS merit scores = 5.1401
CFS merit scores = 5.13487
CFS merit scores = 5.12947
CFS merit scores = 5.12413
CFS merit scores = 5.11881
CFS merit scores = 5.11347
CFS merit scores = 5.10806
CFS merit scores = 5.10257
CFS merit scores = 5.09703
CFS merit scores = 5.09145
CFS merit scores = 5.08587
CFS merit scores = 5.0802
CFS merit scores = 5.07458
CFS merit scores = 5.06899
CFS merit scores = 5.06342
CFS merit scores = 5.05783
CFS merit scores = 5.05225
CFS merit scores = 5.04656
CFS merit scores = 5.0407
CFS merit scores = 5.03478
CFS merit scores = 5.02885
CFS merit scores = 5.02292
CFS merit scores = 5.01698
CFS merit scores = 5.01101
CFS merit scores = 5.00496
CFS merit scores = 4.99889
CFS merit scores = 4.9929
CFS merit scores = 4.9868
CFS merit scores = 4.98061
CFS merit scores = 4.97442
CFS merit scores = 4.96815
CFS merit scores = 4.96183
CFS merit scores = 4.95555
CFS merit scores = 4.94932
CFS merit scores = 4.94306
CFS merit scores = 4.93666
CFS merit scores = 4.93036
CFS merit scores = 4.92401
CFS merit scores = 4.91735
CFS merit scores = 4.91065
CFS merit scores = 4.90376
CFS merit scores = 4.89686
CFS merit scores = 4.88977
CFS merit scores = 4.88256
CFS merit scores = 4.8753
CFS merit scores = 4.86802
CFS merit scores = 4.86078
CFS merit scores = 4.85358
CFS merit scores = 4.84637
CFS merit scores = 4.83914
CFS merit scores = 4.83197
CFS merit scores = 4.82475
CFS merit scores = 4.81754
CFS merit scores = 4.81003
CFS merit scores = 4.80261
CFS merit scores = 4.79509
CFS merit scores = 4.78758
CFS merit scores = 4.78012
CFS merit scores = 4.77263
CFS merit scores = 4.7651
CFS merit scores = 4.75703
CFS merit scores = 4.74897
CFS merit scores = 4.74095
CFS merit scores = 4.73268
CFS merit scores = 4.72375
CFS merit scores = 4.71461
CFS merit scores = 4.7039
CFS merit scores = 4.69062
cnt = 1	feature = 59	correl = -0.367104	descr = Gibbs_of_Target_Sequence__Pos_20_Step_1
cnt = 2	feature = 45	correl = 0.210762	descr = Gibbs_of_Target_Sequence__Pos_1_Step_1
cnt = 3	feature = 540	correl = -0.104129	descr = N_Gram_GTCG
cnt = 4	feature = 38	correl = 0.0524513	descr = Position_Specific_Bin_Base_17_Base_G
cnt = 5	feature = 697	correl = 0.0784451	descr = N_Gram_TTGCA
cnt = 6	feature = 292	correl = 0.0516743	descr = N_Gram_CCAAT
cnt = 7	feature = 587	correl = 0.0755017	descr = N_Gram_TATAT
cnt = 8	feature = 265	correl = -0.0510587	descr = N_Gram_CACCC
cnt = 9	feature = 569	correl = 0.049081	descr = N_Gram_TAAAG
cnt = 10	feature = 422	correl = 0.0938714	descr = N_Gram_GAGTC
cnt = 11	feature = 325	correl = 0.0852149	descr = N_Gram_CCTGC
cnt = 12	feature = 430	correl = 0.0631968	descr = N_Gram_GATGT
cnt = 13	feature = 400	correl = 0.107547	descr = N_Gram_CTTGT
cnt = 14	feature = 607	correl = 0.0470759	descr = N_Gram_TCCGA
cnt = 15	feature = 214	correl = 0.0803821	descr = N_Gram_AGTTA
cnt = 16	feature = 459	correl = -0.0562548	descr = N_Gram_GCCGT
cnt = 17	feature = 230	correl = -0.0492117	descr = N_Gram_ATCGC
cnt = 18	feature = 331	correl = -0.0492117	descr = N_Gram_CGACC
cnt = 19	feature = 687	correl = 0.0446029	descr = N_Gram_TTCGA
cnt = 20	feature = 406	correl = 0.0501133	descr = N_Gram_GAATC
cnt = 21	feature = 361	correl = 0.0705217	descr = N_Gram_CGTGA
cnt = 22	feature = 370	correl = 0.0662958	descr = N_Gram_CTAGG
cnt = 23	feature = 606	correl = 0.0522095	descr = N_Gram_TCCCG
cnt = 24	feature = 649	correl = 0.0522095	descr = N_Gram_TGCCG
cnt = 25	feature = 533	correl = 0.0504628	descr = N_Gram_GTATA
cnt = 26	feature = 314	correl = 0.0451664	descr = N_Gram_CCGCA
cnt = 27	feature = 518	correl = 0.0451664	descr = N_Gram_GGGGT
cnt = 28	feature = 339	correl = 0.0451664	descr = N_Gram_CGCCA
cnt = 29	feature = 502	correl = 0.0889742	descr = N_Gram_GGCGC
cnt = 30	feature = 242	correl = 0.0736308	descr = N_Gram_ATGGG
cnt = 31	feature = 656	correl = 0.0602919	descr = N_Gram_TGGAG
cnt = 32	feature = 410	correl = -0.0682571	descr = N_Gram_GACCC
cnt = 33	feature = 637	correl = 0.0512744	descr = N_Gram_TGAAA
cnt = 34	feature = 428	correl = -0.0557047	descr = N_Gram_GATCG
cnt = 35	feature = 403	correl = 0.0529194	descr = N_Gram_GAAAC
cnt = 36	feature = 438	correl = 0.0481836	descr = N_Gram_GCAAA
cnt = 37	feature = 684	correl = 0.0739065	descr = N_Gram_TTCAA
cnt = 38	feature = 334	correl = 0.0569573	descr = N_Gram_CGAGG
cnt = 39	feature = 627	correl = 0.0482838	descr = N_Gram_TCTCG
cnt = 40	feature = 305	correl = 0.114781	descr = N_Gram_CCCCC
cnt = 41	feature = 306	correl = 0.0451664	descr = N_Gram_CCCCG
cnt = 42	feature = 623	correl = 0.056568	descr = N_Gram_TCTAC
cnt = 43	feature = 653	correl = -0.0511003	descr = N_Gram_TGCTA
cnt = 44	feature = 405	correl = -0.0440367	descr = N_Gram_GAAGG
cnt = 45	feature = 611	correl = 0.0555615	descr = N_Gram_TCCTA
cnt = 46	feature = 298	correl = -0.062624	descr = N_Gram_CCATA
cnt = 47	feature = 455	correl = 0.0775665	descr = N_Gram_GCCCG
cnt = 48	feature = 275	correl = 0.0468005	descr = N_Gram_CAGCG
cnt = 49	feature = 449	correl = -0.0451669	descr = N_Gram_GCATG
cnt = 50	feature = 664	correl = 0.0465532	descr = N_Gram_TGGGT
cnt = 51	feature = 248	correl = 0.0558985	descr = N_Gram_ATTTC
cnt = 52	feature = 464	correl = -0.07686	descr = N_Gram_GCGAC
cnt = 53	feature = 220	correl = -0.138992	descr = N_Gram_ATAAG
cnt = 54	feature = 619	correl = 0.0944683	descr = N_Gram_TCGGC
cnt = 55	feature = 542	correl = -0.0459719	descr = N_Gram_GTCGC
cnt = 56	feature = 514	correl = 0.0451664	descr = N_Gram_GGGCT
cnt = 57	feature = 210	correl = 0.0451664	descr = N_Gram_AGTCG
cnt = 58	feature = 291	correl = 0.0650369	descr = N_Gram_CCAAG
cnt = 59	feature = 432	correl = -0.0702334	descr = N_Gram_GATTA
cnt = 60	feature = 536	correl = -0.0557263	descr = N_Gram_GTCAA
cnt = 61	feature = 573	correl = 0.0807549	descr = N_Gram_TAAGC
cnt = 62	feature = 231	correl = -0.096687	descr = N_Gram_ATCGG
cnt = 63	feature = 399	correl = 0.0845057	descr = N_Gram_CTTGG
cnt = 64	feature = 348	correl = 0.0719598	descr = N_Gram_CGGCG
cnt = 65	feature = 556	correl = 0.0659717	descr = N_Gram_GTGTG
cnt = 66	feature = 604	correl = 0.0611067	descr = N_Gram_TCCCA
cnt = 67	feature = 646	correl = 0.0748038	descr = N_Gram_TGCAA
cnt = 68	feature = 521	correl = 0.044307	descr = N_Gram_GGGTG
cnt = 69	feature = 322	correl = 0.0672847	descr = N_Gram_CCTCA
cnt = 70	feature = 347	correl = 0.0498619	descr = N_Gram_CGGCC
cnt = 71	feature = 491	correl = 0.063499	descr = N_Gram_GGATT
cnt = 72	feature = 222	correl = 0.054751	descr = N_Gram_ATACA
cnt = 73	feature = 631	correl = -0.12351	descr = N_Gram_TCTTA
cnt = 74	feature = 578	correl = 0.0732181	descr = N_Gram_TACGA
cnt = 75	feature = 225	correl = 0.0469528	descr = N_Gram_ATAGC
cnt = 76	feature = 560	correl = -0.0788155	descr = N_Gram_GTTAC
cnt = 77	feature = 572	correl = -0.0484163	descr = N_Gram_TAAGA
cnt = 78	feature = 362	correl = 0.136842	descr = N_Gram_CGTGC
cnt = 79	feature = 522	correl = -0.0443179	descr = N_Gram_GGGTT
cnt = 80	feature = 640	correl = -0.0812616	descr = N_Gram_TGAGA
cnt = 81	feature = 368	correl = 0.0451664	descr = N_Gram_CTAAA
cnt = 82	feature = 319	correl = -0.0539554	descr = N_Gram_CCGTC
cnt = 83	feature = 259	correl = 0.046299	descr = N_Gram_CAAGG
cnt = 84	feature = 425	correl = 0.0459803	descr = N_Gram_GATAC
cnt = 85	feature = 488	correl = 0.0508423	descr = N_Gram_GGAGC
cnt = 86	feature = 583	correl = -0.0443184	descr = N_Gram_TAGAT
cnt = 87	feature = 443	correl = -0.0476357	descr = N_Gram_GCAGA
cnt = 88	feature = 679	correl = -0.0734211	descr = N_Gram_TTACC
cnt = 89	feature = 605	correl = 0.0526773	descr = N_Gram_TCCCC
cnt = 90	feature = 563	correl = 0.0449729	descr = N_Gram_GTTGC
cnt = 91	feature = 537	correl = 0.108802	descr = N_Gram_GTCAG
cnt = 92	feature = 363	correl = 0.0789734	descr = N_Gram_CGTGG
cnt = 93	feature = 617	correl = -0.0492117	descr = N_Gram_TCGCA
cnt = 94	feature = 672	correl = 0.0668489	descr = N_Gram_TGTGA
cnt = 95	feature = 608	correl = -0.0590805	descr = N_Gram_TCCGC
cnt = 96	feature = 498	correl = 0.0891817	descr = N_Gram_GGCCC
cnt = 97	feature = 462	correl = 0.143168	descr = N_Gram_GCCTT
cnt = 98	feature = 441	correl = 0.0743071	descr = N_Gram_GCACT
cnt = 99	feature = 414	correl = -0.0759005	descr = N_Gram_GACGA
cnt = 100	feature = 531	correl = 0.0485664	descr = N_Gram_GTAAA
cnt = 101	feature = 468	correl = 0.0545127	descr = N_Gram_GCGGA
cnt = 102	feature = 379	correl = 0.0715229	descr = N_Gram_CTCGG
cnt = 103	feature = 321	correl = 0.0555615	descr = N_Gram_CCTAT
cnt = 104	feature = 538	correl = -0.0469846	descr = N_Gram_GTCCA
cnt = 105	feature = 356	correl = -0.0676688	descr = N_Gram_CGTAC
cnt = 106	feature = 529	correl = 0.0553621	descr = N_Gram_GGTGC
cnt = 107	feature = 250	correl = -0.146356	descr = N_Gram_ATTTT
cnt = 108	feature = 520	correl = 0.0930484	descr = N_Gram_GGGTC
cnt = 109	feature = 337	correl = -0.0585454	descr = N_Gram_CGATC
cnt = 110	feature = 303	correl = 0.0840852	descr = N_Gram_CCCAC
cnt = 111	feature = 244	correl = -0.068687	descr = N_Gram_ATTAC
cnt = 112	feature = 365	correl = -0.0474799	descr = N_Gram_CGTTC
cnt = 113	feature = 266	correl = 0.0910627	descr = N_Gram_CACCG
cnt = 114	feature = 426	correl = 0.0508805	descr = N_Gram_GATAT
cnt = 115	feature = 499	correl = 0.0498619	descr = N_Gram_GGCCG
cnt = 116	feature = 532	correl = 0.0484806	descr = N_Gram_GTAGT
cnt = 117	feature = 618	correl = 0.0738182	descr = N_Gram_TCGGA
cnt = 118	feature = 511	correl = 0.0518583	descr = N_Gram_GGGCA
cnt = 119	feature = 228	correl = -0.0524788	descr = N_Gram_ATCAT
cnt = 120	feature = 433	correl = 0.0686922	descr = N_Gram_GATTG
cnt = 121	feature = 669	correl = -0.0836043	descr = N_Gram_TGTCA
cnt = 122	feature = 555	correl = 0.0473666	descr = N_Gram_GTGTA
cnt = 123	feature = 309	correl = 0.0689214	descr = N_Gram_CCCGC
cnt = 124	feature = 601	correl = 0.105701	descr = N_Gram_TCCAA
cnt = 125	feature = 412	correl = -0.0636611	descr = N_Gram_GACCT
cnt = 126	feature = 465	correl = 0.0446814	descr = N_Gram_GCGAG
cnt = 127	feature = 258	correl = 0.0619243	descr = N_Gram_CAAGC
cnt = 128	feature = 662	correl = 0.0532989	descr = N_Gram_TGGGA
cnt = 129	feature = 681	correl = -0.103736	descr = N_Gram_TTATA
cnt = 130	feature = 209	correl = 0.0592888	descr = N_Gram_AGTCA
cnt = 131	feature = 673	correl = 0.105149	descr = N_Gram_TGTGG
cnt = 132	feature = 279	correl = 0.04669	descr = N_Gram_CAGGG
cnt = 133	feature = 226	correl = 0.0963392	descr = N_Gram_ATATA
cnt = 134	feature = 310	correl = 0.0555658	descr = N_Gram_CCCGG
cnt = 135	feature = 561	correl = 0.0826821	descr = N_Gram_GTTCC
cnt = 136	feature = 663	correl = 0.0883794	descr = N_Gram_TGGGG
cnt = 137	feature = 419	correl = -0.0746479	descr = N_Gram_GAGCC
cnt = 138	feature = 315	correl = 0.0708165	descr = N_Gram_CCGGC
cnt = 139	feature = 574	correl = -0.150668	descr = N_Gram_TAAGT
cnt = 140	feature = 255	correl = 0.0533561	descr = N_Gram_CAAAG
cnt = 141	feature = 527	correl = 0.0773543	descr = N_Gram_GGTCA
cnt = 142	feature = 461	correl = 0.0617979	descr = N_Gram_GCCTC
cnt = 143	feature = 332	correl = -0.0969666	descr = N_Gram_CGACG
cnt = 144	feature = 588	correl = -0.0604757	descr = N_Gram_TATTC
cnt = 145	feature = 674	correl = 0.0508267	descr = N_Gram_TGTGT
cnt = 146	feature = 584	correl = 0.088232	descr = N_Gram_TAGCA
cnt = 147	feature = 307	correl = 0.0526773	descr = N_Gram_CCCCT
cnt = 148	feature = 241	correl = -0.049051	descr = N_Gram_ATGCT
cnt = 149	feature = 541	correl = -0.139915	descr = N_Gram_GTCGA
cnt = 150	feature = 643	correl = -0.0487993	descr = N_Gram_TGATC
cnt = 151	feature = 647	correl = 0.0863688	descr = N_Gram_TGCAC
cnt = 152	feature = 470	correl = 0.0515201	descr = N_Gram_GCGGG
cnt = 153	feature = 206	correl = 0.0624674	descr = N_Gram_AGGTT
cnt = 154	feature = 675	correl = -0.0513883	descr = N_Gram_TGTTA
cnt = 155	feature = 417	correl = 0.0966337	descr = N_Gram_GACTA
cnt = 156	feature = 380	correl = 0.0597889	descr = N_Gram_CTCTA
cnt = 157	feature = 232	correl = -0.0560929	descr = N_Gram_ATCGT
cnt = 158	feature = 278	correl = 0.0860635	descr = N_Gram_CAGGA
cnt = 159	feature = 344	correl = 0.0581021	descr = N_Gram_CGGAC
cnt = 160	feature = 274	correl = 0.0546265	descr = N_Gram_CAGCC
cnt = 161	feature = 562	correl = -0.0484285	descr = N_Gram_GTTCG
cnt = 162	feature = 596	correl = 0.0593951	descr = N_Gram_TCAGT
cnt = 163	feature = 543	correl = 0.0988317	descr = N_Gram_GTCGG
cnt = 164	feature = 695	correl = -0.0468674	descr = N_Gram_TTGAG
cnt = 165	feature = 512	correl = 0.112904	descr = N_Gram_GGGCC
cnt = 166	feature = 249	correl = -0.0670277	descr = N_Gram_ATTTG
cnt = 167	feature = 375	correl = -0.0945249	descr = N_Gram_CTCAT
cnt = 168	feature = 234	correl = 0.0799373	descr = N_Gram_ATCTG
cnt = 169	feature = 324	correl = 0.0885261	descr = N_Gram_CCTCG
cnt = 170	feature = 270	correl = 0.0973596	descr = N_Gram_CACTC
cnt = 171	feature = 364	correl = 0.0538781	descr = N_Gram_CGTGT
cnt = 172	feature = 383	correl = -0.0769531	descr = N_Gram_CTGAT
cnt = 173	feature = 394	correl = 0.0495909	descr = N_Gram_CTTCC
cnt = 174	feature = 586	correl = -0.0682536	descr = N_Gram_TATAC
cnt = 175	feature = 548	correl = 0.0621987	descr = N_Gram_GTGAC
cnt = 176	feature = 382	correl = 0.0456416	descr = N_Gram_CTGAC
cnt = 177	feature = 402	correl = 0.110007	descr = N_Gram_CTTTG
cnt = 178	feature = 525	correl = -0.0686245	descr = N_Gram_GGTAA
cnt = 179	feature = 478	correl = 0.0533238	descr = N_Gram_GCTTG
cnt = 180	feature = 517	correl = 0.0518583	descr = N_Gram_GGGGG
cnt = 181	feature = 598	correl = -0.0878329	descr = N_Gram_TCATA
cnt = 182	feature = 458	correl = 0.0558534	descr = N_Gram_GCCGG
cnt = 183	feature = 457	correl = 0.0468005	descr = N_Gram_GCCGC
cnt = 184	feature = 323	correl = -0.0973432	descr = N_Gram_CCTCC
cnt = 185	feature = 343	correl = 0.0639507	descr = N_Gram_CGGAA
cnt = 186	feature = 553	correl = 0.0751006	descr = N_Gram_GTGGT
cnt = 187	feature = 710	correl = -0.0802485	descr = N_Gram_TTTTG
cnt = 188	feature = 648	correl = 0.0642018	descr = N_Gram_TGCAG
cnt = 189	feature = 652	correl = -0.148897	descr = N_Gram_TGCGT
cnt = 190	feature = 254	correl = 0.0638139	descr = N_Gram_CAAAA
cnt = 191	feature = 416	correl = -0.103688	descr = N_Gram_GACGT
cnt = 192	feature = 213	correl = 0.105386	descr = N_Gram_AGTGT
cnt = 193	feature = 439	correl = 0.0904918	descr = N_Gram_GCAAC
cnt = 194	feature = 500	correl = 0.141104	descr = N_Gram_GGCCT
cnt = 195	feature = 469	correl = 0.0786128	descr = N_Gram_GCGGC
cnt = 196	feature = 508	correl = 0.0966337	descr = N_Gram_GGGAC
cnt = 197	feature = 539	correl = 0.0514266	descr = N_Gram_GTCCC
cnt = 198	feature = 688	correl = -0.0625765	descr = N_Gram_TTCGG
cnt = 199	feature = 564	correl = 0.107831	descr = N_Gram_GTTGG
cnt = 200	feature = 593	correl = 0.106025	descr = N_Gram_TCACC
cnt = 201	feature = 552	correl = 0.138627	descr = N_Gram_GTGGC
cnt = 202	feature = 490	correl = -0.0937187	descr = N_Gram_GGATC
cnt = 203	feature = 223	correl = -0.109736	descr = N_Gram_ATACT
cnt = 204	feature = 404	correl = 0.104044	descr = N_Gram_GAAGA
cnt = 205	feature = 476	correl = 0.0807637	descr = N_Gram_GCTGG
cnt = 206	feature = 686	correl = 0.0805637	descr = N_Gram_TTCCA
cnt = 207	feature = 273	correl = 0.101061	descr = N_Gram_CAGCA
cnt = 208	feature = 707	correl = -0.0879481	descr = N_Gram_TTTGG
cnt = 209	feature = 317	correl = -0.0760571	descr = N_Gram_CCGGT
cnt = 210	feature = 411	correl = 0.0530156	descr = N_Gram_GACCG
cnt = 211	feature = 454	correl = 0.0639664	descr = N_Gram_GCCCA
cnt = 212	feature = 421	correl = 0.053752	descr = N_Gram_GAGGT
cnt = 213	feature = 285	correl = -0.0644924	descr = N_Gram_CATCG
cnt = 214	feature = 505	correl = 0.154507	descr = N_Gram_GGCTT
cnt = 215	feature = 304	correl = 0.0702682	descr = N_Gram_CCCC
cnt = 216	feature = 565	correl = -0.0647068	descr = N_Gram_GTTGT
cnt = 217	feature = 391	correl = -0.118168	descr = N_Gram_CTTAT
cnt = 218	feature = 281	correl = 0.132618	descr = N_Gram_CAGTG
cnt = 219	feature = 576	correl = -0.0591623	descr = N_Gram_TAATC
cnt = 220	feature = 472	correl = -0.150363	descr = N_Gram_GCGTC
cnt = 221	feature = 393	correl = 0.0534301	descr = N_Gram_CTTCA
cnt = 222	feature = 160	correl = -0.0460672	descr = N_Gram_ACCC
cnt = 223	feature = 381	correl = -0.0564251	descr = N_Gram_CTCTC
cnt = 224	feature = 629	correl = 0.060669	descr = N_Gram_TCTGG
cnt = 225	feature = 407	correl = 0.0643379	descr = N_Gram_GACA
cnt = 226	feature = 453	correl = 0.0596199	descr = N_Gram_GCCAT
cnt = 227	feature = 238	correl = -0.0561351	descr = N_Gram_ATGAT
cnt = 228	feature = 473	correl = 0.0951915	descr = N_Gram_GCGTG
cnt = 229	feature = 267	correl = 0.0875162	descr = N_Gram_CACCT
cnt = 230	feature = 83	correl = 0.083973	descr = Xue_Structure_Feature_C101
cnt = 231	feature = 350	correl = 0.107818	descr = N_Gram_CGGGA
cnt = 232	feature = 418	correl = -0.0751036	descr = N_Gram_GACTG
cnt = 233	feature = 371	correl = 0.074817	descr = N_Gram_CTAT
cnt = 234	feature = 290	correl = 0.0681048	descr = N_Gram_CCAAA
cnt = 235	feature = 211	correl = -0.143414	descr = N_Gram_AGTCT
cnt = 236	feature = 445	correl = 0.0646277	descr = N_Gram_GCAGG
cnt = 237	feature = 335	correl = -0.0778092	descr = N_Gram_CGAGT
cnt = 238	feature = 509	correl = 0.105736	descr = N_Gram_GGGAG
cnt = 239	feature = 235	correl = 0.0601557	descr = N_Gram_ATCTT
cnt = 240	feature = 313	correl = 0.0463148	descr = N_Gram_CCGA
cnt = 241	feature = 401	correl = 0.0627138	descr = N_Gram_CTTTA
cnt = 242	feature = 446	correl = 0.0504378	descr = N_Gram_GCAGT
cnt = 243	feature = 530	correl = 0.0631378	descr = N_Gram_GGTTG
cnt = 244	feature = 257	correl = 0.0444514	descr = N_Gram_CAACA
cnt = 245	feature = 388	correl = 0.0587143	descr = N_Gram_CTGTG
cnt = 246	feature = 595	correl = 0.0741566	descr = N_Gram_TCAGC
cnt = 247	feature = 557	correl = 0.0531905	descr = N_Gram_GTGTT
cnt = 248	feature = 666	correl = 0.0617201	descr = N_Gram_TGGTC
cnt = 249	feature = 516	correl = 0.0676026	descr = N_Gram_GGGGC
cnt = 250	feature = 269	correl = -0.0643957	descr = N_Gram_CACGA
cnt = 251	feature = 625	correl = -0.0888653	descr = N_Gram_TCTCA
cnt = 252	feature = 621	correl = -0.0513047	descr = N_Gram_TCGTC
cnt = 253	feature = 384	correl = 0.0982821	descr = N_Gram_CTGCA
cnt = 254	feature = 219	correl = -0.116476	descr = N_Gram_ATAA
cnt = 255	feature = 398	correl = -0.11156	descr = N_Gram_CTTGC
cnt = 256	feature = 340	correl = 0.0843153	descr = N_Gram_CGCCG
cnt = 257	feature = 654	correl = 0.0567346	descr = N_Gram_TGCTC
cnt = 258	feature = 494	correl = 0.0538293	descr = N_Gram_GGCAG
cnt = 259	feature = 659	correl = -0.116955	descr = N_Gram_TGGCG
cnt = 260	feature = 207	correl = 0.0447335	descr = N_Gram_AGTA
cnt = 261	feature = 327	correl = -0.0743195	descr = N_Gram_CCTTC
cnt = 262	feature = 24	correl = -0.0757129	descr = Position_Specific_Bin_Base_11_Base_G
cnt = 263	feature = 437	correl = 0.105457	descr = N_Gram_GCAA
cnt = 264	feature = 485	correl = 0.121515	descr = N_Gram_GGACC
cnt = 265	feature = 308	correl = 0.0864573	descr = N_Gram_CCCG
cnt = 266	feature = 284	correl = 0.112201	descr = N_Gram_CATCC
cnt = 267	feature = 386	correl = 0.0566061	descr = N_Gram_CTGGA
cnt = 268	feature = 558	correl = -0.0493167	descr = N_Gram_GTTA
cnt = 269	feature = 644	correl = -0.129911	descr = N_Gram_TGATT
cnt = 270	feature = 424	correl = 0.062157	descr = N_Gram_GATA
cnt = 271	feature = 503	correl = 0.0916557	descr = N_Gram_GGCGG
cnt = 272	feature = 612	correl = -0.0616462	descr = N_Gram_TCCTC
cnt = 273	feature = 29	correl = -0.0509821	descr = Position_Specific_Bin_Base_13_Base_A
cnt = 274	feature = 501	correl = -0.0516841	descr = N_Gram_GGCGA
cnt = 275	feature = 660	correl = 0.147824	descr = N_Gram_TGGCT
cnt = 276	feature = 13	correl = -0.106593	descr = Position_Specific_Bin_Base_5_Base_A
cnt = 277	feature = 440	correl = 0.079112	descr = N_Gram_GCAC
cnt = 278	feature = 286	correl = 0.120957	descr = N_Gram_CATCT
cnt = 279	feature = 36	correl = -0.0487017	descr = Position_Specific_Bin_Base_17_Base_A
cnt = 280	feature = 616	correl = -0.11223	descr = N_Gram_TCGAG
cnt = 281	feature = 429	correl = -0.117967	descr = N_Gram_GATCT
cnt = 282	feature = 497	correl = 0.095666	descr = N_Gram_GGCCA
cnt = 283	feature = 23	correl = 0.0709762	descr = Position_Specific_Bin_Base_10_Base_T
cnt = 284	feature = 10	correl = 0.0477601	descr = Position_Specific_Bin_Base_3_Base_C
cnt = 285	feature = 447	correl = 0.07826	descr = N_Gram_GCAT
cnt = 286	feature = 27	correl = 0.0839007	descr = Position_Specific_Bin_Base_12_Base_G
cnt = 287	feature = 21	correl = -0.0932362	descr = Position_Specific_Bin_Base_9_Base_T
cnt = 288	feature = 483	correl = 0.0576938	descr = N_Gram_GGAAG
cnt = 289	feature = 19	correl = 0.0717412	descr = Position_Specific_Bin_Base_8_Base_T
cnt = 290	feature = 545	correl = -0.0769329	descr = N_Gram_GTCTT
cnt = 291	feature = 633	correl = -0.0553516	descr = N_Gram_TCTTG
cnt = 292	feature = 351	correl = 0.135189	descr = N_Gram_CGGGC
cnt = 293	feature = 390	correl = -0.0658128	descr = N_Gram_CTTA
cnt = 294	feature = 336	correl = -0.044484	descr = N_Gram_CGAT
cnt = 295	feature = 28	correl = -0.123833	descr = Position_Specific_Bin_Base_12_Base_T
cnt = 296	feature = 9	correl = 0.0592036	descr = Position_Specific_Bin_Base_2_Base_T
cnt = 297	feature = 20	correl = 0.0670924	descr = Position_Specific_Bin_Base_9_Base_G
cnt = 298	feature = 52	correl = -0.07153	descr = Gibbs_of_Target_Sequence__Pos_8_Step_1
cnt = 299	feature = 547	correl = 0.0581457	descr = N_Gram_GTGA
cnt = 300	feature = 37	correl = 0.0812259	descr = Position_Specific_Bin_Base_17_Base_C
cnt = 301	feature = 661	correl = 0.10714	descr = N_Gram_TGGG
cnt = 302	feature = 700	correl = 0.0570655	descr = N_Gram_TTGGC
cnt = 303	feature = 79	correl = 0.1176	descr = Xue_Structure_Feature_A101
cnt = 304	feature = 18	correl = -0.0643624	descr = Position_Specific_Bin_Base_8_Base_C
cnt = 305	feature = 35	correl = 0.0606741	descr = Position_Specific_Bin_Base_16_Base_G
cnt = 306	feature = 609	correl = -0.0960283	descr = N_Gram_TCCGG
cnt = 307	feature = 641	correl = -0.0446915	descr = N_Gram_TGAGG
cnt = 308	feature = 212	correl = 0.0547365	descr = N_Gram_AGTG
cnt = 309	feature = 43	correl = -0.11235	descr = Position_Specific_Bin_Base_18_Base_T
cnt = 310	feature = 32	correl = 0.0841844	descr = Position_Specific_Bin_Base_14_Base_T
cnt = 311	feature = 15	correl = 0.0513017	descr = Position_Specific_Bin_Base_5_Base_G
cnt = 312	feature = 367	correl = 0.056404	descr = N_Gram_CTA
cnt = 313	feature = 650	correl = -0.153355	descr = N_Gram_TGCG
cnt = 314	feature = 276	correl = -0.138667	descr = N_Gram_CAGCT
cnt = 315	feature = 46	correl = 0.228642	descr = Gibbs_of_Target_Sequence__Pos_2_Step_1
cnt = 316	feature = 466	correl = 0.0457616	descr = N_Gram_GCGCC
cnt = 317	feature = 41	correl = 0.133176	descr = Position_Specific_Bin_Base_18_Base_C
cnt = 318	feature = 72	correl = 0.108104	descr = Fold_of_RNAi_Sequence_Pos_13
cnt = 319	feature = 592	correl = 0.0492018	descr = N_Gram_TCAC
cnt = 320	feature = 49	correl = -0.081065	descr = Gibbs_of_Target_Sequence__Pos_5_Step_1
cnt = 321	feature = 397	correl = -0.088104	descr = N_Gram_CTTGA
cnt = 322	feature = 620	correl = -0.0638075	descr = N_Gram_TCGT
cnt = 323	feature = 475	correl = 0.0630263	descr = N_Gram_GCTG
cnt = 324	feature = 11	correl = -0.0714538	descr = Position_Specific_Bin_Base_4_Base_A
cnt = 325	feature = 603	correl = 0.0731655	descr = N_Gram_TCCC
cnt = 326	feature = 602	correl = -0.146788	descr = N_Gram_TCCAG
cnt = 327	feature = 34	correl = 0.119192	descr = Position_Specific_Bin_Base_16_Base_C
cnt = 328	feature = 526	correl = 0.0678755	descr = N_Gram_GGTC
cnt = 329	feature = 8	correl = -0.0766174	descr = Position_Specific_Bin_Base_2_Base_G
cnt = 330	feature = 17	correl = 0.114787	descr = Position_Specific_Bin_Base_6_Base_C
cnt = 331	feature = 39	correl = -0.0753907	descr = Position_Specific_Bin_Base_17_Base_T
cnt = 332	feature = 342	correl = 0.0758056	descr = N_Gram_CGGA
cnt = 333	feature = 77	correl = -0.0568313	descr = Xue_Structure_Feature_A110
cnt = 334	feature = 30	correl = 0.0917041	descr = Position_Specific_Bin_Base_13_Base_C
cnt = 335	feature = 460	correl = 0.107	descr = N_Gram_GCCT
cnt = 336	feature = 645	correl = 0.0990614	descr = N_Gram_TGCA
cnt = 337	feature = 628	correl = -0.124671	descr = N_Gram_TCTCT
cnt = 338	feature = 360	correl = 0.173598	descr = N_Gram_CGTG
cnt = 339	feature = 413	correl = -0.0782646	descr = N_Gram_GACG
cnt = 340	feature = 301	correl = 0.0920494	descr = N_Gram_CCCA
cnt = 341	feature = 477	correl = 0.0685135	descr = N_Gram_GCTT
cnt = 342	feature = 272	correl = 0.0498107	descr = N_Gram_CAGA
cnt = 343	feature = 25	correl = -0.10207	descr = Position_Specific_Bin_Base_12_Base_A
cnt = 344	feature = 678	correl = -0.0791315	descr = N_Gram_TTAC
cnt = 345	feature = 47	correl = 0.051568	descr = Gibbs_of_Target_Sequence__Pos_3_Step_1
cnt = 346	feature = 221	correl = -0.0524677	descr = N_Gram_ATAC
cnt = 347	feature = 14	correl = 0.0729509	descr = Position_Specific_Bin_Base_5_Base_C
cnt = 348	feature = 551	correl = 0.116207	descr = N_Gram_GTGG
cnt = 349	feature = 12	correl = 0.0575257	descr = Position_Specific_Bin_Base_4_Base_C
cnt = 350	feature = 53	correl = 0.055737	descr = Gibbs_of_Target_Sequence__Pos_12_Step_1
cnt = 351	feature = 16	correl = -0.132473	descr = Position_Specific_Bin_Base_6_Base_A
cnt = 352	feature = 580	correl = -0.0585988	descr = N_Gram_TACTT
cnt = 353	feature = 615	correl = -0.0990083	descr = N_Gram_TCGA
cnt = 354	feature = 504	correl = 0.0809913	descr = N_Gram_GGCT
cnt = 355	feature = 528	correl = 0.0477671	descr = N_Gram_GGTG
cnt = 356	feature = 632	correl = -0.112485	descr = N_Gram_TCTTC
cnt = 357	feature = 33	correl = -0.134412	descr = Position_Specific_Bin_Base_16_Base_A
cnt = 358	feature = 613	correl = -0.102608	descr = N_Gram_TCCTT
cnt = 359	feature = 233	correl = -0.0544241	descr = N_Gram_ATCTC
cnt = 360	feature = 264	correl = 0.101161	descr = N_Gram_CACC
cnt = 361	feature = 65	correl = 0.160153	descr = Fold_of_RNAi_Sequence_Pos_2
cnt = 362	feature = 237	correl = -0.0601963	descr = N_Gram_ATGA
cnt = 363	feature = 22	correl = -0.0537213	descr = Position_Specific_Bin_Base_10_Base_C
cnt = 364	feature = 51	correl = -0.168329	descr = Gibbs_of_Target_Sequence__Pos_7_Step_1
cnt = 365	feature = 54	correl = -0.105255	descr = Gibbs_of_Target_Sequence__Pos_13_Step_1
cnt = 366	feature = 671	correl = 0.103201	descr = N_Gram_TGTG
cnt = 367	feature = 40	correl = -0.282118	descr = Position_Specific_Bin_Base_18_Base_A
cnt = 368	feature = 683	correl = 0.0818895	descr = N_Gram_TTCA
cnt = 369	feature = 289	correl = 0.0983515	descr = N_Gram_CCAA
cnt = 370	feature = 484	correl = 0.0964236	descr = N_Gram_GGAC
cnt = 371	feature = 481	correl = 0.0533468	descr = N_Gram_GGAA
cnt = 372	feature = 456	correl = 0.0470482	descr = N_Gram_GCCG
cnt = 373	feature = 705	correl = -0.0860181	descr = N_Gram_TTTCT
cnt = 374	feature = 105	correl = 0.12693	descr = Fold_of_Target_NoEndbrace_noends_Pos_17
cnt = 375	feature = 69	correl = 0.0960731	descr = Fold_of_RNAi_Sequence_Pos_9
cnt = 376	feature = 594	correl = 0.0786009	descr = N_Gram_TCAG
cnt = 377	feature = 247	correl = -0.10551	descr = N_Gram_ATTT
cnt = 378	feature = 68	correl = 0.0994454	descr = Fold_of_RNAi_Sequence_Pos_6
cnt = 379	feature = 208	correl = -0.100917	descr = N_Gram_AGTC
cnt = 380	feature = 253	correl = 0.0539657	descr = N_Gram_CAAA
cnt = 381	feature = 82	correl = 0.0473888	descr = Xue_Structure_Feature_C100
cnt = 382	feature = 554	correl = 0.103168	descr = N_Gram_GTGT
cnt = 383	feature = 42	correl = 0.303442	descr = Position_Specific_Bin_Base_18_Base_G
cnt = 384	feature = 696	correl = -0.0778112	descr = N_Gram_TTGC
cnt = 385	feature = 487	correl = 0.082908	descr = N_Gram_GGAG
cnt = 386	feature = 427	correl = -0.123772	descr = N_Gram_GATC
cnt = 387	feature = 297	correl = 0.0491878	descr = N_Gram_CCAT
cnt = 388	feature = 76	correl = 0.0725677	descr = Xue_Structure_Feature_A111
cnt = 389	feature = 136	correl = -0.098047	descr = N_Gram_AAGT
cnt = 390	feature = 280	correl = 0.108386	descr = N_Gram_CAGT
cnt = 391	feature = 78	correl = 0.049494	descr = Xue_Structure_Feature_A100
cnt = 392	feature = 451	correl = 0.060614	descr = N_Gram_GCCA
cnt = 393	feature = 345	correl = 0.120737	descr = N_Gram_CGGC
cnt = 394	feature = 377	correl = -0.10266	descr = N_Gram_CTCCA
cnt = 395	feature = 57	correl = -0.185372	descr = Gibbs_of_Target_Sequence__Pos_18_Step_1
cnt = 396	feature = 597	correl = -0.0616758	descr = N_Gram_TCAT
cnt = 397	feature = 634	correl = 0.051643	descr = N_Gram_TCTTT
cnt = 398	feature = 706	correl = -0.0577922	descr = N_Gram_TTTG
cnt = 399	feature = 66	correl = 0.0860864	descr = Fold_of_RNAi_Sequence_Pos_3
cnt = 400	feature = 26	correl = 0.150258	descr = Position_Specific_Bin_Base_12_Base_C
cnt = 401	feature = 544	correl = -0.0836642	descr = N_Gram_GTCT
cnt = 402	feature = 471	correl = -0.101017	descr = N_Gram_GCGT
cnt = 403	feature = 693	correl = -0.0708149	descr = N_Gram_TTGA
cnt = 404	feature = 690	correl = -0.201791	descr = N_Gram_TTCTC
cnt = 405	feature = 75	correl = 0.0732569	descr = Fold_of_RNAi_Sequence_Pos_16
cnt = 406	feature = 549	correl = 0.0850199	descr = N_Gram_GTGC
cnt = 407	feature = 510	correl = 0.133195	descr = N_Gram_GGGC
cnt = 408	feature = 467	correl = 0.0832831	descr = N_Gram_GCGG
cnt = 409	feature = 442	correl = 0.0451526	descr = N_Gram_GCAG
cnt = 410	feature = 579	correl = -0.0643994	descr = N_Gram_TACT
cnt = 411	feature = 56	correl = -0.129755	descr = Gibbs_of_Target_Sequence__Pos_17_Step_1
cnt = 412	feature = 474	correl = -0.0556673	descr = N_Gram_GCTCC
cnt = 413	feature = 58	correl = -0.307672	descr = Gibbs_of_Target_Sequence__Pos_19_Step_1
cnt = 414	feature = 73	correl = 0.0679381	descr = Fold_of_RNAi_Sequence_Pos_14
cnt = 415	feature = 357	correl = -0.111191	descr = N_Gram_CGTC
cnt = 416	feature = 64	correl = 0.200631	descr = Fold_of_RNAi_Sequence_Pos_1
cnt = 417	feature = 711	correl = -0.131475	descr = N_Gram_TTTTT
cnt = 418	feature = 283	correl = 0.0920225	descr = N_Gram_CATC
cnt = 419	feature = 704	correl = -0.0645741	descr = N_Gram_TTTCC
cnt = 420	feature = 568	correl = -0.105133	descr = N_Gram_TAA
cnt = 421	feature = 295	correl = -0.0730294	descr = N_Gram_CCAG
cnt = 422	feature = 67	correl = 0.0539575	descr = Fold_of_RNAi_Sequence_Pos_4
cnt = 423	feature = 338	correl = 0.0569033	descr = N_Gram_CGCC
cnt = 424	feature = 326	correl = -0.0466408	descr = N_Gram_CCTT
cnt = 425	feature = 396	correl = -0.0464044	descr = N_Gram_CTTG
cnt = 426	feature = 74	correl = 0.0719868	descr = Fold_of_RNAi_Sequence_Pos_15
cnt = 427	feature = 378	correl = -0.107398	descr = N_Gram_CTCCT
cnt = 428	feature = 218	correl = -0.0512706	descr = N_Gram_ATA
cnt = 429	feature = 691	correl = -0.102603	descr = N_Gram_TTCTT
cnt = 430	feature = 496	correl = 0.177325	descr = N_Gram_GGCC
cnt = 431	feature = 626	correl = -0.0982027	descr = N_Gram_TCTCC
cnt = 432	feature = 71	correl = 0.120696	descr = Fold_of_RNAi_Sequence_Pos_12
cnt = 433	feature = 709	correl = -0.136237	descr = N_Gram_TTTTC
cnt = 434	feature = 677	correl = -0.0874536	descr = N_Gram_TTA
cnt = 435	feature = 328	correl = -0.0761286	descr = N_Gram_CGA
cnt = 436	feature = 667	correl = 0.0851659	descr = N_Gram_TGT
cnt = 437	feature = 577	correl = -0.0858358	descr = N_Gram_TAC
cnt = 438	feature = 395	correl = -0.208668	descr = N_Gram_CTTCT
cnt = 439	feature = 81	correl = 0.090842	descr = Xue_Structure_Feature_C110
cnt = 440	feature = 436	correl = 0.131763	descr = N_Gram_GCA
cnt = 441	feature = 252	correl = 0.124289	descr = N_Gram_CAA
cnt = 442	feature = 610	correl = -0.0752757	descr = N_Gram_TCCT
cnt = 443	feature = 535	correl = -0.110001	descr = N_Gram_GTC
cnt = 444	feature = 590	correl = 0.0486757	descr = N_Gram_TCA
cnt = 445	feature = 227	correl = -0.0632119	descr = N_Gram_ATC
cnt = 446	feature = 600	correl = -0.0790111	descr = N_Gram_TCCA
cnt = 447	feature = 655	correl = 0.0828624	descr = N_Gram_TGG
cnt = 448	feature = 523	correl = 0.0757986	descr = N_Gram_GGT
cnt = 449	feature = 392	correl = -0.102172	descr = N_Gram_CTTC
cnt = 450	feature = 614	correl = -0.113935	descr = N_Gram_TCG
cnt = 451	feature = 636	correl = -0.0828604	descr = N_Gram_TGA
cnt = 452	feature = 708	correl = -0.150346	descr = N_Gram_TTTT
cnt = 453	feature = 624	correl = -0.183226	descr = N_Gram_TCTC
cnt = 454	feature = 80	correl = 0.109024	descr = Xue_Structure_Feature_C111
cnt = 455	feature = 506	correl = 0.181247	descr = N_Gram_GGG
cnt = 456	feature = 589	correl = -0.0939071	descr = N_Gram_TC
cnt = 457	feature = 217	correl = -0.118484	descr = N_Gram_AT
cnt = 458	feature = 546	correl = 0.18024	descr = N_Gram_GTG
cnt = 459	feature = 312	correl = 0.0888826	descr = N_Gram_CCG
cnt = 460	feature = 703	correl = -0.0952573	descr = N_Gram_TTTC
cnt = 461	feature = 450	correl = 0.105854	descr = N_Gram_GCC
cnt = 462	feature = 62	correl = -0.0939728	descr = PF_RNAi_Fold_3'Free_Count
cnt = 463	feature = 689	correl = -0.200596	descr = N_Gram_TTCT
cnt = 464	feature = 251	correl = 0.115552	descr = N_Gram_CA
cnt = 465	feature = 435	correl = 0.044122	descr = N_Gram_GC
cnt = 466	feature = 692	correl = -0.0605891	descr = N_Gram_TTG
cnt = 467	feature = 341	correl = 0.0824102	descr = N_Gram_CGG
cnt = 468	feature = 373	correl = -0.0764467	descr = N_Gram_CTC
cnt = 469	feature = 61	correl = -0.154267	descr = PF_RNAi_Fold_5'Free_Count
cnt = 470	feature = 463	correl = -0.0518636	descr = N_Gram_GCG
cnt = 471	feature = 702	correl = -0.100038	descr = N_Gram_TTT
cnt = 472	feature = 630	correl = -0.0882509	descr = N_Gram_TCTT
cnt = 473	feature = 635	correl = 0.0478612	descr = N_Gram_TG
cnt = 474	feature = 492	correl = 0.162124	descr = N_Gram_GGC
cnt = 475	feature = 271	correl = 0.0439164	descr = N_Gram_CAG
cnt = 476	feature = 288	correl = 0.0514876	descr = N_Gram_CC
cnt = 477	feature = 376	correl = -0.0844571	descr = N_Gram_CTCC
cnt = 478	feature = 676	correl = -0.115617	descr = N_Gram_TT
cnt = 479	feature = 622	correl = -0.0795378	descr = N_Gram_TCT
cnt = 480	feature = 599	correl = -0.0864073	descr = N_Gram_TCC
cnt = 481	feature = 479	correl = 0.157102	descr = N_Gram_GG
cnt = 482	feature = 60	correl = -0.196859	descr = PF_RNAi_Fold_Energy
cnt = 483	feature = 86	correl = -0.102472	descr = Xue_Structure_Feature_C000
cnt = 484	feature = 44	correl = -0.215296	descr = Gibbs_of_Target_Sequence_
num rows = 521
num_elements = 252685
*
optimization finished, #iter = 626
nu = 0.458853
obj = -36.231955, rho = -0.609960
nSV = 354, nBSV = 134
num rows = 58
num_elements = 28130
*
optimization finished, #iter = 54
nu = 0.405539
obj = -3.686280, rho = -0.493500
nSV = 46, nBSV = 7
*
optimization finished, #iter = 626
nu = 0.458853
obj = -36.231955, rho = -0.609960
nSV = 354, nBSV = 134
CFS merit scores = 1.35103
CFS merit scores = 1.60969
CFS merit scores = 1.85685
CFS merit scores = 2.0815
CFS merit scores = 2.27854
CFS merit scores = 2.45974
CFS merit scores = 2.62629
CFS merit scores = 2.78074
CFS merit scores = 2.92583
CFS merit scores = 3.05913
CFS merit scores = 3.18417
CFS merit scores = 3.30365
CFS merit scores = 3.41821
CFS merit scores = 3.52846
CFS merit scores = 3.63505
CFS merit scores = 3.73853
CFS merit scores = 3.83901
CFS merit scores = 3.93576
CFS merit scores = 4.02977
CFS merit scores = 4.12123
CFS merit scores = 4.21052
CFS merit scores = 4.29778
CFS merit scores = 4.38309
CFS merit scores = 4.46653
CFS merit scores = 4.54823
CFS merit scores = 4.62829
CFS merit scores = 4.7068
CFS merit scores = 4.7838
CFS merit scores = 4.85937
CFS merit scores = 4.93356
CFS merit scores = 5.00647
CFS merit scores = 5.07664
CFS merit scores = 5.14545
CFS merit scores = 5.21288
CFS merit scores = 5.27905
CFS merit scores = 5.34389
CFS merit scores = 5.40518
CFS merit scores = 5.46514
CFS merit scores = 5.52392
CFS merit scores = 5.58153
CFS merit scores = 5.638
CFS merit scores = 5.69342
CFS merit scores = 5.74775
CFS merit scores = 5.80032
CFS merit scores = 5.85126
CFS merit scores = 5.90011
CFS merit scores = 5.94824
CFS merit scores = 5.99529
CFS merit scores = 6.04151
CFS merit scores = 6.08533
CFS merit scores = 6.12765
CFS merit scores = 6.1692
CFS merit scores = 6.20972
CFS merit scores = 6.24823
CFS merit scores = 6.28582
CFS merit scores = 6.31832
CFS merit scores = 6.35043
CFS merit scores = 6.38155
CFS merit scores = 6.40954
CFS merit scores = 6.436
CFS merit scores = 6.46221
CFS merit scores = 6.48674
CFS merit scores = 6.51075
CFS merit scores = 6.5332
CFS merit scores = 6.5552
CFS merit scores = 6.57542
CFS merit scores = 6.59474
CFS merit scores = 6.61247
CFS merit scores = 6.62953
CFS merit scores = 6.64636
CFS merit scores = 6.66204
CFS merit scores = 6.67763
CFS merit scores = 6.69199
CFS merit scores = 6.7064
CFS merit scores = 6.7198
CFS merit scores = 6.73308
CFS merit scores = 6.74435
CFS merit scores = 6.75323
CFS merit scores = 6.76101
CFS merit scores = 6.76926
CFS merit scores = 6.77637
CFS merit scores = 6.78341
CFS merit scores = 6.7905
CFS merit scores = 6.79774
CFS merit scores = 6.80509
CFS merit scores = 6.81145
CFS merit scores = 6.81724
CFS merit scores = 6.82283
CFS merit scores = 6.82733
CFS merit scores = 6.83161
CFS merit scores = 6.83629
CFS merit scores = 6.83941
CFS merit scores = 6.84221
CFS merit scores = 6.84525
CFS merit scores = 6.84839
CFS merit scores = 6.85151
CFS merit scores = 6.85458
CFS merit scores = 6.85748
CFS merit scores = 6.86071
CFS merit scores = 6.86398
CFS merit scores = 6.86704
CFS merit scores = 6.86989
CFS merit scores = 6.87292
CFS merit scores = 6.87637
CFS merit scores = 6.87997
CFS merit scores = 6.88288
CFS merit scores = 6.88574
CFS merit scores = 6.88827
CFS merit scores = 6.89051
CFS merit scores = 6.89274
CFS merit scores = 6.8944
CFS merit scores = 6.89594
CFS merit scores = 6.89746
CFS merit scores = 6.89816
CFS merit scores = 6.89877
CFS merit scores = 6.8993
CFS merit scores = 6.89982
CFS merit scores = 6.90025
CFS merit scores = 6.90025
CFS merit scores = 6.90035
CFS merit scores = 6.89881
CFS merit scores = 6.89685
CFS merit scores = 6.895
CFS merit scores = 6.89313
CFS merit scores = 6.89129
CFS merit scores = 6.88978
CFS merit scores = 6.8885
CFS merit scores = 6.88742
CFS merit scores = 6.88628
CFS merit scores = 6.88474
CFS merit scores = 6.88266
CFS merit scores = 6.8807
CFS merit scores = 6.87863
CFS merit scores = 6.8762
CFS merit scores = 6.87336
CFS merit scores = 6.87013
CFS merit scores = 6.86693
CFS merit scores = 6.86391
CFS merit scores = 6.86116
CFS merit scores = 6.85822
CFS merit scores = 6.8553
CFS merit scores = 6.85249
CFS merit scores = 6.84932
CFS merit scores = 6.84607
CFS merit scores = 6.843
CFS merit scores = 6.84002
CFS merit scores = 6.83726
CFS merit scores = 6.83406
CFS merit scores = 6.83059
CFS merit scores = 6.82719
CFS merit scores = 6.82402
CFS merit scores = 6.82098
CFS merit scores = 6.81783
CFS merit scores = 6.81439
CFS merit scores = 6.81102
CFS merit scores = 6.806
CFS merit scores = 6.80117
CFS merit scores = 6.79606
CFS merit scores = 6.79122
CFS merit scores = 6.7865
CFS merit scores = 6.78165
CFS merit scores = 6.77633
CFS merit scores = 6.77084
CFS merit scores = 6.76555
CFS merit scores = 6.76015
CFS merit scores = 6.75483
CFS merit scores = 6.74937
CFS merit scores = 6.7441
CFS merit scores = 6.73898
CFS merit scores = 6.7335
CFS merit scores = 6.72809
CFS merit scores = 6.72281
CFS merit scores = 6.71744
CFS merit scores = 6.71187
CFS merit scores = 6.70653
CFS merit scores = 6.70135
CFS merit scores = 6.696
CFS merit scores = 6.69054
CFS merit scores = 6.68519
CFS merit scores = 6.67998
CFS merit scores = 6.67485
CFS merit scores = 6.66966
CFS merit scores = 6.66446
CFS merit scores = 6.65937
CFS merit scores = 6.65411
CFS merit scores = 6.649
CFS merit scores = 6.64395
CFS merit scores = 6.63878
CFS merit scores = 6.63377
CFS merit scores = 6.62857
CFS merit scores = 6.6232
CFS merit scores = 6.61804
CFS merit scores = 6.6118
CFS merit scores = 6.60559
CFS merit scores = 6.59953
CFS merit scores = 6.59355
CFS merit scores = 6.58771
CFS merit scores = 6.58185
CFS merit scores = 6.57606
CFS merit scores = 6.57023
CFS merit scores = 6.56411
CFS merit scores = 6.55779
CFS merit scores = 6.55135
CFS merit scores = 6.54494
CFS merit scores = 6.53863
CFS merit scores = 6.53236
CFS merit scores = 6.5248
CFS merit scores = 6.51734
CFS merit scores = 6.5099
CFS merit scores = 6.50248
CFS merit scores = 6.49524
CFS merit scores = 6.48811
CFS merit scores = 6.48112
CFS merit scores = 6.47413
CFS merit scores = 6.46725
CFS merit scores = 6.46014
CFS merit scores = 6.45312
CFS merit scores = 6.44611
CFS merit scores = 6.43918
CFS merit scores = 6.43185
CFS merit scores = 6.42459
CFS merit scores = 6.41729
CFS merit scores = 6.41014
CFS merit scores = 6.40295
CFS merit scores = 6.39586
CFS merit scores = 6.38846
CFS merit scores = 6.38115
CFS merit scores = 6.37351
CFS merit scores = 6.36605
CFS merit scores = 6.35871
CFS merit scores = 6.35155
CFS merit scores = 6.34409
CFS merit scores = 6.33644
CFS merit scores = 6.32893
CFS merit scores = 6.32157
CFS merit scores = 6.31403
CFS merit scores = 6.30655
CFS merit scores = 6.299
CFS merit scores = 6.29126
CFS merit scores = 6.28353
CFS merit scores = 6.27593
CFS merit scores = 6.26829
CFS merit scores = 6.26071
CFS merit scores = 6.25295
CFS merit scores = 6.24529
CFS merit scores = 6.23773
CFS merit scores = 6.23011
CFS merit scores = 6.22255
CFS merit scores = 6.215
CFS merit scores = 6.20752
CFS merit scores = 6.20013
CFS merit scores = 6.19284
CFS merit scores = 6.18568
CFS merit scores = 6.17858
CFS merit scores = 6.17146
CFS merit scores = 6.16441
CFS merit scores = 6.15716
CFS merit scores = 6.15
CFS merit scores = 6.14285
CFS merit scores = 6.13573
CFS merit scores = 6.12854
CFS merit scores = 6.12146
CFS merit scores = 6.11433
CFS merit scores = 6.10733
CFS merit scores = 6.10046
CFS merit scores = 6.09332
CFS merit scores = 6.08614
CFS merit scores = 6.07866
CFS merit scores = 6.07122
CFS merit scores = 6.06345
CFS merit scores = 6.0558
CFS merit scores = 6.04826
CFS merit scores = 6.04084
CFS merit scores = 6.03347
CFS merit scores = 6.0261
CFS merit scores = 6.01878
CFS merit scores = 6.01142
CFS merit scores = 6.00418
CFS merit scores = 5.99696
CFS merit scores = 5.98987
CFS merit scores = 5.9829
CFS merit scores = 5.97587
CFS merit scores = 5.9687
CFS merit scores = 5.96162
CFS merit scores = 5.95464
CFS merit scores = 5.94738
CFS merit scores = 5.94022
CFS merit scores = 5.93321
CFS merit scores = 5.9263
CFS merit scores = 5.9195
CFS merit scores = 5.91243
CFS merit scores = 5.90541
CFS merit scores = 5.89849
CFS merit scores = 5.89156
CFS merit scores = 5.88475
CFS merit scores = 5.87798
CFS merit scores = 5.87114
CFS merit scores = 5.86428
CFS merit scores = 5.85754
CFS merit scores = 5.85081
CFS merit scores = 5.84412
CFS merit scores = 5.83749
CFS merit scores = 5.83093
CFS merit scores = 5.82429
CFS merit scores = 5.81741
CFS merit scores = 5.8106
CFS merit scores = 5.80392
CFS merit scores = 5.79734
CFS merit scores = 5.79074
CFS merit scores = 5.78418
CFS merit scores = 5.77764
CFS merit scores = 5.77115
CFS merit scores = 5.76469
CFS merit scores = 5.75836
CFS merit scores = 5.75201
CFS merit scores = 5.74565
CFS merit scores = 5.73933
CFS merit scores = 5.73306
CFS merit scores = 5.72684
CFS merit scores = 5.72072
CFS merit scores = 5.71464
CFS merit scores = 5.70842
CFS merit scores = 5.70228
CFS merit scores = 5.69617
CFS merit scores = 5.69017
CFS merit scores = 5.68408
CFS merit scores = 5.6779
CFS merit scores = 5.67174
CFS merit scores = 5.66564
CFS merit scores = 5.65953
CFS merit scores = 5.6535
CFS merit scores = 5.64756
CFS merit scores = 5.64157
CFS merit scores = 5.63562
CFS merit scores = 5.62953
CFS merit scores = 5.62355
CFS merit scores = 5.61767
CFS merit scores = 5.61181
CFS merit scores = 5.60593
CFS merit scores = 5.60012
CFS merit scores = 5.59433
CFS merit scores = 5.58861
CFS merit scores = 5.58286
CFS merit scores = 5.57713
CFS merit scores = 5.57144
CFS merit scores = 5.56582
CFS merit scores = 5.5602
CFS merit scores = 5.55459
CFS merit scores = 5.54905
CFS merit scores = 5.54352
CFS merit scores = 5.53797
CFS merit scores = 5.53247
CFS merit scores = 5.52691
CFS merit scores = 5.52145
CFS merit scores = 5.51599
CFS merit scores = 5.51055
CFS merit scores = 5.50515
CFS merit scores = 5.49978
CFS merit scores = 5.49439
CFS merit scores = 5.48904
CFS merit scores = 5.48375
CFS merit scores = 5.47848
CFS merit scores = 5.47324
CFS merit scores = 5.46804
CFS merit scores = 5.46282
CFS merit scores = 5.45752
CFS merit scores = 5.45227
CFS merit scores = 5.44705
CFS merit scores = 5.4419
CFS merit scores = 5.43679
CFS merit scores = 5.43176
CFS merit scores = 5.4267
CFS merit scores = 5.42167
CFS merit scores = 5.41672
CFS merit scores = 5.41182
CFS merit scores = 5.40683
CFS merit scores = 5.40188
CFS merit scores = 5.39693
CFS merit scores = 5.39195
CFS merit scores = 5.38695
CFS merit scores = 5.38198
CFS merit scores = 5.37706
CFS merit scores = 5.37216
CFS merit scores = 5.36726
CFS merit scores = 5.36241
CFS merit scores = 5.35749
CFS merit scores = 5.35263
CFS merit scores = 5.34776
CFS merit scores = 5.34289
CFS merit scores = 5.33804
CFS merit scores = 5.33315
CFS merit scores = 5.32831
CFS merit scores = 5.32338
CFS merit scores = 5.31852
CFS merit scores = 5.31357
CFS merit scores = 5.30869
CFS merit scores = 5.30385
CFS merit scores = 5.29907
CFS merit scores = 5.29427
CFS merit scores = 5.2895
CFS merit scores = 5.28476
CFS merit scores = 5.28001
CFS merit scores = 5.27516
CFS merit scores = 5.27034
CFS merit scores = 5.26558
CFS merit scores = 5.26074
CFS merit scores = 5.25597
CFS merit scores = 5.25105
CFS merit scores = 5.24613
CFS merit scores = 5.24122
CFS merit scores = 5.23632
CFS merit scores = 5.23117
CFS merit scores = 5.22604
CFS merit scores = 5.2208
CFS merit scores = 5.21555
CFS merit scores = 5.21035
CFS merit scores = 5.20519
CFS merit scores = 5.20008
CFS merit scores = 5.19486
CFS merit scores = 5.18969
CFS merit scores = 5.18451
CFS merit scores = 5.17936
CFS merit scores = 5.17426
CFS merit scores = 5.16914
CFS merit scores = 5.16362
CFS merit scores = 5.15814
CFS merit scores = 5.1527
CFS merit scores = 5.14726
CFS merit scores = 5.14174
CFS merit scores = 5.13613
CFS merit scores = 5.13048
CFS merit scores = 5.12474
CFS merit scores = 5.11903
CFS merit scores = 5.11328
CFS merit scores = 5.10741
CFS merit scores = 5.10158
CFS merit scores = 5.09571
CFS merit scores = 5.08988
CFS merit scores = 5.08403
CFS merit scores = 5.07825
CFS merit scores = 5.07238
CFS merit scores = 5.06636
CFS merit scores = 5.06041
CFS merit scores = 5.0544
CFS merit scores = 5.04825
CFS merit scores = 5.04216
CFS merit scores = 5.03613
CFS merit scores = 5.03015
CFS merit scores = 5.02421
CFS merit scores = 5.01828
CFS merit scores = 5.01218
CFS merit scores = 5.00606
CFS merit scores = 4.99997
CFS merit scores = 4.99388
CFS merit scores = 4.98771
CFS merit scores = 4.98155
CFS merit scores = 4.9754
CFS merit scores = 4.96922
CFS merit scores = 4.96295
CFS merit scores = 4.95666
CFS merit scores = 4.95015
CFS merit scores = 4.94359
CFS merit scores = 4.93702
CFS merit scores = 4.93052
CFS merit scores = 4.92395
CFS merit scores = 4.91718
CFS merit scores = 4.91044
CFS merit scores = 4.90351
CFS merit scores = 4.89644
CFS merit scores = 4.88945
CFS merit scores = 4.88247
CFS merit scores = 4.87549
CFS merit scores = 4.86841
CFS merit scores = 4.86114
CFS merit scores = 4.85387
CFS merit scores = 4.8464
CFS merit scores = 4.83894
CFS merit scores = 4.83137
CFS merit scores = 4.82384
CFS merit scores = 4.8163
CFS merit scores = 4.80867
CFS merit scores = 4.80097
CFS merit scores = 4.79246
CFS merit scores = 4.7838
CFS merit scores = 4.77406
CFS merit scores = 4.76021
cnt = 1	feature = 57	correl = -0.351026	descr = Gibbs_of_Target_Sequence__Pos_20_Step_1
cnt = 2	feature = 44	correl = 0.234174	descr = Gibbs_of_Target_Sequence__Pos_1_Step_1
cnt = 3	feature = 637	correl = -0.134409	descr = N_Gram_TCTTA
cnt = 4	feature = 436	correl = -0.125683	descr = N_Gram_GATC
cnt = 5	feature = 367	correl = -0.0478481	descr = N_Gram_CGTTG
cnt = 6	feature = 404	correl = 0.0937968	descr = N_Gram_CTTTG
cnt = 7	feature = 646	correl = -0.0812809	descr = N_Gram_TGAGA
cnt = 8	feature = 683	correl = 0.0526279	descr = N_Gram_TTAGC
cnt = 9	feature = 644	correl = 0.0457807	descr = N_Gram_TGACA
cnt = 10	feature = 331	correl = -0.113457	descr = N_Gram_CGACG
cnt = 11	feature = 421	correl = -0.0623634	descr = N_Gram_GACTC
cnt = 12	feature = 390	correl = 0.055997	descr = N_Gram_CTGGG
cnt = 13	feature = 586	correl = 0.0456959	descr = N_Gram_TAGAC
cnt = 14	feature = 222	correl = 0.0732557	descr = N_Gram_ATAGT
cnt = 15	feature = 228	correl = -0.0492157	descr = N_Gram_ATCGC
cnt = 16	feature = 576	correl = -0.0464003	descr = N_Gram_TAACG
cnt = 17	feature = 692	correl = 0.0445382	descr = N_Gram_TTCGA
cnt = 18	feature = 306	correl = 0.114671	descr = N_Gram_CCCCC
cnt = 19	feature = 624	correl = 0.0943714	descr = N_Gram_TCGGC
cnt = 20	feature = 620	correl = 0.0802942	descr = N_Gram_TCGAC
cnt = 21	feature = 362	correl = 0.0704402	descr = N_Gram_CGTGA
cnt = 22	feature = 364	correl = 0.0788865	descr = N_Gram_CGTGG
cnt = 23	feature = 372	correl = 0.0662171	descr = N_Gram_CTAGG
cnt = 24	feature = 558	correl = 0.0570669	descr = N_Gram_GTGCG
cnt = 25	feature = 680	correl = 0.0648094	descr = N_Gram_TTAAC
cnt = 26	feature = 654	correl = 0.0521399	descr = N_Gram_TGCCG
cnt = 27	feature = 540	correl = 0.0503943	descr = N_Gram_GTATA
cnt = 28	feature = 340	correl = 0.0451013	descr = N_Gram_CGCCA
cnt = 29	feature = 610	correl = 0.0521399	descr = N_Gram_TCCCG
cnt = 30	feature = 312	correl = 0.0451013	descr = N_Gram_CCGCA
cnt = 31	feature = 478	correl = 0.0451013	descr = N_Gram_GCGTA
cnt = 32	feature = 415	correl = -0.0682636	descr = N_Gram_GACCC
cnt = 33	feature = 375	correl = 0.0861629	descr = N_Gram_CTATT
cnt = 34	feature = 688	correl = 0.073808	descr = N_Gram_TTCAA
cnt = 35	feature = 283	correl = -0.0502394	descr = N_Gram_CATAA
cnt = 36	feature = 406	correl = 0.0528345	descr = N_Gram_GAAAC
cnt = 37	feature = 368	correl = 0.0891558	descr = N_Gram_CGTTT
cnt = 38	feature = 269	correl = 0.0676009	descr = N_Gram_CACTC
cnt = 39	feature = 532	correl = 0.0929261	descr = N_Gram_GGGTC
cnt = 40	feature = 305	correl = 0.0839686	descr = N_Gram_CCCAC
cnt = 41	feature = 579	correl = 0.0740259	descr = N_Gram_TAAGC
cnt = 42	feature = 623	correl = 0.0737083	descr = N_Gram_TCGGA
cnt = 43	feature = 529	correl = 0.0517626	descr = N_Gram_GGGGG
cnt = 44	feature = 409	correl = -0.0440801	descr = N_Gram_GAAGG
cnt = 45	feature = 301	correl = -0.0626342	descr = N_Gram_CCATA
cnt = 46	feature = 505	correl = -0.0572984	descr = N_Gram_GGCAC
cnt = 47	feature = 309	correl = 0.0688261	descr = N_Gram_CCCGC
cnt = 48	feature = 290	correl = 0.0579106	descr = N_Gram_CATTA
cnt = 49	feature = 220	correl = 0.0546534	descr = N_Gram_ATACA
cnt = 50	feature = 570	correl = 0.0448816	descr = N_Gram_GTTGC
cnt = 51	feature = 633	correl = 0.0481807	descr = N_Gram_TCTCG
cnt = 52	feature = 457	correl = -0.0452095	descr = N_Gram_GCATG
cnt = 53	feature = 475	correl = 0.0520379	descr = N_Gram_GCGGA
cnt = 54	feature = 313	correl = 0.0706988	descr = N_Gram_CCGGC
cnt = 55	feature = 502	correl = 0.0618607	descr = N_Gram_GGATT
cnt = 56	feature = 437	correl = -0.0557194	descr = N_Gram_GATCG
cnt = 57	feature = 241	correl = -0.0734402	descr = N_Gram_ATTAC
cnt = 58	feature = 250	correl = -0.0914438	descr = N_Gram_CAAAC
cnt = 59	feature = 237	correl = -0.0454569	descr = N_Gram_ATGCA
cnt = 60	feature = 648	correl = 0.0652394	descr = N_Gram_TGATA
cnt = 61	feature = 669	correl = 0.0479493	descr = N_Gram_TGGTA
cnt = 62	feature = 317	correl = -0.0624445	descr = N_Gram_CCGTC
cnt = 63	feature = 218	correl = -0.149169	descr = N_Gram_ATAAG
cnt = 64	feature = 229	correl = -0.0863728	descr = N_Gram_ATCGG
cnt = 65	feature = 425	correl = -0.0479501	descr = N_Gram_GAGCC
cnt = 66	feature = 401	correl = 0.0946677	descr = N_Gram_CTTGG
cnt = 67	feature = 315	correl = -0.0761222	descr = N_Gram_CCGGT
cnt = 68	feature = 597	correl = 0.107937	descr = N_Gram_TCACC
cnt = 69	feature = 212	correl = 0.0791139	descr = N_Gram_AGTGT
cnt = 70	feature = 407	correl = 0.101285	descr = N_Gram_GAAAG
cnt = 71	feature = 609	correl = 0.061005	descr = N_Gram_TCCCA
cnt = 72	feature = 411	correl = 0.0573168	descr = N_Gram_GAATC
cnt = 73	feature = 255	correl = 0.0492396	descr = N_Gram_CAAGC
cnt = 74	feature = 455	correl = 0.0532632	descr = N_Gram_GCATA
cnt = 75	feature = 160	correl = -0.0590697	descr = N_Gram_ACGAC
cnt = 76	feature = 590	correl = 0.07769	descr = N_Gram_TAGTC
cnt = 77	feature = 355	correl = 0.0449001	descr = N_Gram_CGGTT
cnt = 78	feature = 470	correl = 0.152435	descr = N_Gram_GCCTT
cnt = 79	feature = 509	correl = 0.0890522	descr = N_Gram_GGCCC
cnt = 80	feature = 550	correl = -0.0459779	descr = N_Gram_GTCGC
cnt = 81	feature = 500	correl = 0.089506	descr = N_Gram_GGAGT
cnt = 82	feature = 384	correl = 0.0714047	descr = N_Gram_CTCGG
cnt = 83	feature = 319	correl = 0.0554749	descr = N_Gram_CCTAT
cnt = 84	feature = 418	correl = 0.0887534	descr = N_Gram_GACGG
cnt = 85	feature = 224	correl = 0.0860044	descr = N_Gram_ATATA
cnt = 86	feature = 444	correl = -0.0776058	descr = N_Gram_GATTT
cnt = 87	feature = 703	correl = 0.0589592	descr = N_Gram_TTGCA
cnt = 88	feature = 541	correl = -0.062694	descr = N_Gram_GTATC
cnt = 89	feature = 533	correl = -0.0443697	descr = N_Gram_GGGTT
cnt = 90	feature = 294	correl = 0.051569	descr = N_Gram_CCAAT
cnt = 91	feature = 288	correl = -0.0498409	descr = N_Gram_CATGC
cnt = 92	feature = 629	correl = 0.0837716	descr = N_Gram_TCTAC
cnt = 93	feature = 262	correl = 0.0774651	descr = N_Gram_CACCA
cnt = 94	feature = 342	correl = 0.0570669	descr = N_Gram_CGCTA
cnt = 95	feature = 448	correl = 0.0608259	descr = N_Gram_GCAAA
cnt = 96	feature = 424	correl = -0.0680089	descr = N_Gram_GAGAA
cnt = 97	feature = 476	correl = 0.0515987	descr = N_Gram_GCGGC
cnt = 98	feature = 467	correl = -0.0562543	descr = N_Gram_GCCGT
cnt = 99	feature = 589	correl = -0.0576748	descr = N_Gram_TAGCC
cnt = 100	feature = 510	correl = 0.0497675	descr = N_Gram_GGCCG
cnt = 101	feature = 666	correl = 0.0882601	descr = N_Gram_TGGGG
cnt = 102	feature = 337	correl = -0.0463533	descr = N_Gram_CGATG
cnt = 103	feature = 420	correl = 0.0861629	descr = N_Gram_GACTA
cnt = 104	feature = 219	correl = -0.0502394	descr = N_Gram_ATAAT
cnt = 105	feature = 708	correl = 0.0847829	descr = N_Gram_TTGTG
cnt = 106	feature = 450	correl = 0.072894	descr = N_Gram_GCAAT
cnt = 107	feature = 657	correl = 0.0446703	descr = N_Gram_TGCTT
cnt = 108	feature = 587	correl = -0.0732797	descr = N_Gram_TAGAT
cnt = 109	feature = 441	correl = 0.0542832	descr = N_Gram_GATGT
cnt = 110	feature = 356	correl = -0.081093	descr = N_Gram_CGTAA
cnt = 111	feature = 599	correl = 0.0488607	descr = N_Gram_TCAGA
cnt = 112	feature = 612	correl = -0.0748541	descr = N_Gram_TCCGC
cnt = 113	feature = 538	correl = 0.0552756	descr = N_Gram_GGTGC
cnt = 114	feature = 365	correl = 0.0537714	descr = N_Gram_CGTGT
cnt = 115	feature = 460	correl = 0.0928253	descr = N_Gram_GCCAG
cnt = 116	feature = 492	correl = 0.120683	descr = N_Gram_GGAAA
cnt = 117	feature = 209	correl = -0.0638717	descr = N_Gram_AGTCC
cnt = 118	feature = 625	correl = -0.0789962	descr = N_Gram_TCGGT
cnt = 119	feature = 435	correl = 0.0666399	descr = N_Gram_GATAT
cnt = 120	feature = 685	correl = -0.103771	descr = N_Gram_TTATA
cnt = 121	feature = 656	correl = -0.158222	descr = N_Gram_TGCGT
cnt = 122	feature = 275	correl = 0.0778563	descr = N_Gram_CAGCG
cnt = 123	feature = 523	correl = 0.0517626	descr = N_Gram_GGGCA
cnt = 124	feature = 537	correl = 0.0798199	descr = N_Gram_GGTCA
cnt = 125	feature = 472	correl = 0.0445806	descr = N_Gram_GCGAG
cnt = 126	feature = 259	correl = 0.083405	descr = N_Gram_CACAG
cnt = 127	feature = 413	correl = 0.0445559	descr = N_Gram_GACAC
cnt = 128	feature = 593	correl = -0.0565826	descr = N_Gram_TATTC
cnt = 129	feature = 659	correl = 0.088911	descr = N_Gram_TGGAG
cnt = 130	feature = 323	correl = 0.0438555	descr = N_Gram_CCTCT
cnt = 131	feature = 466	correl = 0.072319	descr = N_Gram_GCCGG
cnt = 132	feature = 366	correl = -0.0475296	descr = N_Gram_CGTTC
cnt = 133	feature = 605	correl = 0.0922761	descr = N_Gram_TCCAA
cnt = 134	feature = 461	correl = 0.0495703	descr = N_Gram_GCCAT
cnt = 135	feature = 673	correl = -0.0555809	descr = N_Gram_TGTCA
cnt = 136	feature = 596	correl = 0.0535565	descr = N_Gram_TCAAG
cnt = 137	feature = 322	correl = 0.060428	descr = N_Gram_CCTCG
cnt = 138	feature = 588	correl = 0.0880945	descr = N_Gram_TAGCA
cnt = 139	feature = 348	correl = 0.105692	descr = N_Gram_CGGCA
cnt = 140	feature = 278	correl = 0.0858995	descr = N_Gram_CAGGA
cnt = 141	feature = 653	correl = 0.0954466	descr = N_Gram_TGCAC
cnt = 142	feature = 371	correl = 0.0837716	descr = N_Gram_CTACT
cnt = 143	feature = 677	correl = 0.0507219	descr = N_Gram_TGTGT
cnt = 144	feature = 580	correl = -0.14	descr = N_Gram_TAAGT
cnt = 145	feature = 652	correl = 0.106629	descr = N_Gram_TGCAA
cnt = 146	feature = 471	correl = -0.0902996	descr = N_Gram_GCGAC
cnt = 147	feature = 463	correl = 0.0897581	descr = N_Gram_GCCCG
cnt = 148	feature = 238	correl = -0.0730038	descr = N_Gram_ATGCT
cnt = 149	feature = 336	correl = -0.0571194	descr = N_Gram_CGATC
cnt = 150	feature = 251	correl = 0.0611831	descr = N_Gram_CAAAG
cnt = 151	feature = 615	correl = 0.0554749	descr = N_Gram_TCCTA
cnt = 152	feature = 583	correl = 0.0670282	descr = N_Gram_TACGA
cnt = 153	feature = 482	correl = 0.0862625	descr = N_Gram_GCTAT
cnt = 154	feature = 649	correl = -0.048882	descr = N_Gram_TGATC
cnt = 155	feature = 564	correl = 0.06772	descr = N_Gram_GTGTA
cnt = 156	feature = 556	correl = 0.0526846	descr = N_Gram_GTGAC
cnt = 157	feature = 416	correl = -0.0637454	descr = N_Gram_GACCT
cnt = 158	feature = 516	correl = 0.149759	descr = N_Gram_GGCTT
cnt = 159	feature = 274	correl = 0.0545108	descr = N_Gram_CAGCC
cnt = 160	feature = 551	correl = 0.0987171	descr = N_Gram_GTCGG
cnt = 161	feature = 667	correl = 0.0464513	descr = N_Gram_TGGGT
cnt = 162	feature = 525	correl = 0.0777578	descr = N_Gram_GGGCG
cnt = 163	feature = 258	correl = 0.0521977	descr = N_Gram_CAATA
cnt = 164	feature = 539	correl = 0.0549123	descr = N_Gram_GGTTG
cnt = 165	feature = 321	correl = -0.108383	descr = N_Gram_CCTCC
cnt = 166	feature = 487	correl = 0.0713594	descr = N_Gram_GCTGG
cnt = 167	feature = 310	correl = 0.0706988	descr = N_Gram_CCCGG
cnt = 168	feature = 249	correl = 0.0608135	descr = N_Gram_CAAAA
cnt = 169	feature = 544	correl = 0.176534	descr = N_Gram_GTCAG
cnt = 170	feature = 286	correl = -0.0640705	descr = N_Gram_CATCG
cnt = 171	feature = 246	correl = -0.136586	descr = N_Gram_ATTTT
cnt = 172	feature = 396	correl = 0.0494568	descr = N_Gram_CTTCC
cnt = 173	feature = 429	correl = 0.077493	descr = N_Gram_GAGGT
cnt = 174	feature = 260	correl = 0.0580054	descr = N_Gram_CACAT
cnt = 175	feature = 591	correl = -0.0682976	descr = N_Gram_TATAC
cnt = 176	feature = 298	correl = 0.0545469	descr = N_Gram_CCAGA
cnt = 177	feature = 676	correl = 0.105882	descr = N_Gram_TGTGG
cnt = 178	feature = 378	correl = 0.0630413	descr = N_Gram_CTCAC
cnt = 179	feature = 701	correl = -0.0469626	descr = N_Gram_TTGAG
cnt = 180	feature = 345	correl = 0.0638375	descr = N_Gram_CGGAA
cnt = 181	feature = 334	correl = -0.090811	descr = N_Gram_CGAGT
cnt = 182	feature = 497	correl = 0.0986263	descr = N_Gram_GGACG
cnt = 183	feature = 511	correl = 0.150496	descr = N_Gram_GGCCT
cnt = 184	feature = 456	correl = 0.113531	descr = N_Gram_GCATC
cnt = 185	feature = 602	correl = -0.0550172	descr = N_Gram_TCATA
cnt = 186	feature = 700	correl = -0.056017	descr = N_Gram_TTGAC
cnt = 187	feature = 716	correl = -0.0880269	descr = N_Gram_TTTGG
cnt = 188	feature = 443	correl = -0.0801188	descr = N_Gram_GATTA
cnt = 189	feature = 214	correl = 0.0590609	descr = N_Gram_AGTTG
cnt = 190	feature = 440	correl = -0.0665899	descr = N_Gram_GATGC
cnt = 191	feature = 318	correl = 0.0935556	descr = N_Gram_CCGTG
cnt = 192	feature = 547	correl = 0.0699929	descr = N_Gram_GTCCC
cnt = 193	feature = 295	correl = 0.0595278	descr = N_Gram_CCACC
cnt = 194	feature = 561	correl = 0.138465	descr = N_Gram_GTGGC
cnt = 195	feature = 226	correl = 0.0736043	descr = N_Gram_ATCAG
cnt = 196	feature = 231	correl = 0.0797974	descr = N_Gram_ATCTG
cnt = 197	feature = 627	correl = -0.0647136	descr = N_Gram_TCGTC
cnt = 198	feature = 514	correl = 0.0780795	descr = N_Gram_GGCGG
cnt = 199	feature = 465	correl = 0.0585049	descr = N_Gram_GCCGC
cnt = 200	feature = 711	correl = 0.0461979	descr = N_Gram_TTTCA
cnt = 201	feature = 386	correl = -0.0553155	descr = N_Gram_CTCTC
cnt = 202	feature = 469	correl = 0.0638878	descr = N_Gram_GCCTC
cnt = 203	feature = 690	correl = 0.075369	descr = N_Gram_TTCCA
cnt = 204	feature = 449	correl = 0.0964269	descr = N_Gram_GCAAC
cnt = 205	feature = 281	correl = 0.109971	descr = N_Gram_CAGTG
cnt = 206	feature = 535	correl = -0.0705089	descr = N_Gram_GGTAA
cnt = 207	feature = 235	correl = -0.0633511	descr = N_Gram_ATGAT
cnt = 208	feature = 264	correl = 0.0826134	descr = N_Gram_CACCG
cnt = 209	feature = 400	correl = -0.111408	descr = N_Gram_CTTGC
cnt = 210	feature = 280	correl = 0.0821779	descr = N_Gram_CAGTA
cnt = 211	feature = 546	correl = -0.091129	descr = N_Gram_GTCCA
cnt = 212	feature = 393	correl = -0.12974	descr = N_Gram_CTTAT
cnt = 213	feature = 363	correl = 0.11555	descr = N_Gram_CGTGC
cnt = 214	feature = 382	correl = -0.053954	descr = N_Gram_CTCCG
cnt = 215	feature = 351	correl = 0.0901555	descr = N_Gram_CGGGA
cnt = 216	feature = 528	correl = 0.067487	descr = N_Gram_GGGGC
cnt = 217	feature = 395	correl = 0.0588783	descr = N_Gram_CTTCA
cnt = 218	feature = 562	correl = 0.0780538	descr = N_Gram_GTGGT
cnt = 219	feature = 402	correl = 0.0784883	descr = N_Gram_CTTGT
cnt = 220	feature = 631	correl = -0.0981541	descr = N_Gram_TCTCA
cnt = 221	feature = 693	correl = -0.0626503	descr = N_Gram_TTCGG
cnt = 222	feature = 426	correl = 0.0911086	descr = N_Gram_GAGCT
cnt = 223	feature = 208	correl = 0.131286	descr = N_Gram_AGTCA
cnt = 224	feature = 512	correl = -0.0612784	descr = N_Gram_GGCGA
cnt = 225	feature = 572	correl = -0.0724846	descr = N_Gram_GTTGT
cnt = 226	feature = 324	correl = -0.0472097	descr = N_Gram_CCTGG
cnt = 227	feature = 341	correl = 0.0937968	descr = N_Gram_CGCCG
cnt = 228	feature = 565	correl = 0.0694316	descr = N_Gram_GTGTG
cnt = 229	feature = 549	correl = -0.114755	descr = N_Gram_GTCGA
cnt = 230	feature = 403	correl = 0.0835981	descr = N_Gram_CTTTA
cnt = 231	feature = 520	correl = 0.106276	descr = N_Gram_GGGAC
cnt = 232	feature = 221	correl = -0.0861517	descr = N_Gram_ATACT
cnt = 233	feature = 719	correl = -0.0777019	descr = N_Gram_TTTTG
cnt = 234	feature = 578	correl = -0.0513164	descr = N_Gram_TAAGA
cnt = 235	feature = 272	correl = 0.0591848	descr = N_Gram_CAGAG
cnt = 236	feature = 506	correl = 0.0924541	descr = N_Gram_GGCAT
cnt = 237	feature = 267	correl = -0.0776467	descr = N_Gram_CACGA
cnt = 238	feature = 554	correl = -0.0797203	descr = N_Gram_GTCTT
cnt = 239	feature = 689	correl = 0.0629505	descr = N_Gram_TTCAG
cnt = 240	feature = 252	correl = 0.0496247	descr = N_Gram_CAACA
cnt = 241	feature = 661	correl = 0.122443	descr = N_Gram_TGGCC
cnt = 242	feature = 265	correl = 0.0739212	descr = N_Gram_CACCT
cnt = 243	feature = 419	correl = -0.0822704	descr = N_Gram_GACGT
cnt = 244	feature = 242	correl = 0.0565478	descr = N_Gram_ATTG
cnt = 245	feature = 483	correl = 0.0547365	descr = N_Gram_GCTCA
cnt = 246	feature = 521	correl = 0.113401	descr = N_Gram_GGGAG
cnt = 247	feature = 616	correl = -0.0700986	descr = N_Gram_TCCTC
cnt = 248	feature = 326	correl = -0.0885865	descr = N_Gram_CCTTC
cnt = 249	feature = 439	correl = -0.0588102	descr = N_Gram_GATGA
cnt = 250	feature = 608	correl = 0.0612152	descr = N_Gram_TCCC
cnt = 251	feature = 635	correl = 0.0459185	descr = N_Gram_TCTGG
cnt = 252	feature = 379	correl = -0.0795664	descr = N_Gram_CTCAT
cnt = 253	feature = 352	correl = 0.14096	descr = N_Gram_CGGGC
cnt = 254	feature = 232	correl = 0.0618643	descr = N_Gram_ATCTT
cnt = 255	feature = 292	correl = 0.0702164	descr = N_Gram_CCAAA
cnt = 256	feature = 600	correl = 0.0810429	descr = N_Gram_TCAGC
cnt = 257	feature = 621	correl = -0.12325	descr = N_Gram_TCGAG
cnt = 258	feature = 210	correl = -0.155348	descr = N_Gram_AGTCT
cnt = 259	feature = 508	correl = 0.102806	descr = N_Gram_GGCCA
cnt = 260	feature = 501	correl = -0.101171	descr = N_Gram_GGATC
cnt = 261	feature = 451	correl = 0.0757415	descr = N_Gram_GCAC
cnt = 262	feature = 412	correl = 0.0641605	descr = N_Gram_GACA
cnt = 263	feature = 496	correl = 0.102968	descr = N_Gram_GGACC
cnt = 264	feature = 422	correl = -0.0764553	descr = N_Gram_GACTG
cnt = 265	feature = 462	correl = 0.063823	descr = N_Gram_GCCCA
cnt = 266	feature = 494	correl = 0.0483425	descr = N_Gram_GGAAG
cnt = 267	feature = 223	correl = 0.0592644	descr = N_Gram_ATAT
cnt = 268	feature = 373	correl = 0.105793	descr = N_Gram_CTAT
cnt = 269	feature = 606	correl = -0.0634811	descr = N_Gram_TCCAC
cnt = 270	feature = 285	correl = 0.110467	descr = N_Gram_CATCC
cnt = 271	feature = 713	correl = -0.0576182	descr = N_Gram_TTTCG
cnt = 272	feature = 601	correl = 0.110297	descr = N_Gram_TCAGT
cnt = 273	feature = 479	correl = -0.132088	descr = N_Gram_GCGTC
cnt = 274	feature = 308	correl = 0.0968647	descr = N_Gram_CCCG
cnt = 275	feature = 24	correl = -0.0910926	descr = Position_Specific_Bin_Base_11_Base_G
cnt = 276	feature = 531	correl = 0.0502037	descr = N_Gram_GGGT
cnt = 277	feature = 10	correl = -0.0440194	descr = Position_Specific_Bin_Base_3_Base_A
cnt = 278	feature = 674	correl = 0.0581474	descr = N_Gram_TGTCC
cnt = 279	feature = 433	correl = 0.0623515	descr = N_Gram_GATA
cnt = 280	feature = 36	correl = -0.0501528	descr = Position_Specific_Bin_Base_16_Base_T
cnt = 281	feature = 28	correl = -0.119936	descr = Position_Specific_Bin_Base_12_Base_T
cnt = 282	feature = 527	correl = 0.0708556	descr = N_Gram_GGGGA
cnt = 283	feature = 650	correl = -0.130315	descr = N_Gram_TGATT
cnt = 284	feature = 13	correl = -0.125111	descr = Position_Specific_Bin_Base_5_Base_A
cnt = 285	feature = 276	correl = -0.134609	descr = N_Gram_CAGCT
cnt = 286	feature = 335	correl = -0.0623832	descr = N_Gram_CGAT
cnt = 287	feature = 257	correl = 0.0680124	descr = N_Gram_CAAT
cnt = 288	feature = 29	correl = -0.0685099	descr = Position_Specific_Bin_Base_13_Base_A
cnt = 289	feature = 23	correl = 0.066669	descr = Position_Specific_Bin_Base_10_Base_T
cnt = 290	feature = 11	correl = 0.0838059	descr = Position_Specific_Bin_Base_3_Base_C
cnt = 291	feature = 254	correl = 0.0820514	descr = N_Gram_CAAG
cnt = 292	feature = 515	correl = 0.0656279	descr = N_Gram_GGCT
cnt = 293	feature = 83	correl = 0.0629097	descr = Xue_Structure_Feature_C010
cnt = 294	feature = 613	correl = -0.0961068	descr = N_Gram_TCCGG
cnt = 295	feature = 662	correl = -0.10154	descr = N_Gram_TGGCG
cnt = 296	feature = 38	correl = -0.0569938	descr = Position_Specific_Bin_Base_17_Base_T
cnt = 297	feature = 704	correl = -0.152896	descr = N_Gram_TTGCG
cnt = 298	feature = 21	correl = -0.060895	descr = Position_Specific_Bin_Base_9_Base_T
cnt = 299	feature = 388	correl = 0.0463813	descr = N_Gram_CTGC
cnt = 300	feature = 18	correl = 0.0468431	descr = Position_Specific_Bin_Base_6_Base_T
cnt = 301	feature = 428	correl = 0.0441429	descr = N_Gram_GAGGC
cnt = 302	feature = 8	correl = -0.0609869	descr = Position_Specific_Bin_Base_2_Base_G
cnt = 303	feature = 681	correl = -0.071987	descr = N_Gram_TTAC
cnt = 304	feature = 20	correl = 0.0517637	descr = Position_Specific_Bin_Base_8_Base_T
cnt = 305	feature = 626	correl = -0.0616364	descr = N_Gram_TCGT
cnt = 306	feature = 664	correl = 0.106951	descr = N_Gram_TGGG
cnt = 307	feature = 40	correl = 0.139588	descr = Position_Specific_Bin_Base_18_Base_C
cnt = 308	feature = 473	correl = 0.0582656	descr = N_Gram_GCGCC
cnt = 309	feature = 27	correl = 0.0598869	descr = Position_Specific_Bin_Base_12_Base_G
cnt = 310	feature = 645	correl = -0.0455926	descr = N_Gram_TGACT
cnt = 311	feature = 447	correl = 0.130184	descr = N_Gram_GCAA
cnt = 312	feature = 277	correl = 0.0473476	descr = N_Gram_CAGG
cnt = 313	feature = 15	correl = 0.052591	descr = Position_Specific_Bin_Base_5_Base_G
cnt = 314	feature = 410	correl = -0.0769405	descr = N_Gram_GAAGT
cnt = 315	feature = 32	correl = 0.093727	descr = Position_Specific_Bin_Base_14_Base_T
cnt = 316	feature = 714	correl = -0.0899226	descr = N_Gram_TTTCT
cnt = 317	feature = 17	correl = 0.104792	descr = Position_Specific_Bin_Base_6_Base_C
cnt = 318	feature = 573	correl = -0.093036	descr = N_Gram_GTTTT
cnt = 319	feature = 438	correl = -0.117362	descr = N_Gram_GATCT
cnt = 320	feature = 33	correl = 0.0496908	descr = Position_Specific_Bin_Base_15_Base_C
cnt = 321	feature = 707	correl = 0.065913	descr = N_Gram_TTGGC
cnt = 322	feature = 536	correl = 0.0616288	descr = N_Gram_GGTC
cnt = 323	feature = 211	correl = 0.0459271	descr = N_Gram_AGTG
cnt = 324	feature = 392	correl = -0.0564104	descr = N_Gram_CTTA
cnt = 325	feature = 78	correl = 0.12636	descr = Xue_Structure_Feature_A101
cnt = 326	feature = 454	correl = 0.0790465	descr = N_Gram_GCAT
cnt = 327	feature = 55	correl = -0.165379	descr = Gibbs_of_Target_Sequence__Pos_18_Step_1
cnt = 328	feature = 45	correl = 0.25005	descr = Gibbs_of_Target_Sequence__Pos_2_Step_1
cnt = 329	feature = 266	correl = -0.0783882	descr = N_Gram_CACG
cnt = 330	feature = 675	correl = 0.0819505	descr = N_Gram_TGTG
cnt = 331	feature = 67	correl = 0.105863	descr = Fold_of_RNAi_Sequence_Pos_9
cnt = 332	feature = 607	correl = -0.129709	descr = N_Gram_TCCAG
cnt = 333	feature = 651	correl = 0.0991523	descr = N_Gram_TGCA
cnt = 334	feature = 468	correl = 0.0886763	descr = N_Gram_GCCT
cnt = 335	feature = 136	correl = -0.043914	descr = N_Gram_AATC
cnt = 336	feature = 105	correl = -0.0783452	descr = Fold_of_Target_NoBeginbrace_noends_Pos_4
cnt = 337	feature = 9	correl = 0.0649604	descr = Position_Specific_Bin_Base_2_Base_T
cnt = 338	feature = 72	correl = 0.0817908	descr = Fold_of_RNAi_Sequence_Pos_14
cnt = 339	feature = 42	correl = -0.118384	descr = Position_Specific_Bin_Base_18_Base_T
cnt = 340	feature = 488	correl = 0.0665123	descr = N_Gram_GCTT
cnt = 341	feature = 25	correl = -0.106523	descr = Position_Specific_Bin_Base_12_Base_A
cnt = 342	feature = 16	correl = -0.125995	descr = Position_Specific_Bin_Base_6_Base_A
cnt = 343	feature = 19	correl = -0.0551368	descr = Position_Specific_Bin_Base_8_Base_C
cnt = 344	feature = 344	correl = 0.0743308	descr = N_Gram_CGGA
cnt = 345	feature = 399	correl = -0.0827461	descr = N_Gram_CTTGA
cnt = 346	feature = 12	correl = -0.0953787	descr = Position_Specific_Bin_Base_4_Base_A
cnt = 347	feature = 360	correl = -0.130753	descr = N_Gram_CGTCG
cnt = 348	feature = 34	correl = -0.113325	descr = Position_Specific_Bin_Base_16_Base_A
cnt = 349	feature = 491	correl = 0.0821603	descr = N_Gram_GGAA
cnt = 350	feature = 563	correl = 0.0777447	descr = N_Gram_GTGT
cnt = 351	feature = 299	correl = -0.104827	descr = N_Gram_CCAGC
cnt = 352	feature = 30	correl = 0.0994615	descr = Position_Specific_Bin_Base_13_Base_C
cnt = 353	feature = 300	correl = 0.0503588	descr = N_Gram_CCAT
cnt = 354	feature = 22	correl = -0.0447089	descr = Position_Specific_Bin_Base_10_Base_C
cnt = 355	feature = 347	correl = 0.0900924	descr = N_Gram_CGGC
cnt = 356	feature = 68	correl = 0.0532365	descr = Fold_of_RNAi_Sequence_Pos_10
cnt = 357	feature = 485	correl = 0.0887049	descr = N_Gram_GCTG
cnt = 358	feature = 304	correl = 0.0695853	descr = N_Gram_CCCA
cnt = 359	feature = 51	correl = -0.0993222	descr = Gibbs_of_Target_Sequence__Pos_13_Step_1
cnt = 360	feature = 361	correl = 0.157187	descr = N_Gram_CGTG
cnt = 361	feature = 643	correl = -0.0717183	descr = N_Gram_TGAAG
cnt = 362	feature = 35	correl = 0.132939	descr = Position_Specific_Bin_Base_16_Base_C
cnt = 363	feature = 47	correl = -0.0750128	descr = Gibbs_of_Target_Sequence__Pos_5_Step_1
cnt = 364	feature = 691	correl = -0.0486398	descr = N_Gram_TTCG
cnt = 365	feature = 76	correl = -0.059011	descr = Xue_Structure_Feature_A110
cnt = 366	feature = 464	correl = 0.0674106	descr = N_Gram_GCCG
cnt = 367	feature = 560	correl = 0.118268	descr = N_Gram_GTGG
cnt = 368	feature = 459	correl = 0.0705088	descr = N_Gram_GCCA
cnt = 369	feature = 39	correl = -0.267577	descr = Position_Specific_Bin_Base_18_Base_A
cnt = 370	feature = 69	correl = 0.0758556	descr = Fold_of_RNAi_Sequence_Pos_11
cnt = 371	feature = 577	correl = -0.0962673	descr = N_Gram_TAAG
cnt = 372	feature = 244	correl = -0.0865362	descr = N_Gram_ATTT
cnt = 373	feature = 49	correl = -0.162427	descr = Gibbs_of_Target_Sequence__Pos_7_Step_1
cnt = 374	feature = 543	correl = 0.0516934	descr = N_Gram_GTCA
cnt = 375	feature = 634	correl = -0.114886	descr = N_Gram_TCTCT
cnt = 376	feature = 553	correl = -0.0825531	descr = N_Gram_GTCT
cnt = 377	feature = 705	correl = 0.0478055	descr = N_Gram_TTGG
cnt = 378	feature = 687	correl = 0.0692985	descr = N_Gram_TTCA
cnt = 379	feature = 261	correl = 0.0932931	descr = N_Gram_CACC
cnt = 380	feature = 640	correl = 0.0509196	descr = N_Gram_TCTTT
cnt = 381	feature = 619	correl = -0.0871725	descr = N_Gram_TCGA
cnt = 382	feature = 526	correl = 0.101548	descr = N_Gram_GGGG
cnt = 383	feature = 71	correl = 0.0800944	descr = Fold_of_RNAi_Sequence_Pos_13
cnt = 384	feature = 234	correl = -0.0662889	descr = N_Gram_ATGA
cnt = 385	feature = 417	correl = -0.0448644	descr = N_Gram_GACG
cnt = 386	feature = 53	correl = -0.0549039	descr = Gibbs_of_Target_Sequence__Pos_15_Step_1
cnt = 387	feature = 617	correl = -0.104728	descr = N_Gram_TCCTT
cnt = 388	feature = 46	correl = 0.0645669	descr = Gibbs_of_Target_Sequence__Pos_3_Step_1
cnt = 389	feature = 14	correl = 0.0891135	descr = Position_Specific_Bin_Base_5_Base_C
cnt = 390	feature = 655	correl = -0.142705	descr = N_Gram_TGCG
cnt = 391	feature = 314	correl = 0.128341	descr = N_Gram_CCGGG
cnt = 392	feature = 279	correl = 0.125973	descr = N_Gram_CAGT
cnt = 393	feature = 291	correl = 0.108972	descr = N_Gram_CCAA
cnt = 394	feature = 284	correl = 0.0778066	descr = N_Gram_CATC
cnt = 395	feature = 353	correl = -0.0517811	descr = N_Gram_CGGT
cnt = 396	feature = 56	correl = -0.285192	descr = Gibbs_of_Target_Sequence__Pos_19_Step_1
cnt = 397	feature = 73	correl = 0.0609044	descr = Fold_of_RNAi_Sequence_Pos_15
cnt = 398	feature = 545	correl = -0.0580049	descr = N_Gram_GTCC
cnt = 399	feature = 442	correl = -0.0559094	descr = N_Gram_GATT
cnt = 400	feature = 695	correl = -0.204811	descr = N_Gram_TTCTC
cnt = 401	feature = 498	correl = 0.126762	descr = N_Gram_GGAG
cnt = 402	feature = 504	correl = 0.0734098	descr = N_Gram_GGCA
cnt = 403	feature = 684	correl = -0.064319	descr = N_Gram_TTAT
cnt = 404	feature = 75	correl = 0.0653259	descr = Xue_Structure_Feature_A111
cnt = 405	feature = 332	correl = -0.049434	descr = N_Gram_CGAG
cnt = 406	feature = 41	correl = 0.275651	descr = Position_Specific_Bin_Base_18_Base_G
cnt = 407	feature = 77	correl = 0.0658704	descr = Xue_Structure_Feature_A100
cnt = 408	feature = 26	correl = 0.172887	descr = Position_Specific_Bin_Base_12_Base_C
cnt = 409	feature = 712	correl = -0.0786485	descr = N_Gram_TTTCC
cnt = 410	feature = 233	correl = -0.0440288	descr = N_Gram_ATG
cnt = 411	feature = 702	correl = -0.0618147	descr = N_Gram_TTGC
cnt = 412	feature = 383	correl = -0.126845	descr = N_Gram_CTCCT
cnt = 413	feature = 81	correl = 0.0445739	descr = Xue_Structure_Feature_C100
cnt = 414	feature = 54	correl = -0.120437	descr = Gibbs_of_Target_Sequence__Pos_17_Step_1
cnt = 415	feature = 74	correl = 0.0603532	descr = Fold_of_RNAi_Sequence_Pos_16
cnt = 416	feature = 598	correl = 0.137305	descr = N_Gram_TCAG
cnt = 417	feature = 61	correl = 0.168852	descr = Fold_of_RNAi_Sequence_Pos_0
cnt = 418	feature = 397	correl = -0.224709	descr = N_Gram_CTTCT
cnt = 419	feature = 52	correl = -0.179394	descr = Gibbs_of_Target_Sequence__Pos_14_Step_1
cnt = 420	feature = 647	correl = -0.106995	descr = N_Gram_TGAT
cnt = 421	feature = 207	correl = -0.094282	descr = N_Gram_AGTC
cnt = 422	feature = 65	correl = 0.05933	descr = Fold_of_RNAi_Sequence_Pos_4
cnt = 423	feature = 548	correl = -0.102568	descr = N_Gram_GTCG
cnt = 424	feature = 427	correl = 0.060225	descr = N_Gram_GAGG
cnt = 425	feature = 82	correl = 0.0497266	descr = Xue_Structure_Feature_C011
cnt = 426	feature = 611	correl = -0.0705908	descr = N_Gram_TCCG
cnt = 427	feature = 575	correl = -0.0732817	descr = N_Gram_TAA
cnt = 428	feature = 297	correl = -0.0566132	descr = N_Gram_CCAG
cnt = 429	feature = 64	correl = 0.083141	descr = Fold_of_RNAi_Sequence_Pos_3
cnt = 430	feature = 518	correl = 0.12856	descr = N_Gram_GGGA
cnt = 431	feature = 477	correl = -0.0791223	descr = N_Gram_GCGT
cnt = 432	feature = 70	correl = 0.0879802	descr = Fold_of_RNAi_Sequence_Pos_12
cnt = 433	feature = 339	correl = 0.069189	descr = N_Gram_CGCC
cnt = 434	feature = 325	correl = -0.0448873	descr = N_Gram_CCTT
cnt = 435	feature = 62	correl = 0.185974	descr = Fold_of_RNAi_Sequence_Pos_1
cnt = 436	feature = 398	correl = -0.0454792	descr = N_Gram_CTTG
cnt = 437	feature = 303	correl = 0.0448825	descr = N_Gram_CCC
cnt = 438	feature = 671	correl = 0.0511124	descr = N_Gram_TGT
cnt = 439	feature = 696	correl = -0.116751	descr = N_Gram_TTCTT
cnt = 440	feature = 660	correl = 0.0628823	descr = N_Gram_TGGC
cnt = 441	feature = 481	correl = 0.0646111	descr = N_Gram_GCT
cnt = 442	feature = 718	correl = -0.1575	descr = N_Gram_TTTTC
cnt = 443	feature = 446	correl = 0.122317	descr = N_Gram_GCA
cnt = 444	feature = 80	correl = 0.080354	descr = Xue_Structure_Feature_C110
cnt = 445	feature = 679	correl = -0.068667	descr = N_Gram_TTA
cnt = 446	feature = 394	correl = -0.122047	descr = N_Gram_CTTC
cnt = 447	feature = 614	correl = -0.0882968	descr = N_Gram_TCCT
cnt = 448	feature = 432	correl = -0.0485555	descr = N_Gram_GAT
cnt = 449	feature = 327	correl = -0.0713729	descr = N_Gram_CGA
cnt = 450	feature = 225	correl = -0.0514077	descr = N_Gram_ATC
cnt = 451	feature = 542	correl = -0.104155	descr = N_Gram_GTC
cnt = 452	feature = 630	correl = -0.199031	descr = N_Gram_TCTC
cnt = 453	feature = 350	correl = 0.145778	descr = N_Gram_CGGG
cnt = 454	feature = 555	correl = 0.151964	descr = N_Gram_GTG
cnt = 455	feature = 369	correl = -0.048926	descr = N_Gram_CT
cnt = 456	feature = 248	correl = 0.135025	descr = N_Gram_CAA
cnt = 457	feature = 490	correl = 0.132536	descr = N_Gram_GGA
cnt = 458	feature = 595	correl = 0.0731347	descr = N_Gram_TCA
cnt = 459	feature = 641	correl = -0.0947727	descr = N_Gram_TGA
cnt = 460	feature = 86	correl = 0.108566	descr = Xue_Structure_Feature_G110
cnt = 461	feature = 79	correl = 0.0941971	descr = Xue_Structure_Feature_C111
cnt = 462	feature = 618	correl = -0.111821	descr = N_Gram_TCG
cnt = 463	feature = 717	correl = -0.1552	descr = N_Gram_TTTT
cnt = 464	feature = 517	correl = 0.189105	descr = N_Gram_GGG
cnt = 465	feature = 423	correl = 0.0466108	descr = N_Gram_GAG
cnt = 466	feature = 60	correl = -0.0509974	descr = PF_RNAi_Fold_3'Free_Count
cnt = 467	feature = 694	correl = -0.214266	descr = N_Gram_TTCT
cnt = 468	feature = 594	correl = -0.138975	descr = N_Gram_TC
cnt = 469	feature = 697	correl = -0.0625514	descr = N_Gram_TTG
cnt = 470	feature = 458	correl = 0.108922	descr = N_Gram_GCC
cnt = 471	feature = 574	correl = -0.0639488	descr = N_Gram_TA
cnt = 472	feature = 270	correl = 0.0684708	descr = N_Gram_CAG
cnt = 473	feature = 636	correl = -0.101141	descr = N_Gram_TCTT
cnt = 474	feature = 376	correl = -0.100549	descr = N_Gram_CTC
cnt = 475	feature = 59	correl = -0.139778	descr = PF_RNAi_Fold_5'Free_Count
cnt = 476	feature = 247	correl = 0.104097	descr = N_Gram_CA
cnt = 477	feature = 391	correl = -0.110851	descr = N_Gram_CTT
cnt = 478	feature = 628	correl = -0.109722	descr = N_Gram_TCT
cnt = 479	feature = 709	correl = -0.10885	descr = N_Gram_TTT
cnt = 480	feature = 343	correl = 0.0747964	descr = N_Gram_CGG
cnt = 481	feature = 603	correl = -0.136211	descr = N_Gram_TCC
cnt = 482	feature = 503	correl = 0.144805	descr = N_Gram_GGC
cnt = 483	feature = 686	correl = -0.163935	descr = N_Gram_TTC
cnt = 484	feature = 678	correl = -0.122852	descr = N_Gram_TT
cnt = 485	feature = 58	correl = -0.190267	descr = PF_RNAi_Fold_Energy
cnt = 486	feature = 43	correl = -0.190862	descr = Gibbs_of_Target_Sequence_
num rows = 521
num_elements = 253727
*
optimization finished, #iter = 609
nu = 0.452309
obj = -35.591098, rho = -0.562260
nSV = 371, nBSV = 138
num rows = 58
num_elements = 28246
*
optimization finished, #iter = 59
nu = 0.428331
obj = -3.741870, rho = -0.468603
nSV = 46, nBSV = 7
*
optimization finished, #iter = 609
nu = 0.452309
obj = -35.591098, rho = -0.562260
nSV = 371, nBSV = 138
CFS merit scores = 1.28425
CFS merit scores = 1.58555
CFS merit scores = 1.84125
CFS merit scores = 2.06655
CFS merit scores = 2.27733
CFS merit scores = 2.47005
CFS merit scores = 2.64398
CFS merit scores = 2.8047
CFS merit scores = 2.95578
CFS merit scores = 3.09788
CFS merit scores = 3.23126
CFS merit scores = 3.35788
CFS merit scores = 3.4796
CFS merit scores = 3.59511
CFS merit scores = 3.70612
CFS merit scores = 3.81343
CFS merit scores = 3.91751
CFS merit scores = 4.0179
CFS merit scores = 4.11493
CFS merit scores = 4.20843
CFS merit scores = 4.29929
CFS merit scores = 4.38753
CFS merit scores = 4.4724
CFS merit scores = 4.55368
CFS merit scores = 4.63264
CFS merit scores = 4.70929
CFS merit scores = 4.78232
CFS merit scores = 4.85376
CFS merit scores = 4.92336
CFS merit scores = 4.99155
CFS merit scores = 5.05819
CFS merit scores = 5.12303
CFS merit scores = 5.18647
CFS merit scores = 5.249
CFS merit scores = 5.31053
CFS merit scores = 5.37021
CFS merit scores = 5.42884
CFS merit scores = 5.48633
CFS merit scores = 5.54285
CFS merit scores = 5.59844
CFS merit scores = 5.65253
CFS merit scores = 5.70591
CFS merit scores = 5.75841
CFS merit scores = 5.8092
CFS merit scores = 5.85867
CFS merit scores = 5.90716
CFS merit scores = 5.95446
CFS merit scores = 6.00024
CFS merit scores = 6.04497
CFS merit scores = 6.08897
CFS merit scores = 6.13172
CFS merit scores = 6.17317
CFS merit scores = 6.21352
CFS merit scores = 6.2519
CFS merit scores = 6.28909
CFS merit scores = 6.32379
CFS merit scores = 6.3578
CFS merit scores = 6.38957
CFS merit scores = 6.41891
CFS merit scores = 6.44689
CFS merit scores = 6.47407
CFS merit scores = 6.50022
CFS merit scores = 6.5242
CFS merit scores = 6.54606
CFS merit scores = 6.56757
CFS merit scores = 6.58815
CFS merit scores = 6.6069
CFS merit scores = 6.62455
CFS merit scores = 6.64153
CFS merit scores = 6.65747
CFS merit scores = 6.67298
CFS merit scores = 6.68839
CFS merit scores = 6.70334
CFS merit scores = 6.71763
CFS merit scores = 6.73182
CFS merit scores = 6.74326
CFS merit scores = 6.7532
CFS merit scores = 6.76329
CFS merit scores = 6.77023
CFS merit scores = 6.77696
CFS merit scores = 6.78211
CFS merit scores = 6.78662
CFS merit scores = 6.79103
CFS merit scores = 6.79498
CFS merit scores = 6.79666
CFS merit scores = 6.79888
CFS merit scores = 6.80144
CFS merit scores = 6.80459
CFS merit scores = 6.80772
CFS merit scores = 6.81094
CFS merit scores = 6.81423
CFS merit scores = 6.8176
CFS merit scores = 6.82093
CFS merit scores = 6.82369
CFS merit scores = 6.82559
CFS merit scores = 6.82726
CFS merit scores = 6.82941
CFS merit scores = 6.83128
CFS merit scores = 6.83272
CFS merit scores = 6.83413
CFS merit scores = 6.83541
CFS merit scores = 6.8368
CFS merit scores = 6.83662
CFS merit scores = 6.83627
CFS merit scores = 6.8363
CFS merit scores = 6.83634
CFS merit scores = 6.83575
CFS merit scores = 6.83526
CFS merit scores = 6.83501
CFS merit scores = 6.8351
CFS merit scores = 6.83521
CFS merit scores = 6.83534
CFS merit scores = 6.83538
CFS merit scores = 6.83555
CFS merit scores = 6.83583
CFS merit scores = 6.83581
CFS merit scores = 6.83584
CFS merit scores = 6.83578
CFS merit scores = 6.83592
CFS merit scores = 6.83521
CFS merit scores = 6.83458
CFS merit scores = 6.83405
CFS merit scores = 6.83267
CFS merit scores = 6.83135
CFS merit scores = 6.83
CFS merit scores = 6.82812
CFS merit scores = 6.82581
CFS merit scores = 6.82324
CFS merit scores = 6.82079
CFS merit scores = 6.81796
CFS merit scores = 6.8149
CFS merit scores = 6.81195
CFS merit scores = 6.80848
CFS merit scores = 6.80511
CFS merit scores = 6.80103
CFS merit scores = 6.79687
CFS merit scores = 6.79287
CFS merit scores = 6.78894
CFS merit scores = 6.78504
CFS merit scores = 6.78051
CFS merit scores = 6.77618
CFS merit scores = 6.77218
CFS merit scores = 6.7682
CFS merit scores = 6.76381
CFS merit scores = 6.75962
CFS merit scores = 6.75491
CFS merit scores = 6.75037
CFS merit scores = 6.74522
CFS merit scores = 6.74013
CFS merit scores = 6.73503
CFS merit scores = 6.72967
CFS merit scores = 6.72385
CFS merit scores = 6.71799
CFS merit scores = 6.71236
CFS merit scores = 6.70686
CFS merit scores = 6.7016
CFS merit scores = 6.69635
CFS merit scores = 6.69138
CFS merit scores = 6.68635
CFS merit scores = 6.68154
CFS merit scores = 6.67661
CFS merit scores = 6.67122
CFS merit scores = 6.66583
CFS merit scores = 6.66042
CFS merit scores = 6.6549
CFS merit scores = 6.64921
CFS merit scores = 6.64361
CFS merit scores = 6.63798
CFS merit scores = 6.63238
CFS merit scores = 6.62656
CFS merit scores = 6.62086
CFS merit scores = 6.61511
CFS merit scores = 6.60908
CFS merit scores = 6.60272
CFS merit scores = 6.59647
CFS merit scores = 6.5901
CFS merit scores = 6.58348
CFS merit scores = 6.57699
CFS merit scores = 6.57003
CFS merit scores = 6.56283
CFS merit scores = 6.55568
CFS merit scores = 6.54875
CFS merit scores = 6.54199
CFS merit scores = 6.53545
CFS merit scores = 6.52857
CFS merit scores = 6.5215
CFS merit scores = 6.51446
CFS merit scores = 6.50762
CFS merit scores = 6.50074
CFS merit scores = 6.49369
CFS merit scores = 6.48684
CFS merit scores = 6.48022
CFS merit scores = 6.47369
CFS merit scores = 6.46732
CFS merit scores = 6.46022
CFS merit scores = 6.45313
CFS merit scores = 6.4462
CFS merit scores = 6.43927
CFS merit scores = 6.43237
CFS merit scores = 6.42566
CFS merit scores = 6.41903
CFS merit scores = 6.41182
CFS merit scores = 6.40432
CFS merit scores = 6.39683
CFS merit scores = 6.3895
CFS merit scores = 6.38213
CFS merit scores = 6.3745
CFS merit scores = 6.36676
CFS merit scores = 6.35915
CFS merit scores = 6.35168
CFS merit scores = 6.34409
CFS merit scores = 6.33664
CFS merit scores = 6.32934
CFS merit scores = 6.32214
CFS merit scores = 6.31475
CFS merit scores = 6.30723
CFS merit scores = 6.29978
CFS merit scores = 6.29232
CFS merit scores = 6.28488
CFS merit scores = 6.27726
CFS merit scores = 6.26966
CFS merit scores = 6.26223
CFS merit scores = 6.25496
CFS merit scores = 6.24767
CFS merit scores = 6.24026
CFS merit scores = 6.23266
CFS merit scores = 6.22517
CFS merit scores = 6.21783
CFS merit scores = 6.21022
CFS merit scores = 6.20271
CFS merit scores = 6.19496
CFS merit scores = 6.18686
CFS merit scores = 6.17895
CFS merit scores = 6.17099
CFS merit scores = 6.16316
CFS merit scores = 6.15538
CFS merit scores = 6.14749
CFS merit scores = 6.1393
CFS merit scores = 6.13126
CFS merit scores = 6.12311
CFS merit scores = 6.1149
CFS merit scores = 6.10693
CFS merit scores = 6.09877
CFS merit scores = 6.09059
CFS merit scores = 6.08241
CFS merit scores = 6.07416
CFS merit scores = 6.06604
CFS merit scores = 6.05802
CFS merit scores = 6.05
CFS merit scores = 6.04195
CFS merit scores = 6.03406
CFS merit scores = 6.02624
CFS merit scores = 6.0182
CFS merit scores = 6.01029
CFS merit scores = 6.00246
CFS merit scores = 5.99473
CFS merit scores = 5.987
CFS merit scores = 5.97931
CFS merit scores = 5.97181
CFS merit scores = 5.96427
CFS merit scores = 5.95682
CFS merit scores = 5.94942
CFS merit scores = 5.94193
CFS merit scores = 5.93452
CFS merit scores = 5.92714
CFS merit scores = 5.91962
CFS merit scores = 5.91212
CFS merit scores = 5.90473
CFS merit scores = 5.89739
CFS merit scores = 5.89017
CFS merit scores = 5.88283
CFS merit scores = 5.8756
CFS merit scores = 5.86837
CFS merit scores = 5.86132
CFS merit scores = 5.85422
CFS merit scores = 5.84712
CFS merit scores = 5.84017
CFS merit scores = 5.83331
CFS merit scores = 5.8265
CFS merit scores = 5.8197
CFS merit scores = 5.81301
CFS merit scores = 5.80641
CFS merit scores = 5.79985
CFS merit scores = 5.79329
CFS merit scores = 5.78669
CFS merit scores = 5.78013
CFS merit scores = 5.77357
CFS merit scores = 5.76701
CFS merit scores = 5.76063
CFS merit scores = 5.75419
CFS merit scores = 5.74785
CFS merit scores = 5.7413
CFS merit scores = 5.73482
CFS merit scores = 5.72844
CFS merit scores = 5.72216
CFS merit scores = 5.71594
CFS merit scores = 5.70968
CFS merit scores = 5.7034
CFS merit scores = 5.69697
CFS merit scores = 5.69056
CFS merit scores = 5.68416
CFS merit scores = 5.67788
CFS merit scores = 5.67167
CFS merit scores = 5.66532
CFS merit scores = 5.65902
CFS merit scores = 5.6528
CFS merit scores = 5.64661
CFS merit scores = 5.64038
CFS merit scores = 5.63414
CFS merit scores = 5.62794
CFS merit scores = 5.62186
CFS merit scores = 5.61577
CFS merit scores = 5.60971
CFS merit scores = 5.60369
CFS merit scores = 5.59773
CFS merit scores = 5.59184
CFS merit scores = 5.58597
CFS merit scores = 5.5802
CFS merit scores = 5.57443
CFS merit scores = 5.56873
CFS merit scores = 5.56305
CFS merit scores = 5.55742
CFS merit scores = 5.5518
CFS merit scores = 5.54622
CFS merit scores = 5.54047
CFS merit scores = 5.5348
CFS merit scores = 5.52914
CFS merit scores = 5.52355
CFS merit scores = 5.518
CFS merit scores = 5.51244
CFS merit scores = 5.50686
CFS merit scores = 5.5014
CFS merit scores = 5.49592
CFS merit scores = 5.49055
CFS merit scores = 5.48517
CFS merit scores = 5.47974
CFS merit scores = 5.47429
CFS merit scores = 5.46885
CFS merit scores = 5.46345
CFS merit scores = 5.45814
CFS merit scores = 5.45284
CFS merit scores = 5.44762
CFS merit scores = 5.44246
CFS merit scores = 5.43733
CFS merit scores = 5.43222
CFS merit scores = 5.42705
CFS merit scores = 5.42177
CFS merit scores = 5.41657
CFS merit scores = 5.4114
CFS merit scores = 5.4062
CFS merit scores = 5.40109
CFS merit scores = 5.39595
CFS merit scores = 5.39085
CFS merit scores = 5.38578
CFS merit scores = 5.38069
CFS merit scores = 5.37568
CFS merit scores = 5.37064
CFS merit scores = 5.36545
CFS merit scores = 5.36026
CFS merit scores = 5.355
CFS merit scores = 5.34979
CFS merit scores = 5.34462
CFS merit scores = 5.33946
CFS merit scores = 5.33419
CFS merit scores = 5.32897
CFS merit scores = 5.32375
CFS merit scores = 5.31856
CFS merit scores = 5.31342
CFS merit scores = 5.30809
CFS merit scores = 5.30278
CFS merit scores = 5.29756
CFS merit scores = 5.29231
CFS merit scores = 5.28701
CFS merit scores = 5.28173
CFS merit scores = 5.27649
CFS merit scores = 5.2713
CFS merit scores = 5.2661
CFS merit scores = 5.26096
CFS merit scores = 5.2558
CFS merit scores = 5.25068
CFS merit scores = 5.24547
CFS merit scores = 5.24031
CFS merit scores = 5.23517
CFS merit scores = 5.23001
CFS merit scores = 5.22486
CFS merit scores = 5.21973
CFS merit scores = 5.21463
CFS merit scores = 5.2095
CFS merit scores = 5.20436
CFS merit scores = 5.19923
CFS merit scores = 5.19398
CFS merit scores = 5.18859
CFS merit scores = 5.18321
CFS merit scores = 5.17776
CFS merit scores = 5.17232
CFS merit scores = 5.16694
CFS merit scores = 5.1616
CFS merit scores = 5.15627
CFS merit scores = 5.1508
CFS merit scores = 5.14523
CFS merit scores = 5.13956
CFS merit scores = 5.13397
CFS merit scores = 5.12819
CFS merit scores = 5.12236
CFS merit scores = 5.11659
CFS merit scores = 5.11076
CFS merit scores = 5.10494
CFS merit scores = 5.09912
CFS merit scores = 5.09331
CFS merit scores = 5.08749
CFS merit scores = 5.08159
CFS merit scores = 5.07567
CFS merit scores = 5.06964
CFS merit scores = 5.06365
CFS merit scores = 5.05772
CFS merit scores = 5.05175
CFS merit scores = 5.04565
CFS merit scores = 5.03951
CFS merit scores = 5.03337
CFS merit scores = 5.02727
CFS merit scores = 5.02115
CFS merit scores = 5.01502
CFS merit scores = 5.00872
CFS merit scores = 5.00244
CFS merit scores = 4.99619
CFS merit scores = 4.99001
CFS merit scores = 4.98381
CFS merit scores = 4.97768
CFS merit scores = 4.97156
CFS merit scores = 4.96543
CFS merit scores = 4.95935
CFS merit scores = 4.95324
CFS merit scores = 4.94705
CFS merit scores = 4.94062
CFS merit scores = 4.93404
CFS merit scores = 4.92751
CFS merit scores = 4.92081
CFS merit scores = 4.91386
CFS merit scores = 4.90671
CFS merit scores = 4.89962
CFS merit scores = 4.89241
CFS merit scores = 4.88527
CFS merit scores = 4.87807
CFS merit scores = 4.87089
CFS merit scores = 4.86364
CFS merit scores = 4.85639
CFS merit scores = 4.84917
CFS merit scores = 4.84177
CFS merit scores = 4.83439
CFS merit scores = 4.82691
CFS merit scores = 4.81939
CFS merit scores = 4.81191
CFS merit scores = 4.80439
CFS merit scores = 4.79672
CFS merit scores = 4.78903
CFS merit scores = 4.781
CFS merit scores = 4.77296
CFS merit scores = 4.7648
CFS merit scores = 4.75668
CFS merit scores = 4.74858
CFS merit scores = 4.74017
CFS merit scores = 4.73165
CFS merit scores = 4.72287
CFS merit scores = 4.71313
CFS merit scores = 4.69888
cnt = 1	feature = 62	correl = -0.284247	descr = Gibbs_of_Target_Sequence__Pos_19_Step_1
cnt = 2	feature = 49	correl = 0.274573	descr = Gibbs_of_Target_Sequence__Pos_2_Step_1
cnt = 3	feature = 54	correl = -0.185982	descr = Gibbs_of_Target_Sequence__Pos_7_Step_1
cnt = 4	feature = 303	correl = 0.073181	descr = N_Gram_CCCGA
cnt = 5	feature = 593	correl = 0.0520764	descr = N_Gram_TCCCG
cnt = 6	feature = 604	correl = 0.0802158	descr = N_Gram_TCGAC
cnt = 7	feature = 556	correl = 0.0561571	descr = N_Gram_GTTTC
cnt = 8	feature = 523	correl = 0.0503317	descr = N_Gram_GTATA
cnt = 9	feature = 624	correl = 0.0456842	descr = N_Gram_TGACA
cnt = 10	feature = 640	correl = 0.0637596	descr = N_Gram_TGGAG
cnt = 11	feature = 423	correl = 0.0629458	descr = N_Gram_GATGT
cnt = 12	feature = 561	correl = 0.0489216	descr = N_Gram_TAAAG
cnt = 13	feature = 541	correl = 0.0570008	descr = N_Gram_GTGCG
cnt = 14	feature = 505	correl = 0.0450415	descr = N_Gram_GGGCT
cnt = 15	feature = 608	correl = 0.0942856	descr = N_Gram_TCGGC
cnt = 16	feature = 508	correl = 0.0450415	descr = N_Gram_GGGGT
cnt = 17	feature = 308	correl = 0.0450415	descr = N_Gram_CCGAA
cnt = 18	feature = 289	correl = 0.0514695	descr = N_Gram_CCAAT
cnt = 19	feature = 266	correl = 0.0557929	descr = N_Gram_CACGT
cnt = 20	feature = 357	correl = 0.0788089	descr = N_Gram_CGTGG
cnt = 21	feature = 595	correl = 0.0502062	descr = N_Gram_TCCGA
cnt = 22	feature = 462	correl = 0.0450415	descr = N_Gram_GCGTA
cnt = 23	feature = 419	correl = -0.0557411	descr = N_Gram_GATCG
cnt = 24	feature = 383	correl = 0.0559049	descr = N_Gram_CTGGG
cnt = 25	feature = 626	correl = -0.0813103	descr = N_Gram_TGAGA
cnt = 26	feature = 323	correl = 0.0744472	descr = N_Gram_CCTTA
cnt = 27	feature = 402	correl = 0.0531395	descr = N_Gram_GAATC
cnt = 28	feature = 300	correl = 0.114574	descr = N_Gram_CCCCC
cnt = 29	feature = 406	correl = -0.0682787	descr = N_Gram_GACCC
cnt = 30	feature = 574	correl = 0.0675531	descr = N_Gram_TATAT
cnt = 31	feature = 301	correl = 0.0450415	descr = N_Gram_CCCCG
cnt = 32	feature = 283	correl = 0.0553759	descr = N_Gram_CATTA
cnt = 33	feature = 533	correl = -0.0459897	descr = N_Gram_GTCGC
cnt = 34	feature = 327	correl = -0.0492258	descr = N_Gram_CGACC
cnt = 35	feature = 364	correl = 0.0661461	descr = N_Gram_CTAGG
cnt = 36	feature = 622	correl = 0.0511125	descr = N_Gram_TGAAA
cnt = 37	feature = 209	correl = 0.0886556	descr = N_Gram_AGTTA
cnt = 38	feature = 282	correl = -0.0498656	descr = N_Gram_CATGC
cnt = 39	feature = 241	correl = 0.0669167	descr = N_Gram_ATTCC
cnt = 40	feature = 636	correl = 0.0520764	descr = N_Gram_TGCCG
cnt = 41	feature = 225	correl = -0.0492258	descr = N_Gram_ATCGC
cnt = 42	feature = 572	correl = 0.0687236	descr = N_Gram_TAGCA
cnt = 43	feature = 309	correl = 0.0450415	descr = N_Gram_CCGCA
cnt = 44	feature = 368	correl = 0.0860664	descr = N_Gram_CTATT
cnt = 45	feature = 363	correl = 0.0563769	descr = N_Gram_CTACT
cnt = 46	feature = 569	correl = 0.0466014	descr = N_Gram_TACGA
cnt = 47	feature = 409	correl = 0.0886556	descr = N_Gram_GACGG
cnt = 48	feature = 435	correl = 0.0451046	descr = N_Gram_GCACT
cnt = 49	feature = 343	correl = 0.0496787	descr = N_Gram_CGGCC
cnt = 50	feature = 366	correl = 0.0627638	descr = N_Gram_CTATA
cnt = 51	feature = 400	correl = -0.0441292	descr = N_Gram_GAAGG
cnt = 52	feature = 549	correl = -0.0797784	descr = N_Gram_GTTAC
cnt = 53	feature = 482	correl = 0.0653179	descr = N_Gram_GGATT
cnt = 54	feature = 521	correl = 0.0482947	descr = N_Gram_GTACC
cnt = 55	feature = 408	correl = -0.0570216	descr = N_Gram_GACCT
cnt = 56	feature = 382	correl = -0.0684932	descr = N_Gram_CTGCC
cnt = 57	feature = 472	correl = 0.120547	descr = N_Gram_GGAAA
cnt = 58	feature = 315	correl = -0.0541093	descr = N_Gram_CCGTC
cnt = 59	feature = 334	correl = -0.0494292	descr = N_Gram_CGATG
cnt = 60	feature = 575	correl = 0.0447185	descr = N_Gram_TATGT
cnt = 61	feature = 573	correl = -0.105445	descr = N_Gram_TATAC
cnt = 62	feature = 214	correl = -0.125779	descr = N_Gram_ATAAG
cnt = 63	feature = 350	correl = -0.0562403	descr = N_Gram_CGTAA
cnt = 64	feature = 226	correl = -0.095802	descr = N_Gram_ATCGG
cnt = 65	feature = 473	correl = -0.0498594	descr = N_Gram_GGAAC
cnt = 66	feature = 564	correl = 0.0877766	descr = N_Gram_TAAGC
cnt = 67	feature = 542	correl = 0.0697161	descr = N_Gram_GTGCT
cnt = 68	feature = 526	correl = -0.0512522	descr = N_Gram_GTCAA
cnt = 69	feature = 392	correl = -0.114554	descr = N_Gram_CTTGC
cnt = 70	feature = 422	correl = -0.0452281	descr = N_Gram_GATGC
cnt = 71	feature = 351	correl = -0.0676911	descr = N_Gram_CGTAC
cnt = 72	feature = 647	correl = 0.0637596	descr = N_Gram_TGGGG
cnt = 73	feature = 404	correl = 0.0444698	descr = N_Gram_GACAC
cnt = 74	feature = 270	correl = 0.0854053	descr = N_Gram_CAGCC
cnt = 75	feature = 493	correl = 0.100474	descr = N_Gram_GGCGC
cnt = 76	feature = 252	correl = 0.0616903	descr = N_Gram_CAAGC
cnt = 77	feature = 432	correl = 0.0836764	descr = N_Gram_GCAAT
cnt = 78	feature = 576	correl = -0.0599047	descr = N_Gram_TATTC
cnt = 79	feature = 362	correl = 0.0450415	descr = N_Gram_CTAAA
cnt = 80	feature = 344	correl = 0.0607596	descr = N_Gram_CGGCG
cnt = 81	feature = 313	correl = -0.0641534	descr = N_Gram_CCGGT
cnt = 82	feature = 596	correl = -0.0802348	descr = N_Gram_TCCGC
cnt = 83	feature = 510	correl = -0.0444272	descr = N_Gram_GGGTT
cnt = 84	feature = 464	correl = 0.0544286	descr = N_Gram_GCGTG
cnt = 85	feature = 326	correl = 0.073181	descr = N_Gram_CGACA
cnt = 86	feature = 551	correl = 0.0824081	descr = N_Gram_GTTCC
cnt = 87	feature = 304	correl = 0.0687388	descr = N_Gram_CCCGC
cnt = 88	feature = 568	correl = -0.0501644	descr = N_Gram_TACCG
cnt = 89	feature = 267	correl = 0.0670594	descr = N_Gram_CACTC
cnt = 90	feature = 630	correl = -0.0521431	descr = N_Gram_TGATC
cnt = 91	feature = 337	correl = 0.0570008	descr = N_Gram_CGCTA
cnt = 92	feature = 480	correl = 0.0942856	descr = N_Gram_GGAGT
cnt = 93	feature = 318	correl = 0.0670616	descr = N_Gram_CCTCA
cnt = 94	feature = 527	correl = 0.176369	descr = N_Gram_GTCAG
cnt = 95	feature = 653	correl = 0.0591248	descr = N_Gram_TGTAA
cnt = 96	feature = 606	correl = -0.0492258	descr = N_Gram_TCGCA
cnt = 97	feature = 386	correl = 0.0450415	descr = N_Gram_CTTAC
cnt = 98	feature = 290	correl = 0.0594077	descr = N_Gram_CCACC
cnt = 99	feature = 436	correl = -0.0586919	descr = N_Gram_GCAGA
cnt = 100	feature = 427	correl = -0.0808982	descr = N_Gram_GATTT
cnt = 101	feature = 548	correl = 0.0886556	descr = N_Gram_GTTAA
cnt = 102	feature = 509	correl = 0.0928145	descr = N_Gram_GGGTC
cnt = 103	feature = 449	correl = -0.0562607	descr = N_Gram_GCCGT
cnt = 104	feature = 610	correl = 0.0563769	descr = N_Gram_TCTAC
cnt = 105	feature = 441	correl = -0.045258	descr = N_Gram_GCATG
cnt = 106	feature = 425	correl = -0.0717742	descr = N_Gram_GATTA
cnt = 107	feature = 658	correl = 0.0711532	descr = N_Gram_TGTGG
cnt = 108	feature = 678	correl = -0.059095	descr = N_Gram_TTGAA
cnt = 109	feature = 477	correl = 0.0886556	descr = N_Gram_GGACG
cnt = 110	feature = 660	correl = -0.0701986	descr = N_Gram_TGTTA
cnt = 111	feature = 360	correl = 0.149477	descr = N_Gram_CGTTT
cnt = 112	feature = 514	correl = 0.0551954	descr = N_Gram_GGTGC
cnt = 113	feature = 328	correl = -0.0745838	descr = N_Gram_CGACG
cnt = 114	feature = 393	correl = 0.0844645	descr = N_Gram_CTTGG
cnt = 115	feature = 552	correl = -0.0485329	descr = N_Gram_GTTCG
cnt = 116	feature = 426	correl = 0.0484501	descr = N_Gram_GATTG
cnt = 117	feature = 634	correl = 0.0772693	descr = N_Gram_TGCAA
cnt = 118	feature = 258	correl = 0.0832887	descr = N_Gram_CACAG
cnt = 119	feature = 253	correl = 0.0825601	descr = N_Gram_CAAGG
cnt = 120	feature = 451	correl = 0.0704072	descr = N_Gram_GCCTC
cnt = 121	feature = 223	correl = -0.0582713	descr = N_Gram_ATCAT
cnt = 122	feature = 546	correl = 0.0471497	descr = N_Gram_GTGTA
cnt = 123	feature = 648	correl = 0.0463545	descr = N_Gram_TGGGT
cnt = 124	feature = 528	correl = -0.0469547	descr = N_Gram_GTCCA
cnt = 125	feature = 321	correl = 0.0720865	descr = N_Gram_CCTGC
cnt = 126	feature = 217	correl = -0.104536	descr = N_Gram_ATACT
cnt = 127	feature = 599	correl = 0.0553946	descr = N_Gram_TCCTA
cnt = 128	feature = 238	correl = 0.0474198	descr = N_Gram_ATGTA
cnt = 129	feature = 571	correl = -0.0627323	descr = N_Gram_TAGAT
cnt = 130	feature = 405	correl = 0.0836764	descr = N_Gram_GACAG
cnt = 131	feature = 657	correl = 0.0689654	descr = N_Gram_TGTGA
cnt = 132	feature = 367	correl = 0.0634333	descr = N_Gram_CTATG
cnt = 133	feature = 440	correl = 0.10902	descr = N_Gram_GCATC
cnt = 134	feature = 295	correl = 0.0699475	descr = N_Gram_CCATC
cnt = 135	feature = 136	correl = 0.0466507	descr = N_Gram_AATAT
cnt = 136	feature = 560	correl = -0.0492258	descr = N_Gram_TAAAA
cnt = 137	feature = 448	correl = 0.0721921	descr = N_Gram_GCCGG
cnt = 138	feature = 665	correl = -0.073479	descr = N_Gram_TTACC
cnt = 139	feature = 499	correl = 0.0496554	descr = N_Gram_GGGAA
cnt = 140	feature = 605	correl = -0.14911	descr = N_Gram_TCGAG
cnt = 141	feature = 687	correl = 0.0846757	descr = N_Gram_TTGTG
cnt = 142	feature = 443	correl = 0.0786881	descr = N_Gram_GCCAG
cnt = 143	feature = 340	correl = 0.0637315	descr = N_Gram_CGGAA
cnt = 144	feature = 291	correl = -0.0447983	descr = N_Gram_CCACG
cnt = 145	feature = 259	correl = 0.0446846	descr = N_Gram_CACAT
cnt = 146	feature = 565	correl = -0.12886	descr = N_Gram_TAAGT
cnt = 147	feature = 529	correl = 0.0512049	descr = N_Gram_GTCCC
cnt = 148	feature = 654	correl = -0.0671181	descr = N_Gram_TGTCA
cnt = 149	feature = 479	correl = 0.106683	descr = N_Gram_GGAGC
cnt = 150	feature = 465	correl = 0.086166	descr = N_Gram_GCTAT
cnt = 151	feature = 659	correl = 0.0506229	descr = N_Gram_TGTGT
cnt = 152	feature = 650	correl = 0.054874	descr = N_Gram_TGGTA
cnt = 153	feature = 491	correl = 0.169881	descr = N_Gram_GGCCT
cnt = 154	feature = 635	correl = 0.0746266	descr = N_Gram_TGCAC
cnt = 155	feature = 460	correl = 0.054097	descr = N_Gram_GCGGT
cnt = 156	feature = 500	correl = 0.106148	descr = N_Gram_GGGAC
cnt = 157	feature = 629	correl = 0.0539779	descr = N_Gram_TGATA
cnt = 158	feature = 207	correl = 0.0975619	descr = N_Gram_AGTGT
cnt = 159	feature = 504	correl = 0.0776445	descr = N_Gram_GGGCG
cnt = 160	feature = 348	correl = -0.0663341	descr = N_Gram_CGGTA
cnt = 161	feature = 319	correl = -0.0991477	descr = N_Gram_CCTCC
cnt = 162	feature = 539	correl = 0.0611525	descr = N_Gram_GTGAC
cnt = 163	feature = 492	correl = -0.084973	descr = N_Gram_GGCGA
cnt = 164	feature = 437	correl = 0.062322	descr = N_Gram_GCAGC
cnt = 165	feature = 246	correl = -0.139719	descr = N_Gram_ATTTT
cnt = 166	feature = 356	correl = 0.103422	descr = N_Gram_CGTGC
cnt = 167	feature = 496	correl = 0.154164	descr = N_Gram_GGCTT
cnt = 168	feature = 387	correl = -0.129787	descr = N_Gram_CTTAT
cnt = 169	feature = 317	correl = 0.0553946	descr = N_Gram_CCTAT
cnt = 170	feature = 284	correl = 0.0447356	descr = N_Gram_CATTC
cnt = 171	feature = 298	correl = 0.0534899	descr = N_Gram_CCCAA
cnt = 172	feature = 407	correl = 0.0591652	descr = N_Gram_GACCG
cnt = 173	feature = 481	correl = -0.106626	descr = N_Gram_GGATC
cnt = 174	feature = 457	correl = 0.0519217	descr = N_Gram_GCGGA
cnt = 175	feature = 671	correl = 0.076566	descr = N_Gram_TTCAG
cnt = 176	feature = 693	correl = -0.080304	descr = N_Gram_TTTGG
cnt = 177	feature = 305	correl = 0.0705893	descr = N_Gram_CCCGG
cnt = 178	feature = 459	correl = 0.059438	descr = N_Gram_GCGGG
cnt = 179	feature = 232	correl = -0.0590718	descr = N_Gram_ATGAT
cnt = 180	feature = 250	correl = 0.0481933	descr = N_Gram_CAAAA
cnt = 181	feature = 467	correl = 0.0824739	descr = N_Gram_GCTGG
cnt = 182	feature = 666	correl = -0.0477451	descr = N_Gram_TTACT
cnt = 183	feature = 490	correl = 0.0496787	descr = N_Gram_GGCCG
cnt = 184	feature = 221	correl = 0.0597259	descr = N_Gram_ATATC
cnt = 185	feature = 276	correl = 0.121945	descr = N_Gram_CAGTG
cnt = 186	feature = 580	correl = 0.0952317	descr = N_Gram_TCACC
cnt = 187	feature = 228	correl = 0.0796666	descr = N_Gram_ATCTG
cnt = 188	feature = 553	correl = -0.0854195	descr = N_Gram_GTTCT
cnt = 189	feature = 396	correl = 0.121997	descr = N_Gram_CTTTG
cnt = 190	feature = 269	correl = 0.0854672	descr = N_Gram_CAGCA
cnt = 191	feature = 394	correl = 0.078366	descr = N_Gram_CTTGT
cnt = 192	feature = 331	correl = -0.115242	descr = N_Gram_CGAGT
cnt = 193	feature = 210	correl = 0.0589338	descr = N_Gram_AGTTG
cnt = 194	feature = 375	correl = -0.0439351	descr = N_Gram_CTCCG
cnt = 195	feature = 399	correl = 0.107687	descr = N_Gram_GAAGA
cnt = 196	feature = 235	correl = -0.0659481	descr = N_Gram_ATGCT
cnt = 197	feature = 255	correl = 0.0520892	descr = N_Gram_CAATA
cnt = 198	feature = 380	correl = -0.0732144	descr = N_Gram_CTGAT
cnt = 199	feature = 324	correl = -0.114938	descr = N_Gram_CCTTC
cnt = 200	feature = 261	correl = 0.0687702	descr = N_Gram_CACCA
cnt = 201	feature = 454	correl = -0.0745838	descr = N_Gram_GCGAC
cnt = 202	feature = 686	correl = 0.0546418	descr = N_Gram_TTGGT
cnt = 203	feature = 447	correl = 0.0899065	descr = N_Gram_GCCGC
cnt = 204	feature = 397	correl = 0.0583244	descr = N_Gram_GAAA
cnt = 205	feature = 485	correl = 0.052131	descr = N_Gram_GGCAG
cnt = 206	feature = 627	correl = -0.0493541	descr = N_Gram_TGAGG
cnt = 207	feature = 476	correl = 0.125541	descr = N_Gram_GGACC
cnt = 208	feature = 463	correl = -0.129118	descr = N_Gram_GCGTC
cnt = 209	feature = 589	correl = 0.0872749	descr = N_Gram_TCCAA
cnt = 210	feature = 544	correl = 0.13832	descr = N_Gram_GTGGC
cnt = 211	feature = 279	correl = -0.0640659	descr = N_Gram_CATCG
cnt = 212	feature = 275	correl = 0.0820255	descr = N_Gram_CAGTA
cnt = 213	feature = 458	correl = 0.0660122	descr = N_Gram_GCGGC
cnt = 214	feature = 696	correl = -0.0645492	descr = N_Gram_TTTTG
cnt = 215	feature = 516	correl = 0.0576326	descr = N_Gram_GGTTG
cnt = 216	feature = 379	correl = -0.0649215	descr = N_Gram_CTCTC
cnt = 217	feature = 501	correl = 0.120675	descr = N_Gram_GGGAG
cnt = 218	feature = 206	correl = -0.145657	descr = N_Gram_AGTCT
cnt = 219	feature = 288	correl = 0.0610252	descr = N_Gram_CCAAG
cnt = 220	feature = 160	correl = -0.071104	descr = N_Gram_ACGAT
cnt = 221	feature = 612	correl = -0.0777771	descr = N_Gram_TCTCA
cnt = 222	feature = 503	correl = 0.124141	descr = N_Gram_GGGCC
cnt = 223	feature = 416	correl = -0.105056	descr = N_Gram_GAGTT
cnt = 224	feature = 615	correl = 0.0474567	descr = N_Gram_TCTGG
cnt = 225	feature = 586	correl = -0.0641178	descr = N_Gram_TCATG
cnt = 226	feature = 414	correl = 0.0909455	descr = N_Gram_GAGCT
cnt = 227	feature = 371	correl = 0.054869	descr = N_Gram_CTCAC
cnt = 228	feature = 412	correl = -0.0724754	descr = N_Gram_GACTG
cnt = 229	feature = 644	correl = 0.131806	descr = N_Gram_TGGCT
cnt = 230	feature = 280	correl = 0.109566	descr = N_Gram_CATCT
cnt = 231	feature = 655	correl = 0.0580018	descr = N_Gram_TGTCC
cnt = 232	feature = 403	correl = 0.0620712	descr = N_Gram_GACA
cnt = 233	feature = 438	correl = 0.0502017	descr = N_Gram_GCAGT
cnt = 234	feature = 429	correl = 0.10322	descr = N_Gram_GCAA
cnt = 235	feature = 488	correl = 0.0952263	descr = N_Gram_GGCCA
cnt = 236	feature = 547	correl = 0.0693062	descr = N_Gram_GTGTG
cnt = 237	feature = 421	correl = -0.0463943	descr = N_Gram_GATGA
cnt = 238	feature = 77	correl = -0.0508233	descr = Fold_of_RNAi_Sequence_Pos_18
cnt = 239	feature = 229	correl = 0.0552828	descr = N_Gram_ATCTT
cnt = 240	feature = 679	correl = -0.0753309	descr = N_Gram_TTGAC
cnt = 241	feature = 590	correl = -0.145289	descr = N_Gram_TCCAG
cnt = 242	feature = 211	correl = -0.114928	descr = N_Gram_AGTTT
cnt = 243	feature = 281	correl = -0.0453982	descr = N_Gram_CATGA
cnt = 244	feature = 554	correl = 0.107487	descr = N_Gram_GTTGG
cnt = 245	feature = 336	correl = 0.0936383	descr = N_Gram_CGCCG
cnt = 246	feature = 420	correl = -0.132303	descr = N_Gram_GATCT
cnt = 247	feature = 494	correl = 0.0903571	descr = N_Gram_GGCGG
cnt = 248	feature = 591	correl = 0.0648661	descr = N_Gram_TCCC
cnt = 249	feature = 395	correl = 0.0856318	descr = N_Gram_CTTTA
cnt = 250	feature = 645	correl = 0.0920003	descr = N_Gram_TGGG
cnt = 251	feature = 600	correl = -0.0624499	descr = N_Gram_TCCTC
cnt = 252	feature = 583	correl = 0.118125	descr = N_Gram_TCAGT
cnt = 253	feature = 215	correl = -0.0799759	descr = N_Gram_ATAC
cnt = 254	feature = 26	correl = -0.0619178	descr = Position_Specific_Bin_Base_11_Base_G
cnt = 255	feature = 233	correl = -0.091874	descr = N_Gram_ATGC
cnt = 256	feature = 339	correl = 0.0639703	descr = N_Gram_CGGA
cnt = 257	feature = 278	correl = 0.0945637	descr = N_Gram_CATCC
cnt = 258	feature = 22	correl = 0.0504944	descr = Position_Specific_Bin_Base_8_Base_T
cnt = 259	feature = 31	correl = -0.0512792	descr = Position_Specific_Bin_Base_13_Base_A
cnt = 260	feature = 536	correl = -0.0659935	descr = N_Gram_GTCTT
cnt = 261	feature = 265	correl = -0.0871877	descr = N_Gram_CACGA
cnt = 262	feature = 51	correl = -0.0481894	descr = Gibbs_of_Target_Sequence__Pos_4_Step_1
cnt = 263	feature = 532	correl = -0.111192	descr = N_Gram_GTCGA
cnt = 264	feature = 381	correl = 0.0876123	descr = N_Gram_CTGCA
cnt = 265	feature = 242	correl = 0.0515481	descr = N_Gram_ATTG
cnt = 266	feature = 15	correl = 0.0614359	descr = Position_Specific_Bin_Base_4_Base_T
cnt = 267	feature = 25	correl = 0.0647345	descr = Position_Specific_Bin_Base_10_Base_T
cnt = 268	feature = 24	correl = -0.0554109	descr = Position_Specific_Bin_Base_9_Base_T
cnt = 269	feature = 44	correl = 0.100401	descr = Position_Specific_Bin_Base_18_Base_C
cnt = 270	feature = 520	correl = 0.0468747	descr = N_Gram_GTAC
cnt = 271	feature = 218	correl = 0.0533545	descr = N_Gram_ATAG
cnt = 272	feature = 453	correl = -0.0571668	descr = N_Gram_GCGA
cnt = 273	feature = 39	correl = -0.0496727	descr = Position_Specific_Bin_Base_16_Base_T
cnt = 274	feature = 631	correl = -0.126073	descr = N_Gram_TGATT
cnt = 275	feature = 35	correl = 0.0686014	descr = Position_Specific_Bin_Base_14_Base_T
cnt = 276	feature = 16	correl = -0.127575	descr = Position_Specific_Bin_Base_5_Base_A
cnt = 277	feature = 597	correl = -0.0866761	descr = N_Gram_TCCGG
cnt = 278	feature = 297	correl = 0.079287	descr = N_Gram_CCCA
cnt = 279	feature = 433	correl = 0.0908644	descr = N_Gram_GCAC
cnt = 280	feature = 365	correl = 0.133221	descr = N_Gram_CTAT
cnt = 281	feature = 555	correl = -0.0479684	descr = N_Gram_GTTGT
cnt = 282	feature = 42	correl = -0.0782661	descr = Position_Specific_Bin_Base_17_Base_T
cnt = 283	feature = 12	correl = 0.0900679	descr = Position_Specific_Bin_Base_3_Base_C
cnt = 284	feature = 619	correl = -0.0577328	descr = N_Gram_TCTTG
cnt = 285	feature = 272	correl = -0.147982	descr = N_Gram_CAGCT
cnt = 286	feature = 81	correl = 0.103328	descr = Xue_Structure_Feature_A101
cnt = 287	feature = 29	correl = 0.0926201	descr = Position_Specific_Bin_Base_12_Base_G
cnt = 288	feature = 455	correl = 0.0581033	descr = N_Gram_GCGCC
cnt = 289	feature = 11	correl = 0.0715807	descr = Position_Specific_Bin_Base_2_Base_T
cnt = 290	feature = 23	correl = 0.05953	descr = Position_Specific_Bin_Base_9_Base_G
cnt = 291	feature = 413	correl = 0.046238	descr = N_Gram_GAGC
cnt = 292	feature = 538	correl = 0.055444	descr = N_Gram_GTGA
cnt = 293	feature = 30	correl = -0.141854	descr = Position_Specific_Bin_Base_12_Base_T
cnt = 294	feature = 73	correl = 0.0674259	descr = Fold_of_RNAi_Sequence_Pos_11
cnt = 295	feature = 251	correl = 0.0582749	descr = N_Gram_CAAG
cnt = 296	feature = 40	correl = -0.0543457	descr = Position_Specific_Bin_Base_17_Base_A
cnt = 297	feature = 475	correl = 0.090033	descr = N_Gram_GGAC
cnt = 298	feature = 439	correl = 0.06368	descr = N_Gram_GCAT
cnt = 299	feature = 410	correl = -0.0673433	descr = N_Gram_GACGT
cnt = 300	feature = 401	correl = -0.0637937	descr = N_Gram_GAAGT
cnt = 301	feature = 579	correl = 0.0447217	descr = N_Gram_TCAC
cnt = 302	feature = 76	correl = 0.0592468	descr = Fold_of_RNAi_Sequence_Pos_14
cnt = 303	feature = 9	correl = 0.078318	descr = Position_Specific_Bin_Base_2_Base_C
cnt = 304	feature = 685	correl = 0.0652559	descr = N_Gram_TTGGC
cnt = 305	feature = 563	correl = -0.0880709	descr = N_Gram_TAAG
cnt = 306	feature = 543	correl = 0.0849878	descr = N_Gram_GTGG
cnt = 307	feature = 353	correl = -0.127818	descr = N_Gram_CGTCG
cnt = 308	feature = 450	correl = 0.119503	descr = N_Gram_GCCT
cnt = 309	feature = 249	correl = 0.0604424	descr = N_Gram_CAAA
cnt = 310	feature = 41	correl = 0.106152	descr = Position_Specific_Bin_Base_17_Base_C
cnt = 311	feature = 18	correl = 0.0753239	descr = Position_Specific_Bin_Base_5_Base_G
cnt = 312	feature = 46	correl = -0.119229	descr = Position_Specific_Bin_Base_18_Base_T
cnt = 313	feature = 689	correl = 0.0493577	descr = N_Gram_TTTA
cnt = 314	feature = 71	correl = 0.103764	descr = Fold_of_RNAi_Sequence_Pos_9
cnt = 315	feature = 618	correl = -0.109664	descr = N_Gram_TCTTC
cnt = 316	feature = 468	correl = 0.0608741	descr = N_Gram_GCTT
cnt = 317	feature = 33	correl = -0.0934854	descr = Position_Specific_Bin_Base_14_Base_A
cnt = 318	feature = 38	correl = 0.0460823	descr = Position_Specific_Bin_Base_16_Base_G
cnt = 319	feature = 57	correl = -0.100348	descr = Gibbs_of_Target_Sequence__Pos_13_Step_1
cnt = 320	feature = 601	correl = -0.148115	descr = N_Gram_TCCTT
cnt = 321	feature = 19	correl = -0.117316	descr = Position_Specific_Bin_Base_6_Base_A
cnt = 322	feature = 643	correl = -0.0845715	descr = N_Gram_TGGCG
cnt = 323	feature = 625	correl = -0.0455508	descr = N_Gram_TGAG
cnt = 324	feature = 21	correl = -0.0609384	descr = Position_Specific_Bin_Base_8_Base_C
cnt = 325	feature = 13	correl = -0.0659148	descr = Position_Specific_Bin_Base_4_Base_A
cnt = 326	feature = 8	correl = -0.072672	descr = Position_Specific_Bin_Base_2_Base_A
cnt = 327	feature = 43	correl = -0.237759	descr = Position_Specific_Bin_Base_18_Base_A
cnt = 328	feature = 557	correl = -0.0878071	descr = N_Gram_GTTTT
cnt = 329	feature = 347	correl = 0.147992	descr = N_Gram_CGGGC
cnt = 330	feature = 391	correl = -0.0864316	descr = N_Gram_CTTGA
cnt = 331	feature = 79	correl = -0.0599699	descr = Xue_Structure_Feature_A110
cnt = 332	feature = 633	correl = 0.0705915	descr = N_Gram_TGCA
cnt = 333	feature = 34	correl = 0.0449651	descr = Position_Specific_Bin_Base_14_Base_C
cnt = 334	feature = 32	correl = 0.08487	descr = Position_Specific_Bin_Base_13_Base_C
cnt = 335	feature = 20	correl = 0.0974169	descr = Position_Specific_Bin_Base_6_Base_C
cnt = 336	feature = 314	correl = 0.0671655	descr = N_Gram_CCGT
cnt = 337	feature = 264	correl = -0.0876602	descr = N_Gram_CACG
cnt = 338	feature = 244	correl = -0.100859	descr = N_Gram_ATTT
cnt = 339	feature = 623	correl = -0.0747605	descr = N_Gram_TGAAG
cnt = 340	feature = 14	correl = 0.0478372	descr = Position_Specific_Bin_Base_4_Base_C
cnt = 341	feature = 361	correl = 0.0904271	descr = N_Gram_CTA
cnt = 342	feature = 10	correl = -0.0614154	descr = Position_Specific_Bin_Base_2_Base_G
cnt = 343	feature = 545	correl = 0.0783838	descr = N_Gram_GTGT
cnt = 344	feature = 603	correl = -0.0951329	descr = N_Gram_TCGA
cnt = 345	feature = 72	correl = 0.0485657	descr = Fold_of_RNAi_Sequence_Pos_10
cnt = 346	feature = 614	correl = -0.118725	descr = N_Gram_TCTCT
cnt = 347	feature = 56	correl = 0.0539412	descr = Gibbs_of_Target_Sequence__Pos_12_Step_1
cnt = 348	feature = 649	correl = 0.0585371	descr = N_Gram_TGGT
cnt = 349	feature = 17	correl = 0.0832069	descr = Position_Specific_Bin_Base_5_Base_C
cnt = 350	feature = 55	correl = -0.0602899	descr = Gibbs_of_Target_Sequence__Pos_8_Step_1
cnt = 351	feature = 471	correl = 0.0769589	descr = N_Gram_GGAA
cnt = 352	feature = 656	correl = 0.0809163	descr = N_Gram_TGTG
cnt = 353	feature = 637	correl = -0.136048	descr = N_Gram_TGCG
cnt = 354	feature = 105	correl = 0.155594	descr = Fold_of_Target_NoEndbrace_noends_Pos_18
cnt = 355	feature = 27	correl = -0.0783985	descr = Position_Specific_Bin_Base_12_Base_A
cnt = 356	feature = 36	correl = -0.122514	descr = Position_Specific_Bin_Base_16_Base_A
cnt = 357	feature = 484	correl = 0.083642	descr = N_Gram_GGCA
cnt = 358	feature = 52	correl = -0.0548727	descr = Gibbs_of_Target_Sequence__Pos_5_Step_1
cnt = 359	feature = 506	correl = 0.0666381	descr = N_Gram_GGGG
cnt = 360	feature = 341	correl = 0.103406	descr = N_Gram_CGGC
cnt = 361	feature = 75	correl = 0.0685249	descr = Fold_of_RNAi_Sequence_Pos_13
cnt = 362	feature = 312	correl = 0.140134	descr = N_Gram_CCGGG
cnt = 363	feature = 667	correl = -0.0652804	descr = N_Gram_TTAT
cnt = 364	feature = 664	correl = -0.0814692	descr = N_Gram_TTAC
cnt = 365	feature = 418	correl = -0.142983	descr = N_Gram_GATC
cnt = 366	feature = 692	correl = -0.099415	descr = N_Gram_TTTCT
cnt = 367	feature = 286	correl = 0.0883991	descr = N_Gram_CCAA
cnt = 368	feature = 535	correl = -0.0732795	descr = N_Gram_GTCT
cnt = 369	feature = 69	correl = 0.173695	descr = Fold_of_RNAi_Sequence_Pos_2
cnt = 370	feature = 681	correl = -0.0898801	descr = N_Gram_TTGC
cnt = 371	feature = 28	correl = 0.136225	descr = Position_Specific_Bin_Base_12_Base_C
cnt = 372	feature = 50	correl = 0.0781474	descr = Gibbs_of_Target_Sequence__Pos_3_Step_1
cnt = 373	feature = 466	correl = -0.0778558	descr = N_Gram_GCTCC
cnt = 374	feature = 478	correl = 0.102351	descr = N_Gram_GGAG
cnt = 375	feature = 540	correl = 0.0577975	descr = N_Gram_GTGC
cnt = 376	feature = 59	correl = -0.0532804	descr = Gibbs_of_Target_Sequence__Pos_15_Step_1
cnt = 377	feature = 274	correl = 0.133558	descr = N_Gram_CAGT
cnt = 378	feature = 231	correl = -0.0674853	descr = N_Gram_ATGA
cnt = 379	feature = 329	correl = -0.0918492	descr = N_Gram_CGAG
cnt = 380	feature = 60	correl = -0.114628	descr = Gibbs_of_Target_Sequence__Pos_17_Step_1
cnt = 381	feature = 424	correl = -0.0648451	descr = N_Gram_GATT
cnt = 382	feature = 674	correl = -0.221627	descr = N_Gram_TTCTC
cnt = 383	feature = 277	correl = 0.0729598	descr = N_Gram_CATC
cnt = 384	feature = 446	correl = 0.083521	descr = N_Gram_GCCG
cnt = 385	feature = 683	correl = 0.0553121	descr = N_Gram_TTGG
cnt = 386	feature = 78	correl = 0.051281	descr = Xue_Structure_Feature_A111
cnt = 387	feature = 292	correl = -0.0840023	descr = N_Gram_CCAG
cnt = 388	feature = 80	correl = 0.0709011	descr = Xue_Structure_Feature_A100
cnt = 389	feature = 61	correl = -0.190527	descr = Gibbs_of_Target_Sequence__Pos_18_Step_1
cnt = 390	feature = 691	correl = -0.0692288	descr = N_Gram_TTTCC
cnt = 391	feature = 67	correl = 0.180286	descr = Fold_of_RNAi_Sequence_Pos_0
cnt = 392	feature = 502	correl = 0.134557	descr = N_Gram_GGGC
cnt = 393	feature = 389	correl = -0.205187	descr = N_Gram_CTTCT
cnt = 394	feature = 677	correl = -0.0690254	descr = N_Gram_TTGA
cnt = 395	feature = 74	correl = 0.103374	descr = Fold_of_RNAi_Sequence_Pos_12
cnt = 396	feature = 456	correl = 0.0897644	descr = N_Gram_GCGG
cnt = 397	feature = 58	correl = -0.171832	descr = Gibbs_of_Target_Sequence__Pos_14_Step_1
cnt = 398	feature = 461	correl = -0.0884055	descr = N_Gram_GCGT
cnt = 399	feature = 620	correl = 0.0491506	descr = N_Gram_TCTTT
cnt = 400	feature = 613	correl = -0.118597	descr = N_Gram_TCTCC
cnt = 401	feature = 531	correl = -0.0860112	descr = N_Gram_GTCG
cnt = 402	feature = 518	correl = 0.054862	descr = N_Gram_GTA
cnt = 403	feature = 697	correl = -0.102371	descr = N_Gram_TTTTT
cnt = 404	feature = 388	correl = -0.119415	descr = N_Gram_CTTC
cnt = 405	feature = 70	correl = 0.0858851	descr = Fold_of_RNAi_Sequence_Pos_3
cnt = 406	feature = 628	correl = -0.102393	descr = N_Gram_TGAT
cnt = 407	feature = 487	correl = 0.190802	descr = N_Gram_GGCC
cnt = 408	feature = 559	correl = -0.0561035	descr = N_Gram_TAA
cnt = 409	feature = 525	correl = -0.0847882	descr = N_Gram_GTC
cnt = 410	feature = 641	correl = 0.0696033	descr = N_Gram_TGGC
cnt = 411	feature = 498	correl = 0.125941	descr = N_Gram_GGGA
cnt = 412	feature = 602	correl = -0.0785299	descr = N_Gram_TCG
cnt = 413	feature = 335	correl = 0.0598446	descr = N_Gram_CGCC
cnt = 414	feature = 376	correl = -0.133438	descr = N_Gram_CTCCT
cnt = 415	feature = 588	correl = -0.0675158	descr = N_Gram_TCCA
cnt = 416	feature = 83	correl = 0.0787529	descr = Xue_Structure_Feature_C110
cnt = 417	feature = 390	correl = -0.0512649	descr = N_Gram_CTTG
cnt = 418	feature = 675	correl = -0.112851	descr = N_Gram_TTCTT
cnt = 419	feature = 68	correl = 0.213307	descr = Fold_of_RNAi_Sequence_Pos_1
cnt = 420	feature = 632	correl = -0.0511779	descr = N_Gram_TGC
cnt = 421	feature = 651	correl = 0.0794368	descr = N_Gram_TGT
cnt = 422	feature = 511	correl = 0.0715981	descr = N_Gram_GGT
cnt = 423	feature = 248	correl = 0.137021	descr = N_Gram_CAA
cnt = 424	feature = 662	correl = -0.0770247	descr = N_Gram_TTA
cnt = 425	feature = 695	correl = -0.144447	descr = N_Gram_TTTTC
cnt = 426	feature = 611	correl = -0.19447	descr = N_Gram_TCTC
cnt = 427	feature = 310	correl = 0.0515893	descr = N_Gram_CCGG
cnt = 428	feature = 428	correl = 0.104002	descr = N_Gram_GCA
cnt = 429	feature = 578	correl = 0.0484045	descr = N_Gram_TCA
cnt = 430	feature = 325	correl = -0.0885274	descr = N_Gram_CGA
cnt = 431	feature = 222	correl = -0.0590112	descr = N_Gram_ATC
cnt = 432	feature = 598	correl = -0.110706	descr = N_Gram_TCCT
cnt = 433	feature = 639	correl = 0.0730265	descr = N_Gram_TGG
cnt = 434	feature = 537	correl = 0.139158	descr = N_Gram_GTG
cnt = 435	feature = 417	correl = -0.0721812	descr = N_Gram_GAT
cnt = 436	feature = 82	correl = 0.108334	descr = Xue_Structure_Feature_C111
cnt = 437	feature = 621	correl = -0.0865059	descr = N_Gram_TGA
cnt = 438	feature = 577	correl = -0.116474	descr = N_Gram_TC
cnt = 439	feature = 517	correl = 0.052238	descr = N_Gram_GT
cnt = 440	feature = 690	correl = -0.0968157	descr = N_Gram_TTTC
cnt = 441	feature = 442	correl = 0.105376	descr = N_Gram_GCC
cnt = 442	feature = 345	correl = 0.146773	descr = N_Gram_CGGG
cnt = 443	feature = 694	correl = -0.136627	descr = N_Gram_TTTT
cnt = 444	feature = 384	correl = -0.0915673	descr = N_Gram_CTT
cnt = 445	feature = 558	correl = -0.0512535	descr = N_Gram_TA
cnt = 446	feature = 497	correl = 0.178305	descr = N_Gram_GGG
cnt = 447	feature = 306	correl = 0.0920694	descr = N_Gram_CCG
cnt = 448	feature = 673	correl = -0.219911	descr = N_Gram_TTCT
cnt = 449	feature = 86	correl = 0.104148	descr = Xue_Structure_Feature_G111
cnt = 450	feature = 369	correl = -0.100471	descr = N_Gram_CTC
cnt = 451	feature = 247	correl = 0.0907745	descr = N_Gram_CA
cnt = 452	feature = 676	correl = -0.0521481	descr = N_Gram_TTG
cnt = 453	feature = 65	correl = -0.139605	descr = PF_RNAi_Fold_5'Free_Count
cnt = 454	feature = 616	correl = -0.0945642	descr = N_Gram_TCTT
cnt = 455	feature = 285	correl = 0.0475262	descr = N_Gram_CC
cnt = 456	feature = 373	correl = -0.112319	descr = N_Gram_CTCC
cnt = 457	feature = 669	correl = -0.138961	descr = N_Gram_TTC
cnt = 458	feature = 609	correl = -0.105703	descr = N_Gram_TCT
cnt = 459	feature = 483	correl = 0.150884	descr = N_Gram_GGC
cnt = 460	feature = 688	correl = -0.0669687	descr = N_Gram_TTT
cnt = 461	feature = 587	correl = -0.106002	descr = N_Gram_TCC
cnt = 462	feature = 661	correl = -0.114981	descr = N_Gram_TT
cnt = 463	feature = 469	correl = 0.161676	descr = N_Gram_GG
cnt = 464	feature = 64	correl = -0.179519	descr = PF_RNAi_Fold_Energy
cnt = 465	feature = 47	correl = -0.182021	descr = Gibbs_of_Target_Sequence_
num rows = 521
num_elements = 242786
*
optimization finished, #iter = 606
nu = 0.459881
obj = -36.706982, rho = -0.572939
nSV = 360, nBSV = 141
num rows = 58
num_elements = 27028
*
optimization finished, #iter = 64
nu = 0.404487
obj = -3.315205, rho = -0.537654
nSV = 46, nBSV = 4
*
optimization finished, #iter = 606
nu = 0.459881
obj = -36.706982, rho = -0.572939
nSV = 360, nBSV = 141
CFS merit scores = 1.335
CFS merit scores = 1.61878
CFS merit scores = 1.86606
CFS merit scores = 2.0808
CFS merit scores = 2.27631
CFS merit scores = 2.45811
CFS merit scores = 2.62813
CFS merit scores = 2.78826
CFS merit scores = 2.93717
CFS merit scores = 3.07469
CFS merit scores = 3.20316
CFS merit scores = 3.32322
CFS merit scores = 3.43752
CFS merit scores = 3.54776
CFS merit scores = 3.65425
CFS merit scores = 3.75675
CFS merit scores = 3.85646
CFS merit scores = 3.9534
CFS merit scores = 4.04676
CFS merit scores = 4.13755
CFS merit scores = 4.22602
CFS merit scores = 4.31229
CFS merit scores = 4.3967
CFS merit scores = 4.47932
CFS merit scores = 4.56024
CFS merit scores = 4.63954
CFS merit scores = 4.71731
CFS merit scores = 4.79363
CFS merit scores = 4.86857
CFS merit scores = 4.94217
CFS merit scores = 5.01452
CFS merit scores = 5.08563
CFS merit scores = 5.15555
CFS merit scores = 5.22437
CFS merit scores = 5.29021
CFS merit scores = 5.35487
CFS merit scores = 5.41831
CFS merit scores = 5.48063
CFS merit scores = 5.54184
CFS merit scores = 5.60198
CFS merit scores = 5.65854
CFS merit scores = 5.71376
CFS merit scores = 5.76792
CFS merit scores = 5.82105
CFS merit scores = 5.87346
CFS merit scores = 5.92498
CFS merit scores = 5.97524
CFS merit scores = 6.02404
CFS merit scores = 6.07196
CFS merit scores = 6.11724
CFS merit scores = 6.15957
CFS merit scores = 6.20045
CFS merit scores = 6.23839
CFS merit scores = 6.27448
CFS merit scores = 6.3073
CFS merit scores = 6.3381
CFS merit scores = 6.36746
CFS merit scores = 6.39552
CFS merit scores = 6.42234
CFS merit scores = 6.44815
CFS merit scores = 6.47244
CFS merit scores = 6.49557
CFS merit scores = 6.51685
CFS merit scores = 6.53773
CFS merit scores = 6.55816
CFS merit scores = 6.57811
CFS merit scores = 6.59725
CFS merit scores = 6.61606
CFS merit scores = 6.63427
CFS merit scores = 6.65113
CFS merit scores = 6.66756
CFS merit scores = 6.68397
CFS merit scores = 6.70046
CFS merit scores = 6.71631
CFS merit scores = 6.73093
CFS merit scores = 6.74526
CFS merit scores = 6.75877
CFS merit scores = 6.77096
CFS merit scores = 6.7826
CFS merit scores = 6.79405
CFS merit scores = 6.80551
CFS merit scores = 6.8169
CFS merit scores = 6.82763
CFS merit scores = 6.83846
CFS merit scores = 6.84797
CFS merit scores = 6.85766
CFS merit scores = 6.86705
CFS merit scores = 6.87613
CFS merit scores = 6.8848
CFS merit scores = 6.8932
CFS merit scores = 6.90101
CFS merit scores = 6.90861
CFS merit scores = 6.91512
CFS merit scores = 6.9192
CFS merit scores = 6.92292
CFS merit scores = 6.92691
CFS merit scores = 6.93062
CFS merit scores = 6.93407
CFS merit scores = 6.93754
CFS merit scores = 6.94149
CFS merit scores = 6.9459
CFS merit scores = 6.95031
CFS merit scores = 6.95462
CFS merit scores = 6.95828
CFS merit scores = 6.96044
CFS merit scores = 6.96113
CFS merit scores = 6.96139
CFS merit scores = 6.96131
CFS merit scores = 6.96138
CFS merit scores = 6.96153
CFS merit scores = 6.96138
CFS merit scores = 6.96143
CFS merit scores = 6.96153
CFS merit scores = 6.96062
CFS merit scores = 6.95935
CFS merit scores = 6.95821
CFS merit scores = 6.95682
CFS merit scores = 6.95532
CFS merit scores = 6.95416
CFS merit scores = 6.95313
CFS merit scores = 6.95233
CFS merit scores = 6.95157
CFS merit scores = 6.95083
CFS merit scores = 6.94909
CFS merit scores = 6.94718
CFS merit scores = 6.9453
CFS merit scores = 6.94258
CFS merit scores = 6.93958
CFS merit scores = 6.93672
CFS merit scores = 6.93411
CFS merit scores = 6.93145
CFS merit scores = 6.92816
CFS merit scores = 6.9246
CFS merit scores = 6.9214
CFS merit scores = 6.91816
CFS merit scores = 6.91519
CFS merit scores = 6.91234
CFS merit scores = 6.9091
CFS merit scores = 6.9057
CFS merit scores = 6.90206
CFS merit scores = 6.89855
CFS merit scores = 6.89521
CFS merit scores = 6.89181
CFS merit scores = 6.88821
CFS merit scores = 6.8846
CFS merit scores = 6.88089
CFS merit scores = 6.87716
CFS merit scores = 6.87365
CFS merit scores = 6.86965
CFS merit scores = 6.86563
CFS merit scores = 6.86181
CFS merit scores = 6.85722
CFS merit scores = 6.85256
CFS merit scores = 6.84777
CFS merit scores = 6.84292
CFS merit scores = 6.83834
CFS merit scores = 6.83373
CFS merit scores = 6.82917
CFS merit scores = 6.82426
CFS merit scores = 6.81947
CFS merit scores = 6.81477
CFS merit scores = 6.80953
CFS merit scores = 6.80416
CFS merit scores = 6.79869
CFS merit scores = 6.79328
CFS merit scores = 6.78788
CFS merit scores = 6.78222
CFS merit scores = 6.77664
CFS merit scores = 6.77094
CFS merit scores = 6.76533
CFS merit scores = 6.75928
CFS merit scores = 6.75325
CFS merit scores = 6.74726
CFS merit scores = 6.74148
CFS merit scores = 6.73534
CFS merit scores = 6.72937
CFS merit scores = 6.72359
CFS merit scores = 6.71802
CFS merit scores = 6.7124
CFS merit scores = 6.70686
CFS merit scores = 6.70153
CFS merit scores = 6.69603
CFS merit scores = 6.68998
CFS merit scores = 6.68416
CFS merit scores = 6.6784
CFS merit scores = 6.67275
CFS merit scores = 6.66699
CFS merit scores = 6.66143
CFS merit scores = 6.65586
CFS merit scores = 6.65042
CFS merit scores = 6.64448
CFS merit scores = 6.63836
CFS merit scores = 6.63238
CFS merit scores = 6.62633
CFS merit scores = 6.62007
CFS merit scores = 6.61363
CFS merit scores = 6.60731
CFS merit scores = 6.60087
CFS merit scores = 6.5944
CFS merit scores = 6.58783
CFS merit scores = 6.58129
CFS merit scores = 6.57472
CFS merit scores = 6.56802
CFS merit scores = 6.56112
CFS merit scores = 6.55428
CFS merit scores = 6.54722
CFS merit scores = 6.5403
CFS merit scores = 6.53337
CFS merit scores = 6.52651
CFS merit scores = 6.51964
CFS merit scores = 6.51274
CFS merit scores = 6.50592
CFS merit scores = 6.4989
CFS merit scores = 6.49206
CFS merit scores = 6.48535
CFS merit scores = 6.47869
CFS merit scores = 6.47185
CFS merit scores = 6.46431
CFS merit scores = 6.4568
CFS merit scores = 6.44913
CFS merit scores = 6.44154
CFS merit scores = 6.43387
CFS merit scores = 6.42633
CFS merit scores = 6.41875
CFS merit scores = 6.4111
CFS merit scores = 6.40317
CFS merit scores = 6.39534
CFS merit scores = 6.3875
CFS merit scores = 6.37977
CFS merit scores = 6.37187
CFS merit scores = 6.36411
CFS merit scores = 6.35644
CFS merit scores = 6.34892
CFS merit scores = 6.34144
CFS merit scores = 6.33402
CFS merit scores = 6.32651
CFS merit scores = 6.3186
CFS merit scores = 6.31078
CFS merit scores = 6.30288
CFS merit scores = 6.29471
CFS merit scores = 6.28666
CFS merit scores = 6.27864
CFS merit scores = 6.27048
CFS merit scores = 6.26246
CFS merit scores = 6.25455
CFS merit scores = 6.24639
CFS merit scores = 6.23839
CFS merit scores = 6.23016
CFS merit scores = 6.22201
CFS merit scores = 6.2137
CFS merit scores = 6.20551
CFS merit scores = 6.1973
CFS merit scores = 6.18908
CFS merit scores = 6.18095
CFS merit scores = 6.17292
CFS merit scores = 6.16482
CFS merit scores = 6.15684
CFS merit scores = 6.14899
CFS merit scores = 6.1412
CFS merit scores = 6.13335
CFS merit scores = 6.12557
CFS merit scores = 6.11783
CFS merit scores = 6.10993
CFS merit scores = 6.10224
CFS merit scores = 6.09448
CFS merit scores = 6.08677
CFS merit scores = 6.07903
CFS merit scores = 6.0714
CFS merit scores = 6.06376
CFS merit scores = 6.05619
CFS merit scores = 6.04867
CFS merit scores = 6.04103
CFS merit scores = 6.0335
CFS merit scores = 6.02605
CFS merit scores = 6.01864
CFS merit scores = 6.01118
CFS merit scores = 6.00368
CFS merit scores = 5.99624
CFS merit scores = 5.98884
CFS merit scores = 5.98152
CFS merit scores = 5.97422
CFS merit scores = 5.96694
CFS merit scores = 5.95975
CFS merit scores = 5.95268
CFS merit scores = 5.94538
CFS merit scores = 5.93804
CFS merit scores = 5.93081
CFS merit scores = 5.92356
CFS merit scores = 5.91635
CFS merit scores = 5.90923
CFS merit scores = 5.90214
CFS merit scores = 5.89516
CFS merit scores = 5.88833
CFS merit scores = 5.88159
CFS merit scores = 5.87496
CFS merit scores = 5.86832
CFS merit scores = 5.86163
CFS merit scores = 5.85499
CFS merit scores = 5.84848
CFS merit scores = 5.84208
CFS merit scores = 5.83568
CFS merit scores = 5.82932
CFS merit scores = 5.823
CFS merit scores = 5.81666
CFS merit scores = 5.81031
CFS merit scores = 5.80391
CFS merit scores = 5.79744
CFS merit scores = 5.79086
CFS merit scores = 5.78432
CFS merit scores = 5.77779
CFS merit scores = 5.77124
CFS merit scores = 5.76474
CFS merit scores = 5.75803
CFS merit scores = 5.75139
CFS merit scores = 5.74477
CFS merit scores = 5.73826
CFS merit scores = 5.73179
CFS merit scores = 5.72541
CFS merit scores = 5.71897
CFS merit scores = 5.71251
CFS merit scores = 5.70614
CFS merit scores = 5.69974
CFS merit scores = 5.69343
CFS merit scores = 5.68714
CFS merit scores = 5.68085
CFS merit scores = 5.67467
CFS merit scores = 5.66853
CFS merit scores = 5.66242
CFS merit scores = 5.6563
CFS merit scores = 5.65025
CFS merit scores = 5.6442
CFS merit scores = 5.6382
CFS merit scores = 5.63225
CFS merit scores = 5.62642
CFS merit scores = 5.62061
CFS merit scores = 5.61485
CFS merit scores = 5.60907
CFS merit scores = 5.6033
CFS merit scores = 5.5975
CFS merit scores = 5.59179
CFS merit scores = 5.58599
CFS merit scores = 5.58024
CFS merit scores = 5.57455
CFS merit scores = 5.56891
CFS merit scores = 5.56325
CFS merit scores = 5.5577
CFS merit scores = 5.5521
CFS merit scores = 5.54655
CFS merit scores = 5.54095
CFS merit scores = 5.53538
CFS merit scores = 5.5298
CFS merit scores = 5.52419
CFS merit scores = 5.51866
CFS merit scores = 5.51314
CFS merit scores = 5.50768
CFS merit scores = 5.50227
CFS merit scores = 5.4968
CFS merit scores = 5.49139
CFS merit scores = 5.48593
CFS merit scores = 5.48042
CFS merit scores = 5.47496
CFS merit scores = 5.46956
CFS merit scores = 5.46425
CFS merit scores = 5.45889
CFS merit scores = 5.4536
CFS merit scores = 5.44825
CFS merit scores = 5.44296
CFS merit scores = 5.4376
CFS merit scores = 5.43221
CFS merit scores = 5.42686
CFS merit scores = 5.42152
CFS merit scores = 5.41614
CFS merit scores = 5.41084
CFS merit scores = 5.40557
CFS merit scores = 5.40034
CFS merit scores = 5.39515
CFS merit scores = 5.38985
CFS merit scores = 5.38445
CFS merit scores = 5.37903
CFS merit scores = 5.37345
CFS merit scores = 5.36793
CFS merit scores = 5.36241
CFS merit scores = 5.35686
CFS merit scores = 5.35132
CFS merit scores = 5.34579
CFS merit scores = 5.34031
CFS merit scores = 5.33482
CFS merit scores = 5.32934
CFS merit scores = 5.32389
CFS merit scores = 5.31839
CFS merit scores = 5.31296
CFS merit scores = 5.30752
CFS merit scores = 5.3021
CFS merit scores = 5.29655
CFS merit scores = 5.291
CFS merit scores = 5.28552
CFS merit scores = 5.27997
CFS merit scores = 5.27437
CFS merit scores = 5.26883
CFS merit scores = 5.26326
CFS merit scores = 5.25775
CFS merit scores = 5.2523
CFS merit scores = 5.24671
CFS merit scores = 5.24112
CFS merit scores = 5.23545
CFS merit scores = 5.22977
CFS merit scores = 5.22396
CFS merit scores = 5.21814
CFS merit scores = 5.21237
CFS merit scores = 5.20651
CFS merit scores = 5.20072
CFS merit scores = 5.19495
CFS merit scores = 5.18913
CFS merit scores = 5.18324
CFS merit scores = 5.17725
CFS merit scores = 5.17131
CFS merit scores = 5.16529
CFS merit scores = 5.15907
CFS merit scores = 5.15281
CFS merit scores = 5.14662
CFS merit scores = 5.14034
CFS merit scores = 5.13413
CFS merit scores = 5.12778
CFS merit scores = 5.1214
CFS merit scores = 5.115
CFS merit scores = 5.10869
CFS merit scores = 5.10244
CFS merit scores = 5.09608
CFS merit scores = 5.08976
CFS merit scores = 5.08332
CFS merit scores = 5.07677
CFS merit scores = 5.07017
CFS merit scores = 5.06337
CFS merit scores = 5.05657
CFS merit scores = 5.04984
CFS merit scores = 5.0431
CFS merit scores = 5.03637
CFS merit scores = 5.02958
CFS merit scores = 5.02274
CFS merit scores = 5.01592
CFS merit scores = 5.00905
CFS merit scores = 5.00222
CFS merit scores = 4.99546
CFS merit scores = 4.98851
CFS merit scores = 4.98148
CFS merit scores = 4.97427
CFS merit scores = 4.96706
CFS merit scores = 4.95971
CFS merit scores = 4.95204
CFS merit scores = 4.94433
CFS merit scores = 4.93657
CFS merit scores = 4.92875
CFS merit scores = 4.92092
CFS merit scores = 4.91308
CFS merit scores = 4.90533
CFS merit scores = 4.89735
CFS merit scores = 4.88924
CFS merit scores = 4.88112
CFS merit scores = 4.87287
CFS merit scores = 4.86446
CFS merit scores = 4.85599
CFS merit scores = 4.84748
CFS merit scores = 4.83906
CFS merit scores = 4.83031
CFS merit scores = 4.82108
CFS merit scores = 4.81088
CFS merit scores = 4.80035
CFS merit scores = 4.78837
CFS merit scores = 4.77426
cnt = 1	feature = 59	correl = -0.335001	descr = Gibbs_of_Target_Sequence__Pos_20_Step_1
cnt = 2	feature = 46	correl = 0.246326	descr = Gibbs_of_Target_Sequence__Pos_1_Step_1
cnt = 3	feature = 613	correl = -0.186395	descr = N_Gram_TCTC
cnt = 4	feature = 627	correl = -0.0813317	descr = N_Gram_TGAGA
cnt = 5	feature = 683	correl = 0.0586818	descr = N_Gram_TTGCA
cnt = 6	feature = 457	correl = 0.0603023	descr = N_Gram_GCGTG
cnt = 7	feature = 558	correl = 0.0488287	descr = N_Gram_TAAAG
cnt = 8	feature = 546	correl = 0.0477341	descr = N_Gram_GTGTG
cnt = 9	feature = 247	correl = 0.0439697	descr = N_Gram_CACAC
cnt = 10	feature = 605	correl = -0.0604343	descr = N_Gram_TCGCT
cnt = 11	feature = 626	correl = 0.0455699	descr = N_Gram_TGACA
cnt = 12	feature = 571	correl = 0.0455059	descr = N_Gram_TAGAC
cnt = 13	feature = 429	correl = 0.0570881	descr = N_Gram_GCAAT
cnt = 14	feature = 350	correl = -0.0565534	descr = N_Gram_CGTTC
cnt = 15	feature = 389	correl = -0.0557573	descr = N_Gram_GAAGG
cnt = 16	feature = 315	correl = -0.0492301	descr = N_Gram_CGACC
cnt = 17	feature = 220	correl = -0.0492301	descr = N_Gram_ATCGC
cnt = 18	feature = 673	correl = 0.0444058	descr = N_Gram_TTCGA
cnt = 19	feature = 661	correl = -0.0504621	descr = N_Gram_TGTTC
cnt = 20	feature = 288	correl = 0.11445	descr = N_Gram_CCCCC
cnt = 21	feature = 333	correl = 0.0941762	descr = N_Gram_CGGCA
cnt = 22	feature = 601	correl = 0.0801168	descr = N_Gram_TCGAC
cnt = 23	feature = 347	correl = 0.0702752	descr = N_Gram_CGTGA
cnt = 24	feature = 545	correl = 0.0660573	descr = N_Gram_GTGTC
cnt = 25	feature = 314	correl = 0.0730871	descr = N_Gram_CGACA
cnt = 26	feature = 537	correl = 0.0569187	descr = N_Gram_GTGCG
cnt = 27	feature = 664	correl = 0.0646514	descr = N_Gram_TTAAC
cnt = 28	feature = 637	correl = 0.0519979	descr = N_Gram_TGCCG
cnt = 29	feature = 518	correl = 0.0502545	descr = N_Gram_GTATA
cnt = 30	feature = 324	correl = 0.0449682	descr = N_Gram_CGCCA
cnt = 31	feature = 289	correl = 0.0449682	descr = N_Gram_CCCCG
cnt = 32	feature = 593	correl = 0.0519979	descr = N_Gram_TCCCG
cnt = 33	feature = 502	correl = 0.0449682	descr = N_Gram_GGGCT
cnt = 34	feature = 455	correl = 0.0449682	descr = N_Gram_GCGTA
cnt = 35	feature = 541	correl = 0.10346	descr = N_Gram_GTGGC
cnt = 36	feature = 396	correl = -0.0682858	descr = N_Gram_GACCC
cnt = 37	feature = 671	correl = 0.073607	descr = N_Gram_TTCAA
cnt = 38	feature = 606	correl = 0.0815678	descr = N_Gram_TCGGA
cnt = 39	feature = 624	correl = 0.051018	descr = N_Gram_TGAAA
cnt = 40	feature = 386	correl = 0.0526599	descr = N_Gram_GAAAC
cnt = 41	feature = 387	correl = 0.101005	descr = N_Gram_GAAAG
cnt = 42	feature = 286	correl = 0.0837304	descr = N_Gram_CCCAC
cnt = 43	feature = 331	correl = 0.0675379	descr = N_Gram_CGGAT
cnt = 44	feature = 506	correl = 0.0515649	descr = N_Gram_GGGGG
cnt = 45	feature = 270	correl = -0.0492301	descr = N_Gram_CATGC
cnt = 46	feature = 334	correl = 0.0495723	descr = N_Gram_CGGCC
cnt = 47	feature = 508	correl = -0.0539773	descr = N_Gram_GGGTT
cnt = 48	feature = 276	correl = 0.051351	descr = N_Gram_CCAAT
cnt = 49	feature = 547	correl = 0.0885336	descr = N_Gram_GTTAA
cnt = 50	feature = 612	correl = 0.0562657	descr = N_Gram_TCTAC
cnt = 51	feature = 471	correl = -0.0616619	descr = N_Gram_GGAAC
cnt = 52	feature = 392	correl = 0.075687	descr = N_Gram_GAATC
cnt = 53	feature = 272	correl = -0.0595348	descr = N_Gram_CATGT
cnt = 54	feature = 322	correl = 0.0783266	descr = N_Gram_CGCAA
cnt = 55	feature = 548	correl = -0.0789846	descr = N_Gram_GTTAC
cnt = 56	feature = 641	correl = 0.0649505	descr = N_Gram_TGGAC
cnt = 57	feature = 375	correl = -0.12982	descr = N_Gram_CTTAT
cnt = 58	feature = 251	correl = 0.0619849	descr = N_Gram_CACCA
cnt = 59	feature = 510	correl = -0.0998537	descr = N_Gram_GGTAA
cnt = 60	feature = 218	correl = -0.0564014	descr = N_Gram_ATCAT
cnt = 61	feature = 655	correl = -0.0721152	descr = N_Gram_TGTCA
cnt = 62	feature = 341	correl = -0.0704385	descr = N_Gram_CGTAA
cnt = 63	feature = 321	correl = -0.0495078	descr = N_Gram_CGATG
cnt = 64	feature = 551	correl = 0.0446926	descr = N_Gram_GTTGC
cnt = 65	feature = 594	correl = 0.0467614	descr = N_Gram_TCCGA
cnt = 66	feature = 464	correl = 0.0802708	descr = N_Gram_GCTGG
cnt = 67	feature = 160	correl = -0.0676986	descr = N_Gram_ACGCA
cnt = 68	feature = 650	correl = 0.0462397	descr = N_Gram_TGGGT
cnt = 69	feature = 403	correl = -0.0587427	descr = N_Gram_GAGCA
cnt = 70	feature = 391	correl = -0.0494498	descr = N_Gram_GAATA
cnt = 71	feature = 399	correl = 0.0885336	descr = N_Gram_GACGG
cnt = 72	feature = 303	correl = 0.0542474	descr = N_Gram_CCTAT
cnt = 73	feature = 685	correl = -0.053953	descr = N_Gram_TTGGA
cnt = 74	feature = 512	correl = 0.0645362	descr = N_Gram_GGTCA
cnt = 75	feature = 221	correl = -0.0987368	descr = N_Gram_ATCGG
cnt = 76	feature = 401	correl = 0.096255	descr = N_Gram_GACTA
cnt = 77	feature = 367	correl = 0.0617716	descr = N_Gram_CTCGG
cnt = 78	feature = 344	correl = -0.0455014	descr = N_Gram_CGTCC
cnt = 79	feature = 500	correl = 0.104338	descr = N_Gram_GGGCC
cnt = 80	feature = 479	correl = 0.0651709	descr = N_Gram_GGATT
cnt = 81	feature = 427	correl = 0.0606168	descr = N_Gram_GCAAA
cnt = 82	feature = 536	correl = 0.0573867	descr = N_Gram_GTGCA
cnt = 83	feature = 255	correl = 0.055695	descr = N_Gram_CACGT
cnt = 84	feature = 335	correl = 0.0605801	descr = N_Gram_CGGCG
cnt = 85	feature = 304	correl = 0.0669317	descr = N_Gram_CCTCA
cnt = 86	feature = 528	correl = -0.0459964	descr = N_Gram_GTCGC
cnt = 87	feature = 301	correl = -0.0541916	descr = N_Gram_CCGTC
cnt = 88	feature = 540	correl = 0.0440189	descr = N_Gram_GTGGA
cnt = 89	feature = 211	correl = 0.0544521	descr = N_Gram_ATACA
cnt = 90	feature = 408	correl = 0.093498	descr = N_Gram_GAGTC
cnt = 91	feature = 516	correl = 0.0482489	descr = N_Gram_GTAAA
cnt = 92	feature = 572	correl = -0.0628149	descr = N_Gram_TAGAT
cnt = 93	feature = 591	correl = 0.0607957	descr = N_Gram_TCCCA
cnt = 94	feature = 244	correl = 0.0824092	descr = N_Gram_CAAGG
cnt = 95	feature = 649	correl = 0.0880164	descr = N_Gram_TGGGG
cnt = 96	feature = 485	correl = 0.0887869	descr = N_Gram_GGCCC
cnt = 97	feature = 424	correl = -0.102162	descr = N_Gram_GATTT
cnt = 98	feature = 351	correl = 0.113046	descr = N_Gram_CGTTT
cnt = 99	feature = 607	correl = 0.0941762	descr = N_Gram_TCGGC
cnt = 100	feature = 326	correl = 0.0569187	descr = N_Gram_CGCTA
cnt = 101	feature = 357	correl = 0.0646514	descr = N_Gram_CTATA
cnt = 102	feature = 342	correl = -0.0676986	descr = N_Gram_CGTAC
cnt = 103	feature = 538	correl = 0.0840186	descr = N_Gram_GTGCT
cnt = 104	feature = 411	correl = 0.0457339	descr = N_Gram_GATAC
cnt = 105	feature = 549	correl = 0.0792911	descr = N_Gram_GTTCC
cnt = 106	feature = 666	correl = -0.0735061	descr = N_Gram_TTACC
cnt = 107	feature = 654	correl = 0.0589823	descr = N_Gram_TGTAA
cnt = 108	feature = 290	correl = 0.0460393	descr = N_Gram_CCCCT
cnt = 109	feature = 297	correl = 0.0495723	descr = N_Gram_CCGGC
cnt = 110	feature = 353	correl = 0.0449682	descr = N_Gram_CTAAA
cnt = 111	feature = 317	correl = 0.0852619	descr = N_Gram_CGAGG
cnt = 112	feature = 580	correl = 0.0443521	descr = N_Gram_TCAAA
cnt = 113	feature = 652	correl = 0.0492583	descr = N_Gram_TGGTA
cnt = 114	feature = 231	correl = 0.04675	descr = N_Gram_ATTCT
cnt = 115	feature = 446	correl = 0.135114	descr = N_Gram_GCCTT
cnt = 116	feature = 278	correl = -0.0570146	descr = N_Gram_CCACG
cnt = 117	feature = 419	correl = 0.0628004	descr = N_Gram_GATGT
cnt = 118	feature = 492	correl = 0.132497	descr = N_Gram_GGCTT
cnt = 119	feature = 412	correl = 0.0664029	descr = N_Gram_GATAT
cnt = 120	feature = 597	correl = 0.0542474	descr = N_Gram_TCCTA
cnt = 121	feature = 292	correl = 0.0686314	descr = N_Gram_CCCGC
cnt = 122	feature = 608	correl = -0.0587729	descr = N_Gram_TCGGT
cnt = 123	feature = 432	correl = -0.0624977	descr = N_Gram_GCAGA
cnt = 124	feature = 421	correl = -0.0692106	descr = N_Gram_GATTA
cnt = 125	feature = 687	correl = -0.0611295	descr = N_Gram_TTGTA
cnt = 126	feature = 395	correl = 0.0835581	descr = N_Gram_GACAG
cnt = 127	feature = 602	correl = -0.112239	descr = N_Gram_TCGAG
cnt = 128	feature = 260	correl = 0.0651491	descr = N_Gram_CAGGA
cnt = 129	feature = 660	correl = -0.0516097	descr = N_Gram_TGTTA
cnt = 130	feature = 477	correl = 0.0892608	descr = N_Gram_GGAGT
cnt = 131	feature = 575	correl = -0.0683995	descr = N_Gram_TATAC
cnt = 132	feature = 544	correl = 0.0470247	descr = N_Gram_GTGTA
cnt = 133	feature = 448	correl = 0.0443714	descr = N_Gram_GCGAG
cnt = 134	feature = 499	correl = 0.0515649	descr = N_Gram_GGGCA
cnt = 135	feature = 249	correl = 0.057715	descr = N_Gram_CACAT
cnt = 136	feature = 444	correl = -0.0562598	descr = N_Gram_GCCGT
cnt = 137	feature = 226	correl = -0.050257	descr = N_Gram_ATGCT
cnt = 138	feature = 634	correl = 0.107316	descr = N_Gram_TGCAA
cnt = 139	feature = 258	correl = 0.111347	descr = N_Gram_CAGCG
cnt = 140	feature = 382	correl = 0.0573149	descr = N_Gram_CTTGG
cnt = 141	feature = 248	correl = 0.0831468	descr = N_Gram_CACAG
cnt = 142	feature = 470	correl = 0.120378	descr = N_Gram_GGAAA
cnt = 143	feature = 690	correl = 0.0451248	descr = N_Gram_TTTCA
cnt = 144	feature = 210	correl = -0.138491	descr = N_Gram_ATAAG
cnt = 145	feature = 438	correl = 0.0486014	descr = N_Gram_GCCAG
cnt = 146	feature = 628	correl = 0.0501996	descr = N_Gram_TGAGT
cnt = 147	feature = 648	correl = 0.0529725	descr = N_Gram_TGGGA
cnt = 148	feature = 630	correl = 0.0538479	descr = N_Gram_TGATA
cnt = 149	feature = 305	correl = -0.066356	descr = N_Gram_CCTCC
cnt = 150	feature = 442	correl = 0.0582599	descr = N_Gram_GCCGC
cnt = 151	feature = 568	correl = 0.0722218	descr = N_Gram_TACGA
cnt = 152	feature = 554	correl = 0.0505966	descr = N_Gram_GTTTC
cnt = 153	feature = 447	correl = -0.0770329	descr = N_Gram_GCGAC
cnt = 154	feature = 636	correl = 0.0443758	descr = N_Gram_TGCAG
cnt = 155	feature = 573	correl = 0.0878122	descr = N_Gram_TAGCA
cnt = 156	feature = 306	correl = 0.0601988	descr = N_Gram_CCTCG
cnt = 157	feature = 610	correl = 0.0589902	descr = N_Gram_TCGTT
cnt = 158	feature = 264	correl = 0.0563955	descr = N_Gram_CAGTT
cnt = 159	feature = 659	correl = 0.0943639	descr = N_Gram_TGTGG
cnt = 160	feature = 422	correl = 0.0574943	descr = N_Gram_GATTC
cnt = 161	feature = 222	correl = 0.0596296	descr = N_Gram_ATCTG
cnt = 162	feature = 525	correl = 0.0510769	descr = N_Gram_GTCCC
cnt = 163	feature = 233	correl = 0.0914607	descr = N_Gram_ATTGT
cnt = 164	feature = 501	correl = 0.0775068	descr = N_Gram_GGGCG
cnt = 165	feature = 619	correl = -0.136862	descr = N_Gram_TCTTA
cnt = 166	feature = 236	correl = -0.151901	descr = N_Gram_ATTTT
cnt = 167	feature = 436	correl = 0.120019	descr = N_Gram_GCATC
cnt = 168	feature = 360	correl = 0.0787784	descr = N_Gram_CTCAA
cnt = 169	feature = 268	correl = -0.0775616	descr = N_Gram_CATCG
cnt = 170	feature = 365	correl = 0.0441969	descr = N_Gram_CTCCC
cnt = 171	feature = 394	correl = 0.0443673	descr = N_Gram_GACAC
cnt = 172	feature = 674	correl = -0.0732794	descr = N_Gram_TTCGG
cnt = 173	feature = 459	correl = 0.0860458	descr = N_Gram_GCTAT
cnt = 174	feature = 574	correl = -0.0523682	descr = N_Gram_TAGCC
cnt = 175	feature = 588	correl = 0.0839366	descr = N_Gram_TCCAA
cnt = 176	feature = 433	correl = 0.0467627	descr = N_Gram_GCAGC
cnt = 177	feature = 453	correl = 0.0592659	descr = N_Gram_GCGGG
cnt = 178	feature = 277	correl = 0.058304	descr = N_Gram_CCACC
cnt = 179	feature = 529	correl = 0.0984847	descr = N_Gram_GTCGG
cnt = 180	feature = 522	correl = 0.176159	descr = N_Gram_GTCAG
cnt = 181	feature = 451	correl = 0.0787735	descr = N_Gram_GCGGA
cnt = 182	feature = 229	correl = -0.057465	descr = N_Gram_ATTAC
cnt = 183	feature = 404	correl = -0.0480222	descr = N_Gram_GAGCC
cnt = 184	feature = 345	correl = -0.113766	descr = N_Gram_CGTCG
cnt = 185	feature = 440	correl = 0.0894919	descr = N_Gram_GCCCG
cnt = 186	feature = 224	correl = -0.0530164	descr = N_Gram_ATGAT
cnt = 187	feature = 206	correl = 0.0449845	descr = N_Gram_AGTTG
cnt = 188	feature = 487	correl = 0.133509	descr = N_Gram_GGCCT
cnt = 189	feature = 635	correl = 0.0951233	descr = N_Gram_TGCAC
cnt = 190	feature = 563	correl = -0.140999	descr = N_Gram_TAAGT
cnt = 191	feature = 561	correl = -0.0781489	descr = N_Gram_TAAGA
cnt = 192	feature = 228	correl = 0.0440098	descr = N_Gram_ATGTG
cnt = 193	feature = 680	correl = -0.0661787	descr = N_Gram_TTGAC
cnt = 194	feature = 214	correl = 0.0465649	descr = N_Gram_ATAGC
cnt = 195	feature = 428	correl = 0.102243	descr = N_Gram_GCAAC
cnt = 196	feature = 681	correl = -0.0471707	descr = N_Gram_TTGAG
cnt = 197	feature = 418	correl = -0.0582449	descr = N_Gram_GATGC
cnt = 198	feature = 329	correl = 0.0665538	descr = N_Gram_CGGAA
cnt = 199	feature = 337	correl = 0.107255	descr = N_Gram_CGGGA
cnt = 200	feature = 340	correl = 0.0567705	descr = N_Gram_CGGTT
cnt = 201	feature = 310	correl = -0.0453945	descr = N_Gram_CCTTG
cnt = 202	feature = 316	correl = -0.0971012	descr = N_Gram_CGACG
cnt = 203	feature = 466	correl = 0.0483151	descr = N_Gram_GCTTT
cnt = 204	feature = 368	correl = -0.0609544	descr = N_Gram_CTCTC
cnt = 205	feature = 362	correl = -0.0635266	descr = N_Gram_CTCAT
cnt = 206	feature = 505	correl = 0.0672489	descr = N_Gram_GGGGC
cnt = 207	feature = 235	correl = -0.0597821	descr = N_Gram_ATTTG
cnt = 208	feature = 646	correl = 0.128554	descr = N_Gram_TGGCT
cnt = 209	feature = 241	correl = 0.0619327	descr = N_Gram_CAAAG
cnt = 210	feature = 672	correl = 0.0995633	descr = N_Gram_TTCCA
cnt = 211	feature = 388	correl = 0.107194	descr = N_Gram_GAAGA
cnt = 212	feature = 348	correl = 0.125823	descr = N_Gram_CGTGC
cnt = 213	feature = 318	correl = -0.0778583	descr = N_Gram_CGAGT
cnt = 214	feature = 476	correl = 0.0768074	descr = N_Gram_GGAGC
cnt = 215	feature = 361	correl = 0.0546877	descr = N_Gram_CTCAC
cnt = 216	feature = 496	correl = 0.105989	descr = N_Gram_GGGAC
cnt = 217	feature = 542	correl = 0.0777524	descr = N_Gram_GTGGT
cnt = 218	feature = 482	correl = 0.0821174	descr = N_Gram_GGCAT
cnt = 219	feature = 384	correl = 0.103084	descr = N_Gram_CTTTG
cnt = 220	feature = 576	correl = -0.0485679	descr = N_Gram_TATC
cnt = 221	feature = 325	correl = 0.0934479	descr = N_Gram_CGCCG
cnt = 222	feature = 478	correl = -0.0842352	descr = N_Gram_GGATC
cnt = 223	feature = 583	correl = 0.0570043	descr = N_Gram_TCAGC
cnt = 224	feature = 684	correl = -0.131021	descr = N_Gram_TTGCG
cnt = 225	feature = 417	correl = -0.0670206	descr = N_Gram_GATGA
cnt = 226	feature = 584	correl = 0.117818	descr = N_Gram_TCAGT
cnt = 227	feature = 490	correl = 0.0962544	descr = N_Gram_GGCGG
cnt = 228	feature = 517	correl = -0.050279	descr = N_Gram_GTAAG
cnt = 229	feature = 439	correl = 0.0506046	descr = N_Gram_GCCAT
cnt = 230	feature = 463	correl = 0.065488	descr = N_Gram_GCTGC
cnt = 231	feature = 617	correl = 0.0583563	descr = N_Gram_TCTGG
cnt = 232	feature = 552	correl = 0.107286	descr = N_Gram_GTTGG
cnt = 233	feature = 252	correl = 0.0534775	descr = N_Gram_CACCT
cnt = 234	feature = 407	correl = 0.0645523	descr = N_Gram_GAGGT
cnt = 235	feature = 397	correl = 0.0525953	descr = N_Gram_GACCG
cnt = 236	feature = 484	correl = 0.0769144	descr = N_Gram_GGCCA
cnt = 237	feature = 309	correl = -0.0859899	descr = N_Gram_CCTTC
cnt = 238	feature = 653	correl = 0.0514986	descr = N_Gram_TGGTC
cnt = 239	feature = 603	correl = -0.0488526	descr = N_Gram_TCGC
cnt = 240	feature = 609	correl = -0.0517309	descr = N_Gram_TCGTC
cnt = 241	feature = 257	correl = 0.0821472	descr = N_Gram_CAGCA
cnt = 242	feature = 565	correl = -0.0510509	descr = N_Gram_TAATC
cnt = 243	feature = 504	correl = 0.0613934	descr = N_Gram_GGGGA
cnt = 244	feature = 295	correl = 0.0442816	descr = N_Gram_CCGA
cnt = 245	feature = 656	correl = 0.0462656	descr = N_Gram_TGTCC
cnt = 246	feature = 207	correl = -0.0726713	descr = N_Gram_AGTTT
cnt = 247	feature = 356	correl = 0.087417	descr = N_Gram_CTAT
cnt = 248	feature = 697	correl = -0.0663268	descr = N_Gram_TTTTG
cnt = 249	feature = 267	correl = 0.10584	descr = N_Gram_CATCC
cnt = 250	feature = 405	correl = 0.0907503	descr = N_Gram_GAGCT
cnt = 251	feature = 488	correl = -0.0519246	descr = N_Gram_GGCGA
cnt = 252	feature = 274	correl = 0.053807	descr = N_Gram_CCAAA
cnt = 253	feature = 614	correl = -0.0562052	descr = N_Gram_TCTCA
cnt = 254	feature = 383	correl = 0.0711122	descr = N_Gram_CTTTA
cnt = 255	feature = 553	correl = -0.0707453	descr = N_Gram_GTTGT
cnt = 256	feature = 415	correl = -0.115113	descr = N_Gram_GATCT
cnt = 257	feature = 527	correl = -0.103909	descr = N_Gram_GTCGA
cnt = 258	feature = 497	correl = 0.11304	descr = N_Gram_GGGAG
cnt = 259	feature = 374	correl = -0.0615337	descr = N_Gram_CTTA
cnt = 260	feature = 225	correl = -0.0755016	descr = N_Gram_ATGC
cnt = 261	feature = 644	correl = 0.114355	descr = N_Gram_TGGCC
cnt = 262	feature = 209	correl = -0.102279	descr = N_Gram_ATAA
cnt = 263	feature = 283	correl = 0.0648749	descr = N_Gram_CCATC
cnt = 264	feature = 16	correl = -0.163482	descr = Position_Specific_Bin_Base_5_Base_A
cnt = 265	feature = 81	correl = 0.0527181	descr = Xue_Structure_Feature_C101
cnt = 266	feature = 254	correl = -0.0749098	descr = N_Gram_CACGA
cnt = 267	feature = 242	correl = 0.069126	descr = N_Gram_CAAG
cnt = 268	feature = 595	correl = -0.0851382	descr = N_Gram_TCCGG
cnt = 269	feature = 430	correl = 0.0933505	descr = N_Gram_GCAC
cnt = 270	feature = 371	correl = 0.0512498	descr = N_Gram_CTGGA
cnt = 271	feature = 449	correl = 0.044227	descr = N_Gram_GCGCC
cnt = 272	feature = 515	correl = 0.0626085	descr = N_Gram_GGTTG
cnt = 273	feature = 23	correl = 0.0501959	descr = Position_Specific_Bin_Base_9_Base_G
cnt = 274	feature = 37	correl = -0.0583953	descr = Position_Specific_Bin_Base_17_Base_A
cnt = 275	feature = 393	correl = 0.0637904	descr = N_Gram_GACA
cnt = 276	feature = 543	correl = 0.0650619	descr = N_Gram_GTGT
cnt = 277	feature = 533	correl = 0.0555971	descr = N_Gram_GTGA
cnt = 278	feature = 29	correl = 0.0954761	descr = Position_Specific_Bin_Base_12_Base_G
cnt = 279	feature = 632	correl = -0.135808	descr = N_Gram_TGATT
cnt = 280	feature = 645	correl = -0.0787881	descr = N_Gram_TGGCG
cnt = 281	feature = 409	correl = -0.0567896	descr = N_Gram_GAGTT
cnt = 282	feature = 620	correl = -0.134689	descr = N_Gram_TCTTC
cnt = 283	feature = 39	correl = 0.0760799	descr = Position_Specific_Bin_Base_17_Base_G
cnt = 284	feature = 15	correl = 0.0443883	descr = Position_Specific_Bin_Base_4_Base_T
cnt = 285	feature = 410	correl = 0.0791311	descr = N_Gram_GATA
cnt = 286	feature = 13	correl = 0.0861806	descr = Position_Specific_Bin_Base_3_Base_C
cnt = 287	feature = 285	correl = 0.0575112	descr = N_Gram_CCCA
cnt = 288	feature = 370	correl = 0.106199	descr = N_Gram_CTGCA
cnt = 289	feature = 219	correl = -0.0845956	descr = N_Gram_ATCG
cnt = 290	feature = 339	correl = -0.0996711	descr = N_Gram_CGGTA
cnt = 291	feature = 291	correl = 0.0965253	descr = N_Gram_CCCG
cnt = 292	feature = 22	correl = 0.0631113	descr = Position_Specific_Bin_Base_8_Base_T
cnt = 293	feature = 400	correl = -0.0804408	descr = N_Gram_GACGT
cnt = 294	feature = 473	correl = 0.120945	descr = N_Gram_GGACC
cnt = 295	feature = 647	correl = 0.106561	descr = N_Gram_TGGG
cnt = 296	feature = 42	correl = 0.108294	descr = Position_Specific_Bin_Base_18_Base_C
cnt = 297	feature = 34	correl = 0.123904	descr = Position_Specific_Bin_Base_14_Base_T
cnt = 298	feature = 426	correl = 0.125602	descr = N_Gram_GCAA
cnt = 299	feature = 390	correl = -0.075542	descr = N_Gram_GAAGT
cnt = 300	feature = 269	correl = 0.115633	descr = N_Gram_CATCT
cnt = 301	feature = 259	correl = -0.136766	descr = N_Gram_CAGCT
cnt = 302	feature = 30	correl = -0.125699	descr = Position_Specific_Bin_Base_12_Base_T
cnt = 303	feature = 232	correl = 0.0564979	descr = N_Gram_ATTG
cnt = 304	feature = 686	correl = 0.0504726	descr = N_Gram_TTGGC
cnt = 305	feature = 19	correl = -0.0959675	descr = Position_Specific_Bin_Base_6_Base_A
cnt = 306	feature = 319	correl = -0.0501978	descr = N_Gram_CGAT
cnt = 307	feature = 11	correl = 0.0887967	descr = Position_Specific_Bin_Base_2_Base_T
cnt = 308	feature = 435	correl = 0.0777539	descr = N_Gram_GCAT
cnt = 309	feature = 33	correl = -0.117847	descr = Position_Specific_Bin_Base_14_Base_A
cnt = 310	feature = 38	correl = 0.0721528	descr = Position_Specific_Bin_Base_17_Base_C
cnt = 311	feature = 24	correl = -0.0518313	descr = Position_Specific_Bin_Base_9_Base_T
cnt = 312	feature = 511	correl = 0.0456596	descr = N_Gram_GGTC
cnt = 313	feature = 21	correl = -0.0500264	descr = Position_Specific_Bin_Base_8_Base_C
cnt = 314	feature = 298	correl = 0.127913	descr = N_Gram_CCGGG
cnt = 315	feature = 52	correl = -0.177172	descr = Gibbs_of_Target_Sequence__Pos_7_Step_1
cnt = 316	feature = 531	correl = -0.0770362	descr = N_Gram_GTCTT
cnt = 317	feature = 32	correl = 0.114941	descr = Position_Specific_Bin_Base_13_Base_C
cnt = 318	feature = 590	correl = 0.077493	descr = N_Gram_TCCC
cnt = 319	feature = 78	correl = 0.130657	descr = Xue_Structure_Feature_A101
cnt = 320	feature = 692	correl = -0.0498802	descr = N_Gram_TTTCG
cnt = 321	feature = 27	correl = -0.100832	descr = Position_Specific_Bin_Base_12_Base_A
cnt = 322	feature = 74	correl = 0.0666822	descr = Fold_of_RNAi_Sequence_Pos_14
cnt = 323	feature = 47	correl = 0.257958	descr = Gibbs_of_Target_Sequence__Pos_2_Step_1
cnt = 324	feature = 8	correl = -0.0555671	descr = Position_Specific_Bin_Base_2_Base_A
cnt = 325	feature = 693	correl = -0.115847	descr = N_Gram_TTTCT
cnt = 326	feature = 44	correl = -0.0879745	descr = Position_Specific_Bin_Base_18_Base_T
cnt = 327	feature = 105	correl = -0.0662083	descr = Fold_of_Target_NoBeginbrace_noends_Pos_7
cnt = 328	feature = 625	correl = -0.0658539	descr = N_Gram_TGAAG
cnt = 329	feature = 589	correl = -0.129991	descr = N_Gram_TCCAG
cnt = 330	feature = 328	correl = 0.0916432	descr = N_Gram_CGGA
cnt = 331	feature = 246	correl = 0.0560506	descr = N_Gram_CACA
cnt = 332	feature = 413	correl = -0.118259	descr = N_Gram_GATC
cnt = 333	feature = 465	correl = 0.0661162	descr = N_Gram_GCTT
cnt = 334	feature = 40	correl = -0.0779228	descr = Position_Specific_Bin_Base_17_Base_T
cnt = 335	feature = 250	correl = 0.072337	descr = N_Gram_CACC
cnt = 336	feature = 539	correl = 0.108871	descr = N_Gram_GTGG
cnt = 337	feature = 12	correl = -0.0962854	descr = Position_Specific_Bin_Base_3_Base_A
cnt = 338	feature = 36	correl = 0.134421	descr = Position_Specific_Bin_Base_16_Base_C
cnt = 339	feature = 18	correl = 0.0744944	descr = Position_Specific_Bin_Base_5_Base_G
cnt = 340	feature = 69	correl = 0.0808422	descr = Fold_of_RNAi_Sequence_Pos_9
cnt = 341	feature = 380	correl = -0.0819458	descr = N_Gram_CTTGA
cnt = 342	feature = 136	correl = -0.0906064	descr = N_Gram_AATC
cnt = 343	feature = 600	correl = -0.0892165	descr = N_Gram_TCGA
cnt = 344	feature = 71	correl = 0.0698322	descr = Fold_of_RNAi_Sequence_Pos_11
cnt = 345	feature = 10	correl = -0.0815042	descr = Position_Specific_Bin_Base_2_Base_G
cnt = 346	feature = 54	correl = -0.0974245	descr = Gibbs_of_Target_Sequence__Pos_13_Step_1
cnt = 347	feature = 14	correl = -0.0644476	descr = Position_Specific_Bin_Base_4_Base_A
cnt = 348	feature = 82	correl = 0.0855275	descr = Xue_Structure_Feature_C010
cnt = 349	feature = 25	correl = -0.0440001	descr = Position_Specific_Bin_Base_10_Base_C
cnt = 350	feature = 657	correl = 0.0615904	descr = N_Gram_TGTG
cnt = 351	feature = 514	correl = 0.0453198	descr = N_Gram_GGTT
cnt = 352	feature = 667	correl = -0.0665497	descr = N_Gram_TTAT
cnt = 353	feature = 491	correl = 0.0560989	descr = N_Gram_GGCT
cnt = 354	feature = 56	correl = -0.102628	descr = Gibbs_of_Target_Sequence__Pos_17_Step_1
cnt = 355	feature = 9	correl = 0.0635599	descr = Position_Specific_Bin_Base_2_Base_C
cnt = 356	feature = 564	correl = -0.059179	descr = N_Gram_TAAT
cnt = 357	feature = 20	correl = 0.110323	descr = Position_Specific_Bin_Base_6_Base_C
cnt = 358	feature = 280	correl = -0.112404	descr = N_Gram_CCAGC
cnt = 359	feature = 633	correl = 0.114278	descr = N_Gram_TGCA
cnt = 360	feature = 441	correl = 0.0670364	descr = N_Gram_GCCG
cnt = 361	feature = 300	correl = 0.0601673	descr = N_Gram_CCGT
cnt = 362	feature = 261	correl = 0.147988	descr = N_Gram_CAGT
cnt = 363	feature = 469	correl = 0.0772798	descr = N_Gram_GGAA
cnt = 364	feature = 234	correl = -0.107219	descr = N_Gram_ATTT
cnt = 365	feature = 17	correl = 0.104264	descr = Position_Specific_Bin_Base_5_Base_C
cnt = 366	feature = 75	correl = 0.0689268	descr = Fold_of_RNAi_Sequence_Pos_15
cnt = 367	feature = 313	correl = -0.0449112	descr = N_Gram_CGAC
cnt = 368	feature = 35	correl = -0.112333	descr = Position_Specific_Bin_Base_16_Base_A
cnt = 369	feature = 503	correl = 0.0659145	descr = N_Gram_GGGG
cnt = 370	feature = 41	correl = -0.276199	descr = Position_Specific_Bin_Base_18_Base_A
cnt = 371	feature = 454	correl = -0.0755293	descr = N_Gram_GCGT
cnt = 372	feature = 616	correl = -0.123394	descr = N_Gram_TCTCT
cnt = 373	feature = 523	correl = -0.0442978	descr = N_Gram_GTCC
cnt = 374	feature = 481	correl = 0.0475912	descr = N_Gram_GGCA
cnt = 375	feature = 223	correl = -0.0511087	descr = N_Gram_ATGA
cnt = 376	feature = 49	correl = -0.0443689	descr = Gibbs_of_Target_Sequence__Pos_4_Step_1
cnt = 377	feature = 560	correl = -0.114559	descr = N_Gram_TAAG
cnt = 378	feature = 472	correl = 0.119878	descr = N_Gram_GGAC
cnt = 379	feature = 70	correl = 0.073527	descr = Fold_of_RNAi_Sequence_Pos_10
cnt = 380	feature = 68	correl = 0.0675637	descr = Fold_of_RNAi_Sequence_Pos_6
cnt = 381	feature = 461	correl = -0.0794271	descr = N_Gram_GCTCC
cnt = 382	feature = 281	correl = 0.055597	descr = N_Gram_CCAT
cnt = 383	feature = 569	correl = -0.0659975	descr = N_Gram_TACT
cnt = 384	feature = 58	correl = -0.300939	descr = Gibbs_of_Target_Sequence__Pos_19_Step_1
cnt = 385	feature = 651	correl = 0.072549	descr = N_Gram_TGGT
cnt = 386	feature = 420	correl = -0.0524281	descr = N_Gram_GATT
cnt = 387	feature = 691	correl = -0.0655038	descr = N_Gram_TTTCC
cnt = 388	feature = 416	correl = -0.0440887	descr = N_Gram_GATG
cnt = 389	feature = 65	correl = 0.17487	descr = Fold_of_RNAi_Sequence_Pos_2
cnt = 390	feature = 475	correl = 0.10991	descr = N_Gram_GGAG
cnt = 391	feature = 498	correl = 0.131823	descr = N_Gram_GGGC
cnt = 392	feature = 598	correl = -0.129877	descr = N_Gram_TCCTT
cnt = 393	feature = 77	correl = 0.0838065	descr = Xue_Structure_Feature_A100
cnt = 394	feature = 51	correl = -0.129197	descr = Gibbs_of_Target_Sequence__Pos_6_Step_1
cnt = 395	feature = 28	correl = 0.139325	descr = Position_Specific_Bin_Base_12_Base_C
cnt = 396	feature = 76	correl = 0.062412	descr = Xue_Structure_Feature_A111
cnt = 397	feature = 364	correl = -0.105719	descr = N_Gram_CTCCA
cnt = 398	feature = 629	correl = -0.10678	descr = N_Gram_TGAT
cnt = 399	feature = 57	correl = -0.175519	descr = Gibbs_of_Target_Sequence__Pos_18_Step_1
cnt = 400	feature = 535	correl = 0.0729268	descr = N_Gram_GTGC
cnt = 401	feature = 43	correl = 0.284592	descr = Position_Specific_Bin_Base_18_Base_G
cnt = 402	feature = 526	correl = -0.0732084	descr = N_Gram_GTCG
cnt = 403	feature = 72	correl = 0.122247	descr = Fold_of_RNAi_Sequence_Pos_12
cnt = 404	feature = 366	correl = -0.119804	descr = N_Gram_CTCCT
cnt = 405	feature = 343	correl = -0.0872262	descr = N_Gram_CGTC
cnt = 406	feature = 483	correl = 0.161213	descr = N_Gram_GGCC
cnt = 407	feature = 450	correl = 0.0880005	descr = N_Gram_GCGG
cnt = 408	feature = 679	correl = -0.0585037	descr = N_Gram_TTGA
cnt = 409	feature = 676	correl = -0.204625	descr = N_Gram_TTCTC
cnt = 410	feature = 266	correl = 0.0960116	descr = N_Gram_CATC
cnt = 411	feature = 64	correl = 0.199608	descr = Fold_of_RNAi_Sequence_Pos_1
cnt = 412	feature = 677	correl = -0.139967	descr = N_Gram_TTCTT
cnt = 413	feature = 279	correl = -0.0828461	descr = N_Gram_CCAG
cnt = 414	feature = 323	correl = 0.0672541	descr = N_Gram_CGCC
cnt = 415	feature = 67	correl = 0.0769865	descr = Fold_of_RNAi_Sequence_Pos_4
cnt = 416	feature = 379	correl = -0.0799413	descr = N_Gram_CTTG
cnt = 417	feature = 86	correl = 0.0801244	descr = Xue_Structure_Feature_G100
cnt = 418	feature = 615	correl = -0.11716	descr = N_Gram_TCTCC
cnt = 419	feature = 66	correl = 0.0894178	descr = Fold_of_RNAi_Sequence_Pos_3
cnt = 420	feature = 494	correl = 0.133216	descr = N_Gram_GGGA
cnt = 421	feature = 643	correl = 0.0451574	descr = N_Gram_TGGC
cnt = 422	feature = 265	correl = 0.0729038	descr = N_Gram_CAT
cnt = 423	feature = 696	correl = -0.152667	descr = N_Gram_TTTTC
cnt = 424	feature = 238	correl = 0.12708	descr = N_Gram_CAA
cnt = 425	feature = 73	correl = 0.0923377	descr = Fold_of_RNAi_Sequence_Pos_13
cnt = 426	feature = 376	correl = -0.126568	descr = N_Gram_CTTC
cnt = 427	feature = 557	correl = -0.0817198	descr = N_Gram_TAA
cnt = 428	feature = 284	correl = 0.0495362	descr = N_Gram_CCC
cnt = 429	feature = 579	correl = 0.0699961	descr = N_Gram_TCA
cnt = 430	feature = 460	correl = -0.055655	descr = N_Gram_GCTC
cnt = 431	feature = 596	correl = -0.0890113	descr = N_Gram_TCCT
cnt = 432	feature = 312	correl = -0.0596474	descr = N_Gram_CGA
cnt = 433	feature = 458	correl = 0.0589688	descr = N_Gram_GCT
cnt = 434	feature = 308	correl = -0.0990473	descr = N_Gram_CCTT
cnt = 435	feature = 80	correl = 0.115545	descr = Xue_Structure_Feature_C110
cnt = 436	feature = 695	correl = -0.15477	descr = N_Gram_TTTT
cnt = 437	feature = 425	correl = 0.128276	descr = N_Gram_GCA
cnt = 438	feature = 336	correl = 0.147416	descr = N_Gram_CGGG
cnt = 439	feature = 532	correl = 0.152702	descr = N_Gram_GTG
cnt = 440	feature = 217	correl = -0.0656194	descr = N_Gram_ATC
cnt = 441	feature = 599	correl = -0.109256	descr = N_Gram_TCG
cnt = 442	feature = 79	correl = 0.0735233	descr = Xue_Structure_Feature_C111
cnt = 443	feature = 587	correl = -0.0822415	descr = N_Gram_TCCA
cnt = 444	feature = 623	correl = -0.0742621	descr = N_Gram_TGA
cnt = 445	feature = 509	correl = 0.0678959	descr = N_Gram_GGT
cnt = 446	feature = 578	correl = -0.114723	descr = N_Gram_TC
cnt = 447	feature = 493	correl = 0.167567	descr = N_Gram_GGG
cnt = 448	feature = 640	correl = 0.0942792	descr = N_Gram_TGG
cnt = 449	feature = 62	correl = -0.0600936	descr = PF_RNAi_Fold_3'Free_Count
cnt = 450	feature = 556	correl = -0.103953	descr = N_Gram_TA
cnt = 451	feature = 678	correl = -0.0702299	descr = N_Gram_TTG
cnt = 452	feature = 675	correl = -0.217997	descr = N_Gram_TTCT
cnt = 453	feature = 468	correl = 0.141089	descr = N_Gram_GGA
cnt = 454	feature = 437	correl = 0.0671955	descr = N_Gram_GCC
cnt = 455	feature = 237	correl = 0.108921	descr = N_Gram_CA
cnt = 456	feature = 618	correl = -0.116817	descr = N_Gram_TCTT
cnt = 457	feature = 61	correl = -0.150091	descr = PF_RNAi_Fold_5'Free_Count
cnt = 458	feature = 689	correl = -0.125157	descr = N_Gram_TTTC
cnt = 459	feature = 363	correl = -0.0971868	descr = N_Gram_CTCC
cnt = 460	feature = 688	correl = -0.0953816	descr = N_Gram_TTT
cnt = 461	feature = 327	correl = 0.0908169	descr = N_Gram_CGG
cnt = 462	feature = 373	correl = -0.125257	descr = N_Gram_CTT
cnt = 463	feature = 586	correl = -0.100889	descr = N_Gram_TCC
cnt = 464	feature = 611	correl = -0.105133	descr = N_Gram_TCT
cnt = 465	feature = 662	correl = -0.130387	descr = N_Gram_TT
cnt = 466	feature = 60	correl = -0.186888	descr = PF_RNAi_Fold_Energy
cnt = 467	feature = 467	correl = 0.168089	descr = N_Gram_GG
cnt = 468	feature = 83	correl = -0.0941193	descr = Xue_Structure_Feature_C000
cnt = 469	feature = 45	correl = -0.190273	descr = Gibbs_of_Target_Sequence_
num rows = 521
num_elements = 244870
*
optimization finished, #iter = 623
nu = 0.452548
obj = -36.144791, rho = -0.609009
nSV = 351, nBSV = 140
num rows = 58
num_elements = 27260
*
optimization finished, #iter = 55
nu = 0.482979
obj = -3.967358, rho = -0.423817
nSV = 49, nBSV = 11
*
optimization finished, #iter = 623
nu = 0.452548
obj = -36.144791, rho = -0.609009
nSV = 351, nBSV = 140
CFS merit scores = 1.32688
CFS merit scores = 1.60508
CFS merit scores = 1.85332
CFS merit scores = 2.07761
CFS merit scores = 2.27844
CFS merit scores = 2.46221
CFS merit scores = 2.63278
CFS merit scores = 2.78645
CFS merit scores = 2.9307
CFS merit scores = 3.06661
CFS merit scores = 3.19266
CFS merit scores = 3.31234
CFS merit scores = 3.42632
CFS merit scores = 3.53581
CFS merit scores = 3.642
CFS merit scores = 3.74412
CFS merit scores = 3.84333
CFS merit scores = 3.93986
CFS merit scores = 4.03392
CFS merit scores = 4.12554
CFS merit scores = 4.21495
CFS merit scores = 4.30232
CFS merit scores = 4.38777
CFS merit scores = 4.47142
CFS merit scores = 4.55335
CFS merit scores = 4.63342
CFS merit scores = 4.71177
CFS merit scores = 4.78863
CFS merit scores = 4.864
CFS merit scores = 4.93803
CFS merit scores = 5.01079
CFS merit scores = 5.08132
CFS merit scores = 5.15042
CFS merit scores = 5.21592
CFS merit scores = 5.27996
CFS merit scores = 5.34258
CFS merit scores = 5.40305
CFS merit scores = 5.46002
CFS merit scores = 5.51585
CFS merit scores = 5.57031
CFS merit scores = 5.6235
CFS merit scores = 5.67414
CFS merit scores = 5.72251
CFS merit scores = 5.76819
CFS merit scores = 5.8125
CFS merit scores = 5.85567
CFS merit scores = 5.89668
CFS merit scores = 5.93674
CFS merit scores = 5.97458
CFS merit scores = 6.01117
CFS merit scores = 6.04493
CFS merit scores = 6.07658
CFS merit scores = 6.10598
CFS merit scores = 6.13241
CFS merit scores = 6.15582
CFS merit scores = 6.17641
CFS merit scores = 6.19653
CFS merit scores = 6.21611
CFS merit scores = 6.23563
CFS merit scores = 6.2538
CFS merit scores = 6.27102
CFS merit scores = 6.28799
CFS merit scores = 6.3046
CFS merit scores = 6.32088
CFS merit scores = 6.33474
CFS merit scores = 6.34841
CFS merit scores = 6.36093
CFS merit scores = 6.37119
CFS merit scores = 6.38115
CFS merit scores = 6.39038
CFS merit scores = 6.39966
CFS merit scores = 6.40701
CFS merit scores = 6.4129
CFS merit scores = 6.41826
CFS merit scores = 6.42351
CFS merit scores = 6.42914
CFS merit scores = 6.43427
CFS merit scores = 6.43948
CFS merit scores = 6.44476
CFS merit scores = 6.44691
CFS merit scores = 6.44953
CFS merit scores = 6.45222
CFS merit scores = 6.45563
CFS merit scores = 6.45744
CFS merit scores = 6.45875
CFS merit scores = 6.46063
CFS merit scores = 6.46195
CFS merit scores = 6.46192
CFS merit scores = 6.46124
CFS merit scores = 6.46105
CFS merit scores = 6.46127
CFS merit scores = 6.46146
CFS merit scores = 6.46114
CFS merit scores = 6.46107
CFS merit scores = 6.46102
CFS merit scores = 6.4609
CFS merit scores = 6.45992
CFS merit scores = 6.45878
CFS merit scores = 6.45792
CFS merit scores = 6.45609
CFS merit scores = 6.45402
CFS merit scores = 6.45199
CFS merit scores = 6.44967
CFS merit scores = 6.44694
CFS merit scores = 6.44413
CFS merit scores = 6.44156
CFS merit scores = 6.43916
CFS merit scores = 6.43651
CFS merit scores = 6.43385
CFS merit scores = 6.43079
CFS merit scores = 6.42696
CFS merit scores = 6.42285
CFS merit scores = 6.41904
CFS merit scores = 6.4155
CFS merit scores = 6.41227
CFS merit scores = 6.40924
CFS merit scores = 6.40642
CFS merit scores = 6.40384
CFS merit scores = 6.40035
CFS merit scores = 6.39731
CFS merit scores = 6.39368
CFS merit scores = 6.3887
CFS merit scores = 6.38352
CFS merit scores = 6.37871
CFS merit scores = 6.37413
CFS merit scores = 6.36919
CFS merit scores = 6.36417
CFS merit scores = 6.3593
CFS merit scores = 6.35463
CFS merit scores = 6.34967
CFS merit scores = 6.34425
CFS merit scores = 6.33786
CFS merit scores = 6.33174
CFS merit scores = 6.32545
CFS merit scores = 6.31898
CFS merit scores = 6.31241
CFS merit scores = 6.30594
CFS merit scores = 6.29943
CFS merit scores = 6.29301
CFS merit scores = 6.28669
CFS merit scores = 6.27997
CFS merit scores = 6.27278
CFS merit scores = 6.26489
CFS merit scores = 6.25717
CFS merit scores = 6.24911
CFS merit scores = 6.24128
CFS merit scores = 6.23312
CFS merit scores = 6.22499
CFS merit scores = 6.21705
CFS merit scores = 6.20942
CFS merit scores = 6.20147
CFS merit scores = 6.19363
CFS merit scores = 6.18535
CFS merit scores = 6.17713
CFS merit scores = 6.16819
CFS merit scores = 6.15933
CFS merit scores = 6.15059
CFS merit scores = 6.14183
CFS merit scores = 6.13328
CFS merit scores = 6.12406
CFS merit scores = 6.11452
CFS merit scores = 6.10523
CFS merit scores = 6.09628
CFS merit scores = 6.0872
CFS merit scores = 6.0782
CFS merit scores = 6.06931
CFS merit scores = 6.0606
CFS merit scores = 6.05158
CFS merit scores = 6.04265
CFS merit scores = 6.034
CFS merit scores = 6.0249
CFS merit scores = 6.01592
CFS merit scores = 6.00697
CFS merit scores = 5.99828
CFS merit scores = 5.98941
CFS merit scores = 5.98074
CFS merit scores = 5.97199
CFS merit scores = 5.9633
CFS merit scores = 5.95432
CFS merit scores = 5.94554
CFS merit scores = 5.936
CFS merit scores = 5.92641
CFS merit scores = 5.91693
CFS merit scores = 5.9076
CFS merit scores = 5.89832
CFS merit scores = 5.88929
CFS merit scores = 5.88047
CFS merit scores = 5.87175
CFS merit scores = 5.86311
CFS merit scores = 5.85446
CFS merit scores = 5.84593
CFS merit scores = 5.83745
CFS merit scores = 5.82918
CFS merit scores = 5.82067
CFS merit scores = 5.81242
CFS merit scores = 5.80428
CFS merit scores = 5.79629
CFS merit scores = 5.78803
CFS merit scores = 5.78
CFS merit scores = 5.77224
CFS merit scores = 5.76436
CFS merit scores = 5.75664
CFS merit scores = 5.74914
CFS merit scores = 5.74177
CFS merit scores = 5.73439
CFS merit scores = 5.72666
CFS merit scores = 5.71911
CFS merit scores = 5.71165
CFS merit scores = 5.70416
CFS merit scores = 5.69678
CFS merit scores = 5.68922
CFS merit scores = 5.68159
CFS merit scores = 5.67403
CFS merit scores = 5.66609
CFS merit scores = 5.65829
CFS merit scores = 5.6506
CFS merit scores = 5.64296
CFS merit scores = 5.63546
CFS merit scores = 5.628
CFS merit scores = 5.62044
CFS merit scores = 5.61293
CFS merit scores = 5.60551
CFS merit scores = 5.59795
CFS merit scores = 5.59043
CFS merit scores = 5.58306
CFS merit scores = 5.57589
CFS merit scores = 5.56883
CFS merit scores = 5.56194
CFS merit scores = 5.55471
CFS merit scores = 5.54733
CFS merit scores = 5.54004
CFS merit scores = 5.53282
CFS merit scores = 5.52555
CFS merit scores = 5.51823
CFS merit scores = 5.51091
CFS merit scores = 5.50376
CFS merit scores = 5.49673
CFS merit scores = 5.48977
CFS merit scores = 5.48286
CFS merit scores = 5.47598
CFS merit scores = 5.46919
CFS merit scores = 5.46257
CFS merit scores = 5.4561
CFS merit scores = 5.4491
CFS merit scores = 5.44212
CFS merit scores = 5.43531
CFS merit scores = 5.42843
CFS merit scores = 5.42165
CFS merit scores = 5.41504
CFS merit scores = 5.40845
CFS merit scores = 5.40182
CFS merit scores = 5.39531
CFS merit scores = 5.38879
CFS merit scores = 5.38224
CFS merit scores = 5.37586
CFS merit scores = 5.36944
CFS merit scores = 5.36311
CFS merit scores = 5.35674
CFS merit scores = 5.35044
CFS merit scores = 5.34432
CFS merit scores = 5.33819
CFS merit scores = 5.33205
CFS merit scores = 5.32576
CFS merit scores = 5.31964
CFS merit scores = 5.31354
CFS merit scores = 5.3075
CFS merit scores = 5.30151
CFS merit scores = 5.29558
CFS merit scores = 5.28968
CFS merit scores = 5.28386
CFS merit scores = 5.278
CFS merit scores = 5.27213
CFS merit scores = 5.26631
CFS merit scores = 5.26041
CFS merit scores = 5.25466
CFS merit scores = 5.24878
CFS merit scores = 5.24286
CFS merit scores = 5.23703
CFS merit scores = 5.23123
CFS merit scores = 5.22553
CFS merit scores = 5.21977
CFS merit scores = 5.21399
CFS merit scores = 5.20826
CFS merit scores = 5.20248
CFS merit scores = 5.19669
CFS merit scores = 5.19095
CFS merit scores = 5.1852
CFS merit scores = 5.17939
CFS merit scores = 5.17368
CFS merit scores = 5.1681
CFS merit scores = 5.16241
CFS merit scores = 5.15686
CFS merit scores = 5.15118
CFS merit scores = 5.14546
CFS merit scores = 5.13986
CFS merit scores = 5.13403
CFS merit scores = 5.12817
CFS merit scores = 5.12233
CFS merit scores = 5.11644
CFS merit scores = 5.11041
CFS merit scores = 5.1045
CFS merit scores = 5.09848
CFS merit scores = 5.09245
CFS merit scores = 5.08654
CFS merit scores = 5.08051
CFS merit scores = 5.07448
CFS merit scores = 5.06846
CFS merit scores = 5.06238
CFS merit scores = 5.05619
CFS merit scores = 5.04998
CFS merit scores = 5.04378
CFS merit scores = 5.03756
CFS merit scores = 5.03126
CFS merit scores = 5.02506
CFS merit scores = 5.01886
CFS merit scores = 5.01256
CFS merit scores = 5.00616
CFS merit scores = 4.99978
CFS merit scores = 4.99339
CFS merit scores = 4.98702
CFS merit scores = 4.98072
CFS merit scores = 4.97448
CFS merit scores = 4.96817
CFS merit scores = 4.96191
CFS merit scores = 4.95559
CFS merit scores = 4.94925
CFS merit scores = 4.94282
CFS merit scores = 4.93616
CFS merit scores = 4.92953
CFS merit scores = 4.92274
CFS merit scores = 4.91607
CFS merit scores = 4.90938
CFS merit scores = 4.90268
CFS merit scores = 4.89604
CFS merit scores = 4.88944
CFS merit scores = 4.88291
CFS merit scores = 4.8764
CFS merit scores = 4.86987
CFS merit scores = 4.86316
CFS merit scores = 4.85647
CFS merit scores = 4.8498
CFS merit scores = 4.84294
CFS merit scores = 4.83612
CFS merit scores = 4.82938
CFS merit scores = 4.82254
CFS merit scores = 4.81555
CFS merit scores = 4.8083
CFS merit scores = 4.80011
CFS merit scores = 4.79146
CFS merit scores = 4.7829
CFS merit scores = 4.77393
CFS merit scores = 4.76513
CFS merit scores = 4.7562
CFS merit scores = 4.74732
CFS merit scores = 4.73838
CFS merit scores = 4.7294
CFS merit scores = 4.72047
CFS merit scores = 4.71156
CFS merit scores = 4.70259
CFS merit scores = 4.69324
CFS merit scores = 4.68361
CFS merit scores = 4.67404
CFS merit scores = 4.66409
CFS merit scores = 4.65372
CFS merit scores = 4.64062
cnt = 1	feature = 64	correl = -0.326885	descr = Gibbs_of_Target_Sequence__Pos_20_Step_1
cnt = 2	feature = 49	correl = 0.221931	descr = Gibbs_of_Target_Sequence__Pos_1_Step_1
cnt = 3	feature = 610	correl = -0.134548	descr = N_Gram_TCTTA
cnt = 4	feature = 417	correl = -0.116362	descr = N_Gram_GATC
cnt = 5	feature = 579	correl = 0.083755	descr = N_Gram_TCCAA
cnt = 6	feature = 564	correl = 0.0750991	descr = N_Gram_TATAT
cnt = 7	feature = 549	correl = 0.0487457	descr = N_Gram_TAAAG
cnt = 8	feature = 389	correl = 0.0647018	descr = N_Gram_CTTGT
cnt = 9	feature = 257	correl = 0.0566699	descr = N_Gram_CAAGC
cnt = 10	feature = 616	correl = 0.0454675	descr = N_Gram_TGACA
cnt = 11	feature = 266	correl = -0.0447139	descr = N_Gram_CACCC
cnt = 12	feature = 617	correl = -0.0797521	descr = N_Gram_TGAGA
cnt = 13	feature = 560	correl = 0.0454134	descr = N_Gram_TAGAC
cnt = 14	feature = 596	correl = -0.0492347	descr = N_Gram_TCGCA
cnt = 15	feature = 550	correl = -0.0464246	descr = N_Gram_TAACG
cnt = 16	feature = 594	correl = 0.0800287	descr = N_Gram_TCGAC
cnt = 17	feature = 324	correl = 0.0730035	descr = N_Gram_CGACA
cnt = 18	feature = 225	correl = 0.0680859	descr = N_Gram_ATACG
cnt = 19	feature = 305	correl = 0.0659783	descr = N_Gram_CCCTC
cnt = 20	feature = 583	correl = 0.051928	descr = N_Gram_TCCCG
cnt = 21	feature = 301	correl = 0.11434	descr = N_Gram_CCCCC
cnt = 22	feature = 456	correl = 0.0449028	descr = N_Gram_GCGTA
cnt = 23	feature = 505	correl = 0.0449028	descr = N_Gram_GGGGT
cnt = 24	feature = 501	correl = 0.0449028	descr = N_Gram_GGGCT
cnt = 25	feature = 308	correl = 0.0449028	descr = N_Gram_CCGCA
cnt = 26	feature = 598	correl = 0.0940791	descr = N_Gram_TCGGC
cnt = 27	feature = 353	correl = 0.0701934	descr = N_Gram_CGTGA
cnt = 28	feature = 363	correl = 0.0659783	descr = N_Gram_CTAGG
cnt = 29	feature = 625	correl = 0.051928	descr = N_Gram_TGCCG
cnt = 30	feature = 303	correl = 0.051928	descr = N_Gram_CCCGC
cnt = 31	feature = 400	correl = -0.0519043	descr = N_Gram_GACCC
cnt = 32	feature = 365	correl = 0.0625688	descr = N_Gram_CTATA
cnt = 33	feature = 614	correl = 0.0509335	descr = N_Gram_TGAAA
cnt = 34	feature = 636	correl = 0.0878965	descr = N_Gram_TGGGG
cnt = 35	feature = 597	correl = 0.0733724	descr = N_Gram_TCGGA
cnt = 36	feature = 309	correl = 0.0551665	descr = N_Gram_CCGGC
cnt = 37	feature = 291	correl = 0.0512448	descr = N_Gram_CCAAT
cnt = 38	feature = 411	correl = 0.0933745	descr = N_Gram_GAGTC
cnt = 39	feature = 428	correl = 0.0725596	descr = N_Gram_GCAAT
cnt = 40	feature = 362	correl = 0.0561662	descr = N_Gram_CTACT
cnt = 41	feature = 450	correl = 0.0442697	descr = N_Gram_GCGAG
cnt = 42	feature = 394	correl = 0.123463	descr = N_Gram_GAAAG
cnt = 43	feature = 449	correl = -0.0631311	descr = N_Gram_GCGAC
cnt = 44	feature = 675	correl = -0.0539999	descr = N_Gram_TTGGA
cnt = 45	feature = 383	correl = 0.0482723	descr = N_Gram_CTTCC
cnt = 46	feature = 654	correl = -0.069999	descr = N_Gram_TTACC
cnt = 47	feature = 435	correl = -0.052931	descr = N_Gram_GCATG
cnt = 48	feature = 228	correl = 0.0703074	descr = N_Gram_ATAGC
cnt = 49	feature = 331	correl = -0.0533562	descr = N_Gram_CGATG
cnt = 50	feature = 278	correl = 0.108389	descr = N_Gram_CAGGA
cnt = 51	feature = 311	correl = -0.0796375	descr = N_Gram_CCGGT
cnt = 52	feature = 222	correl = -0.138499	descr = N_Gram_ATAAG
cnt = 53	feature = 350	correl = -0.0455821	descr = N_Gram_CGTCC
cnt = 54	feature = 357	correl = -0.0476921	descr = N_Gram_CGTTC
cnt = 55	feature = 419	correl = -0.0614563	descr = N_Gram_GATGC
cnt = 56	feature = 275	correl = 0.054154	descr = N_Gram_CAGCC
cnt = 57	feature = 517	correl = -0.0514	descr = N_Gram_GTCAA
cnt = 58	feature = 504	correl = 0.0514684	descr = N_Gram_GGGGG
cnt = 59	feature = 224	correl = 0.0486563	descr = N_Gram_ATACC
cnt = 60	feature = 247	correl = 0.0487334	descr = N_Gram_ATTGT
cnt = 61	feature = 342	correl = 0.0439621	descr = N_Gram_CGGCG
cnt = 62	feature = 623	correl = 0.1062	descr = N_Gram_TGCAA
cnt = 63	feature = 426	correl = 0.0605145	descr = N_Gram_GCAAA
cnt = 64	feature = 348	correl = -0.0677065	descr = N_Gram_CGTAC
cnt = 65	feature = 459	correl = 0.0859388	descr = N_Gram_GCTAT
cnt = 66	feature = 217	correl = 0.088425	descr = N_Gram_AGTTA
cnt = 67	feature = 645	correl = 0.068652	descr = N_Gram_TGTGA
cnt = 68	feature = 448	correl = 0.124888	descr = N_Gram_GCCTT
cnt = 69	feature = 265	correl = 0.0630905	descr = N_Gram_CACCA
cnt = 70	feature = 361	correl = 0.0449028	descr = N_Gram_CTAAA
cnt = 71	feature = 313	correl = -0.0542667	descr = N_Gram_CCGTC
cnt = 72	feature = 627	correl = -0.153294	descr = N_Gram_TGCGT
cnt = 73	feature = 514	correl = 0.0481448	descr = N_Gram_GTAAA
cnt = 74	feature = 648	correl = -0.0516801	descr = N_Gram_TGTTA
cnt = 75	feature = 401	correl = 0.088425	descr = N_Gram_GACGG
cnt = 76	feature = 635	correl = 0.0528653	descr = N_Gram_TGGGA
cnt = 77	feature = 586	correl = -0.0668872	descr = N_Gram_TCCGC
cnt = 78	feature = 491	correl = 0.0445586	descr = N_Gram_GGCTC
cnt = 79	feature = 532	correl = 0.137975	descr = N_Gram_GTGGC
cnt = 80	feature = 589	correl = 0.0552097	descr = N_Gram_TCCTA
cnt = 81	feature = 226	correl = -0.0863652	descr = N_Gram_ATACT
cnt = 82	feature = 603	correl = 0.0659783	descr = N_Gram_TCTAG
cnt = 83	feature = 512	correl = 0.051928	descr = N_Gram_GGTGC
cnt = 84	feature = 466	correl = 0.0553326	descr = N_Gram_GCTTT
cnt = 85	feature = 485	correl = 0.0494772	descr = N_Gram_GGCCG
cnt = 86	feature = 470	correl = 0.120228	descr = N_Gram_GGAAA
cnt = 87	feature = 599	correl = -0.0481308	descr = N_Gram_TCGGG
cnt = 88	feature = 207	correl = 0.0444811	descr = N_Gram_AGGTA
cnt = 89	feature = 399	correl = 0.0834526	descr = N_Gram_GACAG
cnt = 90	feature = 471	correl = -0.0499629	descr = N_Gram_GGAAC
cnt = 91	feature = 602	correl = 0.0561662	descr = N_Gram_TCTAC
cnt = 92	feature = 416	correl = 0.066287	descr = N_Gram_GATAT
cnt = 93	feature = 477	correl = 0.08914	descr = N_Gram_GGAGT
cnt = 94	feature = 511	correl = 0.05437	descr = N_Gram_GGTCA
cnt = 95	feature = 318	correl = 0.060087	descr = N_Gram_CCTCG
cnt = 96	feature = 314	correl = 0.0934805	descr = N_Gram_CCGTG
cnt = 97	feature = 423	correl = -0.0902314	descr = N_Gram_GATTT
cnt = 98	feature = 463	correl = 0.0564639	descr = N_Gram_GCTGC
cnt = 99	feature = 276	correl = 0.0774551	descr = N_Gram_CAGCG
cnt = 100	feature = 422	correl = -0.0615011	descr = N_Gram_GATTA
cnt = 101	feature = 561	correl = -0.0544083	descr = N_Gram_TAGAT
cnt = 102	feature = 339	correl = 0.0576562	descr = N_Gram_CGGAC
cnt = 103	feature = 292	correl = -0.0449685	descr = N_Gram_CCACG
cnt = 104	feature = 624	correl = 0.094965	descr = N_Gram_TGCAC
cnt = 105	feature = 553	correl = -0.141019	descr = N_Gram_TAAGT
cnt = 106	feature = 304	correl = 0.0608559	descr = N_Gram_CCCGG
cnt = 107	feature = 255	correl = 0.0617708	descr = N_Gram_CAAAG
cnt = 108	feature = 492	correl = 0.149248	descr = N_Gram_GGCTT
cnt = 109	feature = 484	correl = 0.0886566	descr = N_Gram_GGCCC
cnt = 110	feature = 438	correl = 0.0923713	descr = N_Gram_GCCAG
cnt = 111	feature = 319	correl = 0.0614608	descr = N_Gram_CCTCT
cnt = 112	feature = 244	correl = 0.0731855	descr = N_Gram_ATGGG
cnt = 113	feature = 211	correl = 0.117276	descr = N_Gram_AGTAA
cnt = 114	feature = 575	correl = -0.0669208	descr = N_Gram_TCATA
cnt = 115	feature = 488	correl = 0.100147	descr = N_Gram_GGCGC
cnt = 116	feature = 509	correl = -0.0481791	descr = N_Gram_GGTAA
cnt = 117	feature = 136	correl = 0.0503212	descr = N_Gram_AAGAA
cnt = 118	feature = 231	correl = 0.0856451	descr = N_Gram_ATATA
cnt = 119	feature = 536	correl = 0.088425	descr = N_Gram_GTTAA
cnt = 120	feature = 341	correl = 0.105331	descr = N_Gram_CGGCA
cnt = 121	feature = 641	correl = 0.0588547	descr = N_Gram_TGTAA
cnt = 122	feature = 540	correl = -0.0559926	descr = N_Gram_GTTCT
cnt = 123	feature = 427	correl = 0.0883794	descr = N_Gram_GCAAC
cnt = 124	feature = 327	correl = 0.0851338	descr = N_Gram_CGAGG
cnt = 125	feature = 432	correl = 0.0466356	descr = N_Gram_GCAGC
cnt = 126	feature = 315	correl = 0.0552097	descr = N_Gram_CCTAT
cnt = 127	feature = 656	correl = -0.103894	descr = N_Gram_TTATA
cnt = 128	feature = 439	correl = 0.050434	descr = N_Gram_GCCAT
cnt = 129	feature = 434	correl = 0.119832	descr = N_Gram_GCATC
cnt = 130	feature = 328	correl = -0.0909976	descr = N_Gram_CGAGT
cnt = 131	feature = 281	correl = 0.149715	descr = N_Gram_CAGTG
cnt = 132	feature = 568	correl = 0.0462625	descr = N_Gram_TCAAA
cnt = 133	feature = 280	correl = 0.0816807	descr = N_Gram_CAGTA
cnt = 134	feature = 267	correl = 0.0581254	descr = N_Gram_CACCG
cnt = 135	feature = 250	correl = -0.146524	descr = N_Gram_ATTTT
cnt = 136	feature = 544	correl = -0.0539523	descr = N_Gram_GTTGT
cnt = 137	feature = 620	correl = 0.0537314	descr = N_Gram_TGATA
cnt = 138	feature = 687	correl = -0.0757948	descr = N_Gram_TTTTG
cnt = 139	feature = 402	correl = -0.0678128	descr = N_Gram_GACGT
cnt = 140	feature = 447	correl = 0.0634888	descr = N_Gram_GCCTC
cnt = 141	feature = 254	correl = 0.044338	descr = N_Gram_CAAAA
cnt = 142	feature = 538	correl = 0.0821059	descr = N_Gram_GTTCC
cnt = 143	feature = 249	correl = -0.0553545	descr = N_Gram_ATTTG
cnt = 144	feature = 518	correl = 0.175972	descr = N_Gram_GTCAG
cnt = 145	feature = 338	correl = 0.06349	descr = N_Gram_CGGAA
cnt = 146	feature = 406	correl = 0.0897376	descr = N_Gram_GAGCT
cnt = 147	feature = 503	correl = 0.0671325	descr = N_Gram_GGGGC
cnt = 148	feature = 440	correl = 0.0586325	descr = N_Gram_GCCCA
cnt = 149	feature = 285	correl = -0.0726568	descr = N_Gram_CATCG
cnt = 150	feature = 218	correl = 0.0686179	descr = N_Gram_AGTTG
cnt = 151	feature = 334	correl = 0.0828558	descr = N_Gram_CGCCG
cnt = 152	feature = 563	correl = -0.068445	descr = N_Gram_TATAC
cnt = 153	feature = 633	correl = 0.18328	descr = N_Gram_TGGCT
cnt = 154	feature = 590	correl = -0.0609947	descr = N_Gram_TCCTC
cnt = 155	feature = 391	correl = 0.102901	descr = N_Gram_CTTTG
cnt = 156	feature = 569	correl = 0.0948321	descr = N_Gram_TCACC
cnt = 157	feature = 219	correl = -0.117772	descr = N_Gram_AGTTT
cnt = 158	feature = 453	correl = 0.0516614	descr = N_Gram_GCGGA
cnt = 159	feature = 376	correl = -0.0826535	descr = N_Gram_CTGAT
cnt = 160	feature = 290	correl = 0.076354	descr = N_Gram_CCAAG
cnt = 161	feature = 410	correl = 0.0952591	descr = N_Gram_GAGGT
cnt = 162	feature = 238	correl = 0.0549394	descr = N_Gram_ATCTT
cnt = 163	feature = 214	correl = -0.156571	descr = N_Gram_AGTCT
cnt = 164	feature = 429	correl = 0.0931425	descr = N_Gram_GCAC
cnt = 165	feature = 600	correl = -0.04412	descr = N_Gram_TCGTC
cnt = 166	feature = 473	correl = 0.110093	descr = N_Gram_GGACC
cnt = 167	feature = 390	correl = 0.0445422	descr = N_Gram_CTTTA
cnt = 168	feature = 441	correl = 0.0893612	descr = N_Gram_GCCCG
cnt = 169	feature = 643	correl = 0.0576772	descr = N_Gram_TGTCC
cnt = 170	feature = 521	correl = -0.114948	descr = N_Gram_GTCGA
cnt = 171	feature = 605	correl = -0.0985684	descr = N_Gram_TCTCA
cnt = 172	feature = 274	correl = 0.0819906	descr = N_Gram_CAGCA
cnt = 173	feature = 478	correl = -0.0915395	descr = N_Gram_GGATC
cnt = 174	feature = 364	correl = 0.0839321	descr = N_Gram_CTAT
cnt = 175	feature = 483	correl = 0.0990071	descr = N_Gram_GGCCA
cnt = 176	feature = 395	correl = 0.108549	descr = N_Gram_GAAGA
cnt = 177	feature = 241	correl = -0.0967696	descr = N_Gram_ATGC
cnt = 178	feature = 356	correl = 0.0522584	descr = N_Gram_CGTT
cnt = 179	feature = 27	correl = -0.113146	descr = Position_Specific_Bin_Base_11_Base_G
cnt = 180	feature = 573	correl = 0.0969985	descr = N_Gram_TCAGT
cnt = 181	feature = 386	correl = -0.0727916	descr = N_Gram_CTTGA
cnt = 182	feature = 321	correl = -0.0860869	descr = N_Gram_CCTTC
cnt = 183	feature = 634	correl = 0.0867524	descr = N_Gram_TGGG
cnt = 184	feature = 555	correl = -0.0509145	descr = N_Gram_TAATC
cnt = 185	feature = 387	correl = -0.122356	descr = N_Gram_CTTGC
cnt = 186	feature = 373	correl = 0.07444	descr = N_Gram_CTCTA
cnt = 187	feature = 272	correl = 0.0482376	descr = N_Gram_CACT
cnt = 188	feature = 52	correl = -0.0462901	descr = Gibbs_of_Target_Sequence__Pos_4_Step_1
cnt = 189	feature = 21	correl = 0.0555526	descr = Position_Specific_Bin_Base_8_Base_T
cnt = 190	feature = 15	correl = -0.128209	descr = Position_Specific_Bin_Base_5_Base_A
cnt = 191	feature = 481	correl = 0.0743915	descr = N_Gram_GGCAT
cnt = 192	feature = 644	correl = 0.0780706	descr = N_Gram_TGTG
cnt = 193	feature = 259	correl = 0.0503811	descr = N_Gram_CAAT
cnt = 194	feature = 86	correl = 0.0848042	descr = Xue_Structure_Feature_C101
cnt = 195	feature = 510	correl = 0.0488594	descr = N_Gram_GGTC
cnt = 196	feature = 18	correl = -0.129631	descr = Position_Specific_Bin_Base_6_Base_A
cnt = 197	feature = 615	correl = -0.083539	descr = N_Gram_TGAAG
cnt = 198	feature = 618	correl = -0.0631294	descr = N_Gram_TGAGG
cnt = 199	feature = 32	correl = -0.0542111	descr = Position_Specific_Bin_Base_13_Base_A
cnt = 200	feature = 631	correl = 0.097267	descr = N_Gram_TGGCC
cnt = 201	feature = 270	correl = -0.0687143	descr = N_Gram_CACGA
cnt = 202	feature = 41	correl = -0.0540855	descr = Position_Specific_Bin_Base_17_Base_A
cnt = 203	feature = 397	correl = 0.0663582	descr = N_Gram_GACA
cnt = 204	feature = 340	correl = 0.07186	descr = N_Gram_CGGC
cnt = 205	feature = 412	correl = -0.0690514	descr = N_Gram_GAGTT
cnt = 206	feature = 572	correl = 0.0805479	descr = N_Gram_TCAGC
cnt = 207	feature = 392	correl = 0.100547	descr = N_Gram_GAAA
cnt = 208	feature = 73	correl = 0.0906147	descr = Fold_of_RNAi_Sequence_Pos_9
cnt = 209	feature = 425	correl = 0.123823	descr = N_Gram_GCAA
cnt = 210	feature = 31	correl = -0.112314	descr = Position_Specific_Bin_Base_12_Base_T
cnt = 211	feature = 47	correl = -0.0873533	descr = Position_Specific_Bin_Base_18_Base_T
cnt = 212	feature = 380	correl = -0.073657	descr = N_Gram_CTTA
cnt = 213	feature = 496	correl = 0.112864	descr = N_Gram_GGGAG
cnt = 214	feature = 612	correl = -0.0771413	descr = N_Gram_TCTTG
cnt = 215	feature = 20	correl = 0.0533471	descr = Position_Specific_Bin_Base_7_Base_T
cnt = 216	feature = 310	correl = 0.122574	descr = N_Gram_CCGGG
cnt = 217	feature = 576	correl = -0.0673648	descr = N_Gram_TCATC
cnt = 218	feature = 25	correl = 0.0691143	descr = Position_Specific_Bin_Base_10_Base_T
cnt = 219	feature = 531	correl = 0.107224	descr = N_Gram_GTGG
cnt = 220	feature = 377	correl = 0.0533347	descr = N_Gram_CTGC
cnt = 221	feature = 221	correl = -0.0787266	descr = N_Gram_ATAA
cnt = 222	feature = 9	correl = 0.0890235	descr = Position_Specific_Bin_Base_2_Base_C
cnt = 223	feature = 261	correl = 0.0462563	descr = N_Gram_CACA
cnt = 224	feature = 396	correl = -0.0628783	descr = N_Gram_GAAGT
cnt = 225	feature = 653	correl = -0.0886453	descr = N_Gram_TTAC
cnt = 226	feature = 17	correl = 0.0762718	descr = Position_Specific_Bin_Base_5_Base_G
cnt = 227	feature = 256	correl = 0.0565969	descr = N_Gram_CAAG
cnt = 228	feature = 418	correl = -0.108157	descr = N_Gram_GATCT
cnt = 229	feature = 43	correl = -0.0494981	descr = Position_Specific_Bin_Base_17_Base_T
cnt = 230	feature = 12	correl = -0.0639653	descr = Position_Specific_Bin_Base_3_Base_A
cnt = 231	feature = 74	correl = 0.0558961	descr = Fold_of_RNAi_Sequence_Pos_11
cnt = 232	feature = 28	correl = -0.110489	descr = Position_Specific_Bin_Base_12_Base_A
cnt = 233	feature = 442	correl = 0.0567106	descr = N_Gram_GCCG
cnt = 234	feature = 551	correl = -0.0932872	descr = N_Gram_TAAG
cnt = 235	feature = 595	correl = -0.123393	descr = N_Gram_TCGAG
cnt = 236	feature = 40	correl = 0.123942	descr = Position_Specific_Bin_Base_16_Base_C
cnt = 237	feature = 490	correl = 0.072824	descr = N_Gram_GGCT
cnt = 238	feature = 33	correl = 0.103368	descr = Position_Specific_Bin_Base_13_Base_C
cnt = 239	feature = 56	correl = 0.0659425	descr = Gibbs_of_Target_Sequence__Pos_12_Step_1
cnt = 240	feature = 19	correl = 0.101294	descr = Position_Specific_Bin_Base_6_Base_C
cnt = 241	feature = 10	correl = -0.0802303	descr = Position_Specific_Bin_Base_2_Base_G
cnt = 242	feature = 298	correl = 0.069614	descr = N_Gram_CCCA
cnt = 243	feature = 637	correl = 0.0649394	descr = N_Gram_TGGT
cnt = 244	feature = 16	correl = 0.0797628	descr = Position_Specific_Bin_Base_5_Base_C
cnt = 245	feature = 35	correl = -0.106092	descr = Position_Specific_Bin_Base_14_Base_A
cnt = 246	feature = 541	correl = 0.0595992	descr = N_Gram_GTTG
cnt = 247	feature = 11	correl = 0.0601134	descr = Position_Specific_Bin_Base_2_Base_T
cnt = 248	feature = 277	correl = -0.147886	descr = N_Gram_CAGCT
cnt = 249	feature = 14	correl = -0.068026	descr = Position_Specific_Bin_Base_4_Base_A
cnt = 250	feature = 433	correl = 0.0654703	descr = N_Gram_GCAT
cnt = 251	feature = 546	correl = -0.0994484	descr = N_Gram_GTTTT
cnt = 252	feature = 345	correl = 0.147556	descr = N_Gram_CGGGC
cnt = 253	feature = 233	correl = -0.0687586	descr = N_Gram_ATCG
cnt = 254	feature = 30	correl = 0.0891074	descr = Position_Specific_Bin_Base_12_Base_G
cnt = 255	feature = 72	correl = 0.0811179	descr = Fold_of_RNAi_Sequence_Pos_6
cnt = 256	feature = 608	correl = -0.107497	descr = N_Gram_TCTCT
cnt = 257	feature = 13	correl = 0.0677173	descr = Position_Specific_Bin_Base_3_Base_C
cnt = 258	feature = 206	correl = 0.0669168	descr = N_Gram_AGGT
cnt = 259	feature = 457	correl = -0.126066	descr = N_Gram_GCGTC
cnt = 260	feature = 83	correl = 0.114443	descr = Xue_Structure_Feature_A101
cnt = 261	feature = 472	correl = 0.0967814	descr = N_Gram_GGAC
cnt = 262	feature = 105	correl = 0.100374	descr = Fold_of_Target_NoEndbrace_noends_Pos_13
cnt = 263	feature = 81	correl = -0.0515979	descr = Xue_Structure_Feature_A110
cnt = 264	feature = 674	correl = 0.0508852	descr = N_Gram_TTGG
cnt = 265	feature = 24	correl = -0.0611174	descr = Position_Specific_Bin_Base_10_Base_C
cnt = 266	feature = 295	correl = 0.0485752	descr = N_Gram_CCAT
cnt = 267	feature = 661	correl = -0.0440948	descr = N_Gram_TTCCG
cnt = 268	feature = 446	correl = 0.0854186	descr = N_Gram_GCCT
cnt = 269	feature = 337	correl = 0.073928	descr = N_Gram_CGGA
cnt = 270	feature = 62	correl = -0.159462	descr = Gibbs_of_Target_Sequence__Pos_18_Step_1
cnt = 271	feature = 580	correl = -0.145437	descr = N_Gram_TCCAG
cnt = 272	feature = 360	correl = 0.0782158	descr = N_Gram_CTA
cnt = 273	feature = 55	correl = -0.184427	descr = Gibbs_of_Target_Sequence__Pos_7_Step_1
cnt = 274	feature = 279	correl = 0.123594	descr = N_Gram_CAGT
cnt = 275	feature = 437	correl = 0.0701318	descr = N_Gram_GCCA
cnt = 276	feature = 421	correl = -0.0624555	descr = N_Gram_GATT
cnt = 277	feature = 59	correl = -0.0485392	descr = Gibbs_of_Target_Sequence__Pos_15_Step_1
cnt = 278	feature = 57	correl = -0.0824215	descr = Gibbs_of_Target_Sequence__Pos_13_Step_1
cnt = 279	feature = 8	correl = -0.0529968	descr = Position_Specific_Bin_Base_2_Base_A
cnt = 280	feature = 77	correl = 0.086522	descr = Fold_of_RNAi_Sequence_Pos_14
cnt = 281	feature = 46	correl = 0.255627	descr = Position_Specific_Bin_Base_18_Base_G
cnt = 282	feature = 39	correl = -0.121999	descr = Position_Specific_Bin_Base_16_Base_A
cnt = 283	feature = 655	correl = -0.0685409	descr = N_Gram_TTAT
cnt = 284	feature = 370	correl = -0.103582	descr = N_Gram_CTCCA
cnt = 285	feature = 53	correl = -0.0773315	descr = Gibbs_of_Target_Sequence__Pos_5_Step_1
cnt = 286	feature = 312	correl = 0.0471757	descr = N_Gram_CCGT
cnt = 287	feature = 671	correl = -0.0710507	descr = N_Gram_TTGC
cnt = 288	feature = 558	correl = -0.0683912	descr = N_Gram_TACT
cnt = 289	feature = 82	correl = 0.0494186	descr = Xue_Structure_Feature_A100
cnt = 290	feature = 451	correl = 0.0469407	descr = N_Gram_GCGCC
cnt = 291	feature = 528	correl = 0.0508358	descr = N_Gram_GTGC
cnt = 292	feature = 475	correl = 0.113176	descr = N_Gram_GGAG
cnt = 293	feature = 351	correl = -0.130915	descr = N_Gram_CGTCG
cnt = 294	feature = 29	correl = 0.144214	descr = Position_Specific_Bin_Base_12_Base_C
cnt = 295	feature = 69	correl = 0.185622	descr = Fold_of_RNAi_Sequence_Pos_1
cnt = 296	feature = 51	correl = 0.0922182	descr = Gibbs_of_Target_Sequence__Pos_3_Step_1
cnt = 297	feature = 469	correl = 0.0675097	descr = N_Gram_GGAA
cnt = 298	feature = 160	correl = 0.0727709	descr = N_Gram_ACC
cnt = 299	feature = 288	correl = 0.107003	descr = N_Gram_CCAA
cnt = 300	feature = 606	correl = -0.117488	descr = N_Gram_TCTCC
cnt = 301	feature = 71	correl = 0.0711807	descr = Fold_of_RNAi_Sequence_Pos_3
cnt = 302	feature = 54	correl = -0.123644	descr = Gibbs_of_Target_Sequence__Pos_6_Step_1
cnt = 303	feature = 619	correl = -0.0848186	descr = N_Gram_TGAT
cnt = 304	feature = 60	correl = -0.0529565	descr = Gibbs_of_Target_Sequence__Pos_16_Step_1
cnt = 305	feature = 574	correl = -0.0589184	descr = N_Gram_TCAT
cnt = 306	feature = 79	correl = 0.0444128	descr = Fold_of_RNAi_Sequence_Pos_16
cnt = 307	feature = 523	correl = -0.097672	descr = N_Gram_GTCT
cnt = 308	feature = 407	correl = 0.049248	descr = N_Gram_GAGG
cnt = 309	feature = 68	correl = 0.182332	descr = Fold_of_RNAi_Sequence_Pos_0
cnt = 310	feature = 461	correl = -0.0732129	descr = N_Gram_GCTCC
cnt = 311	feature = 497	correl = 0.145706	descr = N_Gram_GGGC
cnt = 312	feature = 455	correl = -0.0640527	descr = N_Gram_GCGT
cnt = 313	feature = 75	correl = 0.083689	descr = Fold_of_RNAi_Sequence_Pos_12
cnt = 314	feature = 545	correl = -0.0447023	descr = N_Gram_GTTT
cnt = 315	feature = 283	correl = 0.0675992	descr = N_Gram_CATC
cnt = 316	feature = 502	correl = 0.0762655	descr = N_Gram_GGGG
cnt = 317	feature = 630	correl = 0.0692913	descr = N_Gram_TGGC
cnt = 318	feature = 58	correl = -0.177903	descr = Gibbs_of_Target_Sequence__Pos_14_Step_1
cnt = 319	feature = 371	correl = -0.119128	descr = N_Gram_CTCCT
cnt = 320	feature = 61	correl = -0.122222	descr = Gibbs_of_Target_Sequence__Pos_17_Step_1
cnt = 321	feature = 520	correl = -0.0861828	descr = N_Gram_GTCG
cnt = 322	feature = 584	correl = -0.0458674	descr = N_Gram_TCCG
cnt = 323	feature = 382	correl = -0.138149	descr = N_Gram_CTTC
cnt = 324	feature = 80	correl = 0.0454459	descr = Xue_Structure_Feature_A111
cnt = 325	feature = 548	correl = -0.0479147	descr = N_Gram_TAA
cnt = 326	feature = 688	correl = -0.133379	descr = N_Gram_TTTTT
cnt = 327	feature = 322	correl = -0.0534108	descr = N_Gram_CGA
cnt = 328	feature = 76	correl = 0.106346	descr = Fold_of_RNAi_Sequence_Pos_13
cnt = 329	feature = 525	correl = 0.136758	descr = N_Gram_GTG
cnt = 330	feature = 588	correl = -0.0771116	descr = N_Gram_TCCT
cnt = 331	feature = 424	correl = 0.113212	descr = N_Gram_GCA
cnt = 332	feature = 516	correl = -0.111952	descr = N_Gram_GTC
cnt = 333	feature = 681	correl = -0.0796211	descr = N_Gram_TTTCC
cnt = 334	feature = 508	correl = 0.0585569	descr = N_Gram_GGT
cnt = 335	feature = 332	correl = 0.0588804	descr = N_Gram_CGCC
cnt = 336	feature = 494	correl = 0.11958	descr = N_Gram_GGGA
cnt = 337	feature = 650	correl = -0.0916685	descr = N_Gram_TTA
cnt = 338	feature = 413	correl = -0.0443778	descr = N_Gram_GAT
cnt = 339	feature = 640	correl = 0.0497552	descr = N_Gram_TGT
cnt = 340	feature = 384	correl = -0.227494	descr = N_Gram_CTTCT
cnt = 341	feature = 613	correl = -0.0834984	descr = N_Gram_TGA
cnt = 342	feature = 252	correl = 0.146156	descr = N_Gram_CAA
cnt = 343	feature = 578	correl = -0.0886595	descr = N_Gram_TCCA
cnt = 344	feature = 209	correl = -0.0480691	descr = N_Gram_AGT
cnt = 345	feature = 666	correl = -0.132351	descr = N_Gram_TTCTT
cnt = 346	feature = 232	correl = -0.0568023	descr = N_Gram_ATC
cnt = 347	feature = 460	correl = -0.0542849	descr = N_Gram_GCTC
cnt = 348	feature = 468	correl = 0.11798	descr = N_Gram_GGA
cnt = 349	feature = 343	correl = 0.135	descr = N_Gram_CGGG
cnt = 350	feature = 220	correl = -0.109056	descr = N_Gram_AT
cnt = 351	feature = 67	correl = -0.0705325	descr = PF_RNAi_Fold_3'Free_Count
cnt = 352	feature = 306	correl = 0.0645485	descr = N_Gram_CCG
cnt = 353	feature = 664	correl = -0.217539	descr = N_Gram_TTCT
cnt = 354	feature = 251	correl = 0.0863007	descr = N_Gram_CA
cnt = 355	feature = 336	correl = 0.0616629	descr = N_Gram_CGG
cnt = 356	feature = 547	correl = -0.0749633	descr = N_Gram_TA
cnt = 357	feature = 667	correl = -0.0723213	descr = N_Gram_TTG
cnt = 358	feature = 436	correl = 0.103198	descr = N_Gram_GCC
cnt = 359	feature = 601	correl = -0.116722	descr = N_Gram_TCT
cnt = 360	feature = 479	correl = 0.151889	descr = N_Gram_GGC
cnt = 361	feature = 657	correl = -0.161449	descr = N_Gram_TTC
cnt = 362	feature = 577	correl = -0.104749	descr = N_Gram_TCC
cnt = 363	feature = 649	correl = -0.111481	descr = N_Gram_TT
cnt = 364	feature = 467	correl = 0.142624	descr = N_Gram_GG
cnt = 365	feature = 65	correl = -0.192743	descr = PF_RNAi_Fold_Energy
num rows = 521
num_elements = 190686
*
optimization finished, #iter = 634
nu = 0.497375
obj = -39.936426, rho = -0.693644
nSV = 358, nBSV = 171
num rows = 58
num_elements = 21228
*
optimization finished, #iter = 59
nu = 0.480436
obj = -4.007378, rho = -0.488090
nSV = 49, nBSV = 9
*
optimization finished, #iter = 634
nu = 0.497375
obj = -39.936426, rho = -0.693644
nSV = 358, nBSV = 171
CFS merit scores = 1.28494
CFS merit scores = 1.57238
CFS merit scores = 1.83748
CFS merit scores = 2.0646
CFS merit scores = 2.26798
CFS merit scores = 2.45669
CFS merit scores = 2.63293
CFS merit scores = 2.79795
CFS merit scores = 2.95391
CFS merit scores = 3.09939
CFS merit scores = 3.23815
CFS merit scores = 3.36861
CFS merit scores = 3.49232
CFS merit scores = 3.61004
CFS merit scores = 3.7231
CFS merit scores = 3.83228
CFS merit scores = 3.93693
CFS merit scores = 4.03713
CFS merit scores = 4.13423
CFS merit scores = 4.22828
CFS merit scores = 4.31919
CFS merit scores = 4.40769
CFS merit scores = 4.49351
CFS merit scores = 4.57669
CFS merit scores = 4.65771
CFS merit scores = 4.73619
CFS merit scores = 4.81316
CFS merit scores = 4.88805
CFS merit scores = 4.96073
CFS merit scores = 5.03074
CFS merit scores = 5.09944
CFS merit scores = 5.16502
CFS merit scores = 5.22955
CFS merit scores = 5.29244
CFS merit scores = 5.35339
CFS merit scores = 5.41322
CFS merit scores = 5.47193
CFS merit scores = 5.52946
CFS merit scores = 5.58592
CFS merit scores = 5.64137
CFS merit scores = 5.69574
CFS merit scores = 5.74799
CFS merit scores = 5.79923
CFS merit scores = 5.84845
CFS merit scores = 5.89689
CFS merit scores = 5.94385
CFS merit scores = 5.98969
CFS merit scores = 6.03472
CFS merit scores = 6.07859
CFS merit scores = 6.12073
CFS merit scores = 6.16134
CFS merit scores = 6.20068
CFS merit scores = 6.23862
CFS merit scores = 6.27408
CFS merit scores = 6.30841
CFS merit scores = 6.34057
CFS merit scores = 6.37095
CFS merit scores = 6.40018
CFS merit scores = 6.42798
CFS merit scores = 6.45494
CFS merit scores = 6.48067
CFS merit scores = 6.50484
CFS merit scores = 6.52678
CFS merit scores = 6.54843
CFS merit scores = 6.56884
CFS merit scores = 6.58796
CFS merit scores = 6.60711
CFS merit scores = 6.62556
CFS merit scores = 6.64112
CFS merit scores = 6.65545
CFS merit scores = 6.66934
CFS merit scores = 6.68226
CFS merit scores = 6.69519
CFS merit scores = 6.70784
CFS merit scores = 6.7187
CFS merit scores = 6.72634
CFS merit scores = 6.73424
CFS merit scores = 6.74211
CFS merit scores = 6.74904
CFS merit scores = 6.7558
CFS merit scores = 6.76235
CFS merit scores = 6.76878
CFS merit scores = 6.77499
CFS merit scores = 6.78116
CFS merit scores = 6.78707
CFS merit scores = 6.79099
CFS merit scores = 6.79417
CFS merit scores = 6.79712
CFS merit scores = 6.80019
CFS merit scores = 6.80345
CFS merit scores = 6.80623
CFS merit scores = 6.80899
CFS merit scores = 6.81152
CFS merit scores = 6.81424
CFS merit scores = 6.81689
CFS merit scores = 6.82002
CFS merit scores = 6.82282
CFS merit scores = 6.82503
CFS merit scores = 6.82737
CFS merit scores = 6.83006
CFS merit scores = 6.83215
CFS merit scores = 6.83455
CFS merit scores = 6.83695
CFS merit scores = 6.83914
CFS merit scores = 6.84135
CFS merit scores = 6.84306
CFS merit scores = 6.84486
CFS merit scores = 6.84546
CFS merit scores = 6.84612
CFS merit scores = 6.84686
CFS merit scores = 6.84758
CFS merit scores = 6.84689
CFS merit scores = 6.84648
CFS merit scores = 6.84638
CFS merit scores = 6.84655
CFS merit scores = 6.84623
CFS merit scores = 6.84599
CFS merit scores = 6.84597
CFS merit scores = 6.84465
CFS merit scores = 6.84351
CFS merit scores = 6.84231
CFS merit scores = 6.84081
CFS merit scores = 6.83954
CFS merit scores = 6.83817
CFS merit scores = 6.83678
CFS merit scores = 6.83524
CFS merit scores = 6.83383
CFS merit scores = 6.83155
CFS merit scores = 6.82908
CFS merit scores = 6.82692
CFS merit scores = 6.82403
CFS merit scores = 6.82139
CFS merit scores = 6.81873
CFS merit scores = 6.81549
CFS merit scores = 6.81255
CFS merit scores = 6.80874
CFS merit scores = 6.80479
CFS merit scores = 6.80101
CFS merit scores = 6.79687
CFS merit scores = 6.79217
CFS merit scores = 6.78757
CFS merit scores = 6.78315
CFS merit scores = 6.77885
CFS merit scores = 6.7739
CFS merit scores = 6.76915
CFS merit scores = 6.76457
CFS merit scores = 6.76019
CFS merit scores = 6.75596
CFS merit scores = 6.75176
CFS merit scores = 6.74767
CFS merit scores = 6.74368
CFS merit scores = 6.73926
CFS merit scores = 6.73486
CFS merit scores = 6.73057
CFS merit scores = 6.72623
CFS merit scores = 6.72183
CFS merit scores = 6.71772
CFS merit scores = 6.71379
CFS merit scores = 6.70897
CFS merit scores = 6.70428
CFS merit scores = 6.69985
CFS merit scores = 6.69541
CFS merit scores = 6.69126
CFS merit scores = 6.6869
CFS merit scores = 6.68198
CFS merit scores = 6.67719
CFS merit scores = 6.67257
CFS merit scores = 6.66752
CFS merit scores = 6.66255
CFS merit scores = 6.65785
CFS merit scores = 6.65308
CFS merit scores = 6.64819
CFS merit scores = 6.64331
CFS merit scores = 6.6386
CFS merit scores = 6.63394
CFS merit scores = 6.62883
CFS merit scores = 6.6235
CFS merit scores = 6.61829
CFS merit scores = 6.61265
CFS merit scores = 6.60702
CFS merit scores = 6.60157
CFS merit scores = 6.59489
CFS merit scores = 6.58836
CFS merit scores = 6.58207
CFS merit scores = 6.57585
CFS merit scores = 6.56971
CFS merit scores = 6.56355
CFS merit scores = 6.5575
CFS merit scores = 6.55135
CFS merit scores = 6.54532
CFS merit scores = 6.53905
CFS merit scores = 6.53277
CFS merit scores = 6.52657
CFS merit scores = 6.52028
CFS merit scores = 6.51388
CFS merit scores = 6.50754
CFS merit scores = 6.50118
CFS merit scores = 6.49475
CFS merit scores = 6.48835
CFS merit scores = 6.48192
CFS merit scores = 6.47547
CFS merit scores = 6.46879
CFS merit scores = 6.46223
CFS merit scores = 6.45551
CFS merit scores = 6.44882
CFS merit scores = 6.44221
CFS merit scores = 6.4357
CFS merit scores = 6.42839
CFS merit scores = 6.42109
CFS merit scores = 6.41379
CFS merit scores = 6.40646
CFS merit scores = 6.3992
CFS merit scores = 6.39191
CFS merit scores = 6.38477
CFS merit scores = 6.37752
CFS merit scores = 6.37025
CFS merit scores = 6.36314
CFS merit scores = 6.35599
CFS merit scores = 6.34897
CFS merit scores = 6.34204
CFS merit scores = 6.33524
CFS merit scores = 6.32819
CFS merit scores = 6.32126
CFS merit scores = 6.31433
CFS merit scores = 6.30732
CFS merit scores = 6.30014
CFS merit scores = 6.29266
CFS merit scores = 6.28528
CFS merit scores = 6.27793
CFS merit scores = 6.27018
CFS merit scores = 6.26238
CFS merit scores = 6.25468
CFS merit scores = 6.24695
CFS merit scores = 6.23914
CFS merit scores = 6.23138
CFS merit scores = 6.22375
CFS merit scores = 6.21626
CFS merit scores = 6.20872
CFS merit scores = 6.20072
CFS merit scores = 6.19278
CFS merit scores = 6.18459
CFS merit scores = 6.17648
CFS merit scores = 6.1685
CFS merit scores = 6.16061
CFS merit scores = 6.15278
CFS merit scores = 6.14506
CFS merit scores = 6.13749
CFS merit scores = 6.12993
CFS merit scores = 6.12244
CFS merit scores = 6.11508
CFS merit scores = 6.10753
CFS merit scores = 6.09987
CFS merit scores = 6.09217
CFS merit scores = 6.08459
CFS merit scores = 6.07707
CFS merit scores = 6.06948
CFS merit scores = 6.06197
CFS merit scores = 6.05442
CFS merit scores = 6.04675
CFS merit scores = 6.03908
CFS merit scores = 6.03143
CFS merit scores = 6.02382
CFS merit scores = 6.01624
CFS merit scores = 6.00856
CFS merit scores = 6.00068
CFS merit scores = 5.99278
CFS merit scores = 5.98499
CFS merit scores = 5.9774
CFS merit scores = 5.96995
CFS merit scores = 5.96248
CFS merit scores = 5.95502
CFS merit scores = 5.94755
CFS merit scores = 5.94019
CFS merit scores = 5.93295
CFS merit scores = 5.92568
CFS merit scores = 5.91853
CFS merit scores = 5.91127
CFS merit scores = 5.90398
CFS merit scores = 5.89676
CFS merit scores = 5.88954
CFS merit scores = 5.88245
CFS merit scores = 5.87538
CFS merit scores = 5.86826
CFS merit scores = 5.86133
CFS merit scores = 5.85446
CFS merit scores = 5.84762
CFS merit scores = 5.84079
CFS merit scores = 5.83397
CFS merit scores = 5.82728
CFS merit scores = 5.82074
CFS merit scores = 5.81426
CFS merit scores = 5.80766
CFS merit scores = 5.80121
CFS merit scores = 5.79483
CFS merit scores = 5.78834
CFS merit scores = 5.78185
CFS merit scores = 5.77544
CFS merit scores = 5.76913
CFS merit scores = 5.76291
CFS merit scores = 5.75665
CFS merit scores = 5.75036
CFS merit scores = 5.74391
CFS merit scores = 5.73745
CFS merit scores = 5.73105
CFS merit scores = 5.72462
CFS merit scores = 5.71825
CFS merit scores = 5.7119
CFS merit scores = 5.70568
CFS merit scores = 5.69947
CFS merit scores = 5.69334
CFS merit scores = 5.68728
CFS merit scores = 5.68131
CFS merit scores = 5.67541
CFS merit scores = 5.66953
CFS merit scores = 5.66369
CFS merit scores = 5.6579
CFS merit scores = 5.65216
CFS merit scores = 5.64647
CFS merit scores = 5.64077
CFS merit scores = 5.63502
CFS merit scores = 5.62922
CFS merit scores = 5.62352
CFS merit scores = 5.61787
CFS merit scores = 5.61226
CFS merit scores = 5.60675
CFS merit scores = 5.60114
CFS merit scores = 5.59563
CFS merit scores = 5.59016
CFS merit scores = 5.58473
CFS merit scores = 5.57929
CFS merit scores = 5.57389
CFS merit scores = 5.5685
CFS merit scores = 5.56307
CFS merit scores = 5.55772
CFS merit scores = 5.5524
CFS merit scores = 5.54713
CFS merit scores = 5.54193
CFS merit scores = 5.53681
CFS merit scores = 5.53171
CFS merit scores = 5.52661
CFS merit scores = 5.52155
CFS merit scores = 5.51637
CFS merit scores = 5.51125
CFS merit scores = 5.50613
CFS merit scores = 5.50095
CFS merit scores = 5.4958
CFS merit scores = 5.49068
CFS merit scores = 5.48561
CFS merit scores = 5.48064
CFS merit scores = 5.47572
CFS merit scores = 5.47075
CFS merit scores = 5.46579
CFS merit scores = 5.46088
CFS merit scores = 5.45589
CFS merit scores = 5.45089
CFS merit scores = 5.44592
CFS merit scores = 5.44093
CFS merit scores = 5.43594
CFS merit scores = 5.43094
CFS merit scores = 5.42583
CFS merit scores = 5.42083
CFS merit scores = 5.41585
CFS merit scores = 5.41083
CFS merit scores = 5.40589
CFS merit scores = 5.40089
CFS merit scores = 5.39591
CFS merit scores = 5.39102
CFS merit scores = 5.38616
CFS merit scores = 5.38135
CFS merit scores = 5.37659
CFS merit scores = 5.37187
CFS merit scores = 5.36715
CFS merit scores = 5.36238
CFS merit scores = 5.35766
CFS merit scores = 5.35294
CFS merit scores = 5.34824
CFS merit scores = 5.3434
CFS merit scores = 5.33861
CFS merit scores = 5.33379
CFS merit scores = 5.32902
CFS merit scores = 5.32428
CFS merit scores = 5.31954
CFS merit scores = 5.31454
CFS merit scores = 5.30952
CFS merit scores = 5.3045
CFS merit scores = 5.29951
CFS merit scores = 5.29454
CFS merit scores = 5.28953
CFS merit scores = 5.28445
CFS merit scores = 5.27943
CFS merit scores = 5.27446
CFS merit scores = 5.26951
CFS merit scores = 5.26459
CFS merit scores = 5.25969
CFS merit scores = 5.25464
CFS merit scores = 5.24959
CFS merit scores = 5.24455
CFS merit scores = 5.23944
CFS merit scores = 5.23429
CFS merit scores = 5.22912
CFS merit scores = 5.2239
CFS merit scores = 5.2186
CFS merit scores = 5.2133
CFS merit scores = 5.20806
CFS merit scores = 5.20274
CFS merit scores = 5.19748
CFS merit scores = 5.19214
CFS merit scores = 5.18681
CFS merit scores = 5.18142
CFS merit scores = 5.17609
CFS merit scores = 5.17078
CFS merit scores = 5.1654
CFS merit scores = 5.16008
CFS merit scores = 5.15477
CFS merit scores = 5.14951
CFS merit scores = 5.14413
CFS merit scores = 5.13881
CFS merit scores = 5.13349
CFS merit scores = 5.12817
CFS merit scores = 5.12281
CFS merit scores = 5.11745
CFS merit scores = 5.11201
CFS merit scores = 5.10642
CFS merit scores = 5.10082
CFS merit scores = 5.09522
CFS merit scores = 5.08965
CFS merit scores = 5.08397
CFS merit scores = 5.07827
CFS merit scores = 5.07255
CFS merit scores = 5.06685
CFS merit scores = 5.06113
CFS merit scores = 5.0553
CFS merit scores = 5.04947
CFS merit scores = 5.04353
CFS merit scores = 5.03765
CFS merit scores = 5.03172
CFS merit scores = 5.02581
CFS merit scores = 5.01981
CFS merit scores = 5.01373
CFS merit scores = 5.00719
CFS merit scores = 5.00054
CFS merit scores = 4.99392
CFS merit scores = 4.98728
CFS merit scores = 4.98065
CFS merit scores = 4.97403
CFS merit scores = 4.9673
CFS merit scores = 4.96049
CFS merit scores = 4.95375
CFS merit scores = 4.94668
CFS merit scores = 4.93952
CFS merit scores = 4.93219
CFS merit scores = 4.92491
CFS merit scores = 4.91766
CFS merit scores = 4.9105
CFS merit scores = 4.90324
CFS merit scores = 4.89602
CFS merit scores = 4.88866
CFS merit scores = 4.88124
CFS merit scores = 4.8736
CFS merit scores = 4.86592
CFS merit scores = 4.85817
CFS merit scores = 4.85014
CFS merit scores = 4.842
CFS merit scores = 4.83374
CFS merit scores = 4.82542
CFS merit scores = 4.817
CFS merit scores = 4.80813
CFS merit scores = 4.79768
CFS merit scores = 4.78688
CFS merit scores = 4.77183
cnt = 1	feature = 62	correl = -0.284937	descr = Gibbs_of_Target_Sequence__Pos_19_Step_1
cnt = 2	feature = 615	correl = -0.203329	descr = N_Gram_TCTC
cnt = 3	feature = 53	correl = -0.207086	descr = Gibbs_of_Target_Sequence__Pos_7_Step_1
cnt = 4	feature = 218	correl = 0.102945	descr = N_Gram_AGTGT
cnt = 5	feature = 261	correl = 0.0821646	descr = N_Gram_CAAGG
cnt = 6	feature = 397	correl = 0.0729367	descr = N_Gram_GACAG
cnt = 7	feature = 351	correl = 0.070128	descr = N_Gram_CGTGA
cnt = 8	feature = 598	correl = 0.0518716	descr = N_Gram_TCCCG
cnt = 9	feature = 398	correl = -0.0445929	descr = N_Gram_GACCC
cnt = 10	feature = 607	correl = 0.0799585	descr = N_Gram_TCGAC
cnt = 11	feature = 353	correl = 0.0785541	descr = N_Gram_CGTGG
cnt = 12	feature = 552	correl = 0.0847243	descr = N_Gram_GTTCC
cnt = 13	feature = 482	correl = 0.0890426	descr = N_Gram_GGAGT
cnt = 14	feature = 461	correl = 0.0858528	descr = N_Gram_GCTAT
cnt = 15	feature = 457	correl = 0.0448498	descr = N_Gram_GCGTA
cnt = 16	feature = 524	correl = 0.0501302	descr = N_Gram_GTATA
cnt = 17	feature = 406	correl = 0.0576854	descr = N_Gram_GAGAT
cnt = 18	feature = 391	correl = 0.0525049	descr = N_Gram_GAAAC
cnt = 19	feature = 674	correl = 0.0442881	descr = N_Gram_TTCGA
cnt = 20	feature = 429	correl = 0.0724704	descr = N_Gram_GCAAT
cnt = 21	feature = 627	correl = 0.0508648	descr = N_Gram_TGAAA
cnt = 22	feature = 160	correl = 0.0448498	descr = N_Gram_ACAGC
cnt = 23	feature = 511	correl = 0.0756844	descr = N_Gram_GGGGG
cnt = 24	feature = 219	correl = 0.0883378	descr = N_Gram_AGTTA
cnt = 25	feature = 249	correl = 0.046881	descr = N_Gram_ATTGA
cnt = 26	feature = 301	correl = 0.0448498	descr = N_Gram_CCCCG
cnt = 27	feature = 447	correl = -0.056263	descr = N_Gram_GCCGT
cnt = 28	feature = 412	correl = 0.093275	descr = N_Gram_GAGTC
cnt = 29	feature = 322	correl = -0.0492413	descr = N_Gram_CGACC
cnt = 30	feature = 416	correl = 0.0455868	descr = N_Gram_GATAC
cnt = 31	feature = 637	correl = 0.0518716	descr = N_Gram_TGCCG
cnt = 32	feature = 664	correl = 0.0799585	descr = N_Gram_TTAAG
cnt = 33	feature = 609	correl = -0.0492413	descr = N_Gram_TCGCA
cnt = 34	feature = 491	correl = 0.0493993	descr = N_Gram_GGCCG
cnt = 35	feature = 555	correl = 0.0445252	descr = N_Gram_GTTGC
cnt = 36	feature = 419	correl = -0.055789	descr = N_Gram_GATCG
cnt = 37	feature = 232	correl = -0.0455511	descr = N_Gram_ATCAA
cnt = 38	feature = 512	correl = 0.0448498	descr = N_Gram_GGGGT
cnt = 39	feature = 313	correl = 0.108045	descr = N_Gram_CCTCA
cnt = 40	feature = 287	correl = -0.0499246	descr = N_Gram_CATGC
cnt = 41	feature = 208	correl = -0.0498252	descr = N_Gram_AGGGC
cnt = 42	feature = 427	correl = 0.0491552	descr = N_Gram_GCAAA
cnt = 43	feature = 618	correl = 0.0565305	descr = N_Gram_TCTCG
cnt = 44	feature = 610	correl = 0.0648799	descr = N_Gram_TCGGA
cnt = 45	feature = 225	correl = 0.0542735	descr = N_Gram_ATACA
cnt = 46	feature = 267	correl = -0.0447454	descr = N_Gram_CACCC
cnt = 47	feature = 452	correl = 0.0737702	descr = N_Gram_GCGAG
cnt = 48	feature = 82	correl = -0.0574263	descr = Xue_Structure_Feature_A010
cnt = 49	feature = 217	correl = -0.0439411	descr = N_Gram_AGTGA
cnt = 50	feature = 396	correl = 0.0527757	descr = N_Gram_GAATC
cnt = 51	feature = 515	correl = -0.0445854	descr = N_Gram_GGGTT
cnt = 52	feature = 653	correl = 0.0587498	descr = N_Gram_TGTAA
cnt = 53	feature = 688	correl = -0.0474312	descr = N_Gram_TTGGA
cnt = 54	feature = 246	correl = 0.0631997	descr = N_Gram_ATGTT
cnt = 55	feature = 675	correl = 0.0496272	descr = N_Gram_TTCGC
cnt = 56	feature = 657	correl = 0.0685304	descr = N_Gram_TGTGA
cnt = 57	feature = 345	correl = -0.0705616	descr = N_Gram_CGTAA
cnt = 58	feature = 247	correl = -0.0547916	descr = N_Gram_ATTAC
cnt = 59	feature = 207	correl = -0.0651342	descr = N_Gram_AGGCT
cnt = 60	feature = 620	correl = -0.0502427	descr = N_Gram_TCTGC
cnt = 61	feature = 311	correl = -0.0543331	descr = N_Gram_CCGTC
cnt = 62	feature = 556	correl = 0.0973739	descr = N_Gram_GTTGG
cnt = 63	feature = 242	correl = -0.0455511	descr = N_Gram_ATGCA
cnt = 64	feature = 392	correl = 0.100755	descr = N_Gram_GAAAG
cnt = 65	feature = 433	correl = -0.0707097	descr = N_Gram_GCAGA
cnt = 66	feature = 578	correl = 0.0750185	descr = N_Gram_TATAT
cnt = 67	feature = 361	correl = 0.0857534	descr = N_Gram_CTATT
cnt = 68	feature = 310	correl = -0.0620699	descr = N_Gram_CCGGT
cnt = 69	feature = 339	correl = 0.0591247	descr = N_Gram_CGGCG
cnt = 70	feature = 236	correl = -0.097297	descr = N_Gram_ATCGG
cnt = 71	feature = 424	correl = -0.0691849	descr = N_Gram_GATTT
cnt = 72	feature = 348	correl = -0.0456528	descr = N_Gram_CGTCC
cnt = 73	feature = 308	correl = 0.0550859	descr = N_Gram_CCGGC
cnt = 74	feature = 611	correl = 0.0940019	descr = N_Gram_TCGGC
cnt = 75	feature = 527	correl = -0.0514624	descr = N_Gram_GTCAA
cnt = 76	feature = 636	correl = 0.0931096	descr = N_Gram_TGCAC
cnt = 77	feature = 332	correl = 0.0567868	descr = N_Gram_CGCTA
cnt = 78	feature = 577	correl = -0.0591493	descr = N_Gram_TATAC
cnt = 79	feature = 290	correl = 0.0476934	descr = N_Gram_CCAAT
cnt = 80	feature = 490	correl = 0.0885511	descr = N_Gram_GGCCC
cnt = 81	feature = 597	correl = 0.0606099	descr = N_Gram_TCCCA
cnt = 82	feature = 449	correl = 0.0605773	descr = N_Gram_GCCTC
cnt = 83	feature = 324	correl = 0.0883378	descr = N_Gram_CGACT
cnt = 84	feature = 492	correl = 0.132646	descr = N_Gram_GGCCT
cnt = 85	feature = 394	correl = -0.0442622	descr = N_Gram_GAAGG
cnt = 86	feature = 551	correl = -0.0790862	descr = N_Gram_GTTAC
cnt = 87	feature = 260	correl = 0.0613338	descr = N_Gram_CAAGC
cnt = 88	feature = 401	correl = 0.0883378	descr = N_Gram_GACGG
cnt = 89	feature = 360	correl = 0.0624943	descr = N_Gram_CTATA
cnt = 90	feature = 573	correl = -0.0629578	descr = N_Gram_TAGAT
cnt = 91	feature = 691	correl = 0.0843309	descr = N_Gram_TTGTG
cnt = 92	feature = 575	correl = -0.0732699	descr = N_Gram_TAGCC
cnt = 93	feature = 635	correl = 0.106086	descr = N_Gram_TGCAA
cnt = 94	feature = 649	correl = 0.0460523	descr = N_Gram_TGGGT
cnt = 95	feature = 235	correl = -0.0492413	descr = N_Gram_ATCGC
cnt = 96	feature = 666	correl = -0.0735572	descr = N_Gram_TTACC
cnt = 97	feature = 629	correl = -0.0813739	descr = N_Gram_TGAGA
cnt = 98	feature = 543	correl = 0.0585331	descr = N_Gram_GTGCT
cnt = 99	feature = 504	correl = 0.0756844	descr = N_Gram_GGGCA
cnt = 100	feature = 550	correl = 0.0883378	descr = N_Gram_GTTAA
cnt = 101	feature = 520	correl = 0.0549401	descr = N_Gram_GGTGC
cnt = 102	feature = 676	correl = -0.0780625	descr = N_Gram_TTCGG
cnt = 103	feature = 209	correl = 0.10018	descr = N_Gram_AGGGG
cnt = 104	feature = 299	correl = 0.0835186	descr = N_Gram_CCCAC
cnt = 105	feature = 600	correl = -0.0649711	descr = N_Gram_TCCGC
cnt = 106	feature = 224	correl = -0.14922	descr = N_Gram_ATAAG
cnt = 107	feature = 303	correl = 0.0684582	descr = N_Gram_CCCGC
cnt = 108	feature = 316	correl = 0.0588881	descr = N_Gram_CCTGC
cnt = 109	feature = 473	correl = 0.114234	descr = N_Gram_GGAAA
cnt = 110	feature = 389	correl = 0.0577329	descr = N_Gram_CTTTG
cnt = 111	feature = 380	correl = 0.0570962	descr = N_Gram_CTTCC
cnt = 112	feature = 574	correl = 0.0802415	descr = N_Gram_TAGCA
cnt = 113	feature = 321	correl = 0.0729367	descr = N_Gram_CGACA
cnt = 114	feature = 403	correl = 0.0960289	descr = N_Gram_GACTA
cnt = 115	feature = 580	correl = -0.0568288	descr = N_Gram_TATTC
cnt = 116	feature = 641	correl = 0.0884103	descr = N_Gram_TGGAG
cnt = 117	feature = 384	correl = -0.112504	descr = N_Gram_CTTGC
cnt = 118	feature = 564	correl = 0.0648342	descr = N_Gram_TAACA
cnt = 119	feature = 631	correl = -0.0444781	descr = N_Gram_TGATC
cnt = 120	feature = 315	correl = 0.0599956	descr = N_Gram_CCTCG
cnt = 121	feature = 648	correl = 0.0877997	descr = N_Gram_TGGGG
cnt = 122	feature = 304	correl = 0.0702418	descr = N_Gram_CCCGG
cnt = 123	feature = 320	correl = 0.0446263	descr = N_Gram_CGAAG
cnt = 124	feature = 545	correl = 0.112764	descr = N_Gram_GTGGC
cnt = 125	feature = 542	correl = 0.0567868	descr = N_Gram_GTGCG
cnt = 126	feature = 266	correl = 0.0553163	descr = N_Gram_CACCA
cnt = 127	feature = 451	correl = -0.0771366	descr = N_Gram_GCGAC
cnt = 128	feature = 456	correl = 0.0575207	descr = N_Gram_GCGGG
cnt = 129	feature = 417	correl = 0.075923	descr = N_Gram_GATAT
cnt = 130	feature = 579	correl = 0.0624687	descr = N_Gram_TATGT
cnt = 131	feature = 407	correl = -0.0480842	descr = N_Gram_GAGCC
cnt = 132	feature = 250	correl = 0.0931278	descr = N_Gram_ATTGT
cnt = 133	feature = 363	correl = 0.0649461	descr = N_Gram_CTCAA
cnt = 134	feature = 325	correl = 0.102203	descr = N_Gram_CGAGG
cnt = 135	feature = 651	correl = 0.0544855	descr = N_Gram_TGGTA
cnt = 136	feature = 295	correl = 0.0455395	descr = N_Gram_CCATC
cnt = 137	feature = 667	correl = -0.0851363	descr = N_Gram_TTATA
cnt = 138	feature = 563	correl = 0.0605012	descr = N_Gram_TAAAT
cnt = 139	feature = 312	correl = 0.0784148	descr = N_Gram_CCGTG
cnt = 140	feature = 328	correl = -0.0589092	descr = N_Gram_CGATC
cnt = 141	feature = 647	correl = 0.0511865	descr = N_Gram_TGGGA
cnt = 142	feature = 336	correl = 0.057566	descr = N_Gram_CGGAC
cnt = 143	feature = 514	correl = 0.0924545	descr = N_Gram_GGGTC
cnt = 144	feature = 421	correl = -0.0584037	descr = N_Gram_GATGC
cnt = 145	feature = 228	correl = 0.0463331	descr = N_Gram_ATAGC
cnt = 146	feature = 298	correl = 0.0721959	descr = N_Gram_CCCAA
cnt = 147	feature = 613	correl = 0.0558992	descr = N_Gram_TCGTT
cnt = 148	feature = 423	correl = -0.0595979	descr = N_Gram_GATTA
cnt = 149	feature = 400	correl = -0.064095	descr = N_Gram_GACCT
cnt = 150	feature = 494	correl = 0.0748259	descr = N_Gram_GGCGC
cnt = 151	feature = 211	correl = 0.0755699	descr = N_Gram_AGGTT
cnt = 152	feature = 690	correl = -0.0539225	descr = N_Gram_TTGTA
cnt = 153	feature = 540	correl = 0.047812	descr = N_Gram_GTGAC
cnt = 154	feature = 432	correl = 0.0824809	descr = N_Gram_GCACT
cnt = 155	feature = 589	correl = -0.0584076	descr = N_Gram_TCATA
cnt = 156	feature = 278	correl = 0.0832083	descr = N_Gram_CAGGA
cnt = 157	feature = 525	correl = -0.0627469	descr = N_Gram_GTATC
cnt = 158	feature = 326	correl = -0.0912834	descr = N_Gram_CGAGT
cnt = 159	feature = 528	correl = 0.175823	descr = N_Gram_GTCAG
cnt = 160	feature = 576	correl = 0.0624943	descr = N_Gram_TATAA
cnt = 161	feature = 469	correl = 0.0614257	descr = N_Gram_GCTTT
cnt = 162	feature = 535	correl = 0.0982776	descr = N_Gram_GTCGG
cnt = 163	feature = 659	correl = 0.0503127	descr = N_Gram_TGTGT
cnt = 164	feature = 275	correl = 0.0773478	descr = N_Gram_CAGCG
cnt = 165	feature = 500	correl = 0.0518907	descr = N_Gram_GGGAA
cnt = 166	feature = 264	correl = 0.0779496	descr = N_Gram_CACAT
cnt = 167	feature = 484	correl = 0.0649314	descr = N_Gram_GGATT
cnt = 168	feature = 683	correl = -0.0663177	descr = N_Gram_TTGAC
cnt = 169	feature = 220	correl = 0.0496638	descr = N_Gram_AGTTG
cnt = 170	feature = 335	correl = 0.0528762	descr = N_Gram_CGGAA
cnt = 171	feature = 483	correl = -0.0892388	descr = N_Gram_GGATC
cnt = 172	feature = 314	correl = -0.0881514	descr = N_Gram_CCTCC
cnt = 173	feature = 257	correl = -0.0669001	descr = N_Gram_CAAAT
cnt = 174	feature = 274	correl = 0.0834702	descr = N_Gram_CAGCA
cnt = 175	feature = 530	correl = -0.0908798	descr = N_Gram_GTCCA
cnt = 176	feature = 291	correl = -0.0450395	descr = N_Gram_CCACG
cnt = 177	feature = 654	correl = -0.0614479	descr = N_Gram_TGTCA
cnt = 178	feature = 441	correl = 0.0978444	descr = N_Gram_GCCAG
cnt = 179	feature = 378	correl = -0.124955	descr = N_Gram_CTTAT
cnt = 180	feature = 671	correl = 0.0448979	descr = N_Gram_TTCAG
cnt = 181	feature = 446	correl = 0.0580428	descr = N_Gram_GCCGC
cnt = 182	feature = 258	correl = 0.0465688	descr = N_Gram_CAACA
cnt = 183	feature = 478	correl = 0.0981411	descr = N_Gram_GGACG
cnt = 184	feature = 399	correl = 0.0523441	descr = N_Gram_GACCG
cnt = 185	feature = 459	correl = 0.0945911	descr = N_Gram_GCGTG
cnt = 186	feature = 655	correl = 0.0470969	descr = N_Gram_TGTCT
cnt = 187	feature = 686	correl = -0.141277	descr = N_Gram_TTGCG
cnt = 188	feature = 450	correl = 0.132646	descr = N_Gram_GCCTT
cnt = 189	feature = 531	correl = 0.050868	descr = N_Gram_GTCCC
cnt = 190	feature = 660	correl = -0.0517423	descr = N_Gram_TGTTA
cnt = 191	feature = 244	correl = 0.0730959	descr = N_Gram_ATGGG
cnt = 192	feature = 252	correl = -0.0568396	descr = N_Gram_ATTTG
cnt = 193	feature = 584	correl = 0.0946775	descr = N_Gram_TCACC
cnt = 194	feature = 331	correl = 0.0590235	descr = N_Gram_CGCCG
cnt = 195	feature = 285	correl = -0.0664047	descr = N_Gram_CATCG
cnt = 196	feature = 272	correl = 0.0966225	descr = N_Gram_CACTC
cnt = 197	feature = 443	correl = 0.0852157	descr = N_Gram_GCCCA
cnt = 198	feature = 371	correl = -0.0737816	descr = N_Gram_CTGAT
cnt = 199	feature = 546	correl = 0.0774851	descr = N_Gram_GTGGT
cnt = 200	feature = 323	correl = -0.0971821	descr = N_Gram_CGACG
cnt = 201	feature = 645	correl = 0.146803	descr = N_Gram_TGGCT
cnt = 202	feature = 672	correl = 0.0797186	descr = N_Gram_TTCCA
cnt = 203	feature = 226	correl = -0.0793273	descr = N_Gram_ATACT
cnt = 204	feature = 221	correl = -0.0874177	descr = N_Gram_AGTTT
cnt = 205	feature = 233	correl = -0.0463311	descr = N_Gram_ATCCT
cnt = 206	feature = 481	correl = 0.106159	descr = N_Gram_GGAGC
cnt = 207	feature = 510	correl = 0.0877997	descr = N_Gram_GGGGC
cnt = 208	feature = 375	correl = 0.0453749	descr = N_Gram_CTGTG
cnt = 209	feature = 428	correl = 0.0956937	descr = N_Gram_GCAAC
cnt = 210	feature = 623	correl = -0.12972	descr = N_Gram_TCTTA
cnt = 211	feature = 455	correl = 0.064167	descr = N_Gram_GCGGC
cnt = 212	feature = 517	correl = -0.0707976	descr = N_Gram_GGTAA
cnt = 213	feature = 467	correl = 0.0799764	descr = N_Gram_GCTGG
cnt = 214	feature = 497	correl = 0.153635	descr = N_Gram_GGCTT
cnt = 215	feature = 281	correl = 0.129518	descr = N_Gram_CAGTG
cnt = 216	feature = 280	correl = 0.0815473	descr = N_Gram_CAGTA
cnt = 217	feature = 286	correl = 0.0786939	descr = N_Gram_CATCT
cnt = 218	feature = 364	correl = 0.0682814	descr = N_Gram_CTCAC
cnt = 219	feature = 411	correl = 0.0619766	descr = N_Gram_GAGGT
cnt = 220	feature = 440	correl = -0.0510814	descr = N_Gram_GCCAA
cnt = 221	feature = 593	correl = 0.0584476	descr = N_Gram_TCCAA
cnt = 222	feature = 216	correl = -0.151815	descr = N_Gram_AGTCT
cnt = 223	feature = 505	correl = 0.10175	descr = N_Gram_GGGCC
cnt = 224	feature = 466	correl = 0.0652103	descr = N_Gram_GCTGC
cnt = 225	feature = 454	correl = 0.0515601	descr = N_Gram_GCGGA
cnt = 226	feature = 553	correl = -0.07825	descr = N_Gram_GTTCT
cnt = 227	feature = 344	correl = 0.0532839	descr = N_Gram_CGGTT
cnt = 228	feature = 608	correl = -0.100801	descr = N_Gram_TCGAG
cnt = 229	feature = 701	correl = -0.0691456	descr = N_Gram_TTTTG
cnt = 230	feature = 477	correl = 0.104332	descr = N_Gram_GGACC
cnt = 231	feature = 306	correl = 0.0440284	descr = N_Gram_CCGA
cnt = 232	feature = 404	correl = -0.0768158	descr = N_Gram_GACTG
cnt = 233	feature = 643	correl = 0.102589	descr = N_Gram_TGGCC
cnt = 234	feature = 603	correl = -0.0561181	descr = N_Gram_TCCTC
cnt = 235	feature = 502	correl = 0.114013	descr = N_Gram_GGGAG
cnt = 236	feature = 586	correl = 0.0809286	descr = N_Gram_TCAGC
cnt = 237	feature = 289	correl = 0.0762287	descr = N_Gram_CCAAG
cnt = 238	feature = 365	correl = -0.0923204	descr = N_Gram_CTCAT
cnt = 239	feature = 223	correl = -0.0875824	descr = N_Gram_ATAA
cnt = 240	feature = 612	correl = -0.0487143	descr = N_Gram_TCGTC
cnt = 241	feature = 596	correl = 0.0638738	descr = N_Gram_TCCC
cnt = 242	feature = 435	correl = 0.0498434	descr = N_Gram_GCAGT
cnt = 243	feature = 390	correl = 0.0849416	descr = N_Gram_GAAA
cnt = 244	feature = 373	correl = 0.0498909	descr = N_Gram_CTGGA
cnt = 245	feature = 463	correl = 0.0504524	descr = N_Gram_GCTCA
cnt = 246	feature = 402	correl = -0.0805637	descr = N_Gram_GACGT
cnt = 247	feature = 341	correl = 0.107999	descr = N_Gram_CGGGA
cnt = 248	feature = 318	correl = -0.0790128	descr = N_Gram_CCTTC
cnt = 249	feature = 587	correl = 0.100783	descr = N_Gram_TCAGT
cnt = 250	feature = 632	correl = -0.117916	descr = N_Gram_TGATT
cnt = 251	feature = 487	correl = 0.0854986	descr = N_Gram_GGCAT
cnt = 252	feature = 387	correl = 0.0766834	descr = N_Gram_CTTTA
cnt = 253	feature = 501	correl = 0.105734	descr = N_Gram_GGGAC
cnt = 254	feature = 370	correl = -0.0576006	descr = N_Gram_CTCTC
cnt = 255	feature = 408	correl = 0.0904327	descr = N_Gram_GAGCT
cnt = 256	feature = 413	correl = -0.0559163	descr = N_Gram_GAGTT
cnt = 257	feature = 557	correl = -0.0534548	descr = N_Gram_GTTGT
cnt = 258	feature = 561	correl = 0.0622858	descr = N_Gram_TAAA
cnt = 259	feature = 241	correl = -0.0943922	descr = N_Gram_ATGC
cnt = 260	feature = 35	correl = -0.047612	descr = Position_Specific_Bin_Base_15_Base_G
cnt = 261	feature = 30	correl = -0.102017	descr = Position_Specific_Bin_Base_12_Base_T
cnt = 262	feature = 276	correl = -0.139525	descr = N_Gram_CAGCT
cnt = 263	feature = 695	correl = -0.045038	descr = N_Gram_TTTCG
cnt = 264	feature = 594	correl = -0.0477594	descr = N_Gram_TCCAC
cnt = 265	feature = 601	correl = -0.0849159	descr = N_Gram_TCCGG
cnt = 266	feature = 475	correl = 0.053315	descr = N_Gram_GGAAG
cnt = 267	feature = 25	correl = 0.0474742	descr = Position_Specific_Bin_Base_10_Base_T
cnt = 268	feature = 625	correl = -0.0460013	descr = N_Gram_TCTTG
cnt = 269	feature = 493	correl = -0.0520687	descr = N_Gram_GGCGA
cnt = 270	feature = 13	correl = 0.0510965	descr = Position_Specific_Bin_Base_4_Base_T
cnt = 271	feature = 136	correl = 0.0516237	descr = N_Gram_AACAT
cnt = 272	feature = 624	correl = -0.135977	descr = N_Gram_TCTTC
cnt = 273	feature = 14	correl = -0.1502	descr = Position_Specific_Bin_Base_5_Base_A
cnt = 274	feature = 270	correl = -0.0648383	descr = N_Gram_CACGA
cnt = 275	feature = 26	correl = -0.0802373	descr = Position_Specific_Bin_Base_11_Base_G
cnt = 276	feature = 19	correl = 0.0475382	descr = Position_Specific_Bin_Base_7_Base_T
cnt = 277	feature = 628	correl = -0.0711086	descr = N_Gram_TGAAG
cnt = 278	feature = 40	correl = 0.0877517	descr = Position_Specific_Bin_Base_17_Base_C
cnt = 279	feature = 51	correl = -0.0491855	descr = Gibbs_of_Target_Sequence__Pos_4_Step_1
cnt = 280	feature = 21	correl = 0.0640325	descr = Position_Specific_Bin_Base_8_Base_T
cnt = 281	feature = 31	correl = -0.07318	descr = Position_Specific_Bin_Base_13_Base_A
cnt = 282	feature = 521	correl = 0.0622921	descr = N_Gram_GGTTG
cnt = 283	feature = 590	correl = -0.0600296	descr = N_Gram_TCATC
cnt = 284	feature = 248	correl = 0.0458093	descr = N_Gram_ATTG
cnt = 285	feature = 342	correl = 0.128717	descr = N_Gram_CGGGC
cnt = 286	feature = 518	correl = 0.0626126	descr = N_Gram_GGTC
cnt = 287	feature = 436	correl = 0.0724619	descr = N_Gram_GCAT
cnt = 288	feature = 420	correl = -0.109978	descr = N_Gram_GATCT
cnt = 289	feature = 39	correl = -0.0748419	descr = Position_Specific_Bin_Base_17_Base_A
cnt = 290	feature = 23	correl = -0.0806504	descr = Position_Specific_Bin_Base_9_Base_T
cnt = 291	feature = 206	correl = 0.102113	descr = N_Gram_AGGCG
cnt = 292	feature = 357	correl = 0.0501379	descr = N_Gram_CTA
cnt = 293	feature = 33	correl = -0.113363	descr = Position_Specific_Bin_Base_14_Base_A
cnt = 294	feature = 302	correl = 0.0962242	descr = N_Gram_CCCG
cnt = 295	feature = 537	correl = -0.0945485	descr = N_Gram_GTCTT
cnt = 296	feature = 10	correl = 0.0723508	descr = Position_Specific_Bin_Base_3_Base_C
cnt = 297	feature = 36	correl = 0.059702	descr = Position_Specific_Bin_Base_15_Base_T
cnt = 298	feature = 426	correl = 0.124267	descr = N_Gram_GCAA
cnt = 299	feature = 44	correl = 0.109365	descr = Position_Specific_Bin_Base_18_Base_C
cnt = 300	feature = 616	correl = -0.0997089	descr = N_Gram_TCTCA
cnt = 301	feature = 689	correl = 0.076648	descr = N_Gram_TTGGC
cnt = 302	feature = 55	correl = 0.0540289	descr = Gibbs_of_Target_Sequence__Pos_9_Step_1
cnt = 303	feature = 539	correl = 0.0467646	descr = N_Gram_GTGA
cnt = 304	feature = 29	correl = 0.0813304	descr = Position_Specific_Bin_Base_12_Base_G
cnt = 305	feature = 547	correl = 0.0680015	descr = N_Gram_GTGT
cnt = 306	feature = 558	correl = -0.0853291	descr = N_Gram_GTTTT
cnt = 307	feature = 9	correl = -0.0546386	descr = Position_Specific_Bin_Base_2_Base_G
cnt = 308	feature = 22	correl = 0.0575785	descr = Position_Specific_Bin_Base_9_Base_G
cnt = 309	feature = 11	correl = -0.054391	descr = Position_Specific_Bin_Base_4_Base_A
cnt = 310	feature = 644	correl = -0.0798216	descr = N_Gram_TGGCG
cnt = 311	feature = 46	correl = -0.0950701	descr = Position_Specific_Bin_Base_18_Base_T
cnt = 312	feature = 72	correl = 0.102086	descr = Fold_of_RNAi_Sequence_Pos_9
cnt = 313	feature = 297	correl = 0.0864362	descr = N_Gram_CCCA
cnt = 314	feature = 327	correl = -0.0450845	descr = N_Gram_CGAT
cnt = 315	feature = 227	correl = 0.0587854	descr = N_Gram_ATAG
cnt = 316	feature = 646	correl = 0.105942	descr = N_Gram_TGGG
cnt = 317	feature = 634	correl = 0.0907075	descr = N_Gram_TGCA
cnt = 318	feature = 350	correl = 0.132061	descr = N_Gram_CGTG
cnt = 319	feature = 24	correl = -0.0453259	descr = Position_Specific_Bin_Base_10_Base_G
cnt = 320	feature = 77	correl = 0.0676704	descr = Fold_of_RNAi_Sequence_Pos_15
cnt = 321	feature = 32	correl = 0.130268	descr = Position_Specific_Bin_Base_13_Base_C
cnt = 322	feature = 17	correl = -0.1439	descr = Position_Specific_Bin_Base_6_Base_A
cnt = 323	feature = 606	correl = -0.0612843	descr = N_Gram_TCGA
cnt = 324	feature = 468	correl = 0.0850152	descr = N_Gram_GCTT
cnt = 325	feature = 383	correl = -0.104132	descr = N_Gram_CTTGA
cnt = 326	feature = 41	correl = 0.0491441	descr = Position_Specific_Bin_Base_17_Base_G
cnt = 327	feature = 105	correl = 0.0534014	descr = Fold_of_Target_NoEndbrace_noends_Pos_15
cnt = 328	feature = 27	correl = -0.111	descr = Position_Specific_Bin_Base_12_Base_A
cnt = 329	feature = 34	correl = 0.119133	descr = Position_Specific_Bin_Base_14_Base_T
cnt = 330	feature = 20	correl = -0.0713928	descr = Position_Specific_Bin_Base_8_Base_C
cnt = 331	feature = 583	correl = 0.047168	descr = N_Gram_TCAC
cnt = 332	feature = 284	correl = 0.111156	descr = N_Gram_CATCC
cnt = 333	feature = 16	correl = 0.0644919	descr = Position_Specific_Bin_Base_5_Base_G
cnt = 334	feature = 448	correl = 0.0766245	descr = N_Gram_GCCT
cnt = 335	feature = 237	correl = -0.064906	descr = N_Gram_ATCTC
cnt = 336	feature = 509	correl = 0.0541443	descr = N_Gram_GGGGA
cnt = 337	feature = 395	correl = -0.0541473	descr = N_Gram_GAAGT
cnt = 338	feature = 259	correl = 0.0687412	descr = N_Gram_CAAG
cnt = 339	feature = 410	correl = 0.0564897	descr = N_Gram_GAGGC
cnt = 340	feature = 334	correl = 0.0663428	descr = N_Gram_CGGA
cnt = 341	feature = 210	correl = 0.0639736	descr = N_Gram_AGGT
cnt = 342	feature = 568	correl = -0.0561881	descr = N_Gram_TAAT
cnt = 343	feature = 656	correl = 0.0753726	descr = N_Gram_TGTG
cnt = 344	feature = 18	correl = 0.128532	descr = Position_Specific_Bin_Base_6_Base_C
cnt = 345	feature = 673	correl = -0.0480288	descr = N_Gram_TTCCG
cnt = 346	feature = 319	correl = -0.0565901	descr = N_Gram_CCTTT
cnt = 347	feature = 529	correl = -0.0531036	descr = N_Gram_GTCC
cnt = 348	feature = 42	correl = -0.0518736	descr = Position_Specific_Bin_Base_17_Base_T
cnt = 349	feature = 265	correl = 0.0621859	descr = N_Gram_CACC
cnt = 350	feature = 650	correl = 0.0482892	descr = N_Gram_TGGT
cnt = 351	feature = 251	correl = -0.0832456	descr = N_Gram_ATTT
cnt = 352	feature = 38	correl = 0.154993	descr = Position_Specific_Bin_Base_16_Base_C
cnt = 353	feature = 277	correl = 0.0606058	descr = N_Gram_CAGG
cnt = 354	feature = 73	correl = 0.0525042	descr = Fold_of_RNAi_Sequence_Pos_11
cnt = 355	feature = 8	correl = 0.0882388	descr = Position_Specific_Bin_Base_2_Base_C
cnt = 356	feature = 496	correl = 0.0791347	descr = N_Gram_GGCT
cnt = 357	feature = 572	correl = -0.0660272	descr = N_Gram_TACTT
cnt = 358	feature = 71	correl = 0.0570467	descr = Fold_of_RNAi_Sequence_Pos_6
cnt = 359	feature = 630	correl = -0.11707	descr = N_Gram_TGAT
cnt = 360	feature = 544	correl = 0.0999848	descr = N_Gram_GTGG
cnt = 361	feature = 565	correl = -0.099727	descr = N_Gram_TAAG
cnt = 362	feature = 54	correl = -0.0557335	descr = Gibbs_of_Target_Sequence__Pos_8_Step_1
cnt = 363	feature = 81	correl = 0.112098	descr = Xue_Structure_Feature_A101
cnt = 364	feature = 57	correl = -0.0881619	descr = Gibbs_of_Target_Sequence__Pos_13_Step_1
cnt = 365	feature = 472	correl = 0.0772817	descr = N_Gram_GGAA
cnt = 366	feature = 50	correl = 0.0717407	descr = Gibbs_of_Target_Sequence__Pos_3_Step_1
cnt = 367	feature = 595	correl = -0.138992	descr = N_Gram_TCCAG
cnt = 368	feature = 684	correl = -0.0717365	descr = N_Gram_TTGC
cnt = 369	feature = 59	correl = -0.0526008	descr = Gibbs_of_Target_Sequence__Pos_15_Step_1
cnt = 370	feature = 12	correl = 0.0472081	descr = Position_Specific_Bin_Base_4_Base_C
cnt = 371	feature = 442	correl = 0.0479286	descr = N_Gram_GCCC
cnt = 372	feature = 15	correl = 0.117325	descr = Position_Specific_Bin_Base_5_Base_C
cnt = 373	feature = 69	correl = 0.144874	descr = Fold_of_RNAi_Sequence_Pos_2
cnt = 374	feature = 234	correl = -0.0759074	descr = N_Gram_ATCG
cnt = 375	feature = 476	correl = 0.0898354	descr = N_Gram_GGAC
cnt = 376	feature = 532	correl = -0.0573544	descr = N_Gram_GTCG
cnt = 377	feature = 604	correl = -0.108303	descr = N_Gram_TCCTT
cnt = 378	feature = 43	correl = -0.255793	descr = Position_Specific_Bin_Base_18_Base_A
cnt = 379	feature = 309	correl = 0.109583	descr = N_Gram_CCGGG
cnt = 380	feature = 687	correl = 0.053639	descr = N_Gram_TTGG
cnt = 381	feature = 418	correl = -0.118412	descr = N_Gram_GATC
cnt = 382	feature = 79	correl = -0.0717641	descr = Xue_Structure_Feature_A110
cnt = 383	feature = 541	correl = 0.0443085	descr = N_Gram_GTGC
cnt = 384	feature = 80	correl = 0.0530725	descr = Xue_Structure_Feature_A100
cnt = 385	feature = 422	correl = -0.0491192	descr = N_Gram_GATT
cnt = 386	feature = 52	correl = -0.119077	descr = Gibbs_of_Target_Sequence__Pos_6_Step_1
cnt = 387	feature = 60	correl = -0.111311	descr = Gibbs_of_Target_Sequence__Pos_17_Step_1
cnt = 388	feature = 367	correl = -0.114791	descr = N_Gram_CTCCA
cnt = 389	feature = 279	correl = 0.123132	descr = N_Gram_CAGT
cnt = 390	feature = 347	correl = -0.105003	descr = N_Gram_CGTC
cnt = 391	feature = 619	correl = -0.117051	descr = N_Gram_TCTCT
cnt = 392	feature = 56	correl = 0.0660343	descr = Gibbs_of_Target_Sequence__Pos_12_Step_1
cnt = 393	feature = 67	correl = 0.157007	descr = Fold_of_RNAi_Sequence_Pos_0
cnt = 394	feature = 28	correl = 0.140363	descr = Position_Specific_Bin_Base_12_Base_C
cnt = 395	feature = 214	correl = -0.0842201	descr = N_Gram_AGTC
cnt = 396	feature = 70	correl = 0.0647924	descr = Fold_of_RNAi_Sequence_Pos_3
cnt = 397	feature = 388	correl = -0.0526176	descr = N_Gram_CTTTC
cnt = 398	feature = 288	correl = 0.075325	descr = N_Gram_CCAA
cnt = 399	feature = 554	correl = 0.0481514	descr = N_Gram_GTTG
cnt = 400	feature = 488	correl = 0.152432	descr = N_Gram_GGCC
cnt = 401	feature = 76	correl = 0.0654704	descr = Fold_of_RNAi_Sequence_Pos_14
cnt = 402	feature = 479	correl = 0.136895	descr = N_Gram_GGAG
cnt = 403	feature = 381	correl = -0.233488	descr = N_Gram_CTTCT
cnt = 404	feature = 61	correl = -0.19477	descr = Gibbs_of_Target_Sequence__Pos_18_Step_1
cnt = 405	feature = 697	correl = -0.0585	descr = N_Gram_TTTG
cnt = 406	feature = 503	correl = 0.139264	descr = N_Gram_GGGC
cnt = 407	feature = 86	correl = 0.0468023	descr = Xue_Structure_Feature_C011
cnt = 408	feature = 536	correl = -0.081874	descr = N_Gram_GTCT
cnt = 409	feature = 679	correl = -0.129936	descr = N_Gram_TTCTT
cnt = 410	feature = 681	correl = -0.0861382	descr = N_Gram_TTGA
cnt = 411	feature = 58	correl = -0.201419	descr = Gibbs_of_Target_Sequence__Pos_14_Step_1
cnt = 412	feature = 74	correl = 0.0886433	descr = Fold_of_RNAi_Sequence_Pos_12
cnt = 413	feature = 453	correl = 0.0883347	descr = N_Gram_GCGG
cnt = 414	feature = 78	correl = 0.0461948	descr = Fold_of_RNAi_Sequence_Pos_16
cnt = 415	feature = 702	correl = -0.104708	descr = N_Gram_TTTTT
cnt = 416	feature = 329	correl = 0.0670619	descr = N_Gram_CGCC
cnt = 417	feature = 283	correl = 0.0655313	descr = N_Gram_CATC
cnt = 418	feature = 678	correl = -0.225281	descr = N_Gram_TTCTC
cnt = 419	feature = 409	correl = 0.0726094	descr = N_Gram_GAGG
cnt = 420	feature = 569	correl = -0.081281	descr = N_Gram_TAC
cnt = 421	feature = 75	correl = 0.0831918	descr = Fold_of_RNAi_Sequence_Pos_13
cnt = 422	feature = 700	correl = -0.127815	descr = N_Gram_TTTTC
cnt = 423	feature = 292	correl = -0.083028	descr = N_Gram_CCAG
cnt = 424	feature = 508	correl = 0.0940687	descr = N_Gram_GGGG
cnt = 425	feature = 382	correl = -0.0452868	descr = N_Gram_CTTG
cnt = 426	feature = 68	correl = 0.179941	descr = Fold_of_RNAi_Sequence_Pos_1
cnt = 427	feature = 379	correl = -0.131786	descr = N_Gram_CTTC
cnt = 428	feature = 662	correl = -0.0606262	descr = N_Gram_TTA
cnt = 429	feature = 599	correl = -0.0542676	descr = N_Gram_TCCG
cnt = 430	feature = 633	correl = -0.0476861	descr = N_Gram_TGC
cnt = 431	feature = 617	correl = -0.125115	descr = N_Gram_TCTCC
cnt = 432	feature = 425	correl = 0.12695	descr = N_Gram_GCA
cnt = 433	feature = 602	correl = -0.0962677	descr = N_Gram_TCCT
cnt = 434	feature = 652	correl = 0.0574775	descr = N_Gram_TGT
cnt = 435	feature = 560	correl = -0.0452318	descr = N_Gram_TAA
cnt = 436	feature = 460	correl = 0.0474591	descr = N_Gram_GCT
cnt = 437	feature = 526	correl = -0.0956961	descr = N_Gram_GTC
cnt = 438	feature = 626	correl = -0.0926296	descr = N_Gram_TGA
cnt = 439	feature = 255	correl = 0.113959	descr = N_Gram_CAA
cnt = 440	feature = 605	correl = -0.0786267	descr = N_Gram_TCG
cnt = 441	feature = 499	correl = 0.126177	descr = N_Gram_GGGA
cnt = 442	feature = 640	correl = 0.089568	descr = N_Gram_TGG
cnt = 443	feature = 231	correl = -0.076158	descr = N_Gram_ATC
cnt = 444	feature = 356	correl = -0.0701932	descr = N_Gram_CT
cnt = 445	feature = 538	correl = 0.121846	descr = N_Gram_GTG
cnt = 446	feature = 549	correl = 0.0489116	descr = N_Gram_GTT
cnt = 447	feature = 405	correl = 0.0644775	descr = N_Gram_GAG
cnt = 448	feature = 83	correl = 0.0826214	descr = Xue_Structure_Feature_C111
cnt = 449	feature = 516	correl = 0.0732941	descr = N_Gram_GGT
cnt = 450	feature = 471	correl = 0.150008	descr = N_Gram_GGA
cnt = 451	feature = 439	correl = 0.0730426	descr = N_Gram_GCC
cnt = 452	feature = 222	correl = -0.0966907	descr = N_Gram_AT
cnt = 453	feature = 340	correl = 0.129862	descr = N_Gram_CGGG
cnt = 454	feature = 254	correl = 0.0741285	descr = N_Gram_CA
cnt = 455	feature = 693	correl = -0.124369	descr = N_Gram_TTTC
cnt = 456	feature = 677	correl = -0.234287	descr = N_Gram_TTCT
cnt = 457	feature = 66	correl = -0.0658058	descr = PF_RNAi_Fold_3'Free_Count
cnt = 458	feature = 305	correl = 0.0663525	descr = N_Gram_CCG
cnt = 459	feature = 362	correl = -0.111963	descr = N_Gram_CTC
cnt = 460	feature = 65	correl = -0.116819	descr = PF_RNAi_Fold_5'Free_Count
cnt = 461	feature = 376	correl = -0.116003	descr = N_Gram_CTT
cnt = 462	feature = 498	correl = 0.183921	descr = N_Gram_GGG
cnt = 463	feature = 485	correl = 0.149835	descr = N_Gram_GGC
cnt = 464	feature = 692	correl = -0.105765	descr = N_Gram_TTT
cnt = 465	feature = 591	correl = -0.133903	descr = N_Gram_TCC
cnt = 466	feature = 614	correl = -0.137463	descr = N_Gram_TCT
cnt = 467	feature = 661	correl = -0.126288	descr = N_Gram_TT
cnt = 468	feature = 470	correl = 0.186626	descr = N_Gram_GG
cnt = 469	feature = 64	correl = -0.171683	descr = PF_RNAi_Fold_Energy
cnt = 470	feature = 47	correl = -0.17902	descr = Gibbs_of_Target_Sequence_
num rows = 521
num_elements = 245391
*
optimization finished, #iter = 664
nu = 0.480802
obj = -36.666130, rho = -0.623183
nSV = 367, nBSV = 149
num rows = 58
num_elements = 27318
*
optimization finished, #iter = 45
nu = 0.398324
obj = -3.551061, rho = -0.483842
nSV = 40, nBSV = 7
*
optimization finished, #iter = 664
nu = 0.480802
obj = -36.666130, rho = -0.623183
nSV = 367, nBSV = 149
CFS merit scores = 1.31574
CFS merit scores = 1.60933
CFS merit scores = 1.85584
CFS merit scores = 2.07978
CFS merit scores = 2.28685
CFS merit scores = 2.47714
CFS merit scores = 2.65019
CFS merit scores = 2.81021
CFS merit scores = 2.95855
CFS merit scores = 3.09555
CFS merit scores = 3.22415
CFS merit scores = 3.34628
CFS merit scores = 3.46281
CFS merit scores = 3.57466
CFS merit scores = 3.68127
CFS merit scores = 3.78466
CFS merit scores = 3.88523
CFS merit scores = 3.98312
CFS merit scores = 4.07767
CFS merit scores = 4.16944
CFS merit scores = 4.25899
CFS merit scores = 4.34646
CFS merit scores = 4.43191
CFS merit scores = 4.51554
CFS merit scores = 4.59746
CFS merit scores = 4.67777
CFS merit scores = 4.75654
CFS merit scores = 4.83385
CFS merit scores = 4.90971
CFS merit scores = 4.98413
CFS merit scores = 5.05726
CFS merit scores = 5.12913
CFS merit scores = 5.19885
CFS merit scores = 5.26713
CFS merit scores = 5.33397
CFS merit scores = 5.39948
CFS merit scores = 5.46218
CFS merit scores = 5.52326
CFS merit scores = 5.58307
CFS merit scores = 5.63926
CFS merit scores = 5.6941
CFS merit scores = 5.7481
CFS merit scores = 5.80126
CFS merit scores = 5.85331
CFS merit scores = 5.90398
CFS merit scores = 5.95324
CFS merit scores = 6.00174
CFS merit scores = 6.04934
CFS merit scores = 6.09454
CFS merit scores = 6.13373
CFS merit scores = 6.16722
CFS merit scores = 6.19878
CFS merit scores = 6.22993
CFS merit scores = 6.26013
CFS merit scores = 6.28855
CFS merit scores = 6.31594
CFS merit scores = 6.34267
CFS merit scores = 6.3683
CFS merit scores = 6.39271
CFS merit scores = 6.41495
CFS merit scores = 6.43689
CFS merit scores = 6.45866
CFS merit scores = 6.4775
CFS merit scores = 6.49569
CFS merit scores = 6.51349
CFS merit scores = 6.53123
CFS merit scores = 6.54875
CFS merit scores = 6.56536
CFS merit scores = 6.58121
CFS merit scores = 6.59566
CFS merit scores = 6.60941
CFS merit scores = 6.62233
CFS merit scores = 6.63432
CFS merit scores = 6.64572
CFS merit scores = 6.65653
CFS merit scores = 6.66702
CFS merit scores = 6.67582
CFS merit scores = 6.68371
CFS merit scores = 6.68959
CFS merit scores = 6.69505
CFS merit scores = 6.7007
CFS merit scores = 6.70598
CFS merit scores = 6.71162
CFS merit scores = 6.71703
CFS merit scores = 6.72181
CFS merit scores = 6.72655
CFS merit scores = 6.73066
CFS merit scores = 6.73493
CFS merit scores = 6.73893
CFS merit scores = 6.74268
CFS merit scores = 6.74667
CFS merit scores = 6.75089
CFS merit scores = 6.75553
CFS merit scores = 6.76034
CFS merit scores = 6.76479
CFS merit scores = 6.76776
CFS merit scores = 6.77095
CFS merit scores = 6.77413
CFS merit scores = 6.77734
CFS merit scores = 6.77964
CFS merit scores = 6.78162
CFS merit scores = 6.78331
CFS merit scores = 6.78511
CFS merit scores = 6.78721
CFS merit scores = 6.78943
CFS merit scores = 6.79154
CFS merit scores = 6.79379
CFS merit scores = 6.79566
CFS merit scores = 6.79634
CFS merit scores = 6.79639
CFS merit scores = 6.79658
CFS merit scores = 6.79651
CFS merit scores = 6.79641
CFS merit scores = 6.79647
CFS merit scores = 6.7966
CFS merit scores = 6.79674
CFS merit scores = 6.79634
CFS merit scores = 6.79581
CFS merit scores = 6.79304
CFS merit scores = 6.78999
CFS merit scores = 6.7871
CFS merit scores = 6.7838
CFS merit scores = 6.78021
CFS merit scores = 6.77681
CFS merit scores = 6.77322
CFS merit scores = 6.76984
CFS merit scores = 6.76606
CFS merit scores = 6.7621
CFS merit scores = 6.75805
CFS merit scores = 6.75397
CFS merit scores = 6.74959
CFS merit scores = 6.74537
CFS merit scores = 6.7414
CFS merit scores = 6.73741
CFS merit scores = 6.73315
CFS merit scores = 6.72917
CFS merit scores = 6.72515
CFS merit scores = 6.72139
CFS merit scores = 6.71707
CFS merit scores = 6.71235
CFS merit scores = 6.70798
CFS merit scores = 6.70383
CFS merit scores = 6.69977
CFS merit scores = 6.69572
CFS merit scores = 6.69174
CFS merit scores = 6.68785
CFS merit scores = 6.68376
CFS merit scores = 6.67907
CFS merit scores = 6.67465
CFS merit scores = 6.67014
CFS merit scores = 6.66585
CFS merit scores = 6.66127
CFS merit scores = 6.6564
CFS merit scores = 6.65158
CFS merit scores = 6.64677
CFS merit scores = 6.64189
CFS merit scores = 6.63702
CFS merit scores = 6.63237
CFS merit scores = 6.62785
CFS merit scores = 6.62313
CFS merit scores = 6.61795
CFS merit scores = 6.613
CFS merit scores = 6.60825
CFS merit scores = 6.60345
CFS merit scores = 6.59852
CFS merit scores = 6.59343
CFS merit scores = 6.58805
CFS merit scores = 6.58288
CFS merit scores = 6.57746
CFS merit scores = 6.57199
CFS merit scores = 6.56584
CFS merit scores = 6.55959
CFS merit scores = 6.55354
CFS merit scores = 6.54754
CFS merit scores = 6.54168
CFS merit scores = 6.53533
CFS merit scores = 6.52901
CFS merit scores = 6.52251
CFS merit scores = 6.5161
CFS merit scores = 6.5098
CFS merit scores = 6.50363
CFS merit scores = 6.49739
CFS merit scores = 6.49129
CFS merit scores = 6.48485
CFS merit scores = 6.47859
CFS merit scores = 6.47236
CFS merit scores = 6.46629
CFS merit scores = 6.45997
CFS merit scores = 6.45379
CFS merit scores = 6.44763
CFS merit scores = 6.44125
CFS merit scores = 6.43465
CFS merit scores = 6.42813
CFS merit scores = 6.42172
CFS merit scores = 6.41542
CFS merit scores = 6.40923
CFS merit scores = 6.40285
CFS merit scores = 6.3966
CFS merit scores = 6.39033
CFS merit scores = 6.38406
CFS merit scores = 6.37752
CFS merit scores = 6.37098
CFS merit scores = 6.36438
CFS merit scores = 6.35736
CFS merit scores = 6.35047
CFS merit scores = 6.34373
CFS merit scores = 6.33689
CFS merit scores = 6.33024
CFS merit scores = 6.32337
CFS merit scores = 6.31656
CFS merit scores = 6.30977
CFS merit scores = 6.30255
CFS merit scores = 6.29529
CFS merit scores = 6.28808
CFS merit scores = 6.281
CFS merit scores = 6.27391
CFS merit scores = 6.26689
CFS merit scores = 6.25978
CFS merit scores = 6.25246
CFS merit scores = 6.24509
CFS merit scores = 6.23787
CFS merit scores = 6.23073
CFS merit scores = 6.22379
CFS merit scores = 6.21662
CFS merit scores = 6.20961
CFS merit scores = 6.2018
CFS merit scores = 6.19415
CFS merit scores = 6.18617
CFS merit scores = 6.17822
CFS merit scores = 6.17019
CFS merit scores = 6.16217
CFS merit scores = 6.15417
CFS merit scores = 6.14628
CFS merit scores = 6.13826
CFS merit scores = 6.13009
CFS merit scores = 6.12194
CFS merit scores = 6.1137
CFS merit scores = 6.10561
CFS merit scores = 6.09764
CFS merit scores = 6.08961
CFS merit scores = 6.0816
CFS merit scores = 6.07366
CFS merit scores = 6.06583
CFS merit scores = 6.05805
CFS merit scores = 6.05027
CFS merit scores = 6.04263
CFS merit scores = 6.03511
CFS merit scores = 6.02759
CFS merit scores = 6.01976
CFS merit scores = 6.0121
CFS merit scores = 6.00445
CFS merit scores = 5.99664
CFS merit scores = 5.98886
CFS merit scores = 5.98094
CFS merit scores = 5.97311
CFS merit scores = 5.96542
CFS merit scores = 5.9579
CFS merit scores = 5.95031
CFS merit scores = 5.94238
CFS merit scores = 5.93449
CFS merit scores = 5.92668
CFS merit scores = 5.91896
CFS merit scores = 5.91138
CFS merit scores = 5.90378
CFS merit scores = 5.89631
CFS merit scores = 5.88902
CFS merit scores = 5.88182
CFS merit scores = 5.87471
CFS merit scores = 5.86755
CFS merit scores = 5.86051
CFS merit scores = 5.85347
CFS merit scores = 5.84631
CFS merit scores = 5.83919
CFS merit scores = 5.83209
CFS merit scores = 5.82498
CFS merit scores = 5.81797
CFS merit scores = 5.81098
CFS merit scores = 5.80406
CFS merit scores = 5.79725
CFS merit scores = 5.79043
CFS merit scores = 5.78371
CFS merit scores = 5.77691
CFS merit scores = 5.77022
CFS merit scores = 5.76344
CFS merit scores = 5.75673
CFS merit scores = 5.75013
CFS merit scores = 5.74352
CFS merit scores = 5.73695
CFS merit scores = 5.73042
CFS merit scores = 5.72397
CFS merit scores = 5.71752
CFS merit scores = 5.71109
CFS merit scores = 5.70464
CFS merit scores = 5.69824
CFS merit scores = 5.69177
CFS merit scores = 5.68539
CFS merit scores = 5.67906
CFS merit scores = 5.67271
CFS merit scores = 5.66645
CFS merit scores = 5.66017
CFS merit scores = 5.65397
CFS merit scores = 5.64782
CFS merit scores = 5.64167
CFS merit scores = 5.63552
CFS merit scores = 5.62941
CFS merit scores = 5.62327
CFS merit scores = 5.61717
CFS merit scores = 5.6112
CFS merit scores = 5.6053
CFS merit scores = 5.59943
CFS merit scores = 5.5935
CFS merit scores = 5.58763
CFS merit scores = 5.58182
CFS merit scores = 5.57603
CFS merit scores = 5.57036
CFS merit scores = 5.56475
CFS merit scores = 5.55912
CFS merit scores = 5.55356
CFS merit scores = 5.54798
CFS merit scores = 5.54239
CFS merit scores = 5.53692
CFS merit scores = 5.53138
CFS merit scores = 5.52586
CFS merit scores = 5.52032
CFS merit scores = 5.51487
CFS merit scores = 5.50934
CFS merit scores = 5.50393
CFS merit scores = 5.49849
CFS merit scores = 5.49313
CFS merit scores = 5.48779
CFS merit scores = 5.4825
CFS merit scores = 5.4772
CFS merit scores = 5.47197
CFS merit scores = 5.46684
CFS merit scores = 5.4616
CFS merit scores = 5.45635
CFS merit scores = 5.4511
CFS merit scores = 5.44591
CFS merit scores = 5.44079
CFS merit scores = 5.43567
CFS merit scores = 5.43041
CFS merit scores = 5.42512
CFS merit scores = 5.41989
CFS merit scores = 5.41461
CFS merit scores = 5.40937
CFS merit scores = 5.40418
CFS merit scores = 5.39903
CFS merit scores = 5.3939
CFS merit scores = 5.3888
CFS merit scores = 5.38378
CFS merit scores = 5.37866
CFS merit scores = 5.3735
CFS merit scores = 5.36831
CFS merit scores = 5.36319
CFS merit scores = 5.35802
CFS merit scores = 5.35283
CFS merit scores = 5.3477
CFS merit scores = 5.3426
CFS merit scores = 5.33753
CFS merit scores = 5.33226
CFS merit scores = 5.32706
CFS merit scores = 5.32191
CFS merit scores = 5.31684
CFS merit scores = 5.3118
CFS merit scores = 5.30681
CFS merit scores = 5.30179
CFS merit scores = 5.29684
CFS merit scores = 5.29194
CFS merit scores = 5.287
CFS merit scores = 5.28209
CFS merit scores = 5.27724
CFS merit scores = 5.27229
CFS merit scores = 5.26737
CFS merit scores = 5.26251
CFS merit scores = 5.25771
CFS merit scores = 5.25282
CFS merit scores = 5.24782
CFS merit scores = 5.24286
CFS merit scores = 5.23796
CFS merit scores = 5.23303
CFS merit scores = 5.22812
CFS merit scores = 5.22314
CFS merit scores = 5.21808
CFS merit scores = 5.21307
CFS merit scores = 5.20792
CFS merit scores = 5.20277
CFS merit scores = 5.19765
CFS merit scores = 5.19239
[truncated: 32,823 more chars]
