# Supplementary material for: Improving model predictions for RNA interference activities that use support vector machine regression by combining and filtering features
Source: BMC Bioinformatics. 2007 Jun 6;8:182. doi: 10.1186/1471-2105-8-182 (PMC1906837; doi:10.1186/1471-2105-8-182)
Supplement: Additional file 6 — tr_579_cfsfilters. The features found to be useful by Correlation based Feature in training and testing the 579 dataset by cross validation, at t-test values from 0 to 90. [file 1471-2105-8-182-S6.gz › tr_579_file_70]

70
ave count = 121.7

CFS merit scores = 1.3532
CFS merit scores = 1.58803
CFS merit scores = 1.83021
CFS merit scores = 2.05448
CFS merit scores = 2.25586
CFS merit scores = 2.44275
CFS merit scores = 2.61317
CFS merit scores = 2.76986
cnt = 1	feature = 56	correl = -0.353201	descr = Gibbs_of_Target_Sequence__Pos_20_Step_1
cnt = 2	feature = 683	correl = -0.212999	descr = N_Gram_TTCTC
cnt = 3	feature = 391	correl = 0.0793839	descr = N_Gram_GAAA
cnt = 4	feature = 417	correl = 0.116505	descr = N_Gram_GAGTC
cnt = 5	feature = 360	correl = 0.0631922	descr = N_Gram_CTATA
cnt = 6	feature = 424	correl = -0.0556583	descr = N_Gram_GATCG
cnt = 7	feature = 235	correl = -0.0655336	descr = N_Gram_ATGCT
cnt = 8	feature = 321	correl = -0.049196	descr = N_Gram_CGACC
num rows = 521
num_elements = 4689
*
optimization finished, #iter = 216
nu = 0.817658
obj = -89.265558, rho = -0.423997
nSV = 427, nBSV = 424
num rows = 58
num_elements = 522
*
optimization finished, #iter = 23
nu = 0.793103
obj = -9.800629, rho = -0.409950
nSV = 46, nBSV = 46
*
optimization finished, #iter = 216
nu = 0.817658
obj = -89.265558, rho = -0.423997
nSV = 427, nBSV = 424
CFS merit scores = 1.34741
CFS merit scores = 1.58079
CFS merit scores = 1.83115
CFS merit scores = 2.06101
CFS merit scores = 2.25914
CFS merit scores = 2.43918
CFS merit scores = 2.60346
CFS merit scores = 2.75628
CFS merit scores = 2.90164
CFS merit scores = 3.03532
CFS merit scores = 3.16126
CFS merit scores = 3.27933
CFS merit scores = 3.38963
CFS merit scores = 3.49319
CFS merit scores = 3.5933
CFS merit scores = 3.68882
CFS merit scores = 3.7813
CFS merit scores = 3.86975
CFS merit scores = 3.95307
CFS merit scores = 4.03348
CFS merit scores = 4.11
CFS merit scores = 4.18219
CFS merit scores = 4.25165
CFS merit scores = 4.31845
CFS merit scores = 4.38243
CFS merit scores = 4.44381
CFS merit scores = 4.49803
CFS merit scores = 4.55011
CFS merit scores = 4.59903
CFS merit scores = 4.64286
CFS merit scores = 4.68473
CFS merit scores = 4.72294
cnt = 1	feature = 60	correl = -0.347415	descr = Gibbs_of_Target_Sequence__Pos_20_Step_1
cnt = 2	feature = 58	correl = -0.179314	descr = Gibbs_of_Target_Sequence__Pos_18_Step_1
cnt = 3	feature = 298	correl = -0.134265	descr = N_Gram_CCAGC
cnt = 4	feature = 14	correl = 0.109627	descr = Position_Specific_Bin_Base_5_Base_C
cnt = 5	feature = 446	correl = 0.101936	descr = N_Gram_GCATC
cnt = 6	feature = 241	correl = -0.0558209	descr = N_Gram_ATGCC
cnt = 7	feature = 334	correl = -0.0498811	descr = N_Gram_CGCAG
cnt = 8	feature = 673	correl = 0.0447228	descr = N_Gram_TTCGA
cnt = 9	feature = 593	correl = 0.0452869	descr = N_Gram_TCCCA
cnt = 10	feature = 235	correl = 0.0802	descr = N_Gram_ATCTG
cnt = 11	feature = 361	correl = 0.05408	descr = N_Gram_CGTGT
cnt = 12	feature = 363	correl = 0.113754	descr = N_Gram_CGTTT
cnt = 13	feature = 426	correl = 0.0669709	descr = N_Gram_GATAT
cnt = 14	feature = 527	correl = 0.0452869	descr = N_Gram_GTCCG
cnt = 15	feature = 425	correl = 0.0461314	descr = N_Gram_GATAC
cnt = 16	feature = 305	correl = 0.0452869	descr = N_Gram_CCCCG
cnt = 17	feature = 291	correl = -0.0497754	descr = N_Gram_CATGC
cnt = 18	feature = 660	correl = -0.0512407	descr = N_Gram_TGTTA
cnt = 19	feature = 280	correl = 0.0863731	descr = N_Gram_CAGGA
cnt = 20	feature = 228	correl = 0.0717923	descr = N_Gram_ATAGT
cnt = 21	feature = 545	correl = 0.0698162	descr = N_Gram_GTGTG
cnt = 22	feature = 487	correl = 0.0898475	descr = N_Gram_GGAGT
cnt = 23	feature = 510	correl = 0.0932736	descr = N_Gram_GGGTC
cnt = 24	feature = 512	correl = -0.058393	descr = N_Gram_GGTAA
cnt = 25	feature = 313	correl = 0.0710368	descr = N_Gram_CCGGC
cnt = 26	feature = 207	correl = -0.0649075	descr = N_Gram_AGGCT
cnt = 27	feature = 539	correl = 0.0978169	descr = N_Gram_GTGCT
cnt = 28	feature = 686	correl = 0.0516604	descr = N_Gram_TTGGT
cnt = 29	feature = 382	correl = -0.0922983	descr = N_Gram_CTGAT
cnt = 30	feature = 324	correl = 0.0544044	descr = N_Gram_CCTGC
cnt = 31	feature = 231	correl = -0.0522752	descr = N_Gram_ATCAT
cnt = 32	feature = 529	correl = -0.114562	descr = N_Gram_GTCGA
num rows = 521
num_elements = 17193
*
optimization finished, #iter = 239
nu = 0.805616
obj = -84.360489, rho = -0.173591
nSV = 426, nBSV = 412
num rows = 58
num_elements = 1914
*
optimization finished, #iter = 27
nu = 0.793103
obj = -9.789479, rho = -0.360035
nSV = 49, nBSV = 44
*
optimization finished, #iter = 239
nu = 0.805616
obj = -84.360489, rho = -0.173591
nSV = 426, nBSV = 412
CFS merit scores = 1.21227
CFS merit scores = 1.52081
CFS merit scores = 1.79682
CFS merit scores = 2.0384
CFS merit scores = 2.25613
CFS merit scores = 2.45486
CFS merit scores = 2.63885
CFS merit scores = 2.81094
CFS merit scores = 2.97289
CFS merit scores = 3.12621
CFS merit scores = 3.26922
CFS merit scores = 3.40525
CFS merit scores = 3.53512
CFS merit scores = 3.65947
CFS merit scores = 3.77869
CFS merit scores = 3.89341
CFS merit scores = 4.0011
CFS merit scores = 4.1047
CFS merit scores = 4.20459
CFS merit scores = 4.3011
CFS merit scores = 4.39177
CFS merit scores = 4.47912
CFS merit scores = 4.56355
CFS merit scores = 4.64232
CFS merit scores = 4.71841
CFS merit scores = 4.78943
CFS merit scores = 4.85866
CFS merit scores = 4.9181
CFS merit scores = 4.97484
CFS merit scores = 5.02572
CFS merit scores = 5.06839
CFS merit scores = 5.10757
CFS merit scores = 5.14221
CFS merit scores = 5.1739
CFS merit scores = 5.20392
CFS merit scores = 5.23213
CFS merit scores = 5.25383
CFS merit scores = 5.27442
CFS merit scores = 5.29081
CFS merit scores = 5.30778
CFS merit scores = 5.3244
CFS merit scores = 5.34054
CFS merit scores = 5.35556
CFS merit scores = 5.37006
CFS merit scores = 5.38337
CFS merit scores = 5.39706
CFS merit scores = 5.41095
CFS merit scores = 5.42383
CFS merit scores = 5.437
CFS merit scores = 5.441
CFS merit scores = 5.4443
CFS merit scores = 5.44727
CFS merit scores = 5.45035
CFS merit scores = 5.45444
CFS merit scores = 5.45871
CFS merit scores = 5.46355
CFS merit scores = 5.46647
CFS merit scores = 5.46833
CFS merit scores = 5.46725
CFS merit scores = 5.46665
CFS merit scores = 5.46436
CFS merit scores = 5.46244
CFS merit scores = 5.46081
CFS merit scores = 5.45991
CFS merit scores = 5.45891
CFS merit scores = 5.45612
CFS merit scores = 5.45154
CFS merit scores = 5.44298
CFS merit scores = 5.435
CFS merit scores = 5.42579
CFS merit scores = 5.41677
CFS merit scores = 5.40847
CFS merit scores = 5.40054
CFS merit scores = 5.3898
CFS merit scores = 5.37963
CFS merit scores = 5.36926
CFS merit scores = 5.35958
CFS merit scores = 5.3485
CFS merit scores = 5.33798
CFS merit scores = 5.32845
CFS merit scores = 5.31902
CFS merit scores = 5.30725
CFS merit scores = 5.29547
CFS merit scores = 5.28414
CFS merit scores = 5.27308
CFS merit scores = 5.26254
CFS merit scores = 5.25227
CFS merit scores = 5.24229
CFS merit scores = 5.23213
CFS merit scores = 5.22172
CFS merit scores = 5.21187
CFS merit scores = 5.20174
CFS merit scores = 5.19215
CFS merit scores = 5.18244
CFS merit scores = 5.17295
CFS merit scores = 5.16404
CFS merit scores = 5.15548
CFS merit scores = 5.14677
CFS merit scores = 5.13808
CFS merit scores = 5.12743
CFS merit scores = 5.11735
CFS merit scores = 5.10722
CFS merit scores = 5.09687
CFS merit scores = 5.08677
CFS merit scores = 5.07664
CFS merit scores = 5.06495
CFS merit scores = 5.05289
CFS merit scores = 5.04126
CFS merit scores = 5.03041
CFS merit scores = 5.01907
CFS merit scores = 5.00693
CFS merit scores = 4.99464
CFS merit scores = 4.98315
CFS merit scores = 4.97153
CFS merit scores = 4.9603
CFS merit scores = 4.9489
CFS merit scores = 4.93774
CFS merit scores = 4.92646
CFS merit scores = 4.91564
CFS merit scores = 4.90485
CFS merit scores = 4.89447
CFS merit scores = 4.88183
CFS merit scores = 4.86903
CFS merit scores = 4.85672
CFS merit scores = 4.84354
CFS merit scores = 4.82938
CFS merit scores = 4.81517
CFS merit scores = 4.80082
CFS merit scores = 4.78722
CFS merit scores = 4.77399
CFS merit scores = 4.75876
CFS merit scores = 4.7441
CFS merit scores = 4.72933
CFS merit scores = 4.71459
CFS merit scores = 4.69946
CFS merit scores = 4.68434
CFS merit scores = 4.66841
CFS merit scores = 4.65299
CFS merit scores = 4.63503
CFS merit scores = 4.61766
CFS merit scores = 4.59593
CFS merit scores = 4.57348
CFS merit scores = 4.55022
CFS merit scores = 4.52591
CFS merit scores = 4.49924
CFS merit scores = 4.46842
cnt = 1	feature = 390	correl = -0.212268	descr = N_Gram_CTTCT
cnt = 2	feature = 305	correl = 0.114852	descr = N_Gram_CCCCC
cnt = 3	feature = 505	correl = 0.132381	descr = N_Gram_GGCTT
cnt = 4	feature = 609	correl = 0.0804424	descr = N_Gram_TCGAC
cnt = 5	feature = 357	correl = 0.0705788	descr = N_Gram_CGTGA
cnt = 6	feature = 545	correl = 0.0571925	descr = N_Gram_GTGCG
cnt = 7	feature = 529	correl = 0.0505135	descr = N_Gram_GTATA
cnt = 8	feature = 237	correl = -0.0491935	descr = N_Gram_ATCGC
cnt = 9	feature = 563	correl = -0.0463753	descr = N_Gram_TAACG
cnt = 10	feature = 674	correl = 0.0446517	descr = N_Gram_TTCGA
cnt = 11	feature = 579	correl = 0.0755747	descr = N_Gram_TATAT
cnt = 12	feature = 671	correl = 0.073979	descr = N_Gram_TTCAA
cnt = 13	feature = 231	correl = 0.0716851	descr = N_Gram_ATAGT
cnt = 14	feature = 308	correl = 0.0689923	descr = N_Gram_CCCGC
cnt = 15	feature = 426	correl = -0.0556744	descr = N_Gram_GATCG
cnt = 16	feature = 291	correl = -0.0497901	descr = N_Gram_CATGC
cnt = 17	feature = 612	correl = 0.0739016	descr = N_Gram_TCGGA
cnt = 18	feature = 599	correl = 0.061186	descr = N_Gram_TCCCA
cnt = 19	feature = 309	correl = 0.0515678	descr = N_Gram_CCCGG
cnt = 20	feature = 557	correl = 0.0450469	descr = N_Gram_GTTGC
cnt = 21	feature = 441	correl = 0.0831887	descr = N_Gram_GCACT
cnt = 22	feature = 343	correl = 0.0581897	descr = N_Gram_CGGAC
cnt = 23	feature = 527	correl = 0.0486508	descr = N_Gram_GTAAA
cnt = 24	feature = 555	correl = -0.0483674	descr = N_Gram_GTTCG
cnt = 25	feature = 322	correl = 0.0440555	descr = N_Gram_CCTCT
cnt = 26	feature = 483	correl = 0.120941	descr = N_Gram_GGAAA
cnt = 27	feature = 631	correl = -0.0611613	descr = N_Gram_TGAGA
cnt = 28	feature = 353	correl = -0.0701527	descr = N_Gram_CGTAA
cnt = 29	feature = 681	correl = -0.0595496	descr = N_Gram_TTGAA
cnt = 30	feature = 451	correl = -0.0448584	descr = N_Gram_GCCAA
cnt = 31	feature = 351	correl = -0.0731294	descr = N_Gram_CGGTA
cnt = 32	feature = 525	correl = -0.0538694	descr = N_Gram_GGTGT
cnt = 33	feature = 267	correl = 0.0597923	descr = N_Gram_CACAT
cnt = 34	feature = 510	correl = 0.104254	descr = N_Gram_GGGAG
cnt = 35	feature = 324	correl = 0.0669036	descr = N_Gram_CCTGC
cnt = 36	feature = 468	correl = 0.0659829	descr = N_Gram_GCGGG
cnt = 37	feature = 448	correl = -0.0451129	descr = N_Gram_GCATG
cnt = 38	feature = 265	correl = 0.0524058	descr = N_Gram_CAATA
cnt = 39	feature = 276	correl = 0.0547211	descr = N_Gram_CAGCC
cnt = 40	feature = 361	correl = -0.0474185	descr = N_Gram_CGTTC
cnt = 41	feature = 226	correl = -0.136112	descr = N_Gram_ATAAG
cnt = 42	feature = 274	correl = -0.0455864	descr = N_Gram_CACTG
cnt = 43	feature = 321	correl = -0.0938671	descr = N_Gram_CCTCC
cnt = 44	feature = 352	correl = 0.058078	descr = N_Gram_CGGTT
cnt = 45	feature = 473	correl = 0.0952818	descr = N_Gram_GCGTG
cnt = 46	feature = 509	correl = 0.10652	descr = N_Gram_GGGAC
cnt = 47	feature = 504	correl = 0.061944	descr = N_Gram_GGCTC
cnt = 48	feature = 437	correl = 0.0610067	descr = N_Gram_GCAAA
cnt = 49	feature = 655	correl = -0.066847	descr = N_Gram_TGTCA
cnt = 50	feature = 649	correl = 0.0761694	descr = N_Gram_TGGG
cnt = 51	feature = 546	correl = 0.0847198	descr = N_Gram_GTGCT
cnt = 52	feature = 207	correl = 0.0453326	descr = N_Gram_AGGCC
cnt = 53	feature = 277	correl = 0.0780894	descr = N_Gram_CAGCG
cnt = 54	feature = 219	correl = 0.105505	descr = N_Gram_AGTGT
cnt = 55	feature = 645	correl = 0.0891381	descr = N_Gram_TGGAG
cnt = 56	feature = 225	correl = -0.0440871	descr = N_Gram_ATAAC
cnt = 57	feature = 492	correl = -0.0766675	descr = N_Gram_GGATC
cnt = 58	feature = 235	correl = -0.0513973	descr = N_Gram_ATCCT
cnt = 59	feature = 255	correl = -0.0809794	descr = N_Gram_ATTTG
cnt = 60	feature = 514	correl = 0.0779741	descr = N_Gram_GGGCG
cnt = 61	feature = 467	correl = 0.0713413	descr = N_Gram_GCGGC
cnt = 62	feature = 496	correl = 0.0643245	descr = N_Gram_GGCAT
cnt = 63	feature = 391	correl = -0.0741187	descr = N_Gram_CTTGA
cnt = 64	feature = 304	correl = 0.084172	descr = N_Gram_CCCAC
cnt = 65	feature = 472	correl = -0.113988	descr = N_Gram_GCGTC
cnt = 66	feature = 325	correl = -0.0742046	descr = N_Gram_CCTTC
cnt = 67	feature = 591	correl = -0.0598799	descr = N_Gram_TCATC
cnt = 68	feature = 290	correl = 0.0909964	descr = N_Gram_CATCT
cnt = 69	feature = 252	correl = 0.0521577	descr = N_Gram_ATTG
cnt = 70	feature = 602	correl = -0.0850017	descr = N_Gram_TCCGG
cnt = 71	feature = 592	correl = -0.0487767	descr = N_Gram_TCATG
cnt = 72	feature = 460	correl = 0.0641225	descr = N_Gram_GCCTC
cnt = 73	feature = 475	correl = 0.0781606	descr = N_Gram_GCTCA
cnt = 74	feature = 228	correl = -0.0860007	descr = N_Gram_ATACT
cnt = 75	feature = 24	correl = -0.0597786	descr = Position_Specific_Bin_Base_9_Base_T
cnt = 76	feature = 303	correl = 0.0538727	descr = N_Gram_CCCAA
cnt = 77	feature = 327	correl = -0.0457862	descr = N_Gram_CGAC
cnt = 78	feature = 665	correl = -0.0522481	descr = N_Gram_TTAC
cnt = 79	feature = 313	correl = 0.109626	descr = N_Gram_CCGGG
cnt = 80	feature = 466	correl = 0.052261	descr = N_Gram_GCGGA
cnt = 81	feature = 695	correl = -0.0878469	descr = N_Gram_TTTGG
cnt = 82	feature = 605	correl = -0.0844334	descr = N_Gram_TCCTC
cnt = 83	feature = 35	correl = 0.113988	descr = Position_Specific_Bin_Base_14_Base_T
cnt = 84	feature = 52	correl = 0.0982062	descr = Gibbs_of_Target_Sequence__Pos_3_Step_1
cnt = 85	feature = 619	correl = -0.0873073	descr = N_Gram_TCTCA
cnt = 86	feature = 44	correl = -0.064086	descr = Position_Specific_Bin_Base_17_Base_T
cnt = 87	feature = 337	correl = 0.0521346	descr = N_Gram_CGCGG
cnt = 88	feature = 73	correl = 0.0860118	descr = Fold_of_RNAi_Sequence_Pos_9
cnt = 89	feature = 14	correl = 0.0556579	descr = Position_Specific_Bin_Base_4_Base_C
cnt = 90	feature = 364	correl = 0.0868264	descr = N_Gram_CTA
cnt = 91	feature = 540	correl = -0.0954529	descr = N_Gram_GTCTT
cnt = 92	feature = 222	correl = -0.0890047	descr = N_Gram_AGTTT
cnt = 93	feature = 342	correl = 0.0640402	descr = N_Gram_CGGAA
cnt = 94	feature = 105	correl = 0.0875298	descr = Fold_of_Target_NoEndbrace_noends_Pos_13
cnt = 95	feature = 580	correl = -0.0487824	descr = N_Gram_TATC
cnt = 96	feature = 416	correl = 0.0978394	descr = N_Gram_GAGCT
cnt = 97	feature = 17	correl = 0.0580049	descr = Position_Specific_Bin_Base_5_Base_G
cnt = 98	feature = 386	correl = -0.0510798	descr = N_Gram_CTTA
cnt = 99	feature = 58	correl = -0.0968753	descr = Gibbs_of_Target_Sequence__Pos_13_Step_1
cnt = 100	feature = 8	correl = 0.0529705	descr = Position_Specific_Bin_Base_2_Base_C
cnt = 101	feature = 39	correl = 0.115459	descr = Position_Specific_Bin_Base_16_Base_C
cnt = 102	feature = 36	correl = -0.0639954	descr = Position_Specific_Bin_Base_15_Base_A
cnt = 103	feature = 241	correl = -0.0466478	descr = N_Gram_ATGA
cnt = 104	feature = 13	correl = -0.0653391	descr = Position_Specific_Bin_Base_4_Base_A
cnt = 105	feature = 80	correl = 0.0584292	descr = Xue_Structure_Feature_A111
cnt = 106	feature = 516	correl = 0.0685009	descr = N_Gram_GGGG
cnt = 107	feature = 23	correl = 0.0587341	descr = Position_Specific_Bin_Base_9_Base_G
cnt = 108	feature = 375	correl = -0.07533	descr = N_Gram_CTCCA
cnt = 109	feature = 67	correl = 0.162657	descr = Fold_of_RNAi_Sequence_Pos_0
cnt = 110	feature = 446	correl = 0.0635627	descr = N_Gram_GCAT
cnt = 111	feature = 497	correl = 0.157508	descr = N_Gram_GGCC
cnt = 112	feature = 425	correl = -0.112593	descr = N_Gram_GATC
cnt = 113	feature = 539	correl = -0.0982941	descr = N_Gram_GTCT
cnt = 114	feature = 382	correl = 0.044969	descr = N_Gram_CTGC
cnt = 115	feature = 82	correl = 0.0474604	descr = Xue_Structure_Feature_A100
cnt = 116	feature = 79	correl = 0.061986	descr = Fold_of_RNAi_Sequence_Pos_16
cnt = 117	feature = 350	correl = 0.141297	descr = N_Gram_CGGGC
cnt = 118	feature = 32	correl = 0.102317	descr = Position_Specific_Bin_Base_13_Base_C
cnt = 119	feature = 57	correl = 0.0634252	descr = Gibbs_of_Target_Sequence__Pos_12_Step_1
cnt = 120	feature = 28	correl = 0.138389	descr = Position_Specific_Bin_Base_12_Base_C
cnt = 121	feature = 544	correl = 0.0800045	descr = N_Gram_GTGC
cnt = 122	feature = 606	correl = -0.101141	descr = N_Gram_TCCTT
cnt = 123	feature = 326	correl = -0.0579785	descr = N_Gram_CGA
cnt = 124	feature = 489	correl = 0.113647	descr = N_Gram_GGAG
cnt = 125	feature = 69	correl = 0.146947	descr = Fold_of_RNAi_Sequence_Pos_2
cnt = 126	feature = 54	correl = -0.1222	descr = Gibbs_of_Target_Sequence__Pos_6_Step_1
cnt = 127	feature = 60	correl = -0.121528	descr = Gibbs_of_Target_Sequence__Pos_17_Step_1
cnt = 128	feature = 417	correl = 0.0651856	descr = N_Gram_GAGG
cnt = 129	feature = 341	correl = 0.0746589	descr = N_Gram_CGGA
cnt = 130	feature = 450	correl = 0.0535219	descr = N_Gram_GCCA
cnt = 131	feature = 77	correl = 0.0682217	descr = Fold_of_RNAi_Sequence_Pos_14
cnt = 132	feature = 258	correl = 0.14948	descr = N_Gram_CAA
cnt = 133	feature = 679	correl = -0.0647196	descr = N_Gram_TTG
cnt = 134	feature = 583	correl = 0.0451932	descr = N_Gram_TCA
cnt = 135	feature = 662	correl = -0.0824298	descr = N_Gram_TTA
cnt = 136	feature = 541	correl = 0.161508	descr = N_Gram_GTG
cnt = 137	feature = 500	correl = 0.0468315	descr = N_Gram_GGCG
cnt = 138	feature = 623	correl = -0.101491	descr = N_Gram_TCTT
cnt = 139	feature = 363	correl = -0.0513034	descr = N_Gram_CT
cnt = 140	feature = 86	correl = 0.0884466	descr = Xue_Structure_Feature_C110
cnt = 141	feature = 481	correl = 0.134543	descr = N_Gram_GGA
cnt = 142	feature = 66	correl = -0.077225	descr = PF_RNAi_Fold_3'Free_Count
cnt = 143	feature = 494	correl = 0.139004	descr = N_Gram_GGC
cnt = 144	feature = 661	correl = -0.122374	descr = N_Gram_TT
cnt = 145	feature = 340	correl = 0.0768058	descr = N_Gram_CGG
cnt = 146	feature = 64	correl = -0.186881	descr = PF_RNAi_Fold_Energy
num rows = 521
num_elements = 76587
*
optimization finished, #iter = 406
nu = 0.626782
obj = -54.855413, rho = -0.133913
nSV = 367, nBSV = 287
num rows = 58
num_elements = 8526
*
optimization finished, #iter = 30
nu = 0.591610
obj = -6.856856, rho = -0.479817
nSV = 42, nBSV = 27
*
optimization finished, #iter = 406
nu = 0.626782
obj = -54.855413, rho = -0.133913
nSV = 367, nBSV = 287
CFS merit scores = 1.30767
CFS merit scores = 1.57322
CFS merit scores = 1.8237
CFS merit scores = 2.05781
CFS merit scores = 2.27113
CFS merit scores = 2.46505
CFS merit scores = 2.64474
CFS merit scores = 2.81105
CFS merit scores = 2.96504
CFS merit scores = 3.10928
CFS merit scores = 3.24597
CFS merit scores = 3.37588
CFS merit scores = 3.4994
CFS merit scores = 3.61698
CFS merit scores = 3.72932
CFS merit scores = 3.83661
CFS merit scores = 3.93882
CFS merit scores = 4.0369
CFS merit scores = 4.13069
CFS merit scores = 4.22148
CFS merit scores = 4.30741
CFS merit scores = 4.38972
CFS merit scores = 4.46896
CFS merit scores = 4.54439
CFS merit scores = 4.61717
CFS merit scores = 4.68718
CFS merit scores = 4.75283
CFS merit scores = 4.81387
CFS merit scores = 4.87236
CFS merit scores = 4.92816
CFS merit scores = 4.97123
CFS merit scores = 5.00782
CFS merit scores = 5.04345
CFS merit scores = 5.07401
CFS merit scores = 5.10228
CFS merit scores = 5.12901
CFS merit scores = 5.15231
CFS merit scores = 5.16856
CFS merit scores = 5.18554
CFS merit scores = 5.20045
CFS merit scores = 5.21355
CFS merit scores = 5.22669
CFS merit scores = 5.23708
CFS merit scores = 5.24705
CFS merit scores = 5.25741
CFS merit scores = 5.26747
CFS merit scores = 5.27528
CFS merit scores = 5.28344
CFS merit scores = 5.29093
CFS merit scores = 5.29835
CFS merit scores = 5.30492
CFS merit scores = 5.31034
CFS merit scores = 5.31588
CFS merit scores = 5.32139
CFS merit scores = 5.32578
CFS merit scores = 5.33062
CFS merit scores = 5.3346
CFS merit scores = 5.33259
CFS merit scores = 5.32996
CFS merit scores = 5.32816
CFS merit scores = 5.32665
CFS merit scores = 5.32614
CFS merit scores = 5.32404
CFS merit scores = 5.32237
CFS merit scores = 5.3204
CFS merit scores = 5.31793
CFS merit scores = 5.31443
CFS merit scores = 5.31109
CFS merit scores = 5.30715
CFS merit scores = 5.30321
CFS merit scores = 5.29883
CFS merit scores = 5.29297
CFS merit scores = 5.2875
CFS merit scores = 5.28209
CFS merit scores = 5.27494
CFS merit scores = 5.26743
CFS merit scores = 5.26008
CFS merit scores = 5.25292
CFS merit scores = 5.24613
CFS merit scores = 5.2392
CFS merit scores = 5.23161
CFS merit scores = 5.22345
CFS merit scores = 5.2153
CFS merit scores = 5.20778
CFS merit scores = 5.19942
CFS merit scores = 5.19182
CFS merit scores = 5.18483
CFS merit scores = 5.17787
CFS merit scores = 5.17083
CFS merit scores = 5.16318
CFS merit scores = 5.15633
CFS merit scores = 5.14831
CFS merit scores = 5.14032
CFS merit scores = 5.13181
CFS merit scores = 5.12352
CFS merit scores = 5.11567
CFS merit scores = 5.10771
CFS merit scores = 5.10019
CFS merit scores = 5.09255
CFS merit scores = 5.08529
CFS merit scores = 5.07832
CFS merit scores = 5.07142
CFS merit scores = 5.06368
CFS merit scores = 5.05609
CFS merit scores = 5.04757
CFS merit scores = 5.03918
CFS merit scores = 5.02941
CFS merit scores = 5.01997
CFS merit scores = 5.01047
CFS merit scores = 5.00135
CFS merit scores = 4.99237
CFS merit scores = 4.98337
CFS merit scores = 4.97478
CFS merit scores = 4.96627
CFS merit scores = 4.95831
CFS merit scores = 4.94956
CFS merit scores = 4.9407
CFS merit scores = 4.9321
CFS merit scores = 4.92384
CFS merit scores = 4.91547
CFS merit scores = 4.90713
CFS merit scores = 4.89918
CFS merit scores = 4.89079
CFS merit scores = 4.88169
CFS merit scores = 4.87284
CFS merit scores = 4.8641
CFS merit scores = 4.8546
CFS merit scores = 4.8455
CFS merit scores = 4.83667
CFS merit scores = 4.82746
CFS merit scores = 4.81725
CFS merit scores = 4.80724
CFS merit scores = 4.79637
CFS merit scores = 4.78549
CFS merit scores = 4.77357
CFS merit scores = 4.76138
CFS merit scores = 4.74948
CFS merit scores = 4.73674
CFS merit scores = 4.72436
CFS merit scores = 4.71092
CFS merit scores = 4.69779
CFS merit scores = 4.68315
CFS merit scores = 4.6683
CFS merit scores = 4.6532
CFS merit scores = 4.63806
CFS merit scores = 4.62301
CFS merit scores = 4.60596
CFS merit scores = 4.58821
CFS merit scores = 4.56894
CFS merit scores = 4.54501
CFS merit scores = 4.52112
CFS merit scores = 4.49548
CFS merit scores = 4.46736
cnt = 1	feature = 58	correl = -0.307672	descr = Gibbs_of_Target_Sequence__Pos_19_Step_1
cnt = 2	feature = 472	correl = -0.150363	descr = N_Gram_GCGTC
cnt = 3	feature = 619	correl = 0.0944683	descr = N_Gram_TCGGC
cnt = 4	feature = 361	correl = 0.0705217	descr = N_Gram_CGTGA
cnt = 5	feature = 606	correl = 0.0522095	descr = N_Gram_TCCCG
cnt = 6	feature = 363	correl = 0.0789734	descr = N_Gram_CGTGG
cnt = 7	feature = 425	correl = 0.0459803	descr = N_Gram_GATAC
cnt = 8	feature = 555	correl = 0.0473666	descr = N_Gram_GTGTA
cnt = 9	feature = 604	correl = 0.0611067	descr = N_Gram_TCCCA
cnt = 10	feature = 322	correl = 0.0672847	descr = N_Gram_CCTCA
cnt = 11	feature = 649	correl = 0.0522095	descr = N_Gram_TGCCG
cnt = 12	feature = 265	correl = -0.0510587	descr = N_Gram_CACCC
cnt = 13	feature = 417	correl = 0.0966337	descr = N_Gram_GACTA
cnt = 14	feature = 697	correl = 0.0784451	descr = N_Gram_TTGCA
cnt = 15	feature = 623	correl = 0.056568	descr = N_Gram_TCTAC
cnt = 16	feature = 449	correl = -0.0451669	descr = N_Gram_GCATG
cnt = 17	feature = 305	correl = 0.114781	descr = N_Gram_CCCCC
cnt = 18	feature = 309	correl = 0.0689214	descr = N_Gram_CCCGC
cnt = 19	feature = 226	correl = 0.0963392	descr = N_Gram_ATATA
cnt = 20	feature = 334	correl = 0.0569573	descr = N_Gram_CGAGG
cnt = 21	feature = 321	correl = 0.0555615	descr = N_Gram_CCTAT
cnt = 22	feature = 516	correl = 0.0676026	descr = N_Gram_GGGGC
cnt = 23	feature = 244	correl = -0.068687	descr = N_Gram_ATTAC
cnt = 24	feature = 231	correl = -0.096687	descr = N_Gram_ATCGG
cnt = 25	feature = 343	correl = 0.0639507	descr = N_Gram_CGGAA
cnt = 26	feature = 279	correl = 0.04669	descr = N_Gram_CAGGG
cnt = 27	feature = 583	correl = -0.0443184	descr = N_Gram_TAGAT
cnt = 28	feature = 681	correl = -0.103736	descr = N_Gram_TTATA
cnt = 29	feature = 416	correl = -0.103688	descr = N_Gram_GACGT
cnt = 30	feature = 225	correl = 0.0469528	descr = N_Gram_ATAGC
cnt = 31	feature = 228	correl = -0.0524788	descr = N_Gram_ATCAT
cnt = 32	feature = 292	correl = 0.0516743	descr = N_Gram_CCAAT
cnt = 33	feature = 383	correl = -0.0769531	descr = N_Gram_CTGAT
cnt = 34	feature = 388	correl = 0.0587143	descr = N_Gram_CTGTG
cnt = 35	feature = 468	correl = 0.0545127	descr = N_Gram_GCGGA
cnt = 36	feature = 303	correl = 0.0840852	descr = N_Gram_CCCAC
cnt = 37	feature = 525	correl = -0.0686245	descr = N_Gram_GGTAA
cnt = 38	feature = 337	correl = -0.0585454	descr = N_Gram_CGATC
cnt = 39	feature = 364	correl = 0.0538781	descr = N_Gram_CGTGT
cnt = 40	feature = 399	correl = 0.0845057	descr = N_Gram_CTTGG
cnt = 41	feature = 466	correl = 0.0457616	descr = N_Gram_GCGCC
cnt = 42	feature = 441	correl = 0.0743071	descr = N_Gram_GCACT
cnt = 43	feature = 407	correl = 0.0643379	descr = N_Gram_GACA
cnt = 44	feature = 291	correl = 0.0650369	descr = N_Gram_CCAAG
cnt = 45	feature = 255	correl = 0.0533561	descr = N_Gram_CAAAG
cnt = 46	feature = 662	correl = 0.0532989	descr = N_Gram_TGGGA
cnt = 47	feature = 529	correl = 0.0553621	descr = N_Gram_GGTGC
cnt = 48	feature = 545	correl = -0.0769329	descr = N_Gram_GTCTT
cnt = 49	feature = 324	correl = 0.0885261	descr = N_Gram_CCTCG
cnt = 50	feature = 605	correl = 0.0526773	descr = N_Gram_TCCCC
cnt = 51	feature = 500	correl = 0.141104	descr = N_Gram_GGCCT
cnt = 52	feature = 235	correl = 0.0601557	descr = N_Gram_ATCTT
cnt = 53	feature = 426	correl = 0.0508805	descr = N_Gram_GATAT
cnt = 54	feature = 437	correl = 0.105457	descr = N_Gram_GCAA
cnt = 55	feature = 274	correl = 0.0546265	descr = N_Gram_CAGCC
cnt = 56	feature = 505	correl = 0.154507	descr = N_Gram_GGCTT
cnt = 57	feature = 241	correl = -0.049051	descr = N_Gram_ATGCT
cnt = 58	feature = 207	correl = 0.0447335	descr = N_Gram_AGTA
cnt = 59	feature = 674	correl = 0.0508267	descr = N_Gram_TGTGT
cnt = 60	feature = 631	correl = -0.12351	descr = N_Gram_TCTTA
cnt = 61	feature = 313	correl = 0.0463148	descr = N_Gram_CCGA
cnt = 62	feature = 508	correl = 0.0966337	descr = N_Gram_GGGAC
cnt = 63	feature = 609	correl = -0.0960283	descr = N_Gram_TCCGG
cnt = 64	feature = 382	correl = 0.0456416	descr = N_Gram_CTGAC
cnt = 65	feature = 375	correl = -0.0945249	descr = N_Gram_CTCAT
cnt = 66	feature = 494	correl = 0.0538293	descr = N_Gram_GGCAG
cnt = 67	feature = 539	correl = 0.0514266	descr = N_Gram_GTCCC
cnt = 68	feature = 593	correl = 0.106025	descr = N_Gram_TCACC
cnt = 69	feature = 219	correl = -0.116476	descr = N_Gram_ATAA
cnt = 70	feature = 457	correl = 0.0468005	descr = N_Gram_GCCGC
cnt = 71	feature = 386	correl = 0.0566061	descr = N_Gram_CTGGA
cnt = 72	feature = 541	correl = -0.139915	descr = N_Gram_GTCGA
cnt = 73	feature = 290	correl = 0.0681048	descr = N_Gram_CCAAA
cnt = 74	feature = 13	correl = -0.106593	descr = Position_Specific_Bin_Base_5_Base_A
cnt = 75	feature = 580	correl = -0.0585988	descr = N_Gram_TACTT
cnt = 76	feature = 24	correl = -0.0757129	descr = Position_Specific_Bin_Base_11_Base_G
cnt = 77	feature = 661	correl = 0.10714	descr = N_Gram_TGGG
cnt = 78	feature = 557	correl = 0.0531905	descr = N_Gram_GTGTT
cnt = 79	feature = 23	correl = 0.0709762	descr = Position_Specific_Bin_Base_10_Base_T
cnt = 80	feature = 267	correl = 0.0875162	descr = N_Gram_CACCT
cnt = 81	feature = 52	correl = -0.07153	descr = Gibbs_of_Target_Sequence__Pos_8_Step_1
cnt = 82	feature = 467	correl = 0.0832831	descr = N_Gram_GCGG
cnt = 83	feature = 77	correl = -0.0568313	descr = Xue_Structure_Feature_A110
cnt = 84	feature = 446	correl = 0.0504378	descr = N_Gram_GCAGT
cnt = 85	feature = 304	correl = 0.0702682	descr = N_Gram_CCCC
cnt = 86	feature = 391	correl = -0.118168	descr = N_Gram_CTTAT
cnt = 87	feature = 475	correl = 0.0630263	descr = N_Gram_GCTG
cnt = 88	feature = 351	correl = 0.135189	descr = N_Gram_CGGGC
cnt = 89	feature = 440	correl = 0.079112	descr = N_Gram_GCAC
cnt = 90	feature = 8	correl = -0.0766174	descr = Position_Specific_Bin_Base_2_Base_G
cnt = 91	feature = 39	correl = -0.0753907	descr = Position_Specific_Bin_Base_17_Base_T
cnt = 92	feature = 273	correl = 0.101061	descr = N_Gram_CAGCA
cnt = 93	feature = 350	correl = 0.107818	descr = N_Gram_CGGGA
cnt = 94	feature = 284	correl = 0.112201	descr = N_Gram_CATCC
cnt = 95	feature = 473	correl = 0.0951915	descr = N_Gram_GCGTG
cnt = 96	feature = 497	correl = 0.095666	descr = N_Gram_GGCCA
cnt = 97	feature = 413	correl = -0.0782646	descr = N_Gram_GACG
cnt = 98	feature = 616	correl = -0.11223	descr = N_Gram_TCGAG
cnt = 99	feature = 32	correl = 0.0841844	descr = Position_Specific_Bin_Base_14_Base_T
cnt = 100	feature = 72	correl = 0.108104	descr = Fold_of_RNAi_Sequence_Pos_13
cnt = 101	feature = 28	correl = -0.123833	descr = Position_Specific_Bin_Base_12_Base_T
cnt = 102	feature = 36	correl = -0.0487017	descr = Position_Specific_Bin_Base_17_Base_A
cnt = 103	feature = 612	correl = -0.0616462	descr = N_Gram_TCCTC
cnt = 104	feature = 602	correl = -0.146788	descr = N_Gram_TCCAG
cnt = 105	feature = 308	correl = 0.0864573	descr = N_Gram_CCCG
cnt = 106	feature = 477	correl = 0.0685135	descr = N_Gram_GCTT
cnt = 107	feature = 340	correl = 0.0843153	descr = N_Gram_CGCCG
cnt = 108	feature = 327	correl = -0.0743195	descr = N_Gram_CCTTC
cnt = 109	feature = 645	correl = 0.0990614	descr = N_Gram_TGCA
cnt = 110	feature = 69	correl = 0.0960731	descr = Fold_of_RNAi_Sequence_Pos_9
cnt = 111	feature = 660	correl = 0.147824	descr = N_Gram_TGGCT
cnt = 112	feature = 14	correl = 0.0729509	descr = Position_Specific_Bin_Base_5_Base_C
cnt = 113	feature = 544	correl = -0.0836642	descr = N_Gram_GTCT
cnt = 114	feature = 35	correl = 0.0606741	descr = Position_Specific_Bin_Base_16_Base_G
cnt = 115	feature = 40	correl = -0.282118	descr = Position_Specific_Bin_Base_18_Base_A
cnt = 116	feature = 711	correl = -0.131475	descr = N_Gram_TTTTT
cnt = 117	feature = 460	correl = 0.107	descr = N_Gram_GCCT
cnt = 118	feature = 592	correl = 0.0492018	descr = N_Gram_TCAC
cnt = 119	feature = 17	correl = 0.114787	descr = Position_Specific_Bin_Base_6_Base_C
cnt = 120	feature = 509	correl = 0.105736	descr = N_Gram_GGGAG
cnt = 121	feature = 390	correl = -0.0658128	descr = N_Gram_CTTA
cnt = 122	feature = 690	correl = -0.201791	descr = N_Gram_TTCTC
cnt = 123	feature = 481	correl = 0.0533468	descr = N_Gram_GGAA
cnt = 124	feature = 105	correl = 0.12693	descr = Fold_of_Target_NoEndbrace_noends_Pos_17
cnt = 125	feature = 73	correl = 0.0679381	descr = Fold_of_RNAi_Sequence_Pos_14
cnt = 126	feature = 342	correl = 0.0758056	descr = N_Gram_CGGA
cnt = 127	feature = 357	correl = -0.111191	descr = N_Gram_CGTC
cnt = 128	feature = 54	correl = -0.105255	descr = Gibbs_of_Target_Sequence__Pos_13_Step_1
cnt = 129	feature = 79	correl = 0.1176	descr = Xue_Structure_Feature_A101
cnt = 130	feature = 579	correl = -0.0643994	descr = N_Gram_TACT
cnt = 131	feature = 504	correl = 0.0809913	descr = N_Gram_GGCT
cnt = 132	feature = 82	correl = 0.0473888	descr = Xue_Structure_Feature_C100
cnt = 133	feature = 252	correl = 0.124289	descr = N_Gram_CAA
cnt = 134	feature = 540	correl = -0.104129	descr = N_Gram_GTCG
cnt = 135	feature = 456	correl = 0.0470482	descr = N_Gram_GCCG
cnt = 136	feature = 276	correl = -0.138667	descr = N_Gram_CAGCT
cnt = 137	feature = 64	correl = 0.200631	descr = Fold_of_RNAi_Sequence_Pos_1
cnt = 138	feature = 67	correl = 0.0539575	descr = Fold_of_RNAi_Sequence_Pos_4
cnt = 139	feature = 510	correl = 0.133195	descr = N_Gram_GGGC
cnt = 140	feature = 57	correl = -0.185372	descr = Gibbs_of_Target_Sequence__Pos_18_Step_1
cnt = 141	feature = 691	correl = -0.102603	descr = N_Gram_TTCTT
cnt = 142	feature = 546	correl = 0.18024	descr = N_Gram_GTG
cnt = 143	feature = 655	correl = 0.0828624	descr = N_Gram_TGG
cnt = 144	feature = 338	correl = 0.0569033	descr = N_Gram_CGCC
cnt = 145	feature = 703	correl = -0.0952573	descr = N_Gram_TTTC
cnt = 146	feature = 496	correl = 0.177325	descr = N_Gram_GGCC
cnt = 147	feature = 599	correl = -0.0864073	descr = N_Gram_TCC
cnt = 148	feature = 80	correl = 0.109024	descr = Xue_Structure_Feature_C111
cnt = 149	feature = 341	correl = 0.0824102	descr = N_Gram_CGG
cnt = 150	feature = 450	correl = 0.105854	descr = N_Gram_GCC
cnt = 151	feature = 492	correl = 0.162124	descr = N_Gram_GGC
cnt = 152	feature = 86	correl = -0.102472	descr = Xue_Structure_Feature_C000
cnt = 153	feature = 60	correl = -0.196859	descr = PF_RNAi_Fold_Energy
num rows = 521
num_elements = 80234
*
optimization finished, #iter = 427
nu = 0.621727
obj = -54.190646, rho = -0.100165
nSV = 364, nBSV = 287
num rows = 58
num_elements = 8932
*
optimization finished, #iter = 40
nu = 0.614453
obj = -6.503806, rho = -0.373092
nSV = 43, nBSV = 25
*
optimization finished, #iter = 427
nu = 0.621727
obj = -54.190646, rho = -0.100165
nSV = 364, nBSV = 287
CFS merit scores = 1.35103
CFS merit scores = 1.57219
CFS merit scores = 1.82599
CFS merit scores = 2.04842
CFS merit scores = 2.25371
CFS merit scores = 2.44002
CFS merit scores = 2.61066
CFS merit scores = 2.76959
CFS merit scores = 2.91989
CFS merit scores = 3.06277
CFS merit scores = 3.19817
CFS merit scores = 3.32689
CFS merit scores = 3.45002
CFS merit scores = 3.56822
CFS merit scores = 3.68228
CFS merit scores = 3.7926
CFS merit scores = 3.89679
CFS merit scores = 3.99572
CFS merit scores = 4.09115
CFS merit scores = 4.18351
CFS merit scores = 4.2729
CFS merit scores = 4.35974
CFS merit scores = 4.44407
CFS merit scores = 4.52442
CFS merit scores = 4.60246
CFS merit scores = 4.67392
CFS merit scores = 4.74241
CFS merit scores = 4.80074
CFS merit scores = 4.85627
CFS merit scores = 4.91014
CFS merit scores = 4.95844
CFS merit scores = 5.00333
CFS merit scores = 5.04348
CFS merit scores = 5.07928
CFS merit scores = 5.11238
CFS merit scores = 5.14246
CFS merit scores = 5.16874
CFS merit scores = 5.19396
CFS merit scores = 5.21755
CFS merit scores = 5.24125
CFS merit scores = 5.26489
CFS merit scores = 5.287
CFS merit scores = 5.3063
CFS merit scores = 5.32586
CFS merit scores = 5.34269
CFS merit scores = 5.3593
CFS merit scores = 5.37522
CFS merit scores = 5.39052
CFS merit scores = 5.40596
CFS merit scores = 5.41594
CFS merit scores = 5.42637
CFS merit scores = 5.43556
CFS merit scores = 5.44329
CFS merit scores = 5.44742
CFS merit scores = 5.45022
CFS merit scores = 5.45167
CFS merit scores = 5.45332
CFS merit scores = 5.45487
CFS merit scores = 5.45682
CFS merit scores = 5.45712
CFS merit scores = 5.45706
CFS merit scores = 5.45748
CFS merit scores = 5.45815
CFS merit scores = 5.45869
CFS merit scores = 5.45813
CFS merit scores = 5.45526
CFS merit scores = 5.4485
CFS merit scores = 5.44083
CFS merit scores = 5.43331
CFS merit scores = 5.42527
CFS merit scores = 5.41759
CFS merit scores = 5.41032
CFS merit scores = 5.40355
CFS merit scores = 5.39679
CFS merit scores = 5.38975
CFS merit scores = 5.38283
CFS merit scores = 5.37544
CFS merit scores = 5.3667
CFS merit scores = 5.35713
CFS merit scores = 5.347
CFS merit scores = 5.33741
CFS merit scores = 5.32826
CFS merit scores = 5.31993
CFS merit scores = 5.3088
CFS merit scores = 5.29796
CFS merit scores = 5.28674
CFS merit scores = 5.27648
CFS merit scores = 5.26682
CFS merit scores = 5.25631
CFS merit scores = 5.24555
CFS merit scores = 5.23493
CFS merit scores = 5.22481
CFS merit scores = 5.21384
CFS merit scores = 5.20218
CFS merit scores = 5.19152
CFS merit scores = 5.18111
CFS merit scores = 5.17106
CFS merit scores = 5.16047
CFS merit scores = 5.14975
CFS merit scores = 5.13942
CFS merit scores = 5.12822
CFS merit scores = 5.11645
CFS merit scores = 5.10467
CFS merit scores = 5.09314
CFS merit scores = 5.08146
CFS merit scores = 5.07041
CFS merit scores = 5.05956
CFS merit scores = 5.04841
CFS merit scores = 5.03741
CFS merit scores = 5.02569
CFS merit scores = 5.01294
CFS merit scores = 5.00062
CFS merit scores = 4.98839
CFS merit scores = 4.97517
CFS merit scores = 4.96161
CFS merit scores = 4.94796
CFS merit scores = 4.93435
CFS merit scores = 4.92128
CFS merit scores = 4.90828
CFS merit scores = 4.89513
CFS merit scores = 4.88165
CFS merit scores = 4.86858
CFS merit scores = 4.85541
CFS merit scores = 4.84228
CFS merit scores = 4.82873
CFS merit scores = 4.81514
CFS merit scores = 4.80111
CFS merit scores = 4.7875
CFS merit scores = 4.77308
CFS merit scores = 4.7569
CFS merit scores = 4.74093
CFS merit scores = 4.72546
CFS merit scores = 4.70976
CFS merit scores = 4.69378
CFS merit scores = 4.67799
CFS merit scores = 4.6616
CFS merit scores = 4.64586
CFS merit scores = 4.62995
CFS merit scores = 4.61223
CFS merit scores = 4.59374
CFS merit scores = 4.57068
CFS merit scores = 4.54646
CFS merit scores = 4.50914
cnt = 1	feature = 57	correl = -0.351026	descr = Gibbs_of_Target_Sequence__Pos_20_Step_1
cnt = 2	feature = 291	correl = 0.108972	descr = N_Gram_CCAA
cnt = 3	feature = 267	correl = -0.0776467	descr = N_Gram_CACGA
cnt = 4	feature = 437	correl = -0.0557194	descr = N_Gram_GATCG
cnt = 5	feature = 219	correl = -0.0502394	descr = N_Gram_ATAAT
cnt = 6	feature = 407	correl = 0.101285	descr = N_Gram_GAAAG
cnt = 7	feature = 450	correl = 0.072894	descr = N_Gram_GCAAT
cnt = 8	feature = 467	correl = -0.0562543	descr = N_Gram_GCCGT
cnt = 9	feature = 228	correl = -0.0492157	descr = N_Gram_ATCGC
cnt = 10	feature = 692	correl = 0.0445382	descr = N_Gram_TTCGA
cnt = 11	feature = 505	correl = -0.0572984	descr = N_Gram_GGCAC
cnt = 12	feature = 390	correl = 0.055997	descr = N_Gram_CTGGG
cnt = 13	feature = 364	correl = 0.0788865	descr = N_Gram_CGTGG
cnt = 14	feature = 342	correl = 0.0570669	descr = N_Gram_CGCTA
cnt = 15	feature = 540	correl = 0.0503943	descr = N_Gram_GTATA
cnt = 16	feature = 340	correl = 0.0451013	descr = N_Gram_CGCCA
cnt = 17	feature = 472	correl = 0.0445806	descr = N_Gram_GCGAG
cnt = 18	feature = 500	correl = 0.089506	descr = N_Gram_GGAGT
cnt = 19	feature = 579	correl = 0.0740259	descr = N_Gram_TAAGC
cnt = 20	feature = 623	correl = 0.0737083	descr = N_Gram_TCGGA
cnt = 21	feature = 237	correl = -0.0454569	descr = N_Gram_ATGCA
cnt = 22	feature = 529	correl = 0.0517626	descr = N_Gram_GGGGG
cnt = 23	feature = 510	correl = 0.0497675	descr = N_Gram_GGCCG
cnt = 24	feature = 309	correl = 0.0688261	descr = N_Gram_CCCGC
cnt = 25	feature = 441	correl = 0.0542832	descr = N_Gram_GATGT
cnt = 26	feature = 609	correl = 0.061005	descr = N_Gram_TCCCA
cnt = 27	feature = 703	correl = 0.0589592	descr = N_Gram_TTGCA
cnt = 28	feature = 580	correl = -0.14	descr = N_Gram_TAAGT
cnt = 29	feature = 460	correl = 0.0928253	descr = N_Gram_GCCAG
cnt = 30	feature = 599	correl = 0.0488607	descr = N_Gram_TCAGA
cnt = 31	feature = 593	correl = -0.0565826	descr = N_Gram_TATTC
cnt = 32	feature = 278	correl = 0.0858995	descr = N_Gram_CAGGA
cnt = 33	feature = 539	correl = 0.0549123	descr = N_Gram_GGTTG
cnt = 34	feature = 255	correl = 0.0492396	descr = N_Gram_CAAGC
cnt = 35	feature = 351	correl = 0.0901555	descr = N_Gram_CGGGA
cnt = 36	feature = 386	correl = -0.0553155	descr = N_Gram_CTCTC
cnt = 37	feature = 466	correl = 0.072319	descr = N_Gram_GCCGG
cnt = 38	feature = 321	correl = -0.108383	descr = N_Gram_CCTCC
cnt = 39	feature = 396	correl = 0.0494568	descr = N_Gram_CTTCC
cnt = 40	feature = 448	correl = 0.0608259	descr = N_Gram_GCAAA
cnt = 41	feature = 305	correl = 0.0839686	descr = N_Gram_CCCAC
cnt = 42	feature = 509	correl = 0.0890522	descr = N_Gram_GGCCC
cnt = 43	feature = 222	correl = 0.0732557	descr = N_Gram_ATAGT
cnt = 44	feature = 590	correl = 0.07769	descr = N_Gram_TAGTC
cnt = 45	feature = 337	correl = -0.0463533	descr = N_Gram_CGATG
cnt = 46	feature = 596	correl = 0.0535565	descr = N_Gram_TCAAG
cnt = 47	feature = 416	correl = -0.0637454	descr = N_Gram_GACCT
cnt = 48	feature = 425	correl = -0.0479501	descr = N_Gram_GAGCC
cnt = 49	feature = 322	correl = 0.060428	descr = N_Gram_CCTCG
cnt = 50	feature = 541	correl = -0.062694	descr = N_Gram_GTATC
cnt = 51	feature = 649	correl = -0.048882	descr = N_Gram_TGATC
cnt = 52	feature = 655	correl = -0.142705	descr = N_Gram_TGCG
cnt = 53	feature = 602	correl = -0.0550172	descr = N_Gram_TCATA
cnt = 54	feature = 662	correl = -0.10154	descr = N_Gram_TGGCG
cnt = 55	feature = 605	correl = 0.0922761	descr = N_Gram_TCCAA
cnt = 56	feature = 440	correl = -0.0665899	descr = N_Gram_GATGC
cnt = 57	feature = 527	correl = 0.0708556	descr = N_Gram_GGGGA
cnt = 58	feature = 274	correl = 0.0545108	descr = N_Gram_CAGCC
cnt = 59	feature = 606	correl = -0.0634811	descr = N_Gram_TCCAC
cnt = 60	feature = 313	correl = 0.0706988	descr = N_Gram_CCGGC
cnt = 61	feature = 241	correl = -0.0734402	descr = N_Gram_ATTAC
cnt = 62	feature = 711	correl = 0.0461979	descr = N_Gram_TTTCA
cnt = 63	feature = 612	correl = -0.0748541	descr = N_Gram_TCCGC
cnt = 64	feature = 231	correl = 0.0797974	descr = N_Gram_ATCTG
cnt = 65	feature = 514	correl = 0.0780795	descr = N_Gram_GGCGG
cnt = 66	feature = 334	correl = -0.090811	descr = N_Gram_CGAGT
cnt = 67	feature = 497	correl = 0.0986263	descr = N_Gram_GGACG
cnt = 68	feature = 501	correl = -0.101171	descr = N_Gram_GGATC
cnt = 69	feature = 546	correl = -0.091129	descr = N_Gram_GTCCA
cnt = 70	feature = 426	correl = 0.0911086	descr = N_Gram_GAGCT
cnt = 71	feature = 690	correl = 0.075369	descr = N_Gram_TTCCA
cnt = 72	feature = 525	correl = 0.0777578	descr = N_Gram_GGGCG
cnt = 73	feature = 265	correl = 0.0739212	descr = N_Gram_CACCT
cnt = 74	feature = 226	correl = 0.0736043	descr = N_Gram_ATCAG
cnt = 75	feature = 363	correl = 0.11555	descr = N_Gram_CGTGC
cnt = 76	feature = 235	correl = -0.0633511	descr = N_Gram_ATGAT
cnt = 77	feature = 487	correl = 0.0713594	descr = N_Gram_GCTGG
cnt = 78	feature = 468	correl = 0.0886763	descr = N_Gram_GCCT
cnt = 79	feature = 496	correl = 0.102968	descr = N_Gram_GGACC
cnt = 80	feature = 508	correl = 0.102806	descr = N_Gram_GGCCA
cnt = 81	feature = 308	correl = 0.0968647	descr = N_Gram_CCCG
cnt = 82	feature = 713	correl = -0.0576182	descr = N_Gram_TTTCG
cnt = 83	feature = 399	correl = -0.0827461	descr = N_Gram_CTTGA
cnt = 84	feature = 13	correl = -0.125111	descr = Position_Specific_Bin_Base_5_Base_A
cnt = 85	feature = 24	correl = -0.0910926	descr = Position_Specific_Bin_Base_11_Base_G
cnt = 86	feature = 382	correl = -0.053954	descr = N_Gram_CTCCG
cnt = 87	feature = 28	correl = -0.119936	descr = Position_Specific_Bin_Base_12_Base_T
cnt = 88	feature = 456	correl = 0.113531	descr = N_Gram_GCATC
cnt = 89	feature = 563	correl = 0.0777447	descr = N_Gram_GTGT
cnt = 90	feature = 32	correl = 0.093727	descr = Position_Specific_Bin_Base_14_Base_T
cnt = 91	feature = 674	correl = 0.0581474	descr = N_Gram_TGTCC
cnt = 92	feature = 388	correl = 0.0463813	descr = N_Gram_CTGC
cnt = 93	feature = 17	correl = 0.104792	descr = Position_Specific_Bin_Base_6_Base_C
cnt = 94	feature = 77	correl = 0.0658704	descr = Xue_Structure_Feature_A100
cnt = 95	feature = 619	correl = -0.0871725	descr = N_Gram_TCGA
cnt = 96	feature = 661	correl = 0.122443	descr = N_Gram_TGGCC
cnt = 97	feature = 252	correl = 0.0496247	descr = N_Gram_CAACA
cnt = 98	feature = 695	correl = -0.204811	descr = N_Gram_TTCTC
cnt = 99	feature = 616	correl = -0.0700986	descr = N_Gram_TCCTC
cnt = 100	feature = 324	correl = -0.0472097	descr = N_Gram_CCTGG
cnt = 101	feature = 352	correl = 0.14096	descr = N_Gram_CGGGC
cnt = 102	feature = 105	correl = -0.0783452	descr = Fold_of_Target_NoBeginbrace_noends_Pos_4
cnt = 103	feature = 8	correl = -0.0609869	descr = Position_Specific_Bin_Base_2_Base_G
cnt = 104	feature = 681	correl = -0.071987	descr = N_Gram_TTAC
cnt = 105	feature = 40	correl = 0.139588	descr = Position_Specific_Bin_Base_18_Base_C
cnt = 106	feature = 353	correl = -0.0517811	descr = N_Gram_CGGT
cnt = 107	feature = 52	correl = -0.179394	descr = Gibbs_of_Target_Sequence__Pos_14_Step_1
cnt = 108	feature = 69	correl = 0.0758556	descr = Fold_of_RNAi_Sequence_Pos_11
cnt = 109	feature = 73	correl = 0.0609044	descr = Fold_of_RNAi_Sequence_Pos_15
cnt = 110	feature = 477	correl = -0.0791223	descr = N_Gram_GCGT
cnt = 111	feature = 67	correl = 0.105863	descr = Fold_of_RNAi_Sequence_Pos_9
cnt = 112	feature = 304	correl = 0.0695853	descr = N_Gram_CCCA
cnt = 113	feature = 14	correl = 0.0891135	descr = Position_Specific_Bin_Base_5_Base_C
cnt = 114	feature = 35	correl = 0.132939	descr = Position_Specific_Bin_Base_16_Base_C
cnt = 115	feature = 341	correl = 0.0937968	descr = N_Gram_CGCCG
cnt = 116	feature = 39	correl = -0.267577	descr = Position_Specific_Bin_Base_18_Base_A
cnt = 117	feature = 26	correl = 0.172887	descr = Position_Specific_Bin_Base_12_Base_C
cnt = 118	feature = 207	correl = -0.094282	descr = N_Gram_AGTC
cnt = 119	feature = 691	correl = -0.0486398	descr = N_Gram_TTCG
cnt = 120	feature = 64	correl = 0.083141	descr = Fold_of_RNAi_Sequence_Pos_3
cnt = 121	feature = 545	correl = -0.0580049	descr = N_Gram_GTCC
cnt = 122	feature = 504	correl = 0.0734098	descr = N_Gram_GGCA
cnt = 123	feature = 76	correl = -0.059011	descr = Xue_Structure_Feature_A110
cnt = 124	feature = 717	correl = -0.1552	descr = N_Gram_TTTT
cnt = 125	feature = 82	correl = 0.0497266	descr = Xue_Structure_Feature_C011
cnt = 126	feature = 481	correl = 0.0646111	descr = N_Gram_GCT
cnt = 127	feature = 555	correl = 0.151964	descr = N_Gram_GTG
cnt = 128	feature = 473	correl = 0.0582656	descr = N_Gram_GCGCC
cnt = 129	feature = 54	correl = -0.120437	descr = Gibbs_of_Target_Sequence__Pos_17_Step_1
cnt = 130	feature = 314	correl = 0.128341	descr = N_Gram_CCGGG
cnt = 131	feature = 391	correl = -0.110851	descr = N_Gram_CTT
cnt = 132	feature = 327	correl = -0.0713729	descr = N_Gram_CGA
cnt = 133	feature = 446	correl = 0.122317	descr = N_Gram_GCA
cnt = 134	feature = 225	correl = -0.0514077	descr = N_Gram_ATC
cnt = 135	feature = 574	correl = -0.0639488	descr = N_Gram_TA
cnt = 136	feature = 697	correl = -0.0625514	descr = N_Gram_TTG
cnt = 137	feature = 80	correl = 0.080354	descr = Xue_Structure_Feature_C110
cnt = 138	feature = 303	correl = 0.0448825	descr = N_Gram_CCC
cnt = 139	feature = 60	correl = -0.0509974	descr = PF_RNAi_Fold_3'Free_Count
cnt = 140	feature = 86	correl = 0.108566	descr = Xue_Structure_Feature_G110
cnt = 141	feature = 79	correl = 0.0941971	descr = Xue_Structure_Feature_C111
cnt = 142	feature = 343	correl = 0.0747964	descr = N_Gram_CGG
cnt = 143	feature = 58	correl = -0.190267	descr = PF_RNAi_Fold_Energy
num rows = 521
num_elements = 75024
*
optimization finished, #iter = 413
nu = 0.612907
obj = -53.833937, rho = -0.054117
nSV = 361, nBSV = 275
num rows = 58
num_elements = 8352
*
optimization finished, #iter = 40
nu = 0.594201
obj = -6.264741, rho = -0.427757
nSV = 44, nBSV = 24
*
optimization finished, #iter = 413
nu = 0.612907
obj = -53.833937, rho = -0.054117
nSV = 361, nBSV = 275
CFS merit scores = 1.22163
CFS merit scores = 1.54385
CFS merit scores = 1.81248
CFS merit scores = 2.03779
CFS merit scores = 2.24387
CFS merit scores = 2.43318
CFS merit scores = 2.6098
CFS merit scores = 2.77538
CFS merit scores = 2.93171
CFS merit scores = 3.07426
CFS merit scores = 3.20976
CFS merit scores = 3.33302
CFS merit scores = 3.44771
CFS merit scores = 3.55625
CFS merit scores = 3.66029
CFS merit scores = 3.76008
CFS merit scores = 3.85348
CFS merit scores = 3.94235
CFS merit scores = 4.02849
CFS merit scores = 4.11105
CFS merit scores = 4.1895
CFS merit scores = 4.26535
CFS merit scores = 4.33916
CFS merit scores = 4.40969
CFS merit scores = 4.47791
CFS merit scores = 4.5437
CFS merit scores = 4.60732
CFS merit scores = 4.66877
CFS merit scores = 4.72786
CFS merit scores = 4.78045
CFS merit scores = 4.83067
CFS merit scores = 4.87754
CFS merit scores = 4.92183
CFS merit scores = 4.95983
CFS merit scores = 4.99677
CFS merit scores = 5.03006
CFS merit scores = 5.06122
CFS merit scores = 5.09094
CFS merit scores = 5.11663
CFS merit scores = 5.13872
CFS merit scores = 5.16042
CFS merit scores = 5.18246
CFS merit scores = 5.19926
CFS merit scores = 5.21591
CFS merit scores = 5.23238
CFS merit scores = 5.24961
CFS merit scores = 5.26605
CFS merit scores = 5.27932
CFS merit scores = 5.28305
CFS merit scores = 5.28717
CFS merit scores = 5.29173
CFS merit scores = 5.29695
CFS merit scores = 5.30114
CFS merit scores = 5.30194
CFS merit scores = 5.30266
CFS merit scores = 5.30395
CFS merit scores = 5.30562
CFS merit scores = 5.30775
CFS merit scores = 5.30952
CFS merit scores = 5.31193
CFS merit scores = 5.31391
CFS merit scores = 5.3121
CFS merit scores = 5.30917
CFS merit scores = 5.30606
CFS merit scores = 5.30367
CFS merit scores = 5.30155
CFS merit scores = 5.29781
CFS merit scores = 5.29345
CFS merit scores = 5.28874
CFS merit scores = 5.28402
CFS merit scores = 5.27786
CFS merit scores = 5.27161
CFS merit scores = 5.26535
CFS merit scores = 5.25915
CFS merit scores = 5.25281
CFS merit scores = 5.2468
CFS merit scores = 5.2394
CFS merit scores = 5.23144
CFS merit scores = 5.22232
CFS merit scores = 5.21273
CFS merit scores = 5.20276
CFS merit scores = 5.19209
CFS merit scores = 5.18056
CFS merit scores = 5.17013
CFS merit scores = 5.15997
CFS merit scores = 5.14857
CFS merit scores = 5.13727
CFS merit scores = 5.12514
CFS merit scores = 5.1135
CFS merit scores = 5.10191
CFS merit scores = 5.09061
CFS merit scores = 5.07885
CFS merit scores = 5.06781
CFS merit scores = 5.05675
CFS merit scores = 5.04609
CFS merit scores = 5.03391
CFS merit scores = 5.02242
CFS merit scores = 5.01046
CFS merit scores = 4.99854
CFS merit scores = 4.98695
CFS merit scores = 4.97547
CFS merit scores = 4.96301
CFS merit scores = 4.95069
CFS merit scores = 4.93862
CFS merit scores = 4.92597
CFS merit scores = 4.91411
CFS merit scores = 4.90219
CFS merit scores = 4.89035
CFS merit scores = 4.87858
CFS merit scores = 4.866
CFS merit scores = 4.85331
CFS merit scores = 4.84076
CFS merit scores = 4.82777
CFS merit scores = 4.81414
CFS merit scores = 4.80092
CFS merit scores = 4.78775
CFS merit scores = 4.77403
CFS merit scores = 4.76083
CFS merit scores = 4.74721
CFS merit scores = 4.73404
CFS merit scores = 4.71879
CFS merit scores = 4.70383
CFS merit scores = 4.68688
CFS merit scores = 4.66928
CFS merit scores = 4.6511
CFS merit scores = 4.63229
CFS merit scores = 4.61157
CFS merit scores = 4.59103
CFS merit scores = 4.57073
CFS merit scores = 4.54801
CFS merit scores = 4.52285
CFS merit scores = 4.49497
CFS merit scores = 4.46467
cnt = 1	feature = 674	correl = -0.221627	descr = N_Gram_TTCTC
cnt = 2	feature = 67	correl = 0.180286	descr = Fold_of_RNAi_Sequence_Pos_0
cnt = 3	feature = 361	correl = 0.0904271	descr = N_Gram_CTA
cnt = 4	feature = 357	correl = 0.0788089	descr = N_Gram_CGTGG
cnt = 5	feature = 574	correl = 0.0675531	descr = N_Gram_TATAT
cnt = 6	feature = 327	correl = -0.0492258	descr = N_Gram_CGACC
cnt = 7	feature = 606	correl = -0.0492258	descr = N_Gram_TCGCA
cnt = 8	feature = 505	correl = 0.0450415	descr = N_Gram_GGGCT
cnt = 9	feature = 309	correl = 0.0450415	descr = N_Gram_CCGCA
cnt = 10	feature = 304	correl = 0.0687388	descr = N_Gram_CCCGC
cnt = 11	feature = 351	correl = -0.0676911	descr = N_Gram_CGTAC
cnt = 12	feature = 321	correl = 0.0720865	descr = N_Gram_CCTGC
cnt = 13	feature = 472	correl = 0.120547	descr = N_Gram_GGAAA
cnt = 14	feature = 509	correl = 0.0928145	descr = N_Gram_GGGTC
cnt = 15	feature = 252	correl = 0.0616903	descr = N_Gram_CAAGC
cnt = 16	feature = 343	correl = 0.0496787	descr = N_Gram_CGGCC
cnt = 17	feature = 313	correl = -0.0641534	descr = N_Gram_CCGGT
cnt = 18	feature = 473	correl = -0.0498594	descr = N_Gram_GGAAC
cnt = 19	feature = 303	correl = 0.073181	descr = N_Gram_CCCGA
cnt = 20	feature = 334	correl = -0.0494292	descr = N_Gram_CGATG
cnt = 21	feature = 255	correl = 0.0520892	descr = N_Gram_CAATA
cnt = 22	feature = 404	correl = 0.0444698	descr = N_Gram_GACAC
cnt = 23	feature = 510	correl = -0.0444272	descr = N_Gram_GGGTT
cnt = 24	feature = 364	correl = 0.0661461	descr = N_Gram_CTAGG
cnt = 25	feature = 426	correl = 0.0484501	descr = N_Gram_GATTG
cnt = 26	feature = 382	correl = -0.0684932	descr = N_Gram_CTGCC
cnt = 27	feature = 546	correl = 0.0471497	descr = N_Gram_GTGTA
cnt = 28	feature = 492	correl = -0.084973	descr = N_Gram_GGCGA
cnt = 29	feature = 514	correl = 0.0551954	descr = N_Gram_GGTGC
cnt = 30	feature = 500	correl = 0.106148	descr = N_Gram_GGGAC
cnt = 31	feature = 337	correl = 0.0570008	descr = N_Gram_CGCTA
cnt = 32	feature = 516	correl = 0.0576326	descr = N_Gram_GGTTG
cnt = 33	feature = 267	correl = 0.0670594	descr = N_Gram_CACTC
cnt = 34	feature = 363	correl = 0.0563769	descr = N_Gram_CTACT
cnt = 35	feature = 441	correl = -0.045258	descr = N_Gram_GCATG
cnt = 36	feature = 529	correl = 0.0512049	descr = N_Gram_GTCCC
cnt = 37	feature = 596	correl = -0.0802348	descr = N_Gram_TCCGC
cnt = 38	feature = 226	correl = -0.095802	descr = N_Gram_ATCGG
cnt = 39	feature = 324	correl = -0.114938	descr = N_Gram_CCTTC
cnt = 40	feature = 605	correl = -0.14911	descr = N_Gram_TCGAG
cnt = 41	feature = 241	correl = 0.0669167	descr = N_Gram_ATTCC
cnt = 42	feature = 291	correl = -0.0447983	descr = N_Gram_CCACG
cnt = 43	feature = 340	correl = 0.0637315	descr = N_Gram_CGGAA
cnt = 44	feature = 508	correl = 0.0450415	descr = N_Gram_GGGGT
cnt = 45	feature = 437	correl = 0.062322	descr = N_Gram_GCAGC
cnt = 46	feature = 599	correl = 0.0553946	descr = N_Gram_TCCTA
cnt = 47	feature = 235	correl = -0.0659481	descr = N_Gram_ATGCT
cnt = 48	feature = 645	correl = 0.0920003	descr = N_Gram_TGGG
cnt = 49	feature = 290	correl = 0.0594077	descr = N_Gram_CCACC
cnt = 50	feature = 207	correl = 0.0975619	descr = N_Gram_AGTGT
cnt = 51	feature = 225	correl = -0.0492258	descr = N_Gram_ATCGC
cnt = 52	feature = 481	correl = -0.106626	descr = N_Gram_GGATC
cnt = 53	feature = 555	correl = -0.0479684	descr = N_Gram_GTTGT
cnt = 54	feature = 580	correl = 0.0952317	descr = N_Gram_TCACC
cnt = 55	feature = 425	correl = -0.0717742	descr = N_Gram_GATTA
cnt = 56	feature = 440	correl = 0.10902	descr = N_Gram_GCATC
cnt = 57	feature = 228	correl = 0.0796666	descr = N_Gram_ATCTG
cnt = 58	feature = 665	correl = -0.073479	descr = N_Gram_TTACC
cnt = 59	feature = 541	correl = 0.0570008	descr = N_Gram_GTGCG
cnt = 60	feature = 448	correl = 0.0721921	descr = N_Gram_GCCGG
cnt = 61	feature = 686	correl = 0.0546418	descr = N_Gram_TTGGT
cnt = 62	feature = 386	correl = 0.0450415	descr = N_Gram_CTTAC
cnt = 63	feature = 407	correl = 0.0591652	descr = N_Gram_GACCG
cnt = 64	feature = 305	correl = 0.0705893	descr = N_Gram_CCCGG
cnt = 65	feature = 416	correl = -0.105056	descr = N_Gram_GAGTT
cnt = 66	feature = 460	correl = 0.054097	descr = N_Gram_GCGGT
cnt = 67	feature = 496	correl = 0.154164	descr = N_Gram_GGCTT
cnt = 68	feature = 612	correl = -0.0777771	descr = N_Gram_TCTCA
cnt = 69	feature = 77	correl = -0.0508233	descr = Fold_of_RNAi_Sequence_Pos_18
cnt = 70	feature = 24	correl = -0.0554109	descr = Position_Specific_Bin_Base_9_Base_T
cnt = 71	feature = 375	correl = -0.0439351	descr = N_Gram_CTCCG
cnt = 72	feature = 467	correl = 0.0824739	descr = N_Gram_GCTGG
cnt = 73	feature = 619	correl = -0.0577328	descr = N_Gram_TCTTG
cnt = 74	feature = 39	correl = -0.0496727	descr = Position_Specific_Bin_Base_16_Base_T
cnt = 75	feature = 34	correl = 0.0449651	descr = Position_Specific_Bin_Base_14_Base_C
cnt = 76	feature = 57	correl = -0.100348	descr = Gibbs_of_Target_Sequence__Pos_13_Step_1
cnt = 77	feature = 450	correl = 0.119503	descr = N_Gram_GCCT
cnt = 78	feature = 341	correl = 0.103406	descr = N_Gram_CGGC
cnt = 79	feature = 466	correl = -0.0778558	descr = N_Gram_GCTCC
cnt = 80	feature = 631	correl = -0.126073	descr = N_Gram_TGATT
cnt = 81	feature = 563	correl = -0.0880709	descr = N_Gram_TAAG
cnt = 82	feature = 8	correl = -0.072672	descr = Position_Specific_Bin_Base_2_Base_A
cnt = 83	feature = 17	correl = 0.0832069	descr = Position_Specific_Bin_Base_5_Base_C
cnt = 84	feature = 655	correl = 0.0580018	descr = N_Gram_TGTCC
cnt = 85	feature = 231	correl = -0.0674853	descr = N_Gram_ATGA
cnt = 86	feature = 314	correl = 0.0671655	descr = N_Gram_CCGT
cnt = 87	feature = 274	correl = 0.133558	descr = N_Gram_CAGT
cnt = 88	feature = 14	correl = 0.0478372	descr = Position_Specific_Bin_Base_4_Base_C
cnt = 89	feature = 353	correl = -0.127818	descr = N_Gram_CGTCG
cnt = 90	feature = 649	correl = 0.0585371	descr = N_Gram_TGGT
cnt = 91	feature = 79	correl = -0.0599699	descr = Xue_Structure_Feature_A110
cnt = 92	feature = 23	correl = 0.05953	descr = Position_Specific_Bin_Base_9_Base_G
cnt = 93	feature = 579	correl = 0.0447217	descr = N_Gram_TCAC
cnt = 94	feature = 391	correl = -0.0864316	descr = N_Gram_CTTGA
cnt = 95	feature = 468	correl = 0.0608741	descr = N_Gram_GCTT
cnt = 96	feature = 36	correl = -0.122514	descr = Position_Specific_Bin_Base_16_Base_A
cnt = 97	feature = 265	correl = -0.0871877	descr = N_Gram_CACGA
cnt = 98	feature = 28	correl = 0.136225	descr = Position_Specific_Bin_Base_12_Base_C
cnt = 99	feature = 545	correl = 0.0783838	descr = N_Gram_GTGT
cnt = 100	feature = 73	correl = 0.0674259	descr = Fold_of_RNAi_Sequence_Pos_11
cnt = 101	feature = 32	correl = 0.08487	descr = Position_Specific_Bin_Base_13_Base_C
cnt = 102	feature = 105	correl = 0.155594	descr = Fold_of_Target_NoEndbrace_noends_Pos_18
cnt = 103	feature = 13	correl = -0.0659148	descr = Position_Specific_Bin_Base_4_Base_A
cnt = 104	feature = 540	correl = 0.0577975	descr = N_Gram_GTGC
cnt = 105	feature = 475	correl = 0.090033	descr = N_Gram_GGAC
cnt = 106	feature = 681	correl = -0.0898801	descr = N_Gram_TTGC
cnt = 107	feature = 80	correl = 0.0709011	descr = Xue_Structure_Feature_A100
cnt = 108	feature = 10	correl = -0.0614154	descr = Position_Specific_Bin_Base_2_Base_G
cnt = 109	feature = 60	correl = -0.114628	descr = Gibbs_of_Target_Sequence__Pos_17_Step_1
cnt = 110	feature = 525	correl = -0.0847882	descr = N_Gram_GTC
cnt = 111	feature = 623	correl = -0.0747605	descr = N_Gram_TGAAG
cnt = 112	feature = 456	correl = 0.0897644	descr = N_Gram_GCGG
cnt = 113	feature = 697	correl = -0.102371	descr = N_Gram_TTTTT
cnt = 114	feature = 677	correl = -0.0690254	descr = N_Gram_TTGA
cnt = 115	feature = 69	correl = 0.173695	descr = Fold_of_RNAi_Sequence_Pos_2
cnt = 116	feature = 602	correl = -0.0785299	descr = N_Gram_TCG
cnt = 117	feature = 446	correl = 0.083521	descr = N_Gram_GCCG
cnt = 118	feature = 471	correl = 0.0769589	descr = N_Gram_GGAA
cnt = 119	feature = 691	correl = -0.0692288	descr = N_Gram_TTTCC
cnt = 120	feature = 58	correl = -0.171832	descr = Gibbs_of_Target_Sequence__Pos_14_Step_1
cnt = 121	feature = 662	correl = -0.0770247	descr = N_Gram_TTA
cnt = 122	feature = 222	correl = -0.0590112	descr = N_Gram_ATC
cnt = 123	feature = 82	correl = 0.108334	descr = Xue_Structure_Feature_C111
cnt = 124	feature = 390	correl = -0.0512649	descr = N_Gram_CTTG
cnt = 125	feature = 616	correl = -0.0945642	descr = N_Gram_TCTT
cnt = 126	feature = 417	correl = -0.0721812	descr = N_Gram_GAT
cnt = 127	feature = 690	correl = -0.0968157	descr = N_Gram_TTTC
cnt = 128	feature = 497	correl = 0.178305	descr = N_Gram_GGG
cnt = 129	feature = 609	correl = -0.105703	descr = N_Gram_TCT
cnt = 130	feature = 676	correl = -0.0521481	descr = N_Gram_TTG
cnt = 131	feature = 86	correl = 0.104148	descr = Xue_Structure_Feature_G111
cnt = 132	feature = 661	correl = -0.114981	descr = N_Gram_TT
cnt = 133	feature = 64	correl = -0.179519	descr = PF_RNAi_Fold_Energy
num rows = 521
num_elements = 69814
*
optimization finished, #iter = 395
nu = 0.639401
obj = -55.547959, rho = -0.224726
nSV = 368, nBSV = 294
num rows = 58
num_elements = 7772
*
optimization finished, #iter = 44
nu = 0.639089
obj = -5.542233, rho = -0.387812
nSV = 46, nBSV = 24
*
optimization finished, #iter = 395
nu = 0.639401
obj = -55.547959, rho = -0.224726
nSV = 368, nBSV = 294
CFS merit scores = 1.30094
CFS merit scores = 1.58276
CFS merit scores = 1.83123
CFS merit scores = 2.06248
CFS merit scores = 2.26216
CFS merit scores = 2.44305
CFS merit scores = 2.60841
CFS merit scores = 2.76153
CFS merit scores = 2.90386
CFS merit scores = 3.0382
CFS merit scores = 3.16604
CFS merit scores = 3.28608
CFS merit scores = 3.3996
CFS merit scores = 3.50795
CFS merit scores = 3.61268
CFS merit scores = 3.71399
CFS merit scores = 3.81099
CFS merit scores = 3.90524
CFS merit scores = 3.997
CFS merit scores = 4.08568
CFS merit scores = 4.16957
CFS merit scores = 4.25057
CFS merit scores = 4.32847
CFS merit scores = 4.40265
CFS merit scores = 4.4753
CFS merit scores = 4.54587
CFS merit scores = 4.61381
CFS merit scores = 4.67906
CFS merit scores = 4.74166
CFS merit scores = 4.8008
CFS merit scores = 4.85635
CFS merit scores = 4.90978
CFS merit scores = 4.96162
CFS merit scores = 5.0112
CFS merit scores = 5.05944
CFS merit scores = 5.10501
CFS merit scores = 5.14009
CFS merit scores = 5.17197
CFS merit scores = 5.20229
CFS merit scores = 5.23181
CFS merit scores = 5.26015
CFS merit scores = 5.28769
CFS merit scores = 5.31526
CFS merit scores = 5.34251
CFS merit scores = 5.36887
CFS merit scores = 5.39387
CFS merit scores = 5.41847
CFS merit scores = 5.43738
CFS merit scores = 5.45107
CFS merit scores = 5.45951
CFS merit scores = 5.46748
CFS merit scores = 5.47531
CFS merit scores = 5.48226
CFS merit scores = 5.48855
CFS merit scores = 5.49483
CFS merit scores = 5.50099
CFS merit scores = 5.50158
CFS merit scores = 5.50169
CFS merit scores = 5.50222
CFS merit scores = 5.50325
CFS merit scores = 5.50328
CFS merit scores = 5.50125
CFS merit scores = 5.49897
CFS merit scores = 5.49567
CFS merit scores = 5.49059
CFS merit scores = 5.48529
CFS merit scores = 5.4788
CFS merit scores = 5.47147
CFS merit scores = 5.46126
CFS merit scores = 5.4519
CFS merit scores = 5.44174
CFS merit scores = 5.43196
CFS merit scores = 5.42271
CFS merit scores = 5.41204
CFS merit scores = 5.40145
CFS merit scores = 5.39073
CFS merit scores = 5.38035
CFS merit scores = 5.3681
CFS merit scores = 5.35576
CFS merit scores = 5.34429
CFS merit scores = 5.33202
CFS merit scores = 5.32032
CFS merit scores = 5.30803
CFS merit scores = 5.29587
CFS merit scores = 5.28337
CFS merit scores = 5.27093
CFS merit scores = 5.25853
CFS merit scores = 5.24661
CFS merit scores = 5.23468
CFS merit scores = 5.2218
CFS merit scores = 5.20974
CFS merit scores = 5.19829
CFS merit scores = 5.18686
CFS merit scores = 5.17562
CFS merit scores = 5.16205
CFS merit scores = 5.14856
CFS merit scores = 5.1361
CFS merit scores = 5.12176
CFS merit scores = 5.10794
CFS merit scores = 5.09418
CFS merit scores = 5.08047
CFS merit scores = 5.06702
CFS merit scores = 5.05391
CFS merit scores = 5.04031
CFS merit scores = 5.02739
CFS merit scores = 5.01475
CFS merit scores = 5.00164
CFS merit scores = 4.98915
CFS merit scores = 4.97645
CFS merit scores = 4.96448
CFS merit scores = 4.95142
CFS merit scores = 4.93796
CFS merit scores = 4.92456
CFS merit scores = 4.91111
CFS merit scores = 4.89755
CFS merit scores = 4.88399
CFS merit scores = 4.87017
CFS merit scores = 4.8569
CFS merit scores = 4.84384
CFS merit scores = 4.82903
CFS merit scores = 4.81464
CFS merit scores = 4.79935
CFS merit scores = 4.78472
CFS merit scores = 4.77028
CFS merit scores = 4.75605
CFS merit scores = 4.74183
CFS merit scores = 4.72747
CFS merit scores = 4.7134
CFS merit scores = 4.69932
CFS merit scores = 4.68559
CFS merit scores = 4.67075
CFS merit scores = 4.6553
CFS merit scores = 4.63997
CFS merit scores = 4.62463
CFS merit scores = 4.60898
CFS merit scores = 4.59378
CFS merit scores = 4.57811
CFS merit scores = 4.56278
CFS merit scores = 4.5477
CFS merit scores = 4.52702
CFS merit scores = 4.50672
CFS merit scores = 4.48401
CFS merit scores = 4.45585
CFS merit scores = 4.42486
cnt = 1	feature = 58	correl = -0.300939	descr = Gibbs_of_Target_Sequence__Pos_19_Step_1
cnt = 2	feature = 52	correl = -0.177172	descr = Gibbs_of_Target_Sequence__Pos_7_Step_1
cnt = 3	feature = 305	correl = -0.066356	descr = N_Gram_CCTCC
cnt = 4	feature = 34	correl = 0.123904	descr = Position_Specific_Bin_Base_14_Base_T
cnt = 5	feature = 540	correl = 0.0440189	descr = N_Gram_GTGGA
cnt = 6	feature = 268	correl = -0.0775616	descr = N_Gram_CATCG
cnt = 7	feature = 649	correl = 0.0880164	descr = N_Gram_TGGGG
cnt = 8	feature = 396	correl = -0.0682858	descr = N_Gram_GACCC
cnt = 9	feature = 386	correl = 0.0526599	descr = N_Gram_GAAAC
cnt = 10	feature = 231	correl = 0.04675	descr = N_Gram_ATTCT
cnt = 11	feature = 303	correl = 0.0542474	descr = N_Gram_CCTAT
cnt = 12	feature = 661	correl = -0.0504621	descr = N_Gram_TGTTC
cnt = 13	feature = 525	correl = 0.0510769	descr = N_Gram_GTCCC
cnt = 14	feature = 541	correl = 0.10346	descr = N_Gram_GTGGC
cnt = 15	feature = 324	correl = 0.0449682	descr = N_Gram_CGCCA
cnt = 16	feature = 255	correl = 0.055695	descr = N_Gram_CACGT
cnt = 17	feature = 353	correl = 0.0449682	descr = N_Gram_CTAAA
cnt = 18	feature = 545	correl = 0.0660573	descr = N_Gram_GTGTC
cnt = 19	feature = 605	correl = -0.0604343	descr = N_Gram_TCGCT
cnt = 20	feature = 276	correl = 0.051351	descr = N_Gram_CCAAT
cnt = 21	feature = 496	correl = 0.105989	descr = N_Gram_GGGAC
cnt = 22	feature = 516	correl = 0.0482489	descr = N_Gram_GTAAA
cnt = 23	feature = 357	correl = 0.0646514	descr = N_Gram_CTATA
cnt = 24	feature = 606	correl = 0.0815678	descr = N_Gram_TCGGA
cnt = 25	feature = 342	correl = -0.0676986	descr = N_Gram_CGTAC
cnt = 26	feature = 292	correl = 0.0686314	descr = N_Gram_CCCGC
cnt = 27	feature = 580	correl = 0.0443521	descr = N_Gram_TCAAA
cnt = 28	feature = 612	correl = 0.0562657	descr = N_Gram_TCTAC
cnt = 29	feature = 334	correl = 0.0495723	descr = N_Gram_CGGCC
cnt = 30	feature = 321	correl = -0.0495078	descr = N_Gram_CGATG
cnt = 31	feature = 351	correl = 0.113046	descr = N_Gram_CGTTT
cnt = 32	feature = 594	correl = 0.0467614	descr = N_Gram_TCCGA
cnt = 33	feature = 510	correl = -0.0998537	descr = N_Gram_GGTAA
cnt = 34	feature = 341	correl = -0.0704385	descr = N_Gram_CGTAA
cnt = 35	feature = 508	correl = -0.0539773	descr = N_Gram_GGGTT
cnt = 36	feature = 500	correl = 0.104338	descr = N_Gram_GGGCC
cnt = 37	feature = 340	correl = 0.0567705	descr = N_Gram_CGGTT
cnt = 38	feature = 391	correl = -0.0494498	descr = N_Gram_GAATA
cnt = 39	feature = 290	correl = 0.0460393	descr = N_Gram_CCCCT
cnt = 40	feature = 286	correl = 0.0837304	descr = N_Gram_CCCAC
cnt = 41	feature = 382	correl = 0.0573149	descr = N_Gram_CTTGG
cnt = 42	feature = 546	correl = 0.0477341	descr = N_Gram_GTGTG
cnt = 43	feature = 529	correl = 0.0984847	descr = N_Gram_GTCGG
cnt = 44	feature = 448	correl = 0.0443714	descr = N_Gram_GCGAG
cnt = 45	feature = 375	correl = -0.12982	descr = N_Gram_CTTAT
cnt = 46	feature = 304	correl = 0.0669317	descr = N_Gram_CCTCA
cnt = 47	feature = 527	correl = -0.103909	descr = N_Gram_GTCGA
cnt = 48	feature = 407	correl = 0.0645523	descr = N_Gram_GAGGT
cnt = 49	feature = 322	correl = 0.0783266	descr = N_Gram_CGCAA
cnt = 50	feature = 226	correl = -0.050257	descr = N_Gram_ATGCT
cnt = 51	feature = 228	correl = 0.0440098	descr = N_Gram_ATGTG
cnt = 52	feature = 222	correl = 0.0596296	descr = N_Gram_ATCTG
cnt = 53	feature = 674	correl = -0.0732794	descr = N_Gram_TTCGG
cnt = 54	feature = 681	correl = -0.0471707	descr = N_Gram_TTGAG
cnt = 55	feature = 236	correl = -0.151901	descr = N_Gram_ATTTT
cnt = 56	feature = 690	correl = 0.0451248	descr = N_Gram_TTTCA
cnt = 57	feature = 274	correl = 0.053807	descr = N_Gram_CCAAA
cnt = 58	feature = 337	correl = 0.107255	descr = N_Gram_CGGGA
cnt = 59	feature = 248	correl = 0.0831468	descr = N_Gram_CACAG
cnt = 60	feature = 440	correl = 0.0894919	descr = N_Gram_GCCCG
cnt = 61	feature = 641	correl = 0.0649505	descr = N_Gram_TGGAC
cnt = 62	feature = 446	correl = 0.135114	descr = N_Gram_GCCTT
cnt = 63	feature = 207	correl = -0.0726713	descr = N_Gram_AGTTT
cnt = 64	feature = 505	correl = 0.0672489	descr = N_Gram_GGGGC
cnt = 65	feature = 235	correl = -0.0597821	descr = N_Gram_ATTTG
cnt = 66	feature = 501	correl = 0.0775068	descr = N_Gram_GGGCG
cnt = 67	feature = 619	correl = -0.136862	descr = N_Gram_TCTTA
cnt = 68	feature = 313	correl = -0.0449112	descr = N_Gram_CGAC
cnt = 69	feature = 267	correl = 0.10584	descr = N_Gram_CATCC
cnt = 70	feature = 361	correl = 0.0546877	descr = N_Gram_CTCAC
cnt = 71	feature = 241	correl = 0.0619327	descr = N_Gram_CAAAG
cnt = 72	feature = 417	correl = -0.0670206	descr = N_Gram_GATGA
cnt = 73	feature = 466	correl = 0.0483151	descr = N_Gram_GCTTT
cnt = 74	feature = 632	correl = -0.135808	descr = N_Gram_TGATT
cnt = 75	feature = 388	correl = 0.107194	descr = N_Gram_GAAGA
cnt = 76	feature = 511	correl = 0.0456596	descr = N_Gram_GGTC
cnt = 77	feature = 252	correl = 0.0534775	descr = N_Gram_CACCT
cnt = 78	feature = 24	correl = -0.0518313	descr = Position_Specific_Bin_Base_9_Base_T
cnt = 79	feature = 645	correl = -0.0787881	descr = N_Gram_TGGCG
cnt = 80	feature = 10	correl = -0.0815042	descr = Position_Specific_Bin_Base_2_Base_G
cnt = 81	feature = 13	correl = 0.0861806	descr = Position_Specific_Bin_Base_3_Base_C
cnt = 82	feature = 697	correl = -0.0663268	descr = N_Gram_TTTTG
cnt = 83	feature = 390	correl = -0.075542	descr = N_Gram_GAAGT
cnt = 84	feature = 497	correl = 0.11304	descr = N_Gram_GGGAG
cnt = 85	feature = 602	correl = -0.112239	descr = N_Gram_TCGAG
cnt = 86	feature = 426	correl = 0.125602	descr = N_Gram_GCAA
cnt = 87	feature = 225	correl = -0.0755016	descr = N_Gram_ATGC
cnt = 88	feature = 219	correl = -0.0845956	descr = N_Gram_ATCG
cnt = 89	feature = 32	correl = 0.114941	descr = Position_Specific_Bin_Base_13_Base_C
cnt = 90	feature = 82	correl = 0.0855275	descr = Xue_Structure_Feature_C010
cnt = 91	feature = 14	correl = -0.0644476	descr = Position_Specific_Bin_Base_4_Base_A
cnt = 92	feature = 481	correl = 0.0475912	descr = N_Gram_GGCA
cnt = 93	feature = 364	correl = -0.105719	descr = N_Gram_CTCCA
cnt = 94	feature = 64	correl = 0.199608	descr = Fold_of_RNAi_Sequence_Pos_1
cnt = 95	feature = 17	correl = 0.104264	descr = Position_Specific_Bin_Base_5_Base_C
cnt = 96	feature = 42	correl = 0.108294	descr = Position_Specific_Bin_Base_18_Base_C
cnt = 97	feature = 40	correl = -0.0779228	descr = Position_Specific_Bin_Base_17_Base_T
cnt = 98	feature = 473	correl = 0.120945	descr = N_Gram_GGACC
cnt = 99	feature = 309	correl = -0.0859899	descr = N_Gram_CCTTC
cnt = 100	feature = 291	correl = 0.0965253	descr = N_Gram_CCCG
cnt = 101	feature = 28	correl = 0.139325	descr = Position_Specific_Bin_Base_12_Base_C
cnt = 102	feature = 105	correl = -0.0662083	descr = Fold_of_Target_NoBeginbrace_noends_Pos_7
cnt = 103	feature = 35	correl = -0.112333	descr = Position_Specific_Bin_Base_16_Base_A
cnt = 104	feature = 44	correl = -0.0879745	descr = Position_Specific_Bin_Base_18_Base_T
cnt = 105	feature = 8	correl = -0.0555671	descr = Position_Specific_Bin_Base_2_Base_A
cnt = 106	feature = 450	correl = 0.0880005	descr = N_Gram_GCGG
cnt = 107	feature = 18	correl = 0.0744944	descr = Position_Specific_Bin_Base_5_Base_G
cnt = 108	feature = 77	correl = 0.0838065	descr = Xue_Structure_Feature_A100
cnt = 109	feature = 441	correl = 0.0670364	descr = N_Gram_GCCG
cnt = 110	feature = 39	correl = 0.0760799	descr = Position_Specific_Bin_Base_17_Base_G
cnt = 111	feature = 691	correl = -0.0655038	descr = N_Gram_TTTCC
cnt = 112	feature = 679	correl = -0.0585037	descr = N_Gram_TTGA
cnt = 113	feature = 36	correl = 0.134421	descr = Position_Specific_Bin_Base_16_Base_C
cnt = 114	feature = 557	correl = -0.0817198	descr = N_Gram_TAA
cnt = 115	feature = 67	correl = 0.0769865	descr = Fold_of_RNAi_Sequence_Pos_4
cnt = 116	feature = 475	correl = 0.10991	descr = N_Gram_GGAG
cnt = 117	feature = 234	correl = -0.107219	descr = N_Gram_ATTT
cnt = 118	feature = 343	correl = -0.0872262	descr = N_Gram_CGTC
cnt = 119	feature = 69	correl = 0.0808422	descr = Fold_of_RNAi_Sequence_Pos_9
cnt = 120	feature = 265	correl = 0.0729038	descr = N_Gram_CAT
cnt = 121	feature = 483	correl = 0.161213	descr = N_Gram_GGCC
cnt = 122	feature = 416	correl = -0.0440887	descr = N_Gram_GATG
cnt = 123	feature = 425	correl = 0.128276	descr = N_Gram_GCA
cnt = 124	feature = 472	correl = 0.119878	descr = N_Gram_GGAC
cnt = 125	feature = 596	correl = -0.0890113	descr = N_Gram_TCCT
cnt = 126	feature = 86	correl = 0.0801244	descr = Xue_Structure_Feature_G100
cnt = 127	feature = 460	correl = -0.055655	descr = N_Gram_GCTC
cnt = 128	feature = 579	correl = 0.0699961	descr = N_Gram_TCA
cnt = 129	feature = 73	correl = 0.0923377	descr = Fold_of_RNAi_Sequence_Pos_13
cnt = 130	feature = 323	correl = 0.0672541	descr = N_Gram_CGCC
cnt = 131	feature = 509	correl = 0.0678959	descr = N_Gram_GGT
cnt = 132	feature = 599	correl = -0.109256	descr = N_Gram_TCG
cnt = 133	feature = 308	correl = -0.0990473	descr = N_Gram_CCTT
cnt = 134	feature = 57	correl = -0.175519	descr = Gibbs_of_Target_Sequence__Pos_18_Step_1
cnt = 135	feature = 80	correl = 0.115545	descr = Xue_Structure_Feature_C110
cnt = 136	feature = 623	correl = -0.0742621	descr = N_Gram_TGA
cnt = 137	feature = 695	correl = -0.15477	descr = N_Gram_TTTT
cnt = 138	feature = 494	correl = 0.133216	descr = N_Gram_GGGA
cnt = 139	feature = 79	correl = 0.0735233	descr = Xue_Structure_Feature_C111
cnt = 140	feature = 437	correl = 0.0671955	descr = N_Gram_GCC
cnt = 141	feature = 468	correl = 0.141089	descr = N_Gram_GGA
cnt = 142	feature = 662	correl = -0.130387	descr = N_Gram_TT
cnt = 143	feature = 467	correl = 0.168089	descr = N_Gram_GG
cnt = 144	feature = 60	correl = -0.186888	descr = PF_RNAi_Fold_Energy
num rows = 521
num_elements = 75545
*
optimization finished, #iter = 413
nu = 0.615785
obj = -53.325097, rho = -0.144997
nSV = 362, nBSV = 283
num rows = 58
num_elements = 8410
*
optimization finished, #iter = 48
nu = 0.677068
obj = -6.556770, rho = -0.321014
nSV = 48, nBSV = 29
*
optimization finished, #iter = 413
nu = 0.615785
obj = -53.325097, rho = -0.144997
nSV = 362, nBSV = 283
CFS merit scores = 1.10037
CFS merit scores = 1.44983
CFS merit scores = 1.69761
CFS merit scores = 1.83887
cnt = 1	feature = 105	correl = 0.100374	descr = Fold_of_Target_NoEndbrace_noends_Pos_13
cnt = 2	feature = 86	correl = 0.0848042	descr = Xue_Structure_Feature_C101
cnt = 3	feature = 82	correl = 0.0494186	descr = Xue_Structure_Feature_A100
cnt = 4	feature = 80	correl = 0.0454459	descr = Xue_Structure_Feature_A111
num rows = 521
num_elements = 2605
*
optimization finished, #iter = 209
nu = 0.759145
obj = -76.558299, rho = -0.417201
nSV = 398, nBSV = 393
num rows = 58
num_elements = 290
*
optimization finished, #iter = 25
nu = 0.777407
obj = -8.134328, rho = -0.435226
nSV = 46, nBSV = 44
*
optimization finished, #iter = 209
nu = 0.759145
obj = -76.558299, rho = -0.417201
nSV = 398, nBSV = 393
CFS merit scores = 1.22528
CFS merit scores = 1.54472
CFS merit scores = 1.81919
CFS merit scores = 2.05273
CFS merit scores = 2.26242
CFS merit scores = 2.45453
CFS merit scores = 2.63001
CFS merit scores = 2.79146
CFS merit scores = 2.94288
CFS merit scores = 3.08336
CFS merit scores = 3.21549
CFS merit scores = 3.33804
CFS merit scores = 3.45445
CFS merit scores = 3.56607
CFS merit scores = 3.6724
CFS merit scores = 3.77468
CFS merit scores = 3.87387
CFS merit scores = 3.96748
CFS merit scores = 4.05809
CFS merit scores = 4.14489
CFS merit scores = 4.2287
CFS merit scores = 4.30892
CFS merit scores = 4.38702
CFS merit scores = 4.46229
CFS merit scores = 4.53557
CFS merit scores = 4.60569
CFS merit scores = 4.67284
CFS merit scores = 4.73688
CFS merit scores = 4.79697
CFS merit scores = 4.85239
CFS merit scores = 4.90517
CFS merit scores = 4.95138
CFS merit scores = 4.99147
CFS merit scores = 5.02945
CFS merit scores = 5.06068
CFS merit scores = 5.0855
CFS merit scores = 5.10621
CFS merit scores = 5.12624
CFS merit scores = 5.14548
CFS merit scores = 5.15992
CFS merit scores = 5.17134
CFS merit scores = 5.18126
CFS merit scores = 5.18742
CFS merit scores = 5.19358
CFS merit scores = 5.20018
CFS merit scores = 5.20307
CFS merit scores = 5.20684
CFS merit scores = 5.20982
CFS merit scores = 5.21217
CFS merit scores = 5.21543
CFS merit scores = 5.21527
CFS merit scores = 5.2163
CFS merit scores = 5.2182
CFS merit scores = 5.21728
CFS merit scores = 5.21494
CFS merit scores = 5.21126
CFS merit scores = 5.20812
CFS merit scores = 5.20597
CFS merit scores = 5.20468
CFS merit scores = 5.20298
CFS merit scores = 5.20185
CFS merit scores = 5.1985
CFS merit scores = 5.19564
CFS merit scores = 5.1915
CFS merit scores = 5.18573
CFS merit scores = 5.18062
CFS merit scores = 5.17517
CFS merit scores = 5.16865
CFS merit scores = 5.16258
CFS merit scores = 5.15624
CFS merit scores = 5.14973
CFS merit scores = 5.14246
CFS merit scores = 5.1355
CFS merit scores = 5.12824
CFS merit scores = 5.12066
CFS merit scores = 5.11251
CFS merit scores = 5.10503
CFS merit scores = 5.09601
CFS merit scores = 5.0878
CFS merit scores = 5.07921
CFS merit scores = 5.07077
CFS merit scores = 5.06307
CFS merit scores = 5.05581
CFS merit scores = 5.04821
CFS merit scores = 5.04042
CFS merit scores = 5.03296
CFS merit scores = 5.02559
CFS merit scores = 5.01862
CFS merit scores = 5.01174
CFS merit scores = 5.00437
CFS merit scores = 4.99744
CFS merit scores = 4.98943
CFS merit scores = 4.98167
CFS merit scores = 4.97365
CFS merit scores = 4.96576
CFS merit scores = 4.95768
CFS merit scores = 4.95027
CFS merit scores = 4.94262
CFS merit scores = 4.93417
CFS merit scores = 4.92363
CFS merit scores = 4.91302
CFS merit scores = 4.9028
CFS merit scores = 4.89277
CFS merit scores = 4.88235
CFS merit scores = 4.87227
CFS merit scores = 4.86224
CFS merit scores = 4.85216
CFS merit scores = 4.84239
CFS merit scores = 4.83258
CFS merit scores = 4.82273
CFS merit scores = 4.81209
CFS merit scores = 4.80085
CFS merit scores = 4.78975
CFS merit scores = 4.77866
CFS merit scores = 4.76746
CFS merit scores = 4.75581
CFS merit scores = 4.74265
CFS merit scores = 4.72963
CFS merit scores = 4.71707
CFS merit scores = 4.70465
CFS merit scores = 4.6925
CFS merit scores = 4.67998
CFS merit scores = 4.66753
CFS merit scores = 4.65495
CFS merit scores = 4.64269
CFS merit scores = 4.63023
CFS merit scores = 4.61604
CFS merit scores = 4.602
CFS merit scores = 4.5874
CFS merit scores = 4.57059
CFS merit scores = 4.55372
CFS merit scores = 4.53402
CFS merit scores = 4.5102
CFS merit scores = 4.4818
CFS merit scores = 4.44705
cnt = 1	feature = 678	correl = -0.225281	descr = N_Gram_TTCTC
cnt = 2	feature = 67	correl = 0.157007	descr = Fold_of_RNAi_Sequence_Pos_0
cnt = 3	feature = 52	correl = -0.119077	descr = Gibbs_of_Target_Sequence__Pos_6_Step_1
cnt = 4	feature = 313	correl = 0.108045	descr = N_Gram_CCTCA
cnt = 5	feature = 353	correl = 0.0785541	descr = N_Gram_CGTGG
cnt = 6	feature = 473	correl = 0.114234	descr = N_Gram_GGAAA
cnt = 7	feature = 324	correl = 0.0883378	descr = N_Gram_CGACT
cnt = 8	feature = 219	correl = 0.0883378	descr = N_Gram_AGTTA
cnt = 9	feature = 416	correl = 0.0455868	descr = N_Gram_GATAC
cnt = 10	feature = 674	correl = 0.0442881	descr = N_Gram_TTCGA
cnt = 11	feature = 82	correl = -0.0574263	descr = Xue_Structure_Feature_A010
cnt = 12	feature = 424	correl = -0.0691849	descr = N_Gram_GATTT
cnt = 13	feature = 235	correl = -0.0492413	descr = N_Gram_ATCGC
cnt = 14	feature = 361	correl = 0.0857534	descr = N_Gram_CTATT
cnt = 15	feature = 303	correl = 0.0684582	descr = N_Gram_CCCGC
cnt = 16	feature = 267	correl = -0.0447454	descr = N_Gram_CACCC
cnt = 17	feature = 322	correl = -0.0492413	descr = N_Gram_CGACC
cnt = 18	feature = 225	correl = 0.0542735	descr = N_Gram_ATACA
cnt = 19	feature = 555	correl = 0.0445252	descr = N_Gram_GTTGC
cnt = 20	feature = 510	correl = 0.0877997	descr = N_Gram_GGGGC
cnt = 21	feature = 407	correl = -0.0480842	descr = N_Gram_GAGCC
cnt = 22	feature = 321	correl = 0.0729367	descr = N_Gram_CGACA
cnt = 23	feature = 579	correl = 0.0624687	descr = N_Gram_TATGT
cnt = 24	feature = 351	correl = 0.070128	descr = N_Gram_CGTGA
cnt = 25	feature = 391	correl = 0.0525049	descr = N_Gram_GAAAC
cnt = 26	feature = 207	correl = -0.0651342	descr = N_Gram_AGGCT
cnt = 27	feature = 649	correl = 0.0460523	descr = N_Gram_TGGGT
cnt = 28	feature = 597	correl = 0.0606099	descr = N_Gram_TCCCA
cnt = 29	feature = 228	correl = 0.0463331	descr = N_Gram_ATAGC
cnt = 30	feature = 580	correl = -0.0568288	descr = N_Gram_TATTC
cnt = 31	feature = 456	correl = 0.0575207	descr = N_Gram_GCGGG
cnt = 32	feature = 304	correl = 0.0702418	descr = N_Gram_CCCGG
cnt = 33	feature = 291	correl = -0.0450395	descr = N_Gram_CCACG
cnt = 34	feature = 281	correl = 0.129518	descr = N_Gram_CAGTG
cnt = 35	feature = 440	correl = -0.0510814	descr = N_Gram_GCCAA
cnt = 36	feature = 612	correl = -0.0487143	descr = N_Gram_TCGTC
cnt = 37	feature = 236	correl = -0.097297	descr = N_Gram_ATCGG
cnt = 38	feature = 623	correl = -0.12972	descr = N_Gram_TCTTA
cnt = 39	feature = 450	correl = 0.132646	descr = N_Gram_GCCTT
cnt = 40	feature = 286	correl = 0.0786939	descr = N_Gram_CATCT
cnt = 41	feature = 563	correl = 0.0605012	descr = N_Gram_TAAAT
cnt = 42	feature = 446	correl = 0.0580428	descr = N_Gram_GCCGC
cnt = 43	feature = 645	correl = 0.146803	descr = N_Gram_TGGCT
cnt = 44	feature = 540	correl = 0.047812	descr = N_Gram_GTGAC
cnt = 45	feature = 483	correl = -0.0892388	descr = N_Gram_GGATC
cnt = 46	feature = 312	correl = 0.0784148	descr = N_Gram_CCGTG
cnt = 47	feature = 546	correl = 0.0774851	descr = N_Gram_GTGGT
cnt = 48	feature = 690	correl = -0.0539225	descr = N_Gram_TTGTA
cnt = 49	feature = 417	correl = 0.075923	descr = N_Gram_GATAT
cnt = 50	feature = 334	correl = 0.0663428	descr = N_Gram_CGGA
cnt = 51	feature = 481	correl = 0.106159	descr = N_Gram_GGAGC
cnt = 52	feature = 441	correl = 0.0978444	descr = N_Gram_GCCAG
cnt = 53	feature = 363	correl = 0.0649461	descr = N_Gram_CTCAA
cnt = 54	feature = 525	correl = -0.0627469	descr = N_Gram_GTATC
cnt = 55	feature = 466	correl = 0.0652103	descr = N_Gram_GCTGC
cnt = 56	feature = 226	correl = -0.0793273	descr = N_Gram_ATACT
cnt = 57	feature = 467	correl = 0.0799764	descr = N_Gram_GCTGG
cnt = 58	feature = 341	correl = 0.107999	descr = N_Gram_CGGGA
cnt = 59	feature = 342	correl = 0.128717	descr = N_Gram_CGGGC
cnt = 60	feature = 248	correl = 0.0458093	descr = N_Gram_ATTG
cnt = 61	feature = 691	correl = 0.0843309	descr = N_Gram_TTGTG
cnt = 62	feature = 700	correl = -0.127815	descr = N_Gram_TTTTC
cnt = 63	feature = 274	correl = 0.0834702	descr = N_Gram_CAGCA
cnt = 64	feature = 399	correl = 0.0523441	descr = N_Gram_GACCG
cnt = 65	feature = 36	correl = 0.059702	descr = Position_Specific_Bin_Base_15_Base_T
cnt = 66	feature = 632	correl = -0.117916	descr = N_Gram_TGATT
cnt = 67	feature = 426	correl = 0.124267	descr = N_Gram_GCAA
cnt = 68	feature = 596	correl = 0.0638738	descr = N_Gram_TCCC
cnt = 69	feature = 501	correl = 0.105734	descr = N_Gram_GGGAC
cnt = 70	feature = 497	correl = 0.153635	descr = N_Gram_GGCTT
cnt = 71	feature = 475	correl = 0.053315	descr = N_Gram_GGAAG
cnt = 72	feature = 24	correl = -0.0453259	descr = Position_Specific_Bin_Base_10_Base_G
cnt = 73	feature = 10	correl = 0.0723508	descr = Position_Specific_Bin_Base_3_Base_C
cnt = 74	feature = 327	correl = -0.0450845	descr = N_Gram_CGAT
cnt = 75	feature = 357	correl = 0.0501379	descr = N_Gram_CTA
cnt = 76	feature = 390	correl = 0.0849416	descr = N_Gram_GAAA
cnt = 77	feature = 14	correl = -0.1502	descr = Position_Specific_Bin_Base_5_Base_A
cnt = 78	feature = 23	correl = -0.0806504	descr = Position_Specific_Bin_Base_9_Base_T
cnt = 79	feature = 54	correl = -0.0557335	descr = Gibbs_of_Target_Sequence__Pos_8_Step_1
cnt = 80	feature = 136	correl = 0.0516237	descr = N_Gram_AACAT
cnt = 81	feature = 545	correl = 0.112764	descr = N_Gram_GTGGC
cnt = 82	feature = 529	correl = -0.0531036	descr = N_Gram_GTCC
cnt = 83	feature = 276	correl = -0.139525	descr = N_Gram_CAGCT
cnt = 84	feature = 57	correl = -0.0881619	descr = Gibbs_of_Target_Sequence__Pos_13_Step_1
cnt = 85	feature = 39	correl = -0.0748419	descr = Position_Specific_Bin_Base_17_Base_A
cnt = 86	feature = 33	correl = -0.113363	descr = Position_Specific_Bin_Base_14_Base_A
cnt = 87	feature = 616	correl = -0.0997089	descr = N_Gram_TCTCA
cnt = 88	feature = 77	correl = 0.0676704	descr = Fold_of_RNAi_Sequence_Pos_15
cnt = 89	feature = 265	correl = 0.0621859	descr = N_Gram_CACC
cnt = 90	feature = 105	correl = 0.0534014	descr = Fold_of_Target_NoEndbrace_noends_Pos_15
cnt = 91	feature = 606	correl = -0.0612843	descr = N_Gram_TCGA
cnt = 92	feature = 32	correl = 0.130268	descr = Position_Specific_Bin_Base_13_Base_C
cnt = 93	feature = 35	correl = -0.047612	descr = Position_Specific_Bin_Base_15_Base_G
cnt = 94	feature = 505	correl = 0.10175	descr = N_Gram_GGGCC
cnt = 95	feature = 468	correl = 0.0850152	descr = N_Gram_GCTT
cnt = 96	feature = 541	correl = 0.0443085	descr = N_Gram_GTGC
cnt = 97	feature = 681	correl = -0.0861382	descr = N_Gram_TTGA
cnt = 98	feature = 8	correl = 0.0882388	descr = Position_Specific_Bin_Base_2_Base_C
cnt = 99	feature = 13	correl = 0.0510965	descr = Position_Specific_Bin_Base_4_Base_T
cnt = 100	feature = 500	correl = 0.0518907	descr = N_Gram_GGGAA
cnt = 101	feature = 539	correl = 0.0467646	descr = N_Gram_GTGA
cnt = 102	feature = 72	correl = 0.102086	descr = Fold_of_RNAi_Sequence_Pos_9
cnt = 103	feature = 28	correl = 0.140363	descr = Position_Specific_Bin_Base_12_Base_C
cnt = 104	feature = 619	correl = -0.117051	descr = N_Gram_TCTCT
cnt = 105	feature = 599	correl = -0.0542676	descr = N_Gram_TCCG
cnt = 106	feature = 448	correl = 0.0766245	descr = N_Gram_GCCT
cnt = 107	feature = 382	correl = -0.0452868	descr = N_Gram_CTTG
cnt = 108	feature = 73	correl = 0.0525042	descr = Fold_of_RNAi_Sequence_Pos_11
cnt = 109	feature = 79	correl = -0.0717641	descr = Xue_Structure_Feature_A110
cnt = 110	feature = 17	correl = -0.1439	descr = Position_Specific_Bin_Base_6_Base_A
cnt = 111	feature = 697	correl = -0.0585	descr = N_Gram_TTTG
cnt = 112	feature = 61	correl = -0.19477	descr = Gibbs_of_Target_Sequence__Pos_18_Step_1
cnt = 113	feature = 602	correl = -0.0962677	descr = N_Gram_TCCT
cnt = 114	feature = 86	correl = 0.0468023	descr = Xue_Structure_Feature_C011
cnt = 115	feature = 509	correl = 0.0541443	descr = N_Gram_GGGGA
cnt = 116	feature = 425	correl = 0.12695	descr = N_Gram_GCA
cnt = 117	feature = 496	correl = 0.0791347	descr = N_Gram_GGCT
cnt = 118	feature = 76	correl = 0.0654704	descr = Fold_of_RNAi_Sequence_Pos_14
cnt = 119	feature = 309	correl = 0.109583	descr = N_Gram_CCGGG
cnt = 120	feature = 605	correl = -0.0786267	descr = N_Gram_TCG
cnt = 121	feature = 662	correl = -0.0606262	descr = N_Gram_TTA
cnt = 122	feature = 472	correl = 0.0772817	descr = N_Gram_GGAA
cnt = 123	feature = 58	correl = -0.201419	descr = Gibbs_of_Target_Sequence__Pos_14_Step_1
cnt = 124	feature = 516	correl = 0.0732941	descr = N_Gram_GGT
cnt = 125	feature = 80	correl = 0.0530725	descr = Xue_Structure_Feature_A100
cnt = 126	feature = 702	correl = -0.104708	descr = N_Gram_TTTTT
cnt = 127	feature = 69	correl = 0.144874	descr = Fold_of_RNAi_Sequence_Pos_2
cnt = 128	feature = 460	correl = 0.0474591	descr = N_Gram_GCT
cnt = 129	feature = 60	correl = -0.111311	descr = Gibbs_of_Target_Sequence__Pos_17_Step_1
cnt = 130	feature = 222	correl = -0.0966907	descr = N_Gram_AT
cnt = 131	feature = 508	correl = 0.0940687	descr = N_Gram_GGGG
cnt = 132	feature = 305	correl = 0.0663525	descr = N_Gram_CCG
cnt = 133	feature = 661	correl = -0.126288	descr = N_Gram_TT
cnt = 134	feature = 340	correl = 0.129862	descr = N_Gram_CGGG
cnt = 135	feature = 64	correl = -0.171683	descr = PF_RNAi_Fold_Energy
num rows = 521
num_elements = 70856
*
optimization finished, #iter = 418
nu = 0.625787
obj = -53.976312, rho = -0.316967
nSV = 366, nBSV = 289
num rows = 58
num_elements = 7888
*
optimization finished, #iter = 35
nu = 0.602144
obj = -5.874467, rho = -0.277948
nSV = 43, nBSV = 26
*
optimization finished, #iter = 418
nu = 0.625787
obj = -53.976312, rho = -0.316967
nSV = 366, nBSV = 289
CFS merit scores = 1.31574
CFS merit scores = 1.5821
CFS merit scores = 1.82517
CFS merit scores = 2.04566
CFS merit scores = 2.24676
CFS merit scores = 2.42734
CFS merit scores = 2.59257
CFS merit scores = 2.74536
CFS merit scores = 2.88757
CFS merit scores = 3.02164
CFS merit scores = 3.15021
CFS merit scores = 3.27172
CFS merit scores = 3.3886
CFS merit scores = 3.49994
CFS merit scores = 3.60304
CFS merit scores = 3.70254
CFS merit scores = 3.79886
CFS merit scores = 3.8919
CFS merit scores = 3.98212
CFS merit scores = 4.06737
CFS merit scores = 4.14963
CFS merit scores = 4.22935
CFS merit scores = 4.3051
CFS merit scores = 4.37635
CFS merit scores = 4.44477
CFS merit scores = 4.50982
CFS merit scores = 4.57075
CFS merit scores = 4.62781
CFS merit scores = 4.67899
CFS merit scores = 4.7272
CFS merit scores = 4.7719
CFS merit scores = 4.81106
CFS merit scores = 4.84787
CFS merit scores = 4.88249
CFS merit scores = 4.91599
CFS merit scores = 4.94731
CFS merit scores = 4.97642
CFS merit scores = 5.00583
CFS merit scores = 5.03369
CFS merit scores = 5.06038
CFS merit scores = 5.08427
CFS merit scores = 5.10002
CFS merit scores = 5.11575
CFS merit scores = 5.13172
CFS merit scores = 5.14349
CFS merit scores = 5.15407
CFS merit scores = 5.16012
CFS merit scores = 5.16495
CFS merit scores = 5.17011
CFS merit scores = 5.17555
CFS merit scores = 5.17945
CFS merit scores = 5.18376
CFS merit scores = 5.18849
CFS merit scores = 5.18761
CFS merit scores = 5.18523
CFS merit scores = 5.18289
CFS merit scores = 5.18113
CFS merit scores = 5.17927
CFS merit scores = 5.1784
CFS merit scores = 5.17603
CFS merit scores = 5.17409
CFS merit scores = 5.17202
CFS merit scores = 5.16644
CFS merit scores = 5.15961
CFS merit scores = 5.15246
CFS merit scores = 5.14617
CFS merit scores = 5.14019
CFS merit scores = 5.1325
CFS merit scores = 5.12395
CFS merit scores = 5.1164
CFS merit scores = 5.10778
CFS merit scores = 5.09862
CFS merit scores = 5.08573
CFS merit scores = 5.07298
CFS merit scores = 5.05993
CFS merit scores = 5.04563
CFS merit scores = 5.03238
CFS merit scores = 5.02019
CFS merit scores = 5.0079
CFS merit scores = 4.99584
CFS merit scores = 4.98406
CFS merit scores = 4.9719
CFS merit scores = 4.9597
CFS merit scores = 4.94665
CFS merit scores = 4.93396
CFS merit scores = 4.92026
CFS merit scores = 4.90687
CFS merit scores = 4.89401
CFS merit scores = 4.87946
CFS merit scores = 4.8652
CFS merit scores = 4.85165
CFS merit scores = 4.83875
CFS merit scores = 4.82642
CFS merit scores = 4.81365
CFS merit scores = 4.80089
CFS merit scores = 4.78746
CFS merit scores = 4.77363
CFS merit scores = 4.76053
CFS merit scores = 4.74705
CFS merit scores = 4.73382
CFS merit scores = 4.72027
CFS merit scores = 4.70667
CFS merit scores = 4.68728
CFS merit scores = 4.66773
CFS merit scores = 4.64768
CFS merit scores = 4.62683
CFS merit scores = 4.60652
CFS merit scores = 4.58666
CFS merit scores = 4.55228
cnt = 1	feature = 64	correl = -0.315741	descr = Gibbs_of_Target_Sequence__Pos_20_Step_1
cnt = 2	feature = 602	correl = -0.168925	descr = N_Gram_TCTC
cnt = 3	feature = 8	correl = -0.0617368	descr = Position_Specific_Bin_Base_2_Base_A
cnt = 4	feature = 327	correl = 0.0634342	descr = N_Gram_CGGAA
cnt = 5	feature = 510	correl = 0.0481283	descr = N_Gram_GTAAA
cnt = 6	feature = 456	correl = -0.0540667	descr = N_Gram_GCGTT
cnt = 7	feature = 481	correl = 0.0980838	descr = N_Gram_GGCCC
cnt = 8	feature = 413	correl = 0.0662241	descr = N_Gram_GATAT
cnt = 9	feature = 539	correl = 0.0689761	descr = N_Gram_GTGTG
cnt = 10	feature = 351	correl = 0.0448412	descr = N_Gram_CTAAA
cnt = 11	feature = 661	correl = 0.0442807	descr = N_Gram_TTCGA
cnt = 12	feature = 324	correl = 0.0567535	descr = N_Gram_CGCTA
cnt = 13	feature = 497	correl = 0.0448412	descr = N_Gram_GGGCT
cnt = 14	feature = 363	correl = 0.0483946	descr = N_Gram_CTCTA
cnt = 15	feature = 674	correl = -0.0724834	descr = N_Gram_TTGGA
cnt = 16	feature = 322	correl = 0.0448412	descr = N_Gram_CGCCA
cnt = 17	feature = 219	correl = 0.0543071	descr = N_Gram_ATACA
cnt = 18	feature = 508	correl = 0.0549455	descr = N_Gram_GGTGC
cnt = 19	feature = 425	correl = 0.0724663	descr = N_Gram_GCAAT
cnt = 20	feature = 252	correl = 0.0899699	descr = N_Gram_CAAGG
cnt = 21	feature = 546	correl = 0.0445789	descr = N_Gram_GTTGC
cnt = 22	feature = 500	correl = 0.0514292	descr = N_Gram_GGGGG
cnt = 23	feature = 265	correl = 0.0467233	descr = N_Gram_CACTT
cnt = 24	feature = 267	correl = 0.0541348	descr = N_Gram_CAGCC
cnt = 25	feature = 541	correl = -0.0786822	descr = N_Gram_GTTAC
cnt = 26	feature = 483	correl = 0.134565	descr = N_Gram_GGCCT
cnt = 27	feature = 417	correl = 0.0742177	descr = N_Gram_GATGT
cnt = 28	feature = 505	correl = -0.0703818	descr = N_Gram_GGTAA
cnt = 29	feature = 305	correl = 0.10468	descr = N_Gram_CCGTG
cnt = 30	feature = 563	correl = -0.0521398	descr = N_Gram_TAGCC
cnt = 31	feature = 241	correl = -0.0679949	descr = N_Gram_ATTAC
cnt = 32	feature = 448	correl = 0.0442632	descr = N_Gram_GCGAG
cnt = 33	feature = 308	correl = -0.100045	descr = N_Gram_CCTCC
cnt = 34	feature = 616	correl = 0.0454579	descr = N_Gram_TGACA
cnt = 35	feature = 390	correl = -0.0650887	descr = N_Gram_GAATA
cnt = 36	feature = 341	correl = -0.0453035	descr = N_Gram_CGTCC
cnt = 37	feature = 540	correl = 0.0882741	descr = N_Gram_GTTAA
cnt = 38	feature = 496	correl = 0.0772924	descr = N_Gram_GGGCG
cnt = 39	feature = 342	correl = -0.111636	descr = N_Gram_CGTCG
cnt = 40	feature = 605	correl = 0.0478472	descr = N_Gram_TCTCG
cnt = 41	feature = 416	correl = -0.0529468	descr = N_Gram_GATGC
cnt = 42	feature = 467	correl = 0.120026	descr = N_Gram_GGAAA
cnt = 43	feature = 472	correl = 0.0890801	descr = N_Gram_GGAGC
cnt = 44	feature = 599	correl = -0.0478457	descr = N_Gram_TCGGG
cnt = 45	feature = 681	correl = 0.0592949	descr = N_Gram_TTTCA
cnt = 46	feature = 441	correl = 0.0718506	descr = N_Gram_GCCGG
cnt = 47	feature = 357	correl = 0.0919936	descr = N_Gram_CTCAA
cnt = 48	feature = 309	correl = 0.0600399	descr = N_Gram_CCTCG
cnt = 49	feature = 440	correl = 0.0581111	descr = N_Gram_GCCGC
cnt = 50	feature = 473	correl = -0.117252	descr = N_Gram_GGATC
cnt = 51	feature = 312	correl = -0.077094	descr = N_Gram_CCTTC
cnt = 52	feature = 619	correl = 0.0663225	descr = N_Gram_TGATA
cnt = 53	feature = 437	correl = 0.0442898	descr = N_Gram_GCCCA
cnt = 54	feature = 544	correl = -0.0652554	descr = N_Gram_GTTCT
cnt = 55	feature = 337	correl = -0.063269	descr = N_Gram_CGTA
cnt = 56	feature = 555	correl = 0.0801525	descr = N_Gram_TAAGC
cnt = 57	feature = 662	correl = -0.0625584	descr = N_Gram_TTCGG
cnt = 58	feature = 649	correl = -0.0513953	descr = N_Gram_TGTTA
cnt = 59	feature = 529	correl = 0.0608454	descr = N_Gram_GTGAC
cnt = 60	feature = 14	correl = -0.0472451	descr = Position_Specific_Bin_Base_3_Base_T
cnt = 61	feature = 407	correl = 0.0644015	descr = N_Gram_GAGGT
cnt = 62	feature = 520	correl = -0.0449245	descr = N_Gram_GTCCT
cnt = 63	feature = 231	correl = 0.0543425	descr = N_Gram_ATCTT
cnt = 64	feature = 579	correl = 0.0837258	descr = N_Gram_TCCAA
cnt = 65	feature = 690	correl = -0.0776218	descr = N_Gram_TTTTG
cnt = 66	feature = 386	correl = 0.116463	descr = N_Gram_GAAGA
cnt = 67	feature = 353	correl = 0.105131	descr = N_Gram_CTAT
cnt = 68	feature = 623	correl = 0.0894808	descr = N_Gram_TGCA
cnt = 69	feature = 57	correl = 0.0798759	descr = Gibbs_of_Target_Sequence__Pos_12_Step_1
cnt = 70	feature = 382	correl = 0.0743496	descr = N_Gram_GAAA
cnt = 71	feature = 689	correl = -0.123877	descr = N_Gram_TTTTC
cnt = 72	feature = 23	correl = 0.0640235	descr = Position_Specific_Bin_Base_8_Base_T
cnt = 73	feature = 76	correl = 0.043969	descr = Fold_of_RNAi_Sequence_Pos_16
cnt = 74	feature = 580	correl = -0.147061	descr = N_Gram_TCCAG
cnt = 75	feature = 54	correl = -0.0999396	descr = Gibbs_of_Target_Sequence__Pos_6_Step_1
cnt = 76	feature = 460	correl = 0.0707826	descr = N_Gram_GCTG
cnt = 77	feature = 392	correl = 0.0679545	descr = N_Gram_GACA
cnt = 78	feature = 509	correl = 0.0445121	descr = N_Gram_GGTTG
cnt = 79	feature = 28	correl = -0.0890399	descr = Position_Specific_Bin_Base_12_Base_A
cnt = 80	feature = 645	correl = 0.0936193	descr = N_Gram_TGTG
cnt = 81	feature = 343	correl = 0.164484	descr = N_Gram_CGTG
cnt = 82	feature = 73	correl = 0.0909172	descr = Fold_of_RNAi_Sequence_Pos_12
cnt = 83	feature = 82	correl = 0.0593089	descr = Xue_Structure_Feature_C010
cnt = 84	feature = 606	correl = -0.102151	descr = N_Gram_TCTCT
cnt = 85	feature = 609	correl = -0.119215	descr = N_Gram_TCTTC
cnt = 86	feature = 77	correl = -0.0642143	descr = Xue_Structure_Feature_A110
cnt = 87	feature = 276	correl = 0.0716209	descr = N_Gram_CATC
cnt = 88	feature = 52	correl = -0.0621262	descr = Gibbs_of_Target_Sequence__Pos_4_Step_1
cnt = 89	feature = 58	correl = -0.0816743	descr = Gibbs_of_Target_Sequence__Pos_13_Step_1
cnt = 90	feature = 105	correl = -0.0586989	descr = Fold_of_Target_NoBeginbrace_noends_Pos_4
cnt = 91	feature = 466	correl = 0.0605593	descr = N_Gram_GGAA
cnt = 92	feature = 334	correl = 0.147338	descr = N_Gram_CGGGC
cnt = 93	feature = 375	correl = -0.0467989	descr = N_Gram_CTTG
cnt = 94	feature = 683	correl = -0.0445568	descr = N_Gram_TTTCG
cnt = 95	feature = 290	correl = 0.0472243	descr = N_Gram_CCC
cnt = 96	feature = 361	correl = -0.109807	descr = N_Gram_CTCCT
cnt = 97	feature = 38	correl = -0.109084	descr = Position_Specific_Bin_Base_16_Base_A
cnt = 98	feature = 80	correl = 0.0753008	descr = Xue_Structure_Feature_C110
cnt = 99	feature = 450	correl = 0.0583028	descr = N_Gram_GCGG
cnt = 100	feature = 340	correl = -0.0797355	descr = N_Gram_CGTC
cnt = 101	feature = 11	correl = 0.0839022	descr = Position_Specific_Bin_Base_2_Base_T
cnt = 102	feature = 86	correl = 0.0685732	descr = Xue_Structure_Feature_G100
cnt = 103	feature = 612	correl = -0.0810715	descr = N_Gram_TGA
cnt = 104	feature = 545	correl = 0.0551173	descr = N_Gram_GTTG
cnt = 105	feature = 321	correl = 0.0681088	descr = N_Gram_CGCC
cnt = 106	feature = 225	correl = -0.0683281	descr = N_Gram_ATC
cnt = 107	feature = 578	correl = -0.0816624	descr = N_Gram_TCCA
cnt = 108	feature = 527	correl = 0.13684	descr = N_Gram_GTG
cnt = 109	feature = 446	correl = -0.0613498	descr = N_Gram_GCG
num rows = 522
num_elements = 57420
*
optimization finished, #iter = 344
nu = 0.635823
obj = -57.622341, rho = -0.181515
nSV = 363, nBSV = 304
num rows = 57
num_elements = 6270
*
optimization finished, #iter = 34
nu = 0.633260
obj = -6.260190, rho = -0.402816
nSV = 44, nBSV = 27
*
optimization finished, #iter = 344
nu = 0.635823
obj = -57.622341, rho = -0.181515
nSV = 363, nBSV = 304
TEST = 70 AVE CORR = 0.50592
