# Supplementary material for: Improving model predictions for RNA interference activities that use support vector machine regression by combining and filtering features
Source: BMC Bioinformatics. 2007 Jun 6;8:182. doi: 10.1186/1471-2105-8-182 (PMC1906837; doi:10.1186/1471-2105-8-182)
Supplement: Additional file 6 — tr_579_cfsfilters. The features found to be useful by Correlation based Feature in training and testing the 579 dataset by cross validation, at t-test values from 0 to 90. [file 1471-2105-8-182-S6.gz › tr_579_file_71]

71
ave count = 100.7

CFS merit scores = 1.3532
CFS merit scores = 1.58803
CFS merit scores = 1.83021
CFS merit scores = 2.05448
CFS merit scores = 2.25586
CFS merit scores = 2.44275
CFS merit scores = 2.61317
CFS merit scores = 2.76986
CFS merit scores = 2.9186
CFS merit scores = 3.06032
cnt = 1	feature = 56	correl = -0.353201	descr = Gibbs_of_Target_Sequence__Pos_20_Step_1
cnt = 2	feature = 683	correl = -0.212999	descr = N_Gram_TTCTC
cnt = 3	feature = 391	correl = 0.0793839	descr = N_Gram_GAAA
cnt = 4	feature = 417	correl = 0.116505	descr = N_Gram_GAGTC
cnt = 5	feature = 360	correl = 0.0631922	descr = N_Gram_CTATA
cnt = 6	feature = 424	correl = -0.0556583	descr = N_Gram_GATCG
cnt = 7	feature = 235	correl = -0.0655336	descr = N_Gram_ATGCT
cnt = 8	feature = 321	correl = -0.049196	descr = N_Gram_CGACC
cnt = 9	feature = 568	correl = -0.0463739	descr = N_Gram_TAACG
cnt = 10	feature = 555	correl = 0.0453462	descr = N_Gram_GTTAA
num rows = 521
num_elements = 5731
*
optimization finished, #iter = 215
nu = 0.817864
obj = -88.808090, rho = -0.459201
nSV = 428, nBSV = 424
num rows = 58
num_elements = 638
*
optimization finished, #iter = 24
nu = 0.792920
obj = -9.621378, rho = -0.390403
nSV = 47, nBSV = 44
*
optimization finished, #iter = 215
nu = 0.817864
obj = -88.808090, rho = -0.459201
nSV = 428, nBSV = 424
CFS merit scores = 1.34741
CFS merit scores = 1.58079
CFS merit scores = 1.83115
CFS merit scores = 2.06101
CFS merit scores = 2.25914
CFS merit scores = 2.43918
CFS merit scores = 2.60346
CFS merit scores = 2.75628
CFS merit scores = 2.90164
CFS merit scores = 3.03532
CFS merit scores = 3.16126
CFS merit scores = 3.27933
CFS merit scores = 3.38963
CFS merit scores = 3.49319
CFS merit scores = 3.5933
CFS merit scores = 3.68882
CFS merit scores = 3.7813
CFS merit scores = 3.86975
CFS merit scores = 3.95307
CFS merit scores = 4.03348
CFS merit scores = 4.11
CFS merit scores = 4.18219
CFS merit scores = 4.25165
CFS merit scores = 4.31845
CFS merit scores = 4.38243
CFS merit scores = 4.44381
CFS merit scores = 4.49803
CFS merit scores = 4.55011
CFS merit scores = 4.59903
CFS merit scores = 4.64286
CFS merit scores = 4.68473
CFS merit scores = 4.72294
CFS merit scores = 4.75978
CFS merit scores = 4.79546
CFS merit scores = 4.82847
CFS merit scores = 4.85838
CFS merit scores = 4.8875
CFS merit scores = 4.91382
CFS merit scores = 4.94004
CFS merit scores = 4.96507
CFS merit scores = 4.98906
CFS merit scores = 5.01236
CFS merit scores = 5.0336
CFS merit scores = 5.04781
CFS merit scores = 5.06278
CFS merit scores = 5.07731
CFS merit scores = 5.09007
CFS merit scores = 5.09885
CFS merit scores = 5.10747
CFS merit scores = 5.11416
CFS merit scores = 5.12112
CFS merit scores = 5.12841
CFS merit scores = 5.13631
CFS merit scores = 5.14083
CFS merit scores = 5.14508
CFS merit scores = 5.14875
CFS merit scores = 5.15341
CFS merit scores = 5.15798
CFS merit scores = 5.16286
CFS merit scores = 5.16372
CFS merit scores = 5.16468
CFS merit scores = 5.16556
CFS merit scores = 5.1649
CFS merit scores = 5.16352
CFS merit scores = 5.16307
CFS merit scores = 5.16275
CFS merit scores = 5.16262
CFS merit scores = 5.163
CFS merit scores = 5.16285
CFS merit scores = 5.1605
CFS merit scores = 5.15825
CFS merit scores = 5.15296
CFS merit scores = 5.1483
CFS merit scores = 5.14314
CFS merit scores = 5.13658
CFS merit scores = 5.12796
CFS merit scores = 5.12037
CFS merit scores = 5.11144
CFS merit scores = 5.10283
CFS merit scores = 5.09486
CFS merit scores = 5.08725
CFS merit scores = 5.0796
CFS merit scores = 5.07241
CFS merit scores = 5.06436
CFS merit scores = 5.05665
CFS merit scores = 5.04872
CFS merit scores = 5.03942
CFS merit scores = 5.03009
CFS merit scores = 5.02088
CFS merit scores = 5.0116
CFS merit scores = 5.00256
CFS merit scores = 4.99365
CFS merit scores = 4.98528
CFS merit scores = 4.97771
CFS merit scores = 4.97044
CFS merit scores = 4.96304
cnt = 1	feature = 60	correl = -0.347415	descr = Gibbs_of_Target_Sequence__Pos_20_Step_1
cnt = 2	feature = 58	correl = -0.179314	descr = Gibbs_of_Target_Sequence__Pos_18_Step_1
cnt = 3	feature = 298	correl = -0.134265	descr = N_Gram_CCAGC
cnt = 4	feature = 14	correl = 0.109627	descr = Position_Specific_Bin_Base_5_Base_C
cnt = 5	feature = 446	correl = 0.101936	descr = N_Gram_GCATC
cnt = 6	feature = 241	correl = -0.0558209	descr = N_Gram_ATGCC
cnt = 7	feature = 334	correl = -0.0498811	descr = N_Gram_CGCAG
cnt = 8	feature = 673	correl = 0.0447228	descr = N_Gram_TTCGA
cnt = 9	feature = 593	correl = 0.0452869	descr = N_Gram_TCCCA
cnt = 10	feature = 235	correl = 0.0802	descr = N_Gram_ATCTG
cnt = 11	feature = 361	correl = 0.05408	descr = N_Gram_CGTGT
cnt = 12	feature = 363	correl = 0.113754	descr = N_Gram_CGTTT
cnt = 13	feature = 426	correl = 0.0669709	descr = N_Gram_GATAT
cnt = 14	feature = 527	correl = 0.0452869	descr = N_Gram_GTCCG
cnt = 15	feature = 425	correl = 0.0461314	descr = N_Gram_GATAC
cnt = 16	feature = 305	correl = 0.0452869	descr = N_Gram_CCCCG
cnt = 17	feature = 291	correl = -0.0497754	descr = N_Gram_CATGC
cnt = 18	feature = 660	correl = -0.0512407	descr = N_Gram_TGTTA
cnt = 19	feature = 280	correl = 0.0863731	descr = N_Gram_CAGGA
cnt = 20	feature = 228	correl = 0.0717923	descr = N_Gram_ATAGT
cnt = 21	feature = 545	correl = 0.0698162	descr = N_Gram_GTGTG
cnt = 22	feature = 487	correl = 0.0898475	descr = N_Gram_GGAGT
cnt = 23	feature = 510	correl = 0.0932736	descr = N_Gram_GGGTC
cnt = 24	feature = 512	correl = -0.058393	descr = N_Gram_GGTAA
cnt = 25	feature = 313	correl = 0.0710368	descr = N_Gram_CCGGC
cnt = 26	feature = 207	correl = -0.0649075	descr = N_Gram_AGGCT
cnt = 27	feature = 539	correl = 0.0978169	descr = N_Gram_GTGCT
cnt = 28	feature = 686	correl = 0.0516604	descr = N_Gram_TTGGT
cnt = 29	feature = 382	correl = -0.0922983	descr = N_Gram_CTGAT
cnt = 30	feature = 324	correl = 0.0544044	descr = N_Gram_CCTGC
cnt = 31	feature = 231	correl = -0.0522752	descr = N_Gram_ATCAT
cnt = 32	feature = 529	correl = -0.114562	descr = N_Gram_GTCGA
cnt = 33	feature = 371	correl = 0.0548529	descr = N_Gram_CTATG
cnt = 34	feature = 375	correl = -0.11012	descr = N_Gram_CTCAT
cnt = 35	feature = 550	correl = -0.0483207	descr = N_Gram_GTTCG
cnt = 36	feature = 353	correl = -0.0676412	descr = N_Gram_CGTAC
cnt = 37	feature = 460	correl = 0.0745119	descr = N_Gram_GCGAG
cnt = 38	feature = 697	correl = -0.0963129	descr = N_Gram_TTTTG
cnt = 39	feature = 606	correl = -0.0491937	descr = N_Gram_TCGCA
cnt = 40	feature = 407	correl = 0.0448195	descr = N_Gram_GACAC
cnt = 41	feature = 496	correl = 0.151082	descr = N_Gram_GGCCT
cnt = 42	feature = 525	correl = -0.0727329	descr = N_Gram_GTCCA
cnt = 43	feature = 514	correl = 0.0652534	descr = N_Gram_GGTCA
cnt = 44	feature = 500	correl = 0.154835	descr = N_Gram_GGCTT
cnt = 45	feature = 308	correl = 0.0710368	descr = N_Gram_CCCGG
cnt = 46	feature = 388	correl = -0.128542	descr = N_Gram_CTTAT
cnt = 47	feature = 283	correl = 0.132953	descr = N_Gram_CAGTG
cnt = 48	feature = 497	correl = 0.0744338	descr = N_Gram_GGCGC
cnt = 49	feature = 390	correl = 0.0489038	descr = N_Gram_CTTCA
cnt = 50	feature = 144	correl = 0.0641471	descr = N_Gram_AATCT
cnt = 51	feature = 450	correl = 0.0608555	descr = N_Gram_GCCAT
cnt = 52	feature = 599	correl = 0.055723	descr = N_Gram_TCCTA
cnt = 53	feature = 674	correl = -0.0486819	descr = N_Gram_TTCGG
cnt = 54	feature = 303	correl = 0.0570896	descr = N_Gram_CCCAA
cnt = 55	feature = 591	correl = 0.0848322	descr = N_Gram_TCCAA
cnt = 56	feature = 341	correl = 0.0989836	descr = N_Gram_CGGAC
cnt = 57	feature = 304	correl = 0.0843006	descr = N_Gram_CCCAC
cnt = 58	feature = 267	correl = 0.0639483	descr = N_Gram_CACCA
cnt = 59	feature = 322	correl = 0.0441725	descr = N_Gram_CCTCT
cnt = 60	feature = 219	correl = 0.059449	descr = N_Gram_AGTTG
cnt = 61	feature = 417	correl = -0.047847	descr = N_Gram_GAGCC
cnt = 62	feature = 509	correl = 0.0499342	descr = N_Gram_GGGT
cnt = 63	feature = 222	correl = -0.084211	descr = N_Gram_ATAA
cnt = 64	feature = 343	correl = 0.106027	descr = N_Gram_CGGCA
cnt = 65	feature = 468	correl = -0.131911	descr = N_Gram_GCGTC
cnt = 66	feature = 225	correl = -0.0730058	descr = N_Gram_ATACT
cnt = 67	feature = 541	correl = 0.138921	descr = N_Gram_GTGGC
cnt = 68	feature = 351	correl = -0.0566691	descr = N_Gram_CGTA
cnt = 69	feature = 437	correl = 0.130899	descr = N_Gram_GCAA
cnt = 70	feature = 265	correl = 0.083765	descr = N_Gram_CACAG
cnt = 71	feature = 10	correl = 0.0854775	descr = Position_Specific_Bin_Base_3_Base_C
cnt = 72	feature = 504	correl = 0.101752	descr = N_Gram_GGGAG
cnt = 73	feature = 475	correl = 0.0810675	descr = N_Gram_GCTGG
cnt = 74	feature = 615	correl = -0.0845169	descr = N_Gram_TCTCA
cnt = 75	feature = 337	correl = 0.101752	descr = N_Gram_CGCCG
cnt = 76	feature = 23	correl = 0.0854367	descr = Position_Specific_Bin_Base_10_Base_T
cnt = 77	feature = 52	correl = 0.0508568	descr = Gibbs_of_Target_Sequence__Pos_9_Step_1
cnt = 78	feature = 35	correl = 0.0640574	descr = Position_Specific_Bin_Base_15_Base_T
cnt = 79	feature = 441	correl = 0.0927742	descr = N_Gram_GCAC
cnt = 80	feature = 244	correl = 0.0505259	descr = N_Gram_ATGT
cnt = 81	feature = 8	correl = -0.0951943	descr = Position_Specific_Bin_Base_2_Base_G
cnt = 82	feature = 609	correl = -0.0513179	descr = N_Gram_TCGT
cnt = 83	feature = 30	correl = 0.130178	descr = Position_Specific_Bin_Base_13_Base_C
cnt = 84	feature = 623	correl = -0.0522128	descr = N_Gram_TCTTG
cnt = 85	feature = 340	correl = 0.0733859	descr = N_Gram_CGGA
cnt = 86	feature = 28	correl = -0.130606	descr = Position_Specific_Bin_Base_12_Base_T
cnt = 87	feature = 396	correl = 0.0788654	descr = N_Gram_CTTGT
cnt = 88	feature = 17	correl = -0.0974862	descr = Position_Specific_Bin_Base_6_Base_A
cnt = 89	feature = 645	correl = 0.120543	descr = N_Gram_TGGG
cnt = 90	feature = 24	correl = -0.0876332	descr = Position_Specific_Bin_Base_11_Base_G
cnt = 91	feature = 13	correl = -0.117329	descr = Position_Specific_Bin_Base_5_Base_A
cnt = 92	feature = 226	correl = 0.0602607	descr = N_Gram_ATAG
cnt = 93	feature = 39	correl = 0.100543	descr = Position_Specific_Bin_Base_17_Base_C
cnt = 94	feature = 252	correl = -0.0893484	descr = N_Gram_ATTT
cnt = 95	feature = 492	correl = 0.083074	descr = N_Gram_GGCAT
cnt = 96	feature = 206	correl = 0.130544	descr = N_Gram_AGGCG
num rows = 521
num_elements = 50537
*
optimization finished, #iter = 319
nu = 0.737099
obj = -72.108474, rho = 0.003081
nSV = 400, nBSV = 360
num rows = 58
num_elements = 5626
*
optimization finished, #iter = 27
nu = 0.693110
obj = -8.108202, rho = -0.308892
nSV = 45, nBSV = 37
*
optimization finished, #iter = 319
nu = 0.737099
obj = -72.108474, rho = 0.003081
nSV = 400, nBSV = 360
CFS merit scores = 1.21227
CFS merit scores = 1.52081
CFS merit scores = 1.79682
CFS merit scores = 2.0384
CFS merit scores = 2.25613
CFS merit scores = 2.45486
CFS merit scores = 2.63885
CFS merit scores = 2.81094
CFS merit scores = 2.97289
CFS merit scores = 3.12621
CFS merit scores = 3.26922
CFS merit scores = 3.40525
CFS merit scores = 3.53512
CFS merit scores = 3.65947
CFS merit scores = 3.77869
CFS merit scores = 3.89341
CFS merit scores = 4.0011
CFS merit scores = 4.1047
CFS merit scores = 4.20459
CFS merit scores = 4.3011
CFS merit scores = 4.39177
CFS merit scores = 4.47912
CFS merit scores = 4.56355
CFS merit scores = 4.64232
CFS merit scores = 4.71841
CFS merit scores = 4.78943
CFS merit scores = 4.85866
CFS merit scores = 4.9181
CFS merit scores = 4.97484
CFS merit scores = 5.02572
CFS merit scores = 5.06839
CFS merit scores = 5.10757
CFS merit scores = 5.14221
CFS merit scores = 5.1739
CFS merit scores = 5.20392
CFS merit scores = 5.23213
CFS merit scores = 5.25383
CFS merit scores = 5.27442
CFS merit scores = 5.29081
CFS merit scores = 5.30778
CFS merit scores = 5.3244
CFS merit scores = 5.34054
CFS merit scores = 5.35556
CFS merit scores = 5.37006
CFS merit scores = 5.38337
CFS merit scores = 5.39706
CFS merit scores = 5.41095
CFS merit scores = 5.42383
CFS merit scores = 5.437
CFS merit scores = 5.441
CFS merit scores = 5.4443
CFS merit scores = 5.44727
CFS merit scores = 5.45035
CFS merit scores = 5.45444
CFS merit scores = 5.45871
CFS merit scores = 5.46355
CFS merit scores = 5.46647
CFS merit scores = 5.46833
CFS merit scores = 5.46725
CFS merit scores = 5.46665
CFS merit scores = 5.46436
CFS merit scores = 5.46244
CFS merit scores = 5.46081
CFS merit scores = 5.45991
CFS merit scores = 5.45891
CFS merit scores = 5.45612
CFS merit scores = 5.45154
CFS merit scores = 5.44298
CFS merit scores = 5.435
CFS merit scores = 5.42579
CFS merit scores = 5.41677
CFS merit scores = 5.40847
CFS merit scores = 5.40054
CFS merit scores = 5.3898
CFS merit scores = 5.37963
CFS merit scores = 5.36926
CFS merit scores = 5.35958
CFS merit scores = 5.3485
CFS merit scores = 5.33798
CFS merit scores = 5.32845
CFS merit scores = 5.31902
CFS merit scores = 5.30725
CFS merit scores = 5.29547
CFS merit scores = 5.28414
CFS merit scores = 5.27308
CFS merit scores = 5.26254
CFS merit scores = 5.25227
CFS merit scores = 5.24229
CFS merit scores = 5.23213
CFS merit scores = 5.22172
CFS merit scores = 5.21187
CFS merit scores = 5.20174
CFS merit scores = 5.19215
CFS merit scores = 5.18244
CFS merit scores = 5.17295
CFS merit scores = 5.16404
CFS merit scores = 5.15548
CFS merit scores = 5.14677
CFS merit scores = 5.13808
CFS merit scores = 5.12743
CFS merit scores = 5.11735
CFS merit scores = 5.10722
CFS merit scores = 5.09687
CFS merit scores = 5.08677
CFS merit scores = 5.07664
CFS merit scores = 5.06495
CFS merit scores = 5.05289
CFS merit scores = 5.04126
CFS merit scores = 5.03041
CFS merit scores = 5.01907
CFS merit scores = 5.00693
CFS merit scores = 4.99464
CFS merit scores = 4.98251
CFS merit scores = 4.97106
CFS merit scores = 4.95964
CFS merit scores = 4.94803
CFS merit scores = 4.93617
CFS merit scores = 4.9247
CFS merit scores = 4.91332
CFS merit scores = 4.90236
CFS merit scores = 4.88914
CFS merit scores = 4.87607
CFS merit scores = 4.86337
CFS merit scores = 4.84986
CFS merit scores = 4.83525
CFS merit scores = 4.82077
CFS merit scores = 4.80604
CFS merit scores = 4.79206
CFS merit scores = 4.77861
CFS merit scores = 4.76315
CFS merit scores = 4.7482
CFS merit scores = 4.73319
CFS merit scores = 4.71819
CFS merit scores = 4.70287
CFS merit scores = 4.68726
CFS merit scores = 4.67171
CFS merit scores = 4.65629
CFS merit scores = 4.63855
CFS merit scores = 4.62098
CFS merit scores = 4.599
CFS merit scores = 4.57633
CFS merit scores = 4.55264
CFS merit scores = 4.52774
CFS merit scores = 4.50092
CFS merit scores = 4.46972
cnt = 1	feature = 390	correl = -0.212268	descr = N_Gram_CTTCT
cnt = 2	feature = 305	correl = 0.114852	descr = N_Gram_CCCCC
cnt = 3	feature = 505	correl = 0.132381	descr = N_Gram_GGCTT
cnt = 4	feature = 609	correl = 0.0804424	descr = N_Gram_TCGAC
cnt = 5	feature = 357	correl = 0.0705788	descr = N_Gram_CGTGA
cnt = 6	feature = 545	correl = 0.0571925	descr = N_Gram_GTGCG
cnt = 7	feature = 529	correl = 0.0505135	descr = N_Gram_GTATA
cnt = 8	feature = 237	correl = -0.0491935	descr = N_Gram_ATCGC
cnt = 9	feature = 563	correl = -0.0463753	descr = N_Gram_TAACG
cnt = 10	feature = 674	correl = 0.0446517	descr = N_Gram_TTCGA
cnt = 11	feature = 579	correl = 0.0755747	descr = N_Gram_TATAT
cnt = 12	feature = 671	correl = 0.073979	descr = N_Gram_TTCAA
cnt = 13	feature = 231	correl = 0.0716851	descr = N_Gram_ATAGT
cnt = 14	feature = 308	correl = 0.0689923	descr = N_Gram_CCCGC
cnt = 15	feature = 426	correl = -0.0556744	descr = N_Gram_GATCG
cnt = 16	feature = 291	correl = -0.0497901	descr = N_Gram_CATGC
cnt = 17	feature = 612	correl = 0.0739016	descr = N_Gram_TCGGA
cnt = 18	feature = 599	correl = 0.061186	descr = N_Gram_TCCCA
cnt = 19	feature = 309	correl = 0.0515678	descr = N_Gram_CCCGG
cnt = 20	feature = 557	correl = 0.0450469	descr = N_Gram_GTTGC
cnt = 21	feature = 441	correl = 0.0831887	descr = N_Gram_GCACT
cnt = 22	feature = 343	correl = 0.0581897	descr = N_Gram_CGGAC
cnt = 23	feature = 527	correl = 0.0486508	descr = N_Gram_GTAAA
cnt = 24	feature = 555	correl = -0.0483674	descr = N_Gram_GTTCG
cnt = 25	feature = 322	correl = 0.0440555	descr = N_Gram_CCTCT
cnt = 26	feature = 483	correl = 0.120941	descr = N_Gram_GGAAA
cnt = 27	feature = 631	correl = -0.0611613	descr = N_Gram_TGAGA
cnt = 28	feature = 353	correl = -0.0701527	descr = N_Gram_CGTAA
cnt = 29	feature = 681	correl = -0.0595496	descr = N_Gram_TTGAA
cnt = 30	feature = 451	correl = -0.0448584	descr = N_Gram_GCCAA
cnt = 31	feature = 351	correl = -0.0731294	descr = N_Gram_CGGTA
cnt = 32	feature = 525	correl = -0.0538694	descr = N_Gram_GGTGT
cnt = 33	feature = 267	correl = 0.0597923	descr = N_Gram_CACAT
cnt = 34	feature = 510	correl = 0.104254	descr = N_Gram_GGGAG
cnt = 35	feature = 324	correl = 0.0669036	descr = N_Gram_CCTGC
cnt = 36	feature = 468	correl = 0.0659829	descr = N_Gram_GCGGG
cnt = 37	feature = 448	correl = -0.0451129	descr = N_Gram_GCATG
cnt = 38	feature = 265	correl = 0.0524058	descr = N_Gram_CAATA
cnt = 39	feature = 276	correl = 0.0547211	descr = N_Gram_CAGCC
cnt = 40	feature = 361	correl = -0.0474185	descr = N_Gram_CGTTC
cnt = 41	feature = 226	correl = -0.136112	descr = N_Gram_ATAAG
cnt = 42	feature = 274	correl = -0.0455864	descr = N_Gram_CACTG
cnt = 43	feature = 321	correl = -0.0938671	descr = N_Gram_CCTCC
cnt = 44	feature = 352	correl = 0.058078	descr = N_Gram_CGGTT
cnt = 45	feature = 473	correl = 0.0952818	descr = N_Gram_GCGTG
cnt = 46	feature = 509	correl = 0.10652	descr = N_Gram_GGGAC
cnt = 47	feature = 504	correl = 0.061944	descr = N_Gram_GGCTC
cnt = 48	feature = 437	correl = 0.0610067	descr = N_Gram_GCAAA
cnt = 49	feature = 655	correl = -0.066847	descr = N_Gram_TGTCA
cnt = 50	feature = 649	correl = 0.0761694	descr = N_Gram_TGGG
cnt = 51	feature = 546	correl = 0.0847198	descr = N_Gram_GTGCT
cnt = 52	feature = 207	correl = 0.0453326	descr = N_Gram_AGGCC
cnt = 53	feature = 277	correl = 0.0780894	descr = N_Gram_CAGCG
cnt = 54	feature = 219	correl = 0.105505	descr = N_Gram_AGTGT
cnt = 55	feature = 645	correl = 0.0891381	descr = N_Gram_TGGAG
cnt = 56	feature = 225	correl = -0.0440871	descr = N_Gram_ATAAC
cnt = 57	feature = 492	correl = -0.0766675	descr = N_Gram_GGATC
cnt = 58	feature = 235	correl = -0.0513973	descr = N_Gram_ATCCT
cnt = 59	feature = 255	correl = -0.0809794	descr = N_Gram_ATTTG
cnt = 60	feature = 514	correl = 0.0779741	descr = N_Gram_GGGCG
cnt = 61	feature = 467	correl = 0.0713413	descr = N_Gram_GCGGC
cnt = 62	feature = 496	correl = 0.0643245	descr = N_Gram_GGCAT
cnt = 63	feature = 391	correl = -0.0741187	descr = N_Gram_CTTGA
cnt = 64	feature = 304	correl = 0.084172	descr = N_Gram_CCCAC
cnt = 65	feature = 472	correl = -0.113988	descr = N_Gram_GCGTC
cnt = 66	feature = 325	correl = -0.0742046	descr = N_Gram_CCTTC
cnt = 67	feature = 591	correl = -0.0598799	descr = N_Gram_TCATC
cnt = 68	feature = 290	correl = 0.0909964	descr = N_Gram_CATCT
cnt = 69	feature = 252	correl = 0.0521577	descr = N_Gram_ATTG
cnt = 70	feature = 602	correl = -0.0850017	descr = N_Gram_TCCGG
cnt = 71	feature = 592	correl = -0.0487767	descr = N_Gram_TCATG
cnt = 72	feature = 460	correl = 0.0641225	descr = N_Gram_GCCTC
cnt = 73	feature = 475	correl = 0.0781606	descr = N_Gram_GCTCA
cnt = 74	feature = 228	correl = -0.0860007	descr = N_Gram_ATACT
cnt = 75	feature = 24	correl = -0.0597786	descr = Position_Specific_Bin_Base_9_Base_T
cnt = 76	feature = 303	correl = 0.0538727	descr = N_Gram_CCCAA
cnt = 77	feature = 327	correl = -0.0457862	descr = N_Gram_CGAC
cnt = 78	feature = 665	correl = -0.0522481	descr = N_Gram_TTAC
cnt = 79	feature = 313	correl = 0.109626	descr = N_Gram_CCGGG
cnt = 80	feature = 466	correl = 0.052261	descr = N_Gram_GCGGA
cnt = 81	feature = 695	correl = -0.0878469	descr = N_Gram_TTTGG
cnt = 82	feature = 605	correl = -0.0844334	descr = N_Gram_TCCTC
cnt = 83	feature = 35	correl = 0.113988	descr = Position_Specific_Bin_Base_14_Base_T
cnt = 84	feature = 52	correl = 0.0982062	descr = Gibbs_of_Target_Sequence__Pos_3_Step_1
cnt = 85	feature = 619	correl = -0.0873073	descr = N_Gram_TCTCA
cnt = 86	feature = 44	correl = -0.064086	descr = Position_Specific_Bin_Base_17_Base_T
cnt = 87	feature = 337	correl = 0.0521346	descr = N_Gram_CGCGG
cnt = 88	feature = 73	correl = 0.0860118	descr = Fold_of_RNAi_Sequence_Pos_9
cnt = 89	feature = 14	correl = 0.0556579	descr = Position_Specific_Bin_Base_4_Base_C
cnt = 90	feature = 364	correl = 0.0868264	descr = N_Gram_CTA
cnt = 91	feature = 540	correl = -0.0954529	descr = N_Gram_GTCTT
cnt = 92	feature = 222	correl = -0.0890047	descr = N_Gram_AGTTT
cnt = 93	feature = 342	correl = 0.0640402	descr = N_Gram_CGGAA
cnt = 94	feature = 105	correl = 0.0875298	descr = Fold_of_Target_NoEndbrace_noends_Pos_13
cnt = 95	feature = 580	correl = -0.0487824	descr = N_Gram_TATC
cnt = 96	feature = 416	correl = 0.0978394	descr = N_Gram_GAGCT
cnt = 97	feature = 17	correl = 0.0580049	descr = Position_Specific_Bin_Base_5_Base_G
cnt = 98	feature = 386	correl = -0.0510798	descr = N_Gram_CTTA
cnt = 99	feature = 58	correl = -0.0968753	descr = Gibbs_of_Target_Sequence__Pos_13_Step_1
cnt = 100	feature = 8	correl = 0.0529705	descr = Position_Specific_Bin_Base_2_Base_C
cnt = 101	feature = 39	correl = 0.115459	descr = Position_Specific_Bin_Base_16_Base_C
cnt = 102	feature = 36	correl = -0.0639954	descr = Position_Specific_Bin_Base_15_Base_A
cnt = 103	feature = 241	correl = -0.0466478	descr = N_Gram_ATGA
cnt = 104	feature = 13	correl = -0.0653391	descr = Position_Specific_Bin_Base_4_Base_A
cnt = 105	feature = 80	correl = 0.0584292	descr = Xue_Structure_Feature_A111
cnt = 106	feature = 516	correl = 0.0685009	descr = N_Gram_GGGG
cnt = 107	feature = 23	correl = 0.0587341	descr = Position_Specific_Bin_Base_9_Base_G
cnt = 108	feature = 375	correl = -0.07533	descr = N_Gram_CTCCA
cnt = 109	feature = 67	correl = 0.162657	descr = Fold_of_RNAi_Sequence_Pos_0
cnt = 110	feature = 446	correl = 0.0635627	descr = N_Gram_GCAT
cnt = 111	feature = 497	correl = 0.157508	descr = N_Gram_GGCC
cnt = 112	feature = 425	correl = -0.112593	descr = N_Gram_GATC
cnt = 113	feature = 82	correl = 0.0474604	descr = Xue_Structure_Feature_A100
cnt = 114	feature = 382	correl = 0.044969	descr = N_Gram_CTGC
cnt = 115	feature = 79	correl = 0.061986	descr = Fold_of_RNAi_Sequence_Pos_16
cnt = 116	feature = 350	correl = 0.141297	descr = N_Gram_CGGGC
cnt = 117	feature = 57	correl = 0.0634252	descr = Gibbs_of_Target_Sequence__Pos_12_Step_1
cnt = 118	feature = 32	correl = 0.102317	descr = Position_Specific_Bin_Base_13_Base_C
cnt = 119	feature = 28	correl = 0.138389	descr = Position_Specific_Bin_Base_12_Base_C
cnt = 120	feature = 544	correl = 0.0800045	descr = N_Gram_GTGC
cnt = 121	feature = 606	correl = -0.101141	descr = N_Gram_TCCTT
cnt = 122	feature = 326	correl = -0.0579785	descr = N_Gram_CGA
cnt = 123	feature = 489	correl = 0.113647	descr = N_Gram_GGAG
cnt = 124	feature = 69	correl = 0.146947	descr = Fold_of_RNAi_Sequence_Pos_2
cnt = 125	feature = 54	correl = -0.1222	descr = Gibbs_of_Target_Sequence__Pos_6_Step_1
cnt = 126	feature = 60	correl = -0.121528	descr = Gibbs_of_Target_Sequence__Pos_17_Step_1
cnt = 127	feature = 341	correl = 0.0746589	descr = N_Gram_CGGA
cnt = 128	feature = 417	correl = 0.0651856	descr = N_Gram_GAGG
cnt = 129	feature = 450	correl = 0.0535219	descr = N_Gram_GCCA
cnt = 130	feature = 77	correl = 0.0682217	descr = Fold_of_RNAi_Sequence_Pos_14
cnt = 131	feature = 258	correl = 0.14948	descr = N_Gram_CAA
cnt = 132	feature = 679	correl = -0.0647196	descr = N_Gram_TTG
cnt = 133	feature = 583	correl = 0.0451932	descr = N_Gram_TCA
cnt = 134	feature = 662	correl = -0.0824298	descr = N_Gram_TTA
cnt = 135	feature = 541	correl = 0.161508	descr = N_Gram_GTG
cnt = 136	feature = 623	correl = -0.101491	descr = N_Gram_TCTT
cnt = 137	feature = 500	correl = 0.0468315	descr = N_Gram_GGCG
cnt = 138	feature = 363	correl = -0.0513034	descr = N_Gram_CT
cnt = 139	feature = 86	correl = 0.0884466	descr = Xue_Structure_Feature_C110
cnt = 140	feature = 481	correl = 0.134543	descr = N_Gram_GGA
cnt = 141	feature = 66	correl = -0.077225	descr = PF_RNAi_Fold_3'Free_Count
cnt = 142	feature = 494	correl = 0.139004	descr = N_Gram_GGC
cnt = 143	feature = 661	correl = -0.122374	descr = N_Gram_TT
cnt = 144	feature = 340	correl = 0.0768058	descr = N_Gram_CGG
cnt = 145	feature = 64	correl = -0.186881	descr = PF_RNAi_Fold_Energy
num rows = 521
num_elements = 76066
*
optimization finished, #iter = 419
nu = 0.626907
obj = -54.866158, rho = -0.116916
nSV = 367, nBSV = 285
num rows = 58
num_elements = 8468
*
optimization finished, #iter = 30
nu = 0.591610
obj = -6.856856, rho = -0.479817
nSV = 42, nBSV = 27
*
optimization finished, #iter = 419
nu = 0.626907
obj = -54.866158, rho = -0.116916
nSV = 367, nBSV = 285
CFS merit scores = 1.30767
CFS merit scores = 1.57322
CFS merit scores = 1.8237
CFS merit scores = 2.05781
CFS merit scores = 2.27113
CFS merit scores = 2.46505
CFS merit scores = 2.64474
CFS merit scores = 2.81105
CFS merit scores = 2.96504
CFS merit scores = 3.10928
CFS merit scores = 3.24597
CFS merit scores = 3.37588
CFS merit scores = 3.4994
CFS merit scores = 3.61698
CFS merit scores = 3.72932
CFS merit scores = 3.83661
CFS merit scores = 3.93882
CFS merit scores = 4.0369
CFS merit scores = 4.13069
CFS merit scores = 4.22148
CFS merit scores = 4.30741
CFS merit scores = 4.38972
CFS merit scores = 4.46896
CFS merit scores = 4.54439
CFS merit scores = 4.61717
CFS merit scores = 4.68718
CFS merit scores = 4.75283
CFS merit scores = 4.81387
CFS merit scores = 4.87236
CFS merit scores = 4.92816
CFS merit scores = 4.97123
CFS merit scores = 5.00782
CFS merit scores = 5.04345
CFS merit scores = 5.07401
CFS merit scores = 5.10228
CFS merit scores = 5.12901
CFS merit scores = 5.15231
CFS merit scores = 5.16856
CFS merit scores = 5.18554
CFS merit scores = 5.20045
CFS merit scores = 5.21355
CFS merit scores = 5.22669
CFS merit scores = 5.23708
CFS merit scores = 5.24705
CFS merit scores = 5.25741
CFS merit scores = 5.26747
CFS merit scores = 5.27528
CFS merit scores = 5.28344
CFS merit scores = 5.29093
CFS merit scores = 5.29835
CFS merit scores = 5.30492
CFS merit scores = 5.31034
CFS merit scores = 5.31588
CFS merit scores = 5.32139
CFS merit scores = 5.32578
CFS merit scores = 5.33062
CFS merit scores = 5.3346
CFS merit scores = 5.33259
CFS merit scores = 5.32996
CFS merit scores = 5.32816
CFS merit scores = 5.32665
CFS merit scores = 5.32614
CFS merit scores = 5.32404
CFS merit scores = 5.32237
CFS merit scores = 5.3204
CFS merit scores = 5.31793
CFS merit scores = 5.31397
CFS merit scores = 5.31013
CFS merit scores = 5.30515
CFS merit scores = 5.3009
CFS merit scores = 5.29467
CFS merit scores = 5.28768
CFS merit scores = 5.28103
CFS merit scores = 5.27497
CFS merit scores = 5.26706
CFS merit scores = 5.25881
CFS merit scores = 5.25113
CFS merit scores = 5.24305
CFS merit scores = 5.23531
CFS merit scores = 5.22663
CFS merit scores = 5.21802
CFS merit scores = 5.20938
CFS merit scores = 5.20078
CFS merit scores = 5.1927
CFS merit scores = 5.18485
CFS merit scores = 5.1772
CFS merit scores = 5.16989
CFS merit scores = 5.16187
CFS merit scores = 5.15377
CFS merit scores = 5.14517
CFS merit scores = 5.13705
CFS merit scores = 5.12802
CFS merit scores = 5.1192
CFS merit scores = 5.11064
CFS merit scores = 5.10272
CFS merit scores = 5.09521
CFS merit scores = 5.08753
CFS merit scores = 5.08008
CFS merit scores = 5.07285
CFS merit scores = 5.06564
CFS merit scores = 5.05855
CFS merit scores = 5.05171
CFS merit scores = 5.04429
CFS merit scores = 5.03731
CFS merit scores = 5.02898
CFS merit scores = 5.01973
CFS merit scores = 5.01005
CFS merit scores = 5.00033
CFS merit scores = 4.99081
CFS merit scores = 4.9815
CFS merit scores = 4.9725
CFS merit scores = 4.96352
CFS merit scores = 4.95494
CFS merit scores = 4.94661
CFS merit scores = 4.93786
CFS merit scores = 4.9291
CFS merit scores = 4.92032
CFS merit scores = 4.91199
CFS merit scores = 4.90344
CFS merit scores = 4.8952
CFS merit scores = 4.88669
CFS merit scores = 4.8781
CFS merit scores = 4.86927
CFS merit scores = 4.8601
CFS merit scores = 4.8512
CFS merit scores = 4.84193
CFS merit scores = 4.83275
CFS merit scores = 4.82413
CFS merit scores = 4.81365
CFS merit scores = 4.80315
CFS merit scores = 4.79186
CFS merit scores = 4.78061
CFS merit scores = 4.76822
CFS merit scores = 4.75591
CFS merit scores = 4.74371
CFS merit scores = 4.73077
CFS merit scores = 4.71799
CFS merit scores = 4.70403
CFS merit scores = 4.69072
CFS merit scores = 4.67597
CFS merit scores = 4.66074
CFS merit scores = 4.64529
CFS merit scores = 4.62985
CFS merit scores = 4.61455
CFS merit scores = 4.59782
CFS merit scores = 4.57981
CFS merit scores = 4.56052
CFS merit scores = 4.53643
CFS merit scores = 4.51182
CFS merit scores = 4.48541
CFS merit scores = 4.45702
cnt = 1	feature = 58	correl = -0.307672	descr = Gibbs_of_Target_Sequence__Pos_19_Step_1
cnt = 2	feature = 472	correl = -0.150363	descr = N_Gram_GCGTC
cnt = 3	feature = 619	correl = 0.0944683	descr = N_Gram_TCGGC
cnt = 4	feature = 361	correl = 0.0705217	descr = N_Gram_CGTGA
cnt = 5	feature = 606	correl = 0.0522095	descr = N_Gram_TCCCG
cnt = 6	feature = 363	correl = 0.0789734	descr = N_Gram_CGTGG
cnt = 7	feature = 425	correl = 0.0459803	descr = N_Gram_GATAC
cnt = 8	feature = 555	correl = 0.0473666	descr = N_Gram_GTGTA
cnt = 9	feature = 604	correl = 0.0611067	descr = N_Gram_TCCCA
cnt = 10	feature = 322	correl = 0.0672847	descr = N_Gram_CCTCA
cnt = 11	feature = 649	correl = 0.0522095	descr = N_Gram_TGCCG
cnt = 12	feature = 265	correl = -0.0510587	descr = N_Gram_CACCC
cnt = 13	feature = 417	correl = 0.0966337	descr = N_Gram_GACTA
cnt = 14	feature = 697	correl = 0.0784451	descr = N_Gram_TTGCA
cnt = 15	feature = 623	correl = 0.056568	descr = N_Gram_TCTAC
cnt = 16	feature = 449	correl = -0.0451669	descr = N_Gram_GCATG
cnt = 17	feature = 305	correl = 0.114781	descr = N_Gram_CCCCC
cnt = 18	feature = 309	correl = 0.0689214	descr = N_Gram_CCCGC
cnt = 19	feature = 226	correl = 0.0963392	descr = N_Gram_ATATA
cnt = 20	feature = 334	correl = 0.0569573	descr = N_Gram_CGAGG
cnt = 21	feature = 321	correl = 0.0555615	descr = N_Gram_CCTAT
cnt = 22	feature = 516	correl = 0.0676026	descr = N_Gram_GGGGC
cnt = 23	feature = 244	correl = -0.068687	descr = N_Gram_ATTAC
cnt = 24	feature = 231	correl = -0.096687	descr = N_Gram_ATCGG
cnt = 25	feature = 343	correl = 0.0639507	descr = N_Gram_CGGAA
cnt = 26	feature = 279	correl = 0.04669	descr = N_Gram_CAGGG
cnt = 27	feature = 583	correl = -0.0443184	descr = N_Gram_TAGAT
cnt = 28	feature = 681	correl = -0.103736	descr = N_Gram_TTATA
cnt = 29	feature = 416	correl = -0.103688	descr = N_Gram_GACGT
cnt = 30	feature = 225	correl = 0.0469528	descr = N_Gram_ATAGC
cnt = 31	feature = 228	correl = -0.0524788	descr = N_Gram_ATCAT
cnt = 32	feature = 292	correl = 0.0516743	descr = N_Gram_CCAAT
cnt = 33	feature = 383	correl = -0.0769531	descr = N_Gram_CTGAT
cnt = 34	feature = 388	correl = 0.0587143	descr = N_Gram_CTGTG
cnt = 35	feature = 468	correl = 0.0545127	descr = N_Gram_GCGGA
cnt = 36	feature = 303	correl = 0.0840852	descr = N_Gram_CCCAC
cnt = 37	feature = 525	correl = -0.0686245	descr = N_Gram_GGTAA
cnt = 38	feature = 337	correl = -0.0585454	descr = N_Gram_CGATC
cnt = 39	feature = 364	correl = 0.0538781	descr = N_Gram_CGTGT
cnt = 40	feature = 399	correl = 0.0845057	descr = N_Gram_CTTGG
cnt = 41	feature = 466	correl = 0.0457616	descr = N_Gram_GCGCC
cnt = 42	feature = 441	correl = 0.0743071	descr = N_Gram_GCACT
cnt = 43	feature = 407	correl = 0.0643379	descr = N_Gram_GACA
cnt = 44	feature = 291	correl = 0.0650369	descr = N_Gram_CCAAG
cnt = 45	feature = 255	correl = 0.0533561	descr = N_Gram_CAAAG
cnt = 46	feature = 662	correl = 0.0532989	descr = N_Gram_TGGGA
cnt = 47	feature = 529	correl = 0.0553621	descr = N_Gram_GGTGC
cnt = 48	feature = 545	correl = -0.0769329	descr = N_Gram_GTCTT
cnt = 49	feature = 324	correl = 0.0885261	descr = N_Gram_CCTCG
cnt = 50	feature = 605	correl = 0.0526773	descr = N_Gram_TCCCC
cnt = 51	feature = 500	correl = 0.141104	descr = N_Gram_GGCCT
cnt = 52	feature = 235	correl = 0.0601557	descr = N_Gram_ATCTT
cnt = 53	feature = 426	correl = 0.0508805	descr = N_Gram_GATAT
cnt = 54	feature = 437	correl = 0.105457	descr = N_Gram_GCAA
cnt = 55	feature = 274	correl = 0.0546265	descr = N_Gram_CAGCC
cnt = 56	feature = 505	correl = 0.154507	descr = N_Gram_GGCTT
cnt = 57	feature = 241	correl = -0.049051	descr = N_Gram_ATGCT
cnt = 58	feature = 207	correl = 0.0447335	descr = N_Gram_AGTA
cnt = 59	feature = 674	correl = 0.0508267	descr = N_Gram_TGTGT
cnt = 60	feature = 631	correl = -0.12351	descr = N_Gram_TCTTA
cnt = 61	feature = 313	correl = 0.0463148	descr = N_Gram_CCGA
cnt = 62	feature = 508	correl = 0.0966337	descr = N_Gram_GGGAC
cnt = 63	feature = 609	correl = -0.0960283	descr = N_Gram_TCCGG
cnt = 64	feature = 382	correl = 0.0456416	descr = N_Gram_CTGAC
cnt = 65	feature = 375	correl = -0.0945249	descr = N_Gram_CTCAT
cnt = 66	feature = 494	correl = 0.0538293	descr = N_Gram_GGCAG
cnt = 67	feature = 386	correl = 0.0566061	descr = N_Gram_CTGGA
cnt = 68	feature = 593	correl = 0.106025	descr = N_Gram_TCACC
cnt = 69	feature = 457	correl = 0.0468005	descr = N_Gram_GCCGC
cnt = 70	feature = 219	correl = -0.116476	descr = N_Gram_ATAA
cnt = 71	feature = 23	correl = 0.0709762	descr = Position_Specific_Bin_Base_10_Base_T
cnt = 72	feature = 13	correl = -0.106593	descr = Position_Specific_Bin_Base_5_Base_A
cnt = 73	feature = 290	correl = 0.0681048	descr = N_Gram_CCAAA
cnt = 74	feature = 541	correl = -0.139915	descr = N_Gram_GTCGA
cnt = 75	feature = 661	correl = 0.10714	descr = N_Gram_TGGG
cnt = 76	feature = 557	correl = 0.0531905	descr = N_Gram_GTGTT
cnt = 77	feature = 350	correl = 0.107818	descr = N_Gram_CGGGA
cnt = 78	feature = 267	correl = 0.0875162	descr = N_Gram_CACCT
cnt = 79	feature = 24	correl = -0.0757129	descr = Position_Specific_Bin_Base_11_Base_G
cnt = 80	feature = 446	correl = 0.0504378	descr = N_Gram_GCAGT
cnt = 81	feature = 391	correl = -0.118168	descr = N_Gram_CTTAT
cnt = 82	feature = 77	correl = -0.0568313	descr = Xue_Structure_Feature_A110
cnt = 83	feature = 351	correl = 0.135189	descr = N_Gram_CGGGC
cnt = 84	feature = 304	correl = 0.0702682	descr = N_Gram_CCCC
cnt = 85	feature = 52	correl = -0.07153	descr = Gibbs_of_Target_Sequence__Pos_8_Step_1
cnt = 86	feature = 475	correl = 0.0630263	descr = N_Gram_GCTG
cnt = 87	feature = 440	correl = 0.079112	descr = N_Gram_GCAC
cnt = 88	feature = 8	correl = -0.0766174	descr = Position_Specific_Bin_Base_2_Base_G
cnt = 89	feature = 39	correl = -0.0753907	descr = Position_Specific_Bin_Base_17_Base_T
cnt = 90	feature = 467	correl = 0.0832831	descr = N_Gram_GCGG
cnt = 91	feature = 273	correl = 0.101061	descr = N_Gram_CAGCA
cnt = 92	feature = 72	correl = 0.108104	descr = Fold_of_RNAi_Sequence_Pos_13
cnt = 93	feature = 284	correl = 0.112201	descr = N_Gram_CATCC
cnt = 94	feature = 473	correl = 0.0951915	descr = N_Gram_GCGTG
cnt = 95	feature = 32	correl = 0.0841844	descr = Position_Specific_Bin_Base_14_Base_T
cnt = 96	feature = 413	correl = -0.0782646	descr = N_Gram_GACG
cnt = 97	feature = 497	correl = 0.095666	descr = N_Gram_GGCCA
cnt = 98	feature = 28	correl = -0.123833	descr = Position_Specific_Bin_Base_12_Base_T
cnt = 99	feature = 308	correl = 0.0864573	descr = N_Gram_CCCG
cnt = 100	feature = 616	correl = -0.11223	descr = N_Gram_TCGAG
cnt = 101	feature = 579	correl = -0.0643994	descr = N_Gram_TACT
cnt = 102	feature = 36	correl = -0.0487017	descr = Position_Specific_Bin_Base_17_Base_A
cnt = 103	feature = 612	correl = -0.0616462	descr = N_Gram_TCCTC
cnt = 104	feature = 602	correl = -0.146788	descr = N_Gram_TCCAG
cnt = 105	feature = 477	correl = 0.0685135	descr = N_Gram_GCTT
cnt = 106	feature = 69	correl = 0.0960731	descr = Fold_of_RNAi_Sequence_Pos_9
cnt = 107	feature = 645	correl = 0.0990614	descr = N_Gram_TGCA
cnt = 108	feature = 327	correl = -0.0743195	descr = N_Gram_CCTTC
cnt = 109	feature = 40	correl = -0.282118	descr = Position_Specific_Bin_Base_18_Base_A
cnt = 110	feature = 460	correl = 0.107	descr = N_Gram_GCCT
cnt = 111	feature = 35	correl = 0.0606741	descr = Position_Specific_Bin_Base_16_Base_G
cnt = 112	feature = 660	correl = 0.147824	descr = N_Gram_TGGCT
cnt = 113	feature = 544	correl = -0.0836642	descr = N_Gram_GTCT
cnt = 114	feature = 14	correl = 0.0729509	descr = Position_Specific_Bin_Base_5_Base_C
cnt = 115	feature = 340	correl = 0.0843153	descr = N_Gram_CGCCG
cnt = 116	feature = 711	correl = -0.131475	descr = N_Gram_TTTTT
cnt = 117	feature = 592	correl = 0.0492018	descr = N_Gram_TCAC
cnt = 118	feature = 17	correl = 0.114787	descr = Position_Specific_Bin_Base_6_Base_C
cnt = 119	feature = 509	correl = 0.105736	descr = N_Gram_GGGAG
cnt = 120	feature = 105	correl = 0.12693	descr = Fold_of_Target_NoEndbrace_noends_Pos_17
cnt = 121	feature = 481	correl = 0.0533468	descr = N_Gram_GGAA
cnt = 122	feature = 690	correl = -0.201791	descr = N_Gram_TTCTC
cnt = 123	feature = 390	correl = -0.0658128	descr = N_Gram_CTTA
cnt = 124	feature = 342	correl = 0.0758056	descr = N_Gram_CGGA
cnt = 125	feature = 73	correl = 0.0679381	descr = Fold_of_RNAi_Sequence_Pos_14
cnt = 126	feature = 357	correl = -0.111191	descr = N_Gram_CGTC
cnt = 127	feature = 54	correl = -0.105255	descr = Gibbs_of_Target_Sequence__Pos_13_Step_1
cnt = 128	feature = 79	correl = 0.1176	descr = Xue_Structure_Feature_A101
cnt = 129	feature = 82	correl = 0.0473888	descr = Xue_Structure_Feature_C100
cnt = 130	feature = 504	correl = 0.0809913	descr = N_Gram_GGCT
cnt = 131	feature = 252	correl = 0.124289	descr = N_Gram_CAA
cnt = 132	feature = 540	correl = -0.104129	descr = N_Gram_GTCG
cnt = 133	feature = 456	correl = 0.0470482	descr = N_Gram_GCCG
cnt = 134	feature = 67	correl = 0.0539575	descr = Fold_of_RNAi_Sequence_Pos_4
cnt = 135	feature = 276	correl = -0.138667	descr = N_Gram_CAGCT
cnt = 136	feature = 64	correl = 0.200631	descr = Fold_of_RNAi_Sequence_Pos_1
cnt = 137	feature = 510	correl = 0.133195	descr = N_Gram_GGGC
cnt = 138	feature = 57	correl = -0.185372	descr = Gibbs_of_Target_Sequence__Pos_18_Step_1
cnt = 139	feature = 691	correl = -0.102603	descr = N_Gram_TTCTT
cnt = 140	feature = 546	correl = 0.18024	descr = N_Gram_GTG
cnt = 141	feature = 655	correl = 0.0828624	descr = N_Gram_TGG
cnt = 142	feature = 338	correl = 0.0569033	descr = N_Gram_CGCC
cnt = 143	feature = 703	correl = -0.0952573	descr = N_Gram_TTTC
cnt = 144	feature = 496	correl = 0.177325	descr = N_Gram_GGCC
cnt = 145	feature = 599	correl = -0.0864073	descr = N_Gram_TCC
cnt = 146	feature = 80	correl = 0.109024	descr = Xue_Structure_Feature_C111
cnt = 147	feature = 341	correl = 0.0824102	descr = N_Gram_CGG
cnt = 148	feature = 450	correl = 0.105854	descr = N_Gram_GCC
cnt = 149	feature = 492	correl = 0.162124	descr = N_Gram_GGC
cnt = 150	feature = 86	correl = -0.102472	descr = Xue_Structure_Feature_C000
cnt = 151	feature = 60	correl = -0.196859	descr = PF_RNAi_Fold_Energy
num rows = 521
num_elements = 79192
*
optimization finished, #iter = 415
nu = 0.622461
obj = -54.241049, rho = -0.101306
nSV = 365, nBSV = 287
num rows = 58
num_elements = 8816
*
optimization finished, #iter = 38
nu = 0.614541
obj = -6.510875, rho = -0.378579
nSV = 43, nBSV = 27
*
optimization finished, #iter = 415
nu = 0.622461
obj = -54.241049, rho = -0.101306
nSV = 365, nBSV = 287
CFS merit scores = 1.35103
CFS merit scores = 1.57219
CFS merit scores = 1.82599
CFS merit scores = 2.04842
CFS merit scores = 2.25371
CFS merit scores = 2.44002
CFS merit scores = 2.61066
CFS merit scores = 2.76959
CFS merit scores = 2.91989
CFS merit scores = 3.06277
CFS merit scores = 3.19817
CFS merit scores = 3.32689
CFS merit scores = 3.45002
CFS merit scores = 3.56822
CFS merit scores = 3.68228
CFS merit scores = 3.7926
CFS merit scores = 3.89679
CFS merit scores = 3.99572
CFS merit scores = 4.09115
CFS merit scores = 4.18351
CFS merit scores = 4.2729
CFS merit scores = 4.35974
CFS merit scores = 4.44407
CFS merit scores = 4.52442
CFS merit scores = 4.60246
CFS merit scores = 4.67392
CFS merit scores = 4.74241
CFS merit scores = 4.80074
CFS merit scores = 4.85627
CFS merit scores = 4.91014
CFS merit scores = 4.95844
CFS merit scores = 5.00333
CFS merit scores = 5.04348
CFS merit scores = 5.07928
CFS merit scores = 5.11238
CFS merit scores = 5.14246
CFS merit scores = 5.16874
CFS merit scores = 5.19396
CFS merit scores = 5.21755
CFS merit scores = 5.24125
CFS merit scores = 5.26489
CFS merit scores = 5.287
CFS merit scores = 5.3063
CFS merit scores = 5.32586
CFS merit scores = 5.34269
CFS merit scores = 5.3593
CFS merit scores = 5.37522
CFS merit scores = 5.39052
CFS merit scores = 5.40596
CFS merit scores = 5.41594
CFS merit scores = 5.42637
CFS merit scores = 5.43556
CFS merit scores = 5.44329
CFS merit scores = 5.44742
CFS merit scores = 5.45022
CFS merit scores = 5.45167
CFS merit scores = 5.45332
CFS merit scores = 5.45487
CFS merit scores = 5.45682
CFS merit scores = 5.45712
CFS merit scores = 5.45706
CFS merit scores = 5.45748
CFS merit scores = 5.45815
CFS merit scores = 5.45869
CFS merit scores = 5.45813
CFS merit scores = 5.45526
CFS merit scores = 5.4485
CFS merit scores = 5.44083
CFS merit scores = 5.43331
CFS merit scores = 5.42527
CFS merit scores = 5.41759
CFS merit scores = 5.41032
CFS merit scores = 5.40355
CFS merit scores = 5.39679
CFS merit scores = 5.38975
CFS merit scores = 5.38283
CFS merit scores = 5.37544
CFS merit scores = 5.3667
CFS merit scores = 5.35713
CFS merit scores = 5.347
CFS merit scores = 5.33741
CFS merit scores = 5.32826
CFS merit scores = 5.31993
CFS merit scores = 5.3088
CFS merit scores = 5.29796
CFS merit scores = 5.28674
CFS merit scores = 5.27648
CFS merit scores = 5.26682
CFS merit scores = 5.25631
CFS merit scores = 5.24555
CFS merit scores = 5.23493
CFS merit scores = 5.22481
CFS merit scores = 5.21384
CFS merit scores = 5.20218
CFS merit scores = 5.19152
CFS merit scores = 5.18111
CFS merit scores = 5.17106
CFS merit scores = 5.16047
CFS merit scores = 5.14975
CFS merit scores = 5.13942
CFS merit scores = 5.12822
CFS merit scores = 5.11645
CFS merit scores = 5.10467
CFS merit scores = 5.09314
CFS merit scores = 5.08146
CFS merit scores = 5.07041
CFS merit scores = 5.05956
CFS merit scores = 5.04841
CFS merit scores = 5.03741
CFS merit scores = 5.02569
CFS merit scores = 5.01294
CFS merit scores = 5.00062
CFS merit scores = 4.98839
CFS merit scores = 4.97517
CFS merit scores = 4.96161
CFS merit scores = 4.94796
CFS merit scores = 4.93435
CFS merit scores = 4.92128
CFS merit scores = 4.90828
CFS merit scores = 4.89513
CFS merit scores = 4.88165
CFS merit scores = 4.86858
CFS merit scores = 4.85541
CFS merit scores = 4.84228
CFS merit scores = 4.82873
CFS merit scores = 4.81514
CFS merit scores = 4.80111
CFS merit scores = 4.7875
CFS merit scores = 4.77308
CFS merit scores = 4.7569
CFS merit scores = 4.74093
CFS merit scores = 4.72546
CFS merit scores = 4.70976
CFS merit scores = 4.69378
CFS merit scores = 4.67799
CFS merit scores = 4.6616
CFS merit scores = 4.64586
CFS merit scores = 4.62995
CFS merit scores = 4.61223
CFS merit scores = 4.59374
CFS merit scores = 4.57068
CFS merit scores = 4.54646
CFS merit scores = 4.50914
cnt = 1	feature = 57	correl = -0.351026	descr = Gibbs_of_Target_Sequence__Pos_20_Step_1
cnt = 2	feature = 291	correl = 0.108972	descr = N_Gram_CCAA
cnt = 3	feature = 267	correl = -0.0776467	descr = N_Gram_CACGA
cnt = 4	feature = 437	correl = -0.0557194	descr = N_Gram_GATCG
cnt = 5	feature = 219	correl = -0.0502394	descr = N_Gram_ATAAT
cnt = 6	feature = 407	correl = 0.101285	descr = N_Gram_GAAAG
cnt = 7	feature = 450	correl = 0.072894	descr = N_Gram_GCAAT
cnt = 8	feature = 467	correl = -0.0562543	descr = N_Gram_GCCGT
cnt = 9	feature = 228	correl = -0.0492157	descr = N_Gram_ATCGC
cnt = 10	feature = 692	correl = 0.0445382	descr = N_Gram_TTCGA
cnt = 11	feature = 505	correl = -0.0572984	descr = N_Gram_GGCAC
cnt = 12	feature = 390	correl = 0.055997	descr = N_Gram_CTGGG
cnt = 13	feature = 364	correl = 0.0788865	descr = N_Gram_CGTGG
cnt = 14	feature = 342	correl = 0.0570669	descr = N_Gram_CGCTA
cnt = 15	feature = 540	correl = 0.0503943	descr = N_Gram_GTATA
cnt = 16	feature = 340	correl = 0.0451013	descr = N_Gram_CGCCA
cnt = 17	feature = 472	correl = 0.0445806	descr = N_Gram_GCGAG
cnt = 18	feature = 500	correl = 0.089506	descr = N_Gram_GGAGT
cnt = 19	feature = 579	correl = 0.0740259	descr = N_Gram_TAAGC
cnt = 20	feature = 623	correl = 0.0737083	descr = N_Gram_TCGGA
cnt = 21	feature = 237	correl = -0.0454569	descr = N_Gram_ATGCA
cnt = 22	feature = 529	correl = 0.0517626	descr = N_Gram_GGGGG
cnt = 23	feature = 510	correl = 0.0497675	descr = N_Gram_GGCCG
cnt = 24	feature = 309	correl = 0.0688261	descr = N_Gram_CCCGC
cnt = 25	feature = 441	correl = 0.0542832	descr = N_Gram_GATGT
cnt = 26	feature = 609	correl = 0.061005	descr = N_Gram_TCCCA
cnt = 27	feature = 703	correl = 0.0589592	descr = N_Gram_TTGCA
cnt = 28	feature = 580	correl = -0.14	descr = N_Gram_TAAGT
cnt = 29	feature = 460	correl = 0.0928253	descr = N_Gram_GCCAG
cnt = 30	feature = 599	correl = 0.0488607	descr = N_Gram_TCAGA
cnt = 31	feature = 593	correl = -0.0565826	descr = N_Gram_TATTC
cnt = 32	feature = 278	correl = 0.0858995	descr = N_Gram_CAGGA
cnt = 33	feature = 539	correl = 0.0549123	descr = N_Gram_GGTTG
cnt = 34	feature = 255	correl = 0.0492396	descr = N_Gram_CAAGC
cnt = 35	feature = 351	correl = 0.0901555	descr = N_Gram_CGGGA
cnt = 36	feature = 386	correl = -0.0553155	descr = N_Gram_CTCTC
cnt = 37	feature = 466	correl = 0.072319	descr = N_Gram_GCCGG
cnt = 38	feature = 321	correl = -0.108383	descr = N_Gram_CCTCC
cnt = 39	feature = 396	correl = 0.0494568	descr = N_Gram_CTTCC
cnt = 40	feature = 448	correl = 0.0608259	descr = N_Gram_GCAAA
cnt = 41	feature = 305	correl = 0.0839686	descr = N_Gram_CCCAC
cnt = 42	feature = 509	correl = 0.0890522	descr = N_Gram_GGCCC
cnt = 43	feature = 222	correl = 0.0732557	descr = N_Gram_ATAGT
cnt = 44	feature = 590	correl = 0.07769	descr = N_Gram_TAGTC
cnt = 45	feature = 337	correl = -0.0463533	descr = N_Gram_CGATG
cnt = 46	feature = 596	correl = 0.0535565	descr = N_Gram_TCAAG
cnt = 47	feature = 416	correl = -0.0637454	descr = N_Gram_GACCT
cnt = 48	feature = 425	correl = -0.0479501	descr = N_Gram_GAGCC
cnt = 49	feature = 322	correl = 0.060428	descr = N_Gram_CCTCG
cnt = 50	feature = 541	correl = -0.062694	descr = N_Gram_GTATC
cnt = 51	feature = 649	correl = -0.048882	descr = N_Gram_TGATC
cnt = 52	feature = 655	correl = -0.142705	descr = N_Gram_TGCG
cnt = 53	feature = 602	correl = -0.0550172	descr = N_Gram_TCATA
cnt = 54	feature = 662	correl = -0.10154	descr = N_Gram_TGGCG
cnt = 55	feature = 605	correl = 0.0922761	descr = N_Gram_TCCAA
cnt = 56	feature = 440	correl = -0.0665899	descr = N_Gram_GATGC
cnt = 57	feature = 527	correl = 0.0708556	descr = N_Gram_GGGGA
cnt = 58	feature = 274	correl = 0.0545108	descr = N_Gram_CAGCC
cnt = 59	feature = 606	correl = -0.0634811	descr = N_Gram_TCCAC
cnt = 60	feature = 313	correl = 0.0706988	descr = N_Gram_CCGGC
cnt = 61	feature = 241	correl = -0.0734402	descr = N_Gram_ATTAC
cnt = 62	feature = 711	correl = 0.0461979	descr = N_Gram_TTTCA
cnt = 63	feature = 612	correl = -0.0748541	descr = N_Gram_TCCGC
cnt = 64	feature = 231	correl = 0.0797974	descr = N_Gram_ATCTG
cnt = 65	feature = 514	correl = 0.0780795	descr = N_Gram_GGCGG
cnt = 66	feature = 334	correl = -0.090811	descr = N_Gram_CGAGT
cnt = 67	feature = 497	correl = 0.0986263	descr = N_Gram_GGACG
cnt = 68	feature = 501	correl = -0.101171	descr = N_Gram_GGATC
cnt = 69	feature = 546	correl = -0.091129	descr = N_Gram_GTCCA
cnt = 70	feature = 426	correl = 0.0911086	descr = N_Gram_GAGCT
cnt = 71	feature = 690	correl = 0.075369	descr = N_Gram_TTCCA
cnt = 72	feature = 525	correl = 0.0777578	descr = N_Gram_GGGCG
cnt = 73	feature = 265	correl = 0.0739212	descr = N_Gram_CACCT
cnt = 74	feature = 226	correl = 0.0736043	descr = N_Gram_ATCAG
cnt = 75	feature = 363	correl = 0.11555	descr = N_Gram_CGTGC
cnt = 76	feature = 235	correl = -0.0633511	descr = N_Gram_ATGAT
cnt = 77	feature = 487	correl = 0.0713594	descr = N_Gram_GCTGG
cnt = 78	feature = 468	correl = 0.0886763	descr = N_Gram_GCCT
cnt = 79	feature = 496	correl = 0.102968	descr = N_Gram_GGACC
cnt = 80	feature = 508	correl = 0.102806	descr = N_Gram_GGCCA
cnt = 81	feature = 308	correl = 0.0968647	descr = N_Gram_CCCG
cnt = 82	feature = 713	correl = -0.0576182	descr = N_Gram_TTTCG
cnt = 83	feature = 399	correl = -0.0827461	descr = N_Gram_CTTGA
cnt = 84	feature = 13	correl = -0.125111	descr = Position_Specific_Bin_Base_5_Base_A
cnt = 85	feature = 24	correl = -0.0910926	descr = Position_Specific_Bin_Base_11_Base_G
cnt = 86	feature = 382	correl = -0.053954	descr = N_Gram_CTCCG
cnt = 87	feature = 28	correl = -0.119936	descr = Position_Specific_Bin_Base_12_Base_T
cnt = 88	feature = 456	correl = 0.113531	descr = N_Gram_GCATC
cnt = 89	feature = 563	correl = 0.0777447	descr = N_Gram_GTGT
cnt = 90	feature = 32	correl = 0.093727	descr = Position_Specific_Bin_Base_14_Base_T
cnt = 91	feature = 674	correl = 0.0581474	descr = N_Gram_TGTCC
cnt = 92	feature = 388	correl = 0.0463813	descr = N_Gram_CTGC
cnt = 93	feature = 17	correl = 0.104792	descr = Position_Specific_Bin_Base_6_Base_C
cnt = 94	feature = 77	correl = 0.0658704	descr = Xue_Structure_Feature_A100
cnt = 95	feature = 619	correl = -0.0871725	descr = N_Gram_TCGA
cnt = 96	feature = 661	correl = 0.122443	descr = N_Gram_TGGCC
cnt = 97	feature = 252	correl = 0.0496247	descr = N_Gram_CAACA
cnt = 98	feature = 695	correl = -0.204811	descr = N_Gram_TTCTC
cnt = 99	feature = 616	correl = -0.0700986	descr = N_Gram_TCCTC
cnt = 100	feature = 324	correl = -0.0472097	descr = N_Gram_CCTGG
cnt = 101	feature = 352	correl = 0.14096	descr = N_Gram_CGGGC
cnt = 102	feature = 105	correl = -0.0783452	descr = Fold_of_Target_NoBeginbrace_noends_Pos_4
cnt = 103	feature = 8	correl = -0.0609869	descr = Position_Specific_Bin_Base_2_Base_G
cnt = 104	feature = 681	correl = -0.071987	descr = N_Gram_TTAC
cnt = 105	feature = 40	correl = 0.139588	descr = Position_Specific_Bin_Base_18_Base_C
cnt = 106	feature = 353	correl = -0.0517811	descr = N_Gram_CGGT
cnt = 107	feature = 52	correl = -0.179394	descr = Gibbs_of_Target_Sequence__Pos_14_Step_1
cnt = 108	feature = 69	correl = 0.0758556	descr = Fold_of_RNAi_Sequence_Pos_11
cnt = 109	feature = 73	correl = 0.0609044	descr = Fold_of_RNAi_Sequence_Pos_15
cnt = 110	feature = 477	correl = -0.0791223	descr = N_Gram_GCGT
cnt = 111	feature = 67	correl = 0.105863	descr = Fold_of_RNAi_Sequence_Pos_9
cnt = 112	feature = 304	correl = 0.0695853	descr = N_Gram_CCCA
cnt = 113	feature = 14	correl = 0.0891135	descr = Position_Specific_Bin_Base_5_Base_C
cnt = 114	feature = 35	correl = 0.132939	descr = Position_Specific_Bin_Base_16_Base_C
cnt = 115	feature = 341	correl = 0.0937968	descr = N_Gram_CGCCG
cnt = 116	feature = 39	correl = -0.267577	descr = Position_Specific_Bin_Base_18_Base_A
cnt = 117	feature = 26	correl = 0.172887	descr = Position_Specific_Bin_Base_12_Base_C
cnt = 118	feature = 207	correl = -0.094282	descr = N_Gram_AGTC
cnt = 119	feature = 691	correl = -0.0486398	descr = N_Gram_TTCG
cnt = 120	feature = 64	correl = 0.083141	descr = Fold_of_RNAi_Sequence_Pos_3
cnt = 121	feature = 545	correl = -0.0580049	descr = N_Gram_GTCC
cnt = 122	feature = 504	correl = 0.0734098	descr = N_Gram_GGCA
cnt = 123	feature = 76	correl = -0.059011	descr = Xue_Structure_Feature_A110
cnt = 124	feature = 717	correl = -0.1552	descr = N_Gram_TTTT
cnt = 125	feature = 82	correl = 0.0497266	descr = Xue_Structure_Feature_C011
cnt = 126	feature = 481	correl = 0.0646111	descr = N_Gram_GCT
cnt = 127	feature = 555	correl = 0.151964	descr = N_Gram_GTG
cnt = 128	feature = 473	correl = 0.0582656	descr = N_Gram_GCGCC
cnt = 129	feature = 54	correl = -0.120437	descr = Gibbs_of_Target_Sequence__Pos_17_Step_1
cnt = 130	feature = 314	correl = 0.128341	descr = N_Gram_CCGGG
cnt = 131	feature = 391	correl = -0.110851	descr = N_Gram_CTT
cnt = 132	feature = 327	correl = -0.0713729	descr = N_Gram_CGA
cnt = 133	feature = 446	correl = 0.122317	descr = N_Gram_GCA
cnt = 134	feature = 225	correl = -0.0514077	descr = N_Gram_ATC
cnt = 135	feature = 574	correl = -0.0639488	descr = N_Gram_TA
cnt = 136	feature = 697	correl = -0.0625514	descr = N_Gram_TTG
cnt = 137	feature = 80	correl = 0.080354	descr = Xue_Structure_Feature_C110
cnt = 138	feature = 303	correl = 0.0448825	descr = N_Gram_CCC
cnt = 139	feature = 60	correl = -0.0509974	descr = PF_RNAi_Fold_3'Free_Count
cnt = 140	feature = 86	correl = 0.108566	descr = Xue_Structure_Feature_G110
cnt = 141	feature = 79	correl = 0.0941971	descr = Xue_Structure_Feature_C111
cnt = 142	feature = 343	correl = 0.0747964	descr = N_Gram_CGG
cnt = 143	feature = 58	correl = -0.190267	descr = PF_RNAi_Fold_Energy
num rows = 521
num_elements = 75024
*
optimization finished, #iter = 413
nu = 0.612907
obj = -53.833937, rho = -0.054117
nSV = 361, nBSV = 275
num rows = 58
num_elements = 8352
*
optimization finished, #iter = 40
nu = 0.594201
obj = -6.264741, rho = -0.427757
nSV = 44, nBSV = 24
*
optimization finished, #iter = 413
nu = 0.612907
obj = -53.833937, rho = -0.054117
nSV = 361, nBSV = 275
CFS merit scores = 1.22163
CFS merit scores = 1.54385
CFS merit scores = 1.81248
CFS merit scores = 2.03779
CFS merit scores = 2.24387
CFS merit scores = 2.43318
CFS merit scores = 2.6098
CFS merit scores = 2.77538
CFS merit scores = 2.93171
CFS merit scores = 3.07426
CFS merit scores = 3.20976
CFS merit scores = 3.33302
CFS merit scores = 3.44771
CFS merit scores = 3.55625
CFS merit scores = 3.66029
CFS merit scores = 3.76008
CFS merit scores = 3.85348
CFS merit scores = 3.94235
CFS merit scores = 4.02849
CFS merit scores = 4.11105
CFS merit scores = 4.1895
CFS merit scores = 4.26535
CFS merit scores = 4.33916
CFS merit scores = 4.40969
CFS merit scores = 4.47791
CFS merit scores = 4.5437
CFS merit scores = 4.60732
CFS merit scores = 4.66877
CFS merit scores = 4.72786
CFS merit scores = 4.78045
CFS merit scores = 4.83067
CFS merit scores = 4.87754
CFS merit scores = 4.92183
CFS merit scores = 4.95983
CFS merit scores = 4.99677
CFS merit scores = 5.03006
CFS merit scores = 5.06122
CFS merit scores = 5.09094
CFS merit scores = 5.11663
CFS merit scores = 5.13872
CFS merit scores = 5.16042
CFS merit scores = 5.18246
CFS merit scores = 5.19926
CFS merit scores = 5.21591
CFS merit scores = 5.23238
CFS merit scores = 5.24961
CFS merit scores = 5.26605
CFS merit scores = 5.27932
CFS merit scores = 5.28305
CFS merit scores = 5.28717
CFS merit scores = 5.29173
CFS merit scores = 5.29695
CFS merit scores = 5.30114
CFS merit scores = 5.30194
CFS merit scores = 5.30266
CFS merit scores = 5.30395
CFS merit scores = 5.30562
CFS merit scores = 5.30775
CFS merit scores = 5.30952
CFS merit scores = 5.31193
CFS merit scores = 5.31391
CFS merit scores = 5.3121
CFS merit scores = 5.30917
CFS merit scores = 5.30606
CFS merit scores = 5.30367
CFS merit scores = 5.30155
CFS merit scores = 5.29781
CFS merit scores = 5.29345
CFS merit scores = 5.28874
CFS merit scores = 5.28402
CFS merit scores = 5.27786
CFS merit scores = 5.27161
CFS merit scores = 5.26535
CFS merit scores = 5.25915
CFS merit scores = 5.25281
CFS merit scores = 5.2468
CFS merit scores = 5.2394
CFS merit scores = 5.23144
CFS merit scores = 5.22232
CFS merit scores = 5.21273
CFS merit scores = 5.20276
CFS merit scores = 5.19209
CFS merit scores = 5.18056
CFS merit scores = 5.17013
CFS merit scores = 5.15997
CFS merit scores = 5.14857
CFS merit scores = 5.13727
CFS merit scores = 5.12514
CFS merit scores = 5.1135
CFS merit scores = 5.10191
CFS merit scores = 5.09061
CFS merit scores = 5.07885
CFS merit scores = 5.06781
CFS merit scores = 5.05675
CFS merit scores = 5.04609
CFS merit scores = 5.03391
CFS merit scores = 5.02242
CFS merit scores = 5.01046
CFS merit scores = 4.99854
CFS merit scores = 4.98695
CFS merit scores = 4.97547
CFS merit scores = 4.96301
CFS merit scores = 4.95069
CFS merit scores = 4.93862
CFS merit scores = 4.92597
CFS merit scores = 4.91411
CFS merit scores = 4.90219
CFS merit scores = 4.88984
CFS merit scores = 4.87661
CFS merit scores = 4.86342
CFS merit scores = 4.85004
CFS merit scores = 4.83626
CFS merit scores = 4.82281
CFS merit scores = 4.80934
CFS merit scores = 4.79575
CFS merit scores = 4.78237
CFS merit scores = 4.76883
CFS merit scores = 4.75504
CFS merit scores = 4.7416
CFS merit scores = 4.72599
CFS merit scores = 4.71042
CFS merit scores = 4.69301
CFS merit scores = 4.67507
CFS merit scores = 4.65663
CFS merit scores = 4.63824
CFS merit scores = 4.61698
CFS merit scores = 4.59574
CFS merit scores = 4.57501
CFS merit scores = 4.55215
CFS merit scores = 4.52643
CFS merit scores = 4.49795
CFS merit scores = 4.46694
cnt = 1	feature = 674	correl = -0.221627	descr = N_Gram_TTCTC
cnt = 2	feature = 67	correl = 0.180286	descr = Fold_of_RNAi_Sequence_Pos_0
cnt = 3	feature = 361	correl = 0.0904271	descr = N_Gram_CTA
cnt = 4	feature = 357	correl = 0.0788089	descr = N_Gram_CGTGG
cnt = 5	feature = 574	correl = 0.0675531	descr = N_Gram_TATAT
cnt = 6	feature = 327	correl = -0.0492258	descr = N_Gram_CGACC
cnt = 7	feature = 606	correl = -0.0492258	descr = N_Gram_TCGCA
cnt = 8	feature = 505	correl = 0.0450415	descr = N_Gram_GGGCT
cnt = 9	feature = 309	correl = 0.0450415	descr = N_Gram_CCGCA
cnt = 10	feature = 304	correl = 0.0687388	descr = N_Gram_CCCGC
cnt = 11	feature = 351	correl = -0.0676911	descr = N_Gram_CGTAC
cnt = 12	feature = 321	correl = 0.0720865	descr = N_Gram_CCTGC
cnt = 13	feature = 472	correl = 0.120547	descr = N_Gram_GGAAA
cnt = 14	feature = 509	correl = 0.0928145	descr = N_Gram_GGGTC
cnt = 15	feature = 252	correl = 0.0616903	descr = N_Gram_CAAGC
cnt = 16	feature = 343	correl = 0.0496787	descr = N_Gram_CGGCC
cnt = 17	feature = 313	correl = -0.0641534	descr = N_Gram_CCGGT
cnt = 18	feature = 473	correl = -0.0498594	descr = N_Gram_GGAAC
cnt = 19	feature = 303	correl = 0.073181	descr = N_Gram_CCCGA
cnt = 20	feature = 334	correl = -0.0494292	descr = N_Gram_CGATG
cnt = 21	feature = 255	correl = 0.0520892	descr = N_Gram_CAATA
cnt = 22	feature = 404	correl = 0.0444698	descr = N_Gram_GACAC
cnt = 23	feature = 510	correl = -0.0444272	descr = N_Gram_GGGTT
cnt = 24	feature = 364	correl = 0.0661461	descr = N_Gram_CTAGG
cnt = 25	feature = 426	correl = 0.0484501	descr = N_Gram_GATTG
cnt = 26	feature = 382	correl = -0.0684932	descr = N_Gram_CTGCC
cnt = 27	feature = 546	correl = 0.0471497	descr = N_Gram_GTGTA
cnt = 28	feature = 492	correl = -0.084973	descr = N_Gram_GGCGA
cnt = 29	feature = 514	correl = 0.0551954	descr = N_Gram_GGTGC
cnt = 30	feature = 500	correl = 0.106148	descr = N_Gram_GGGAC
cnt = 31	feature = 337	correl = 0.0570008	descr = N_Gram_CGCTA
cnt = 32	feature = 516	correl = 0.0576326	descr = N_Gram_GGTTG
cnt = 33	feature = 267	correl = 0.0670594	descr = N_Gram_CACTC
cnt = 34	feature = 363	correl = 0.0563769	descr = N_Gram_CTACT
cnt = 35	feature = 441	correl = -0.045258	descr = N_Gram_GCATG
cnt = 36	feature = 529	correl = 0.0512049	descr = N_Gram_GTCCC
cnt = 37	feature = 596	correl = -0.0802348	descr = N_Gram_TCCGC
cnt = 38	feature = 226	correl = -0.095802	descr = N_Gram_ATCGG
cnt = 39	feature = 324	correl = -0.114938	descr = N_Gram_CCTTC
cnt = 40	feature = 605	correl = -0.14911	descr = N_Gram_TCGAG
cnt = 41	feature = 241	correl = 0.0669167	descr = N_Gram_ATTCC
cnt = 42	feature = 291	correl = -0.0447983	descr = N_Gram_CCACG
cnt = 43	feature = 340	correl = 0.0637315	descr = N_Gram_CGGAA
cnt = 44	feature = 508	correl = 0.0450415	descr = N_Gram_GGGGT
cnt = 45	feature = 437	correl = 0.062322	descr = N_Gram_GCAGC
cnt = 46	feature = 599	correl = 0.0553946	descr = N_Gram_TCCTA
cnt = 47	feature = 235	correl = -0.0659481	descr = N_Gram_ATGCT
cnt = 48	feature = 645	correl = 0.0920003	descr = N_Gram_TGGG
cnt = 49	feature = 290	correl = 0.0594077	descr = N_Gram_CCACC
cnt = 50	feature = 207	correl = 0.0975619	descr = N_Gram_AGTGT
cnt = 51	feature = 225	correl = -0.0492258	descr = N_Gram_ATCGC
cnt = 52	feature = 481	correl = -0.106626	descr = N_Gram_GGATC
cnt = 53	feature = 555	correl = -0.0479684	descr = N_Gram_GTTGT
cnt = 54	feature = 580	correl = 0.0952317	descr = N_Gram_TCACC
cnt = 55	feature = 425	correl = -0.0717742	descr = N_Gram_GATTA
cnt = 56	feature = 440	correl = 0.10902	descr = N_Gram_GCATC
cnt = 57	feature = 228	correl = 0.0796666	descr = N_Gram_ATCTG
cnt = 58	feature = 665	correl = -0.073479	descr = N_Gram_TTACC
cnt = 59	feature = 541	correl = 0.0570008	descr = N_Gram_GTGCG
cnt = 60	feature = 448	correl = 0.0721921	descr = N_Gram_GCCGG
cnt = 61	feature = 686	correl = 0.0546418	descr = N_Gram_TTGGT
cnt = 62	feature = 386	correl = 0.0450415	descr = N_Gram_CTTAC
cnt = 63	feature = 407	correl = 0.0591652	descr = N_Gram_GACCG
cnt = 64	feature = 305	correl = 0.0705893	descr = N_Gram_CCCGG
cnt = 65	feature = 416	correl = -0.105056	descr = N_Gram_GAGTT
cnt = 66	feature = 460	correl = 0.054097	descr = N_Gram_GCGGT
cnt = 67	feature = 496	correl = 0.154164	descr = N_Gram_GGCTT
cnt = 68	feature = 612	correl = -0.0777771	descr = N_Gram_TCTCA
cnt = 69	feature = 77	correl = -0.0508233	descr = Fold_of_RNAi_Sequence_Pos_18
cnt = 70	feature = 24	correl = -0.0554109	descr = Position_Specific_Bin_Base_9_Base_T
cnt = 71	feature = 375	correl = -0.0439351	descr = N_Gram_CTCCG
cnt = 72	feature = 467	correl = 0.0824739	descr = N_Gram_GCTGG
cnt = 73	feature = 619	correl = -0.0577328	descr = N_Gram_TCTTG
cnt = 74	feature = 39	correl = -0.0496727	descr = Position_Specific_Bin_Base_16_Base_T
cnt = 75	feature = 34	correl = 0.0449651	descr = Position_Specific_Bin_Base_14_Base_C
cnt = 76	feature = 57	correl = -0.100348	descr = Gibbs_of_Target_Sequence__Pos_13_Step_1
cnt = 77	feature = 450	correl = 0.119503	descr = N_Gram_GCCT
cnt = 78	feature = 341	correl = 0.103406	descr = N_Gram_CGGC
cnt = 79	feature = 466	correl = -0.0778558	descr = N_Gram_GCTCC
cnt = 80	feature = 631	correl = -0.126073	descr = N_Gram_TGATT
cnt = 81	feature = 563	correl = -0.0880709	descr = N_Gram_TAAG
cnt = 82	feature = 8	correl = -0.072672	descr = Position_Specific_Bin_Base_2_Base_A
cnt = 83	feature = 17	correl = 0.0832069	descr = Position_Specific_Bin_Base_5_Base_C
cnt = 84	feature = 655	correl = 0.0580018	descr = N_Gram_TGTCC
cnt = 85	feature = 231	correl = -0.0674853	descr = N_Gram_ATGA
cnt = 86	feature = 314	correl = 0.0671655	descr = N_Gram_CCGT
cnt = 87	feature = 274	correl = 0.133558	descr = N_Gram_CAGT
cnt = 88	feature = 14	correl = 0.0478372	descr = Position_Specific_Bin_Base_4_Base_C
cnt = 89	feature = 353	correl = -0.127818	descr = N_Gram_CGTCG
cnt = 90	feature = 649	correl = 0.0585371	descr = N_Gram_TGGT
cnt = 91	feature = 79	correl = -0.0599699	descr = Xue_Structure_Feature_A110
cnt = 92	feature = 23	correl = 0.05953	descr = Position_Specific_Bin_Base_9_Base_G
cnt = 93	feature = 579	correl = 0.0447217	descr = N_Gram_TCAC
cnt = 94	feature = 391	correl = -0.0864316	descr = N_Gram_CTTGA
cnt = 95	feature = 468	correl = 0.0608741	descr = N_Gram_GCTT
cnt = 96	feature = 36	correl = -0.122514	descr = Position_Specific_Bin_Base_16_Base_A
cnt = 97	feature = 265	correl = -0.0871877	descr = N_Gram_CACGA
cnt = 98	feature = 28	correl = 0.136225	descr = Position_Specific_Bin_Base_12_Base_C
cnt = 99	feature = 545	correl = 0.0783838	descr = N_Gram_GTGT
cnt = 100	feature = 73	correl = 0.0674259	descr = Fold_of_RNAi_Sequence_Pos_11
cnt = 101	feature = 32	correl = 0.08487	descr = Position_Specific_Bin_Base_13_Base_C
cnt = 102	feature = 105	correl = 0.155594	descr = Fold_of_Target_NoEndbrace_noends_Pos_18
cnt = 103	feature = 13	correl = -0.0659148	descr = Position_Specific_Bin_Base_4_Base_A
cnt = 104	feature = 540	correl = 0.0577975	descr = N_Gram_GTGC
cnt = 105	feature = 475	correl = 0.090033	descr = N_Gram_GGAC
cnt = 106	feature = 681	correl = -0.0898801	descr = N_Gram_TTGC
cnt = 107	feature = 80	correl = 0.0709011	descr = Xue_Structure_Feature_A100
cnt = 108	feature = 60	correl = -0.114628	descr = Gibbs_of_Target_Sequence__Pos_17_Step_1
cnt = 109	feature = 623	correl = -0.0747605	descr = N_Gram_TGAAG
cnt = 110	feature = 525	correl = -0.0847882	descr = N_Gram_GTC
cnt = 111	feature = 456	correl = 0.0897644	descr = N_Gram_GCGG
cnt = 112	feature = 697	correl = -0.102371	descr = N_Gram_TTTTT
cnt = 113	feature = 677	correl = -0.0690254	descr = N_Gram_TTGA
cnt = 114	feature = 446	correl = 0.083521	descr = N_Gram_GCCG
cnt = 115	feature = 69	correl = 0.173695	descr = Fold_of_RNAi_Sequence_Pos_2
cnt = 116	feature = 602	correl = -0.0785299	descr = N_Gram_TCG
cnt = 117	feature = 471	correl = 0.0769589	descr = N_Gram_GGAA
cnt = 118	feature = 691	correl = -0.0692288	descr = N_Gram_TTTCC
cnt = 119	feature = 58	correl = -0.171832	descr = Gibbs_of_Target_Sequence__Pos_14_Step_1
cnt = 120	feature = 662	correl = -0.0770247	descr = N_Gram_TTA
cnt = 121	feature = 222	correl = -0.0590112	descr = N_Gram_ATC
cnt = 122	feature = 82	correl = 0.108334	descr = Xue_Structure_Feature_C111
cnt = 123	feature = 390	correl = -0.0512649	descr = N_Gram_CTTG
cnt = 124	feature = 616	correl = -0.0945642	descr = N_Gram_TCTT
cnt = 125	feature = 417	correl = -0.0721812	descr = N_Gram_GAT
cnt = 126	feature = 690	correl = -0.0968157	descr = N_Gram_TTTC
cnt = 127	feature = 497	correl = 0.178305	descr = N_Gram_GGG
cnt = 128	feature = 609	correl = -0.105703	descr = N_Gram_TCT
cnt = 129	feature = 676	correl = -0.0521481	descr = N_Gram_TTG
cnt = 130	feature = 86	correl = 0.104148	descr = Xue_Structure_Feature_G111
cnt = 131	feature = 661	correl = -0.114981	descr = N_Gram_TT
cnt = 132	feature = 64	correl = -0.179519	descr = PF_RNAi_Fold_Energy
num rows = 521
num_elements = 69293
*
optimization finished, #iter = 422
nu = 0.637244
obj = -56.323280, rho = -0.210028
nSV = 375, nBSV = 292
num rows = 58
num_elements = 7714
*
optimization finished, #iter = 41
nu = 0.625324
obj = -5.603989, rho = -0.395577
nSV = 47, nBSV = 26
*
optimization finished, #iter = 422
nu = 0.637244
obj = -56.323280, rho = -0.210028
nSV = 375, nBSV = 292
CFS merit scores = 1.30094
CFS merit scores = 1.58276
CFS merit scores = 1.83123
CFS merit scores = 2.06248
CFS merit scores = 2.26216
CFS merit scores = 2.44305
CFS merit scores = 2.60841
CFS merit scores = 2.76153
CFS merit scores = 2.90386
CFS merit scores = 3.0382
CFS merit scores = 3.16604
CFS merit scores = 3.28608
CFS merit scores = 3.3996
CFS merit scores = 3.50795
CFS merit scores = 3.61268
CFS merit scores = 3.71399
CFS merit scores = 3.81099
CFS merit scores = 3.90524
CFS merit scores = 3.997
CFS merit scores = 4.08568
CFS merit scores = 4.16957
CFS merit scores = 4.25057
CFS merit scores = 4.32847
CFS merit scores = 4.40265
CFS merit scores = 4.4753
CFS merit scores = 4.54587
CFS merit scores = 4.61381
CFS merit scores = 4.67906
CFS merit scores = 4.74166
CFS merit scores = 4.8008
CFS merit scores = 4.85635
CFS merit scores = 4.90978
CFS merit scores = 4.96162
CFS merit scores = 5.0112
CFS merit scores = 5.05944
CFS merit scores = 5.10501
CFS merit scores = 5.14009
CFS merit scores = 5.17197
CFS merit scores = 5.20229
CFS merit scores = 5.23181
CFS merit scores = 5.26015
CFS merit scores = 5.28769
CFS merit scores = 5.31526
CFS merit scores = 5.34251
CFS merit scores = 5.36887
CFS merit scores = 5.39387
CFS merit scores = 5.41847
CFS merit scores = 5.43738
CFS merit scores = 5.45107
CFS merit scores = 5.45951
CFS merit scores = 5.46748
CFS merit scores = 5.47531
CFS merit scores = 5.48226
CFS merit scores = 5.48855
CFS merit scores = 5.49483
CFS merit scores = 5.50099
CFS merit scores = 5.50158
CFS merit scores = 5.50169
CFS merit scores = 5.50222
CFS merit scores = 5.50325
CFS merit scores = 5.50328
CFS merit scores = 5.50125
CFS merit scores = 5.49897
CFS merit scores = 5.49567
CFS merit scores = 5.49059
CFS merit scores = 5.48529
CFS merit scores = 5.4788
CFS merit scores = 5.47147
CFS merit scores = 5.46126
CFS merit scores = 5.4519
CFS merit scores = 5.44174
CFS merit scores = 5.43196
CFS merit scores = 5.42271
CFS merit scores = 5.41204
CFS merit scores = 5.40145
CFS merit scores = 5.39073
CFS merit scores = 5.38035
CFS merit scores = 5.3681
cnt = 1	feature = 58	correl = -0.300939	descr = Gibbs_of_Target_Sequence__Pos_19_Step_1
cnt = 2	feature = 52	correl = -0.177172	descr = Gibbs_of_Target_Sequence__Pos_7_Step_1
cnt = 3	feature = 305	correl = -0.066356	descr = N_Gram_CCTCC
cnt = 4	feature = 34	correl = 0.123904	descr = Position_Specific_Bin_Base_14_Base_T
cnt = 5	feature = 540	correl = 0.0440189	descr = N_Gram_GTGGA
cnt = 6	feature = 268	correl = -0.0775616	descr = N_Gram_CATCG
cnt = 7	feature = 649	correl = 0.0880164	descr = N_Gram_TGGGG
cnt = 8	feature = 396	correl = -0.0682858	descr = N_Gram_GACCC
cnt = 9	feature = 386	correl = 0.0526599	descr = N_Gram_GAAAC
cnt = 10	feature = 231	correl = 0.04675	descr = N_Gram_ATTCT
cnt = 11	feature = 303	correl = 0.0542474	descr = N_Gram_CCTAT
cnt = 12	feature = 661	correl = -0.0504621	descr = N_Gram_TGTTC
cnt = 13	feature = 525	correl = 0.0510769	descr = N_Gram_GTCCC
cnt = 14	feature = 541	correl = 0.10346	descr = N_Gram_GTGGC
cnt = 15	feature = 324	correl = 0.0449682	descr = N_Gram_CGCCA
cnt = 16	feature = 255	correl = 0.055695	descr = N_Gram_CACGT
cnt = 17	feature = 353	correl = 0.0449682	descr = N_Gram_CTAAA
cnt = 18	feature = 545	correl = 0.0660573	descr = N_Gram_GTGTC
cnt = 19	feature = 605	correl = -0.0604343	descr = N_Gram_TCGCT
cnt = 20	feature = 276	correl = 0.051351	descr = N_Gram_CCAAT
cnt = 21	feature = 496	correl = 0.105989	descr = N_Gram_GGGAC
cnt = 22	feature = 516	correl = 0.0482489	descr = N_Gram_GTAAA
cnt = 23	feature = 357	correl = 0.0646514	descr = N_Gram_CTATA
cnt = 24	feature = 606	correl = 0.0815678	descr = N_Gram_TCGGA
cnt = 25	feature = 342	correl = -0.0676986	descr = N_Gram_CGTAC
cnt = 26	feature = 292	correl = 0.0686314	descr = N_Gram_CCCGC
cnt = 27	feature = 580	correl = 0.0443521	descr = N_Gram_TCAAA
cnt = 28	feature = 612	correl = 0.0562657	descr = N_Gram_TCTAC
cnt = 29	feature = 334	correl = 0.0495723	descr = N_Gram_CGGCC
cnt = 30	feature = 321	correl = -0.0495078	descr = N_Gram_CGATG
cnt = 31	feature = 351	correl = 0.113046	descr = N_Gram_CGTTT
cnt = 32	feature = 594	correl = 0.0467614	descr = N_Gram_TCCGA
cnt = 33	feature = 510	correl = -0.0998537	descr = N_Gram_GGTAA
cnt = 34	feature = 341	correl = -0.0704385	descr = N_Gram_CGTAA
cnt = 35	feature = 508	correl = -0.0539773	descr = N_Gram_GGGTT
cnt = 36	feature = 500	correl = 0.104338	descr = N_Gram_GGGCC
cnt = 37	feature = 340	correl = 0.0567705	descr = N_Gram_CGGTT
cnt = 38	feature = 391	correl = -0.0494498	descr = N_Gram_GAATA
cnt = 39	feature = 290	correl = 0.0460393	descr = N_Gram_CCCCT
cnt = 40	feature = 286	correl = 0.0837304	descr = N_Gram_CCCAC
cnt = 41	feature = 382	correl = 0.0573149	descr = N_Gram_CTTGG
cnt = 42	feature = 546	correl = 0.0477341	descr = N_Gram_GTGTG
cnt = 43	feature = 529	correl = 0.0984847	descr = N_Gram_GTCGG
cnt = 44	feature = 448	correl = 0.0443714	descr = N_Gram_GCGAG
cnt = 45	feature = 375	correl = -0.12982	descr = N_Gram_CTTAT
cnt = 46	feature = 304	correl = 0.0669317	descr = N_Gram_CCTCA
cnt = 47	feature = 527	correl = -0.103909	descr = N_Gram_GTCGA
cnt = 48	feature = 407	correl = 0.0645523	descr = N_Gram_GAGGT
cnt = 49	feature = 322	correl = 0.0783266	descr = N_Gram_CGCAA
cnt = 50	feature = 226	correl = -0.050257	descr = N_Gram_ATGCT
cnt = 51	feature = 228	correl = 0.0440098	descr = N_Gram_ATGTG
cnt = 52	feature = 222	correl = 0.0596296	descr = N_Gram_ATCTG
cnt = 53	feature = 674	correl = -0.0732794	descr = N_Gram_TTCGG
cnt = 54	feature = 681	correl = -0.0471707	descr = N_Gram_TTGAG
cnt = 55	feature = 236	correl = -0.151901	descr = N_Gram_ATTTT
cnt = 56	feature = 690	correl = 0.0451248	descr = N_Gram_TTTCA
cnt = 57	feature = 274	correl = 0.053807	descr = N_Gram_CCAAA
cnt = 58	feature = 337	correl = 0.107255	descr = N_Gram_CGGGA
cnt = 59	feature = 248	correl = 0.0831468	descr = N_Gram_CACAG
cnt = 60	feature = 440	correl = 0.0894919	descr = N_Gram_GCCCG
cnt = 61	feature = 641	correl = 0.0649505	descr = N_Gram_TGGAC
cnt = 62	feature = 446	correl = 0.135114	descr = N_Gram_GCCTT
cnt = 63	feature = 207	correl = -0.0726713	descr = N_Gram_AGTTT
cnt = 64	feature = 505	correl = 0.0672489	descr = N_Gram_GGGGC
cnt = 65	feature = 235	correl = -0.0597821	descr = N_Gram_ATTTG
cnt = 66	feature = 501	correl = 0.0775068	descr = N_Gram_GGGCG
cnt = 67	feature = 619	correl = -0.136862	descr = N_Gram_TCTTA
cnt = 68	feature = 313	correl = -0.0449112	descr = N_Gram_CGAC
cnt = 69	feature = 267	correl = 0.10584	descr = N_Gram_CATCC
cnt = 70	feature = 361	correl = 0.0546877	descr = N_Gram_CTCAC
cnt = 71	feature = 241	correl = 0.0619327	descr = N_Gram_CAAAG
cnt = 72	feature = 417	correl = -0.0670206	descr = N_Gram_GATGA
cnt = 73	feature = 466	correl = 0.0483151	descr = N_Gram_GCTTT
cnt = 74	feature = 632	correl = -0.135808	descr = N_Gram_TGATT
cnt = 75	feature = 388	correl = 0.107194	descr = N_Gram_GAAGA
cnt = 76	feature = 511	correl = 0.0456596	descr = N_Gram_GGTC
cnt = 77	feature = 252	correl = 0.0534775	descr = N_Gram_CACCT
cnt = 78	feature = 24	correl = -0.0518313	descr = Position_Specific_Bin_Base_9_Base_T
num rows = 521
num_elements = 41159
*
optimization finished, #iter = 246
nu = 0.748125
obj = -79.123780, rho = -0.278398
nSV = 401, nBSV = 379
num rows = 58
num_elements = 4582
*
optimization finished, #iter = 27
nu = 0.722586
obj = -8.729226, rho = -0.260541
nSV = 46, nBSV = 38
*
optimization finished, #iter = 246
nu = 0.748125
obj = -79.123780, rho = -0.278398
nSV = 401, nBSV = 379
CFS merit scores = 1.10037
CFS merit scores = 1.44983
CFS merit scores = 1.69761
CFS merit scores = 1.83887
cnt = 1	feature = 105	correl = 0.100374	descr = Fold_of_Target_NoEndbrace_noends_Pos_13
cnt = 2	feature = 86	correl = 0.0848042	descr = Xue_Structure_Feature_C101
cnt = 3	feature = 82	correl = 0.0494186	descr = Xue_Structure_Feature_A100
cnt = 4	feature = 80	correl = 0.0454459	descr = Xue_Structure_Feature_A111
num rows = 521
num_elements = 2605
*
optimization finished, #iter = 209
nu = 0.759145
obj = -76.558299, rho = -0.417201
nSV = 398, nBSV = 393
num rows = 58
num_elements = 290
*
optimization finished, #iter = 25
nu = 0.777407
obj = -8.134328, rho = -0.435226
nSV = 46, nBSV = 44
*
optimization finished, #iter = 209
nu = 0.759145
obj = -76.558299, rho = -0.417201
nSV = 398, nBSV = 393
CFS merit scores = 1.22528
CFS merit scores = 1.54472
CFS merit scores = 1.81919
CFS merit scores = 2.05273
CFS merit scores = 2.26242
CFS merit scores = 2.45453
CFS merit scores = 2.63001
CFS merit scores = 2.79146
CFS merit scores = 2.94288
CFS merit scores = 3.08336
CFS merit scores = 3.21549
CFS merit scores = 3.33804
CFS merit scores = 3.45445
CFS merit scores = 3.56607
CFS merit scores = 3.6724
CFS merit scores = 3.77468
CFS merit scores = 3.87387
CFS merit scores = 3.96748
CFS merit scores = 4.05809
CFS merit scores = 4.14489
CFS merit scores = 4.2287
CFS merit scores = 4.30892
CFS merit scores = 4.38702
CFS merit scores = 4.46229
CFS merit scores = 4.53557
CFS merit scores = 4.60569
CFS merit scores = 4.67284
CFS merit scores = 4.73688
CFS merit scores = 4.79697
CFS merit scores = 4.85239
CFS merit scores = 4.90517
CFS merit scores = 4.95138
CFS merit scores = 4.99147
CFS merit scores = 5.02945
CFS merit scores = 5.06068
CFS merit scores = 5.0855
CFS merit scores = 5.10621
CFS merit scores = 5.12624
CFS merit scores = 5.14548
CFS merit scores = 5.15992
CFS merit scores = 5.17134
CFS merit scores = 5.18126
CFS merit scores = 5.18742
CFS merit scores = 5.19358
CFS merit scores = 5.20018
CFS merit scores = 5.20307
CFS merit scores = 5.20684
CFS merit scores = 5.20982
CFS merit scores = 5.21217
CFS merit scores = 5.21543
CFS merit scores = 5.21527
CFS merit scores = 5.2163
CFS merit scores = 5.2182
CFS merit scores = 5.21728
CFS merit scores = 5.21494
CFS merit scores = 5.21126
CFS merit scores = 5.20812
CFS merit scores = 5.20597
CFS merit scores = 5.20468
CFS merit scores = 5.20261
CFS merit scores = 5.19998
CFS merit scores = 5.19661
CFS merit scores = 5.1924
CFS merit scores = 5.18862
CFS merit scores = 5.18395
CFS merit scores = 5.17741
CFS merit scores = 5.169
CFS merit scores = 5.15995
CFS merit scores = 5.152
CFS merit scores = 5.14414
CFS merit scores = 5.13645
CFS merit scores = 5.12866
CFS merit scores = 5.11941
CFS merit scores = 5.11021
CFS merit scores = 5.10092
CFS merit scores = 5.09151
CFS merit scores = 5.08251
CFS merit scores = 5.07362
CFS merit scores = 5.06435
CFS merit scores = 5.05594
CFS merit scores = 5.0478
CFS merit scores = 5.03909
CFS merit scores = 5.03131
CFS merit scores = 5.02269
CFS merit scores = 5.01501
CFS merit scores = 5.00738
CFS merit scores = 4.99995
CFS merit scores = 4.99343
CFS merit scores = 4.98607
CFS merit scores = 4.97789
CFS merit scores = 4.96909
CFS merit scores = 4.96076
CFS merit scores = 4.95273
CFS merit scores = 4.94431
CFS merit scores = 4.93554
CFS merit scores = 4.92741
CFS merit scores = 4.91776
CFS merit scores = 4.90758
CFS merit scores = 4.89632
CFS merit scores = 4.88518
CFS merit scores = 4.87467
CFS merit scores = 4.8646
CFS merit scores = 4.85447
CFS merit scores = 4.84406
CFS merit scores = 4.83358
CFS merit scores = 4.82332
CFS merit scores = 4.81179
CFS merit scores = 4.8008
CFS merit scores = 4.78992
CFS merit scores = 4.77918
CFS merit scores = 4.76856
CFS merit scores = 4.75777
CFS merit scores = 4.74562
CFS merit scores = 4.73347
CFS merit scores = 4.72155
CFS merit scores = 4.70859
CFS merit scores = 4.69627
CFS merit scores = 4.6837
CFS merit scores = 4.67118
CFS merit scores = 4.65879
CFS merit scores = 4.64629
CFS merit scores = 4.63348
CFS merit scores = 4.62038
CFS merit scores = 4.60547
CFS merit scores = 4.59083
CFS merit scores = 4.57593
CFS merit scores = 4.5597
CFS merit scores = 4.54423
CFS merit scores = 4.52428
CFS merit scores = 4.50031
CFS merit scores = 4.47226
CFS merit scores = 4.43718
cnt = 1	feature = 678	correl = -0.225281	descr = N_Gram_TTCTC
cnt = 2	feature = 67	correl = 0.157007	descr = Fold_of_RNAi_Sequence_Pos_0
cnt = 3	feature = 52	correl = -0.119077	descr = Gibbs_of_Target_Sequence__Pos_6_Step_1
cnt = 4	feature = 313	correl = 0.108045	descr = N_Gram_CCTCA
cnt = 5	feature = 353	correl = 0.0785541	descr = N_Gram_CGTGG
cnt = 6	feature = 473	correl = 0.114234	descr = N_Gram_GGAAA
cnt = 7	feature = 324	correl = 0.0883378	descr = N_Gram_CGACT
cnt = 8	feature = 219	correl = 0.0883378	descr = N_Gram_AGTTA
cnt = 9	feature = 416	correl = 0.0455868	descr = N_Gram_GATAC
cnt = 10	feature = 674	correl = 0.0442881	descr = N_Gram_TTCGA
cnt = 11	feature = 82	correl = -0.0574263	descr = Xue_Structure_Feature_A010
cnt = 12	feature = 424	correl = -0.0691849	descr = N_Gram_GATTT
cnt = 13	feature = 235	correl = -0.0492413	descr = N_Gram_ATCGC
cnt = 14	feature = 361	correl = 0.0857534	descr = N_Gram_CTATT
cnt = 15	feature = 303	correl = 0.0684582	descr = N_Gram_CCCGC
cnt = 16	feature = 267	correl = -0.0447454	descr = N_Gram_CACCC
cnt = 17	feature = 322	correl = -0.0492413	descr = N_Gram_CGACC
cnt = 18	feature = 225	correl = 0.0542735	descr = N_Gram_ATACA
cnt = 19	feature = 555	correl = 0.0445252	descr = N_Gram_GTTGC
cnt = 20	feature = 510	correl = 0.0877997	descr = N_Gram_GGGGC
cnt = 21	feature = 407	correl = -0.0480842	descr = N_Gram_GAGCC
cnt = 22	feature = 321	correl = 0.0729367	descr = N_Gram_CGACA
cnt = 23	feature = 579	correl = 0.0624687	descr = N_Gram_TATGT
cnt = 24	feature = 351	correl = 0.070128	descr = N_Gram_CGTGA
cnt = 25	feature = 391	correl = 0.0525049	descr = N_Gram_GAAAC
cnt = 26	feature = 207	correl = -0.0651342	descr = N_Gram_AGGCT
cnt = 27	feature = 649	correl = 0.0460523	descr = N_Gram_TGGGT
cnt = 28	feature = 597	correl = 0.0606099	descr = N_Gram_TCCCA
cnt = 29	feature = 228	correl = 0.0463331	descr = N_Gram_ATAGC
cnt = 30	feature = 580	correl = -0.0568288	descr = N_Gram_TATTC
cnt = 31	feature = 456	correl = 0.0575207	descr = N_Gram_GCGGG
cnt = 32	feature = 304	correl = 0.0702418	descr = N_Gram_CCCGG
cnt = 33	feature = 291	correl = -0.0450395	descr = N_Gram_CCACG
cnt = 34	feature = 281	correl = 0.129518	descr = N_Gram_CAGTG
cnt = 35	feature = 440	correl = -0.0510814	descr = N_Gram_GCCAA
cnt = 36	feature = 612	correl = -0.0487143	descr = N_Gram_TCGTC
cnt = 37	feature = 236	correl = -0.097297	descr = N_Gram_ATCGG
cnt = 38	feature = 623	correl = -0.12972	descr = N_Gram_TCTTA
cnt = 39	feature = 450	correl = 0.132646	descr = N_Gram_GCCTT
cnt = 40	feature = 286	correl = 0.0786939	descr = N_Gram_CATCT
cnt = 41	feature = 563	correl = 0.0605012	descr = N_Gram_TAAAT
cnt = 42	feature = 446	correl = 0.0580428	descr = N_Gram_GCCGC
cnt = 43	feature = 645	correl = 0.146803	descr = N_Gram_TGGCT
cnt = 44	feature = 540	correl = 0.047812	descr = N_Gram_GTGAC
cnt = 45	feature = 483	correl = -0.0892388	descr = N_Gram_GGATC
cnt = 46	feature = 312	correl = 0.0784148	descr = N_Gram_CCGTG
cnt = 47	feature = 546	correl = 0.0774851	descr = N_Gram_GTGGT
cnt = 48	feature = 690	correl = -0.0539225	descr = N_Gram_TTGTA
cnt = 49	feature = 417	correl = 0.075923	descr = N_Gram_GATAT
cnt = 50	feature = 334	correl = 0.0663428	descr = N_Gram_CGGA
cnt = 51	feature = 481	correl = 0.106159	descr = N_Gram_GGAGC
cnt = 52	feature = 441	correl = 0.0978444	descr = N_Gram_GCCAG
cnt = 53	feature = 363	correl = 0.0649461	descr = N_Gram_CTCAA
cnt = 54	feature = 525	correl = -0.0627469	descr = N_Gram_GTATC
cnt = 55	feature = 466	correl = 0.0652103	descr = N_Gram_GCTGC
cnt = 56	feature = 226	correl = -0.0793273	descr = N_Gram_ATACT
cnt = 57	feature = 467	correl = 0.0799764	descr = N_Gram_GCTGG
cnt = 58	feature = 341	correl = 0.107999	descr = N_Gram_CGGGA
cnt = 59	feature = 342	correl = 0.128717	descr = N_Gram_CGGGC
cnt = 60	feature = 691	correl = 0.0843309	descr = N_Gram_TTGTG
cnt = 61	feature = 632	correl = -0.117916	descr = N_Gram_TGATT
cnt = 62	feature = 274	correl = 0.0834702	descr = N_Gram_CAGCA
cnt = 63	feature = 426	correl = 0.124267	descr = N_Gram_GCAA
cnt = 64	feature = 399	correl = 0.0523441	descr = N_Gram_GACCG
cnt = 65	feature = 36	correl = 0.059702	descr = Position_Specific_Bin_Base_15_Base_T
cnt = 66	feature = 24	correl = -0.0453259	descr = Position_Specific_Bin_Base_10_Base_G
cnt = 67	feature = 475	correl = 0.053315	descr = N_Gram_GGAAG
cnt = 68	feature = 10	correl = 0.0723508	descr = Position_Specific_Bin_Base_3_Base_C
cnt = 69	feature = 497	correl = 0.153635	descr = N_Gram_GGCTT
cnt = 70	feature = 596	correl = 0.0638738	descr = N_Gram_TCCC
cnt = 71	feature = 327	correl = -0.0450845	descr = N_Gram_CGAT
cnt = 72	feature = 357	correl = 0.0501379	descr = N_Gram_CTA
cnt = 73	feature = 700	correl = -0.127815	descr = N_Gram_TTTTC
cnt = 74	feature = 390	correl = 0.0849416	descr = N_Gram_GAAA
cnt = 75	feature = 14	correl = -0.1502	descr = Position_Specific_Bin_Base_5_Base_A
cnt = 76	feature = 23	correl = -0.0806504	descr = Position_Specific_Bin_Base_9_Base_T
cnt = 77	feature = 54	correl = -0.0557335	descr = Gibbs_of_Target_Sequence__Pos_8_Step_1
cnt = 78	feature = 681	correl = -0.0861382	descr = N_Gram_TTGA
cnt = 79	feature = 136	correl = 0.0516237	descr = N_Gram_AACAT
cnt = 80	feature = 57	correl = -0.0881619	descr = Gibbs_of_Target_Sequence__Pos_13_Step_1
cnt = 81	feature = 8	correl = 0.0882388	descr = Position_Specific_Bin_Base_2_Base_C
cnt = 82	feature = 276	correl = -0.139525	descr = N_Gram_CAGCT
cnt = 83	feature = 529	correl = -0.0531036	descr = N_Gram_GTCC
cnt = 84	feature = 545	correl = 0.112764	descr = N_Gram_GTGGC
cnt = 85	feature = 39	correl = -0.0748419	descr = Position_Specific_Bin_Base_17_Base_A
cnt = 86	feature = 265	correl = 0.0621859	descr = N_Gram_CACC
cnt = 87	feature = 606	correl = -0.0612843	descr = N_Gram_TCGA
cnt = 88	feature = 76	correl = 0.0654704	descr = Fold_of_RNAi_Sequence_Pos_14
cnt = 89	feature = 105	correl = 0.0534014	descr = Fold_of_Target_NoEndbrace_noends_Pos_15
cnt = 90	feature = 33	correl = -0.113363	descr = Position_Specific_Bin_Base_14_Base_A
cnt = 91	feature = 505	correl = 0.10175	descr = N_Gram_GGGCC
cnt = 92	feature = 541	correl = 0.0443085	descr = N_Gram_GTGC
cnt = 93	feature = 509	correl = 0.0541443	descr = N_Gram_GGGGA
cnt = 94	feature = 35	correl = -0.047612	descr = Position_Specific_Bin_Base_15_Base_G
cnt = 95	feature = 468	correl = 0.0850152	descr = N_Gram_GCTT
cnt = 96	feature = 32	correl = 0.130268	descr = Position_Specific_Bin_Base_13_Base_C
cnt = 97	feature = 13	correl = 0.0510965	descr = Position_Specific_Bin_Base_4_Base_T
cnt = 98	feature = 28	correl = 0.140363	descr = Position_Specific_Bin_Base_12_Base_C
cnt = 99	feature = 72	correl = 0.102086	descr = Fold_of_RNAi_Sequence_Pos_9
cnt = 100	feature = 17	correl = -0.1439	descr = Position_Specific_Bin_Base_6_Base_A
cnt = 101	feature = 539	correl = 0.0467646	descr = N_Gram_GTGA
cnt = 102	feature = 79	correl = -0.0717641	descr = Xue_Structure_Feature_A110
cnt = 103	feature = 382	correl = -0.0452868	descr = N_Gram_CTTG
cnt = 104	feature = 619	correl = -0.117051	descr = N_Gram_TCTCT
cnt = 105	feature = 599	correl = -0.0542676	descr = N_Gram_TCCG
cnt = 106	feature = 448	correl = 0.0766245	descr = N_Gram_GCCT
cnt = 107	feature = 73	correl = 0.0525042	descr = Fold_of_RNAi_Sequence_Pos_11
cnt = 108	feature = 500	correl = 0.0518907	descr = N_Gram_GGGAA
cnt = 109	feature = 697	correl = -0.0585	descr = N_Gram_TTTG
cnt = 110	feature = 61	correl = -0.19477	descr = Gibbs_of_Target_Sequence__Pos_18_Step_1
cnt = 111	feature = 602	correl = -0.0962677	descr = N_Gram_TCCT
cnt = 112	feature = 77	correl = 0.0676704	descr = Fold_of_RNAi_Sequence_Pos_15
cnt = 113	feature = 86	correl = 0.0468023	descr = Xue_Structure_Feature_C011
cnt = 114	feature = 425	correl = 0.12695	descr = N_Gram_GCA
cnt = 115	feature = 309	correl = 0.109583	descr = N_Gram_CCGGG
cnt = 116	feature = 496	correl = 0.0791347	descr = N_Gram_GGCT
cnt = 117	feature = 605	correl = -0.0786267	descr = N_Gram_TCG
cnt = 118	feature = 662	correl = -0.0606262	descr = N_Gram_TTA
cnt = 119	feature = 80	correl = 0.0530725	descr = Xue_Structure_Feature_A100
cnt = 120	feature = 58	correl = -0.201419	descr = Gibbs_of_Target_Sequence__Pos_14_Step_1
cnt = 121	feature = 516	correl = 0.0732941	descr = N_Gram_GGT
cnt = 122	feature = 472	correl = 0.0772817	descr = N_Gram_GGAA
cnt = 123	feature = 702	correl = -0.104708	descr = N_Gram_TTTTT
cnt = 124	feature = 69	correl = 0.144874	descr = Fold_of_RNAi_Sequence_Pos_2
cnt = 125	feature = 460	correl = 0.0474591	descr = N_Gram_GCT
cnt = 126	feature = 60	correl = -0.111311	descr = Gibbs_of_Target_Sequence__Pos_17_Step_1
cnt = 127	feature = 508	correl = 0.0940687	descr = N_Gram_GGGG
cnt = 128	feature = 222	correl = -0.0966907	descr = N_Gram_AT
cnt = 129	feature = 305	correl = 0.0663525	descr = N_Gram_CCG
cnt = 130	feature = 661	correl = -0.126288	descr = N_Gram_TT
cnt = 131	feature = 340	correl = 0.129862	descr = N_Gram_CGGG
cnt = 132	feature = 64	correl = -0.171683	descr = PF_RNAi_Fold_Energy
num rows = 521
num_elements = 69293
*
optimization finished, #iter = 426
nu = 0.632892
obj = -54.454371, rho = -0.301940
nSV = 363, nBSV = 289
num rows = 58
num_elements = 7714
*
optimization finished, #iter = 34
nu = 0.601476
obj = -5.903315, rho = -0.255750
nSV = 43, nBSV = 27
*
optimization finished, #iter = 426
nu = 0.632892
obj = -54.454371, rho = -0.301940
nSV = 363, nBSV = 289
CFS merit scores = 1.31574
CFS merit scores = 1.5821
CFS merit scores = 1.82517
CFS merit scores = 2.04566
CFS merit scores = 2.24676
CFS merit scores = 2.42734
CFS merit scores = 2.59257
CFS merit scores = 2.74536
CFS merit scores = 2.88757
CFS merit scores = 3.02164
CFS merit scores = 3.15021
CFS merit scores = 3.27172
CFS merit scores = 3.3886
CFS merit scores = 3.49994
CFS merit scores = 3.60304
CFS merit scores = 3.70254
CFS merit scores = 3.79886
CFS merit scores = 3.8919
CFS merit scores = 3.98212
CFS merit scores = 4.06737
CFS merit scores = 4.14963
CFS merit scores = 4.22935
CFS merit scores = 4.3051
CFS merit scores = 4.37635
CFS merit scores = 4.44477
CFS merit scores = 4.50982
CFS merit scores = 4.57075
CFS merit scores = 4.62781
CFS merit scores = 4.67899
CFS merit scores = 4.7272
CFS merit scores = 4.7719
CFS merit scores = 4.81106
CFS merit scores = 4.84787
CFS merit scores = 4.88249
CFS merit scores = 4.91599
CFS merit scores = 4.94731
CFS merit scores = 4.97642
CFS merit scores = 5.00583
CFS merit scores = 5.03369
CFS merit scores = 5.06038
CFS merit scores = 5.08427
CFS merit scores = 5.10002
CFS merit scores = 5.11575
CFS merit scores = 5.13172
CFS merit scores = 5.14349
CFS merit scores = 5.15407
CFS merit scores = 5.16012
CFS merit scores = 5.16495
CFS merit scores = 5.17011
CFS merit scores = 5.17555
CFS merit scores = 5.17945
CFS merit scores = 5.18376
CFS merit scores = 5.18849
CFS merit scores = 5.18761
CFS merit scores = 5.18523
CFS merit scores = 5.18289
CFS merit scores = 5.18113
CFS merit scores = 5.17927
CFS merit scores = 5.1784
CFS merit scores = 5.17603
CFS merit scores = 5.17409
CFS merit scores = 5.17202
CFS merit scores = 5.16644
CFS merit scores = 5.15961
CFS merit scores = 5.15246
CFS merit scores = 5.14617
CFS merit scores = 5.14019
CFS merit scores = 5.1325
CFS merit scores = 5.12395
CFS merit scores = 5.1164
CFS merit scores = 5.10778
CFS merit scores = 5.09862
CFS merit scores = 5.08573
CFS merit scores = 5.07298
CFS merit scores = 5.05993
CFS merit scores = 5.04563
CFS merit scores = 5.03238
CFS merit scores = 5.02019
CFS merit scores = 5.0079
CFS merit scores = 4.99584
CFS merit scores = 4.98406
CFS merit scores = 4.9719
CFS merit scores = 4.9597
CFS merit scores = 4.94665
CFS merit scores = 4.93396
CFS merit scores = 4.92026
CFS merit scores = 4.90687
CFS merit scores = 4.89401
CFS merit scores = 4.87946
CFS merit scores = 4.8652
CFS merit scores = 4.85165
CFS merit scores = 4.83875
CFS merit scores = 4.82642
CFS merit scores = 4.81365
CFS merit scores = 4.80089
CFS merit scores = 4.78746
CFS merit scores = 4.77339
CFS merit scores = 4.75984
CFS merit scores = 4.74629
CFS merit scores = 4.73123
CFS merit scores = 4.71001
CFS merit scores = 4.68886
CFS merit scores = 4.66748
CFS merit scores = 4.64533
CFS merit scores = 4.62393
CFS merit scores = 4.60293
CFS merit scores = 4.56606
cnt = 1	feature = 64	correl = -0.315741	descr = Gibbs_of_Target_Sequence__Pos_20_Step_1
cnt = 2	feature = 602	correl = -0.168925	descr = N_Gram_TCTC
cnt = 3	feature = 8	correl = -0.0617368	descr = Position_Specific_Bin_Base_2_Base_A
cnt = 4	feature = 327	correl = 0.0634342	descr = N_Gram_CGGAA
cnt = 5	feature = 510	correl = 0.0481283	descr = N_Gram_GTAAA
cnt = 6	feature = 456	correl = -0.0540667	descr = N_Gram_GCGTT
cnt = 7	feature = 481	correl = 0.0980838	descr = N_Gram_GGCCC
cnt = 8	feature = 413	correl = 0.0662241	descr = N_Gram_GATAT
cnt = 9	feature = 539	correl = 0.0689761	descr = N_Gram_GTGTG
cnt = 10	feature = 351	correl = 0.0448412	descr = N_Gram_CTAAA
cnt = 11	feature = 661	correl = 0.0442807	descr = N_Gram_TTCGA
cnt = 12	feature = 324	correl = 0.0567535	descr = N_Gram_CGCTA
cnt = 13	feature = 497	correl = 0.0448412	descr = N_Gram_GGGCT
cnt = 14	feature = 363	correl = 0.0483946	descr = N_Gram_CTCTA
cnt = 15	feature = 674	correl = -0.0724834	descr = N_Gram_TTGGA
cnt = 16	feature = 322	correl = 0.0448412	descr = N_Gram_CGCCA
cnt = 17	feature = 219	correl = 0.0543071	descr = N_Gram_ATACA
cnt = 18	feature = 508	correl = 0.0549455	descr = N_Gram_GGTGC
cnt = 19	feature = 425	correl = 0.0724663	descr = N_Gram_GCAAT
cnt = 20	feature = 252	correl = 0.0899699	descr = N_Gram_CAAGG
cnt = 21	feature = 546	correl = 0.0445789	descr = N_Gram_GTTGC
cnt = 22	feature = 500	correl = 0.0514292	descr = N_Gram_GGGGG
cnt = 23	feature = 265	correl = 0.0467233	descr = N_Gram_CACTT
cnt = 24	feature = 267	correl = 0.0541348	descr = N_Gram_CAGCC
cnt = 25	feature = 541	correl = -0.0786822	descr = N_Gram_GTTAC
cnt = 26	feature = 483	correl = 0.134565	descr = N_Gram_GGCCT
cnt = 27	feature = 417	correl = 0.0742177	descr = N_Gram_GATGT
cnt = 28	feature = 505	correl = -0.0703818	descr = N_Gram_GGTAA
cnt = 29	feature = 305	correl = 0.10468	descr = N_Gram_CCGTG
cnt = 30	feature = 563	correl = -0.0521398	descr = N_Gram_TAGCC
cnt = 31	feature = 241	correl = -0.0679949	descr = N_Gram_ATTAC
cnt = 32	feature = 448	correl = 0.0442632	descr = N_Gram_GCGAG
cnt = 33	feature = 308	correl = -0.100045	descr = N_Gram_CCTCC
cnt = 34	feature = 616	correl = 0.0454579	descr = N_Gram_TGACA
cnt = 35	feature = 390	correl = -0.0650887	descr = N_Gram_GAATA
cnt = 36	feature = 341	correl = -0.0453035	descr = N_Gram_CGTCC
cnt = 37	feature = 540	correl = 0.0882741	descr = N_Gram_GTTAA
cnt = 38	feature = 496	correl = 0.0772924	descr = N_Gram_GGGCG
cnt = 39	feature = 342	correl = -0.111636	descr = N_Gram_CGTCG
cnt = 40	feature = 605	correl = 0.0478472	descr = N_Gram_TCTCG
cnt = 41	feature = 416	correl = -0.0529468	descr = N_Gram_GATGC
cnt = 42	feature = 467	correl = 0.120026	descr = N_Gram_GGAAA
cnt = 43	feature = 472	correl = 0.0890801	descr = N_Gram_GGAGC
cnt = 44	feature = 599	correl = -0.0478457	descr = N_Gram_TCGGG
cnt = 45	feature = 681	correl = 0.0592949	descr = N_Gram_TTTCA
cnt = 46	feature = 441	correl = 0.0718506	descr = N_Gram_GCCGG
cnt = 47	feature = 357	correl = 0.0919936	descr = N_Gram_CTCAA
cnt = 48	feature = 309	correl = 0.0600399	descr = N_Gram_CCTCG
cnt = 49	feature = 440	correl = 0.0581111	descr = N_Gram_GCCGC
cnt = 50	feature = 473	correl = -0.117252	descr = N_Gram_GGATC
cnt = 51	feature = 312	correl = -0.077094	descr = N_Gram_CCTTC
cnt = 52	feature = 619	correl = 0.0663225	descr = N_Gram_TGATA
cnt = 53	feature = 437	correl = 0.0442898	descr = N_Gram_GCCCA
cnt = 54	feature = 544	correl = -0.0652554	descr = N_Gram_GTTCT
cnt = 55	feature = 337	correl = -0.063269	descr = N_Gram_CGTA
cnt = 56	feature = 555	correl = 0.0801525	descr = N_Gram_TAAGC
cnt = 57	feature = 662	correl = -0.0625584	descr = N_Gram_TTCGG
cnt = 58	feature = 649	correl = -0.0513953	descr = N_Gram_TGTTA
cnt = 59	feature = 529	correl = 0.0608454	descr = N_Gram_GTGAC
cnt = 60	feature = 14	correl = -0.0472451	descr = Position_Specific_Bin_Base_3_Base_T
cnt = 61	feature = 407	correl = 0.0644015	descr = N_Gram_GAGGT
cnt = 62	feature = 520	correl = -0.0449245	descr = N_Gram_GTCCT
cnt = 63	feature = 231	correl = 0.0543425	descr = N_Gram_ATCTT
cnt = 64	feature = 579	correl = 0.0837258	descr = N_Gram_TCCAA
cnt = 65	feature = 690	correl = -0.0776218	descr = N_Gram_TTTTG
cnt = 66	feature = 386	correl = 0.116463	descr = N_Gram_GAAGA
cnt = 67	feature = 353	correl = 0.105131	descr = N_Gram_CTAT
cnt = 68	feature = 623	correl = 0.0894808	descr = N_Gram_TGCA
cnt = 69	feature = 57	correl = 0.0798759	descr = Gibbs_of_Target_Sequence__Pos_12_Step_1
cnt = 70	feature = 382	correl = 0.0743496	descr = N_Gram_GAAA
cnt = 71	feature = 689	correl = -0.123877	descr = N_Gram_TTTTC
cnt = 72	feature = 23	correl = 0.0640235	descr = Position_Specific_Bin_Base_8_Base_T
cnt = 73	feature = 76	correl = 0.043969	descr = Fold_of_RNAi_Sequence_Pos_16
cnt = 74	feature = 580	correl = -0.147061	descr = N_Gram_TCCAG
cnt = 75	feature = 54	correl = -0.0999396	descr = Gibbs_of_Target_Sequence__Pos_6_Step_1
cnt = 76	feature = 460	correl = 0.0707826	descr = N_Gram_GCTG
cnt = 77	feature = 392	correl = 0.0679545	descr = N_Gram_GACA
cnt = 78	feature = 509	correl = 0.0445121	descr = N_Gram_GGTTG
cnt = 79	feature = 28	correl = -0.0890399	descr = Position_Specific_Bin_Base_12_Base_A
cnt = 80	feature = 645	correl = 0.0936193	descr = N_Gram_TGTG
cnt = 81	feature = 343	correl = 0.164484	descr = N_Gram_CGTG
cnt = 82	feature = 73	correl = 0.0909172	descr = Fold_of_RNAi_Sequence_Pos_12
cnt = 83	feature = 82	correl = 0.0593089	descr = Xue_Structure_Feature_C010
cnt = 84	feature = 606	correl = -0.102151	descr = N_Gram_TCTCT
cnt = 85	feature = 609	correl = -0.119215	descr = N_Gram_TCTTC
cnt = 86	feature = 77	correl = -0.0642143	descr = Xue_Structure_Feature_A110
cnt = 87	feature = 276	correl = 0.0716209	descr = N_Gram_CATC
cnt = 88	feature = 52	correl = -0.0621262	descr = Gibbs_of_Target_Sequence__Pos_4_Step_1
cnt = 89	feature = 58	correl = -0.0816743	descr = Gibbs_of_Target_Sequence__Pos_13_Step_1
cnt = 90	feature = 105	correl = -0.0586989	descr = Fold_of_Target_NoBeginbrace_noends_Pos_4
cnt = 91	feature = 466	correl = 0.0605593	descr = N_Gram_GGAA
cnt = 92	feature = 334	correl = 0.147338	descr = N_Gram_CGGGC
cnt = 93	feature = 375	correl = -0.0467989	descr = N_Gram_CTTG
cnt = 94	feature = 683	correl = -0.0445568	descr = N_Gram_TTTCG
cnt = 95	feature = 290	correl = 0.0472243	descr = N_Gram_CCC
cnt = 96	feature = 361	correl = -0.109807	descr = N_Gram_CTCCT
cnt = 97	feature = 80	correl = 0.0753008	descr = Xue_Structure_Feature_C110
cnt = 98	feature = 340	correl = -0.0797355	descr = N_Gram_CGTC
cnt = 99	feature = 86	correl = 0.0685732	descr = Xue_Structure_Feature_G100
cnt = 100	feature = 450	correl = 0.0583028	descr = N_Gram_GCGG
cnt = 101	feature = 612	correl = -0.0810715	descr = N_Gram_TGA
cnt = 102	feature = 545	correl = 0.0551173	descr = N_Gram_GTTG
cnt = 103	feature = 321	correl = 0.0681088	descr = N_Gram_CGCC
cnt = 104	feature = 578	correl = -0.0816624	descr = N_Gram_TCCA
cnt = 105	feature = 225	correl = -0.0683281	descr = N_Gram_ATC
cnt = 106	feature = 527	correl = 0.13684	descr = N_Gram_GTG
cnt = 107	feature = 446	correl = -0.0613498	descr = N_Gram_GCG
num rows = 522
num_elements = 56376
*
optimization finished, #iter = 292
nu = 0.636963
obj = -59.235018, rho = -0.088657
nSV = 358, nBSV = 308
num rows = 57
num_elements = 6156
*
optimization finished, #iter = 34
nu = 0.628187
obj = -6.269239, rho = -0.402254
nSV = 42, nBSV = 27
*
optimization finished, #iter = 292
nu = 0.636963
obj = -59.235018, rho = -0.088657
nSV = 358, nBSV = 308
TEST = 71 AVE CORR = 0.467222
