# Supplementary material for: Improving model predictions for RNA interference activities that use support vector machine regression by combining and filtering features
Source: BMC Bioinformatics. 2007 Jun 6;8:182. doi: 10.1186/1471-2105-8-182 (PMC1906837; doi:10.1186/1471-2105-8-182)
Supplement: Additional file 6 — tr_579_cfsfilters. The features found to be useful by Correlation based Feature in training and testing the 579 dataset by cross validation, at t-test values from 0 to 90. [file 1471-2105-8-182-S6.gz › tr_579_file_8]

8
ave count = 458.6

CFS merit scores = 1.3532
CFS merit scores = 1.60749
CFS merit scores = 1.85924
CFS merit scores = 2.07944
CFS merit scores = 2.27842
CFS merit scores = 2.45901
CFS merit scores = 2.62784
CFS merit scores = 2.78692
CFS merit scores = 2.93263
CFS merit scores = 3.06919
CFS merit scores = 3.19617
CFS merit scores = 3.3158
CFS merit scores = 3.42889
CFS merit scores = 3.53727
CFS merit scores = 3.64213
CFS merit scores = 3.74379
CFS merit scores = 3.8427
CFS merit scores = 3.93903
CFS merit scores = 4.03288
CFS merit scores = 4.12444
CFS merit scores = 4.2127
CFS merit scores = 4.29899
CFS merit scores = 4.38319
CFS merit scores = 4.46561
CFS merit scores = 4.54637
CFS merit scores = 4.62556
CFS merit scores = 4.70325
CFS merit scores = 4.77945
CFS merit scores = 4.85406
CFS merit scores = 4.92733
CFS merit scores = 4.99933
CFS merit scores = 5.06861
CFS merit scores = 5.1365
CFS merit scores = 5.20307
CFS merit scores = 5.26808
CFS merit scores = 5.33189
CFS merit scores = 5.39451
CFS merit scores = 5.45604
CFS merit scores = 5.51618
CFS merit scores = 5.57421
CFS merit scores = 5.63016
CFS merit scores = 5.68433
CFS merit scores = 5.73732
CFS merit scores = 5.78744
CFS merit scores = 5.8367
CFS merit scores = 5.88508
CFS merit scores = 5.93268
CFS merit scores = 5.979
CFS merit scores = 6.02326
CFS merit scores = 6.06364
CFS merit scores = 6.09971
CFS merit scores = 6.13392
CFS merit scores = 6.16697
CFS merit scores = 6.19787
CFS merit scores = 6.22659
CFS merit scores = 6.25412
CFS merit scores = 6.28122
CFS merit scores = 6.30768
CFS merit scores = 6.33316
CFS merit scores = 6.35681
CFS merit scores = 6.37959
CFS merit scores = 6.40189
CFS merit scores = 6.42355
CFS merit scores = 6.44521
CFS merit scores = 6.46648
CFS merit scores = 6.48779
CFS merit scores = 6.50795
CFS merit scores = 6.52775
CFS merit scores = 6.54694
CFS merit scores = 6.56585
CFS merit scores = 6.58405
CFS merit scores = 6.60173
CFS merit scores = 6.61862
CFS merit scores = 6.63314
CFS merit scores = 6.64784
CFS merit scores = 6.66179
CFS merit scores = 6.67399
CFS merit scores = 6.68531
CFS merit scores = 6.69588
CFS merit scores = 6.7057
CFS merit scores = 6.71564
CFS merit scores = 6.7259
CFS merit scores = 6.73608
CFS merit scores = 6.74567
CFS merit scores = 6.75503
CFS merit scores = 6.76296
CFS merit scores = 6.77052
CFS merit scores = 6.77847
CFS merit scores = 6.78658
CFS merit scores = 6.79398
CFS merit scores = 6.80047
CFS merit scores = 6.80721
CFS merit scores = 6.81409
CFS merit scores = 6.82104
CFS merit scores = 6.82742
CFS merit scores = 6.83194
CFS merit scores = 6.83687
CFS merit scores = 6.84088
CFS merit scores = 6.8436
CFS merit scores = 6.8458
CFS merit scores = 6.84784
CFS merit scores = 6.84961
CFS merit scores = 6.85117
CFS merit scores = 6.85244
CFS merit scores = 6.85358
CFS merit scores = 6.85499
CFS merit scores = 6.85608
CFS merit scores = 6.85728
CFS merit scores = 6.85862
CFS merit scores = 6.86027
CFS merit scores = 6.86111
CFS merit scores = 6.86197
CFS merit scores = 6.86313
CFS merit scores = 6.86391
CFS merit scores = 6.86455
CFS merit scores = 6.86537
CFS merit scores = 6.86514
CFS merit scores = 6.86448
CFS merit scores = 6.86387
CFS merit scores = 6.86344
CFS merit scores = 6.86171
CFS merit scores = 6.86007
CFS merit scores = 6.85842
CFS merit scores = 6.85557
CFS merit scores = 6.85297
CFS merit scores = 6.85055
CFS merit scores = 6.84838
CFS merit scores = 6.8463
CFS merit scores = 6.84378
CFS merit scores = 6.84136
CFS merit scores = 6.83917
CFS merit scores = 6.83698
CFS merit scores = 6.83493
CFS merit scores = 6.83288
CFS merit scores = 6.8308
CFS merit scores = 6.82888
CFS merit scores = 6.82611
CFS merit scores = 6.82306
CFS merit scores = 6.82
CFS merit scores = 6.81574
CFS merit scores = 6.8113
CFS merit scores = 6.80697
CFS merit scores = 6.80262
CFS merit scores = 6.79807
CFS merit scores = 6.79351
CFS merit scores = 6.78876
CFS merit scores = 6.78398
CFS merit scores = 6.77861
CFS merit scores = 6.77321
CFS merit scores = 6.76802
CFS merit scores = 6.76247
CFS merit scores = 6.75725
CFS merit scores = 6.75215
CFS merit scores = 6.74677
CFS merit scores = 6.74149
CFS merit scores = 6.73615
CFS merit scores = 6.73032
CFS merit scores = 6.72396
CFS merit scores = 6.71784
CFS merit scores = 6.71167
CFS merit scores = 6.70526
CFS merit scores = 6.69888
CFS merit scores = 6.69254
CFS merit scores = 6.68602
CFS merit scores = 6.67965
CFS merit scores = 6.67334
CFS merit scores = 6.66683
CFS merit scores = 6.66012
CFS merit scores = 6.65352
CFS merit scores = 6.64687
CFS merit scores = 6.64046
CFS merit scores = 6.63418
CFS merit scores = 6.62803
CFS merit scores = 6.62205
CFS merit scores = 6.6162
CFS merit scores = 6.6102
CFS merit scores = 6.60428
CFS merit scores = 6.59831
CFS merit scores = 6.59212
CFS merit scores = 6.586
CFS merit scores = 6.58004
CFS merit scores = 6.57415
CFS merit scores = 6.56789
CFS merit scores = 6.56178
CFS merit scores = 6.55576
CFS merit scores = 6.54992
CFS merit scores = 6.54422
CFS merit scores = 6.53851
CFS merit scores = 6.5326
CFS merit scores = 6.52668
CFS merit scores = 6.5205
CFS merit scores = 6.51441
CFS merit scores = 6.50803
CFS merit scores = 6.50156
CFS merit scores = 6.49484
CFS merit scores = 6.48823
CFS merit scores = 6.48167
CFS merit scores = 6.47459
CFS merit scores = 6.4676
CFS merit scores = 6.46031
CFS merit scores = 6.45319
CFS merit scores = 6.44587
CFS merit scores = 6.43879
CFS merit scores = 6.43184
CFS merit scores = 6.42506
CFS merit scores = 6.41833
CFS merit scores = 6.41139
CFS merit scores = 6.40466
CFS merit scores = 6.39772
CFS merit scores = 6.39079
CFS merit scores = 6.3838
CFS merit scores = 6.37687
CFS merit scores = 6.37001
CFS merit scores = 6.36294
CFS merit scores = 6.35511
CFS merit scores = 6.34736
CFS merit scores = 6.33949
CFS merit scores = 6.33175
CFS merit scores = 6.32388
CFS merit scores = 6.31603
CFS merit scores = 6.3081
CFS merit scores = 6.3001
CFS merit scores = 6.2921
CFS merit scores = 6.28421
CFS merit scores = 6.27631
CFS merit scores = 6.26852
CFS merit scores = 6.26085
CFS merit scores = 6.25316
CFS merit scores = 6.24539
CFS merit scores = 6.2376
CFS merit scores = 6.22995
CFS merit scores = 6.22233
CFS merit scores = 6.21466
CFS merit scores = 6.20675
CFS merit scores = 6.19866
CFS merit scores = 6.19053
CFS merit scores = 6.18242
CFS merit scores = 6.17431
CFS merit scores = 6.16631
CFS merit scores = 6.15821
CFS merit scores = 6.14958
CFS merit scores = 6.14053
CFS merit scores = 6.13157
CFS merit scores = 6.12285
CFS merit scores = 6.11403
CFS merit scores = 6.10522
CFS merit scores = 6.09629
CFS merit scores = 6.08743
CFS merit scores = 6.07871
CFS merit scores = 6.0699
CFS merit scores = 6.06124
CFS merit scores = 6.05257
CFS merit scores = 6.04387
CFS merit scores = 6.03529
CFS merit scores = 6.0268
CFS merit scores = 6.01828
CFS merit scores = 6.00983
CFS merit scores = 6.00157
CFS merit scores = 5.99345
CFS merit scores = 5.98544
CFS merit scores = 5.9776
CFS merit scores = 5.9698
CFS merit scores = 5.96212
CFS merit scores = 5.95443
CFS merit scores = 5.94675
CFS merit scores = 5.93886
CFS merit scores = 5.9311
CFS merit scores = 5.92342
CFS merit scores = 5.9156
CFS merit scores = 5.90775
CFS merit scores = 5.90004
CFS merit scores = 5.89218
CFS merit scores = 5.88445
CFS merit scores = 5.8768
CFS merit scores = 5.86925
CFS merit scores = 5.86173
CFS merit scores = 5.85418
CFS merit scores = 5.84666
CFS merit scores = 5.83911
CFS merit scores = 5.83164
CFS merit scores = 5.82418
CFS merit scores = 5.81686
CFS merit scores = 5.80962
CFS merit scores = 5.8025
CFS merit scores = 5.79529
CFS merit scores = 5.78819
CFS merit scores = 5.78112
CFS merit scores = 5.77405
CFS merit scores = 5.76704
CFS merit scores = 5.75987
CFS merit scores = 5.75286
CFS merit scores = 5.74584
CFS merit scores = 5.73884
CFS merit scores = 5.73194
CFS merit scores = 5.72513
CFS merit scores = 5.71838
CFS merit scores = 5.71172
CFS merit scores = 5.70517
CFS merit scores = 5.69873
CFS merit scores = 5.69225
CFS merit scores = 5.6858
CFS merit scores = 5.6794
CFS merit scores = 5.67299
CFS merit scores = 5.6666
CFS merit scores = 5.66019
CFS merit scores = 5.65389
CFS merit scores = 5.64766
CFS merit scores = 5.6413
CFS merit scores = 5.63506
CFS merit scores = 5.62884
CFS merit scores = 5.6227
CFS merit scores = 5.61659
CFS merit scores = 5.61052
CFS merit scores = 5.6045
CFS merit scores = 5.5985
CFS merit scores = 5.59252
CFS merit scores = 5.58667
CFS merit scores = 5.58078
CFS merit scores = 5.57492
CFS merit scores = 5.5691
CFS merit scores = 5.56336
CFS merit scores = 5.55767
CFS merit scores = 5.55212
CFS merit scores = 5.54664
CFS merit scores = 5.54112
CFS merit scores = 5.53555
CFS merit scores = 5.52978
CFS merit scores = 5.52403
CFS merit scores = 5.51828
CFS merit scores = 5.51261
CFS merit scores = 5.50702
CFS merit scores = 5.50149
CFS merit scores = 5.49604
CFS merit scores = 5.49059
CFS merit scores = 5.48495
CFS merit scores = 5.47939
CFS merit scores = 5.4739
CFS merit scores = 5.46848
CFS merit scores = 5.46313
CFS merit scores = 5.45781
CFS merit scores = 5.45238
CFS merit scores = 5.44699
CFS merit scores = 5.44166
CFS merit scores = 5.43637
CFS merit scores = 5.43107
CFS merit scores = 5.42588
CFS merit scores = 5.4207
CFS merit scores = 5.41554
CFS merit scores = 5.41042
CFS merit scores = 5.40539
CFS merit scores = 5.40037
CFS merit scores = 5.39532
CFS merit scores = 5.39021
CFS merit scores = 5.38511
CFS merit scores = 5.38004
CFS merit scores = 5.3749
CFS merit scores = 5.36981
CFS merit scores = 5.36472
CFS merit scores = 5.3597
CFS merit scores = 5.35475
CFS merit scores = 5.34975
CFS merit scores = 5.34467
CFS merit scores = 5.33963
CFS merit scores = 5.33449
CFS merit scores = 5.32939
CFS merit scores = 5.32422
CFS merit scores = 5.3191
CFS merit scores = 5.31399
CFS merit scores = 5.30887
CFS merit scores = 5.30367
CFS merit scores = 5.2985
CFS merit scores = 5.29339
CFS merit scores = 5.28829
CFS merit scores = 5.2831
CFS merit scores = 5.278
CFS merit scores = 5.27285
CFS merit scores = 5.26776
CFS merit scores = 5.26257
CFS merit scores = 5.25736
CFS merit scores = 5.25218
CFS merit scores = 5.24695
CFS merit scores = 5.24176
CFS merit scores = 5.23651
CFS merit scores = 5.2313
CFS merit scores = 5.22612
CFS merit scores = 5.22087
CFS merit scores = 5.2156
CFS merit scores = 5.21038
CFS merit scores = 5.20517
CFS merit scores = 5.19994
CFS merit scores = 5.1946
CFS merit scores = 5.1892
CFS merit scores = 5.18388
CFS merit scores = 5.17856
CFS merit scores = 5.17326
CFS merit scores = 5.16801
CFS merit scores = 5.16281
CFS merit scores = 5.15765
CFS merit scores = 5.15229
CFS merit scores = 5.14697
CFS merit scores = 5.14166
CFS merit scores = 5.13644
CFS merit scores = 5.13085
CFS merit scores = 5.12529
CFS merit scores = 5.11975
CFS merit scores = 5.11426
CFS merit scores = 5.10879
CFS merit scores = 5.1034
CFS merit scores = 5.09786
CFS merit scores = 5.09229
CFS merit scores = 5.08675
CFS merit scores = 5.0813
CFS merit scores = 5.07576
CFS merit scores = 5.07024
CFS merit scores = 5.06458
CFS merit scores = 5.05891
CFS merit scores = 5.05321
CFS merit scores = 5.0475
CFS merit scores = 5.04182
CFS merit scores = 5.03612
CFS merit scores = 5.03044
CFS merit scores = 5.0248
CFS merit scores = 5.01906
CFS merit scores = 5.01338
CFS merit scores = 5.00769
CFS merit scores = 5.00198
CFS merit scores = 4.99634
CFS merit scores = 4.99051
CFS merit scores = 4.98472
CFS merit scores = 4.97889
CFS merit scores = 4.97276
CFS merit scores = 4.9666
CFS merit scores = 4.96032
CFS merit scores = 4.95405
CFS merit scores = 4.9478
CFS merit scores = 4.9415
CFS merit scores = 4.93528
CFS merit scores = 4.92891
CFS merit scores = 4.92249
CFS merit scores = 4.91607
CFS merit scores = 4.90967
CFS merit scores = 4.90325
CFS merit scores = 4.89682
CFS merit scores = 4.89018
CFS merit scores = 4.88353
CFS merit scores = 4.87683
CFS merit scores = 4.87012
CFS merit scores = 4.86286
CFS merit scores = 4.85565
CFS merit scores = 4.84841
CFS merit scores = 4.84126
CFS merit scores = 4.83391
CFS merit scores = 4.82664
CFS merit scores = 4.81947
CFS merit scores = 4.81219
CFS merit scores = 4.80492
CFS merit scores = 4.79758
CFS merit scores = 4.7902
CFS merit scores = 4.78278
CFS merit scores = 4.77525
CFS merit scores = 4.76776
CFS merit scores = 4.75988
CFS merit scores = 4.75194
CFS merit scores = 4.74407
CFS merit scores = 4.73602
CFS merit scores = 4.72779
CFS merit scores = 4.7183
CFS merit scores = 4.70771
CFS merit scores = 4.69658
CFS merit scores = 4.68284
cnt = 1	feature = 56	correl = -0.353201	descr = Gibbs_of_Target_Sequence__Pos_20_Step_1
cnt = 2	feature = 44	correl = 0.250012	descr = Gibbs_of_Target_Sequence__Pos_1_Step_1
cnt = 3	feature = 617	correl = -0.188619	descr = N_Gram_TCTC
cnt = 4	feature = 206	correl = 0.125725	descr = N_Gram_AGTCA
cnt = 5	feature = 266	correl = 0.0977781	descr = N_Gram_CACTC
cnt = 6	feature = 409	correl = 0.0891595	descr = N_Gram_GACTA
cnt = 7	feature = 653	correl = 0.0764455	descr = N_Gram_TGGGG
cnt = 8	feature = 579	correl = 0.0757763	descr = N_Gram_TATAT
cnt = 9	feature = 690	correl = 0.0594649	descr = N_Gram_TTGCA
cnt = 10	feature = 518	correl = -0.0529673	descr = N_Gram_GGGTT
cnt = 11	feature = 577	correl = 0.0922287	descr = N_Gram_TAGCA
cnt = 12	feature = 575	correl = 0.046043	descr = N_Gram_TAGAC
cnt = 13	feature = 370	correl = 0.0718503	descr = N_Gram_CTCGG
cnt = 14	feature = 436	correl = 0.073306	descr = N_Gram_GCAAT
cnt = 15	feature = 212	correl = 0.0453462	descr = N_Gram_AGTTA
cnt = 16	feature = 395	correl = -0.0590736	descr = N_Gram_GAAAT
cnt = 17	feature = 392	correl = -0.0576625	descr = N_Gram_GAAAA
cnt = 18	feature = 413	correl = -0.0562514	descr = N_Gram_GAGAG
cnt = 19	feature = 321	correl = -0.049196	descr = N_Gram_CGACC
cnt = 20	feature = 568	correl = -0.0463739	descr = N_Gram_TAACG
cnt = 21	feature = 609	correl = 0.0806231	descr = N_Gram_TCGAC
cnt = 22	feature = 351	correl = 0.079212	descr = N_Gram_CGTGG
cnt = 23	feature = 598	correl = 0.0524015	descr = N_Gram_TCCCG
cnt = 24	feature = 538	correl = -0.0459506	descr = N_Gram_GTCGC
cnt = 25	feature = 510	correl = 0.0453462	descr = N_Gram_GGGCT
cnt = 26	feature = 466	correl = 0.0453462	descr = N_Gram_GCGTA
cnt = 27	feature = 304	correl = 0.0453462	descr = N_Gram_CCGCA
cnt = 28	feature = 612	correl = 0.0947339	descr = N_Gram_TCGGC
cnt = 29	feature = 545	correl = 0.0573403	descr = N_Gram_GTGCG
cnt = 30	feature = 531	correl = 0.0506518	descr = N_Gram_GTATA
cnt = 31	feature = 298	correl = 0.0453462	descr = N_Gram_CCCCG
cnt = 32	feature = 676	correl = 0.0741783	descr = N_Gram_TTCAA
cnt = 33	feature = 360	correl = 0.0631922	descr = N_Gram_CTATA
cnt = 34	feature = 628	correl = 0.0515069	descr = N_Gram_TGAAA
cnt = 35	feature = 403	correl = -0.0682325	descr = N_Gram_GACCC
cnt = 36	feature = 295	correl = 0.0711821	descr = N_Gram_CCCAC
cnt = 37	feature = 393	correl = 0.0531548	descr = N_Gram_GAAAC
cnt = 38	feature = 421	correl = 0.0462035	descr = N_Gram_GATAC
cnt = 39	feature = 259	correl = -0.0444717	descr = N_Gram_CACCC
cnt = 40	feature = 424	correl = -0.0556583	descr = N_Gram_GATCG
cnt = 41	feature = 494	correl = 0.0729795	descr = N_Gram_GGCCC
cnt = 42	feature = 514	correl = 0.0453462	descr = N_Gram_GGGGT
cnt = 43	feature = 284	correl = 0.0519672	descr = N_Gram_CCAAT
cnt = 44	feature = 600	correl = 0.0473609	descr = N_Gram_TCCGA
cnt = 45	feature = 339	correl = 0.0641909	descr = N_Gram_CGGCC
cnt = 46	feature = 357	correl = 0.0568421	descr = N_Gram_CTACT
cnt = 47	feature = 523	correl = 0.0556017	descr = N_Gram_GGTGC
cnt = 48	feature = 427	correl = 0.065034	descr = N_Gram_GATGT
cnt = 49	feature = 288	correl = -0.0590093	descr = N_Gram_CCAGT
cnt = 50	feature = 412	correl = -0.0547154	descr = N_Gram_GAGAC
cnt = 51	feature = 316	correl = 0.0606705	descr = N_Gram_CCTCT
cnt = 52	feature = 624	correl = -0.117639	descr = N_Gram_TCTTA
cnt = 53	feature = 556	correl = -0.0725224	descr = N_Gram_GTTAC
cnt = 54	feature = 417	correl = 0.116505	descr = N_Gram_GAGTC
cnt = 55	feature = 429	correl = -0.0605618	descr = N_Gram_GATTA
cnt = 56	feature = 458	correl = 0.138322	descr = N_Gram_GCCTT
cnt = 57	feature = 264	correl = 0.056201	descr = N_Gram_CACGT
cnt = 58	feature = 309	correl = -0.0732728	descr = N_Gram_CCGGT
cnt = 59	feature = 280	correl = -0.0497657	descr = N_Gram_CATGC
cnt = 60	feature = 561	correl = 0.0452268	descr = N_Gram_GTTGC
cnt = 61	feature = 397	correl = -0.0439102	descr = N_Gram_GAAGG
cnt = 62	feature = 426	correl = -0.0500458	descr = N_Gram_GATGC
cnt = 63	feature = 317	correl = 0.0652478	descr = N_Gram_CCTGC
cnt = 64	feature = 516	correl = 0.0780126	descr = N_Gram_GGGTA
cnt = 65	feature = 252	correl = 0.0974183	descr = N_Gram_CAAGG
cnt = 66	feature = 509	correl = 0.0811695	descr = N_Gram_GGGCG
cnt = 67	feature = 218	correl = 0.0550219	descr = N_Gram_ATACA
cnt = 68	feature = 313	correl = 0.0676048	descr = N_Gram_CCTCA
cnt = 69	feature = 597	correl = 0.0568471	descr = N_Gram_TCCCC
cnt = 70	feature = 241	correl = 0.0446791	descr = N_Gram_ATTGG
cnt = 71	feature = 680	correl = 0.0447817	descr = N_Gram_TTCGA
cnt = 72	feature = 646	correl = 0.0893984	descr = N_Gram_TGGAG
cnt = 73	feature = 340	correl = 0.0702472	descr = N_Gram_CGGCG
cnt = 74	feature = 546	correl = 0.0580781	descr = N_Gram_GTGCT
cnt = 75	feature = 407	correl = 0.0453462	descr = N_Gram_GACGG
cnt = 76	feature = 557	correl = 0.0802505	descr = N_Gram_GTTCC
cnt = 77	feature = 574	correl = 0.0729653	descr = N_Gram_TACGA
cnt = 78	feature = 226	correl = -0.0567228	descr = N_Gram_ATCAT
cnt = 79	feature = 217	correl = -0.149135	descr = N_Gram_ATAAG
cnt = 80	feature = 356	correl = 0.0453462	descr = N_Gram_CTAAA
cnt = 81	feature = 361	correl = 0.0806231	descr = N_Gram_CTATT
cnt = 82	feature = 230	correl = -0.104281	descr = N_Gram_ATCGG
cnt = 83	feature = 659	correl = 0.0577553	descr = N_Gram_TGTAA
cnt = 84	feature = 385	correl = -0.121969	descr = N_Gram_CTTGC
cnt = 85	feature = 459	correl = -0.0485576	descr = N_Gram_GCGAC
cnt = 86	feature = 526	correl = -0.0571564	descr = N_Gram_GGTTA
cnt = 87	feature = 539	correl = 0.0991469	descr = N_Gram_GTCGG
cnt = 88	feature = 578	correl = 0.0449751	descr = N_Gram_TATAG
cnt = 89	feature = 434	correl = 0.0612091	descr = N_Gram_GCAAA
cnt = 90	feature = 636	correl = -0.0472414	descr = N_Gram_TGATC
cnt = 91	feature = 255	correl = 0.0542035	descr = N_Gram_CACAG
cnt = 92	feature = 251	correl = 0.0622593	descr = N_Gram_CAAGC
cnt = 93	feature = 401	correl = 0.0449003	descr = N_Gram_GACAC
cnt = 94	feature = 620	correl = 0.0485708	descr = N_Gram_TCTCG
cnt = 95	feature = 584	correl = 0.0472183	descr = N_Gram_TCAAA
cnt = 96	feature = 555	correl = 0.0453462	descr = N_Gram_GTTAA
cnt = 97	feature = 455	correl = -0.0562514	descr = N_Gram_GCCGT
cnt = 98	feature = 479	correl = 0.139855	descr = N_Gram_GGAAA
cnt = 99	feature = 681	correl = -0.0558762	descr = N_Gram_TTCGG
cnt = 100	feature = 324	correl = 0.086002	descr = N_Gram_CGAGG
cnt = 101	feature = 448	correl = 0.0704377	descr = N_Gram_GCCAG
cnt = 102	feature = 328	correl = -0.0490798	descr = N_Gram_CGATG
cnt = 103	feature = 237	correl = 0.0443948	descr = N_Gram_ATGTG
cnt = 104	feature = 332	correl = 0.0806231	descr = N_Gram_CGCCT
cnt = 105	feature = 633	correl = 0.0801463	descr = N_Gram_TGAGT
cnt = 106	feature = 222	correl = 0.0718812	descr = N_Gram_ATAGT
cnt = 107	feature = 242	correl = 0.082843	descr = N_Gram_ATTGT
cnt = 108	feature = 440	correl = -0.0721949	descr = N_Gram_GCAGA
cnt = 109	feature = 616	correl = 0.0568421	descr = N_Gram_TCTAC
cnt = 110	feature = 558	correl = -0.0482855	descr = N_Gram_GTTCG
cnt = 111	feature = 688	correl = -0.0591405	descr = N_Gram_TTGAG
cnt = 112	feature = 673	correl = -0.0574251	descr = N_Gram_TTATT
cnt = 113	feature = 469	correl = 0.0866626	descr = N_Gram_GCTAT
cnt = 114	feature = 601	correl = -0.0977886	descr = N_Gram_TCCGC
cnt = 115	feature = 312	correl = 0.0558015	descr = N_Gram_CCTAT
cnt = 116	feature = 327	correl = -0.0446597	descr = N_Gram_CGATC
cnt = 117	feature = 438	correl = 0.04926	descr = N_Gram_GCACC
cnt = 118	feature = 387	correl = 0.0654821	descr = N_Gram_CTTGT
cnt = 119	feature = 454	correl = 0.0815175	descr = N_Gram_GCCGG
cnt = 120	feature = 487	correl = 0.0899577	descr = N_Gram_GGAGT
cnt = 121	feature = 533	correl = -0.0509081	descr = N_Gram_GTCAA
cnt = 122	feature = 219	correl = -0.0501446	descr = N_Gram_ATACT
cnt = 123	feature = 431	correl = -0.0897428	descr = N_Gram_GATTT
cnt = 124	feature = 484	correl = 0.0641909	descr = N_Gram_GGACG
cnt = 125	feature = 373	correl = 0.0486288	descr = N_Gram_CTGAG
cnt = 126	feature = 439	correl = 0.119	descr = N_Gram_GCACT
cnt = 127	feature = 464	correl = 0.0447246	descr = N_Gram_GCGGT
cnt = 128	feature = 687	correl = -0.051154	descr = N_Gram_TTGAA
cnt = 129	feature = 543	correl = 0.0573737	descr = N_Gram_GTGAC
cnt = 130	feature = 260	correl = 0.0591739	descr = N_Gram_CACCG
cnt = 131	feature = 517	correl = 0.093386	descr = N_Gram_GGGTC
cnt = 132	feature = 512	correl = 0.0679232	descr = N_Gram_GGGGC
cnt = 133	feature = 353	correl = -0.0473352	descr = N_Gram_CGTTC
cnt = 134	feature = 394	correl = 0.101802	descr = N_Gram_GAAAG
cnt = 135	feature = 664	correl = 0.131051	descr = N_Gram_TGTGG
cnt = 136	feature = 271	correl = 0.0629797	descr = N_Gram_CAGGA
cnt = 137	feature = 224	correl = 0.0864478	descr = N_Gram_ATATA
cnt = 138	feature = 342	correl = 0.0869933	descr = N_Gram_CGGGA
cnt = 139	feature = 450	correl = 0.0515042	descr = N_Gram_GCCCA
cnt = 140	feature = 652	correl = 0.0503692	descr = N_Gram_TGGGA
cnt = 141	feature = 285	correl = 0.0600075	descr = N_Gram_CCACC
cnt = 142	feature = 382	correl = 0.0499655	descr = N_Gram_CTTCC
cnt = 143	feature = 376	correl = 0.0563687	descr = N_Gram_CTGGG
cnt = 144	feature = 322	correl = -0.0717699	descr = N_Gram_CGACG
cnt = 145	feature = 386	correl = 0.0910274	descr = N_Gram_CTTGG
cnt = 146	feature = 451	correl = 0.0737958	descr = N_Gram_GCCCG
cnt = 147	feature = 614	correl = -0.0485637	descr = N_Gram_TCGTC
cnt = 148	feature = 380	correl = -0.112116	descr = N_Gram_CTTAT
cnt = 149	feature = 508	correl = 0.107561	descr = N_Gram_GGGCC
cnt = 150	feature = 656	correl = 0.0554953	descr = N_Gram_TGGTA
cnt = 151	feature = 468	correl = 0.118123	descr = N_Gram_GCGTG
cnt = 152	feature = 635	correl = 0.0545243	descr = N_Gram_TGATA
cnt = 153	feature = 640	correl = 0.107159	descr = N_Gram_TGCAA
cnt = 154	feature = 267	correl = -0.0638971	descr = N_Gram_CAGAA
cnt = 155	feature = 404	correl = 0.0598351	descr = N_Gram_GACCG
cnt = 156	feature = 314	correl = -0.129731	descr = N_Gram_CCTCC
cnt = 157	feature = 325	correl = -0.0905903	descr = N_Gram_CGAGT
cnt = 158	feature = 422	correl = 0.0670741	descr = N_Gram_GATAT
cnt = 159	feature = 611	correl = 0.0741223	descr = N_Gram_TCGGA
cnt = 160	feature = 228	correl = -0.0524821	descr = N_Gram_ATCCT
cnt = 161	feature = 703	correl = -0.0503227	descr = N_Gram_TTTTG
cnt = 162	feature = 576	correl = -0.0623623	descr = N_Gram_TAGAT
cnt = 163	feature = 371	correl = 0.0601623	descr = N_Gram_CTCTA
cnt = 164	feature = 363	correl = 0.056201	descr = N_Gram_CTCAA
cnt = 165	feature = 499	correl = 0.0703178	descr = N_Gram_GGCGG
cnt = 166	feature = 553	correl = 0.0699349	descr = N_Gram_GTGTG
cnt = 167	feature = 258	correl = 0.0833795	descr = N_Gram_CACCA
cnt = 168	feature = 136	correl = -0.0552547	descr = N_Gram_AATCA
cnt = 169	feature = 442	correl = 0.099163	descr = N_Gram_GCAGT
cnt = 170	feature = 410	correl = -0.0570613	descr = N_Gram_GACTG
cnt = 171	feature = 672	correl = -0.0819578	descr = N_Gram_TTATA
cnt = 172	feature = 654	correl = 0.0767751	descr = N_Gram_TGGGT
cnt = 173	feature = 453	correl = 0.0589525	descr = N_Gram_GCCGC
cnt = 174	feature = 572	correl = -0.151264	descr = N_Gram_TAAGT
cnt = 175	feature = 661	correl = 0.0466068	descr = N_Gram_TGTCC
cnt = 176	feature = 613	correl = -0.0475809	descr = N_Gram_TCGGG
cnt = 177	feature = 296	correl = 0.0463607	descr = N_Gram_CCCC
cnt = 178	feature = 350	correl = 0.106189	descr = N_Gram_CGTGC
cnt = 179	feature = 501	correl = 0.125627	descr = N_Gram_GGCTT
cnt = 180	feature = 589	correl = 0.0816511	descr = N_Gram_TCAGC
cnt = 181	feature = 520	correl = -0.0673475	descr = N_Gram_GGTAA
cnt = 182	feature = 660	correl = -0.0544036	descr = N_Gram_TGTCA
cnt = 183	feature = 504	correl = 0.0641909	descr = N_Gram_GGGAC
cnt = 184	feature = 283	correl = 0.0668142	descr = N_Gram_CCAAG
cnt = 185	feature = 648	correl = 0.112615	descr = N_Gram_TGGCC
cnt = 186	feature = 441	correl = 0.0475023	descr = N_Gram_GCAGC
cnt = 187	feature = 678	correl = 0.0773368	descr = N_Gram_TTCCA
cnt = 188	feature = 457	correl = 0.0805039	descr = N_Gram_GCCTC
cnt = 189	feature = 644	correl = -0.158141	descr = N_Gram_TGCGT
cnt = 190	feature = 527	correl = 0.0914936	descr = N_Gram_GGTTG
cnt = 191	feature = 249	correl = 0.0635672	descr = N_Gram_CAAAG
cnt = 192	feature = 416	correl = 0.0589398	descr = N_Gram_GAGGT
cnt = 193	feature = 244	correl = -0.0769311	descr = N_Gram_ATTTG
cnt = 194	feature = 368	correl = -0.0790628	descr = N_Gram_CTCCG
cnt = 195	feature = 315	correl = 0.0608474	descr = N_Gram_CCTCG
cnt = 196	feature = 231	correl = 0.0803255	descr = N_Gram_ATCTG
cnt = 197	feature = 677	correl = 0.0567785	descr = N_Gram_TTCAG
cnt = 198	feature = 491	correl = 0.087013	descr = N_Gram_GGCAT
cnt = 199	feature = 483	correl = 0.110261	descr = N_Gram_GGACC
cnt = 200	feature = 331	correl = 0.101505	descr = N_Gram_CGCCG
cnt = 201	feature = 700	correl = -0.0751545	descr = N_Gram_TTTGG
cnt = 202	feature = 449	correl = 0.0579547	descr = N_Gram_GCCAT
cnt = 203	feature = 336	correl = 0.0741223	descr = N_Gram_CGGAA
cnt = 204	feature = 235	correl = -0.0655336	descr = N_Gram_ATGCT
cnt = 205	feature = 463	correl = 0.0601642	descr = N_Gram_GCGGG
cnt = 206	feature = 344	correl = -0.0792051	descr = N_Gram_CGGTA
cnt = 207	feature = 301	correl = 0.0711427	descr = N_Gram_CCCGG
cnt = 208	feature = 278	correl = -0.0611866	descr = N_Gram_CATCG
cnt = 209	feature = 548	correl = 0.139071	descr = N_Gram_GTGGC
cnt = 210	feature = 488	correl = -0.105065	descr = N_Gram_GGATC
cnt = 211	feature = 435	correl = 0.0934799	descr = N_Gram_GCAAC
cnt = 212	feature = 399	correl = -0.0466347	descr = N_Gram_GAATA
cnt = 213	feature = 657	correl = 0.0694491	descr = N_Gram_TGGTC
cnt = 214	feature = 400	correl = 0.0497277	descr = N_Gram_GACA
cnt = 215	feature = 348	correl = -0.130565	descr = N_Gram_CGTCG
cnt = 216	feature = 587	correl = 0.0993655	descr = N_Gram_TCACC
cnt = 217	feature = 274	correl = 0.133118	descr = N_Gram_CAGTG
cnt = 218	feature = 563	correl = -0.0489243	descr = N_Gram_GTTGT
cnt = 219	feature = 388	correl = 0.0457856	descr = N_Gram_CTTTA
cnt = 220	feature = 232	correl = 0.051437	descr = N_Gram_ATCTT
cnt = 221	feature = 277	correl = 0.101152	descr = N_Gram_CATCC
cnt = 222	feature = 365	correl = -0.0792641	descr = N_Gram_CTCAT
cnt = 223	feature = 318	correl = -0.0584729	descr = N_Gram_CCTTC
cnt = 224	feature = 377	correl = 0.0594056	descr = N_Gram_CTGTG
cnt = 225	feature = 396	correl = 0.108301	descr = N_Gram_GAAGA
cnt = 226	feature = 411	correl = -0.0481458	descr = N_Gram_GAGA
cnt = 227	feature = 602	correl = -0.0855062	descr = N_Gram_TCCGG
cnt = 228	feature = 473	correl = 0.0663734	descr = N_Gram_GCTGC
cnt = 229	feature = 649	correl = -0.0590997	descr = N_Gram_TGGCG
cnt = 230	feature = 263	correl = -0.0642739	descr = N_Gram_CACGA
cnt = 231	feature = 345	correl = 0.0607439	descr = N_Gram_CGGTT
cnt = 232	feature = 505	correl = 0.10458	descr = N_Gram_GGGAG
cnt = 233	feature = 390	correl = 0.104142	descr = N_Gram_CTTTG
cnt = 234	feature = 691	correl = -0.158357	descr = N_Gram_TTGCG
cnt = 235	feature = 303	correl = 0.0467344	descr = N_Gram_CCGA
cnt = 236	feature = 493	correl = 0.0821782	descr = N_Gram_GGCCA
cnt = 237	feature = 590	correl = 0.111061	descr = N_Gram_TCAGT
cnt = 238	feature = 364	correl = 0.0713122	descr = N_Gram_CTCAC
cnt = 239	feature = 650	correl = 0.124455	descr = N_Gram_TGGCT
cnt = 240	feature = 637	correl = -0.115257	descr = N_Gram_TGATT
cnt = 241	feature = 391	correl = 0.0793839	descr = N_Gram_GAAA
cnt = 242	feature = 425	correl = -0.106802	descr = N_Gram_GATCT
cnt = 243	feature = 36	correl = -0.0603416	descr = Position_Specific_Bin_Base_17_Base_A
cnt = 244	feature = 596	correl = 0.0667987	descr = N_Gram_TCCC
cnt = 245	feature = 580	correl = -0.0484539	descr = N_Gram_TATT
cnt = 246	feature = 335	correl = 0.0450802	descr = N_Gram_CGGA
cnt = 247	feature = 471	correl = -0.111966	descr = N_Gram_GCTCC
cnt = 248	feature = 343	correl = 0.137662	descr = N_Gram_CGGGC
cnt = 249	feature = 234	correl = -0.0954343	descr = N_Gram_ATGC
cnt = 250	feature = 418	correl = -0.0845491	descr = N_Gram_GAGTT
cnt = 251	feature = 261	correl = 0.0761145	descr = N_Gram_CACCT
cnt = 252	feature = 443	correl = 0.0755741	descr = N_Gram_GCAT
cnt = 253	feature = 29	correl = -0.0510556	descr = Position_Specific_Bin_Base_13_Base_A
cnt = 254	feature = 24	correl = -0.0572736	descr = Position_Specific_Bin_Base_11_Base_G
cnt = 255	feature = 207	correl = -0.154201	descr = N_Gram_AGTCT
cnt = 256	feature = 223	correl = 0.0476593	descr = N_Gram_ATAT
cnt = 257	feature = 618	correl = -0.0701702	descr = N_Gram_TCTCA
cnt = 258	feature = 18	correl = 0.0645701	descr = Position_Specific_Bin_Base_7_Base_T
cnt = 259	feature = 11	correl = -0.142041	descr = Position_Specific_Bin_Base_5_Base_A
cnt = 260	feature = 220	correl = 0.0645018	descr = N_Gram_ATAG
cnt = 261	feature = 160	correl = -0.0481433	descr = N_Gram_ACGAT
cnt = 262	feature = 10	correl = 0.0634696	descr = Position_Specific_Bin_Base_3_Base_C
cnt = 263	feature = 605	correl = -0.0873015	descr = N_Gram_TCCTC
cnt = 264	feature = 437	correl = 0.122173	descr = N_Gram_GCAC
cnt = 265	feature = 695	correl = 0.0458209	descr = N_Gram_TTGTT
cnt = 266	feature = 28	correl = -0.132365	descr = Position_Specific_Bin_Base_12_Base_T
cnt = 267	feature = 632	correl = -0.0665266	descr = N_Gram_TGAGG
cnt = 268	feature = 291	correl = 0.0676408	descr = N_Gram_CCATC
cnt = 269	feature = 23	correl = 0.0642312	descr = Position_Specific_Bin_Base_10_Base_T
cnt = 270	feature = 651	correl = 0.116684	descr = N_Gram_TGGG
cnt = 271	feature = 20	correl = 0.0782312	descr = Position_Specific_Bin_Base_8_Base_T
cnt = 272	feature = 16	correl = 0.0476967	descr = Position_Specific_Bin_Base_6_Base_T
cnt = 273	feature = 21	correl = 0.0640465	descr = Position_Specific_Bin_Base_9_Base_G
cnt = 274	feature = 265	correl = 0.0541497	descr = N_Gram_CACT
cnt = 275	feature = 9	correl = -0.0443647	descr = Position_Specific_Bin_Base_3_Base_A
cnt = 276	feature = 250	correl = 0.0699619	descr = N_Gram_CAAG
cnt = 277	feature = 467	correl = -0.131884	descr = N_Gram_GCGTC
cnt = 278	feature = 541	correl = -0.0968349	descr = N_Gram_GTCTT
cnt = 279	feature = 398	correl = -0.0506871	descr = N_Gram_GAAGT
cnt = 280	feature = 375	correl = 0.106193	descr = N_Gram_CTGCA
cnt = 281	feature = 31	correl = -0.104449	descr = Position_Specific_Bin_Base_14_Base_A
cnt = 282	feature = 379	correl = -0.0653101	descr = N_Gram_CTTA
cnt = 283	feature = 40	correl = 0.123392	descr = Position_Specific_Bin_Base_18_Base_C
cnt = 284	feature = 38	correl = -0.0717014	descr = Position_Specific_Bin_Base_17_Base_T
cnt = 285	feature = 69	correl = 0.0955724	descr = Fold_of_RNAi_Sequence_Pos_13
cnt = 286	feature = 460	correl = 0.0719566	descr = N_Gram_GCGCC
cnt = 287	feature = 13	correl = 0.0708226	descr = Position_Specific_Bin_Base_5_Base_G
cnt = 288	feature = 433	correl = 0.120836	descr = N_Gram_GCAA
cnt = 289	feature = 384	correl = -0.0640448	descr = N_Gram_CTTGA
cnt = 290	feature = 521	correl = 0.0675364	descr = N_Gram_GGTC
cnt = 291	feature = 105	correl = -0.0587574	descr = Fold_of_Target_NoBeginbrace_noends_Pos_8
cnt = 292	feature = 8	correl = 0.0776161	descr = Position_Specific_Bin_Base_2_Base_T
cnt = 293	feature = 30	correl = 0.107969	descr = Position_Specific_Bin_Base_13_Base_C
cnt = 294	feature = 406	correl = -0.0492715	descr = N_Gram_GACG
cnt = 295	feature = 551	correl = 0.0913925	descr = N_Gram_GTGT
cnt = 296	feature = 14	correl = -0.107903	descr = Position_Specific_Bin_Base_6_Base_A
cnt = 297	feature = 610	correl = -0.116423	descr = N_Gram_TCGAG
cnt = 298	feature = 229	correl = -0.0623854	descr = N_Gram_ATCG
cnt = 299	feature = 19	correl = -0.0654154	descr = Position_Specific_Bin_Base_8_Base_C
cnt = 300	feature = 37	correl = 0.109946	descr = Position_Specific_Bin_Base_17_Base_C
cnt = 301	feature = 554	correl = -0.0552052	descr = N_Gram_GTTA
cnt = 302	feature = 475	correl = 0.0538052	descr = N_Gram_GCTT
cnt = 303	feature = 456	correl = 0.0968796	descr = N_Gram_GCCT
cnt = 304	feature = 22	correl = -0.0808149	descr = Position_Specific_Bin_Base_9_Base_T
cnt = 305	feature = 80	correl = 0.0622439	descr = Xue_Structure_Feature_C010
cnt = 306	feature = 32	correl = 0.107781	descr = Position_Specific_Bin_Base_14_Base_T
cnt = 307	feature = 279	correl = 0.110125	descr = N_Gram_CATCT
cnt = 308	feature = 45	correl = 0.264406	descr = Gibbs_of_Target_Sequence__Pos_2_Step_1
cnt = 309	feature = 17	correl = -0.0526982	descr = Position_Specific_Bin_Base_7_Base_A
cnt = 310	feature = 208	correl = 0.0521898	descr = N_Gram_AGTG
cnt = 311	feature = 355	correl = 0.0757138	descr = N_Gram_CTA
cnt = 312	feature = 420	correl = 0.0663401	descr = N_Gram_GATA
cnt = 313	feature = 27	correl = 0.0717415	descr = Position_Specific_Bin_Base_12_Base_G
cnt = 314	feature = 626	correl = -0.0621569	descr = N_Gram_TCTTG
cnt = 315	feature = 481	correl = 0.0444349	descr = N_Gram_GGAAG
cnt = 316	feature = 47	correl = -0.0733237	descr = Gibbs_of_Target_Sequence__Pos_5_Step_1
cnt = 317	feature = 281	correl = 0.0727402	descr = N_Gram_CCAA
cnt = 318	feature = 15	correl = 0.118233	descr = Position_Specific_Bin_Base_6_Base_C
cnt = 319	feature = 693	correl = 0.0649774	descr = N_Gram_TTGGC
cnt = 320	feature = 35	correl = 0.1196	descr = Position_Specific_Bin_Base_16_Base_C
cnt = 321	feature = 270	correl = -0.138749	descr = N_Gram_CAGCT
cnt = 322	feature = 586	correl = 0.0587503	descr = N_Gram_TCAC
cnt = 323	feature = 214	correl = -0.101767	descr = N_Gram_AGTTT
cnt = 324	feature = 67	correl = 0.0596054	descr = Fold_of_RNAi_Sequence_Pos_11
cnt = 325	feature = 326	correl = -0.0442609	descr = N_Gram_CGAT
cnt = 326	feature = 25	correl = -0.0710841	descr = Position_Specific_Bin_Base_12_Base_A
cnt = 327	feature = 71	correl = 0.0619605	descr = Fold_of_RNAi_Sequence_Pos_15
cnt = 328	feature = 569	correl = -0.107749	descr = N_Gram_TAAG
cnt = 329	feature = 48	correl = -0.120615	descr = Gibbs_of_Target_Sequence__Pos_6_Step_1
cnt = 330	feature = 33	correl = 0.0550113	descr = Position_Specific_Bin_Base_15_Base_C
cnt = 331	feature = 310	correl = 0.0479851	descr = N_Gram_CCGT
cnt = 332	feature = 34	correl = -0.120144	descr = Position_Specific_Bin_Base_16_Base_A
cnt = 333	feature = 233	correl = -0.0542312	descr = N_Gram_ATGA
cnt = 334	feature = 51	correl = -0.0948196	descr = Gibbs_of_Target_Sequence__Pos_13_Step_1
cnt = 335	feature = 308	correl = 0.121247	descr = N_Gram_CCGGG
cnt = 336	feature = 547	correl = 0.153445	descr = N_Gram_GTGG
cnt = 337	feature = 248	correl = 0.048969	descr = N_Gram_CAAA
cnt = 338	feature = 675	correl = 0.0674461	descr = N_Gram_TTCA
cnt = 339	feature = 337	correl = 0.112002	descr = N_Gram_CGGC
cnt = 340	feature = 428	correl = -0.0547407	descr = N_Gram_GATT
cnt = 341	feature = 655	correl = 0.0840314	descr = N_Gram_TGGT
cnt = 342	feature = 76	correl = 0.122089	descr = Xue_Structure_Feature_A101
cnt = 343	feature = 564	correl = -0.0902552	descr = N_Gram_GTTTT
cnt = 344	feature = 66	correl = 0.114137	descr = Fold_of_RNAi_Sequence_Pos_9
cnt = 345	feature = 625	correl = -0.132252	descr = N_Gram_TCTTC
cnt = 346	feature = 490	correl = 0.0936355	descr = N_Gram_GGCA
cnt = 347	feature = 423	correl = -0.126839	descr = N_Gram_GATC
cnt = 348	feature = 529	correl = 0.0524988	descr = N_Gram_GTAA
cnt = 349	feature = 49	correl = -0.177723	descr = Gibbs_of_Target_Sequence__Pos_7_Step_1
cnt = 350	feature = 472	correl = 0.0703417	descr = N_Gram_GCTG
cnt = 351	feature = 629	correl = -0.0612726	descr = N_Gram_TGAAG
cnt = 352	feature = 525	correl = 0.0601741	descr = N_Gram_GGTT
cnt = 353	feature = 606	correl = -0.108429	descr = N_Gram_TCCTT
cnt = 354	feature = 679	correl = -0.0511823	descr = N_Gram_TTCCG
cnt = 355	feature = 506	correl = 0.132731	descr = N_Gram_GGGC
cnt = 356	feature = 68	correl = 0.10223	descr = Fold_of_RNAi_Sequence_Pos_12
cnt = 357	feature = 500	correl = 0.0539491	descr = N_Gram_GGCT
cnt = 358	feature = 662	correl = 0.10002	descr = N_Gram_TGTG
cnt = 359	feature = 643	correl = -0.147022	descr = N_Gram_TGCG
cnt = 360	feature = 595	correl = -0.171466	descr = N_Gram_TCCAG
cnt = 361	feature = 46	correl = 0.0708243	descr = Gibbs_of_Target_Sequence__Pos_3_Step_1
cnt = 362	feature = 389	correl = -0.0535046	descr = N_Gram_CTTTC
cnt = 363	feature = 39	correl = -0.272883	descr = Position_Specific_Bin_Base_18_Base_A
cnt = 364	feature = 447	correl = 0.0480186	descr = N_Gram_GCCA
cnt = 365	feature = 12	correl = 0.10338	descr = Position_Specific_Bin_Base_5_Base_C
cnt = 366	feature = 53	correl = -0.106536	descr = Gibbs_of_Target_Sequence__Pos_17_Step_1
cnt = 367	feature = 65	correl = 0.0680768	descr = Fold_of_RNAi_Sequence_Pos_6
cnt = 368	feature = 560	correl = 0.0646237	descr = N_Gram_GTTG
cnt = 369	feature = 74	correl = -0.0611569	descr = Xue_Structure_Feature_A110
cnt = 370	feature = 588	correl = 0.0799298	descr = N_Gram_TCAG
cnt = 371	feature = 511	correl = 0.0688865	descr = N_Gram_GGGG
cnt = 372	feature = 608	correl = -0.0801673	descr = N_Gram_TCGA
cnt = 373	feature = 60	correl = 0.160396	descr = Fold_of_RNAi_Sequence_Pos_0
cnt = 374	feature = 630	correl = -0.049198	descr = N_Gram_TGAG
cnt = 375	feature = 54	correl = -0.179414	descr = Gibbs_of_Target_Sequence__Pos_18_Step_1
cnt = 376	feature = 634	correl = -0.0920917	descr = N_Gram_TGAT
cnt = 377	feature = 478	correl = 0.0756026	descr = N_Gram_GGAA
cnt = 378	feature = 26	correl = 0.141789	descr = Position_Specific_Bin_Base_12_Base_C
cnt = 379	feature = 272	correl = 0.131904	descr = N_Gram_CAGT
cnt = 380	feature = 591	correl = -0.0490921	descr = N_Gram_TCAT
cnt = 381	feature = 289	correl = 0.0637071	descr = N_Gram_CCAT
cnt = 382	feature = 41	correl = 0.293721	descr = Position_Specific_Bin_Base_18_Base_G
cnt = 383	feature = 692	correl = 0.0597943	descr = N_Gram_TTGG
cnt = 384	feature = 540	correl = -0.0907469	descr = N_Gram_GTCT
cnt = 385	feature = 70	correl = 0.0676775	descr = Fold_of_RNAi_Sequence_Pos_14
cnt = 386	feature = 689	correl = -0.0849937	descr = N_Gram_TTGC
cnt = 387	feature = 62	correl = 0.147955	descr = Fold_of_RNAi_Sequence_Pos_2
cnt = 388	feature = 257	correl = 0.0983194	descr = N_Gram_CACC
cnt = 389	feature = 323	correl = -0.0609627	descr = N_Gram_CGAG
cnt = 390	feature = 573	correl = -0.0508894	descr = N_Gram_TAC
cnt = 391	feature = 73	correl = 0.0712512	descr = Xue_Structure_Feature_A111
cnt = 392	feature = 461	correl = 0.0705884	descr = N_Gram_GCGG
cnt = 393	feature = 686	correl = -0.0544068	descr = N_Gram_TTGA
cnt = 394	feature = 544	correl = 0.0453464	descr = N_Gram_GTGC
cnt = 395	feature = 683	correl = -0.212999	descr = N_Gram_TTCTC
cnt = 396	feature = 72	correl = 0.0668907	descr = Fold_of_RNAi_Sequence_Pos_16
cnt = 397	feature = 492	correl = 0.161677	descr = N_Gram_GGCC
cnt = 398	feature = 75	correl = 0.0667554	descr = Xue_Structure_Feature_A100
cnt = 399	feature = 536	correl = -0.0829008	descr = N_Gram_GTCG
cnt = 400	feature = 528	correl = 0.0584056	descr = N_Gram_GTA
cnt = 401	feature = 55	correl = -0.307746	descr = Gibbs_of_Target_Sequence__Pos_19_Step_1
cnt = 402	feature = 704	correl = -0.094943	descr = N_Gram_TTTTT
cnt = 403	feature = 79	correl = 0.0584143	descr = Xue_Structure_Feature_C011
cnt = 404	feature = 329	correl = 0.068311	descr = N_Gram_CGCC
cnt = 405	feature = 347	correl = -0.103353	descr = N_Gram_CGTC
cnt = 406	feature = 647	correl = 0.0705965	descr = N_Gram_TGGC
cnt = 407	feature = 276	correl = 0.0801075	descr = N_Gram_CATC
cnt = 408	feature = 470	correl = -0.0725255	descr = N_Gram_GCTC
cnt = 409	feature = 63	correl = 0.083879	descr = Fold_of_RNAi_Sequence_Pos_3
cnt = 410	feature = 594	correl = -0.113573	descr = N_Gram_TCCA
cnt = 411	feature = 684	correl = -0.123932	descr = N_Gram_TTCTT
cnt = 412	feature = 211	correl = -0.0483691	descr = N_Gram_AGTT
cnt = 413	feature = 497	correl = 0.0564006	descr = N_Gram_GGCG
cnt = 414	feature = 292	correl = 0.0527339	descr = N_Gram_CCC
cnt = 415	feature = 599	correl = -0.0681458	descr = N_Gram_TCCG
cnt = 416	feature = 64	correl = 0.0485876	descr = Fold_of_RNAi_Sequence_Pos_4
cnt = 417	feature = 383	correl = -0.203289	descr = N_Gram_CTTCT
cnt = 418	feature = 503	correl = 0.0997457	descr = N_Gram_GGGA
cnt = 419	feature = 603	correl = -0.100749	descr = N_Gram_TCCT
cnt = 420	feature = 432	correl = 0.146631	descr = N_Gram_GCA
cnt = 421	feature = 61	correl = 0.185591	descr = Fold_of_RNAi_Sequence_Pos_1
cnt = 422	feature = 254	correl = 0.0645214	descr = N_Gram_CAC
cnt = 423	feature = 247	correl = 0.130837	descr = N_Gram_CAA
cnt = 424	feature = 465	correl = -0.0799468	descr = N_Gram_GCGT
cnt = 425	feature = 667	correl = -0.0910352	descr = N_Gram_TTA
cnt = 426	feature = 532	correl = -0.0952486	descr = N_Gram_GTC
cnt = 427	feature = 275	correl = 0.0684393	descr = N_Gram_CAT
cnt = 428	feature = 238	correl = -0.0527772	descr = N_Gram_ATT
cnt = 429	feature = 306	correl = 0.0474194	descr = N_Gram_CCGG
cnt = 430	feature = 619	correl = -0.115604	descr = N_Gram_TCTCC
cnt = 431	feature = 419	correl = -0.0479912	descr = N_Gram_GAT
cnt = 432	feature = 702	correl = -0.133017	descr = N_Gram_TTTTC
cnt = 433	feature = 645	correl = 0.109526	descr = N_Gram_TGG
cnt = 434	feature = 78	correl = 0.090984	descr = Xue_Structure_Feature_C110
cnt = 435	feature = 542	correl = 0.152259	descr = N_Gram_GTG
cnt = 436	feature = 627	correl = -0.0770555	descr = N_Gram_TGA
cnt = 437	feature = 319	correl = -0.0498404	descr = N_Gram_CGA
cnt = 438	feature = 638	correl = -0.0590736	descr = N_Gram_TGC
cnt = 439	feature = 583	correl = 0.0621796	descr = N_Gram_TCA
cnt = 440	feature = 86	correl = 0.0742608	descr = Xue_Structure_Feature_G011
cnt = 441	feature = 477	correl = 0.116477	descr = N_Gram_GGA
cnt = 442	feature = 225	correl = -0.0561611	descr = N_Gram_ATC
cnt = 443	feature = 83	correl = 0.128216	descr = Xue_Structure_Feature_G110
cnt = 444	feature = 341	correl = 0.109567	descr = N_Gram_CGGG
cnt = 445	feature = 607	correl = -0.091167	descr = N_Gram_TCG
cnt = 446	feature = 701	correl = -0.12353	descr = N_Gram_TTTT
cnt = 447	feature = 77	correl = 0.0861776	descr = Xue_Structure_Feature_C111
cnt = 448	feature = 615	correl = -0.124099	descr = N_Gram_TCT
cnt = 449	feature = 446	correl = 0.0867499	descr = N_Gram_GCC
cnt = 450	feature = 697	correl = -0.12556	descr = N_Gram_TTTC
cnt = 451	feature = 565	correl = -0.062562	descr = N_Gram_TA
cnt = 452	feature = 502	correl = 0.16882	descr = N_Gram_GGG
cnt = 453	feature = 362	correl = -0.125068	descr = N_Gram_CTC
cnt = 454	feature = 378	correl = -0.0990588	descr = N_Gram_CTT
cnt = 455	feature = 246	correl = 0.106236	descr = N_Gram_CA
cnt = 456	feature = 82	correl = 0.111591	descr = Xue_Structure_Feature_G111
cnt = 457	feature = 623	correl = -0.126918	descr = N_Gram_TCTT
cnt = 458	feature = 685	correl = -0.0458425	descr = N_Gram_TTG
cnt = 459	feature = 366	correl = -0.149367	descr = N_Gram_CTCC
cnt = 460	feature = 59	correl = -0.0780818	descr = PF_RNAi_Fold_3'Free_Count
cnt = 461	feature = 696	correl = -0.106121	descr = N_Gram_TTT
cnt = 462	feature = 58	correl = -0.141089	descr = PF_RNAi_Fold_5'Free_Count
cnt = 463	feature = 334	correl = 0.0832065	descr = N_Gram_CGG
cnt = 464	feature = 593	correl = -0.133901	descr = N_Gram_TCC
cnt = 465	feature = 674	correl = -0.157725	descr = N_Gram_TTC
cnt = 466	feature = 666	correl = -0.129919	descr = N_Gram_TT
cnt = 467	feature = 476	correl = 0.178395	descr = N_Gram_GG
cnt = 468	feature = 57	correl = -0.188459	descr = PF_RNAi_Fold_Energy
cnt = 469	feature = 81	correl = -0.111912	descr = Xue_Structure_Feature_C000
cnt = 470	feature = 43	correl = -0.180997	descr = Gibbs_of_Target_Sequence_
num rows = 521
num_elements = 245391
*
optimization finished, #iter = 646
nu = 0.459747
obj = -34.882950, rho = -0.524129
nSV = 363, nBSV = 140
num rows = 58
num_elements = 27318
*
optimization finished, #iter = 62
nu = 0.489863
obj = -4.238101, rho = -0.516524
nSV = 50, nBSV = 10
*
optimization finished, #iter = 646
nu = 0.459747
obj = -34.882950, rho = -0.524129
nSV = 363, nBSV = 140
CFS merit scores = 1.34741
CFS merit scores = 1.61956
CFS merit scores = 1.8565
CFS merit scores = 2.07869
CFS merit scores = 2.2766
CFS merit scores = 2.45971
CFS merit scores = 2.62797
CFS merit scores = 2.78455
CFS merit scores = 2.92973
CFS merit scores = 3.0632
CFS merit scores = 3.18943
CFS merit scores = 3.31024
CFS merit scores = 3.42605
CFS merit scores = 3.53754
CFS merit scores = 3.64488
CFS merit scores = 3.74851
CFS merit scores = 3.84909
CFS merit scores = 3.94699
CFS merit scores = 4.04055
CFS merit scores = 4.13179
CFS merit scores = 4.22061
CFS merit scores = 4.30744
CFS merit scores = 4.39232
CFS merit scores = 4.47537
CFS merit scores = 4.55669
CFS merit scores = 4.63642
CFS merit scores = 4.71363
CFS merit scores = 4.78909
CFS merit scores = 4.86282
CFS merit scores = 4.93497
CFS merit scores = 5.00558
CFS merit scores = 5.07251
CFS merit scores = 5.13642
CFS merit scores = 5.19851
CFS merit scores = 5.25885
CFS merit scores = 5.31815
CFS merit scores = 5.37562
CFS merit scores = 5.43138
CFS merit scores = 5.48501
CFS merit scores = 5.53656
CFS merit scores = 5.58663
CFS merit scores = 5.63459
CFS merit scores = 5.67947
CFS merit scores = 5.72227
CFS merit scores = 5.76322
CFS merit scores = 5.80165
CFS merit scores = 5.83612
CFS merit scores = 5.86901
CFS merit scores = 5.90088
CFS merit scores = 5.9321
CFS merit scores = 5.96174
CFS merit scores = 5.98752
CFS merit scores = 6.01212
CFS merit scores = 6.03539
CFS merit scores = 6.0586
CFS merit scores = 6.07867
CFS merit scores = 6.09723
CFS merit scores = 6.11496
CFS merit scores = 6.13104
CFS merit scores = 6.14728
CFS merit scores = 6.16279
CFS merit scores = 6.17783
CFS merit scores = 6.19242
CFS merit scores = 6.20601
CFS merit scores = 6.21939
CFS merit scores = 6.23252
CFS merit scores = 6.24376
CFS merit scores = 6.25494
CFS merit scores = 6.26532
CFS merit scores = 6.27609
CFS merit scores = 6.28716
CFS merit scores = 6.2985
CFS merit scores = 6.30972
CFS merit scores = 6.32069
CFS merit scores = 6.33162
CFS merit scores = 6.3415
CFS merit scores = 6.35155
CFS merit scores = 6.36135
CFS merit scores = 6.3715
CFS merit scores = 6.38143
CFS merit scores = 6.39104
CFS merit scores = 6.39934
CFS merit scores = 6.40592
CFS merit scores = 6.4118
CFS merit scores = 6.41733
CFS merit scores = 6.42212
CFS merit scores = 6.4271
CFS merit scores = 6.43195
CFS merit scores = 6.43702
CFS merit scores = 6.44224
CFS merit scores = 6.44754
CFS merit scores = 6.45199
CFS merit scores = 6.45643
CFS merit scores = 6.46111
CFS merit scores = 6.46526
CFS merit scores = 6.46819
CFS merit scores = 6.4707
CFS merit scores = 6.47294
CFS merit scores = 6.47549
CFS merit scores = 6.47826
CFS merit scores = 6.4805
CFS merit scores = 6.4827
CFS merit scores = 6.48287
CFS merit scores = 6.48307
CFS merit scores = 6.48292
CFS merit scores = 6.48277
CFS merit scores = 6.48268
CFS merit scores = 6.48253
CFS merit scores = 6.48272
CFS merit scores = 6.4829
CFS merit scores = 6.48292
CFS merit scores = 6.48318
CFS merit scores = 6.48335
CFS merit scores = 6.48282
CFS merit scores = 6.48188
CFS merit scores = 6.48112
CFS merit scores = 6.48043
CFS merit scores = 6.47982
CFS merit scores = 6.47921
CFS merit scores = 6.47742
CFS merit scores = 6.47478
CFS merit scores = 6.47206
CFS merit scores = 6.46929
CFS merit scores = 6.46645
CFS merit scores = 6.46366
CFS merit scores = 6.4608
CFS merit scores = 6.45781
CFS merit scores = 6.45494
CFS merit scores = 6.45224
CFS merit scores = 6.4492
CFS merit scores = 6.44549
CFS merit scores = 6.442
CFS merit scores = 6.43846
CFS merit scores = 6.43516
CFS merit scores = 6.43123
CFS merit scores = 6.42746
CFS merit scores = 6.42369
CFS merit scores = 6.41986
CFS merit scores = 6.41562
CFS merit scores = 6.41143
CFS merit scores = 6.40746
CFS merit scores = 6.40353
CFS merit scores = 6.39951
CFS merit scores = 6.39572
CFS merit scores = 6.39208
CFS merit scores = 6.38796
CFS merit scores = 6.384
CFS merit scores = 6.38001
CFS merit scores = 6.37554
CFS merit scores = 6.37074
CFS merit scores = 6.36586
CFS merit scores = 6.36102
CFS merit scores = 6.35615
CFS merit scores = 6.35138
CFS merit scores = 6.34678
CFS merit scores = 6.34221
CFS merit scores = 6.33782
CFS merit scores = 6.33324
CFS merit scores = 6.32791
CFS merit scores = 6.32213
CFS merit scores = 6.31615
CFS merit scores = 6.31032
CFS merit scores = 6.30463
CFS merit scores = 6.29909
CFS merit scores = 6.29381
CFS merit scores = 6.28808
CFS merit scores = 6.28228
CFS merit scores = 6.27661
CFS merit scores = 6.27091
CFS merit scores = 6.26504
CFS merit scores = 6.25879
CFS merit scores = 6.25272
CFS merit scores = 6.24668
CFS merit scores = 6.24049
CFS merit scores = 6.23412
CFS merit scores = 6.22794
CFS merit scores = 6.22159
CFS merit scores = 6.21512
CFS merit scores = 6.20802
CFS merit scores = 6.20111
CFS merit scores = 6.1944
CFS merit scores = 6.18734
CFS merit scores = 6.18018
CFS merit scores = 6.17297
CFS merit scores = 6.16575
CFS merit scores = 6.1587
CFS merit scores = 6.15185
CFS merit scores = 6.14499
CFS merit scores = 6.13826
CFS merit scores = 6.13173
CFS merit scores = 6.1253
CFS merit scores = 6.11832
CFS merit scores = 6.1113
CFS merit scores = 6.10442
CFS merit scores = 6.09775
CFS merit scores = 6.09123
CFS merit scores = 6.08484
CFS merit scores = 6.07856
CFS merit scores = 6.07214
CFS merit scores = 6.06563
CFS merit scores = 6.05903
CFS merit scores = 6.05224
CFS merit scores = 6.0456
CFS merit scores = 6.03907
CFS merit scores = 6.03262
CFS merit scores = 6.02599
CFS merit scores = 6.01899
CFS merit scores = 6.0118
CFS merit scores = 6.00474
CFS merit scores = 5.99769
CFS merit scores = 5.99065
CFS merit scores = 5.98357
CFS merit scores = 5.97645
CFS merit scores = 5.96921
CFS merit scores = 5.96197
CFS merit scores = 5.95474
CFS merit scores = 5.94733
CFS merit scores = 5.9398
CFS merit scores = 5.93239
CFS merit scores = 5.92486
CFS merit scores = 5.91719
CFS merit scores = 5.90963
CFS merit scores = 5.90212
CFS merit scores = 5.8946
CFS merit scores = 5.88701
CFS merit scores = 5.87946
CFS merit scores = 5.87191
CFS merit scores = 5.86453
CFS merit scores = 5.85705
CFS merit scores = 5.84952
CFS merit scores = 5.84214
CFS merit scores = 5.83499
CFS merit scores = 5.82786
CFS merit scores = 5.82079
CFS merit scores = 5.81374
CFS merit scores = 5.80679
CFS merit scores = 5.79992
CFS merit scores = 5.79272
CFS merit scores = 5.78562
CFS merit scores = 5.7787
CFS merit scores = 5.77183
CFS merit scores = 5.76508
CFS merit scores = 5.75832
CFS merit scores = 5.75166
CFS merit scores = 5.74513
CFS merit scores = 5.73856
CFS merit scores = 5.73199
CFS merit scores = 5.72562
CFS merit scores = 5.71925
CFS merit scores = 5.71274
CFS merit scores = 5.7063
CFS merit scores = 5.69993
CFS merit scores = 5.69355
CFS merit scores = 5.68726
CFS merit scores = 5.68104
CFS merit scores = 5.67474
CFS merit scores = 5.66835
CFS merit scores = 5.66205
CFS merit scores = 5.65572
CFS merit scores = 5.64955
CFS merit scores = 5.64337
CFS merit scores = 5.63728
CFS merit scores = 5.63113
CFS merit scores = 5.62487
CFS merit scores = 5.6187
CFS merit scores = 5.61257
CFS merit scores = 5.60662
CFS merit scores = 5.6007
CFS merit scores = 5.59457
CFS merit scores = 5.58854
CFS merit scores = 5.58258
CFS merit scores = 5.57667
CFS merit scores = 5.57092
CFS merit scores = 5.5653
CFS merit scores = 5.55965
CFS merit scores = 5.55386
CFS merit scores = 5.5478
CFS merit scores = 5.54181
CFS merit scores = 5.53587
CFS merit scores = 5.52993
CFS merit scores = 5.524
CFS merit scores = 5.51811
CFS merit scores = 5.51235
CFS merit scores = 5.50668
CFS merit scores = 5.50086
CFS merit scores = 5.49509
CFS merit scores = 5.48946
CFS merit scores = 5.48383
CFS merit scores = 5.4782
CFS merit scores = 5.47253
CFS merit scores = 5.46693
CFS merit scores = 5.46145
CFS merit scores = 5.45603
CFS merit scores = 5.45072
CFS merit scores = 5.44546
CFS merit scores = 5.4403
CFS merit scores = 5.43503
CFS merit scores = 5.42985
CFS merit scores = 5.42473
CFS merit scores = 5.41955
CFS merit scores = 5.4144
CFS merit scores = 5.40928
CFS merit scores = 5.4042
CFS merit scores = 5.39919
CFS merit scores = 5.39406
CFS merit scores = 5.38894
CFS merit scores = 5.38381
CFS merit scores = 5.37878
CFS merit scores = 5.37374
CFS merit scores = 5.36873
CFS merit scores = 5.36376
CFS merit scores = 5.35881
CFS merit scores = 5.35363
CFS merit scores = 5.34845
CFS merit scores = 5.34339
CFS merit scores = 5.33826
CFS merit scores = 5.33312
CFS merit scores = 5.32803
CFS merit scores = 5.32296
CFS merit scores = 5.31793
CFS merit scores = 5.31293
CFS merit scores = 5.30797
CFS merit scores = 5.30304
CFS merit scores = 5.29817
CFS merit scores = 5.29335
CFS merit scores = 5.28853
CFS merit scores = 5.28371
CFS merit scores = 5.27898
CFS merit scores = 5.2743
CFS merit scores = 5.26968
CFS merit scores = 5.26497
CFS merit scores = 5.26033
CFS merit scores = 5.2557
CFS merit scores = 5.25107
CFS merit scores = 5.24644
CFS merit scores = 5.24175
CFS merit scores = 5.23704
CFS merit scores = 5.23231
CFS merit scores = 5.22753
CFS merit scores = 5.22279
CFS merit scores = 5.21808
CFS merit scores = 5.21332
CFS merit scores = 5.20857
CFS merit scores = 5.20383
CFS merit scores = 5.19897
CFS merit scores = 5.19403
CFS merit scores = 5.18916
CFS merit scores = 5.1843
CFS merit scores = 5.17951
CFS merit scores = 5.1746
CFS merit scores = 5.16956
CFS merit scores = 5.16461
CFS merit scores = 5.1596
CFS merit scores = 5.15465
CFS merit scores = 5.14972
CFS merit scores = 5.14482
CFS merit scores = 5.13994
CFS merit scores = 5.13505
CFS merit scores = 5.12997
CFS merit scores = 5.12483
CFS merit scores = 5.11966
CFS merit scores = 5.11457
CFS merit scores = 5.1093
CFS merit scores = 5.10395
CFS merit scores = 5.09859
CFS merit scores = 5.09319
CFS merit scores = 5.08776
CFS merit scores = 5.08237
CFS merit scores = 5.07701
CFS merit scores = 5.07164
CFS merit scores = 5.06628
CFS merit scores = 5.06088
CFS merit scores = 5.05547
CFS merit scores = 5.04995
CFS merit scores = 5.04451
CFS merit scores = 5.0388
CFS merit scores = 5.03299
CFS merit scores = 5.02708
CFS merit scores = 5.02121
CFS merit scores = 5.01543
CFS merit scores = 5.00957
CFS merit scores = 5.0037
CFS merit scores = 4.9978
CFS merit scores = 4.9917
CFS merit scores = 4.98559
CFS merit scores = 4.97947
CFS merit scores = 4.97337
CFS merit scores = 4.9673
CFS merit scores = 4.96127
CFS merit scores = 4.95517
CFS merit scores = 4.94883
CFS merit scores = 4.94247
CFS merit scores = 4.93611
CFS merit scores = 4.92969
CFS merit scores = 4.92336
CFS merit scores = 4.91689
CFS merit scores = 4.91047
CFS merit scores = 4.90401
CFS merit scores = 4.89759
CFS merit scores = 4.89126
CFS merit scores = 4.88476
CFS merit scores = 4.87827
CFS merit scores = 4.87166
CFS merit scores = 4.8651
CFS merit scores = 4.85849
CFS merit scores = 4.85186
CFS merit scores = 4.8453
CFS merit scores = 4.83873
CFS merit scores = 4.83201
CFS merit scores = 4.82536
CFS merit scores = 4.81878
CFS merit scores = 4.81223
CFS merit scores = 4.80555
CFS merit scores = 4.79831
CFS merit scores = 4.79097
CFS merit scores = 4.78344
CFS merit scores = 4.77597
CFS merit scores = 4.76817
CFS merit scores = 4.7602
CFS merit scores = 4.75228
CFS merit scores = 4.74445
CFS merit scores = 4.73649
CFS merit scores = 4.72862
CFS merit scores = 4.72065
CFS merit scores = 4.71271
CFS merit scores = 4.70475
CFS merit scores = 4.69659
CFS merit scores = 4.68839
CFS merit scores = 4.67964
CFS merit scores = 4.66987
CFS merit scores = 4.66004
CFS merit scores = 4.64857
CFS merit scores = 4.63446
cnt = 1	feature = 60	correl = -0.347415	descr = Gibbs_of_Target_Sequence__Pos_20_Step_1
cnt = 2	feature = 46	correl = 0.242108	descr = Gibbs_of_Target_Sequence__Pos_1_Step_1
cnt = 3	feature = 389	correl = -0.115623	descr = N_Gram_CTTC
cnt = 4	feature = 295	correl = 0.0772602	descr = N_Gram_CCAAG
cnt = 5	feature = 379	correl = 0.0720918	descr = N_Gram_CTCGG
cnt = 6	feature = 574	correl = 0.0461414	descr = N_Gram_TAGGT
cnt = 7	feature = 572	correl = 0.0884882	descr = N_Gram_TAGCA
cnt = 8	feature = 629	correl = -0.0812066	descr = N_Gram_TGAGA
cnt = 9	feature = 442	correl = 0.0833266	descr = N_Gram_GCACT
cnt = 10	feature = 422	correl = 0.0940975	descr = N_Gram_GAGTC
cnt = 11	feature = 558	correl = 0.0492354	descr = N_Gram_TAAAG
cnt = 12	feature = 384	correl = 0.0562804	descr = N_Gram_CTGGG
cnt = 13	feature = 664	correl = -0.0571912	descr = N_Gram_TTAAG
cnt = 14	feature = 291	correl = -0.0497754	descr = N_Gram_CATGC
cnt = 15	feature = 685	correl = 0.0805409	descr = N_Gram_TTGGG
cnt = 16	feature = 593	correl = 0.0452869	descr = N_Gram_TCCCA
cnt = 17	feature = 606	correl = -0.0491937	descr = N_Gram_TCGCA
cnt = 18	feature = 329	correl = -0.0491937	descr = N_Gram_CGACC
cnt = 19	feature = 360	correl = 0.0791307	descr = N_Gram_CGTGG
cnt = 20	feature = 607	correl = 0.0946425	descr = N_Gram_TCGGC
cnt = 21	feature = 368	correl = 0.0664393	descr = N_Gram_CTAGG
cnt = 22	feature = 508	correl = 0.0452869	descr = N_Gram_GGGGT
cnt = 23	feature = 538	correl = 0.0572733	descr = N_Gram_GTGCG
cnt = 24	feature = 521	correl = 0.0505891	descr = N_Gram_GTATA
cnt = 25	feature = 336	correl = 0.0452869	descr = N_Gram_CGCCA
cnt = 26	feature = 305	correl = 0.0452869	descr = N_Gram_CCCCG
cnt = 27	feature = 370	correl = 0.0631089	descr = N_Gram_CTATA
cnt = 28	feature = 626	correl = 0.0514312	descr = N_Gram_TGAAA
cnt = 29	feature = 410	correl = -0.0682301	descr = N_Gram_GACCC
cnt = 30	feature = 428	correl = -0.0556641	descr = N_Gram_GATCG
cnt = 31	feature = 272	correl = 0.0561223	descr = N_Gram_CACGT
cnt = 32	feature = 344	correl = 0.0500401	descr = N_Gram_CGGCC
cnt = 33	feature = 402	correl = 0.101676	descr = N_Gram_GAAAG
cnt = 34	feature = 595	correl = 0.0472704	descr = N_Gram_TCCGA
cnt = 35	feature = 208	correl = -0.0496756	descr = N_Gram_AGGGC
cnt = 36	feature = 228	correl = 0.0717923	descr = N_Gram_ATAGT
cnt = 37	feature = 241	correl = -0.0558209	descr = N_Gram_ATGCC
cnt = 38	feature = 407	correl = 0.0448195	descr = N_Gram_GACAC
cnt = 39	feature = 613	correl = 0.0567535	descr = N_Gram_TCTAC
cnt = 40	feature = 264	correl = 0.0520607	descr = N_Gram_CAATC
cnt = 41	feature = 207	correl = -0.0649075	descr = N_Gram_AGGCT
cnt = 42	feature = 463	correl = 0.0523923	descr = N_Gram_GCGGA
cnt = 43	feature = 286	correl = -0.0599505	descr = N_Gram_CATAT
cnt = 44	feature = 548	correl = -0.0786977	descr = N_Gram_GTTAC
cnt = 45	feature = 362	correl = -0.0473711	descr = N_Gram_CGTTC
cnt = 46	feature = 536	correl = 0.0616995	descr = N_Gram_GTGAC
cnt = 47	feature = 315	correl = -0.0643144	descr = N_Gram_CCGGT
cnt = 48	feature = 267	correl = 0.0639483	descr = N_Gram_CACCA
cnt = 49	feature = 426	correl = 0.0669709	descr = N_Gram_GATAT
cnt = 50	feature = 251	correl = 0.106191	descr = N_Gram_ATTGT
cnt = 51	feature = 433	correl = -0.061247	descr = N_Gram_GATTA
cnt = 52	feature = 234	correl = -0.0963875	descr = N_Gram_ATCGG
cnt = 53	feature = 457	correl = 0.153005	descr = N_Gram_GCCTT
cnt = 54	feature = 363	correl = 0.113754	descr = N_Gram_CGTTT
cnt = 55	feature = 331	correl = 0.0858864	descr = N_Gram_CGAGG
cnt = 56	feature = 345	correl = 0.0583208	descr = N_Gram_CGGCG
cnt = 57	feature = 382	correl = -0.0922983	descr = N_Gram_CTGAT
cnt = 58	feature = 455	correl = -0.0562445	descr = N_Gram_GCCGT
cnt = 59	feature = 443	correl = -0.0557625	descr = N_Gram_GCAGA
cnt = 60	feature = 673	correl = 0.0447228	descr = N_Gram_TTCGA
cnt = 61	feature = 640	correl = 0.0892806	descr = N_Gram_TGGAG
cnt = 62	feature = 686	correl = 0.0516604	descr = N_Gram_TTGGT
cnt = 63	feature = 563	correl = -0.0687477	descr = N_Gram_TAAGG
cnt = 64	feature = 317	correl = -0.0617818	descr = N_Gram_CCGTC
cnt = 65	feature = 459	correl = -0.0767401	descr = N_Gram_GCGAC
cnt = 66	feature = 355	correl = -0.0584187	descr = N_Gram_CGTCC
cnt = 67	feature = 278	correl = 0.0540659	descr = N_Gram_CAGCG
cnt = 68	feature = 576	correl = -0.0505998	descr = N_Gram_TATAC
cnt = 69	feature = 647	correl = 0.0885995	descr = N_Gram_TGGGG
cnt = 70	feature = 594	correl = 0.0523377	descr = N_Gram_TCCCG
cnt = 71	feature = 218	correl = 0.0890594	descr = N_Gram_AGTTA
cnt = 72	feature = 405	correl = 0.0536129	descr = N_Gram_GAATC
cnt = 73	feature = 217	correl = 0.105676	descr = N_Gram_AGTGT
cnt = 74	feature = 687	correl = 0.0851163	descr = N_Gram_TTGTG
cnt = 75	feature = 421	correl = 0.0517891	descr = N_Gram_GAGGT
cnt = 76	feature = 596	correl = -0.0653456	descr = N_Gram_TCCGC
cnt = 77	feature = 527	correl = 0.0452869	descr = N_Gram_GTCCG
cnt = 78	feature = 343	correl = 0.106027	descr = N_Gram_CGGCA
cnt = 79	feature = 425	correl = 0.0461314	descr = N_Gram_GATAC
cnt = 80	feature = 242	correl = -0.0678928	descr = N_Gram_ATGCT
cnt = 81	feature = 539	correl = 0.0978169	descr = N_Gram_GTGCT
cnt = 82	feature = 666	correl = -0.0733575	descr = N_Gram_TTACC
cnt = 83	feature = 395	correl = 0.109561	descr = N_Gram_CTTGG
cnt = 84	feature = 304	correl = 0.0843006	descr = N_Gram_CCCAC
cnt = 85	feature = 233	correl = -0.0491937	descr = N_Gram_ATCGC
cnt = 86	feature = 248	correl = -0.048657	descr = N_Gram_ATTAA
cnt = 87	feature = 371	correl = 0.0548529	descr = N_Gram_CTATG
cnt = 88	feature = 497	correl = 0.0744338	descr = N_Gram_GGCGC
cnt = 89	feature = 599	correl = 0.055723	descr = N_Gram_TCCTA
cnt = 90	feature = 223	correl = -0.137881	descr = N_Gram_ATAAG
cnt = 91	feature = 212	correl = 0.146791	descr = N_Gram_AGTAA
cnt = 92	feature = 518	correl = 0.0732883	descr = N_Gram_GTAAA
cnt = 93	feature = 276	correl = 0.0729478	descr = N_Gram_CAGCA
cnt = 94	feature = 503	correl = 0.0968628	descr = N_Gram_GGGAC
cnt = 95	feature = 229	correl = 0.0863399	descr = N_Gram_ATATA
cnt = 96	feature = 674	correl = -0.0486819	descr = N_Gram_TTCGG
cnt = 97	feature = 324	correl = 0.0544044	descr = N_Gram_CCTGC
cnt = 98	feature = 367	correl = 0.0567535	descr = N_Gram_CTACT
cnt = 99	feature = 209	correl = 0.0785959	descr = N_Gram_AGGGG
cnt = 100	feature = 323	correl = 0.0602049	descr = N_Gram_CCTGA
cnt = 101	feature = 630	correl = 0.0440217	descr = N_Gram_TGAGT
cnt = 102	feature = 468	correl = -0.131911	descr = N_Gram_GCGTC
cnt = 103	feature = 550	correl = -0.0483207	descr = N_Gram_GTTCG
cnt = 104	feature = 635	correl = 0.107029	descr = N_Gram_TGCAA
cnt = 105	feature = 231	correl = -0.0522752	descr = N_Gram_ATCAT
cnt = 106	feature = 303	correl = 0.0570896	descr = N_Gram_CCCAA
cnt = 107	feature = 653	correl = 0.0596118	descr = N_Gram_TGTAA
cnt = 108	feature = 487	correl = 0.0898475	descr = N_Gram_GGAGT
cnt = 109	feature = 309	correl = -0.0630652	descr = N_Gram_CCCTT
cnt = 110	feature = 578	correl = -0.0563951	descr = N_Gram_TATTC
cnt = 111	feature = 353	correl = -0.0676412	descr = N_Gram_CGTAC
cnt = 112	feature = 460	correl = 0.0745119	descr = N_Gram_GCGAG
cnt = 113	feature = 257	correl = -0.0473555	descr = N_Gram_CAAAC
cnt = 114	feature = 648	correl = 0.0467472	descr = N_Gram_TGGGT
cnt = 115	feature = 322	correl = 0.0441725	descr = N_Gram_CCTCT
cnt = 116	feature = 265	correl = 0.083765	descr = N_Gram_CACAG
cnt = 117	feature = 541	correl = 0.138921	descr = N_Gram_GTGGC
cnt = 118	feature = 470	correl = 0.0865641	descr = N_Gram_GCTAT
cnt = 119	feature = 547	correl = 0.0890594	descr = N_Gram_GTTAA
cnt = 120	feature = 679	correl = -0.0782459	descr = N_Gram_TTGAC
cnt = 121	feature = 506	correl = 0.116095	descr = N_Gram_GGGCC
cnt = 122	feature = 388	correl = -0.128542	descr = N_Gram_CTTAT
cnt = 123	feature = 261	correl = 0.0830691	descr = N_Gram_CAAGG
cnt = 124	feature = 510	correl = 0.0932736	descr = N_Gram_GGGTC
cnt = 125	feature = 657	correl = 0.06953	descr = N_Gram_TGTGA
cnt = 126	feature = 549	correl = 0.0609492	descr = N_Gram_GTTCC
cnt = 127	feature = 285	correl = -0.0502499	descr = N_Gram_CATAC
cnt = 128	feature = 500	correl = 0.154835	descr = N_Gram_GGCTT
cnt = 129	feature = 361	correl = 0.05408	descr = N_Gram_CGTGT
cnt = 130	feature = 249	correl = -0.0567622	descr = N_Gram_ATTAC
cnt = 131	feature = 520	correl = 0.0712806	descr = N_Gram_GTAGT
cnt = 132	feature = 608	correl = -0.0666005	descr = N_Gram_TCGGG
cnt = 133	feature = 210	correl = 0.076447	descr = N_Gram_AGGTT
cnt = 134	feature = 514	correl = 0.0652534	descr = N_Gram_GGTCA
cnt = 135	feature = 280	correl = 0.0863731	descr = N_Gram_CAGGA
cnt = 136	feature = 446	correl = 0.101936	descr = N_Gram_GCATC
cnt = 137	feature = 435	correl = -0.0897884	descr = N_Gram_GATTT
cnt = 138	feature = 319	correl = 0.055723	descr = N_Gram_CCTAT
cnt = 139	feature = 414	correl = 0.0968628	descr = N_Gram_GACTA
cnt = 140	feature = 313	correl = 0.0710368	descr = N_Gram_CCGGC
cnt = 141	feature = 564	correl = -0.140392	descr = N_Gram_TAAGT
cnt = 142	feature = 449	correl = 0.0932506	descr = N_Gram_GCCAG
cnt = 143	feature = 561	correl = -0.0569719	descr = N_Gram_TAAGA
cnt = 144	feature = 417	correl = -0.047847	descr = N_Gram_GAGCC
cnt = 145	feature = 219	correl = 0.059449	descr = N_Gram_AGTTG
cnt = 146	feature = 308	correl = 0.0710368	descr = N_Gram_CCCGG
cnt = 147	feature = 144	correl = 0.0641471	descr = N_Gram_AATCT
cnt = 148	feature = 220	correl = -0.0833931	descr = N_Gram_AGTTT
cnt = 149	feature = 450	correl = 0.0608555	descr = N_Gram_GCCAT
cnt = 150	feature = 418	correl = 0.0916091	descr = N_Gram_GAGCT
cnt = 151	feature = 660	correl = -0.0512407	descr = N_Gram_TGTTA
cnt = 152	feature = 294	correl = 0.058966	descr = N_Gram_CCAAA
cnt = 153	feature = 632	correl = 0.0544221	descr = N_Gram_TGATA
cnt = 154	feature = 477	correl = 0.0440459	descr = N_Gram_GCTTG
cnt = 155	feature = 464	correl = 0.0638865	descr = N_Gram_GCGGC
cnt = 156	feature = 341	correl = 0.0989836	descr = N_Gram_CGGAC
cnt = 157	feature = 544	correl = 0.0475785	descr = N_Gram_GTGTA
cnt = 158	feature = 273	correl = 0.0976413	descr = N_Gram_CACTC
cnt = 159	feature = 439	correl = 0.09697	descr = N_Gram_GCAAC
cnt = 160	feature = 650	correl = 0.0718409	descr = N_Gram_TGGTA
cnt = 161	feature = 238	correl = -0.0559354	descr = N_Gram_ATGAT
cnt = 162	feature = 553	correl = 0.108164	descr = N_Gram_GTTGG
cnt = 163	feature = 214	correl = 0.115696	descr = N_Gram_AGTCA
cnt = 164	feature = 334	correl = -0.0498811	descr = N_Gram_CGCAG
cnt = 165	feature = 277	correl = 0.0548463	descr = N_Gram_CAGCC
cnt = 166	feature = 529	correl = -0.114562	descr = N_Gram_GTCGA
cnt = 167	feature = 654	correl = -0.054691	descr = N_Gram_TGTCA
cnt = 168	feature = 697	correl = -0.0963129	descr = N_Gram_TTTTG
cnt = 169	feature = 404	correl = 0.0876055	descr = N_Gram_GAAGA
cnt = 170	feature = 429	correl = -0.100494	descr = N_Gram_GATCT
cnt = 171	feature = 413	correl = -0.072178	descr = N_Gram_GACGT
cnt = 172	feature = 347	correl = 0.0953808	descr = N_Gram_CGGGA
cnt = 173	feature = 292	correl = 0.0512516	descr = N_Gram_CATGG
cnt = 174	feature = 551	correl = -0.0579619	descr = N_Gram_GTTCT
cnt = 175	feature = 283	correl = 0.132953	descr = N_Gram_CAGTG
cnt = 176	feature = 454	correl = 0.0972248	descr = N_Gram_GCCGG
cnt = 177	feature = 636	correl = 0.0849031	descr = N_Gram_TGCAC
cnt = 178	feature = 651	correl = 0.052209	descr = N_Gram_TGGTC
cnt = 179	feature = 525	correl = -0.0727329	descr = N_Gram_GTCCA
cnt = 180	feature = 475	correl = 0.0810675	descr = N_Gram_GCTGG
cnt = 181	feature = 301	correl = 0.0612116	descr = N_Gram_CCATC
cnt = 182	feature = 390	correl = 0.0489038	descr = N_Gram_CTTCA
cnt = 183	feature = 332	correl = -0.0822254	descr = N_Gram_CGAGT
cnt = 184	feature = 591	correl = 0.0848322	descr = N_Gram_TCCAA
cnt = 185	feature = 225	correl = -0.0730058	descr = N_Gram_ATACT
cnt = 186	feature = 484	correl = 0.0989836	descr = N_Gram_GGACG
cnt = 187	feature = 289	correl = -0.0641293	descr = N_Gram_CATCG
cnt = 188	feature = 600	correl = -0.0690991	descr = N_Gram_TCCTC
cnt = 189	feature = 235	correl = 0.0802	descr = N_Gram_ATCTG
cnt = 190	feature = 545	correl = 0.0698162	descr = N_Gram_GTGTG
cnt = 191	feature = 488	correl = -0.0918325	descr = N_Gram_GGATC
cnt = 192	feature = 515	correl = 0.0634671	descr = N_Gram_GGTTG
cnt = 193	feature = 526	correl = 0.0516429	descr = N_Gram_GTCCC
cnt = 194	feature = 380	correl = 0.0809231	descr = N_Gram_CTCTA
cnt = 195	feature = 496	correl = 0.151082	descr = N_Gram_GGCCT
cnt = 196	feature = 644	correl = 0.117453	descr = N_Gram_TGGCT
cnt = 197	feature = 400	correl = 0.0754458	descr = N_Gram_GAAA
cnt = 198	feature = 504	correl = 0.101752	descr = N_Gram_GGGAG
cnt = 199	feature = 512	correl = -0.058393	descr = N_Gram_GGTAA
cnt = 200	feature = 542	correl = 0.0784749	descr = N_Gram_GTGGT
cnt = 201	feature = 394	correl = -0.121553	descr = N_Gram_CTTGC
cnt = 202	feature = 279	correl = -0.158118	descr = N_Gram_CAGCT
cnt = 203	feature = 469	correl = 0.0954189	descr = N_Gram_GCGTG
cnt = 204	feature = 584	correl = 0.0834493	descr = N_Gram_TCAGC
cnt = 205	feature = 406	correl = 0.0949745	descr = N_Gram_GACA
cnt = 206	feature = 492	correl = 0.083074	descr = N_Gram_GGCAT
cnt = 207	feature = 483	correl = 0.113009	descr = N_Gram_GGACC
cnt = 208	feature = 337	correl = 0.101752	descr = N_Gram_CGCCG
cnt = 209	feature = 375	correl = -0.11012	descr = N_Gram_CTCAT
cnt = 210	feature = 387	correl = -0.0670185	descr = N_Gram_CTTA
cnt = 211	feature = 306	correl = 0.0973384	descr = N_Gram_CCCG
cnt = 212	feature = 270	correl = -0.0619909	descr = N_Gram_CACG
cnt = 213	feature = 250	correl = 0.0497647	descr = N_Gram_ATTG
cnt = 214	feature = 451	correl = 0.0642394	descr = N_Gram_GCCCA
cnt = 215	feature = 350	correl = -0.0656894	descr = N_Gram_CGGTA
cnt = 216	feature = 575	correl = 0.051771	descr = N_Gram_TAGT
cnt = 217	feature = 396	correl = 0.0788654	descr = N_Gram_CTTGT
cnt = 218	feature = 290	correl = 0.116459	descr = N_Gram_CATCT
cnt = 219	feature = 397	correl = 0.0914291	descr = N_Gram_CTTTA
cnt = 220	feature = 498	correl = 0.0891482	descr = N_Gram_GGCGG
cnt = 221	feature = 610	correl = -0.0621414	descr = N_Gram_TCGTC
cnt = 222	feature = 327	correl = -0.0443489	descr = N_Gram_CGAC
cnt = 223	feature = 633	correl = -0.14881	descr = N_Gram_TGATT
cnt = 224	feature = 437	correl = 0.130899	descr = N_Gram_GCAA
cnt = 225	feature = 13	correl = -0.117329	descr = Position_Specific_Bin_Base_5_Base_A
cnt = 226	feature = 29	correl = -0.0800233	descr = Position_Specific_Bin_Base_13_Base_A
cnt = 227	feature = 509	correl = 0.0499342	descr = N_Gram_GGGT
cnt = 228	feature = 348	correl = 0.128962	descr = N_Gram_CGGGC
cnt = 229	feature = 24	correl = -0.0876332	descr = Position_Specific_Bin_Base_11_Base_G
cnt = 230	feature = 325	correl = -0.0744679	descr = N_Gram_CCTTC
cnt = 231	feature = 39	correl = 0.100543	descr = Position_Specific_Bin_Base_17_Base_C
cnt = 232	feature = 494	correl = 0.107641	descr = N_Gram_GGCCA
cnt = 233	feature = 554	correl = -0.0454519	descr = N_Gram_GTTGT
cnt = 234	feature = 19	correl = 0.0669134	descr = Position_Specific_Bin_Base_7_Base_T
cnt = 235	feature = 351	correl = -0.0566691	descr = N_Gram_CGTA
cnt = 236	feature = 222	correl = -0.084211	descr = N_Gram_ATAA
cnt = 237	feature = 555	correl = -0.0745096	descr = N_Gram_GTTTT
cnt = 238	feature = 288	correl = 0.10369	descr = N_Gram_CATCC
cnt = 239	feature = 535	correl = 0.0662031	descr = N_Gram_GTGA
cnt = 240	feature = 31	correl = -0.0881516	descr = Position_Specific_Bin_Base_14_Base_A
cnt = 241	feature = 9	correl = 0.0776875	descr = Position_Specific_Bin_Base_2_Base_T
cnt = 242	feature = 247	correl = -0.0675563	descr = N_Gram_ATTA
cnt = 243	feature = 383	correl = 0.0959676	descr = N_Gram_CTGCA
cnt = 244	feature = 340	correl = 0.0733859	descr = N_Gram_CGGA
cnt = 245	feature = 244	correl = 0.0505259	descr = N_Gram_ATGT
cnt = 246	feature = 615	correl = -0.0845169	descr = N_Gram_TCTCA
cnt = 247	feature = 637	correl = -0.142289	descr = N_Gram_TGCG
cnt = 248	feature = 28	correl = -0.130606	descr = Position_Specific_Bin_Base_12_Base_T
cnt = 249	feature = 18	correl = 0.118854	descr = Position_Specific_Bin_Base_6_Base_C
cnt = 250	feature = 38	correl = -0.0595136	descr = Position_Specific_Bin_Base_17_Base_A
cnt = 251	feature = 10	correl = 0.0854775	descr = Position_Specific_Bin_Base_3_Base_C
cnt = 252	feature = 20	correl = 0.0655349	descr = Position_Specific_Bin_Base_8_Base_T
cnt = 253	feature = 684	correl = 0.0526633	descr = N_Gram_TTGGC
cnt = 254	feature = 619	correl = -0.0520495	descr = N_Gram_TCTGA
cnt = 255	feature = 72	correl = 0.0538517	descr = Fold_of_RNAi_Sequence_Pos_11
cnt = 256	feature = 266	correl = 0.0719619	descr = N_Gram_CACC
cnt = 257	feature = 8	correl = -0.0951943	descr = Position_Specific_Bin_Base_2_Base_G
cnt = 258	feature = 597	correl = -0.0802551	descr = N_Gram_TCCGG
cnt = 259	feature = 21	correl = -0.0775498	descr = Position_Specific_Bin_Base_9_Base_T
cnt = 260	feature = 655	correl = 0.0744355	descr = N_Gram_TGTCC
cnt = 261	feature = 81	correl = 0.11074	descr = Xue_Structure_Feature_A101
cnt = 262	feature = 211	correl = 0.0866538	descr = N_Gram_AGTA
cnt = 263	feature = 16	correl = -0.0443148	descr = Position_Specific_Bin_Base_5_Base_T
cnt = 264	feature = 42	correl = 0.133614	descr = Position_Specific_Bin_Base_18_Base_C
cnt = 265	feature = 35	correl = 0.0640574	descr = Position_Specific_Bin_Base_15_Base_T
cnt = 266	feature = 49	correl = -0.0653716	descr = Gibbs_of_Target_Sequence__Pos_5_Step_1
cnt = 267	feature = 627	correl = -0.0479981	descr = N_Gram_TGAAG
cnt = 268	feature = 23	correl = 0.0854367	descr = Position_Specific_Bin_Base_10_Base_T
cnt = 269	feature = 643	correl = -0.0920186	descr = N_Gram_TGGCG
cnt = 270	feature = 423	correl = -0.057654	descr = N_Gram_GAGTT
cnt = 271	feature = 645	correl = 0.120543	descr = N_Gram_TGGG
cnt = 272	feature = 298	correl = -0.134265	descr = N_Gram_CCAGC
cnt = 273	feature = 226	correl = 0.0602607	descr = N_Gram_ATAG
cnt = 274	feature = 74	correl = 0.109725	descr = Fold_of_RNAi_Sequence_Pos_13
cnt = 275	feature = 441	correl = 0.0927742	descr = N_Gram_GCAC
cnt = 276	feature = 33	correl = 0.105292	descr = Position_Specific_Bin_Base_14_Base_T
cnt = 277	feature = 420	correl = 0.0635363	descr = N_Gram_GAGGC
cnt = 278	feature = 623	correl = -0.0522128	descr = N_Gram_TCTTG
cnt = 279	feature = 71	correl = 0.0489133	descr = Fold_of_RNAi_Sequence_Pos_10
cnt = 280	feature = 27	correl = 0.096499	descr = Position_Specific_Bin_Base_12_Base_G
cnt = 281	feature = 618	correl = -0.127889	descr = N_Gram_TCTCT
cnt = 282	feature = 259	correl = 0.0701711	descr = N_Gram_CAAG
cnt = 283	feature = 609	correl = -0.0513179	descr = N_Gram_TCGT
cnt = 284	feature = 52	correl = 0.0508568	descr = Gibbs_of_Target_Sequence__Pos_9_Step_1
cnt = 285	feature = 51	correl = -0.17313	descr = Gibbs_of_Target_Sequence__Pos_7_Step_1
cnt = 286	feature = 476	correl = 0.0689069	descr = N_Gram_GCTT
cnt = 287	feature = 30	correl = 0.130178	descr = Position_Specific_Bin_Base_13_Base_C
cnt = 288	feature = 274	correl = 0.0512262	descr = N_Gram_CAGA
cnt = 289	feature = 32	correl = -0.0442977	descr = Position_Specific_Bin_Base_14_Base_G
cnt = 290	feature = 105	correl = 0.126577	descr = Fold_of_Target_NoEndbrace_noends_Pos_17
cnt = 291	feature = 689	correl = 0.0479403	descr = N_Gram_TTTA
cnt = 292	feature = 70	correl = 0.102914	descr = Fold_of_RNAi_Sequence_Pos_9
cnt = 293	feature = 588	correl = -0.0496637	descr = N_Gram_TCATC
cnt = 294	feature = 393	correl = -0.0936785	descr = N_Gram_CTTGA
cnt = 295	feature = 12	correl = 0.0653704	descr = Position_Specific_Bin_Base_4_Base_C
cnt = 296	feature = 25	correl = -0.0810827	descr = Position_Specific_Bin_Base_12_Base_A
cnt = 297	feature = 634	correl = 0.0924902	descr = N_Gram_TGCA
cnt = 298	feature = 47	correl = 0.261498	descr = Gibbs_of_Target_Sequence__Pos_2_Step_1
cnt = 299	feature = 17	correl = -0.0974862	descr = Position_Specific_Bin_Base_6_Base_A
cnt = 300	feature = 356	correl = -0.130588	descr = N_Gram_CGTCG
cnt = 301	feature = 79	correl = -0.0483646	descr = Xue_Structure_Feature_A110
cnt = 302	feature = 357	correl = 0.169655	descr = N_Gram_CGTG
cnt = 303	feature = 34	correl = -0.0508569	descr = Position_Specific_Bin_Base_15_Base_A
cnt = 304	feature = 424	correl = 0.0661687	descr = N_Gram_GATA
cnt = 305	feature = 461	correl = 0.0512026	descr = N_Gram_GCGCC
cnt = 306	feature = 36	correl = -0.148573	descr = Position_Specific_Bin_Base_16_Base_A
cnt = 307	feature = 473	correl = 0.0858602	descr = N_Gram_GCTG
cnt = 308	feature = 11	correl = -0.0653915	descr = Position_Specific_Bin_Base_4_Base_A
cnt = 309	feature = 22	correl = -0.0479109	descr = Position_Specific_Bin_Base_10_Base_C
cnt = 310	feature = 656	correl = 0.0960825	descr = N_Gram_TGTG
cnt = 311	feature = 54	correl = -0.0759403	descr = Gibbs_of_Target_Sequence__Pos_13_Step_1
cnt = 312	feature = 224	correl = -0.053129	descr = N_Gram_ATAC
cnt = 313	feature = 76	correl = 0.0789703	descr = Fold_of_RNAi_Sequence_Pos_15
cnt = 314	feature = 206	correl = 0.130544	descr = N_Gram_AGGCG
cnt = 315	feature = 505	correl = 0.11473	descr = N_Gram_GGGC
cnt = 316	feature = 252	correl = -0.0893484	descr = N_Gram_ATTT
cnt = 317	feature = 15	correl = 0.0543962	descr = Position_Specific_Bin_Base_5_Base_G
cnt = 318	feature = 560	correl = -0.126069	descr = N_Gram_TAAG
cnt = 319	feature = 232	correl = -0.0768526	descr = N_Gram_ATCG
cnt = 320	feature = 237	correl = -0.0476499	descr = N_Gram_ATGA
cnt = 321	feature = 540	correl = 0.118949	descr = N_Gram_GTGG
cnt = 322	feature = 605	correl = -0.123104	descr = N_Gram_TCGAG
cnt = 323	feature = 365	correl = 0.0795051	descr = N_Gram_CTA
cnt = 324	feature = 499	correl = 0.0612823	descr = N_Gram_GGCT
cnt = 325	feature = 472	correl = -0.0965741	descr = N_Gram_GCTCC
cnt = 326	feature = 456	correl = 0.0994547	descr = N_Gram_GCCT
cnt = 327	feature = 14	correl = 0.109627	descr = Position_Specific_Bin_Base_5_Base_C
cnt = 328	feature = 43	correl = 0.279493	descr = Position_Specific_Bin_Base_18_Base_G
cnt = 329	feature = 411	correl = -0.0543416	descr = N_Gram_GACG
cnt = 330	feature = 448	correl = 0.0551662	descr = N_Gram_GCCA
cnt = 331	feature = 543	correl = 0.0942007	descr = N_Gram_GTGT
cnt = 332	feature = 66	correl = 0.163259	descr = Fold_of_RNAi_Sequence_Pos_2
cnt = 333	feature = 583	correl = 0.122361	descr = N_Gram_TCAG
cnt = 334	feature = 693	correl = -0.0468226	descr = N_Gram_TTTG
cnt = 335	feature = 667	correl = -0.0576304	descr = N_Gram_TTAT
cnt = 336	feature = 56	correl = -0.0449353	descr = Gibbs_of_Target_Sequence__Pos_15_Step_1
cnt = 337	feature = 485	correl = 0.109338	descr = N_Gram_GGAG
cnt = 338	feature = 314	correl = 0.117496	descr = N_Gram_CCGGG
cnt = 339	feature = 69	correl = 0.0759704	descr = Fold_of_RNAi_Sequence_Pos_6
cnt = 340	feature = 649	correl = 0.0821641	descr = N_Gram_TGGT
cnt = 341	feature = 570	correl = -0.0465735	descr = N_Gram_TACTT
cnt = 342	feature = 58	correl = -0.179314	descr = Gibbs_of_Target_Sequence__Pos_18_Step_1
cnt = 343	feature = 432	correl = -0.0644062	descr = N_Gram_GATT
cnt = 344	feature = 281	correl = 0.132917	descr = N_Gram_CAGT
cnt = 345	feature = 601	correl = -0.108175	descr = N_Gram_TCCTT
cnt = 346	feature = 299	correl = 0.0485756	descr = N_Gram_CCAT
cnt = 347	feature = 603	correl = -0.0867741	descr = N_Gram_TCGA
cnt = 348	feature = 683	correl = 0.0583121	descr = N_Gram_TTGG
cnt = 349	feature = 342	correl = 0.099732	descr = N_Gram_CGGC
cnt = 350	feature = 59	correl = -0.292329	descr = Gibbs_of_Target_Sequence__Pos_19_Step_1
cnt = 351	feature = 73	correl = 0.0863489	descr = Fold_of_RNAi_Sequence_Pos_12
cnt = 352	feature = 517	correl = 0.0554209	descr = N_Gram_GTAA
cnt = 353	feature = 691	correl = -0.078504	descr = N_Gram_TTTCC
cnt = 354	feature = 680	correl = -0.0881419	descr = N_Gram_TTGC
cnt = 355	feature = 552	correl = 0.0620056	descr = N_Gram_GTTG
cnt = 356	feature = 26	correl = 0.118928	descr = Position_Specific_Bin_Base_12_Base_C
cnt = 357	feature = 80	correl = 0.0690623	descr = Xue_Structure_Feature_A100
cnt = 358	feature = 57	correl = -0.11194	descr = Gibbs_of_Target_Sequence__Pos_17_Step_1
cnt = 359	feature = 528	correl = -0.102257	descr = N_Gram_GTCG
cnt = 360	feature = 678	correl = -0.0502219	descr = N_Gram_TTGA
cnt = 361	feature = 676	correl = -0.220662	descr = N_Gram_TTCTC
cnt = 362	feature = 64	correl = 0.15833	descr = Fold_of_RNAi_Sequence_Pos_0
cnt = 363	feature = 78	correl = 0.0997098	descr = Xue_Structure_Feature_A111
cnt = 364	feature = 692	correl = -0.114352	descr = N_Gram_TTTCT
cnt = 365	feature = 41	correl = -0.255427	descr = Position_Specific_Bin_Base_18_Base_A
cnt = 366	feature = 616	correl = -0.109802	descr = N_Gram_TCTCC
cnt = 367	feature = 502	correl = 0.0949211	descr = N_Gram_GGGA
cnt = 368	feature = 586	correl = -0.0682701	descr = N_Gram_TCAT
cnt = 369	feature = 77	correl = 0.0661739	descr = Fold_of_RNAi_Sequence_Pos_16
cnt = 370	feature = 471	correl = -0.0912038	descr = N_Gram_GCTC
cnt = 371	feature = 55	correl = -0.196625	descr = Gibbs_of_Target_Sequence__Pos_14_Step_1
cnt = 372	feature = 419	correl = 0.0685691	descr = N_Gram_GAGG
cnt = 373	feature = 335	correl = 0.0650561	descr = N_Gram_CGCC
cnt = 374	feature = 75	correl = 0.0981715	descr = Fold_of_RNAi_Sequence_Pos_14
cnt = 375	feature = 297	correl = -0.0958582	descr = N_Gram_CCAG
cnt = 376	feature = 523	correl = -0.0860411	descr = N_Gram_GTC
cnt = 377	feature = 565	correl = -0.0711144	descr = N_Gram_TAC
cnt = 378	feature = 391	correl = -0.212296	descr = N_Gram_CTTCT
cnt = 379	feature = 466	correl = -0.0787335	descr = N_Gram_GCGT
cnt = 380	feature = 65	correl = 0.187737	descr = Fold_of_RNAi_Sequence_Pos_1
cnt = 381	feature = 641	correl = 0.0679978	descr = N_Gram_TGGC
cnt = 382	feature = 326	correl = -0.0476907	descr = N_Gram_CGA
cnt = 383	feature = 493	correl = 0.190541	descr = N_Gram_GGCC
cnt = 384	feature = 275	correl = -0.0516213	descr = N_Gram_CAGC
cnt = 385	feature = 284	correl = 0.0548268	descr = N_Gram_CAT
cnt = 386	feature = 67	correl = 0.0897767	descr = Fold_of_RNAi_Sequence_Pos_3
cnt = 387	feature = 557	correl = -0.0638355	descr = N_Gram_TAA
cnt = 388	feature = 696	correl = -0.146739	descr = N_Gram_TTTTC
cnt = 389	feature = 436	correl = 0.118347	descr = N_Gram_GCA
cnt = 390	feature = 255	correl = 0.140447	descr = N_Gram_CAA
cnt = 391	feature = 625	correl = -0.0643192	descr = N_Gram_TGA
cnt = 392	feature = 590	correl = -0.0921947	descr = N_Gram_TCCA
cnt = 393	feature = 677	correl = -0.120385	descr = N_Gram_TTCTT
cnt = 394	feature = 68	correl = 0.0616863	descr = Fold_of_RNAi_Sequence_Pos_4
cnt = 395	feature = 614	correl = -0.186339	descr = N_Gram_TCTC
cnt = 396	feature = 662	correl = -0.0926193	descr = N_Gram_TTA
cnt = 397	feature = 364	correl = -0.0500366	descr = N_Gram_CT
cnt = 398	feature = 312	correl = 0.0571317	descr = N_Gram_CCGG
cnt = 399	feature = 598	correl = -0.0828948	descr = N_Gram_TCCT
cnt = 400	feature = 652	correl = 0.0875173	descr = N_Gram_TGT
cnt = 401	feature = 580	correl = 0.0574006	descr = N_Gram_TCA
cnt = 402	feature = 479	correl = 0.136826	descr = N_Gram_GGA
cnt = 403	feature = 310	correl = 0.0717731	descr = N_Gram_CCG
cnt = 404	feature = 511	correl = 0.0883702	descr = N_Gram_GGT
cnt = 405	feature = 82	correl = 0.10386	descr = Xue_Structure_Feature_C111
cnt = 406	feature = 602	correl = -0.110016	descr = N_Gram_TCG
cnt = 407	feature = 501	correl = 0.15026	descr = N_Gram_GGG
cnt = 408	feature = 546	correl = 0.052667	descr = N_Gram_GTT
cnt = 409	feature = 695	correl = -0.156484	descr = N_Gram_TTTT
cnt = 410	feature = 416	correl = 0.0620889	descr = N_Gram_GAG
cnt = 411	feature = 579	correl = -0.116747	descr = N_Gram_TC
cnt = 412	feature = 83	correl = 0.0933448	descr = Xue_Structure_Feature_C110
cnt = 413	feature = 221	correl = -0.100486	descr = N_Gram_AT
cnt = 414	feature = 620	correl = -0.115902	descr = N_Gram_TCTT
cnt = 415	feature = 447	correl = 0.0919573	descr = N_Gram_GCC
cnt = 416	feature = 690	correl = -0.125022	descr = N_Gram_TTTC
cnt = 417	feature = 373	correl = -0.106501	descr = N_Gram_CTC
cnt = 418	feature = 339	correl = 0.0796415	descr = N_Gram_CGG
cnt = 419	feature = 675	correl = -0.238861	descr = N_Gram_TTCT
cnt = 420	feature = 688	correl = -0.0933832	descr = N_Gram_TTT
cnt = 421	feature = 624	correl = 0.060323	descr = N_Gram_TG
cnt = 422	feature = 376	correl = -0.118952	descr = N_Gram_CTCC
cnt = 423	feature = 386	correl = -0.114192	descr = N_Gram_CTT
cnt = 424	feature = 399	correl = 0.0518076	descr = N_Gram_GA
cnt = 425	feature = 556	correl = -0.0751972	descr = N_Gram_TA
cnt = 426	feature = 62	correl = -0.151537	descr = PF_RNAi_Fold_5'Free_Count
cnt = 427	feature = 611	correl = -0.104478	descr = N_Gram_TCT
cnt = 428	feature = 589	correl = -0.11792	descr = N_Gram_TCC
cnt = 429	feature = 669	correl = -0.171725	descr = N_Gram_TTC
cnt = 430	feature = 61	correl = -0.192875	descr = PF_RNAi_Fold_Energy
cnt = 431	feature = 478	correl = 0.183511	descr = N_Gram_GG
cnt = 432	feature = 86	correl = -0.154338	descr = Xue_Structure_Feature_C000
cnt = 433	feature = 45	correl = -0.1612	descr = Gibbs_of_Target_Sequence_
num rows = 521
num_elements = 226114
*
optimization finished, #iter = 674
nu = 0.480346
obj = -36.208580, rho = -0.662900
nSV = 371, nBSV = 155
num rows = 58
num_elements = 25172
*
optimization finished, #iter = 52
nu = 0.448588
obj = -4.305759, rho = -0.418701
nSV = 46, nBSV = 12
*
optimization finished, #iter = 674
nu = 0.480346
obj = -36.208580, rho = -0.662900
nSV = 371, nBSV = 155
CFS merit scores = 1.31031
CFS merit scores = 1.58705
CFS merit scores = 1.8344
CFS merit scores = 2.06157
CFS merit scores = 2.26498
CFS merit scores = 2.45308
CFS merit scores = 2.62868
CFS merit scores = 2.79374
CFS merit scores = 2.94984
CFS merit scores = 3.09764
CFS merit scores = 3.23716
CFS merit scores = 3.37002
CFS merit scores = 3.49728
CFS merit scores = 3.61934
CFS merit scores = 3.73513
CFS merit scores = 3.84482
CFS merit scores = 3.95091
CFS merit scores = 4.05391
CFS merit scores = 4.15315
CFS merit scores = 4.2493
CFS merit scores = 4.34272
CFS merit scores = 4.4336
CFS merit scores = 4.52048
CFS merit scores = 4.60475
CFS merit scores = 4.68705
CFS merit scores = 4.76669
CFS merit scores = 4.8443
CFS merit scores = 4.92033
CFS merit scores = 4.99469
CFS merit scores = 5.06742
CFS merit scores = 5.13866
CFS merit scores = 5.2083
CFS merit scores = 5.27625
CFS merit scores = 5.34258
CFS merit scores = 5.40701
CFS merit scores = 5.4701
CFS merit scores = 5.53165
CFS merit scores = 5.59122
CFS merit scores = 5.64945
CFS merit scores = 5.70497
CFS merit scores = 5.75851
CFS merit scores = 5.81086
CFS merit scores = 5.86114
CFS merit scores = 5.91027
CFS merit scores = 5.95768
CFS merit scores = 6.00392
CFS merit scores = 6.04903
CFS merit scores = 6.09204
CFS merit scores = 6.13331
CFS merit scores = 6.17062
CFS merit scores = 6.20545
CFS merit scores = 6.23802
CFS merit scores = 6.26857
CFS merit scores = 6.29782
CFS merit scores = 6.32714
CFS merit scores = 6.35579
CFS merit scores = 6.38106
CFS merit scores = 6.40479
CFS merit scores = 6.42627
CFS merit scores = 6.44762
CFS merit scores = 6.46764
CFS merit scores = 6.48687
CFS merit scores = 6.50573
CFS merit scores = 6.52432
CFS merit scores = 6.54266
CFS merit scores = 6.55973
CFS merit scores = 6.57643
CFS merit scores = 6.59274
CFS merit scores = 6.60912
CFS merit scores = 6.62467
CFS merit scores = 6.63977
CFS merit scores = 6.65314
CFS merit scores = 6.66553
CFS merit scores = 6.67647
CFS merit scores = 6.6841
CFS merit scores = 6.69144
CFS merit scores = 6.69896
CFS merit scores = 6.7064
CFS merit scores = 6.71404
CFS merit scores = 6.72172
CFS merit scores = 6.7294
CFS merit scores = 6.73709
CFS merit scores = 6.7449
CFS merit scores = 6.75234
CFS merit scores = 6.75974
CFS merit scores = 6.76602
CFS merit scores = 6.77136
CFS merit scores = 6.77689
CFS merit scores = 6.78214
CFS merit scores = 6.78686
CFS merit scores = 6.79044
CFS merit scores = 6.79336
CFS merit scores = 6.79593
CFS merit scores = 6.79847
CFS merit scores = 6.80121
CFS merit scores = 6.80292
CFS merit scores = 6.80395
CFS merit scores = 6.80447
CFS merit scores = 6.80449
CFS merit scores = 6.8041
CFS merit scores = 6.80367
CFS merit scores = 6.80305
CFS merit scores = 6.80254
CFS merit scores = 6.8022
CFS merit scores = 6.80179
CFS merit scores = 6.80121
CFS merit scores = 6.80081
CFS merit scores = 6.80063
CFS merit scores = 6.80068
CFS merit scores = 6.80063
CFS merit scores = 6.80074
CFS merit scores = 6.79972
CFS merit scores = 6.79874
CFS merit scores = 6.79752
CFS merit scores = 6.7954
CFS merit scores = 6.79358
CFS merit scores = 6.79061
CFS merit scores = 6.7875
CFS merit scores = 6.78425
CFS merit scores = 6.78099
CFS merit scores = 6.77624
CFS merit scores = 6.77186
CFS merit scores = 6.76736
CFS merit scores = 6.76297
CFS merit scores = 6.75862
CFS merit scores = 6.75371
CFS merit scores = 6.74915
CFS merit scores = 6.74494
CFS merit scores = 6.74072
CFS merit scores = 6.73679
CFS merit scores = 6.73275
CFS merit scores = 6.72878
CFS merit scores = 6.72479
CFS merit scores = 6.72064
CFS merit scores = 6.71655
CFS merit scores = 6.71265
CFS merit scores = 6.7086
CFS merit scores = 6.70476
CFS merit scores = 6.70104
CFS merit scores = 6.69712
CFS merit scores = 6.69293
CFS merit scores = 6.68865
CFS merit scores = 6.6843
CFS merit scores = 6.68017
CFS merit scores = 6.67503
CFS merit scores = 6.66984
CFS merit scores = 6.66437
CFS merit scores = 6.65873
CFS merit scores = 6.65295
CFS merit scores = 6.64749
CFS merit scores = 6.64147
CFS merit scores = 6.63517
CFS merit scores = 6.62879
CFS merit scores = 6.62268
CFS merit scores = 6.61684
CFS merit scores = 6.61126
CFS merit scores = 6.60582
CFS merit scores = 6.60034
CFS merit scores = 6.59503
CFS merit scores = 6.58986
CFS merit scores = 6.58458
CFS merit scores = 6.57858
CFS merit scores = 6.57285
CFS merit scores = 6.56687
CFS merit scores = 6.56101
CFS merit scores = 6.5544
CFS merit scores = 6.54778
CFS merit scores = 6.54101
CFS merit scores = 6.53447
CFS merit scores = 6.5282
CFS merit scores = 6.52207
CFS merit scores = 6.51605
CFS merit scores = 6.51
CFS merit scores = 6.50406
CFS merit scores = 6.49798
CFS merit scores = 6.49202
CFS merit scores = 6.48577
CFS merit scores = 6.47925
CFS merit scores = 6.47279
CFS merit scores = 6.4665
CFS merit scores = 6.46036
CFS merit scores = 6.45419
CFS merit scores = 6.4482
CFS merit scores = 6.44218
CFS merit scores = 6.43599
CFS merit scores = 6.42963
CFS merit scores = 6.42335
CFS merit scores = 6.41678
CFS merit scores = 6.41021
CFS merit scores = 6.40346
CFS merit scores = 6.39692
CFS merit scores = 6.3906
CFS merit scores = 6.38363
CFS merit scores = 6.37667
CFS merit scores = 6.36994
CFS merit scores = 6.36313
CFS merit scores = 6.35638
CFS merit scores = 6.3496
CFS merit scores = 6.34276
CFS merit scores = 6.33596
CFS merit scores = 6.3291
CFS merit scores = 6.32238
CFS merit scores = 6.31573
CFS merit scores = 6.30896
CFS merit scores = 6.30216
CFS merit scores = 6.29547
CFS merit scores = 6.28878
CFS merit scores = 6.28186
CFS merit scores = 6.27499
CFS merit scores = 6.26824
CFS merit scores = 6.26135
CFS merit scores = 6.25453
CFS merit scores = 6.24762
CFS merit scores = 6.24081
CFS merit scores = 6.2338
CFS merit scores = 6.22661
CFS merit scores = 6.2194
CFS merit scores = 6.21229
CFS merit scores = 6.20537
CFS merit scores = 6.19846
CFS merit scores = 6.19151
CFS merit scores = 6.18468
CFS merit scores = 6.17776
CFS merit scores = 6.17097
CFS merit scores = 6.16422
CFS merit scores = 6.15746
CFS merit scores = 6.15073
CFS merit scores = 6.14401
CFS merit scores = 6.13728
CFS merit scores = 6.13055
CFS merit scores = 6.12388
CFS merit scores = 6.11715
CFS merit scores = 6.11054
CFS merit scores = 6.10395
CFS merit scores = 6.09717
CFS merit scores = 6.09047
CFS merit scores = 6.08357
CFS merit scores = 6.07666
CFS merit scores = 6.06945
CFS merit scores = 6.06222
CFS merit scores = 6.05509
CFS merit scores = 6.04781
CFS merit scores = 6.04063
CFS merit scores = 6.03352
CFS merit scores = 6.02642
CFS merit scores = 6.01938
CFS merit scores = 6.01239
CFS merit scores = 6.00555
CFS merit scores = 5.99842
CFS merit scores = 5.99122
CFS merit scores = 5.98399
CFS merit scores = 5.97673
CFS merit scores = 5.96959
CFS merit scores = 5.96254
CFS merit scores = 5.9554
CFS merit scores = 5.94819
CFS merit scores = 5.94097
CFS merit scores = 5.93382
CFS merit scores = 5.92678
CFS merit scores = 5.91974
CFS merit scores = 5.91281
CFS merit scores = 5.90588
CFS merit scores = 5.89897
CFS merit scores = 5.89222
CFS merit scores = 5.88554
CFS merit scores = 5.87882
CFS merit scores = 5.87221
CFS merit scores = 5.86561
CFS merit scores = 5.85903
CFS merit scores = 5.85253
CFS merit scores = 5.84609
CFS merit scores = 5.83964
CFS merit scores = 5.83328
CFS merit scores = 5.82702
CFS merit scores = 5.82086
CFS merit scores = 5.81454
CFS merit scores = 5.80828
CFS merit scores = 5.80215
CFS merit scores = 5.79603
CFS merit scores = 5.78991
CFS merit scores = 5.78393
CFS merit scores = 5.77807
CFS merit scores = 5.77212
CFS merit scores = 5.76629
CFS merit scores = 5.7604
CFS merit scores = 5.75453
CFS merit scores = 5.74859
CFS merit scores = 5.74274
CFS merit scores = 5.73694
CFS merit scores = 5.73104
CFS merit scores = 5.72514
CFS merit scores = 5.71931
CFS merit scores = 5.71348
CFS merit scores = 5.70768
CFS merit scores = 5.70197
CFS merit scores = 5.69622
CFS merit scores = 5.69033
CFS merit scores = 5.68454
CFS merit scores = 5.67884
CFS merit scores = 5.67319
CFS merit scores = 5.66747
CFS merit scores = 5.66181
CFS merit scores = 5.65616
CFS merit scores = 5.65045
CFS merit scores = 5.64477
CFS merit scores = 5.63906
CFS merit scores = 5.63345
CFS merit scores = 5.62779
CFS merit scores = 5.62219
CFS merit scores = 5.61662
CFS merit scores = 5.61114
CFS merit scores = 5.60571
CFS merit scores = 5.60026
CFS merit scores = 5.59484
CFS merit scores = 5.58943
CFS merit scores = 5.58395
CFS merit scores = 5.57859
CFS merit scores = 5.57318
CFS merit scores = 5.56789
CFS merit scores = 5.5626
CFS merit scores = 5.55722
CFS merit scores = 5.55191
CFS merit scores = 5.54663
CFS merit scores = 5.54145
CFS merit scores = 5.53617
CFS merit scores = 5.53083
CFS merit scores = 5.52557
CFS merit scores = 5.52022
CFS merit scores = 5.51494
CFS merit scores = 5.50958
CFS merit scores = 5.50433
CFS merit scores = 5.49905
CFS merit scores = 5.49381
CFS merit scores = 5.48861
CFS merit scores = 5.4835
CFS merit scores = 5.47841
CFS merit scores = 5.47322
CFS merit scores = 5.46804
CFS merit scores = 5.46294
CFS merit scores = 5.45788
CFS merit scores = 5.45282
CFS merit scores = 5.44783
CFS merit scores = 5.44284
CFS merit scores = 5.43787
CFS merit scores = 5.43302
CFS merit scores = 5.42804
CFS merit scores = 5.42307
CFS merit scores = 5.41791
CFS merit scores = 5.41264
CFS merit scores = 5.40744
CFS merit scores = 5.40227
CFS merit scores = 5.39709
CFS merit scores = 5.39198
CFS merit scores = 5.38688
CFS merit scores = 5.38179
CFS merit scores = 5.37672
CFS merit scores = 5.37163
CFS merit scores = 5.36659
CFS merit scores = 5.36161
CFS merit scores = 5.35653
CFS merit scores = 5.35155
CFS merit scores = 5.34663
CFS merit scores = 5.34164
CFS merit scores = 5.33653
CFS merit scores = 5.33144
CFS merit scores = 5.32643
CFS merit scores = 5.3214
CFS merit scores = 5.31643
CFS merit scores = 5.31141
CFS merit scores = 5.30634
CFS merit scores = 5.30124
CFS merit scores = 5.29618
CFS merit scores = 5.29119
CFS merit scores = 5.28612
CFS merit scores = 5.28105
CFS merit scores = 5.27592
CFS merit scores = 5.2708
CFS merit scores = 5.26565
CFS merit scores = 5.26054
CFS merit scores = 5.25545
CFS merit scores = 5.25038
CFS merit scores = 5.24534
CFS merit scores = 5.24031
CFS merit scores = 5.23533
CFS merit scores = 5.23028
CFS merit scores = 5.2251
CFS merit scores = 5.21996
CFS merit scores = 5.21483
CFS merit scores = 5.20978
CFS merit scores = 5.20477
CFS merit scores = 5.19972
CFS merit scores = 5.1946
CFS merit scores = 5.18946
CFS merit scores = 5.18433
CFS merit scores = 5.17924
CFS merit scores = 5.17423
CFS merit scores = 5.1692
CFS merit scores = 5.16416
CFS merit scores = 5.15909
CFS merit scores = 5.15393
CFS merit scores = 5.14875
CFS merit scores = 5.1435
CFS merit scores = 5.13817
CFS merit scores = 5.13277
CFS merit scores = 5.12735
CFS merit scores = 5.12199
CFS merit scores = 5.11652
CFS merit scores = 5.11109
CFS merit scores = 5.1055
CFS merit scores = 5.09993
CFS merit scores = 5.09441
CFS merit scores = 5.08892
CFS merit scores = 5.0834
CFS merit scores = 5.07773
CFS merit scores = 5.07195
CFS merit scores = 5.06596
CFS merit scores = 5.06002
CFS merit scores = 5.05403
CFS merit scores = 5.04806
CFS merit scores = 5.04206
CFS merit scores = 5.03614
CFS merit scores = 5.03014
CFS merit scores = 5.02393
CFS merit scores = 5.01755
CFS merit scores = 5.01118
CFS merit scores = 5.0048
CFS merit scores = 4.99819
CFS merit scores = 4.99157
CFS merit scores = 4.98483
CFS merit scores = 4.97816
CFS merit scores = 4.9715
CFS merit scores = 4.96477
CFS merit scores = 4.9579
CFS merit scores = 4.95087
CFS merit scores = 4.94378
CFS merit scores = 4.93669
CFS merit scores = 4.92966
CFS merit scores = 4.92254
CFS merit scores = 4.91535
CFS merit scores = 4.90804
CFS merit scores = 4.90077
CFS merit scores = 4.89336
CFS merit scores = 4.88588
CFS merit scores = 4.87843
CFS merit scores = 4.87092
CFS merit scores = 4.86301
CFS merit scores = 4.85514
CFS merit scores = 4.84722
CFS merit scores = 4.83928
CFS merit scores = 4.83115
CFS merit scores = 4.82298
CFS merit scores = 4.81487
CFS merit scores = 4.80604
CFS merit scores = 4.79713
CFS merit scores = 4.7883
CFS merit scores = 4.77956
CFS merit scores = 4.76898
CFS merit scores = 4.75336
cnt = 1	feature = 62	correl = -0.31031	descr = Gibbs_of_Target_Sequence__Pos_19_Step_1
cnt = 2	feature = 618	correl = -0.209582	descr = N_Gram_TCTC
cnt = 3	feature = 554	correl = 0.0827932	descr = N_Gram_GTTCC
cnt = 4	feature = 228	correl = -0.0860007	descr = N_Gram_ATACT
cnt = 5	feature = 357	correl = 0.0705788	descr = N_Gram_CGTGA
cnt = 6	feature = 545	correl = 0.0571925	descr = N_Gram_GTGCG
cnt = 7	feature = 339	correl = -0.0491935	descr = N_Gram_CGCTG
cnt = 8	feature = 406	correl = 0.0452153	descr = N_Gram_GACAG
cnt = 9	feature = 335	correl = 0.0452153	descr = N_Gram_CGCCA
cnt = 10	feature = 613	correl = 0.0945333	descr = N_Gram_TCGGC
cnt = 11	feature = 529	correl = 0.0505135	descr = N_Gram_GTATA
cnt = 12	feature = 609	correl = 0.0804424	descr = N_Gram_TCGAC
cnt = 13	feature = 399	correl = 0.0684652	descr = N_Gram_GAAAC
cnt = 14	feature = 365	correl = 0.0452153	descr = N_Gram_CTAAA
cnt = 15	feature = 527	correl = 0.0486508	descr = N_Gram_GTAAA
cnt = 16	feature = 671	correl = 0.073979	descr = N_Gram_TTCAA
cnt = 17	feature = 640	correl = 0.0522607	descr = N_Gram_TGCCG
cnt = 18	feature = 471	correl = 0.0452153	descr = N_Gram_GCGTA
cnt = 19	feature = 631	correl = -0.0611613	descr = N_Gram_TGAGA
cnt = 20	feature = 407	correl = -0.0682308	descr = N_Gram_GACCC
cnt = 21	feature = 563	correl = -0.0463753	descr = N_Gram_TAACG
cnt = 22	feature = 244	correl = -0.0454018	descr = N_Gram_ATGCA
cnt = 23	feature = 448	correl = -0.0451129	descr = N_Gram_GCATG
cnt = 24	feature = 611	correl = -0.0491935	descr = N_Gram_TCGCA
cnt = 25	feature = 628	correl = 0.0513395	descr = N_Gram_TGAAA
cnt = 26	feature = 400	correl = 0.101525	descr = N_Gram_GAAAG
cnt = 27	feature = 305	correl = 0.114852	descr = N_Gram_CCCCC
cnt = 28	feature = 426	correl = -0.0556744	descr = N_Gram_GATCG
cnt = 29	feature = 306	correl = 0.0452153	descr = N_Gram_CCCCG
cnt = 30	feature = 552	correl = 0.088939	descr = N_Gram_GTTAA
cnt = 31	feature = 231	correl = 0.0716851	descr = N_Gram_ATAGT
cnt = 32	feature = 651	correl = 0.0762429	descr = N_Gram_TGGGG
cnt = 33	feature = 688	correl = 0.0849871	descr = N_Gram_TTGTG
cnt = 34	feature = 572	correl = 0.045862	descr = N_Gram_TAGAC
cnt = 35	feature = 210	correl = -0.0496904	descr = N_Gram_AGGGC
cnt = 36	feature = 599	correl = 0.061186	descr = N_Gram_TCCCA
cnt = 37	feature = 420	correl = 0.0939614	descr = N_Gram_GAGTC
cnt = 38	feature = 579	correl = 0.0755747	descr = N_Gram_TATAT
cnt = 39	feature = 366	correl = 0.0566459	descr = N_Gram_CTACT
cnt = 40	feature = 600	correl = 0.0471599	descr = N_Gram_TCCGA
cnt = 41	feature = 286	correl = -0.0522777	descr = N_Gram_CATAT
cnt = 42	feature = 612	correl = 0.0739016	descr = N_Gram_TCGGA
cnt = 43	feature = 557	correl = 0.0450469	descr = N_Gram_GTTGC
cnt = 44	feature = 521	correl = -0.0442555	descr = N_Gram_GGGTT
cnt = 45	feature = 312	correl = 0.0709082	descr = N_Gram_CCGGC
cnt = 46	feature = 520	correl = 0.0570243	descr = N_Gram_GGGTC
cnt = 47	feature = 322	correl = 0.0440555	descr = N_Gram_CCTCT
cnt = 48	feature = 463	correl = 0.0447646	descr = N_Gram_GCGAG
cnt = 49	feature = 553	correl = -0.0519099	descr = N_Gram_GTTAC
cnt = 50	feature = 324	correl = 0.0669036	descr = N_Gram_CCTGC
cnt = 51	feature = 251	correl = -0.0752	descr = N_Gram_ATTAC
cnt = 52	feature = 687	correl = -0.0537445	descr = N_Gram_TTGGA
cnt = 53	feature = 328	correl = -0.0890206	descr = N_Gram_CGACG
cnt = 54	feature = 621	correl = 0.0483682	descr = N_Gram_TCTCG
cnt = 55	feature = 674	correl = 0.0446517	descr = N_Gram_TTCGA
cnt = 56	feature = 317	correl = -0.0486993	descr = N_Gram_CCGTC
cnt = 57	feature = 461	correl = 0.152783	descr = N_Gram_GCCTT
cnt = 58	feature = 532	correl = -0.0510266	descr = N_Gram_GTCAA
cnt = 59	feature = 604	correl = 0.0556281	descr = N_Gram_TCCTA
cnt = 60	feature = 468	correl = 0.0659829	descr = N_Gram_GCGGG
cnt = 61	feature = 362	correl = 0.113593	descr = N_Gram_CGTTT
cnt = 62	feature = 291	correl = -0.0497901	descr = N_Gram_CATGC
cnt = 63	feature = 404	correl = 0.0534807	descr = N_Gram_GAATC
cnt = 64	feature = 666	correl = -0.0561891	descr = N_Gram_TTACC
cnt = 65	feature = 226	correl = -0.136112	descr = N_Gram_ATAAG
cnt = 66	feature = 614	correl = -0.0741793	descr = N_Gram_TCGGG
cnt = 67	feature = 304	correl = 0.084172	descr = N_Gram_CCCAC
cnt = 68	feature = 437	correl = 0.0610067	descr = N_Gram_GCAAA
cnt = 69	feature = 212	correl = 0.0443785	descr = N_Gram_AGGTT
cnt = 70	feature = 493	correl = 0.0656774	descr = N_Gram_GGATT
cnt = 71	feature = 439	correl = 0.0730865	descr = N_Gram_GCAAT
cnt = 72	feature = 209	correl = -0.0562116	descr = N_Gram_AGGCT
cnt = 73	feature = 409	correl = -0.063562	descr = N_Gram_GACCT
cnt = 74	feature = 555	correl = -0.0483674	descr = N_Gram_GTTCG
cnt = 75	feature = 548	correl = 0.13874	descr = N_Gram_GTGGC
cnt = 76	feature = 491	correl = 0.0897147	descr = N_Gram_GGAGT
cnt = 77	feature = 267	correl = 0.0597923	descr = N_Gram_CACAT
cnt = 78	feature = 160	correl = 0.0629792	descr = N_Gram_ACAGG
cnt = 79	feature = 573	correl = -0.050698	descr = N_Gram_TAGAT
cnt = 80	feature = 412	correl = 0.0967246	descr = N_Gram_GACTA
cnt = 81	feature = 512	correl = 0.0519346	descr = N_Gram_GGGCA
cnt = 82	feature = 525	correl = -0.0538694	descr = N_Gram_GGTGT
cnt = 83	feature = 423	correl = 0.0460437	descr = N_Gram_GATAC
cnt = 84	feature = 664	correl = -0.0542518	descr = N_Gram_TTAAT
cnt = 85	feature = 455	correl = 0.061349	descr = N_Gram_GCCCG
cnt = 86	feature = 323	correl = 0.0600602	descr = N_Gram_CCTGA
cnt = 87	feature = 410	correl = 0.088939	descr = N_Gram_GACGG
cnt = 88	feature = 451	correl = -0.0448584	descr = N_Gram_GCCAA
cnt = 89	feature = 584	correl = 0.0766128	descr = N_Gram_TCAAA
cnt = 90	feature = 392	correl = -0.132209	descr = N_Gram_CTTGC
cnt = 91	feature = 546	correl = 0.0847198	descr = N_Gram_GTGCT
cnt = 92	feature = 237	correl = -0.0491935	descr = N_Gram_ATCGC
cnt = 93	feature = 402	correl = -0.0439824	descr = N_Gram_GAAGG
cnt = 94	feature = 483	correl = 0.120941	descr = N_Gram_GGAAA
cnt = 95	feature = 456	correl = -0.0466652	descr = N_Gram_GCCCT
cnt = 96	feature = 685	correl = 0.0592031	descr = N_Gram_TTGCA
cnt = 97	feature = 220	correl = 0.088939	descr = N_Gram_AGTTA
cnt = 98	feature = 441	correl = 0.0831887	descr = N_Gram_GCACT
cnt = 99	feature = 558	correl = 0.0490356	descr = N_Gram_GTTGG
cnt = 100	feature = 265	correl = 0.0524058	descr = N_Gram_CAATA
cnt = 101	feature = 617	correl = 0.0566459	descr = N_Gram_TCTAC
cnt = 102	feature = 632	correl = 0.0438967	descr = N_Gram_TGAGT
cnt = 103	feature = 295	correl = 0.0625274	descr = N_Gram_CCACC
cnt = 104	feature = 504	correl = 0.061944	descr = N_Gram_GGCTC
cnt = 105	feature = 347	correl = 0.067119	descr = N_Gram_CGGCG
cnt = 106	feature = 276	correl = 0.0547211	descr = N_Gram_CAGCC
cnt = 107	feature = 211	correl = 0.0784616	descr = N_Gram_AGGGG
cnt = 108	feature = 484	correl = -0.0496958	descr = N_Gram_GGAAC
cnt = 109	feature = 501	correl = 0.100886	descr = N_Gram_GGCGC
cnt = 110	feature = 405	correl = 0.0447209	descr = N_Gram_GACAC
cnt = 111	feature = 681	correl = -0.0595496	descr = N_Gram_TTGAA
cnt = 112	feature = 277	correl = 0.0780894	descr = N_Gram_CAGCG
cnt = 113	feature = 232	correl = 0.0862097	descr = N_Gram_ATATA
cnt = 114	feature = 387	correl = -0.111145	descr = N_Gram_CTTAT
cnt = 115	feature = 353	correl = -0.0701527	descr = N_Gram_CGTAA
cnt = 116	feature = 650	correl = 0.0533849	descr = N_Gram_TGGGA
cnt = 117	feature = 207	correl = 0.0453326	descr = N_Gram_AGGCC
cnt = 118	feature = 225	correl = -0.0440871	descr = N_Gram_ATAAC
cnt = 119	feature = 308	correl = 0.0689923	descr = N_Gram_CCCGC
cnt = 120	feature = 447	correl = 0.0947159	descr = N_Gram_GCATC
cnt = 121	feature = 645	correl = 0.0891381	descr = N_Gram_TGGAG
cnt = 122	feature = 360	correl = 0.0539643	descr = N_Gram_CGTGT
cnt = 123	feature = 635	correl = -0.048706	descr = N_Gram_TGATC
cnt = 124	feature = 528	correl = 0.048611	descr = N_Gram_GTAGT
cnt = 125	feature = 610	correl = -0.0908316	descr = N_Gram_TCGAG
cnt = 126	feature = 523	correl = 0.0686204	descr = N_Gram_GGTCA
cnt = 127	feature = 630	correl = 0.0459658	descr = N_Gram_TGACA
cnt = 128	feature = 660	correl = 0.0509119	descr = N_Gram_TGTGT
cnt = 129	feature = 345	correl = 0.105894	descr = N_Gram_CGGCA
cnt = 130	feature = 361	correl = -0.0474185	descr = N_Gram_CGTTC
cnt = 131	feature = 275	correl = 0.0470806	descr = N_Gram_CAGCA
cnt = 132	feature = 469	correl = 0.0652256	descr = N_Gram_GCGGT
cnt = 133	feature = 309	correl = 0.0515678	descr = N_Gram_CCCGG
cnt = 134	feature = 321	correl = -0.0938671	descr = N_Gram_CCTCC
cnt = 135	feature = 281	correl = 0.0813157	descr = N_Gram_CAGGC
cnt = 136	feature = 514	correl = 0.0779741	descr = N_Gram_GGGCG
cnt = 137	feature = 238	correl = -0.104324	descr = N_Gram_ATCGG
cnt = 138	feature = 432	correl = -0.0740815	descr = N_Gram_GATTA
cnt = 139	feature = 274	correl = -0.0455864	descr = N_Gram_CACTG
cnt = 140	feature = 533	correl = 0.176846	descr = N_Gram_GTCAG
cnt = 141	feature = 424	correl = 0.0663212	descr = N_Gram_GATAT
cnt = 142	feature = 351	correl = -0.0731294	descr = N_Gram_CGGTA
cnt = 143	feature = 219	correl = 0.105505	descr = N_Gram_AGTGT
cnt = 144	feature = 332	correl = -0.0610882	descr = N_Gram_CGATC
cnt = 145	feature = 389	correl = 0.0497046	descr = N_Gram_CTTCC
cnt = 146	feature = 442	correl = -0.0643899	descr = N_Gram_GCAGA
cnt = 147	feature = 230	correl = 0.0470591	descr = N_Gram_ATAGC
cnt = 148	feature = 653	correl = 0.055239	descr = N_Gram_TGGTA
cnt = 149	feature = 266	correl = 0.0836267	descr = N_Gram_CACAG
cnt = 150	feature = 505	correl = 0.132381	descr = N_Gram_GGCTT
cnt = 151	feature = 634	correl = 0.0542973	descr = N_Gram_TGATA
cnt = 152	feature = 342	correl = 0.0640402	descr = N_Gram_CGGAA
cnt = 153	feature = 543	correl = 0.0615468	descr = N_Gram_GTGAC
cnt = 154	feature = 538	correl = 0.0989123	descr = N_Gram_GTCGG
cnt = 155	feature = 343	correl = 0.0581897	descr = N_Gram_CGGAC
cnt = 156	feature = 318	correl = 0.102805	descr = N_Gram_CCGTG
cnt = 157	feature = 429	correl = -0.0578841	descr = N_Gram_GATGC
cnt = 158	feature = 601	correl = -0.0746333	descr = N_Gram_TCCGC
cnt = 159	feature = 578	correl = -0.0500121	descr = N_Gram_TATAC
cnt = 160	feature = 419	correl = 0.0464714	descr = N_Gram_GAGGT
cnt = 161	feature = 575	correl = -0.0519719	descr = N_Gram_TAGCC
cnt = 162	feature = 499	correl = 0.150855	descr = N_Gram_GGCCT
cnt = 163	feature = 551	correl = 0.0559484	descr = N_Gram_GTGTG
cnt = 164	feature = 433	correl = 0.0488055	descr = N_Gram_GATTG
cnt = 165	feature = 206	correl = 0.0852223	descr = N_Gram_AGGCA
cnt = 166	feature = 536	correl = -0.0826746	descr = N_Gram_GTCGA
cnt = 167	feature = 214	correl = 0.125266	descr = N_Gram_AGTAA
cnt = 168	feature = 319	correl = 0.0585777	descr = N_Gram_CCTA
cnt = 169	feature = 518	correl = 0.0519346	descr = N_Gram_GGGGG
cnt = 170	feature = 655	correl = -0.066847	descr = N_Gram_TGTCA
cnt = 171	feature = 280	correl = 0.086195	descr = N_Gram_CAGGA
cnt = 172	feature = 577	correl = 0.0446861	descr = N_Gram_TAGTG
cnt = 173	feature = 473	correl = 0.0952818	descr = N_Gram_GCGTG
cnt = 174	feature = 574	correl = 0.0883375	descr = N_Gram_TAGCA
cnt = 175	feature = 453	correl = 0.0512733	descr = N_Gram_GCCAT
cnt = 176	feature = 460	correl = 0.0641225	descr = N_Gram_GCCTC
cnt = 177	feature = 615	correl = -0.0510315	descr = N_Gram_TCGTC
cnt = 178	feature = 595	correl = 0.0846375	descr = N_Gram_TCCAA
cnt = 179	feature = 565	correl = -0.0511209	descr = N_Gram_TAAGA
cnt = 180	feature = 397	correl = 0.0822662	descr = N_Gram_CTTTG
cnt = 181	feature = 458	correl = 0.0725619	descr = N_Gram_GCCGG
cnt = 182	feature = 466	correl = 0.052261	descr = N_Gram_GCGGA
cnt = 183	feature = 526	correl = 0.057652	descr = N_Gram_GGTTG
cnt = 184	feature = 624	correl = -0.109772	descr = N_Gram_TCTTA
cnt = 185	feature = 303	correl = 0.0538727	descr = N_Gram_CCCAA
cnt = 186	feature = 656	correl = 0.0523178	descr = N_Gram_TGTCC
cnt = 187	feature = 379	correl = -0.0931367	descr = N_Gram_CTCTC
cnt = 188	feature = 467	correl = 0.0713413	descr = N_Gram_GCGGC
cnt = 189	feature = 247	correl = 0.0737142	descr = N_Gram_ATGGG
cnt = 190	feature = 327	correl = -0.0457862	descr = N_Gram_CGAC
cnt = 191	feature = 408	correl = 0.0674867	descr = N_Gram_GACCG
cnt = 192	feature = 646	correl = 0.087776	descr = N_Gram_TGGCC
cnt = 193	feature = 284	correl = 0.132752	descr = N_Gram_CAGTG
cnt = 194	feature = 378	correl = 0.0598995	descr = N_Gram_CTCTA
cnt = 195	feature = 394	correl = 0.078722	descr = N_Gram_CTTGT
cnt = 196	feature = 479	correl = 0.0808935	descr = N_Gram_GCTGG
cnt = 197	feature = 488	correl = 0.0988439	descr = N_Gram_GGACG
cnt = 198	feature = 235	correl = -0.0513973	descr = N_Gram_ATCCT
cnt = 199	feature = 659	correl = 0.106172	descr = N_Gram_TGTGG
cnt = 200	feature = 540	correl = -0.0954529	descr = N_Gram_GTCTT
cnt = 201	feature = 675	correl = -0.0595496	descr = N_Gram_TTCGG
cnt = 202	feature = 255	correl = -0.0809794	descr = N_Gram_ATTTG
cnt = 203	feature = 686	correl = -0.136441	descr = N_Gram_TTGCG
cnt = 204	feature = 475	correl = 0.0781606	descr = N_Gram_GCTCA
cnt = 205	feature = 270	correl = 0.0746547	descr = N_Gram_CACCT
cnt = 206	feature = 492	correl = -0.0766675	descr = N_Gram_GGATC
cnt = 207	feature = 413	correl = -0.0683846	descr = N_Gram_GACTG
cnt = 208	feature = 368	correl = 0.106119	descr = N_Gram_CTAT
cnt = 209	feature = 445	correl = 0.0505385	descr = N_Gram_GCAGT
cnt = 210	feature = 289	correl = -0.0859895	descr = N_Gram_CATCG
cnt = 211	feature = 644	correl = -0.0507403	descr = N_Gram_TGGAA
cnt = 212	feature = 522	correl = -0.0564729	descr = N_Gram_GGTAA
cnt = 213	feature = 352	correl = 0.058078	descr = N_Gram_CGGTT
cnt = 214	feature = 416	correl = 0.0978394	descr = N_Gram_GAGCT
cnt = 215	feature = 592	correl = -0.0487767	descr = N_Gram_TCATG
cnt = 216	feature = 395	correl = 0.0732961	descr = N_Gram_CTTTA
cnt = 217	feature = 605	correl = -0.0844334	descr = N_Gram_TCCTC
cnt = 218	feature = 242	correl = -0.0560284	descr = N_Gram_ATGAT
cnt = 219	feature = 510	correl = 0.104254	descr = N_Gram_GGGAG
cnt = 220	feature = 509	correl = 0.10652	descr = N_Gram_GGGAC
cnt = 221	feature = 636	correl = -0.110124	descr = N_Gram_TGATT
cnt = 222	feature = 454	correl = 0.0640847	descr = N_Gram_GCCCA
cnt = 223	feature = 478	correl = 0.0840173	descr = N_Gram_GCTGC
cnt = 224	feature = 222	correl = -0.0890047	descr = N_Gram_AGTTT
cnt = 225	feature = 290	correl = 0.0909964	descr = N_Gram_CATCT
cnt = 226	feature = 654	correl = 0.052057	descr = N_Gram_TGGTC
cnt = 227	feature = 283	correl = 0.0738002	descr = N_Gram_CAGTA
cnt = 228	feature = 217	correl = -0.145963	descr = N_Gram_AGTCT
cnt = 229	feature = 440	correl = 0.0607242	descr = N_Gram_GCAC
cnt = 230	feature = 336	correl = 0.083616	descr = N_Gram_CGCCG
cnt = 231	feature = 380	correl = -0.0503763	descr = N_Gram_CTCTT
cnt = 232	feature = 626	correl = -0.0587221	descr = N_Gram_TCTTG
cnt = 233	feature = 673	correl = 0.0786101	descr = N_Gram_TTCCA
cnt = 234	feature = 568	correl = -0.0594411	descr = N_Gram_TAATC
cnt = 235	feature = 337	correl = 0.0521346	descr = N_Gram_CGCGG
cnt = 236	feature = 695	correl = -0.0878469	descr = N_Gram_TTTGG
cnt = 237	feature = 490	correl = 0.115215	descr = N_Gram_GGAGC
cnt = 238	feature = 384	correl = 0.0480098	descr = N_Gram_CTGTG
cnt = 239	feature = 278	correl = -0.129662	descr = N_Gram_CAGCT
cnt = 240	feature = 398	correl = 0.0806125	descr = N_Gram_GAAA
cnt = 241	feature = 502	correl = 0.0971136	descr = N_Gram_GGCGG
cnt = 242	feature = 596	correl = -0.0518106	descr = N_Gram_TCCAC
cnt = 243	feature = 549	correl = 0.07914	descr = N_Gram_GTGGT
cnt = 244	feature = 496	correl = 0.0643245	descr = N_Gram_GGCAT
cnt = 245	feature = 556	correl = -0.0707019	descr = N_Gram_GTTCT
cnt = 246	feature = 136	correl = -0.0662508	descr = N_Gram_AAGAC
cnt = 247	feature = 472	correl = -0.113988	descr = N_Gram_GCGTC
cnt = 248	feature = 648	correl = 0.128811	descr = N_Gram_TGGCT
cnt = 249	feature = 598	correl = 0.0540967	descr = N_Gram_TCCC
cnt = 250	feature = 264	correl = 0.0446953	descr = N_Gram_CAAT
cnt = 251	feature = 272	correl = -0.0670345	descr = N_Gram_CACGA
cnt = 252	feature = 428	correl = -0.0460328	descr = N_Gram_GATGA
cnt = 253	feature = 325	correl = -0.0742046	descr = N_Gram_CCTTC
cnt = 254	feature = 373	correl = -0.0894282	descr = N_Gram_CTCAT
cnt = 255	feature = 15	correl = -0.130346	descr = Position_Specific_Bin_Base_5_Base_A
cnt = 256	feature = 587	correl = 0.0813337	descr = N_Gram_TCAGC
cnt = 257	feature = 485	correl = 0.05273	descr = N_Gram_GGAAG
cnt = 258	feature = 250	correl = -0.0592952	descr = N_Gram_ATTA
cnt = 259	feature = 350	correl = 0.141297	descr = N_Gram_CGGGC
cnt = 260	feature = 224	correl = -0.0965062	descr = N_Gram_ATAA
cnt = 261	feature = 26	correl = -0.0833421	descr = Position_Specific_Bin_Base_11_Base_G
cnt = 262	feature = 40	correl = -0.0449371	descr = Position_Specific_Bin_Base_16_Base_T
cnt = 263	feature = 588	correl = 0.11026	descr = N_Gram_TCAGT
cnt = 264	feature = 487	correl = 0.121658	descr = N_Gram_GGACC
cnt = 265	feature = 301	correl = 0.0672829	descr = N_Gram_CCATC
cnt = 266	feature = 383	correl = 0.100553	descr = N_Gram_CTGCA
cnt = 267	feature = 647	correl = -0.0854219	descr = N_Gram_TGGCG
cnt = 268	feature = 42	correl = 0.0874884	descr = Position_Specific_Bin_Base_17_Base_C
cnt = 269	feature = 580	correl = -0.0487824	descr = N_Gram_TATC
cnt = 270	feature = 602	correl = -0.0850017	descr = N_Gram_TCCGG
cnt = 271	feature = 689	correl = 0.0517958	descr = N_Gram_TTGTT
cnt = 272	feature = 498	correl = 0.0886749	descr = N_Gram_GGCCA
cnt = 273	feature = 261	correl = 0.0686381	descr = N_Gram_CAAG
cnt = 274	feature = 29	correl = 0.106737	descr = Position_Specific_Bin_Base_12_Base_G
cnt = 275	feature = 248	correl = 0.0582133	descr = N_Gram_ATGT
cnt = 276	feature = 35	correl = 0.113988	descr = Position_Specific_Bin_Base_14_Base_T
cnt = 277	feature = 208	correl = 0.102984	descr = N_Gram_AGGCG
cnt = 278	feature = 576	correl = 0.0535774	descr = N_Gram_TAGT
cnt = 279	feature = 386	correl = -0.0510798	descr = N_Gram_CTTA
cnt = 280	feature = 427	correl = -0.104795	descr = N_Gram_GATCT
cnt = 281	feature = 25	correl = 0.0520239	descr = Position_Specific_Bin_Base_10_Base_T
cnt = 282	feature = 436	correl = 0.13063	descr = N_Gram_GCAA
cnt = 283	feature = 288	correl = 0.109511	descr = N_Gram_CATCC
cnt = 284	feature = 649	correl = 0.0761694	descr = N_Gram_TGGG
cnt = 285	feature = 18	correl = -0.123245	descr = Position_Specific_Bin_Base_6_Base_A
cnt = 286	feature = 43	correl = 0.050122	descr = Position_Specific_Bin_Base_17_Base_G
cnt = 287	feature = 13	correl = -0.0653391	descr = Position_Specific_Bin_Base_4_Base_A
cnt = 288	feature = 20	correl = -0.0468062	descr = Position_Specific_Bin_Base_7_Base_A
cnt = 289	feature = 542	correl = 0.0481484	descr = N_Gram_GTGA
cnt = 290	feature = 457	correl = 0.0762421	descr = N_Gram_GCCG
cnt = 291	feature = 641	correl = -0.125891	descr = N_Gram_TGCG
cnt = 292	feature = 33	correl = -0.0668403	descr = Position_Specific_Bin_Base_13_Base_G
cnt = 293	feature = 11	correl = -0.0540301	descr = Position_Specific_Bin_Base_3_Base_A
cnt = 294	feature = 30	correl = -0.132447	descr = Position_Specific_Bin_Base_12_Base_T
cnt = 295	feature = 36	correl = -0.0639954	descr = Position_Specific_Bin_Base_15_Base_A
cnt = 296	feature = 23	correl = 0.0587341	descr = Position_Specific_Bin_Base_9_Base_G
cnt = 297	feature = 73	correl = 0.0860118	descr = Fold_of_RNAi_Sequence_Pos_9
cnt = 298	feature = 252	correl = 0.0521577	descr = N_Gram_ATTG
cnt = 299	feature = 391	correl = -0.0741187	descr = N_Gram_CTTGA
cnt = 300	feature = 422	correl = 0.0518303	descr = N_Gram_GATA
cnt = 301	feature = 41	correl = -0.0628028	descr = Position_Specific_Bin_Base_17_Base_A
cnt = 302	feature = 403	correl = -0.0573214	descr = N_Gram_GAAGT
cnt = 303	feature = 597	correl = -0.132919	descr = N_Gram_TCCAG
cnt = 304	feature = 74	correl = 0.0734376	descr = Fold_of_RNAi_Sequence_Pos_11
cnt = 305	feature = 39	correl = 0.115459	descr = Position_Specific_Bin_Base_16_Base_C
cnt = 306	feature = 9	correl = -0.0733006	descr = Position_Specific_Bin_Base_2_Base_G
cnt = 307	feature = 34	correl = -0.10072	descr = Position_Specific_Bin_Base_14_Base_A
cnt = 308	feature = 24	correl = -0.0597786	descr = Position_Specific_Bin_Base_9_Base_T
cnt = 309	feature = 12	correl = 0.0808468	descr = Position_Specific_Bin_Base_3_Base_C
cnt = 310	feature = 46	correl = 0.143566	descr = Position_Specific_Bin_Base_18_Base_C
cnt = 311	feature = 356	correl = 0.164586	descr = N_Gram_CGTG
cnt = 312	feature = 608	correl = -0.0700894	descr = N_Gram_TCGA
cnt = 313	feature = 619	correl = -0.0873073	descr = N_Gram_TCTCA
cnt = 314	feature = 313	correl = 0.109626	descr = N_Gram_CCGGG
cnt = 315	feature = 665	correl = -0.0522481	descr = N_Gram_TTAC
cnt = 316	feature = 14	correl = 0.0556579	descr = Position_Specific_Bin_Base_4_Base_C
cnt = 317	feature = 51	correl = 0.253534	descr = Gibbs_of_Target_Sequence__Pos_2_Step_1
cnt = 318	feature = 10	correl = 0.10045	descr = Position_Specific_Bin_Base_2_Base_T
cnt = 319	feature = 234	correl = -0.0457992	descr = N_Gram_ATCCA
cnt = 320	feature = 19	correl = 0.108097	descr = Position_Specific_Bin_Base_6_Base_C
cnt = 321	feature = 229	correl = 0.0499464	descr = N_Gram_ATAG
cnt = 322	feature = 44	correl = -0.064086	descr = Position_Specific_Bin_Base_17_Base_T
cnt = 323	feature = 105	correl = 0.0875298	descr = Fold_of_Target_NoEndbrace_noends_Pos_13
cnt = 324	feature = 21	correl = -0.060694	descr = Position_Specific_Bin_Base_8_Base_C
cnt = 325	feature = 591	correl = -0.0598799	descr = N_Gram_TCATC
cnt = 326	feature = 693	correl = -0.108691	descr = N_Gram_TTTCT
cnt = 327	feature = 279	correl = 0.0654951	descr = N_Gram_CAGG
cnt = 328	feature = 81	correl = -0.051644	descr = Xue_Structure_Feature_A110
cnt = 329	feature = 83	correl = 0.118788	descr = Xue_Structure_Feature_A101
cnt = 330	feature = 331	correl = -0.0703197	descr = N_Gram_CGAT
cnt = 331	feature = 446	correl = 0.0635627	descr = N_Gram_GCAT
cnt = 332	feature = 564	correl = -0.104715	descr = N_Gram_TAAG
cnt = 333	feature = 32	correl = 0.102317	descr = Position_Specific_Bin_Base_13_Base_C
cnt = 334	feature = 38	correl = -0.095247	descr = Position_Specific_Bin_Base_16_Base_A
cnt = 335	feature = 27	correl = -0.102201	descr = Position_Specific_Bin_Base_12_Base_A
cnt = 336	feature = 17	correl = 0.0580049	descr = Position_Specific_Bin_Base_5_Base_G
cnt = 337	feature = 57	correl = 0.0634252	descr = Gibbs_of_Target_Sequence__Pos_12_Step_1
cnt = 338	feature = 364	correl = 0.0868264	descr = N_Gram_CTA
cnt = 339	feature = 37	correl = 0.0663004	descr = Position_Specific_Bin_Base_15_Base_C
cnt = 340	feature = 375	correl = -0.07533	descr = N_Gram_CTCCA
cnt = 341	feature = 8	correl = 0.0529705	descr = Position_Specific_Bin_Base_2_Base_C
cnt = 342	feature = 45	correl = -0.284736	descr = Position_Specific_Bin_Base_18_Base_A
cnt = 343	feature = 637	correl = 0.0966455	descr = N_Gram_TGCA
cnt = 344	feature = 418	correl = 0.0490735	descr = N_Gram_GAGGC
cnt = 345	feature = 315	correl = 0.0657175	descr = N_Gram_CCGT
cnt = 346	feature = 80	correl = 0.0584292	descr = Xue_Structure_Feature_A111
cnt = 347	feature = 55	correl = -0.178763	descr = Gibbs_of_Target_Sequence__Pos_7_Step_1
cnt = 348	feature = 298	correl = -0.139861	descr = N_Gram_CCAGC
cnt = 349	feature = 254	correl = -0.109859	descr = N_Gram_ATTT
cnt = 350	feature = 16	correl = 0.0993132	descr = Position_Specific_Bin_Base_5_Base_C
cnt = 351	feature = 56	correl = -0.0750306	descr = Gibbs_of_Target_Sequence__Pos_8_Step_1
cnt = 352	feature = 425	correl = -0.112593	descr = N_Gram_GATC
cnt = 353	feature = 629	correl = -0.0562905	descr = N_Gram_TGAAG
cnt = 354	feature = 47	correl = 0.288327	descr = Position_Specific_Bin_Base_18_Base_G
cnt = 355	feature = 382	correl = 0.044969	descr = N_Gram_CTGC
cnt = 356	feature = 547	correl = 0.127011	descr = N_Gram_GTGG
cnt = 357	feature = 341	correl = 0.0746589	descr = N_Gram_CGGA
cnt = 358	feature = 503	correl = 0.073335	descr = N_Gram_GGCT
cnt = 359	feature = 78	correl = 0.0829885	descr = Fold_of_RNAi_Sequence_Pos_15
cnt = 360	feature = 52	correl = 0.0982062	descr = Gibbs_of_Target_Sequence__Pos_3_Step_1
cnt = 361	feature = 684	correl = -0.0899241	descr = N_Gram_TTGC
cnt = 362	feature = 241	correl = -0.0466478	descr = N_Gram_ATGA
cnt = 363	feature = 69	correl = 0.146947	descr = Fold_of_RNAi_Sequence_Pos_2
cnt = 364	feature = 657	correl = 0.083961	descr = N_Gram_TGTG
cnt = 365	feature = 218	correl = 0.0737685	descr = N_Gram_AGTG
cnt = 366	feature = 396	correl = -0.0500829	descr = N_Gram_CTTTC
cnt = 367	feature = 464	correl = 0.0752635	descr = N_Gram_GCGCC
cnt = 368	feature = 667	correl = -0.0752888	descr = N_Gram_TTAT
cnt = 369	feature = 28	correl = 0.138389	descr = Position_Specific_Bin_Base_12_Base_C
cnt = 370	feature = 259	correl = 0.06279	descr = N_Gram_CAAA
cnt = 371	feature = 539	correl = -0.0982941	descr = N_Gram_GTCT
cnt = 372	feature = 477	correl = 0.0727939	descr = N_Gram_GCTG
cnt = 373	feature = 535	correl = -0.0610609	descr = N_Gram_GTCG
cnt = 374	feature = 76	correl = 0.0770998	descr = Fold_of_RNAi_Sequence_Pos_13
cnt = 375	feature = 61	correl = -0.168732	descr = Gibbs_of_Target_Sequence__Pos_18_Step_1
cnt = 376	feature = 459	correl = 0.118146	descr = N_Gram_GCCT
cnt = 377	feature = 450	correl = 0.0535219	descr = N_Gram_GCCA
cnt = 378	feature = 652	correl = 0.0663349	descr = N_Gram_TGGT
cnt = 379	feature = 586	correl = 0.0953052	descr = N_Gram_TCAG
cnt = 380	feature = 58	correl = -0.0968753	descr = Gibbs_of_Target_Sequence__Pos_13_Step_1
cnt = 381	feature = 692	correl = -0.0704392	descr = N_Gram_TTTCC
cnt = 382	feature = 344	correl = 0.106053	descr = N_Gram_CGGC
cnt = 383	feature = 292	correl = 0.0888545	descr = N_Gram_CCAA
cnt = 384	feature = 67	correl = 0.162657	descr = Fold_of_RNAi_Sequence_Pos_0
cnt = 385	feature = 482	correl = 0.0639172	descr = N_Gram_GGAA
cnt = 386	feature = 54	correl = -0.1222	descr = Gibbs_of_Target_Sequence__Pos_6_Step_1
cnt = 387	feature = 680	correl = -0.0599609	descr = N_Gram_TTGA
cnt = 388	feature = 516	correl = 0.0685009	descr = N_Gram_GGGG
cnt = 389	feature = 606	correl = -0.101141	descr = N_Gram_TCCTT
cnt = 390	feature = 489	correl = 0.113647	descr = N_Gram_GGAG
cnt = 391	feature = 59	correl = -0.173913	descr = Gibbs_of_Target_Sequence__Pos_14_Step_1
cnt = 392	feature = 633	correl = -0.0871538	descr = N_Gram_TGAT
cnt = 393	feature = 589	correl = -0.0730144	descr = N_Gram_TCAT
cnt = 394	feature = 470	correl = -0.0608101	descr = N_Gram_GCGT
cnt = 395	feature = 79	correl = 0.061986	descr = Fold_of_RNAi_Sequence_Pos_16
cnt = 396	feature = 511	correl = 0.139701	descr = N_Gram_GGGC
cnt = 397	feature = 82	correl = 0.0474604	descr = Xue_Structure_Feature_A100
cnt = 398	feature = 390	correl = -0.212268	descr = N_Gram_CTTCT
cnt = 399	feature = 75	correl = 0.102241	descr = Fold_of_RNAi_Sequence_Pos_12
cnt = 400	feature = 60	correl = -0.121528	descr = Gibbs_of_Target_Sequence__Pos_17_Step_1
cnt = 401	feature = 476	correl = -0.0532972	descr = N_Gram_GCTCC
cnt = 402	feature = 72	correl = 0.0791198	descr = Fold_of_RNAi_Sequence_Pos_6
cnt = 403	feature = 297	correl = -0.0863039	descr = N_Gram_CCAG
cnt = 404	feature = 531	correl = -0.0897736	descr = N_Gram_GTC
cnt = 405	feature = 417	correl = 0.0651856	descr = N_Gram_GAGG
cnt = 406	feature = 544	correl = 0.0800045	descr = N_Gram_GTGC
cnt = 407	feature = 68	correl = 0.17055	descr = Fold_of_RNAi_Sequence_Pos_1
cnt = 408	feature = 388	correl = -0.114062	descr = N_Gram_CTTC
cnt = 409	feature = 465	correl = 0.0984236	descr = N_Gram_GCGG
cnt = 410	feature = 620	correl = -0.122641	descr = N_Gram_TCTCC
cnt = 411	feature = 77	correl = 0.0682217	descr = Fold_of_RNAi_Sequence_Pos_14
cnt = 412	feature = 326	correl = -0.0579785	descr = N_Gram_CGA
cnt = 413	feature = 497	correl = 0.157508	descr = N_Gram_GGCC
cnt = 414	feature = 678	correl = -0.103121	descr = N_Gram_TTCTT
cnt = 415	feature = 696	correl = -0.118776	descr = N_Gram_TTTT
cnt = 416	feature = 607	correl = -0.0917894	descr = N_Gram_TCG
cnt = 417	feature = 71	correl = 0.0577587	descr = Fold_of_RNAi_Sequence_Pos_4
cnt = 418	feature = 561	correl = -0.0830576	descr = N_Gram_TAA
cnt = 419	feature = 285	correl = 0.0577619	descr = N_Gram_CAT
cnt = 420	feature = 334	correl = 0.0730302	descr = N_Gram_CGCC
cnt = 421	feature = 421	correl = -0.0460159	descr = N_Gram_GAT
cnt = 422	feature = 376	correl = -0.147698	descr = N_Gram_CTCCT
cnt = 423	feature = 643	correl = 0.0465268	descr = N_Gram_TGG
cnt = 424	feature = 500	correl = 0.0468315	descr = N_Gram_GGCG
cnt = 425	feature = 258	correl = 0.14948	descr = N_Gram_CAA
cnt = 426	feature = 662	correl = -0.0824298	descr = N_Gram_TTA
cnt = 427	feature = 583	correl = 0.0451932	descr = N_Gram_TCA
cnt = 428	feature = 627	correl = -0.0643904	descr = N_Gram_TGA
cnt = 429	feature = 86	correl = 0.0884466	descr = Xue_Structure_Feature_C110
cnt = 430	feature = 594	correl = -0.0794771	descr = N_Gram_TCCA
cnt = 431	feature = 233	correl = -0.0861165	descr = N_Gram_ATC
cnt = 432	feature = 363	correl = -0.0513034	descr = N_Gram_CT
cnt = 433	feature = 603	correl = -0.103201	descr = N_Gram_TCCT
cnt = 434	feature = 691	correl = -0.118823	descr = N_Gram_TTTC
cnt = 435	feature = 310	correl = 0.0694284	descr = N_Gram_CCG
cnt = 436	feature = 541	correl = 0.161508	descr = N_Gram_GTG
cnt = 437	feature = 481	correl = 0.134543	descr = N_Gram_GGA
cnt = 438	feature = 348	correl = 0.115007	descr = N_Gram_CGGG
cnt = 439	feature = 679	correl = -0.0647196	descr = N_Gram_TTG
cnt = 440	feature = 257	correl = 0.101748	descr = N_Gram_CA
cnt = 441	feature = 623	correl = -0.101491	descr = N_Gram_TCTT
cnt = 442	feature = 676	correl = -0.216323	descr = N_Gram_TTCT
cnt = 443	feature = 506	correl = 0.152339	descr = N_Gram_GGG
cnt = 444	feature = 66	correl = -0.077225	descr = PF_RNAi_Fold_3'Free_Count
cnt = 445	feature = 449	correl = 0.102442	descr = N_Gram_GCC
cnt = 446	feature = 690	correl = -0.104549	descr = N_Gram_TTT
cnt = 447	feature = 371	correl = -0.102449	descr = N_Gram_CTC
cnt = 448	feature = 65	correl = -0.136184	descr = PF_RNAi_Fold_5'Free_Count
cnt = 449	feature = 560	correl = -0.0675481	descr = N_Gram_TA
cnt = 450	feature = 616	correl = -0.118008	descr = N_Gram_TCT
cnt = 451	feature = 223	correl = -0.12134	descr = N_Gram_AT
cnt = 452	feature = 669	correl = -0.147762	descr = N_Gram_TTC
cnt = 453	feature = 494	correl = 0.139004	descr = N_Gram_GGC
cnt = 454	feature = 340	correl = 0.0768058	descr = N_Gram_CGG
cnt = 455	feature = 593	correl = -0.115847	descr = N_Gram_TCC
cnt = 456	feature = 661	correl = -0.122374	descr = N_Gram_TT
cnt = 457	feature = 64	correl = -0.186881	descr = PF_RNAi_Fold_Energy
cnt = 458	feature = 49	correl = -0.188305	descr = Gibbs_of_Target_Sequence_
num rows = 521
num_elements = 239139
*
optimization finished, #iter = 617
nu = 0.463687
obj = -36.284846, rho = -0.633462
nSV = 354, nBSV = 144
num rows = 58
num_elements = 26622
*
optimization finished, #iter = 55
nu = 0.469782
obj = -4.552453, rho = -0.505709
nSV = 46, nBSV = 9
*
optimization finished, #iter = 617
nu = 0.463687
obj = -36.284846, rho = -0.633462
nSV = 354, nBSV = 144
CFS merit scores = 1.3671
CFS merit scores = 1.6172
CFS merit scores = 1.85508
CFS merit scores = 2.07656
CFS merit scores = 2.28008
CFS merit scores = 2.45946
CFS merit scores = 2.6256
CFS merit scores = 2.78215
CFS merit scores = 2.92921
CFS merit scores = 3.06622
CFS merit scores = 3.19544
CFS merit scores = 3.31545
CFS merit scores = 3.42933
CFS merit scores = 3.53768
CFS merit scores = 3.64217
CFS merit scores = 3.74333
CFS merit scores = 3.84171
CFS merit scores = 3.93756
CFS merit scores = 4.03102
CFS merit scores = 4.12059
CFS merit scores = 4.20721
CFS merit scores = 4.29192
CFS merit scores = 4.37478
CFS merit scores = 4.45594
CFS merit scores = 4.5355
CFS merit scores = 4.61352
CFS merit scores = 4.6901
CFS merit scores = 4.76527
CFS merit scores = 4.83743
CFS merit scores = 4.90784
CFS merit scores = 4.9765
CFS merit scores = 5.04371
CFS merit scores = 5.10962
CFS merit scores = 5.17433
CFS merit scores = 5.23779
CFS merit scores = 5.30014
CFS merit scores = 5.36126
CFS merit scores = 5.42128
CFS merit scores = 5.47913
CFS merit scores = 5.53523
CFS merit scores = 5.59047
CFS merit scores = 5.64382
CFS merit scores = 5.69605
CFS merit scores = 5.74696
CFS merit scores = 5.79699
CFS merit scores = 5.84638
CFS merit scores = 5.89303
CFS merit scores = 5.93751
CFS merit scores = 5.98113
CFS merit scores = 6.02309
CFS merit scores = 6.06267
CFS merit scores = 6.10119
CFS merit scores = 6.1368
CFS merit scores = 6.17107
CFS merit scores = 6.20455
CFS merit scores = 6.23796
CFS merit scores = 6.27135
CFS merit scores = 6.30472
CFS merit scores = 6.33459
CFS merit scores = 6.36346
CFS merit scores = 6.39084
CFS merit scores = 6.4151
CFS merit scores = 6.43815
CFS merit scores = 6.46012
CFS merit scores = 6.48019
CFS merit scores = 6.5
CFS merit scores = 6.51974
CFS merit scores = 6.53921
CFS merit scores = 6.55843
CFS merit scores = 6.5776
CFS merit scores = 6.59577
CFS merit scores = 6.61282
CFS merit scores = 6.62616
CFS merit scores = 6.63902
CFS merit scores = 6.65134
CFS merit scores = 6.66216
CFS merit scores = 6.67126
CFS merit scores = 6.67978
CFS merit scores = 6.68815
CFS merit scores = 6.69676
CFS merit scores = 6.70415
CFS merit scores = 6.71162
CFS merit scores = 6.71791
CFS merit scores = 6.72389
CFS merit scores = 6.73006
CFS merit scores = 6.73524
CFS merit scores = 6.73974
CFS merit scores = 6.7444
CFS merit scores = 6.74858
CFS merit scores = 6.75136
CFS merit scores = 6.75385
CFS merit scores = 6.75679
CFS merit scores = 6.75947
CFS merit scores = 6.76145
CFS merit scores = 6.76352
CFS merit scores = 6.76546
CFS merit scores = 6.76758
CFS merit scores = 6.76934
CFS merit scores = 6.77138
CFS merit scores = 6.77332
CFS merit scores = 6.77487
CFS merit scores = 6.77655
CFS merit scores = 6.77827
CFS merit scores = 6.77944
CFS merit scores = 6.78039
CFS merit scores = 6.78099
CFS merit scores = 6.78161
CFS merit scores = 6.78152
CFS merit scores = 6.78062
CFS merit scores = 6.77985
CFS merit scores = 6.77866
CFS merit scores = 6.77744
CFS merit scores = 6.7762
CFS merit scores = 6.77503
CFS merit scores = 6.7739
CFS merit scores = 6.77298
CFS merit scores = 6.7722
CFS merit scores = 6.7705
CFS merit scores = 6.76885
CFS merit scores = 6.76696
CFS merit scores = 6.76483
CFS merit scores = 6.76276
CFS merit scores = 6.7606
CFS merit scores = 6.75809
CFS merit scores = 6.75568
CFS merit scores = 6.75324
CFS merit scores = 6.75053
CFS merit scores = 6.74688
CFS merit scores = 6.7436
CFS merit scores = 6.74039
CFS merit scores = 6.73723
CFS merit scores = 6.73424
CFS merit scores = 6.73037
CFS merit scores = 6.72647
CFS merit scores = 6.72279
CFS merit scores = 6.71919
CFS merit scores = 6.71565
CFS merit scores = 6.71208
CFS merit scores = 6.70825
CFS merit scores = 6.70465
CFS merit scores = 6.70109
CFS merit scores = 6.69737
CFS merit scores = 6.69365
CFS merit scores = 6.68997
CFS merit scores = 6.68661
CFS merit scores = 6.68326
CFS merit scores = 6.6799
CFS merit scores = 6.67615
CFS merit scores = 6.67193
CFS merit scores = 6.66772
CFS merit scores = 6.66376
CFS merit scores = 6.65939
CFS merit scores = 6.65522
CFS merit scores = 6.65127
CFS merit scores = 6.6472
CFS merit scores = 6.64294
CFS merit scores = 6.63884
CFS merit scores = 6.63456
CFS merit scores = 6.63044
CFS merit scores = 6.62636
CFS merit scores = 6.62198
CFS merit scores = 6.61769
CFS merit scores = 6.61302
CFS merit scores = 6.60833
CFS merit scores = 6.60376
CFS merit scores = 6.59927
CFS merit scores = 6.59466
CFS merit scores = 6.59013
CFS merit scores = 6.58572
CFS merit scores = 6.58046
CFS merit scores = 6.57518
CFS merit scores = 6.57005
CFS merit scores = 6.56504
CFS merit scores = 6.5599
CFS merit scores = 6.55435
CFS merit scores = 6.54893
CFS merit scores = 6.54338
CFS merit scores = 6.53755
CFS merit scores = 6.53164
CFS merit scores = 6.52568
CFS merit scores = 6.51984
CFS merit scores = 6.51411
CFS merit scores = 6.50826
CFS merit scores = 6.50224
CFS merit scores = 6.49629
CFS merit scores = 6.49024
CFS merit scores = 6.48397
CFS merit scores = 6.47779
CFS merit scores = 6.4716
CFS merit scores = 6.46517
CFS merit scores = 6.45877
CFS merit scores = 6.45254
CFS merit scores = 6.4459
CFS merit scores = 6.43941
CFS merit scores = 6.43291
CFS merit scores = 6.42654
CFS merit scores = 6.4201
CFS merit scores = 6.41336
CFS merit scores = 6.40657
CFS merit scores = 6.39969
CFS merit scores = 6.3927
CFS merit scores = 6.3856
CFS merit scores = 6.37848
CFS merit scores = 6.37155
CFS merit scores = 6.36484
CFS merit scores = 6.35795
CFS merit scores = 6.35083
CFS merit scores = 6.34362
CFS merit scores = 6.33658
CFS merit scores = 6.32966
CFS merit scores = 6.3228
CFS merit scores = 6.31589
CFS merit scores = 6.30907
CFS merit scores = 6.30221
CFS merit scores = 6.29519
CFS merit scores = 6.28832
CFS merit scores = 6.28145
CFS merit scores = 6.27469
CFS merit scores = 6.26788
CFS merit scores = 6.26117
CFS merit scores = 6.25461
CFS merit scores = 6.2481
CFS merit scores = 6.24142
CFS merit scores = 6.23483
CFS merit scores = 6.22821
CFS merit scores = 6.22165
CFS merit scores = 6.21518
CFS merit scores = 6.20835
CFS merit scores = 6.20155
CFS merit scores = 6.19487
CFS merit scores = 6.18815
CFS merit scores = 6.18151
CFS merit scores = 6.17483
CFS merit scores = 6.16819
CFS merit scores = 6.16152
CFS merit scores = 6.1547
CFS merit scores = 6.14797
CFS merit scores = 6.14082
CFS merit scores = 6.13382
CFS merit scores = 6.12654
CFS merit scores = 6.11938
CFS merit scores = 6.11201
CFS merit scores = 6.10471
CFS merit scores = 6.09738
CFS merit scores = 6.09014
CFS merit scores = 6.08284
CFS merit scores = 6.07563
CFS merit scores = 6.06805
CFS merit scores = 6.06055
CFS merit scores = 6.05314
CFS merit scores = 6.0457
CFS merit scores = 6.03833
CFS merit scores = 6.03109
CFS merit scores = 6.0236
CFS merit scores = 6.01616
CFS merit scores = 6.00882
CFS merit scores = 6.00152
CFS merit scores = 5.99426
CFS merit scores = 5.98706
CFS merit scores = 5.97962
CFS merit scores = 5.97221
CFS merit scores = 5.96475
CFS merit scores = 5.95742
CFS merit scores = 5.95012
CFS merit scores = 5.94292
CFS merit scores = 5.93567
CFS merit scores = 5.92845
CFS merit scores = 5.92125
CFS merit scores = 5.91419
CFS merit scores = 5.90708
CFS merit scores = 5.90011
CFS merit scores = 5.89321
CFS merit scores = 5.88636
CFS merit scores = 5.87951
CFS merit scores = 5.87252
CFS merit scores = 5.86563
CFS merit scores = 5.85888
CFS merit scores = 5.8522
CFS merit scores = 5.84549
CFS merit scores = 5.83864
CFS merit scores = 5.83188
CFS merit scores = 5.82516
CFS merit scores = 5.81839
CFS merit scores = 5.81157
CFS merit scores = 5.80482
CFS merit scores = 5.79813
CFS merit scores = 5.79143
CFS merit scores = 5.78472
CFS merit scores = 5.77806
CFS merit scores = 5.77139
CFS merit scores = 5.76484
CFS merit scores = 5.75823
CFS merit scores = 5.75165
CFS merit scores = 5.74511
CFS merit scores = 5.7386
CFS merit scores = 5.73214
CFS merit scores = 5.72566
CFS merit scores = 5.71897
CFS merit scores = 5.71235
CFS merit scores = 5.70587
CFS merit scores = 5.69937
CFS merit scores = 5.69279
CFS merit scores = 5.6862
CFS merit scores = 5.67977
CFS merit scores = 5.67335
CFS merit scores = 5.66706
CFS merit scores = 5.6607
CFS merit scores = 5.65447
CFS merit scores = 5.64828
CFS merit scores = 5.64199
CFS merit scores = 5.6357
CFS merit scores = 5.62946
CFS merit scores = 5.62311
CFS merit scores = 5.61681
CFS merit scores = 5.61056
CFS merit scores = 5.6044
CFS merit scores = 5.59831
CFS merit scores = 5.59226
CFS merit scores = 5.58619
CFS merit scores = 5.58022
CFS merit scores = 5.57429
CFS merit scores = 5.56845
CFS merit scores = 5.56249
CFS merit scores = 5.55666
CFS merit scores = 5.55082
CFS merit scores = 5.545
CFS merit scores = 5.53926
CFS merit scores = 5.53355
CFS merit scores = 5.52785
CFS merit scores = 5.52225
CFS merit scores = 5.51666
CFS merit scores = 5.51106
CFS merit scores = 5.50551
CFS merit scores = 5.50008
CFS merit scores = 5.4944
CFS merit scores = 5.48885
CFS merit scores = 5.48317
CFS merit scores = 5.47755
CFS merit scores = 5.47199
CFS merit scores = 5.46643
CFS merit scores = 5.4609
CFS merit scores = 5.4553
CFS merit scores = 5.44978
CFS merit scores = 5.44427
CFS merit scores = 5.43878
CFS merit scores = 5.43333
CFS merit scores = 5.42796
CFS merit scores = 5.42266
CFS merit scores = 5.41738
CFS merit scores = 5.41203
CFS merit scores = 5.40672
CFS merit scores = 5.40147
CFS merit scores = 5.39618
CFS merit scores = 5.39088
CFS merit scores = 5.3855
CFS merit scores = 5.38012
CFS merit scores = 5.37478
CFS merit scores = 5.36948
CFS merit scores = 5.36419
CFS merit scores = 5.35895
CFS merit scores = 5.35377
CFS merit scores = 5.34865
CFS merit scores = 5.34363
CFS merit scores = 5.33852
CFS merit scores = 5.33347
CFS merit scores = 5.32828
CFS merit scores = 5.32308
CFS merit scores = 5.31779
CFS merit scores = 5.31252
CFS merit scores = 5.30732
CFS merit scores = 5.3021
CFS merit scores = 5.29697
CFS merit scores = 5.29181
CFS merit scores = 5.28673
CFS merit scores = 5.28153
CFS merit scores = 5.27632
CFS merit scores = 5.27114
CFS merit scores = 5.26599
CFS merit scores = 5.26082
CFS merit scores = 5.25561
CFS merit scores = 5.25042
CFS merit scores = 5.24511
CFS merit scores = 5.23983
CFS merit scores = 5.23456
CFS merit scores = 5.22929
CFS merit scores = 5.22403
CFS merit scores = 5.2187
CFS merit scores = 5.21338
CFS merit scores = 5.20808
CFS merit scores = 5.20286
CFS merit scores = 5.19765
CFS merit scores = 5.19245
CFS merit scores = 5.18732
CFS merit scores = 5.1822
CFS merit scores = 5.1771
CFS merit scores = 5.1719
CFS merit scores = 5.16665
CFS merit scores = 5.16143
CFS merit scores = 5.15612
CFS merit scores = 5.15091
CFS merit scores = 5.14553
CFS merit scores = 5.14016
CFS merit scores = 5.13476
CFS merit scores = 5.12934
CFS merit scores = 5.12372
CFS merit scores = 5.11814
CFS merit scores = 5.11257
CFS merit scores = 5.10701
CFS merit scores = 5.10143
CFS merit scores = 5.09593
CFS merit scores = 5.09026
CFS merit scores = 5.08448
CFS merit scores = 5.0787
CFS merit scores = 5.07286
CFS merit scores = 5.06706
CFS merit scores = 5.06125
CFS merit scores = 5.05545
CFS merit scores = 5.04963
CFS merit scores = 5.04386
CFS merit scores = 5.03806
CFS merit scores = 5.03218
CFS merit scores = 5.02621
CFS merit scores = 5.02001
CFS merit scores = 5.01382
CFS merit scores = 5.00747
CFS merit scores = 5.00102
CFS merit scores = 4.99464
CFS merit scores = 4.98825
CFS merit scores = 4.98195
CFS merit scores = 4.97559
CFS merit scores = 4.96925
CFS merit scores = 4.96278
CFS merit scores = 4.95621
CFS merit scores = 4.94958
CFS merit scores = 4.94304
CFS merit scores = 4.93642
CFS merit scores = 4.92977
CFS merit scores = 4.92315
CFS merit scores = 4.91621
CFS merit scores = 4.90932
CFS merit scores = 4.90246
CFS merit scores = 4.89565
CFS merit scores = 4.88817
CFS merit scores = 4.88061
CFS merit scores = 4.87309
CFS merit scores = 4.86559
CFS merit scores = 4.85808
CFS merit scores = 4.85058
CFS merit scores = 4.84309
CFS merit scores = 4.8356
CFS merit scores = 4.82815
CFS merit scores = 4.82077
CFS merit scores = 4.81314
CFS merit scores = 4.80546
CFS merit scores = 4.7978
CFS merit scores = 4.78992
CFS merit scores = 4.78205
CFS merit scores = 4.77428
CFS merit scores = 4.76659
CFS merit scores = 4.75869
CFS merit scores = 4.75025
CFS merit scores = 4.74186
CFS merit scores = 4.73341
CFS merit scores = 4.72482
CFS merit scores = 4.71554
CFS merit scores = 4.70619
CFS merit scores = 4.69514
CFS merit scores = 4.68141
cnt = 1	feature = 59	correl = -0.367104	descr = Gibbs_of_Target_Sequence__Pos_20_Step_1
cnt = 2	feature = 45	correl = 0.210762	descr = Gibbs_of_Target_Sequence__Pos_1_Step_1
cnt = 3	feature = 540	correl = -0.104129	descr = N_Gram_GTCG
cnt = 4	feature = 38	correl = 0.0524513	descr = Position_Specific_Bin_Base_17_Base_G
cnt = 5	feature = 697	correl = 0.0784451	descr = N_Gram_TTGCA
cnt = 6	feature = 292	correl = 0.0516743	descr = N_Gram_CCAAT
cnt = 7	feature = 587	correl = 0.0755017	descr = N_Gram_TATAT
cnt = 8	feature = 265	correl = -0.0510587	descr = N_Gram_CACCC
cnt = 9	feature = 569	correl = 0.049081	descr = N_Gram_TAAAG
cnt = 10	feature = 422	correl = 0.0938714	descr = N_Gram_GAGTC
cnt = 11	feature = 325	correl = 0.0852149	descr = N_Gram_CCTGC
cnt = 12	feature = 400	correl = 0.107547	descr = N_Gram_CTTGT
cnt = 13	feature = 573	correl = 0.0807549	descr = N_Gram_TAAGC
cnt = 14	feature = 607	correl = 0.0470759	descr = N_Gram_TCCGA
cnt = 15	feature = 214	correl = 0.0803821	descr = N_Gram_AGTTA
cnt = 16	feature = 459	correl = -0.0562548	descr = N_Gram_GCCGT
cnt = 17	feature = 617	correl = -0.0492117	descr = N_Gram_TCGCA
cnt = 18	feature = 331	correl = -0.0492117	descr = N_Gram_CGACC
cnt = 19	feature = 687	correl = 0.0446029	descr = N_Gram_TTCGA
cnt = 20	feature = 406	correl = 0.0501133	descr = N_Gram_GAATC
cnt = 21	feature = 361	correl = 0.0705217	descr = N_Gram_CGTGA
cnt = 22	feature = 370	correl = 0.0662958	descr = N_Gram_CTAGG
cnt = 23	feature = 606	correl = 0.0522095	descr = N_Gram_TCCCG
cnt = 24	feature = 649	correl = 0.0522095	descr = N_Gram_TGCCG
cnt = 25	feature = 533	correl = 0.0504628	descr = N_Gram_GTATA
cnt = 26	feature = 314	correl = 0.0451664	descr = N_Gram_CCGCA
cnt = 27	feature = 518	correl = 0.0451664	descr = N_Gram_GGGGT
cnt = 28	feature = 339	correl = 0.0451664	descr = N_Gram_CGCCA
cnt = 29	feature = 502	correl = 0.0889742	descr = N_Gram_GGCGC
cnt = 30	feature = 242	correl = 0.0736308	descr = N_Gram_ATGGG
cnt = 31	feature = 656	correl = 0.0602919	descr = N_Gram_TGGAG
cnt = 32	feature = 410	correl = -0.0682571	descr = N_Gram_GACCC
cnt = 33	feature = 637	correl = 0.0512744	descr = N_Gram_TGAAA
cnt = 34	feature = 428	correl = -0.0557047	descr = N_Gram_GATCG
cnt = 35	feature = 403	correl = 0.0529194	descr = N_Gram_GAAAC
cnt = 36	feature = 438	correl = 0.0481836	descr = N_Gram_GCAAA
cnt = 37	feature = 684	correl = 0.0739065	descr = N_Gram_TTCAA
cnt = 38	feature = 334	correl = 0.0569573	descr = N_Gram_CGAGG
cnt = 39	feature = 627	correl = 0.0482838	descr = N_Gram_TCTCG
cnt = 40	feature = 305	correl = 0.114781	descr = N_Gram_CCCCC
cnt = 41	feature = 306	correl = 0.0451664	descr = N_Gram_CCCCG
cnt = 42	feature = 623	correl = 0.056568	descr = N_Gram_TCTAC
cnt = 43	feature = 653	correl = -0.0511003	descr = N_Gram_TGCTA
cnt = 44	feature = 405	correl = -0.0440367	descr = N_Gram_GAAGG
cnt = 45	feature = 321	correl = 0.0555615	descr = N_Gram_CCTAT
cnt = 46	feature = 298	correl = -0.062624	descr = N_Gram_CCATA
cnt = 47	feature = 455	correl = 0.0775665	descr = N_Gram_GCCCG
cnt = 48	feature = 275	correl = 0.0468005	descr = N_Gram_CAGCG
cnt = 49	feature = 449	correl = -0.0451669	descr = N_Gram_GCATG
cnt = 50	feature = 664	correl = 0.0465532	descr = N_Gram_TGGGT
cnt = 51	feature = 672	correl = 0.0668489	descr = N_Gram_TGTGA
cnt = 52	feature = 248	correl = 0.0558985	descr = N_Gram_ATTTC
cnt = 53	feature = 464	correl = -0.07686	descr = N_Gram_GCGAC
cnt = 54	feature = 220	correl = -0.138992	descr = N_Gram_ATAAG
cnt = 55	feature = 619	correl = 0.0944683	descr = N_Gram_TCGGC
cnt = 56	feature = 542	correl = -0.0459719	descr = N_Gram_GTCGC
cnt = 57	feature = 514	correl = 0.0451664	descr = N_Gram_GGGCT
cnt = 58	feature = 210	correl = 0.0451664	descr = N_Gram_AGTCG
cnt = 59	feature = 291	correl = 0.0650369	descr = N_Gram_CCAAG
cnt = 60	feature = 432	correl = -0.0702334	descr = N_Gram_GATTA
cnt = 61	feature = 536	correl = -0.0557263	descr = N_Gram_GTCAA
cnt = 62	feature = 231	correl = -0.096687	descr = N_Gram_ATCGG
cnt = 63	feature = 399	correl = 0.0845057	descr = N_Gram_CTTGG
cnt = 64	feature = 348	correl = 0.0719598	descr = N_Gram_CGGCG
cnt = 65	feature = 604	correl = 0.0611067	descr = N_Gram_TCCCA
cnt = 66	feature = 646	correl = 0.0748038	descr = N_Gram_TGCAA
cnt = 67	feature = 521	correl = 0.044307	descr = N_Gram_GGGTG
cnt = 68	feature = 552	correl = 0.138627	descr = N_Gram_GTGGC
cnt = 69	feature = 322	correl = 0.0672847	descr = N_Gram_CCTCA
cnt = 70	feature = 347	correl = 0.0498619	descr = N_Gram_CGGCC
cnt = 71	feature = 491	correl = 0.063499	descr = N_Gram_GGATT
cnt = 72	feature = 222	correl = 0.054751	descr = N_Gram_ATACA
cnt = 73	feature = 578	correl = 0.0732181	descr = N_Gram_TACGA
cnt = 74	feature = 225	correl = 0.0469528	descr = N_Gram_ATAGC
cnt = 75	feature = 560	correl = -0.0788155	descr = N_Gram_GTTAC
cnt = 76	feature = 572	correl = -0.0484163	descr = N_Gram_TAAGA
cnt = 77	feature = 362	correl = 0.136842	descr = N_Gram_CGTGC
cnt = 78	feature = 631	correl = -0.12351	descr = N_Gram_TCTTA
cnt = 79	feature = 522	correl = -0.0443179	descr = N_Gram_GGGTT
cnt = 80	feature = 640	correl = -0.0812616	descr = N_Gram_TGAGA
cnt = 81	feature = 368	correl = 0.0451664	descr = N_Gram_CTAAA
cnt = 82	feature = 319	correl = -0.0539554	descr = N_Gram_CCGTC
cnt = 83	feature = 259	correl = 0.046299	descr = N_Gram_CAAGG
cnt = 84	feature = 425	correl = 0.0459803	descr = N_Gram_GATAC
cnt = 85	feature = 583	correl = -0.0443184	descr = N_Gram_TAGAT
cnt = 86	feature = 443	correl = -0.0476357	descr = N_Gram_GCAGA
cnt = 87	feature = 605	correl = 0.0526773	descr = N_Gram_TCCCC
cnt = 88	feature = 679	correl = -0.0734211	descr = N_Gram_TTACC
cnt = 89	feature = 563	correl = 0.0449729	descr = N_Gram_GTTGC
cnt = 90	feature = 608	correl = -0.0590805	descr = N_Gram_TCCGC
cnt = 91	feature = 230	correl = -0.0492117	descr = N_Gram_ATCGC
cnt = 92	feature = 363	correl = 0.0789734	descr = N_Gram_CGTGG
cnt = 93	feature = 498	correl = 0.0891817	descr = N_Gram_GGCCC
cnt = 94	feature = 520	correl = 0.0930484	descr = N_Gram_GGGTC
cnt = 95	feature = 488	correl = 0.0508423	descr = N_Gram_GGAGC
cnt = 96	feature = 441	correl = 0.0743071	descr = N_Gram_GCACT
cnt = 97	feature = 414	correl = -0.0759005	descr = N_Gram_GACGA
cnt = 98	feature = 531	correl = 0.0485664	descr = N_Gram_GTAAA
cnt = 99	feature = 468	correl = 0.0545127	descr = N_Gram_GCGGA
cnt = 100	feature = 379	correl = 0.0715229	descr = N_Gram_CTCGG
cnt = 101	feature = 611	correl = 0.0555615	descr = N_Gram_TCCTA
cnt = 102	feature = 538	correl = -0.0469846	descr = N_Gram_GTCCA
cnt = 103	feature = 562	correl = -0.0484285	descr = N_Gram_GTTCG
cnt = 104	feature = 356	correl = -0.0676688	descr = N_Gram_CGTAC
cnt = 105	feature = 529	correl = 0.0553621	descr = N_Gram_GGTGC
cnt = 106	feature = 462	correl = 0.143168	descr = N_Gram_GCCTT
cnt = 107	feature = 250	correl = -0.146356	descr = N_Gram_ATTTT
cnt = 108	feature = 209	correl = 0.0592888	descr = N_Gram_AGTCA
cnt = 109	feature = 337	correl = -0.0585454	descr = N_Gram_CGATC
cnt = 110	feature = 303	correl = 0.0840852	descr = N_Gram_CCCAC
cnt = 111	feature = 266	correl = 0.0910627	descr = N_Gram_CACCG
cnt = 112	feature = 426	correl = 0.0508805	descr = N_Gram_GATAT
cnt = 113	feature = 499	correl = 0.0498619	descr = N_Gram_GGCCG
cnt = 114	feature = 618	correl = 0.0738182	descr = N_Gram_TCGGA
cnt = 115	feature = 228	correl = -0.0524788	descr = N_Gram_ATCAT
cnt = 116	feature = 517	correl = 0.0518583	descr = N_Gram_GGGGG
cnt = 117	feature = 555	correl = 0.0473666	descr = N_Gram_GTGTA
cnt = 118	feature = 433	correl = 0.0686922	descr = N_Gram_GATTG
cnt = 119	feature = 244	correl = -0.068687	descr = N_Gram_ATTAC
cnt = 120	feature = 669	correl = -0.0836043	descr = N_Gram_TGTCA
cnt = 121	feature = 601	correl = 0.105701	descr = N_Gram_TCCAA
cnt = 122	feature = 309	correl = 0.0689214	descr = N_Gram_CCCGC
cnt = 123	feature = 412	correl = -0.0636611	descr = N_Gram_GACCT
cnt = 124	feature = 465	correl = 0.0446814	descr = N_Gram_GCGAG
cnt = 125	feature = 310	correl = 0.0555658	descr = N_Gram_CCCGG
cnt = 126	feature = 596	correl = 0.0593951	descr = N_Gram_TCAGT
cnt = 127	feature = 258	correl = 0.0619243	descr = N_Gram_CAAGC
cnt = 128	feature = 662	correl = 0.0532989	descr = N_Gram_TGGGA
cnt = 129	feature = 365	correl = -0.0474799	descr = N_Gram_CGTTC
cnt = 130	feature = 527	correl = 0.0773543	descr = N_Gram_GGTCA
cnt = 131	feature = 279	correl = 0.04669	descr = N_Gram_CAGGG
cnt = 132	feature = 586	correl = -0.0682536	descr = N_Gram_TATAC
cnt = 133	feature = 561	correl = 0.0826821	descr = N_Gram_GTTCC
cnt = 134	feature = 419	correl = -0.0746479	descr = N_Gram_GAGCC
cnt = 135	feature = 574	correl = -0.150668	descr = N_Gram_TAAGT
cnt = 136	feature = 255	correl = 0.0533561	descr = N_Gram_CAAAG
cnt = 137	feature = 274	correl = 0.0546265	descr = N_Gram_CAGCC
cnt = 138	feature = 556	correl = 0.0659717	descr = N_Gram_GTGTG
cnt = 139	feature = 461	correl = 0.0617979	descr = N_Gram_GCCTC
cnt = 140	feature = 332	correl = -0.0969666	descr = N_Gram_CGACG
cnt = 141	feature = 675	correl = -0.0513883	descr = N_Gram_TGTTA
cnt = 142	feature = 541	correl = -0.139915	descr = N_Gram_GTCGA
cnt = 143	feature = 584	correl = 0.088232	descr = N_Gram_TAGCA
cnt = 144	feature = 226	correl = 0.0963392	descr = N_Gram_ATATA
cnt = 145	feature = 307	correl = 0.0526773	descr = N_Gram_CCCCT
cnt = 146	feature = 532	correl = 0.0484806	descr = N_Gram_GTAGT
cnt = 147	feature = 344	correl = 0.0581021	descr = N_Gram_CGGAC
cnt = 148	feature = 232	correl = -0.0560929	descr = N_Gram_ATCGT
cnt = 149	feature = 470	correl = 0.0515201	descr = N_Gram_GCGGG
cnt = 150	feature = 458	correl = 0.0558534	descr = N_Gram_GCCGG
cnt = 151	feature = 206	correl = 0.0624674	descr = N_Gram_AGGTT
cnt = 152	feature = 380	correl = 0.0597889	descr = N_Gram_CTCTA
cnt = 153	feature = 417	correl = 0.0966337	descr = N_Gram_GACTA
cnt = 154	feature = 241	correl = -0.049051	descr = N_Gram_ATGCT
cnt = 155	feature = 643	correl = -0.0487993	descr = N_Gram_TGATC
cnt = 156	feature = 647	correl = 0.0863688	descr = N_Gram_TGCAC
cnt = 157	feature = 511	correl = 0.0518583	descr = N_Gram_GGGCA
cnt = 158	feature = 695	correl = -0.0468674	descr = N_Gram_TTGAG
cnt = 159	feature = 673	correl = 0.105149	descr = N_Gram_TGTGG
cnt = 160	feature = 375	correl = -0.0945249	descr = N_Gram_CTCAT
cnt = 161	feature = 674	correl = 0.0508267	descr = N_Gram_TGTGT
cnt = 162	feature = 249	correl = -0.0670277	descr = N_Gram_ATTTG
cnt = 163	feature = 278	correl = 0.0860635	descr = N_Gram_CAGGA
cnt = 164	feature = 234	correl = 0.0799373	descr = N_Gram_ATCTG
cnt = 165	feature = 548	correl = 0.0621987	descr = N_Gram_GTGAC
cnt = 166	feature = 324	correl = 0.0885261	descr = N_Gram_CCTCG
cnt = 167	feature = 383	correl = -0.0769531	descr = N_Gram_CTGAT
cnt = 168	feature = 364	correl = 0.0538781	descr = N_Gram_CGTGT
cnt = 169	feature = 512	correl = 0.112904	descr = N_Gram_GGGCC
cnt = 170	feature = 543	correl = 0.0988317	descr = N_Gram_GTCGG
cnt = 171	feature = 270	correl = 0.0973596	descr = N_Gram_CACTC
cnt = 172	feature = 394	correl = 0.0495909	descr = N_Gram_CTTCC
cnt = 173	feature = 598	correl = -0.0878329	descr = N_Gram_TCATA
cnt = 174	feature = 681	correl = -0.103736	descr = N_Gram_TTATA
cnt = 175	feature = 525	correl = -0.0686245	descr = N_Gram_GGTAA
cnt = 176	feature = 402	correl = 0.110007	descr = N_Gram_CTTTG
cnt = 177	feature = 382	correl = 0.0456416	descr = N_Gram_CTGAC
cnt = 178	feature = 323	correl = -0.0973432	descr = N_Gram_CCTCC
cnt = 179	feature = 457	correl = 0.0468005	descr = N_Gram_GCCGC
cnt = 180	feature = 343	correl = 0.0639507	descr = N_Gram_CGGAA
cnt = 181	feature = 553	correl = 0.0751006	descr = N_Gram_GTGGT
cnt = 182	feature = 648	correl = 0.0642018	descr = N_Gram_TGCAG
cnt = 183	feature = 652	correl = -0.148897	descr = N_Gram_TGCGT
cnt = 184	feature = 478	correl = 0.0533238	descr = N_Gram_GCTTG
cnt = 185	feature = 254	correl = 0.0638139	descr = N_Gram_CAAAA
cnt = 186	feature = 416	correl = -0.103688	descr = N_Gram_GACGT
cnt = 187	feature = 707	correl = -0.0879481	descr = N_Gram_TTTGG
cnt = 188	feature = 439	correl = 0.0904918	descr = N_Gram_GCAAC
cnt = 189	feature = 490	correl = -0.0937187	descr = N_Gram_GGATC
cnt = 190	feature = 539	correl = 0.0514266	descr = N_Gram_GTCCC
cnt = 191	feature = 273	correl = 0.101061	descr = N_Gram_CAGCA
cnt = 192	feature = 469	correl = 0.0786128	descr = N_Gram_GCGGC
cnt = 193	feature = 629	correl = 0.060669	descr = N_Gram_TCTGG
cnt = 194	feature = 508	correl = 0.0966337	descr = N_Gram_GGGAC
cnt = 195	feature = 688	correl = -0.0625765	descr = N_Gram_TTCGG
cnt = 196	feature = 454	correl = 0.0639664	descr = N_Gram_GCCCA
cnt = 197	feature = 564	correl = 0.107831	descr = N_Gram_GTTGG
cnt = 198	feature = 391	correl = -0.118168	descr = N_Gram_CTTAT
cnt = 199	feature = 593	correl = 0.106025	descr = N_Gram_TCACC
cnt = 200	feature = 281	correl = 0.132618	descr = N_Gram_CAGTG
cnt = 201	feature = 686	correl = 0.0805637	descr = N_Gram_TTCCA
cnt = 202	feature = 404	correl = 0.104044	descr = N_Gram_GAAGA
cnt = 203	feature = 500	correl = 0.141104	descr = N_Gram_GGCCT
cnt = 204	feature = 505	correl = 0.154507	descr = N_Gram_GGCTT
cnt = 205	feature = 335	correl = -0.0778092	descr = N_Gram_CGAGT
cnt = 206	feature = 509	correl = 0.105736	descr = N_Gram_GGGAG
cnt = 207	feature = 565	correl = -0.0647068	descr = N_Gram_GTTGT
cnt = 208	feature = 160	correl = -0.0460672	descr = N_Gram_ACCC
cnt = 209	feature = 411	correl = 0.0530156	descr = N_Gram_GACCG
cnt = 210	feature = 285	correl = -0.0644924	descr = N_Gram_CATCG
cnt = 211	feature = 453	correl = 0.0596199	descr = N_Gram_GCCAT
cnt = 212	feature = 476	correl = 0.0807637	descr = N_Gram_GCTGG
cnt = 213	feature = 576	correl = -0.0591623	descr = N_Gram_TAATC
cnt = 214	feature = 393	correl = 0.0534301	descr = N_Gram_CTTCA
cnt = 215	feature = 317	correl = -0.0760571	descr = N_Gram_CCGGT
cnt = 216	feature = 238	correl = -0.0561351	descr = N_Gram_ATGAT
cnt = 217	feature = 83	correl = 0.083973	descr = Xue_Structure_Feature_C101
cnt = 218	feature = 381	correl = -0.0564251	descr = N_Gram_CTCTC
cnt = 219	feature = 267	correl = 0.0875162	descr = N_Gram_CACCT
cnt = 220	feature = 407	correl = 0.0643379	descr = N_Gram_GACA
cnt = 221	feature = 223	correl = -0.109736	descr = N_Gram_ATACT
cnt = 222	feature = 211	correl = -0.143414	descr = N_Gram_AGTCT
cnt = 223	feature = 290	correl = 0.0681048	descr = N_Gram_CCAAA
cnt = 224	feature = 418	correl = -0.0751036	descr = N_Gram_GACTG
cnt = 225	feature = 557	correl = 0.0531905	descr = N_Gram_GTGTT
cnt = 226	feature = 371	correl = 0.074817	descr = N_Gram_CTAT
cnt = 227	feature = 304	correl = 0.0702682	descr = N_Gram_CCCC
cnt = 228	feature = 235	correl = 0.0601557	descr = N_Gram_ATCTT
cnt = 229	feature = 472	correl = -0.150363	descr = N_Gram_GCGTC
cnt = 230	feature = 445	correl = 0.0646277	descr = N_Gram_GCAGG
cnt = 231	feature = 350	correl = 0.107818	descr = N_Gram_CGGGA
cnt = 232	feature = 313	correl = 0.0463148	descr = N_Gram_CCGA
cnt = 233	feature = 473	correl = 0.0951915	descr = N_Gram_GCGTG
cnt = 234	feature = 446	correl = 0.0504378	descr = N_Gram_GCAGT
cnt = 235	feature = 595	correl = 0.0741566	descr = N_Gram_TCAGC
cnt = 236	feature = 257	correl = 0.0444514	descr = N_Gram_CAACA
cnt = 237	feature = 340	correl = 0.0843153	descr = N_Gram_CGCCG
cnt = 238	feature = 388	correl = 0.0587143	descr = N_Gram_CTGTG
cnt = 239	feature = 516	correl = 0.0676026	descr = N_Gram_GGGGC
cnt = 240	feature = 621	correl = -0.0513047	descr = N_Gram_TCGTC
cnt = 241	feature = 625	correl = -0.0888653	descr = N_Gram_TCTCA
cnt = 242	feature = 666	correl = 0.0617201	descr = N_Gram_TGGTC
cnt = 243	feature = 384	correl = 0.0982821	descr = N_Gram_CTGCA
cnt = 244	feature = 558	correl = -0.0493167	descr = N_Gram_GTTA
cnt = 245	feature = 219	correl = -0.116476	descr = N_Gram_ATAA
cnt = 246	feature = 654	correl = 0.0567346	descr = N_Gram_TGCTC
cnt = 247	feature = 398	correl = -0.11156	descr = N_Gram_CTTGC
cnt = 248	feature = 494	correl = 0.0538293	descr = N_Gram_GGCAG
cnt = 249	feature = 386	correl = 0.0566061	descr = N_Gram_CTGGA
cnt = 250	feature = 207	correl = 0.0447335	descr = N_Gram_AGTA
cnt = 251	feature = 659	correl = -0.116955	descr = N_Gram_TGGCG
cnt = 252	feature = 24	correl = -0.0757129	descr = Position_Specific_Bin_Base_11_Base_G
cnt = 253	feature = 437	correl = 0.105457	descr = N_Gram_GCAA
cnt = 254	feature = 327	correl = -0.0743195	descr = N_Gram_CCTTC
cnt = 255	feature = 308	correl = 0.0864573	descr = N_Gram_CCCG
cnt = 256	feature = 336	correl = -0.044484	descr = N_Gram_CGAT
cnt = 257	feature = 29	correl = -0.0509821	descr = Position_Specific_Bin_Base_13_Base_A
cnt = 258	feature = 660	correl = 0.147824	descr = N_Gram_TGGCT
cnt = 259	feature = 284	correl = 0.112201	descr = N_Gram_CATCC
cnt = 260	feature = 644	correl = -0.129911	descr = N_Gram_TGATT
cnt = 261	feature = 503	correl = 0.0916557	descr = N_Gram_GGCGG
cnt = 262	feature = 13	correl = -0.106593	descr = Position_Specific_Bin_Base_5_Base_A
cnt = 263	feature = 485	correl = 0.121515	descr = N_Gram_GGACC
cnt = 264	feature = 424	correl = 0.062157	descr = N_Gram_GATA
cnt = 265	feature = 612	correl = -0.0616462	descr = N_Gram_TCCTC
cnt = 266	feature = 497	correl = 0.095666	descr = N_Gram_GGCCA
cnt = 267	feature = 440	correl = 0.079112	descr = N_Gram_GCAC
cnt = 268	feature = 447	correl = 0.07826	descr = N_Gram_GCAT
cnt = 269	feature = 10	correl = 0.0477601	descr = Position_Specific_Bin_Base_3_Base_C
cnt = 270	feature = 23	correl = 0.0709762	descr = Position_Specific_Bin_Base_10_Base_T
cnt = 271	feature = 501	correl = -0.0516841	descr = N_Gram_GGCGA
cnt = 272	feature = 36	correl = -0.0487017	descr = Position_Specific_Bin_Base_17_Base_A
cnt = 273	feature = 27	correl = 0.0839007	descr = Position_Specific_Bin_Base_12_Base_G
cnt = 274	feature = 429	correl = -0.117967	descr = N_Gram_GATCT
cnt = 275	feature = 351	correl = 0.135189	descr = N_Gram_CGGGC
cnt = 276	feature = 616	correl = -0.11223	descr = N_Gram_TCGAG
cnt = 277	feature = 21	correl = -0.0932362	descr = Position_Specific_Bin_Base_9_Base_T
cnt = 278	feature = 286	correl = 0.120957	descr = N_Gram_CATCT
cnt = 279	feature = 700	correl = 0.0570655	descr = N_Gram_TTGGC
cnt = 280	feature = 483	correl = 0.0576938	descr = N_Gram_GGAAG
cnt = 281	feature = 661	correl = 0.10714	descr = N_Gram_TGGG
cnt = 282	feature = 18	correl = -0.0643624	descr = Position_Specific_Bin_Base_8_Base_C
cnt = 283	feature = 212	correl = 0.0547365	descr = N_Gram_AGTG
cnt = 284	feature = 641	correl = -0.0446915	descr = N_Gram_TGAGG
cnt = 285	feature = 52	correl = -0.07153	descr = Gibbs_of_Target_Sequence__Pos_8_Step_1
cnt = 286	feature = 545	correl = -0.0769329	descr = N_Gram_GTCTT
cnt = 287	feature = 390	correl = -0.0658128	descr = N_Gram_CTTA
cnt = 288	feature = 28	correl = -0.123833	descr = Position_Specific_Bin_Base_12_Base_T
cnt = 289	feature = 9	correl = 0.0592036	descr = Position_Specific_Bin_Base_2_Base_T
cnt = 290	feature = 19	correl = 0.0717412	descr = Position_Specific_Bin_Base_8_Base_T
cnt = 291	feature = 466	correl = 0.0457616	descr = N_Gram_GCGCC
cnt = 292	feature = 37	correl = 0.0812259	descr = Position_Specific_Bin_Base_17_Base_C
cnt = 293	feature = 633	correl = -0.0553516	descr = N_Gram_TCTTG
cnt = 294	feature = 547	correl = 0.0581457	descr = N_Gram_GTGA
cnt = 295	feature = 35	correl = 0.0606741	descr = Position_Specific_Bin_Base_16_Base_G
cnt = 296	feature = 20	correl = 0.0670924	descr = Position_Specific_Bin_Base_9_Base_G
cnt = 297	feature = 79	correl = 0.1176	descr = Xue_Structure_Feature_A101
cnt = 298	feature = 609	correl = -0.0960283	descr = N_Gram_TCCGG
cnt = 299	feature = 15	correl = 0.0513017	descr = Position_Specific_Bin_Base_5_Base_G
cnt = 300	feature = 32	correl = 0.0841844	descr = Position_Specific_Bin_Base_14_Base_T
cnt = 301	feature = 43	correl = -0.11235	descr = Position_Specific_Bin_Base_18_Base_T
cnt = 302	feature = 367	correl = 0.056404	descr = N_Gram_CTA
cnt = 303	feature = 72	correl = 0.108104	descr = Fold_of_RNAi_Sequence_Pos_13
cnt = 304	feature = 46	correl = 0.228642	descr = Gibbs_of_Target_Sequence__Pos_2_Step_1
cnt = 305	feature = 602	correl = -0.146788	descr = N_Gram_TCCAG
cnt = 306	feature = 650	correl = -0.153355	descr = N_Gram_TGCG
cnt = 307	feature = 592	correl = 0.0492018	descr = N_Gram_TCAC
cnt = 308	feature = 11	correl = -0.0714538	descr = Position_Specific_Bin_Base_4_Base_A
cnt = 309	feature = 397	correl = -0.088104	descr = N_Gram_CTTGA
cnt = 310	feature = 41	correl = 0.133176	descr = Position_Specific_Bin_Base_18_Base_C
cnt = 311	feature = 620	correl = -0.0638075	descr = N_Gram_TCGT
cnt = 312	feature = 77	correl = -0.0568313	descr = Xue_Structure_Feature_A110
cnt = 313	feature = 475	correl = 0.0630263	descr = N_Gram_GCTG
cnt = 314	feature = 603	correl = 0.0731655	descr = N_Gram_TCCC
cnt = 315	feature = 30	correl = 0.0917041	descr = Position_Specific_Bin_Base_13_Base_C
cnt = 316	feature = 17	correl = 0.114787	descr = Position_Specific_Bin_Base_6_Base_C
cnt = 317	feature = 460	correl = 0.107	descr = N_Gram_GCCT
cnt = 318	feature = 8	correl = -0.0766174	descr = Position_Specific_Bin_Base_2_Base_G
cnt = 319	feature = 526	correl = 0.0678755	descr = N_Gram_GGTC
cnt = 320	feature = 34	correl = 0.119192	descr = Position_Specific_Bin_Base_16_Base_C
cnt = 321	feature = 276	correl = -0.138667	descr = N_Gram_CAGCT
cnt = 322	feature = 49	correl = -0.081065	descr = Gibbs_of_Target_Sequence__Pos_5_Step_1
cnt = 323	feature = 678	correl = -0.0791315	descr = N_Gram_TTAC
cnt = 324	feature = 25	correl = -0.10207	descr = Position_Specific_Bin_Base_12_Base_A
cnt = 325	feature = 413	correl = -0.0782646	descr = N_Gram_GACG
cnt = 326	feature = 39	correl = -0.0753907	descr = Position_Specific_Bin_Base_17_Base_T
cnt = 327	feature = 645	correl = 0.0990614	descr = N_Gram_TGCA
cnt = 328	feature = 628	correl = -0.124671	descr = N_Gram_TCTCT
cnt = 329	feature = 301	correl = 0.0920494	descr = N_Gram_CCCA
cnt = 330	feature = 342	correl = 0.0758056	descr = N_Gram_CGGA
cnt = 331	feature = 272	correl = 0.0498107	descr = N_Gram_CAGA
cnt = 332	feature = 47	correl = 0.051568	descr = Gibbs_of_Target_Sequence__Pos_3_Step_1
cnt = 333	feature = 360	correl = 0.173598	descr = N_Gram_CGTG
cnt = 334	feature = 477	correl = 0.0685135	descr = N_Gram_GCTT
cnt = 335	feature = 551	correl = 0.116207	descr = N_Gram_GTGG
cnt = 336	feature = 14	correl = 0.0729509	descr = Position_Specific_Bin_Base_5_Base_C
cnt = 337	feature = 12	correl = 0.0575257	descr = Position_Specific_Bin_Base_4_Base_C
cnt = 338	feature = 580	correl = -0.0585988	descr = N_Gram_TACTT
cnt = 339	feature = 504	correl = 0.0809913	descr = N_Gram_GGCT
cnt = 340	feature = 51	correl = -0.168329	descr = Gibbs_of_Target_Sequence__Pos_7_Step_1
cnt = 341	feature = 22	correl = -0.0537213	descr = Position_Specific_Bin_Base_10_Base_C
cnt = 342	feature = 615	correl = -0.0990083	descr = N_Gram_TCGA
cnt = 343	feature = 233	correl = -0.0544241	descr = N_Gram_ATCTC
cnt = 344	feature = 528	correl = 0.0477671	descr = N_Gram_GGTG
cnt = 345	feature = 33	correl = -0.134412	descr = Position_Specific_Bin_Base_16_Base_A
cnt = 346	feature = 237	correl = -0.0601963	descr = N_Gram_ATGA
cnt = 347	feature = 613	correl = -0.102608	descr = N_Gram_TCCTT
cnt = 348	feature = 264	correl = 0.101161	descr = N_Gram_CACC
cnt = 349	feature = 54	correl = -0.105255	descr = Gibbs_of_Target_Sequence__Pos_13_Step_1
cnt = 350	feature = 69	correl = 0.0960731	descr = Fold_of_RNAi_Sequence_Pos_9
cnt = 351	feature = 632	correl = -0.112485	descr = N_Gram_TCTTC
cnt = 352	feature = 76	correl = 0.0725677	descr = Xue_Structure_Feature_A111
cnt = 353	feature = 16	correl = -0.132473	descr = Position_Specific_Bin_Base_6_Base_A
cnt = 354	feature = 105	correl = 0.12693	descr = Fold_of_Target_NoEndbrace_noends_Pos_17
cnt = 355	feature = 683	correl = 0.0818895	descr = N_Gram_TTCA
cnt = 356	feature = 484	correl = 0.0964236	descr = N_Gram_GGAC
cnt = 357	feature = 289	correl = 0.0983515	descr = N_Gram_CCAA
cnt = 358	feature = 65	correl = 0.160153	descr = Fold_of_RNAi_Sequence_Pos_2
cnt = 359	feature = 40	correl = -0.282118	descr = Position_Specific_Bin_Base_18_Base_A
cnt = 360	feature = 456	correl = 0.0470482	descr = N_Gram_GCCG
cnt = 361	feature = 481	correl = 0.0533468	descr = N_Gram_GGAA
cnt = 362	feature = 705	correl = -0.0860181	descr = N_Gram_TTTCT
cnt = 363	feature = 554	correl = 0.103168	descr = N_Gram_GTGT
cnt = 364	feature = 594	correl = 0.0786009	descr = N_Gram_TCAG
cnt = 365	feature = 53	correl = 0.055737	descr = Gibbs_of_Target_Sequence__Pos_12_Step_1
cnt = 366	feature = 247	correl = -0.10551	descr = N_Gram_ATTT
cnt = 367	feature = 208	correl = -0.100917	descr = N_Gram_AGTC
cnt = 368	feature = 451	correl = 0.060614	descr = N_Gram_GCCA
cnt = 369	feature = 42	correl = 0.303442	descr = Position_Specific_Bin_Base_18_Base_G
cnt = 370	feature = 487	correl = 0.082908	descr = N_Gram_GGAG
cnt = 371	feature = 82	correl = 0.0473888	descr = Xue_Structure_Feature_C100
cnt = 372	feature = 427	correl = -0.123772	descr = N_Gram_GATC
cnt = 373	feature = 68	correl = 0.0994454	descr = Fold_of_RNAi_Sequence_Pos_6
cnt = 374	feature = 696	correl = -0.0778112	descr = N_Gram_TTGC
cnt = 375	feature = 280	correl = 0.108386	descr = N_Gram_CAGT
cnt = 376	feature = 253	correl = 0.0539657	descr = N_Gram_CAAA
cnt = 377	feature = 345	correl = 0.120737	descr = N_Gram_CGGC
cnt = 378	feature = 136	correl = -0.098047	descr = N_Gram_AAGT
cnt = 379	feature = 634	correl = 0.051643	descr = N_Gram_TCTTT
cnt = 380	feature = 706	correl = -0.0577922	descr = N_Gram_TTTG
cnt = 381	feature = 78	correl = 0.049494	descr = Xue_Structure_Feature_A100
cnt = 382	feature = 26	correl = 0.150258	descr = Position_Specific_Bin_Base_12_Base_C
cnt = 383	feature = 377	correl = -0.10266	descr = N_Gram_CTCCA
cnt = 384	feature = 57	correl = -0.185372	descr = Gibbs_of_Target_Sequence__Pos_18_Step_1
cnt = 385	feature = 597	correl = -0.0616758	descr = N_Gram_TCAT
cnt = 386	feature = 66	correl = 0.0860864	descr = Fold_of_RNAi_Sequence_Pos_3
cnt = 387	feature = 549	correl = 0.0850199	descr = N_Gram_GTGC
cnt = 388	feature = 544	correl = -0.0836642	descr = N_Gram_GTCT
cnt = 389	feature = 693	correl = -0.0708149	descr = N_Gram_TTGA
cnt = 390	feature = 467	correl = 0.0832831	descr = N_Gram_GCGG
cnt = 391	feature = 510	correl = 0.133195	descr = N_Gram_GGGC
cnt = 392	feature = 579	correl = -0.0643994	descr = N_Gram_TACT
cnt = 393	feature = 690	correl = -0.201791	descr = N_Gram_TTCTC
cnt = 394	feature = 471	correl = -0.101017	descr = N_Gram_GCGT
cnt = 395	feature = 75	correl = 0.0732569	descr = Fold_of_RNAi_Sequence_Pos_16
cnt = 396	feature = 56	correl = -0.129755	descr = Gibbs_of_Target_Sequence__Pos_17_Step_1
cnt = 397	feature = 442	correl = 0.0451526	descr = N_Gram_GCAG
cnt = 398	feature = 474	correl = -0.0556673	descr = N_Gram_GCTCC
cnt = 399	feature = 711	correl = -0.131475	descr = N_Gram_TTTTT
cnt = 400	feature = 64	correl = 0.200631	descr = Fold_of_RNAi_Sequence_Pos_1
cnt = 401	feature = 73	correl = 0.0679381	descr = Fold_of_RNAi_Sequence_Pos_14
cnt = 402	feature = 283	correl = 0.0920225	descr = N_Gram_CATC
cnt = 403	feature = 58	correl = -0.307672	descr = Gibbs_of_Target_Sequence__Pos_19_Step_1
cnt = 404	feature = 357	correl = -0.111191	descr = N_Gram_CGTC
cnt = 405	feature = 295	correl = -0.0730294	descr = N_Gram_CCAG
cnt = 406	feature = 568	correl = -0.105133	descr = N_Gram_TAA
cnt = 407	feature = 67	correl = 0.0539575	descr = Fold_of_RNAi_Sequence_Pos_4
cnt = 408	feature = 338	correl = 0.0569033	descr = N_Gram_CGCC
cnt = 409	feature = 326	correl = -0.0466408	descr = N_Gram_CCTT
cnt = 410	feature = 704	correl = -0.0645741	descr = N_Gram_TTTCC
cnt = 411	feature = 218	correl = -0.0512706	descr = N_Gram_ATA
cnt = 412	feature = 378	correl = -0.107398	descr = N_Gram_CTCCT
cnt = 413	feature = 74	correl = 0.0719868	descr = Fold_of_RNAi_Sequence_Pos_15
cnt = 414	feature = 677	correl = -0.0874536	descr = N_Gram_TTA
cnt = 415	feature = 396	correl = -0.0464044	descr = N_Gram_CTTG
cnt = 416	feature = 496	correl = 0.177325	descr = N_Gram_GGCC
cnt = 417	feature = 691	correl = -0.102603	descr = N_Gram_TTCTT
cnt = 418	feature = 626	correl = -0.0982027	descr = N_Gram_TCTCC
cnt = 419	feature = 667	correl = 0.0851659	descr = N_Gram_TGT
cnt = 420	feature = 709	correl = -0.136237	descr = N_Gram_TTTTC
cnt = 421	feature = 577	correl = -0.0858358	descr = N_Gram_TAC
cnt = 422	feature = 328	correl = -0.0761286	descr = N_Gram_CGA
cnt = 423	feature = 81	correl = 0.090842	descr = Xue_Structure_Feature_C110
cnt = 424	feature = 395	correl = -0.208668	descr = N_Gram_CTTCT
cnt = 425	feature = 436	correl = 0.131763	descr = N_Gram_GCA
cnt = 426	feature = 252	correl = 0.124289	descr = N_Gram_CAA
cnt = 427	feature = 590	correl = 0.0486757	descr = N_Gram_TCA
cnt = 428	feature = 535	correl = -0.110001	descr = N_Gram_GTC
cnt = 429	feature = 610	correl = -0.0752757	descr = N_Gram_TCCT
cnt = 430	feature = 523	correl = 0.0757986	descr = N_Gram_GGT
cnt = 431	feature = 600	correl = -0.0790111	descr = N_Gram_TCCA
cnt = 432	feature = 655	correl = 0.0828624	descr = N_Gram_TGG
cnt = 433	feature = 708	correl = -0.150346	descr = N_Gram_TTTT
cnt = 434	feature = 392	correl = -0.102172	descr = N_Gram_CTTC
cnt = 435	feature = 614	correl = -0.113935	descr = N_Gram_TCG
cnt = 436	feature = 636	correl = -0.0828604	descr = N_Gram_TGA
cnt = 437	feature = 80	correl = 0.109024	descr = Xue_Structure_Feature_C111
cnt = 438	feature = 624	correl = -0.183226	descr = N_Gram_TCTC
cnt = 439	feature = 589	correl = -0.0939071	descr = N_Gram_TC
cnt = 440	feature = 217	correl = -0.118484	descr = N_Gram_AT
cnt = 441	feature = 506	correl = 0.181247	descr = N_Gram_GGG
cnt = 442	feature = 546	correl = 0.18024	descr = N_Gram_GTG
cnt = 443	feature = 312	correl = 0.0888826	descr = N_Gram_CCG
cnt = 444	feature = 61	correl = -0.154267	descr = PF_RNAi_Fold_5'Free_Count
cnt = 445	feature = 251	correl = 0.115552	descr = N_Gram_CA
cnt = 446	feature = 450	correl = 0.105854	descr = N_Gram_GCC
cnt = 447	feature = 703	correl = -0.0952573	descr = N_Gram_TTTC
cnt = 448	feature = 689	correl = -0.200596	descr = N_Gram_TTCT
cnt = 449	feature = 435	correl = 0.044122	descr = N_Gram_GC
cnt = 450	feature = 692	correl = -0.0605891	descr = N_Gram_TTG
cnt = 451	feature = 341	correl = 0.0824102	descr = N_Gram_CGG
cnt = 452	feature = 62	correl = -0.0939728	descr = PF_RNAi_Fold_3'Free_Count
cnt = 453	feature = 373	correl = -0.0764467	descr = N_Gram_CTC
cnt = 454	feature = 702	correl = -0.100038	descr = N_Gram_TTT
cnt = 455	feature = 463	correl = -0.0518636	descr = N_Gram_GCG
cnt = 456	feature = 635	correl = 0.0478612	descr = N_Gram_TG
cnt = 457	feature = 630	correl = -0.0882509	descr = N_Gram_TCTT
cnt = 458	feature = 492	correl = 0.162124	descr = N_Gram_GGC
cnt = 459	feature = 271	correl = 0.0439164	descr = N_Gram_CAG
cnt = 460	feature = 288	correl = 0.0514876	descr = N_Gram_CC
cnt = 461	feature = 676	correl = -0.115617	descr = N_Gram_TT
cnt = 462	feature = 622	correl = -0.0795378	descr = N_Gram_TCT
cnt = 463	feature = 599	correl = -0.0864073	descr = N_Gram_TCC
cnt = 464	feature = 376	correl = -0.0844571	descr = N_Gram_CTCC
cnt = 465	feature = 479	correl = 0.157102	descr = N_Gram_GG
cnt = 466	feature = 60	correl = -0.196859	descr = PF_RNAi_Fold_Energy
cnt = 467	feature = 86	correl = -0.102472	descr = Xue_Structure_Feature_C000
cnt = 468	feature = 44	correl = -0.215296	descr = Gibbs_of_Target_Sequence_
num rows = 521
num_elements = 244349
*
optimization finished, #iter = 606
nu = 0.460893
obj = -36.524334, rho = -0.602118
nSV = 351, nBSV = 137
num rows = 58
num_elements = 27202
*
optimization finished, #iter = 54
nu = 0.407868
obj = -3.729117, rho = -0.488162
nSV = 48, nBSV = 7
*
optimization finished, #iter = 606
nu = 0.460893
obj = -36.524334, rho = -0.602118
nSV = 351, nBSV = 137
CFS merit scores = 1.35103
CFS merit scores = 1.60969
CFS merit scores = 1.85685
CFS merit scores = 2.0815
CFS merit scores = 2.27854
CFS merit scores = 2.45974
CFS merit scores = 2.62629
CFS merit scores = 2.78074
CFS merit scores = 2.92583
CFS merit scores = 3.05913
CFS merit scores = 3.18417
CFS merit scores = 3.30365
CFS merit scores = 3.41821
CFS merit scores = 3.52846
CFS merit scores = 3.63505
CFS merit scores = 3.73853
CFS merit scores = 3.83901
CFS merit scores = 3.93576
CFS merit scores = 4.02977
CFS merit scores = 4.12123
CFS merit scores = 4.21052
CFS merit scores = 4.29778
CFS merit scores = 4.38302
CFS merit scores = 4.46644
CFS merit scores = 4.54813
CFS merit scores = 4.62818
CFS merit scores = 4.70666
CFS merit scores = 4.78364
CFS merit scores = 4.85918
CFS merit scores = 4.93338
CFS merit scores = 5.00486
CFS merit scores = 5.07492
CFS merit scores = 5.14356
CFS merit scores = 5.21087
CFS merit scores = 5.27682
CFS merit scores = 5.33919
CFS merit scores = 5.40021
CFS merit scores = 5.45999
CFS merit scores = 5.51857
CFS merit scores = 5.57597
CFS merit scores = 5.63229
CFS merit scores = 5.68749
CFS merit scores = 5.74093
CFS merit scores = 5.7926
CFS merit scores = 5.8422
CFS merit scores = 5.891
CFS merit scores = 5.93875
CFS merit scores = 5.98565
CFS merit scores = 6.03011
CFS merit scores = 6.07315
CFS merit scores = 6.1152
CFS merit scores = 6.1565
CFS merit scores = 6.1956
CFS merit scores = 6.23379
CFS merit scores = 6.26691
CFS merit scores = 6.29939
CFS merit scores = 6.33114
CFS merit scores = 6.35949
CFS merit scores = 6.38643
CFS merit scores = 6.41301
CFS merit scores = 6.43802
CFS merit scores = 6.46124
CFS merit scores = 6.48368
CFS merit scores = 6.50485
CFS merit scores = 6.52387
CFS merit scores = 6.5414
CFS merit scores = 6.55741
CFS merit scores = 6.57227
CFS merit scores = 6.58722
CFS merit scores = 6.60119
CFS merit scores = 6.61492
CFS merit scores = 6.62847
CFS merit scores = 6.6422
CFS merit scores = 6.65582
CFS merit scores = 6.66868
CFS merit scores = 6.68087
CFS merit scores = 6.68879
CFS merit scores = 6.696
CFS merit scores = 6.70256
CFS merit scores = 6.70935
CFS merit scores = 6.71663
CFS merit scores = 6.72423
CFS merit scores = 6.7308
CFS merit scores = 6.73699
CFS merit scores = 6.74334
CFS merit scores = 6.74946
CFS merit scores = 6.75478
CFS merit scores = 6.75977
CFS merit scores = 6.76493
CFS merit scores = 6.77012
CFS merit scores = 6.77495
CFS merit scores = 6.77976
CFS merit scores = 6.78431
CFS merit scores = 6.78868
CFS merit scores = 6.79322
CFS merit scores = 6.79771
CFS merit scores = 6.8013
CFS merit scores = 6.80515
CFS merit scores = 6.8086
CFS merit scores = 6.81167
CFS merit scores = 6.81478
CFS merit scores = 6.81832
CFS merit scores = 6.82206
CFS merit scores = 6.82506
CFS merit scores = 6.828
CFS merit scores = 6.83062
CFS merit scores = 6.83292
CFS merit scores = 6.83525
CFS merit scores = 6.83779
CFS merit scores = 6.84043
CFS merit scores = 6.84231
CFS merit scores = 6.8442
CFS merit scores = 6.84455
CFS merit scores = 6.84501
CFS merit scores = 6.8455
CFS merit scores = 6.84596
CFS merit scores = 6.84614
CFS merit scores = 6.84603
CFS merit scores = 6.84412
CFS merit scores = 6.8425
CFS merit scores = 6.84033
CFS merit scores = 6.83817
CFS merit scores = 6.83604
CFS merit scores = 6.8329
CFS merit scores = 6.82974
CFS merit scores = 6.82677
CFS merit scores = 6.82396
CFS merit scores = 6.82138
CFS merit scores = 6.81893
CFS merit scores = 6.81638
CFS merit scores = 6.81338
CFS merit scores = 6.81043
CFS merit scores = 6.80711
CFS merit scores = 6.80376
cnt = 1	feature = 57	correl = -0.351026	descr = Gibbs_of_Target_Sequence__Pos_20_Step_1
cnt = 2	feature = 44	correl = 0.234174	descr = Gibbs_of_Target_Sequence__Pos_1_Step_1
cnt = 3	feature = 637	correl = -0.134409	descr = N_Gram_TCTTA
cnt = 4	feature = 436	correl = -0.125683	descr = N_Gram_GATC
cnt = 5	feature = 367	correl = -0.0478481	descr = N_Gram_CGTTG
cnt = 6	feature = 404	correl = 0.0937968	descr = N_Gram_CTTTG
cnt = 7	feature = 646	correl = -0.0812809	descr = N_Gram_TGAGA
cnt = 8	feature = 683	correl = 0.0526279	descr = N_Gram_TTAGC
cnt = 9	feature = 644	correl = 0.0457807	descr = N_Gram_TGACA
cnt = 10	feature = 331	correl = -0.113457	descr = N_Gram_CGACG
cnt = 11	feature = 421	correl = -0.0623634	descr = N_Gram_GACTC
cnt = 12	feature = 390	correl = 0.055997	descr = N_Gram_CTGGG
cnt = 13	feature = 586	correl = 0.0456959	descr = N_Gram_TAGAC
cnt = 14	feature = 222	correl = 0.0732557	descr = N_Gram_ATAGT
cnt = 15	feature = 228	correl = -0.0492157	descr = N_Gram_ATCGC
cnt = 16	feature = 576	correl = -0.0464003	descr = N_Gram_TAACG
cnt = 17	feature = 692	correl = 0.0445382	descr = N_Gram_TTCGA
cnt = 18	feature = 306	correl = 0.114671	descr = N_Gram_CCCCC
cnt = 19	feature = 624	correl = 0.0943714	descr = N_Gram_TCGGC
cnt = 20	feature = 620	correl = 0.0802942	descr = N_Gram_TCGAC
cnt = 21	feature = 362	correl = 0.0704402	descr = N_Gram_CGTGA
cnt = 22	feature = 364	correl = 0.0788865	descr = N_Gram_CGTGG
cnt = 23	feature = 558	correl = 0.0570669	descr = N_Gram_GTGCG
cnt = 24	feature = 680	correl = 0.0648094	descr = N_Gram_TTAAC
cnt = 25	feature = 654	correl = 0.0521399	descr = N_Gram_TGCCG
cnt = 26	feature = 540	correl = 0.0503943	descr = N_Gram_GTATA
cnt = 27	feature = 340	correl = 0.0451013	descr = N_Gram_CGCCA
cnt = 28	feature = 610	correl = 0.0521399	descr = N_Gram_TCCCG
cnt = 29	feature = 312	correl = 0.0451013	descr = N_Gram_CCGCA
cnt = 30	feature = 478	correl = 0.0451013	descr = N_Gram_GCGTA
cnt = 31	feature = 420	correl = 0.0861629	descr = N_Gram_GACTA
cnt = 32	feature = 415	correl = -0.0682636	descr = N_Gram_GACCC
cnt = 33	feature = 688	correl = 0.073808	descr = N_Gram_TTCAA
cnt = 34	feature = 219	correl = -0.0502394	descr = N_Gram_ATAAT
cnt = 35	feature = 406	correl = 0.0528345	descr = N_Gram_GAAAC
cnt = 36	feature = 368	correl = 0.0891558	descr = N_Gram_CGTTT
cnt = 37	feature = 269	correl = 0.0676009	descr = N_Gram_CACTC
cnt = 38	feature = 532	correl = 0.0929261	descr = N_Gram_GGGTC
cnt = 39	feature = 305	correl = 0.0839686	descr = N_Gram_CCCAC
cnt = 40	feature = 579	correl = 0.0740259	descr = N_Gram_TAAGC
cnt = 41	feature = 623	correl = 0.0737083	descr = N_Gram_TCGGA
cnt = 42	feature = 523	correl = 0.0517626	descr = N_Gram_GGGCA
cnt = 43	feature = 409	correl = -0.0440801	descr = N_Gram_GAAGG
cnt = 44	feature = 301	correl = -0.0626342	descr = N_Gram_CCATA
cnt = 45	feature = 505	correl = -0.0572984	descr = N_Gram_GGCAC
cnt = 46	feature = 309	correl = 0.0688261	descr = N_Gram_CCCGC
cnt = 47	feature = 290	correl = 0.0579106	descr = N_Gram_CATTA
cnt = 48	feature = 220	correl = 0.0546534	descr = N_Gram_ATACA
cnt = 49	feature = 570	correl = 0.0448816	descr = N_Gram_GTTGC
cnt = 50	feature = 475	correl = 0.0520379	descr = N_Gram_GCGGA
cnt = 51	feature = 633	correl = 0.0481807	descr = N_Gram_TCTCG
cnt = 52	feature = 457	correl = -0.0452095	descr = N_Gram_GCATG
cnt = 53	feature = 313	correl = 0.0706988	descr = N_Gram_CCGGC
cnt = 54	feature = 502	correl = 0.0618607	descr = N_Gram_GGATT
cnt = 55	feature = 250	correl = -0.0914438	descr = N_Gram_CAAAC
cnt = 56	feature = 437	correl = -0.0557194	descr = N_Gram_GATCG
cnt = 57	feature = 241	correl = -0.0734402	descr = N_Gram_ATTAC
cnt = 58	feature = 237	correl = -0.0454569	descr = N_Gram_ATGCA
cnt = 59	feature = 669	correl = 0.0479493	descr = N_Gram_TGGTA
cnt = 60	feature = 648	correl = 0.0652394	descr = N_Gram_TGATA
cnt = 61	feature = 218	correl = -0.149169	descr = N_Gram_ATAAG
cnt = 62	feature = 229	correl = -0.0863728	descr = N_Gram_ATCGG
cnt = 63	feature = 425	correl = -0.0479501	descr = N_Gram_GAGCC
cnt = 64	feature = 315	correl = -0.0761222	descr = N_Gram_CCGGT
cnt = 65	feature = 597	correl = 0.107937	descr = N_Gram_TCACC
cnt = 66	feature = 407	correl = 0.101285	descr = N_Gram_GAAAG
cnt = 67	feature = 609	correl = 0.061005	descr = N_Gram_TCCCA
cnt = 68	feature = 255	correl = 0.0492396	descr = N_Gram_CAAGC
cnt = 69	feature = 455	correl = 0.0532632	descr = N_Gram_GCATA
cnt = 70	feature = 509	correl = 0.0890522	descr = N_Gram_GGCCC
cnt = 71	feature = 470	correl = 0.152435	descr = N_Gram_GCCTT
cnt = 72	feature = 323	correl = 0.0438555	descr = N_Gram_CCTCT
cnt = 73	feature = 160	correl = -0.0590697	descr = N_Gram_ACGAC
cnt = 74	feature = 590	correl = 0.07769	descr = N_Gram_TAGTC
cnt = 75	feature = 599	correl = 0.0488607	descr = N_Gram_TCAGA
cnt = 76	feature = 355	correl = 0.0449001	descr = N_Gram_CGGTT
cnt = 77	feature = 550	correl = -0.0459779	descr = N_Gram_GTCGC
cnt = 78	feature = 500	correl = 0.089506	descr = N_Gram_GGAGT
cnt = 79	feature = 319	correl = 0.0554749	descr = N_Gram_CCTAT
cnt = 80	feature = 418	correl = 0.0887534	descr = N_Gram_GACGG
cnt = 81	feature = 450	correl = 0.072894	descr = N_Gram_GCAAT
cnt = 82	feature = 224	correl = 0.0860044	descr = N_Gram_ATATA
cnt = 83	feature = 703	correl = 0.0589592	descr = N_Gram_TTGCA
cnt = 84	feature = 625	correl = -0.0789962	descr = N_Gram_TCGGT
cnt = 85	feature = 448	correl = 0.0608259	descr = N_Gram_GCAAA
cnt = 86	feature = 541	correl = -0.062694	descr = N_Gram_GTATC
cnt = 87	feature = 533	correl = -0.0443697	descr = N_Gram_GGGTT
cnt = 88	feature = 294	correl = 0.051569	descr = N_Gram_CCAAT
cnt = 89	feature = 288	correl = -0.0498409	descr = N_Gram_CATGC
cnt = 90	feature = 656	correl = -0.158222	descr = N_Gram_TGCGT
cnt = 91	feature = 564	correl = 0.06772	descr = N_Gram_GTGTA
cnt = 92	feature = 476	correl = 0.0515987	descr = N_Gram_GCGGC
cnt = 93	feature = 371	correl = 0.0837716	descr = N_Gram_CTACT
cnt = 94	feature = 525	correl = 0.0777578	descr = N_Gram_GGGCG
cnt = 95	feature = 342	correl = 0.0570669	descr = N_Gram_CGCTA
cnt = 96	feature = 262	correl = 0.0774651	descr = N_Gram_CACCA
cnt = 97	feature = 593	correl = -0.0565826	descr = N_Gram_TATTC
cnt = 98	feature = 467	correl = -0.0562543	descr = N_Gram_GCCGT
cnt = 99	feature = 278	correl = 0.0858995	descr = N_Gram_CAGGA
cnt = 100	feature = 337	correl = -0.0463533	descr = N_Gram_CGATG
cnt = 101	feature = 375	correl = 0.0861629	descr = N_Gram_CTATT
cnt = 102	feature = 283	correl = -0.0502394	descr = N_Gram_CATAA
cnt = 103	feature = 708	correl = 0.0847829	descr = N_Gram_TTGTG
cnt = 104	feature = 589	correl = -0.0576748	descr = N_Gram_TAGCC
cnt = 105	feature = 657	correl = 0.0446703	descr = N_Gram_TGCTT
cnt = 106	feature = 587	correl = -0.0732797	descr = N_Gram_TAGAT
cnt = 107	feature = 441	correl = 0.0542832	descr = N_Gram_GATGT
cnt = 108	feature = 356	correl = -0.081093	descr = N_Gram_CGTAA
cnt = 109	feature = 529	correl = 0.0517626	descr = N_Gram_GGGGG
cnt = 110	feature = 460	correl = 0.0928253	descr = N_Gram_GCCAG
cnt = 111	feature = 612	correl = -0.0748541	descr = N_Gram_TCCGC
cnt = 112	feature = 538	correl = 0.0552756	descr = N_Gram_GGTGC
cnt = 113	feature = 209	correl = -0.0638717	descr = N_Gram_AGTCC
cnt = 114	feature = 510	correl = 0.0497675	descr = N_Gram_GGCCG
cnt = 115	feature = 685	correl = -0.103771	descr = N_Gram_TTATA
cnt = 116	feature = 472	correl = 0.0445806	descr = N_Gram_GCGAG
cnt = 117	feature = 435	correl = 0.0666399	descr = N_Gram_GATAT
cnt = 118	feature = 596	correl = 0.0535565	descr = N_Gram_TCAAG
cnt = 119	feature = 275	correl = 0.0778563	descr = N_Gram_CAGCG
cnt = 120	feature = 365	correl = 0.0537714	descr = N_Gram_CGTGT
cnt = 121	feature = 259	correl = 0.083405	descr = N_Gram_CACAG
cnt = 122	feature = 673	correl = -0.0555809	descr = N_Gram_TGTCA
cnt = 123	feature = 659	correl = 0.088911	descr = N_Gram_TGGAG
cnt = 124	feature = 605	correl = 0.0922761	descr = N_Gram_TCCAA
cnt = 125	feature = 366	correl = -0.0475296	descr = N_Gram_CGTTC
cnt = 126	feature = 666	correl = 0.0882601	descr = N_Gram_TGGGG
cnt = 127	feature = 544	correl = 0.176534	descr = N_Gram_GTCAG
cnt = 128	feature = 424	correl = -0.0680089	descr = N_Gram_GAGAA
cnt = 129	feature = 461	correl = 0.0495703	descr = N_Gram_GCCAT
cnt = 130	feature = 615	correl = 0.0554749	descr = N_Gram_TCCTA
cnt = 131	feature = 580	correl = -0.14	descr = N_Gram_TAAGT
cnt = 132	feature = 384	correl = 0.0714047	descr = N_Gram_CTCGG
cnt = 133	feature = 588	correl = 0.0880945	descr = N_Gram_TAGCA
cnt = 134	feature = 348	correl = 0.105692	descr = N_Gram_CGGCA
num rows = 521
num_elements = 70335
*
optimization finished, #iter = 282
nu = 0.754730
obj = -75.739154, rho = -0.643808
nSV = 415, nBSV = 375
num rows = 58
num_elements = 7830
*
optimization finished, #iter = 29
nu = 0.747582
obj = -8.253444, rho = -0.503328
nSV = 48, nBSV = 41
*
optimization finished, #iter = 282
nu = 0.754730
obj = -75.739154, rho = -0.643808
nSV = 415, nBSV = 375
CFS merit scores = 1.27457
CFS merit scores = 1.58067
CFS merit scores = 1.83911
CFS merit scores = 2.06994
CFS merit scores = 2.27679
CFS merit scores = 2.46722
CFS merit scores = 2.64382
CFS merit scores = 2.81005
CFS merit scores = 2.967
CFS merit scores = 3.11608
CFS merit scores = 3.25808
CFS merit scores = 3.39347
CFS merit scores = 3.52276
CFS merit scores = 3.64593
CFS merit scores = 3.76223
CFS merit scores = 3.87332
CFS merit scores = 3.97939
CFS merit scores = 4.08127
CFS merit scores = 4.17875
CFS merit scores = 4.27244
CFS merit scores = 4.36351
CFS merit scores = 4.45187
CFS merit scores = 4.53748
CFS merit scores = 4.62088
CFS merit scores = 4.70177
CFS merit scores = 4.78116
CFS merit scores = 4.85906
CFS merit scores = 4.93529
CFS merit scores = 5.01011
CFS merit scores = 5.08281
CFS merit scores = 5.1539
CFS merit scores = 5.2233
CFS merit scores = 5.29091
CFS merit scores = 5.35699
CFS merit scores = 5.42134
CFS merit scores = 5.48418
CFS merit scores = 5.54595
CFS merit scores = 5.60491
CFS merit scores = 5.66164
CFS merit scores = 5.71683
CFS merit scores = 5.77099
CFS merit scores = 5.82349
CFS merit scores = 5.87505
CFS merit scores = 5.92565
CFS merit scores = 5.97509
CFS merit scores = 6.02388
CFS merit scores = 6.07122
CFS merit scores = 6.11722
CFS merit scores = 6.16156
CFS merit scores = 6.20465
CFS merit scores = 6.24551
CFS merit scores = 6.28546
CFS merit scores = 6.32336
CFS merit scores = 6.35914
CFS merit scores = 6.39281
CFS merit scores = 6.425
CFS merit scores = 6.45328
CFS merit scores = 6.47834
CFS merit scores = 6.50141
CFS merit scores = 6.52121
CFS merit scores = 6.54006
CFS merit scores = 6.55897
CFS merit scores = 6.57779
CFS merit scores = 6.59613
CFS merit scores = 6.61371
CFS merit scores = 6.62751
CFS merit scores = 6.6409
CFS merit scores = 6.65317
CFS merit scores = 6.66498
CFS merit scores = 6.6762
CFS merit scores = 6.68746
CFS merit scores = 6.69857
CFS merit scores = 6.70811
CFS merit scores = 6.7181
CFS merit scores = 6.72549
CFS merit scores = 6.73311
CFS merit scores = 6.7397
CFS merit scores = 6.74596
CFS merit scores = 6.75216
CFS merit scores = 6.75757
CFS merit scores = 6.76318
CFS merit scores = 6.76884
CFS merit scores = 6.77302
CFS merit scores = 6.77773
CFS merit scores = 6.78184
CFS merit scores = 6.78439
CFS merit scores = 6.78725
CFS merit scores = 6.79073
CFS merit scores = 6.79469
CFS merit scores = 6.79902
CFS merit scores = 6.80279
CFS merit scores = 6.80628
CFS merit scores = 6.81012
CFS merit scores = 6.81336
CFS merit scores = 6.81642
CFS merit scores = 6.81954
CFS merit scores = 6.8205
CFS merit scores = 6.82136
CFS merit scores = 6.82235
CFS merit scores = 6.82343
CFS merit scores = 6.82467
CFS merit scores = 6.82592
CFS merit scores = 6.8272
CFS merit scores = 6.82867
CFS merit scores = 6.83007
CFS merit scores = 6.83131
CFS merit scores = 6.83256
CFS merit scores = 6.83379
CFS merit scores = 6.83526
CFS merit scores = 6.83686
CFS merit scores = 6.83657
CFS merit scores = 6.8352
CFS merit scores = 6.83394
CFS merit scores = 6.83241
CFS merit scores = 6.83081
CFS merit scores = 6.82926
CFS merit scores = 6.82699
CFS merit scores = 6.825
CFS merit scores = 6.82305
CFS merit scores = 6.82068
CFS merit scores = 6.81849
CFS merit scores = 6.81588
CFS merit scores = 6.81345
CFS merit scores = 6.81113
CFS merit scores = 6.80893
CFS merit scores = 6.8053
CFS merit scores = 6.80174
CFS merit scores = 6.7975
CFS merit scores = 6.79322
CFS merit scores = 6.78903
CFS merit scores = 6.78507
CFS merit scores = 6.78127
CFS merit scores = 6.77788
CFS merit scores = 6.7746
CFS merit scores = 6.77118
CFS merit scores = 6.76752
CFS merit scores = 6.76377
CFS merit scores = 6.76032
CFS merit scores = 6.7569
CFS merit scores = 6.75292
CFS merit scores = 6.74901
CFS merit scores = 6.74531
CFS merit scores = 6.74128
CFS merit scores = 6.73676
CFS merit scores = 6.73132
CFS merit scores = 6.72592
CFS merit scores = 6.72079
CFS merit scores = 6.71551
CFS merit scores = 6.71027
CFS merit scores = 6.70432
CFS merit scores = 6.69827
CFS merit scores = 6.69252
CFS merit scores = 6.68678
CFS merit scores = 6.68109
CFS merit scores = 6.6755
CFS merit scores = 6.67005
CFS merit scores = 6.66415
CFS merit scores = 6.6585
CFS merit scores = 6.65271
CFS merit scores = 6.64639
CFS merit scores = 6.64009
CFS merit scores = 6.63393
CFS merit scores = 6.6277
CFS merit scores = 6.62146
CFS merit scores = 6.61531
CFS merit scores = 6.6093
CFS merit scores = 6.60306
CFS merit scores = 6.59705
CFS merit scores = 6.59126
CFS merit scores = 6.58508
CFS merit scores = 6.57914
CFS merit scores = 6.57279
CFS merit scores = 6.56659
CFS merit scores = 6.56039
CFS merit scores = 6.55437
CFS merit scores = 6.54855
CFS merit scores = 6.54227
CFS merit scores = 6.53531
CFS merit scores = 6.52837
CFS merit scores = 6.52133
CFS merit scores = 6.51383
CFS merit scores = 6.50652
CFS merit scores = 6.49933
CFS merit scores = 6.49206
CFS merit scores = 6.48476
CFS merit scores = 6.47754
CFS merit scores = 6.47044
CFS merit scores = 6.46335
CFS merit scores = 6.45603
CFS merit scores = 6.44877
CFS merit scores = 6.44157
CFS merit scores = 6.43408
CFS merit scores = 6.42651
CFS merit scores = 6.41911
CFS merit scores = 6.41191
CFS merit scores = 6.40485
CFS merit scores = 6.39741
CFS merit scores = 6.39002
CFS merit scores = 6.38266
CFS merit scores = 6.37517
CFS merit scores = 6.36777
CFS merit scores = 6.36038
CFS merit scores = 6.35281
CFS merit scores = 6.34514
CFS merit scores = 6.33767
CFS merit scores = 6.33022
CFS merit scores = 6.3228
CFS merit scores = 6.31508
CFS merit scores = 6.30736
CFS merit scores = 6.29954
CFS merit scores = 6.29183
CFS merit scores = 6.28435
CFS merit scores = 6.27655
CFS merit scores = 6.26881
CFS merit scores = 6.26117
CFS merit scores = 6.25342
CFS merit scores = 6.24562
CFS merit scores = 6.23773
CFS merit scores = 6.22983
CFS merit scores = 6.22209
CFS merit scores = 6.21447
CFS merit scores = 6.2069
CFS merit scores = 6.19935
CFS merit scores = 6.19184
CFS merit scores = 6.18351
CFS merit scores = 6.17504
CFS merit scores = 6.16671
CFS merit scores = 6.15856
CFS merit scores = 6.15044
CFS merit scores = 6.14245
CFS merit scores = 6.13433
CFS merit scores = 6.12635
CFS merit scores = 6.11825
CFS merit scores = 6.11018
CFS merit scores = 6.10184
CFS merit scores = 6.09326
CFS merit scores = 6.08479
CFS merit scores = 6.07624
CFS merit scores = 6.06785
CFS merit scores = 6.05959
CFS merit scores = 6.05145
CFS merit scores = 6.04291
CFS merit scores = 6.03453
CFS merit scores = 6.02632
CFS merit scores = 6.01812
CFS merit scores = 6.01
CFS merit scores = 6.00206
CFS merit scores = 5.99381
CFS merit scores = 5.98568
CFS merit scores = 5.97749
CFS merit scores = 5.96934
CFS merit scores = 5.9613
CFS merit scores = 5.95329
CFS merit scores = 5.94535
CFS merit scores = 5.93754
CFS merit scores = 5.92985
CFS merit scores = 5.92216
CFS merit scores = 5.91462
CFS merit scores = 5.90718
CFS merit scores = 5.8997
CFS merit scores = 5.89226
CFS merit scores = 5.88483
CFS merit scores = 5.87745
CFS merit scores = 5.87006
CFS merit scores = 5.86257
CFS merit scores = 5.85526
CFS merit scores = 5.84799
CFS merit scores = 5.84076
CFS merit scores = 5.83358
CFS merit scores = 5.8265
CFS merit scores = 5.8195
CFS merit scores = 5.8123
CFS merit scores = 5.80517
CFS merit scores = 5.79807
CFS merit scores = 5.79096
CFS merit scores = 5.78398
CFS merit scores = 5.77711
CFS merit scores = 5.77037
CFS merit scores = 5.76371
CFS merit scores = 5.75716
CFS merit scores = 5.75064
CFS merit scores = 5.74414
CFS merit scores = 5.73759
CFS merit scores = 5.73104
CFS merit scores = 5.72461
CFS merit scores = 5.71818
CFS merit scores = 5.71177
CFS merit scores = 5.7051
CFS merit scores = 5.69853
CFS merit scores = 5.69208
CFS merit scores = 5.68556
CFS merit scores = 5.67892
CFS merit scores = 5.67237
CFS merit scores = 5.66594
CFS merit scores = 5.65953
CFS merit scores = 5.65317
CFS merit scores = 5.6469
CFS merit scores = 5.64065
CFS merit scores = 5.63419
CFS merit scores = 5.62777
CFS merit scores = 5.62139
CFS merit scores = 5.61507
CFS merit scores = 5.60885
CFS merit scores = 5.60273
CFS merit scores = 5.59666
CFS merit scores = 5.5905
CFS merit scores = 5.58441
CFS merit scores = 5.57847
CFS merit scores = 5.57258
CFS merit scores = 5.56675
CFS merit scores = 5.56093
CFS merit scores = 5.55516
CFS merit scores = 5.54941
CFS merit scores = 5.54366
CFS merit scores = 5.53796
CFS merit scores = 5.53236
CFS merit scores = 5.52665
CFS merit scores = 5.52098
CFS merit scores = 5.51537
CFS merit scores = 5.50977
CFS merit scores = 5.50414
CFS merit scores = 5.49849
CFS merit scores = 5.49295
CFS merit scores = 5.48708
CFS merit scores = 5.48131
CFS merit scores = 5.4755
CFS merit scores = 5.46975
CFS merit scores = 5.46403
CFS merit scores = 5.45842
CFS merit scores = 5.45286
CFS merit scores = 5.4474
CFS merit scores = 5.44193
CFS merit scores = 5.43648
CFS merit scores = 5.43102
CFS merit scores = 5.42561
CFS merit scores = 5.42027
CFS merit scores = 5.41502
CFS merit scores = 5.40974
CFS merit scores = 5.40449
CFS merit scores = 5.3992
CFS merit scores = 5.39388
CFS merit scores = 5.38857
CFS merit scores = 5.38323
CFS merit scores = 5.37792
CFS merit scores = 5.37271
CFS merit scores = 5.36753
CFS merit scores = 5.36233
CFS merit scores = 5.35721
CFS merit scores = 5.35207
CFS merit scores = 5.34688
CFS merit scores = 5.34177
CFS merit scores = 5.33662
CFS merit scores = 5.33137
CFS merit scores = 5.32616
CFS merit scores = 5.32095
CFS merit scores = 5.31559
CFS merit scores = 5.31023
CFS merit scores = 5.30486
CFS merit scores = 5.29958
CFS merit scores = 5.29431
CFS merit scores = 5.28911
CFS merit scores = 5.2839
CFS merit scores = 5.27865
CFS merit scores = 5.27348
CFS merit scores = 5.26812
CFS merit scores = 5.26281
CFS merit scores = 5.25745
CFS merit scores = 5.25214
CFS merit scores = 5.2468
CFS merit scores = 5.2415
CFS merit scores = 5.23627
CFS merit scores = 5.23107
CFS merit scores = 5.22588
CFS merit scores = 5.22075
CFS merit scores = 5.21549
CFS merit scores = 5.21032
CFS merit scores = 5.20518
CFS merit scores = 5.20004
CFS merit scores = 5.19475
CFS merit scores = 5.18955
CFS merit scores = 5.18439
CFS merit scores = 5.17904
CFS merit scores = 5.17364
CFS merit scores = 5.1681
CFS merit scores = 5.16251
CFS merit scores = 5.15693
CFS merit scores = 5.15143
CFS merit scores = 5.14584
CFS merit scores = 5.14013
CFS merit scores = 5.13449
CFS merit scores = 5.12874
CFS merit scores = 5.12293
CFS merit scores = 5.11718
CFS merit scores = 5.11125
CFS merit scores = 5.10526
CFS merit scores = 5.09937
CFS merit scores = 5.09345
CFS merit scores = 5.08752
CFS merit scores = 5.08168
CFS merit scores = 5.07579
CFS merit scores = 5.06985
CFS merit scores = 5.06393
CFS merit scores = 5.05803
CFS merit scores = 5.05205
CFS merit scores = 5.04608
CFS merit scores = 5.04003
CFS merit scores = 5.03392
CFS merit scores = 5.02775
CFS merit scores = 5.02152
CFS merit scores = 5.0154
CFS merit scores = 5.00902
CFS merit scores = 5.00264
CFS merit scores = 4.99634
CFS merit scores = 4.99
CFS merit scores = 4.98368
CFS merit scores = 4.97741
CFS merit scores = 4.97119
CFS merit scores = 4.96499
CFS merit scores = 4.95878
CFS merit scores = 4.95256
CFS merit scores = 4.94629
CFS merit scores = 4.94006
CFS merit scores = 4.9338
CFS merit scores = 4.92737
CFS merit scores = 4.9207
CFS merit scores = 4.91405
CFS merit scores = 4.90722
CFS merit scores = 4.89999
CFS merit scores = 4.8928
CFS merit scores = 4.8855
CFS merit scores = 4.87822
CFS merit scores = 4.87101
CFS merit scores = 4.86373
CFS merit scores = 4.85643
CFS merit scores = 4.84912
CFS merit scores = 4.84174
CFS merit scores = 4.83437
CFS merit scores = 4.82677
CFS merit scores = 4.81907
CFS merit scores = 4.81133
CFS merit scores = 4.80369
CFS merit scores = 4.79594
CFS merit scores = 4.78799
CFS merit scores = 4.78017
CFS merit scores = 4.77192
CFS merit scores = 4.76371
CFS merit scores = 4.75539
CFS merit scores = 4.74703
CFS merit scores = 4.73871
CFS merit scores = 4.73004
CFS merit scores = 4.72145
CFS merit scores = 4.71239
CFS merit scores = 4.70258
CFS merit scores = 4.68836
cnt = 1	feature = 49	correl = 0.274573	descr = Gibbs_of_Target_Sequence__Pos_2_Step_1
cnt = 2	feature = 673	correl = -0.219911	descr = N_Gram_TTCT
cnt = 3	feature = 583	correl = 0.118125	descr = N_Gram_TCAGT
cnt = 4	feature = 493	correl = 0.100474	descr = N_Gram_GGCGC
cnt = 5	feature = 608	correl = 0.0942856	descr = N_Gram_TCGGC
cnt = 6	feature = 604	correl = 0.0802158	descr = N_Gram_TCGAC
cnt = 7	feature = 593	correl = 0.0520764	descr = N_Gram_TCCCG
cnt = 8	feature = 541	correl = 0.0570008	descr = N_Gram_GTGCG
cnt = 9	feature = 508	correl = 0.0450415	descr = N_Gram_GGGGT
cnt = 10	feature = 523	correl = 0.0503317	descr = N_Gram_GTATA
cnt = 11	feature = 308	correl = 0.0450415	descr = N_Gram_CCGAA
cnt = 12	feature = 326	correl = 0.073181	descr = N_Gram_CGACA
cnt = 13	feature = 505	correl = 0.0450415	descr = N_Gram_GGGCT
cnt = 14	feature = 533	correl = -0.0459897	descr = N_Gram_GTCGC
cnt = 15	feature = 640	correl = 0.0637596	descr = N_Gram_TGGAG
cnt = 16	feature = 477	correl = 0.0886556	descr = N_Gram_GGACG
cnt = 17	feature = 266	correl = 0.0557929	descr = N_Gram_CACGT
cnt = 18	feature = 290	correl = 0.0594077	descr = N_Gram_CCACC
cnt = 19	feature = 626	correl = -0.0813103	descr = N_Gram_TGAGA
cnt = 20	feature = 572	correl = 0.0687236	descr = N_Gram_TAGCA
cnt = 21	feature = 323	correl = 0.0744472	descr = N_Gram_CCTTA
cnt = 22	feature = 283	correl = 0.0553759	descr = N_Gram_CATTA
cnt = 23	feature = 309	correl = 0.0450415	descr = N_Gram_CCGCA
cnt = 24	feature = 318	correl = 0.0670616	descr = N_Gram_CCTCA
cnt = 25	feature = 225	correl = -0.0492258	descr = N_Gram_ATCGC
cnt = 26	feature = 327	correl = -0.0492258	descr = N_Gram_CGACC
cnt = 27	feature = 301	correl = 0.0450415	descr = N_Gram_CCCCG
cnt = 28	feature = 357	correl = 0.0788089	descr = N_Gram_CGTGG
cnt = 29	feature = 574	correl = 0.0675531	descr = N_Gram_TATAT
cnt = 30	feature = 636	correl = 0.0520764	descr = N_Gram_TGCCG
cnt = 31	feature = 595	correl = 0.0502062	descr = N_Gram_TCCGA
cnt = 32	feature = 400	correl = -0.0441292	descr = N_Gram_GAAGG
cnt = 33	feature = 647	correl = 0.0637596	descr = N_Gram_TGGGG
cnt = 34	feature = 241	correl = 0.0669167	descr = N_Gram_ATTCC
cnt = 35	feature = 368	correl = 0.0860664	descr = N_Gram_CTATT
cnt = 36	feature = 561	correl = 0.0489216	descr = N_Gram_TAAAG
cnt = 37	feature = 282	correl = -0.0498656	descr = N_Gram_CATGC
cnt = 38	feature = 252	correl = 0.0616903	descr = N_Gram_CAAGC
cnt = 39	feature = 521	correl = 0.0482947	descr = N_Gram_GTACC
cnt = 40	feature = 564	correl = 0.0877766	descr = N_Gram_TAAGC
cnt = 41	feature = 435	correl = 0.0451046	descr = N_Gram_GCACT
cnt = 42	feature = 404	correl = 0.0444698	descr = N_Gram_GACAC
cnt = 43	feature = 209	correl = 0.0886556	descr = N_Gram_AGTTA
cnt = 44	feature = 406	correl = -0.0682787	descr = N_Gram_GACCC
cnt = 45	feature = 366	correl = 0.0627638	descr = N_Gram_CTATA
cnt = 46	feature = 622	correl = 0.0511125	descr = N_Gram_TGAAA
cnt = 47	feature = 610	correl = 0.0563769	descr = N_Gram_TCTAC
cnt = 48	feature = 482	correl = 0.0653179	descr = N_Gram_GGATT
cnt = 49	feature = 569	correl = 0.0466014	descr = N_Gram_TACGA
cnt = 50	feature = 382	correl = -0.0684932	descr = N_Gram_CTGCC
cnt = 51	feature = 473	correl = -0.0498594	descr = N_Gram_GGAAC
cnt = 52	feature = 660	correl = -0.0701986	descr = N_Gram_TGTTA
cnt = 53	feature = 648	correl = 0.0463545	descr = N_Gram_TGGGT
cnt = 54	feature = 402	correl = 0.0531395	descr = N_Gram_GAATC
cnt = 55	feature = 419	correl = -0.0557411	descr = N_Gram_GATCG
cnt = 56	feature = 328	correl = -0.0745838	descr = N_Gram_CGACG
cnt = 57	feature = 408	correl = -0.0570216	descr = N_Gram_GACCT
cnt = 58	feature = 526	correl = -0.0512522	descr = N_Gram_GTCAA
cnt = 59	feature = 334	correl = -0.0494292	descr = N_Gram_CGATG
cnt = 60	feature = 573	correl = -0.105445	descr = N_Gram_TATAC
cnt = 61	feature = 364	correl = 0.0661461	descr = N_Gram_CTAGG
cnt = 62	feature = 289	correl = 0.0514695	descr = N_Gram_CCAAT
cnt = 63	feature = 556	correl = 0.0561571	descr = N_Gram_GTTTC
cnt = 64	feature = 351	correl = -0.0676911	descr = N_Gram_CGTAC
cnt = 65	feature = 238	correl = 0.0474198	descr = N_Gram_ATGTA
cnt = 66	feature = 499	correl = 0.0496554	descr = N_Gram_GGGAA
cnt = 67	feature = 575	correl = 0.0447185	descr = N_Gram_TATGT
cnt = 68	feature = 422	correl = -0.0452281	descr = N_Gram_GATGC
cnt = 69	feature = 214	correl = -0.125779	descr = N_Gram_ATAAG
cnt = 70	feature = 315	correl = -0.0541093	descr = N_Gram_CCGTC
cnt = 71	feature = 343	correl = 0.0496787	descr = N_Gram_CGGCC
cnt = 72	feature = 624	correl = 0.0456842	descr = N_Gram_TGACA
cnt = 73	feature = 432	correl = 0.0836764	descr = N_Gram_GCAAT
cnt = 74	feature = 409	correl = 0.0886556	descr = N_Gram_GACGG
cnt = 75	feature = 542	correl = 0.0697161	descr = N_Gram_GTGCT
cnt = 76	feature = 462	correl = 0.0450415	descr = N_Gram_GCGTA
cnt = 77	feature = 576	correl = -0.0599047	descr = N_Gram_TATTC
cnt = 78	feature = 362	correl = 0.0450415	descr = N_Gram_CTAAA
cnt = 79	feature = 605	correl = -0.14911	descr = N_Gram_TCGAG
cnt = 80	feature = 258	correl = 0.0832887	descr = N_Gram_CACAG
cnt = 81	feature = 510	correl = -0.0444272	descr = N_Gram_GGGTT
cnt = 82	feature = 568	correl = -0.0501644	descr = N_Gram_TACCG
cnt = 83	feature = 464	correl = 0.0544286	descr = N_Gram_GCGTG
cnt = 84	feature = 472	correl = 0.120547	descr = N_Gram_GGAAA
cnt = 85	feature = 596	correl = -0.0802348	descr = N_Gram_TCCGC
cnt = 86	feature = 657	correl = 0.0689654	descr = N_Gram_TGTGA
cnt = 87	feature = 480	correl = 0.0942856	descr = N_Gram_GGAGT
cnt = 88	feature = 337	correl = 0.0570008	descr = N_Gram_CGCTA
cnt = 89	feature = 303	correl = 0.073181	descr = N_Gram_CCCGA
cnt = 90	feature = 441	correl = -0.045258	descr = N_Gram_GCATG
cnt = 91	feature = 551	correl = 0.0824081	descr = N_Gram_GTTCC
cnt = 92	feature = 386	correl = 0.0450415	descr = N_Gram_CTTAC
cnt = 93	feature = 606	correl = -0.0492258	descr = N_Gram_TCGCA
cnt = 94	feature = 509	correl = 0.0928145	descr = N_Gram_GGGTC
cnt = 95	feature = 267	correl = 0.0670594	descr = N_Gram_CACTC
cnt = 96	feature = 291	correl = -0.0447983	descr = N_Gram_CCACG
cnt = 97	feature = 546	correl = 0.0471497	descr = N_Gram_GTGTA
cnt = 98	feature = 313	correl = -0.0641534	descr = N_Gram_CCGGT
cnt = 99	feature = 548	correl = 0.0886556	descr = N_Gram_GTTAA
cnt = 100	feature = 360	correl = 0.149477	descr = N_Gram_CGTTT
cnt = 101	feature = 344	correl = 0.0607596	descr = N_Gram_CGGCG
cnt = 102	feature = 449	correl = -0.0562607	descr = N_Gram_GCCGT
cnt = 103	feature = 427	correl = -0.0808982	descr = N_Gram_GATTT
cnt = 104	feature = 304	correl = 0.0687388	descr = N_Gram_CCCGC
cnt = 105	feature = 436	correl = -0.0586919	descr = N_Gram_GCAGA
cnt = 106	feature = 363	correl = 0.0563769	descr = N_Gram_CTACT
cnt = 107	feature = 630	correl = -0.0521431	descr = N_Gram_TGATC
cnt = 108	feature = 270	correl = 0.0854053	descr = N_Gram_CAGCC
cnt = 109	feature = 514	correl = 0.0551954	descr = N_Gram_GGTGC
cnt = 110	feature = 226	correl = -0.095802	descr = N_Gram_ATCGG
cnt = 111	feature = 425	correl = -0.0717742	descr = N_Gram_GATTA
cnt = 112	feature = 654	correl = -0.0671181	descr = N_Gram_TGTCA
cnt = 113	feature = 451	correl = 0.0704072	descr = N_Gram_GCCTC
cnt = 114	feature = 393	correl = 0.0844645	descr = N_Gram_CTTGG
cnt = 115	feature = 426	correl = 0.0484501	descr = N_Gram_GATTG
cnt = 116	feature = 544	correl = 0.13832	descr = N_Gram_GTGGC
cnt = 117	feature = 253	correl = 0.0825601	descr = N_Gram_CAAGG
cnt = 118	feature = 321	correl = 0.0720865	descr = N_Gram_CCTGC
cnt = 119	feature = 528	correl = -0.0469547	descr = N_Gram_GTCCA
cnt = 120	feature = 223	correl = -0.0582713	descr = N_Gram_ATCAT
cnt = 121	feature = 549	correl = -0.0797784	descr = N_Gram_GTTAC
cnt = 122	feature = 634	correl = 0.0772693	descr = N_Gram_TGCAA
cnt = 123	feature = 383	correl = 0.0559049	descr = N_Gram_CTGGG
cnt = 124	feature = 599	correl = 0.0553946	descr = N_Gram_TCCTA
cnt = 125	feature = 678	correl = -0.059095	descr = N_Gram_TTGAA
cnt = 126	feature = 295	correl = 0.0699475	descr = N_Gram_CCATC
cnt = 127	feature = 571	correl = -0.0627323	descr = N_Gram_TAGAT
cnt = 128	feature = 367	correl = 0.0634333	descr = N_Gram_CTATG
cnt = 129	feature = 448	correl = 0.0721921	descr = N_Gram_GCCGG
cnt = 130	feature = 440	correl = 0.10902	descr = N_Gram_GCATC
cnt = 131	feature = 340	correl = 0.0637315	descr = N_Gram_CGGAA
cnt = 132	feature = 136	correl = 0.0466507	descr = N_Gram_AATAT
cnt = 133	feature = 560	correl = -0.0492258	descr = N_Gram_TAAAA
cnt = 134	feature = 529	correl = 0.0512049	descr = N_Gram_GTCCC
cnt = 135	feature = 665	correl = -0.073479	descr = N_Gram_TTACC
cnt = 136	feature = 443	correl = 0.0786881	descr = N_Gram_GCCAG
cnt = 137	feature = 405	correl = 0.0836764	descr = N_Gram_GACAG
cnt = 138	feature = 527	correl = 0.176369	descr = N_Gram_GTCAG
cnt = 139	feature = 492	correl = -0.084973	descr = N_Gram_GGCGA
cnt = 140	feature = 659	correl = 0.0506229	descr = N_Gram_TGTGT
cnt = 141	feature = 653	correl = 0.0591248	descr = N_Gram_TGTAA
cnt = 142	feature = 658	correl = 0.0711532	descr = N_Gram_TGTGG
cnt = 143	feature = 259	correl = 0.0446846	descr = N_Gram_CACAT
cnt = 144	feature = 693	correl = -0.080304	descr = N_Gram_TTTGG
cnt = 145	feature = 217	correl = -0.104536	descr = N_Gram_ATACT
cnt = 146	feature = 635	correl = 0.0746266	descr = N_Gram_TGCAC
cnt = 147	feature = 650	correl = 0.054874	descr = N_Gram_TGGTA
cnt = 148	feature = 629	correl = 0.0539779	descr = N_Gram_TGATA
cnt = 149	feature = 465	correl = 0.086166	descr = N_Gram_GCTAT
cnt = 150	feature = 565	correl = -0.12886	descr = N_Gram_TAAGT
cnt = 151	feature = 491	correl = 0.169881	descr = N_Gram_GGCCT
cnt = 152	feature = 500	correl = 0.106148	descr = N_Gram_GGGAC
cnt = 153	feature = 504	correl = 0.0776445	descr = N_Gram_GGGCG
cnt = 154	feature = 460	correl = 0.054097	descr = N_Gram_GCGGT
cnt = 155	feature = 246	correl = -0.139719	descr = N_Gram_ATTTT
cnt = 156	feature = 539	correl = 0.0611525	descr = N_Gram_GTGAC
cnt = 157	feature = 348	correl = -0.0663341	descr = N_Gram_CGGTA
cnt = 158	feature = 687	correl = 0.0846757	descr = N_Gram_TTGTG
cnt = 159	feature = 319	correl = -0.0991477	descr = N_Gram_CCTCC
cnt = 160	feature = 423	correl = 0.0629458	descr = N_Gram_GATGT
cnt = 161	feature = 250	correl = 0.0481933	descr = N_Gram_CAAAA
cnt = 162	feature = 437	correl = 0.062322	descr = N_Gram_GCAGC
cnt = 163	feature = 350	correl = -0.0562403	descr = N_Gram_CGTAA
cnt = 164	feature = 317	correl = 0.0553946	descr = N_Gram_CCTAT
cnt = 165	feature = 467	correl = 0.0824739	descr = N_Gram_GCTGG
cnt = 166	feature = 459	correl = 0.059438	descr = N_Gram_GCGGG
cnt = 167	feature = 407	correl = 0.0591652	descr = N_Gram_GACCG
cnt = 168	feature = 331	correl = -0.115242	descr = N_Gram_CGAGT
cnt = 169	feature = 284	correl = 0.0447356	descr = N_Gram_CATTC
cnt = 170	feature = 387	correl = -0.129787	descr = N_Gram_CTTAT
cnt = 171	feature = 457	correl = 0.0519217	descr = N_Gram_GCGGA
cnt = 172	feature = 255	correl = 0.0520892	descr = N_Gram_CAATA
cnt = 173	feature = 207	correl = 0.0975619	descr = N_Gram_AGTGT
cnt = 174	feature = 481	correl = -0.106626	descr = N_Gram_GGATC
cnt = 175	feature = 305	correl = 0.0705893	descr = N_Gram_CCCGG
cnt = 176	feature = 356	correl = 0.103422	descr = N_Gram_CGTGC
cnt = 177	feature = 496	correl = 0.154164	descr = N_Gram_GGCTT
cnt = 178	feature = 232	correl = -0.0590718	descr = N_Gram_ATGAT
cnt = 179	feature = 666	correl = -0.0477451	descr = N_Gram_TTACT
cnt = 180	feature = 235	correl = -0.0659481	descr = N_Gram_ATGCT
cnt = 181	feature = 269	correl = 0.0854672	descr = N_Gram_CAGCA
cnt = 182	feature = 210	correl = 0.0589338	descr = N_Gram_AGTTG
cnt = 183	feature = 447	correl = 0.0899065	descr = N_Gram_GCCGC
cnt = 184	feature = 228	correl = 0.0796666	descr = N_Gram_ATCTG
cnt = 185	feature = 399	correl = 0.107687	descr = N_Gram_GAAGA
cnt = 186	feature = 479	correl = 0.106683	descr = N_Gram_GGAGC
cnt = 187	feature = 261	correl = 0.0687702	descr = N_Gram_CACCA
cnt = 188	feature = 375	correl = -0.0439351	descr = N_Gram_CTCCG
cnt = 189	feature = 380	correl = -0.0732144	descr = N_Gram_CTGAT
cnt = 190	feature = 298	correl = 0.0534899	descr = N_Gram_CCCAA
cnt = 191	feature = 276	correl = 0.121945	descr = N_Gram_CAGTG
cnt = 192	feature = 580	correl = 0.0952317	descr = N_Gram_TCACC
cnt = 193	feature = 396	correl = 0.121997	descr = N_Gram_CTTTG
cnt = 194	feature = 463	correl = -0.129118	descr = N_Gram_GCGTC
cnt = 195	feature = 394	correl = 0.078366	descr = N_Gram_CTTGT
cnt = 196	feature = 454	correl = -0.0745838	descr = N_Gram_GCGAC
cnt = 197	feature = 696	correl = -0.0645492	descr = N_Gram_TTTTG
cnt = 198	feature = 686	correl = 0.0546418	descr = N_Gram_TTGGT
cnt = 199	feature = 553	correl = -0.0854195	descr = N_Gram_GTTCT
cnt = 200	feature = 589	correl = 0.0872749	descr = N_Gram_TCCAA
cnt = 201	feature = 627	correl = -0.0493541	descr = N_Gram_TGAGG
cnt = 202	feature = 485	correl = 0.052131	descr = N_Gram_GGCAG
cnt = 203	feature = 397	correl = 0.0583244	descr = N_Gram_GAAA
cnt = 204	feature = 476	correl = 0.125541	descr = N_Gram_GGACC
cnt = 205	feature = 324	correl = -0.114938	descr = N_Gram_CCTTC
cnt = 206	feature = 503	correl = 0.124141	descr = N_Gram_GGGCC
cnt = 207	feature = 458	correl = 0.0660122	descr = N_Gram_GCGGC
cnt = 208	feature = 279	correl = -0.0640659	descr = N_Gram_CATCG
cnt = 209	feature = 416	correl = -0.105056	descr = N_Gram_GAGTT
cnt = 210	feature = 516	correl = 0.0576326	descr = N_Gram_GGTTG
cnt = 211	feature = 288	correl = 0.0610252	descr = N_Gram_CCAAG
cnt = 212	feature = 501	correl = 0.120675	descr = N_Gram_GGGAG
cnt = 213	feature = 379	correl = -0.0649215	descr = N_Gram_CTCTC
cnt = 214	feature = 275	correl = 0.0820255	descr = N_Gram_CAGTA
cnt = 215	feature = 644	correl = 0.131806	descr = N_Gram_TGGCT
cnt = 216	feature = 586	correl = -0.0641178	descr = N_Gram_TCATG
cnt = 217	feature = 206	correl = -0.145657	descr = N_Gram_AGTCT
cnt = 218	feature = 160	correl = -0.071104	descr = N_Gram_ACGAT
cnt = 219	feature = 615	correl = 0.0474567	descr = N_Gram_TCTGG
cnt = 220	feature = 229	correl = 0.0552828	descr = N_Gram_ATCTT
cnt = 221	feature = 371	correl = 0.054869	descr = N_Gram_CTCAC
cnt = 222	feature = 414	correl = 0.0909455	descr = N_Gram_GAGCT
cnt = 223	feature = 412	correl = -0.0724754	descr = N_Gram_GACTG
cnt = 224	feature = 392	correl = -0.114554	descr = N_Gram_CTTGC
cnt = 225	feature = 591	correl = 0.0648661	descr = N_Gram_TCCC
cnt = 226	feature = 612	correl = -0.0777771	descr = N_Gram_TCTCA
cnt = 227	feature = 547	correl = 0.0693062	descr = N_Gram_GTGTG
cnt = 228	feature = 336	correl = 0.0936383	descr = N_Gram_CGCCG
cnt = 229	feature = 403	correl = 0.0620712	descr = N_Gram_GACA
cnt = 230	feature = 77	correl = -0.0508233	descr = Fold_of_RNAi_Sequence_Pos_18
cnt = 231	feature = 429	correl = 0.10322	descr = N_Gram_GCAA
cnt = 232	feature = 421	correl = -0.0463943	descr = N_Gram_GATGA
cnt = 233	feature = 655	correl = 0.0580018	descr = N_Gram_TGTCC
cnt = 234	feature = 488	correl = 0.0952263	descr = N_Gram_GGCCA
cnt = 235	feature = 679	correl = -0.0753309	descr = N_Gram_TTGAC
cnt = 236	feature = 280	correl = 0.109566	descr = N_Gram_CATCT
cnt = 237	feature = 554	correl = 0.107487	descr = N_Gram_GTTGG
cnt = 238	feature = 494	correl = 0.0903571	descr = N_Gram_GGCGG
cnt = 239	feature = 211	correl = -0.114928	descr = N_Gram_AGTTT
cnt = 240	feature = 590	correl = -0.145289	descr = N_Gram_TCCAG
cnt = 241	feature = 281	correl = -0.0453982	descr = N_Gram_CATGA
cnt = 242	feature = 645	correl = 0.0920003	descr = N_Gram_TGGG
cnt = 243	feature = 233	correl = -0.091874	descr = N_Gram_ATGC
cnt = 244	feature = 420	correl = -0.132303	descr = N_Gram_GATCT
cnt = 245	feature = 278	correl = 0.0945637	descr = N_Gram_CATCC
cnt = 246	feature = 26	correl = -0.0619178	descr = Position_Specific_Bin_Base_11_Base_G
cnt = 247	feature = 395	correl = 0.0856318	descr = N_Gram_CTTTA
cnt = 248	feature = 51	correl = -0.0481894	descr = Gibbs_of_Target_Sequence__Pos_4_Step_1
cnt = 249	feature = 339	correl = 0.0639703	descr = N_Gram_CGGA
cnt = 250	feature = 22	correl = 0.0504944	descr = Position_Specific_Bin_Base_8_Base_T
cnt = 251	feature = 31	correl = -0.0512792	descr = Position_Specific_Bin_Base_13_Base_A
cnt = 252	feature = 215	correl = -0.0799759	descr = N_Gram_ATAC
cnt = 253	feature = 44	correl = 0.100401	descr = Position_Specific_Bin_Base_18_Base_C
cnt = 254	feature = 600	correl = -0.0624499	descr = N_Gram_TCCTC
cnt = 255	feature = 16	correl = -0.127575	descr = Position_Specific_Bin_Base_5_Base_A
cnt = 256	feature = 265	correl = -0.0871877	descr = N_Gram_CACGA
cnt = 257	feature = 520	correl = 0.0468747	descr = N_Gram_GTAC
cnt = 258	feature = 242	correl = 0.0515481	descr = N_Gram_ATTG
cnt = 259	feature = 597	correl = -0.0866761	descr = N_Gram_TCCGG
cnt = 260	feature = 42	correl = -0.0782661	descr = Position_Specific_Bin_Base_17_Base_T
cnt = 261	feature = 433	correl = 0.0908644	descr = N_Gram_GCAC
cnt = 262	feature = 536	correl = -0.0659935	descr = N_Gram_GTCTT
cnt = 263	feature = 25	correl = 0.0647345	descr = Position_Specific_Bin_Base_10_Base_T
cnt = 264	feature = 24	correl = -0.0554109	descr = Position_Specific_Bin_Base_9_Base_T
cnt = 265	feature = 619	correl = -0.0577328	descr = N_Gram_TCTTG
cnt = 266	feature = 35	correl = 0.0686014	descr = Position_Specific_Bin_Base_14_Base_T
cnt = 267	feature = 218	correl = 0.0533545	descr = N_Gram_ATAG
cnt = 268	feature = 39	correl = -0.0496727	descr = Position_Specific_Bin_Base_16_Base_T
cnt = 269	feature = 453	correl = -0.0571668	descr = N_Gram_GCGA
cnt = 270	feature = 15	correl = 0.0614359	descr = Position_Specific_Bin_Base_4_Base_T
cnt = 271	feature = 631	correl = -0.126073	descr = N_Gram_TGATT
cnt = 272	feature = 29	correl = 0.0926201	descr = Position_Specific_Bin_Base_12_Base_G
cnt = 273	feature = 455	correl = 0.0581033	descr = N_Gram_GCGCC
cnt = 274	feature = 12	correl = 0.0900679	descr = Position_Specific_Bin_Base_3_Base_C
cnt = 275	feature = 73	correl = 0.0674259	descr = Fold_of_RNAi_Sequence_Pos_11
cnt = 276	feature = 40	correl = -0.0543457	descr = Position_Specific_Bin_Base_17_Base_A
cnt = 277	feature = 555	correl = -0.0479684	descr = N_Gram_GTTGT
cnt = 278	feature = 365	correl = 0.133221	descr = N_Gram_CTAT
cnt = 279	feature = 532	correl = -0.111192	descr = N_Gram_GTCGA
cnt = 280	feature = 439	correl = 0.06368	descr = N_Gram_GCAT
cnt = 281	feature = 23	correl = 0.05953	descr = Position_Specific_Bin_Base_9_Base_G
cnt = 282	feature = 413	correl = 0.046238	descr = N_Gram_GAGC
cnt = 283	feature = 30	correl = -0.141854	descr = Position_Specific_Bin_Base_12_Base_T
cnt = 284	feature = 81	correl = 0.103328	descr = Xue_Structure_Feature_A101
cnt = 285	feature = 251	correl = 0.0582749	descr = N_Gram_CAAG
cnt = 286	feature = 272	correl = -0.147982	descr = N_Gram_CAGCT
cnt = 287	feature = 11	correl = 0.0715807	descr = Position_Specific_Bin_Base_2_Base_T
cnt = 288	feature = 46	correl = -0.119229	descr = Position_Specific_Bin_Base_18_Base_T
cnt = 289	feature = 401	correl = -0.0637937	descr = N_Gram_GAAGT
cnt = 290	feature = 18	correl = 0.0753239	descr = Position_Specific_Bin_Base_5_Base_G
cnt = 291	feature = 19	correl = -0.117316	descr = Position_Specific_Bin_Base_6_Base_A
cnt = 292	feature = 41	correl = 0.106152	descr = Position_Specific_Bin_Base_17_Base_C
cnt = 293	feature = 538	correl = 0.055444	descr = N_Gram_GTGA
cnt = 294	feature = 475	correl = 0.090033	descr = N_Gram_GGAC
cnt = 295	feature = 579	correl = 0.0447217	descr = N_Gram_TCAC
cnt = 296	feature = 543	correl = 0.0849878	descr = N_Gram_GTGG
cnt = 297	feature = 643	correl = -0.0845715	descr = N_Gram_TGGCG
cnt = 298	feature = 347	correl = 0.147992	descr = N_Gram_CGGGC
cnt = 299	feature = 563	correl = -0.0880709	descr = N_Gram_TAAG
cnt = 300	feature = 76	correl = 0.0592468	descr = Fold_of_RNAi_Sequence_Pos_14
cnt = 301	feature = 685	correl = 0.0652559	descr = N_Gram_TTGGC
cnt = 302	feature = 9	correl = 0.078318	descr = Position_Specific_Bin_Base_2_Base_C
cnt = 303	feature = 633	correl = 0.0705915	descr = N_Gram_TGCA
cnt = 304	feature = 71	correl = 0.103764	descr = Fold_of_RNAi_Sequence_Pos_9
cnt = 305	feature = 244	correl = -0.100859	descr = N_Gram_ATTT
cnt = 306	feature = 410	correl = -0.0673433	descr = N_Gram_GACGT
cnt = 307	feature = 468	correl = 0.0608741	descr = N_Gram_GCTT
cnt = 308	feature = 38	correl = 0.0460823	descr = Position_Specific_Bin_Base_16_Base_G
cnt = 309	feature = 557	correl = -0.0878071	descr = N_Gram_GTTTT
cnt = 310	feature = 20	correl = 0.0974169	descr = Position_Specific_Bin_Base_6_Base_C
cnt = 311	feature = 249	correl = 0.0604424	descr = N_Gram_CAAA
cnt = 312	feature = 450	correl = 0.119503	descr = N_Gram_GCCT
cnt = 313	feature = 33	correl = -0.0934854	descr = Position_Specific_Bin_Base_14_Base_A
cnt = 314	feature = 625	correl = -0.0455508	descr = N_Gram_TGAG
cnt = 315	feature = 57	correl = -0.100348	descr = Gibbs_of_Target_Sequence__Pos_13_Step_1
cnt = 316	feature = 10	correl = -0.0614154	descr = Position_Specific_Bin_Base_2_Base_G
cnt = 317	feature = 603	correl = -0.0951329	descr = N_Gram_TCGA
cnt = 318	feature = 21	correl = -0.0609384	descr = Position_Specific_Bin_Base_8_Base_C
cnt = 319	feature = 43	correl = -0.237759	descr = Position_Specific_Bin_Base_18_Base_A
cnt = 320	feature = 601	correl = -0.148115	descr = N_Gram_TCCTT
cnt = 321	feature = 13	correl = -0.0659148	descr = Position_Specific_Bin_Base_4_Base_A
cnt = 322	feature = 689	correl = 0.0493577	descr = N_Gram_TTTA
cnt = 323	feature = 618	correl = -0.109664	descr = N_Gram_TCTTC
cnt = 324	feature = 34	correl = 0.0449651	descr = Position_Specific_Bin_Base_14_Base_C
cnt = 325	feature = 391	correl = -0.0864316	descr = N_Gram_CTTGA
cnt = 326	feature = 79	correl = -0.0599699	descr = Xue_Structure_Feature_A110
cnt = 327	feature = 55	correl = -0.0602899	descr = Gibbs_of_Target_Sequence__Pos_8_Step_1
cnt = 328	feature = 623	correl = -0.0747605	descr = N_Gram_TGAAG
cnt = 329	feature = 545	correl = 0.0783838	descr = N_Gram_GTGT
cnt = 330	feature = 361	correl = 0.0904271	descr = N_Gram_CTA
cnt = 331	feature = 32	correl = 0.08487	descr = Position_Specific_Bin_Base_13_Base_C
cnt = 332	feature = 72	correl = 0.0485657	descr = Fold_of_RNAi_Sequence_Pos_10
cnt = 333	feature = 14	correl = 0.0478372	descr = Position_Specific_Bin_Base_4_Base_C
cnt = 334	feature = 17	correl = 0.0832069	descr = Position_Specific_Bin_Base_5_Base_C
cnt = 335	feature = 353	correl = -0.127818	descr = N_Gram_CGTCG
cnt = 336	feature = 264	correl = -0.0876602	descr = N_Gram_CACG
cnt = 337	feature = 314	correl = 0.0671655	descr = N_Gram_CCGT
cnt = 338	feature = 56	correl = 0.0539412	descr = Gibbs_of_Target_Sequence__Pos_12_Step_1
cnt = 339	feature = 8	correl = -0.072672	descr = Position_Specific_Bin_Base_2_Base_A
cnt = 340	feature = 105	correl = 0.155594	descr = Fold_of_Target_NoEndbrace_noends_Pos_18
cnt = 341	feature = 484	correl = 0.083642	descr = N_Gram_GGCA
cnt = 342	feature = 649	correl = 0.0585371	descr = N_Gram_TGGT
cnt = 343	feature = 36	correl = -0.122514	descr = Position_Specific_Bin_Base_16_Base_A
cnt = 344	feature = 656	correl = 0.0809163	descr = N_Gram_TGTG
cnt = 345	feature = 471	correl = 0.0769589	descr = N_Gram_GGAA
cnt = 346	feature = 27	correl = -0.0783985	descr = Position_Specific_Bin_Base_12_Base_A
cnt = 347	feature = 54	correl = -0.185982	descr = Gibbs_of_Target_Sequence__Pos_7_Step_1
cnt = 348	feature = 52	correl = -0.0548727	descr = Gibbs_of_Target_Sequence__Pos_5_Step_1
cnt = 349	feature = 614	correl = -0.118725	descr = N_Gram_TCTCT
cnt = 350	feature = 312	correl = 0.140134	descr = N_Gram_CCGGG
cnt = 351	feature = 637	correl = -0.136048	descr = N_Gram_TGCG
cnt = 352	feature = 69	correl = 0.173695	descr = Fold_of_RNAi_Sequence_Pos_2
cnt = 353	feature = 506	correl = 0.0666381	descr = N_Gram_GGGG
cnt = 354	feature = 286	correl = 0.0883991	descr = N_Gram_CCAA
cnt = 355	feature = 341	correl = 0.103406	descr = N_Gram_CGGC
cnt = 356	feature = 667	correl = -0.0652804	descr = N_Gram_TTAT
cnt = 357	feature = 664	correl = -0.0814692	descr = N_Gram_TTAC
cnt = 358	feature = 535	correl = -0.0732795	descr = N_Gram_GTCT
cnt = 359	feature = 274	correl = 0.133558	descr = N_Gram_CAGT
cnt = 360	feature = 418	correl = -0.142983	descr = N_Gram_GATC
cnt = 361	feature = 75	correl = 0.0685249	descr = Fold_of_RNAi_Sequence_Pos_13
cnt = 362	feature = 61	correl = -0.190527	descr = Gibbs_of_Target_Sequence__Pos_18_Step_1
cnt = 363	feature = 28	correl = 0.136225	descr = Position_Specific_Bin_Base_12_Base_C
cnt = 364	feature = 681	correl = -0.0898801	descr = N_Gram_TTGC
cnt = 365	feature = 59	correl = -0.0532804	descr = Gibbs_of_Target_Sequence__Pos_15_Step_1
cnt = 366	feature = 540	correl = 0.0577975	descr = N_Gram_GTGC
cnt = 367	feature = 446	correl = 0.083521	descr = N_Gram_GCCG
cnt = 368	feature = 277	correl = 0.0729598	descr = N_Gram_CATC
cnt = 369	feature = 329	correl = -0.0918492	descr = N_Gram_CGAG
cnt = 370	feature = 478	correl = 0.102351	descr = N_Gram_GGAG
cnt = 371	feature = 231	correl = -0.0674853	descr = N_Gram_ATGA
cnt = 372	feature = 466	correl = -0.0778558	descr = N_Gram_GCTCC
cnt = 373	feature = 424	correl = -0.0648451	descr = N_Gram_GATT
cnt = 374	feature = 683	correl = 0.0553121	descr = N_Gram_TTGG
cnt = 375	feature = 292	correl = -0.0840023	descr = N_Gram_CCAG
cnt = 376	feature = 78	correl = 0.051281	descr = Xue_Structure_Feature_A111
cnt = 377	feature = 60	correl = -0.114628	descr = Gibbs_of_Target_Sequence__Pos_17_Step_1
cnt = 378	feature = 80	correl = 0.0709011	descr = Xue_Structure_Feature_A100
cnt = 379	feature = 67	correl = 0.180286	descr = Fold_of_RNAi_Sequence_Pos_0
cnt = 380	feature = 674	correl = -0.221627	descr = N_Gram_TTCTC
cnt = 381	feature = 502	correl = 0.134557	descr = N_Gram_GGGC
cnt = 382	feature = 691	correl = -0.0692288	descr = N_Gram_TTTCC
cnt = 383	feature = 692	correl = -0.099415	descr = N_Gram_TTTCT
cnt = 384	feature = 677	correl = -0.0690254	descr = N_Gram_TTGA
cnt = 385	feature = 58	correl = -0.171832	descr = Gibbs_of_Target_Sequence__Pos_14_Step_1
cnt = 386	feature = 456	correl = 0.0897644	descr = N_Gram_GCGG
cnt = 387	feature = 74	correl = 0.103374	descr = Fold_of_RNAi_Sequence_Pos_12
cnt = 388	feature = 531	correl = -0.0860112	descr = N_Gram_GTCG
cnt = 389	feature = 388	correl = -0.119415	descr = N_Gram_CTTC
cnt = 390	feature = 620	correl = 0.0491506	descr = N_Gram_TCTTT
cnt = 391	feature = 613	correl = -0.118597	descr = N_Gram_TCTCC
cnt = 392	feature = 518	correl = 0.054862	descr = N_Gram_GTA
cnt = 393	feature = 461	correl = -0.0884055	descr = N_Gram_GCGT
cnt = 394	feature = 487	correl = 0.190802	descr = N_Gram_GGCC
cnt = 395	feature = 697	correl = -0.102371	descr = N_Gram_TTTTT
cnt = 396	feature = 70	correl = 0.0858851	descr = Fold_of_RNAi_Sequence_Pos_3
cnt = 397	feature = 628	correl = -0.102393	descr = N_Gram_TGAT
cnt = 398	feature = 559	correl = -0.0561035	descr = N_Gram_TAA
cnt = 399	feature = 602	correl = -0.0785299	descr = N_Gram_TCG
cnt = 400	feature = 641	correl = 0.0696033	descr = N_Gram_TGGC
cnt = 401	feature = 525	correl = -0.0847882	descr = N_Gram_GTC
cnt = 402	feature = 389	correl = -0.205187	descr = N_Gram_CTTCT
cnt = 403	feature = 498	correl = 0.125941	descr = N_Gram_GGGA
cnt = 404	feature = 83	correl = 0.0787529	descr = Xue_Structure_Feature_C110
cnt = 405	feature = 335	correl = 0.0598446	descr = N_Gram_CGCC
cnt = 406	feature = 588	correl = -0.0675158	descr = N_Gram_TCCA
cnt = 407	feature = 376	correl = -0.133438	descr = N_Gram_CTCCT
cnt = 408	feature = 68	correl = 0.213307	descr = Fold_of_RNAi_Sequence_Pos_1
cnt = 409	feature = 390	correl = -0.0512649	descr = N_Gram_CTTG
cnt = 410	feature = 632	correl = -0.0511779	descr = N_Gram_TGC
cnt = 411	feature = 651	correl = 0.0794368	descr = N_Gram_TGT
cnt = 412	feature = 428	correl = 0.104002	descr = N_Gram_GCA
cnt = 413	feature = 511	correl = 0.0715981	descr = N_Gram_GGT
cnt = 414	feature = 662	correl = -0.0770247	descr = N_Gram_TTA
cnt = 415	feature = 248	correl = 0.137021	descr = N_Gram_CAA
cnt = 416	feature = 222	correl = -0.0590112	descr = N_Gram_ATC
cnt = 417	feature = 310	correl = 0.0515893	descr = N_Gram_CCGG
cnt = 418	feature = 695	correl = -0.144447	descr = N_Gram_TTTTC
cnt = 419	feature = 578	correl = 0.0484045	descr = N_Gram_TCA
cnt = 420	feature = 675	correl = -0.112851	descr = N_Gram_TTCTT
cnt = 421	feature = 598	correl = -0.110706	descr = N_Gram_TCCT
cnt = 422	feature = 325	correl = -0.0885274	descr = N_Gram_CGA
cnt = 423	feature = 611	correl = -0.19447	descr = N_Gram_TCTC
cnt = 424	feature = 639	correl = 0.0730265	descr = N_Gram_TGG
cnt = 425	feature = 82	correl = 0.108334	descr = Xue_Structure_Feature_C111
cnt = 426	feature = 417	correl = -0.0721812	descr = N_Gram_GAT
cnt = 427	feature = 621	correl = -0.0865059	descr = N_Gram_TGA
cnt = 428	feature = 517	correl = 0.052238	descr = N_Gram_GT
cnt = 429	feature = 577	correl = -0.116474	descr = N_Gram_TC
cnt = 430	feature = 442	correl = 0.105376	descr = N_Gram_GCC
cnt = 431	feature = 694	correl = -0.136627	descr = N_Gram_TTTT
cnt = 432	feature = 497	correl = 0.178305	descr = N_Gram_GGG
cnt = 433	feature = 384	correl = -0.0915673	descr = N_Gram_CTT
cnt = 434	feature = 558	correl = -0.0512535	descr = N_Gram_TA
cnt = 435	feature = 690	correl = -0.0968157	descr = N_Gram_TTTC
cnt = 436	feature = 345	correl = 0.146773	descr = N_Gram_CGGG
cnt = 437	feature = 306	correl = 0.0920694	descr = N_Gram_CCG
cnt = 438	feature = 86	correl = 0.104148	descr = Xue_Structure_Feature_G111
cnt = 439	feature = 676	correl = -0.0521481	descr = N_Gram_TTG
cnt = 440	feature = 369	correl = -0.100471	descr = N_Gram_CTC
cnt = 441	feature = 247	correl = 0.0907745	descr = N_Gram_CA
cnt = 442	feature = 65	correl = -0.139605	descr = PF_RNAi_Fold_5'Free_Count
cnt = 443	feature = 285	correl = 0.0475262	descr = N_Gram_CC
cnt = 444	feature = 616	correl = -0.0945642	descr = N_Gram_TCTT
cnt = 445	feature = 373	correl = -0.112319	descr = N_Gram_CTCC
cnt = 446	feature = 669	correl = -0.138961	descr = N_Gram_TTC
cnt = 447	feature = 483	correl = 0.150884	descr = N_Gram_GGC
cnt = 448	feature = 688	correl = -0.0669687	descr = N_Gram_TTT
cnt = 449	feature = 609	correl = -0.105703	descr = N_Gram_TCT
cnt = 450	feature = 661	correl = -0.114981	descr = N_Gram_TT
cnt = 451	feature = 587	correl = -0.106002	descr = N_Gram_TCC
cnt = 452	feature = 469	correl = 0.161676	descr = N_Gram_GG
cnt = 453	feature = 64	correl = -0.179519	descr = PF_RNAi_Fold_Energy
cnt = 454	feature = 47	correl = -0.182021	descr = Gibbs_of_Target_Sequence_
num rows = 521
num_elements = 237055
*
optimization finished, #iter = 612
nu = 0.463619
obj = -37.201049, rho = -0.583077
nSV = 356, nBSV = 146
num rows = 58
num_elements = 26390
*
optimization finished, #iter = 52
nu = 0.407694
obj = -3.389547, rho = -0.542840
nSV = 47, nBSV = 6
*
optimization finished, #iter = 612
nu = 0.463619
obj = -37.201049, rho = -0.583077
nSV = 356, nBSV = 146
CFS merit scores = 1.335
CFS merit scores = 1.61878
CFS merit scores = 1.86606
CFS merit scores = 2.0808
CFS merit scores = 2.27631
CFS merit scores = 2.45811
CFS merit scores = 2.62813
CFS merit scores = 2.78826
CFS merit scores = 2.93717
CFS merit scores = 3.07469
CFS merit scores = 3.20316
CFS merit scores = 3.32322
CFS merit scores = 3.43752
CFS merit scores = 3.54776
CFS merit scores = 3.65425
CFS merit scores = 3.75675
CFS merit scores = 3.85646
CFS merit scores = 3.9534
CFS merit scores = 4.04676
CFS merit scores = 4.13755
CFS merit scores = 4.22602
CFS merit scores = 4.31229
CFS merit scores = 4.3967
CFS merit scores = 4.47932
CFS merit scores = 4.56024
CFS merit scores = 4.63954
CFS merit scores = 4.71731
CFS merit scores = 4.79363
CFS merit scores = 4.86857
CFS merit scores = 4.94217
CFS merit scores = 5.01452
CFS merit scores = 5.08563
CFS merit scores = 5.15555
CFS merit scores = 5.22437
CFS merit scores = 5.29021
CFS merit scores = 5.35487
CFS merit scores = 5.41828
CFS merit scores = 5.48055
CFS merit scores = 5.54171
CFS merit scores = 5.59939
CFS merit scores = 5.6556
CFS merit scores = 5.71066
CFS merit scores = 5.76468
CFS merit scores = 5.81772
CFS merit scores = 5.87002
CFS merit scores = 5.92141
CFS merit scores = 5.97108
CFS merit scores = 6.01974
CFS merit scores = 6.06758
CFS merit scores = 6.11277
CFS merit scores = 6.15498
CFS merit scores = 6.19572
CFS merit scores = 6.23351
CFS merit scores = 6.26946
CFS merit scores = 6.30212
CFS merit scores = 6.33213
CFS merit scores = 6.36066
CFS merit scores = 6.38797
CFS merit scores = 6.41432
CFS merit scores = 6.43909
CFS merit scores = 6.46267
CFS merit scores = 6.48434
CFS merit scores = 6.50515
CFS merit scores = 6.52544
CFS merit scores = 6.54444
CFS merit scores = 6.56339
CFS merit scores = 6.58148
CFS merit scores = 6.59934
CFS merit scores = 6.61654
CFS merit scores = 6.63304
CFS merit scores = 6.64949
CFS merit scores = 6.66616
CFS merit scores = 6.68232
CFS merit scores = 6.69716
CFS merit scores = 6.71056
CFS merit scores = 6.72304
CFS merit scores = 6.73536
CFS merit scores = 6.74712
CFS merit scores = 6.7587
CFS merit scores = 6.77024
CFS merit scores = 6.78168
CFS merit scores = 6.7926
CFS merit scores = 6.8035
CFS merit scores = 6.81338
CFS merit scores = 6.82335
CFS merit scores = 6.8335
CFS merit scores = 6.84331
CFS merit scores = 6.85313
CFS merit scores = 6.86225
CFS merit scores = 6.87026
CFS merit scores = 6.87822
CFS merit scores = 6.88487
CFS merit scores = 6.89034
CFS merit scores = 6.89403
CFS merit scores = 6.89803
CFS merit scores = 6.90218
CFS merit scores = 6.90598
CFS merit scores = 6.90936
CFS merit scores = 6.91321
CFS merit scores = 6.91699
CFS merit scores = 6.91983
CFS merit scores = 6.923
CFS merit scores = 6.92469
CFS merit scores = 6.92641
CFS merit scores = 6.92694
CFS merit scores = 6.92793
CFS merit scores = 6.92871
CFS merit scores = 6.9289
CFS merit scores = 6.92825
CFS merit scores = 6.92767
CFS merit scores = 6.92649
CFS merit scores = 6.92525
CFS merit scores = 6.92361
CFS merit scores = 6.92213
CFS merit scores = 6.91993
CFS merit scores = 6.9177
CFS merit scores = 6.91568
CFS merit scores = 6.9138
CFS merit scores = 6.91111
CFS merit scores = 6.90834
CFS merit scores = 6.90503
CFS merit scores = 6.90134
CFS merit scores = 6.89727
CFS merit scores = 6.89308
CFS merit scores = 6.88914
CFS merit scores = 6.88484
CFS merit scores = 6.88056
CFS merit scores = 6.87653
CFS merit scores = 6.87276
CFS merit scores = 6.86914
CFS merit scores = 6.86562
CFS merit scores = 6.86248
CFS merit scores = 6.85945
CFS merit scores = 6.85654
CFS merit scores = 6.85363
CFS merit scores = 6.8505
CFS merit scores = 6.84705
CFS merit scores = 6.84385
CFS merit scores = 6.84095
CFS merit scores = 6.83779
CFS merit scores = 6.83453
CFS merit scores = 6.83101
CFS merit scores = 6.82687
CFS merit scores = 6.82281
CFS merit scores = 6.81808
CFS merit scores = 6.81369
CFS merit scores = 6.80956
CFS merit scores = 6.80567
CFS merit scores = 6.80156
CFS merit scores = 6.7976
CFS merit scores = 6.7937
CFS merit scores = 6.78978
CFS merit scores = 6.7861
CFS merit scores = 6.78242
CFS merit scores = 6.77889
CFS merit scores = 6.77506
CFS merit scores = 6.77124
CFS merit scores = 6.76765
CFS merit scores = 6.76386
CFS merit scores = 6.75873
CFS merit scores = 6.75299
CFS merit scores = 6.74731
CFS merit scores = 6.74132
CFS merit scores = 6.73542
CFS merit scores = 6.72976
CFS merit scores = 6.72413
CFS merit scores = 6.71869
CFS merit scores = 6.71332
CFS merit scores = 6.70705
CFS merit scores = 6.70071
CFS merit scores = 6.6942
CFS merit scores = 6.68786
CFS merit scores = 6.68144
CFS merit scores = 6.67461
CFS merit scores = 6.66731
CFS merit scores = 6.66003
CFS merit scores = 6.65297
CFS merit scores = 6.64574
CFS merit scores = 6.63867
CFS merit scores = 6.6317
CFS merit scores = 6.62494
CFS merit scores = 6.61838
CFS merit scores = 6.61197
CFS merit scores = 6.60567
CFS merit scores = 6.59953
CFS merit scores = 6.59305
CFS merit scores = 6.58666
CFS merit scores = 6.58039
CFS merit scores = 6.57421
CFS merit scores = 6.56805
CFS merit scores = 6.5617
CFS merit scores = 6.55547
CFS merit scores = 6.54918
CFS merit scores = 6.54289
CFS merit scores = 6.53601
CFS merit scores = 6.52929
CFS merit scores = 6.52263
CFS merit scores = 6.51578
CFS merit scores = 6.50901
CFS merit scores = 6.50216
CFS merit scores = 6.49511
CFS merit scores = 6.48814
CFS merit scores = 6.48126
CFS merit scores = 6.47444
CFS merit scores = 6.46766
CFS merit scores = 6.46077
CFS merit scores = 6.45392
CFS merit scores = 6.44721
CFS merit scores = 6.44047
CFS merit scores = 6.43364
CFS merit scores = 6.42696
CFS merit scores = 6.41968
CFS merit scores = 6.41246
CFS merit scores = 6.4051
CFS merit scores = 6.39779
CFS merit scores = 6.39036
CFS merit scores = 6.38295
CFS merit scores = 6.37527
CFS merit scores = 6.36766
CFS merit scores = 6.36001
CFS merit scores = 6.35244
CFS merit scores = 6.34493
CFS merit scores = 6.33739
CFS merit scores = 6.32976
CFS merit scores = 6.32224
CFS merit scores = 6.31482
CFS merit scores = 6.30747
CFS merit scores = 6.29992
CFS merit scores = 6.29236
CFS merit scores = 6.2849
CFS merit scores = 6.27748
CFS merit scores = 6.27005
CFS merit scores = 6.26272
CFS merit scores = 6.25469
CFS merit scores = 6.24674
CFS merit scores = 6.23866
CFS merit scores = 6.23064
CFS merit scores = 6.22279
CFS merit scores = 6.21471
CFS merit scores = 6.20676
CFS merit scores = 6.19857
CFS merit scores = 6.1905
CFS merit scores = 6.18248
CFS merit scores = 6.17401
CFS merit scores = 6.16558
CFS merit scores = 6.15716
CFS merit scores = 6.1488
CFS merit scores = 6.1406
CFS merit scores = 6.13243
CFS merit scores = 6.12431
CFS merit scores = 6.1161
CFS merit scores = 6.10799
CFS merit scores = 6.10005
CFS merit scores = 6.09199
CFS merit scores = 6.08396
CFS merit scores = 6.07591
CFS merit scores = 6.06808
CFS merit scores = 6.06035
CFS merit scores = 6.05269
CFS merit scores = 6.04516
CFS merit scores = 6.03757
CFS merit scores = 6.02998
CFS merit scores = 6.02248
CFS merit scores = 6.01501
CFS merit scores = 6.0077
CFS merit scores = 6.00046
CFS merit scores = 5.99293
CFS merit scores = 5.98546
CFS merit scores = 5.97811
CFS merit scores = 5.97078
CFS merit scores = 5.96347
CFS merit scores = 5.95616
CFS merit scores = 5.94878
CFS merit scores = 5.94152
CFS merit scores = 5.93425
CFS merit scores = 5.92701
CFS merit scores = 5.91966
CFS merit scores = 5.91215
CFS merit scores = 5.9048
CFS merit scores = 5.89727
CFS merit scores = 5.88982
CFS merit scores = 5.88245
CFS merit scores = 5.87516
CFS merit scores = 5.86798
CFS merit scores = 5.86086
CFS merit scores = 5.85377
CFS merit scores = 5.84676
CFS merit scores = 5.83984
CFS merit scores = 5.83303
CFS merit scores = 5.82633
CFS merit scores = 5.81971
CFS merit scores = 5.81313
CFS merit scores = 5.80664
CFS merit scores = 5.80016
CFS merit scores = 5.79376
CFS merit scores = 5.78748
CFS merit scores = 5.78114
CFS merit scores = 5.77457
CFS merit scores = 5.76787
CFS merit scores = 5.76118
CFS merit scores = 5.75446
CFS merit scores = 5.74785
CFS merit scores = 5.74132
CFS merit scores = 5.73484
CFS merit scores = 5.72847
CFS merit scores = 5.72208
CFS merit scores = 5.71567
CFS merit scores = 5.70932
CFS merit scores = 5.70303
CFS merit scores = 5.69677
CFS merit scores = 5.69044
CFS merit scores = 5.68414
CFS merit scores = 5.67792
CFS merit scores = 5.67182
CFS merit scores = 5.66565
CFS merit scores = 5.65959
CFS merit scores = 5.6534
CFS merit scores = 5.64718
CFS merit scores = 5.64094
CFS merit scores = 5.63474
CFS merit scores = 5.62862
CFS merit scores = 5.62251
CFS merit scores = 5.61634
CFS merit scores = 5.61021
CFS merit scores = 5.60417
CFS merit scores = 5.59827
CFS merit scores = 5.59227
CFS merit scores = 5.58626
CFS merit scores = 5.5803
CFS merit scores = 5.5744
CFS merit scores = 5.56857
CFS merit scores = 5.56283
CFS merit scores = 5.55706
CFS merit scores = 5.55133
CFS merit scores = 5.54549
CFS merit scores = 5.53976
CFS merit scores = 5.53405
CFS merit scores = 5.52844
CFS merit scores = 5.5229
CFS merit scores = 5.51739
CFS merit scores = 5.51197
CFS merit scores = 5.50625
CFS merit scores = 5.50062
CFS merit scores = 5.49507
CFS merit scores = 5.48948
CFS merit scores = 5.48389
CFS merit scores = 5.47836
CFS merit scores = 5.47285
CFS merit scores = 5.46736
CFS merit scores = 5.46182
CFS merit scores = 5.45632
CFS merit scores = 5.45081
CFS merit scores = 5.44536
CFS merit scores = 5.43992
CFS merit scores = 5.43449
CFS merit scores = 5.42917
CFS merit scores = 5.42384
CFS merit scores = 5.41839
CFS merit scores = 5.41287
CFS merit scores = 5.40745
CFS merit scores = 5.40209
CFS merit scores = 5.39681
CFS merit scores = 5.39155
CFS merit scores = 5.38627
CFS merit scores = 5.38096
CFS merit scores = 5.37553
CFS merit scores = 5.37007
CFS merit scores = 5.36465
CFS merit scores = 5.35913
CFS merit scores = 5.35372
CFS merit scores = 5.34821
CFS merit scores = 5.34276
CFS merit scores = 5.33735
CFS merit scores = 5.33179
CFS merit scores = 5.32627
CFS merit scores = 5.32059
CFS merit scores = 5.31494
CFS merit scores = 5.30934
CFS merit scores = 5.3038
CFS merit scores = 5.29826
CFS merit scores = 5.29272
CFS merit scores = 5.2872
CFS merit scores = 5.2817
CFS merit scores = 5.27619
CFS merit scores = 5.2707
CFS merit scores = 5.26528
CFS merit scores = 5.25965
CFS merit scores = 5.25402
CFS merit scores = 5.24838
CFS merit scores = 5.24268
CFS merit scores = 5.23698
CFS merit scores = 5.23133
CFS merit scores = 5.22571
CFS merit scores = 5.22012
CFS merit scores = 5.21448
CFS merit scores = 5.20881
CFS merit scores = 5.20281
CFS merit scores = 5.19686
CFS merit scores = 5.19098
CFS merit scores = 5.18513
CFS merit scores = 5.17935
CFS merit scores = 5.17344
CFS merit scores = 5.16759
CFS merit scores = 5.16174
CFS merit scores = 5.15569
CFS merit scores = 5.14957
CFS merit scores = 5.14352
CFS merit scores = 5.13723
CFS merit scores = 5.13084
CFS merit scores = 5.1245
CFS merit scores = 5.1181
CFS merit scores = 5.11174
CFS merit scores = 5.10533
CFS merit scores = 5.09886
CFS merit scores = 5.09247
CFS merit scores = 5.086
CFS merit scores = 5.07947
CFS merit scores = 5.073
CFS merit scores = 5.06648
CFS merit scores = 5.05988
CFS merit scores = 5.05318
CFS merit scores = 5.04635
CFS merit scores = 5.03955
CFS merit scores = 5.03276
CFS merit scores = 5.02595
CFS merit scores = 5.01912
CFS merit scores = 5.0123
CFS merit scores = 5.0054
CFS merit scores = 4.99854
CFS merit scores = 4.99174
CFS merit scores = 4.98477
CFS merit scores = 4.97789
CFS merit scores = 4.97104
CFS merit scores = 4.96399
CFS merit scores = 4.95665
CFS merit scores = 4.94928
CFS merit scores = 4.94193
CFS merit scores = 4.93425
CFS merit scores = 4.92651
CFS merit scores = 4.91865
CFS merit scores = 4.91078
CFS merit scores = 4.90284
CFS merit scores = 4.89493
CFS merit scores = 4.88712
CFS merit scores = 4.87916
CFS merit scores = 4.87092
CFS merit scores = 4.86262
CFS merit scores = 4.85416
CFS merit scores = 4.84569
CFS merit scores = 4.83713
CFS merit scores = 4.82862
CFS merit scores = 4.81993
CFS merit scores = 4.81113
CFS merit scores = 4.80189
CFS merit scores = 4.79156
CFS merit scores = 4.7809
CFS merit scores = 4.76882
CFS merit scores = 4.75446
cnt = 1	feature = 59	correl = -0.335001	descr = Gibbs_of_Target_Sequence__Pos_20_Step_1
cnt = 2	feature = 46	correl = 0.246326	descr = Gibbs_of_Target_Sequence__Pos_1_Step_1
cnt = 3	feature = 613	correl = -0.186395	descr = N_Gram_TCTC
cnt = 4	feature = 627	correl = -0.0813317	descr = N_Gram_TGAGA
cnt = 5	feature = 683	correl = 0.0586818	descr = N_Gram_TTGCA
cnt = 6	feature = 457	correl = 0.0603023	descr = N_Gram_GCGTG
cnt = 7	feature = 558	correl = 0.0488287	descr = N_Gram_TAAAG
cnt = 8	feature = 546	correl = 0.0477341	descr = N_Gram_GTGTG
cnt = 9	feature = 247	correl = 0.0439697	descr = N_Gram_CACAC
cnt = 10	feature = 605	correl = -0.0604343	descr = N_Gram_TCGCT
cnt = 11	feature = 626	correl = 0.0455699	descr = N_Gram_TGACA
cnt = 12	feature = 571	correl = 0.0455059	descr = N_Gram_TAGAC
cnt = 13	feature = 429	correl = 0.0570881	descr = N_Gram_GCAAT
cnt = 14	feature = 350	correl = -0.0565534	descr = N_Gram_CGTTC
cnt = 15	feature = 389	correl = -0.0557573	descr = N_Gram_GAAGG
cnt = 16	feature = 315	correl = -0.0492301	descr = N_Gram_CGACC
cnt = 17	feature = 220	correl = -0.0492301	descr = N_Gram_ATCGC
cnt = 18	feature = 673	correl = 0.0444058	descr = N_Gram_TTCGA
cnt = 19	feature = 661	correl = -0.0504621	descr = N_Gram_TGTTC
cnt = 20	feature = 288	correl = 0.11445	descr = N_Gram_CCCCC
cnt = 21	feature = 333	correl = 0.0941762	descr = N_Gram_CGGCA
cnt = 22	feature = 601	correl = 0.0801168	descr = N_Gram_TCGAC
cnt = 23	feature = 347	correl = 0.0702752	descr = N_Gram_CGTGA
cnt = 24	feature = 545	correl = 0.0660573	descr = N_Gram_GTGTC
cnt = 25	feature = 314	correl = 0.0730871	descr = N_Gram_CGACA
cnt = 26	feature = 326	correl = 0.0569187	descr = N_Gram_CGCTA
cnt = 27	feature = 664	correl = 0.0646514	descr = N_Gram_TTAAC
cnt = 28	feature = 637	correl = 0.0519979	descr = N_Gram_TGCCG
cnt = 29	feature = 518	correl = 0.0502545	descr = N_Gram_GTATA
cnt = 30	feature = 324	correl = 0.0449682	descr = N_Gram_CGCCA
cnt = 31	feature = 289	correl = 0.0449682	descr = N_Gram_CCCCG
cnt = 32	feature = 593	correl = 0.0519979	descr = N_Gram_TCCCG
cnt = 33	feature = 502	correl = 0.0449682	descr = N_Gram_GGGCT
cnt = 34	feature = 455	correl = 0.0449682	descr = N_Gram_GCGTA
cnt = 35	feature = 541	correl = 0.10346	descr = N_Gram_GTGGC
cnt = 36	feature = 396	correl = -0.0682858	descr = N_Gram_GACCC
cnt = 37	feature = 606	correl = 0.0815678	descr = N_Gram_TCGGA
cnt = 38	feature = 624	correl = 0.051018	descr = N_Gram_TGAAA
cnt = 39	feature = 386	correl = 0.0526599	descr = N_Gram_GAAAC
cnt = 40	feature = 387	correl = 0.101005	descr = N_Gram_GAAAG
cnt = 41	feature = 508	correl = -0.0539773	descr = N_Gram_GGGTT
cnt = 42	feature = 286	correl = 0.0837304	descr = N_Gram_CCCAC
cnt = 43	feature = 331	correl = 0.0675379	descr = N_Gram_CGGAT
cnt = 44	feature = 270	correl = -0.0492301	descr = N_Gram_CATGC
cnt = 45	feature = 506	correl = 0.0515649	descr = N_Gram_GGGGG
cnt = 46	feature = 334	correl = 0.0495723	descr = N_Gram_CGGCC
cnt = 47	feature = 276	correl = 0.051351	descr = N_Gram_CCAAT
cnt = 48	feature = 554	correl = 0.0505966	descr = N_Gram_GTTTC
cnt = 49	feature = 547	correl = 0.0885336	descr = N_Gram_GTTAA
cnt = 50	feature = 612	correl = 0.0562657	descr = N_Gram_TCTAC
cnt = 51	feature = 471	correl = -0.0616619	descr = N_Gram_GGAAC
cnt = 52	feature = 392	correl = 0.075687	descr = N_Gram_GAATC
cnt = 53	feature = 272	correl = -0.0595348	descr = N_Gram_CATGT
cnt = 54	feature = 322	correl = 0.0783266	descr = N_Gram_CGCAA
cnt = 55	feature = 548	correl = -0.0789846	descr = N_Gram_GTTAC
cnt = 56	feature = 375	correl = -0.12982	descr = N_Gram_CTTAT
cnt = 57	feature = 251	correl = 0.0619849	descr = N_Gram_CACCA
cnt = 58	feature = 218	correl = -0.0564014	descr = N_Gram_ATCAT
cnt = 59	feature = 510	correl = -0.0998537	descr = N_Gram_GGTAA
cnt = 60	feature = 655	correl = -0.0721152	descr = N_Gram_TGTCA
cnt = 61	feature = 341	correl = -0.0704385	descr = N_Gram_CGTAA
cnt = 62	feature = 321	correl = -0.0495078	descr = N_Gram_CGATG
cnt = 63	feature = 464	correl = 0.0802708	descr = N_Gram_GCTGG
cnt = 64	feature = 594	correl = 0.0467614	descr = N_Gram_TCCGA
cnt = 65	feature = 160	correl = -0.0676986	descr = N_Gram_ACGCA
cnt = 66	feature = 650	correl = 0.0462397	descr = N_Gram_TGGGT
cnt = 67	feature = 403	correl = -0.0587427	descr = N_Gram_GAGCA
cnt = 68	feature = 540	correl = 0.0440189	descr = N_Gram_GTGGA
cnt = 69	feature = 391	correl = -0.0494498	descr = N_Gram_GAATA
cnt = 70	feature = 399	correl = 0.0885336	descr = N_Gram_GACGG
cnt = 71	feature = 685	correl = -0.053953	descr = N_Gram_TTGGA
cnt = 72	feature = 303	correl = 0.0542474	descr = N_Gram_CCTAT
cnt = 73	feature = 512	correl = 0.0645362	descr = N_Gram_GGTCA
cnt = 74	feature = 221	correl = -0.0987368	descr = N_Gram_ATCGG
cnt = 75	feature = 367	correl = 0.0617716	descr = N_Gram_CTCGG
cnt = 76	feature = 344	correl = -0.0455014	descr = N_Gram_CGTCC
cnt = 77	feature = 244	correl = 0.0824092	descr = N_Gram_CAAGG
cnt = 78	feature = 500	correl = 0.104338	descr = N_Gram_GGGCC
cnt = 79	feature = 479	correl = 0.0651709	descr = N_Gram_GGATT
cnt = 80	feature = 427	correl = 0.0606168	descr = N_Gram_GCAAA
cnt = 81	feature = 536	correl = 0.0573867	descr = N_Gram_GTGCA
cnt = 82	feature = 335	correl = 0.0605801	descr = N_Gram_CGGCG
cnt = 83	feature = 255	correl = 0.055695	descr = N_Gram_CACGT
cnt = 84	feature = 353	correl = 0.0449682	descr = N_Gram_CTAAA
cnt = 85	feature = 304	correl = 0.0669317	descr = N_Gram_CCTCA
cnt = 86	feature = 528	correl = -0.0459964	descr = N_Gram_GTCGC
cnt = 87	feature = 301	correl = -0.0541916	descr = N_Gram_CCGTC
cnt = 88	feature = 551	correl = 0.0446926	descr = N_Gram_GTTGC
cnt = 89	feature = 211	correl = 0.0544521	descr = N_Gram_ATACA
cnt = 90	feature = 516	correl = 0.0482489	descr = N_Gram_GTAAA
cnt = 91	feature = 572	correl = -0.0628149	descr = N_Gram_TAGAT
cnt = 92	feature = 591	correl = 0.0607957	descr = N_Gram_TCCCA
cnt = 93	feature = 690	correl = 0.0451248	descr = N_Gram_TTTCA
cnt = 94	feature = 649	correl = 0.0880164	descr = N_Gram_TGGGG
cnt = 95	feature = 485	correl = 0.0887869	descr = N_Gram_GGCCC
cnt = 96	feature = 580	correl = 0.0443521	descr = N_Gram_TCAAA
cnt = 97	feature = 424	correl = -0.102162	descr = N_Gram_GATTT
cnt = 98	feature = 607	correl = 0.0941762	descr = N_Gram_TCGGC
cnt = 99	feature = 357	correl = 0.0646514	descr = N_Gram_CTATA
cnt = 100	feature = 538	correl = 0.0840186	descr = N_Gram_GTGCT
cnt = 101	feature = 351	correl = 0.113046	descr = N_Gram_CGTTT
cnt = 102	feature = 411	correl = 0.0457339	descr = N_Gram_GATAC
cnt = 103	feature = 549	correl = 0.0792911	descr = N_Gram_GTTCC
cnt = 104	feature = 628	correl = 0.0501996	descr = N_Gram_TGAGT
cnt = 105	feature = 666	correl = -0.0735061	descr = N_Gram_TTACC
cnt = 106	feature = 444	correl = -0.0562598	descr = N_Gram_GCCGT
cnt = 107	feature = 412	correl = 0.0664029	descr = N_Gram_GATAT
cnt = 108	feature = 290	correl = 0.0460393	descr = N_Gram_CCCCT
cnt = 109	feature = 317	correl = 0.0852619	descr = N_Gram_CGAGG
cnt = 110	feature = 652	correl = 0.0492583	descr = N_Gram_TGGTA
cnt = 111	feature = 654	correl = 0.0589823	descr = N_Gram_TGTAA
cnt = 112	feature = 231	correl = 0.04675	descr = N_Gram_ATTCT
cnt = 113	feature = 446	correl = 0.135114	descr = N_Gram_GCCTT
cnt = 114	feature = 278	correl = -0.0570146	descr = N_Gram_CCACG
cnt = 115	feature = 492	correl = 0.132497	descr = N_Gram_GGCTT
cnt = 116	feature = 608	correl = -0.0587729	descr = N_Gram_TCGGT
cnt = 117	feature = 292	correl = 0.0686314	descr = N_Gram_CCCGC
cnt = 118	feature = 432	correl = -0.0624977	descr = N_Gram_GCAGA
cnt = 119	feature = 687	correl = -0.0611295	descr = N_Gram_TTGTA
cnt = 120	feature = 421	correl = -0.0692106	descr = N_Gram_GATTA
cnt = 121	feature = 395	correl = 0.0835581	descr = N_Gram_GACAG
cnt = 122	feature = 602	correl = -0.112239	descr = N_Gram_TCGAG
cnt = 123	feature = 260	correl = 0.0651491	descr = N_Gram_CAGGA
cnt = 124	feature = 477	correl = 0.0892608	descr = N_Gram_GGAGT
cnt = 125	feature = 575	correl = -0.0683995	descr = N_Gram_TATAC
cnt = 126	feature = 419	correl = 0.0628004	descr = N_Gram_GATGT
cnt = 127	feature = 544	correl = 0.0470247	descr = N_Gram_GTGTA
cnt = 128	feature = 382	correl = 0.0573149	descr = N_Gram_CTTGG
cnt = 129	feature = 501	correl = 0.0775068	descr = N_Gram_GGGCG
cnt = 130	feature = 522	correl = 0.176159	descr = N_Gram_GTCAG
cnt = 131	feature = 448	correl = 0.0443714	descr = N_Gram_GCGAG
cnt = 132	feature = 499	correl = 0.0515649	descr = N_Gram_GGGCA
cnt = 133	feature = 438	correl = 0.0486014	descr = N_Gram_GCCAG
cnt = 134	feature = 249	correl = 0.057715	descr = N_Gram_CACAT
cnt = 135	feature = 226	correl = -0.050257	descr = N_Gram_ATGCT
cnt = 136	feature = 660	correl = -0.0516097	descr = N_Gram_TGTTA
cnt = 137	feature = 258	correl = 0.111347	descr = N_Gram_CAGCG
cnt = 138	feature = 342	correl = -0.0676986	descr = N_Gram_CGTAC
cnt = 139	feature = 422	correl = 0.0574943	descr = N_Gram_GATTC
cnt = 140	feature = 248	correl = 0.0831468	descr = N_Gram_CACAG
cnt = 141	feature = 222	correl = 0.0596296	descr = N_Gram_ATCTG
cnt = 142	feature = 210	correl = -0.138491	descr = N_Gram_ATAAG
cnt = 143	feature = 636	correl = 0.0443758	descr = N_Gram_TGCAG
cnt = 144	feature = 630	correl = 0.0538479	descr = N_Gram_TGATA
cnt = 145	feature = 634	correl = 0.107316	descr = N_Gram_TGCAA
cnt = 146	feature = 442	correl = 0.0582599	descr = N_Gram_GCCGC
cnt = 147	feature = 659	correl = 0.0943639	descr = N_Gram_TGTGG
cnt = 148	feature = 568	correl = 0.0722218	descr = N_Gram_TACGA
cnt = 149	feature = 305	correl = -0.066356	descr = N_Gram_CCTCC
cnt = 150	feature = 459	correl = 0.0860458	descr = N_Gram_GCTAT
cnt = 151	feature = 277	correl = 0.058304	descr = N_Gram_CCACC
cnt = 152	feature = 394	correl = 0.0443673	descr = N_Gram_GACAC
cnt = 153	feature = 641	correl = 0.0649505	descr = N_Gram_TGGAC
cnt = 154	feature = 648	correl = 0.0529725	descr = N_Gram_TGGGA
cnt = 155	feature = 447	correl = -0.0770329	descr = N_Gram_GCGAC
cnt = 156	feature = 573	correl = 0.0878122	descr = N_Gram_TAGCA
cnt = 157	feature = 233	correl = 0.0914607	descr = N_Gram_ATTGT
cnt = 158	feature = 610	correl = 0.0589902	descr = N_Gram_TCGTT
cnt = 159	feature = 264	correl = 0.0563955	descr = N_Gram_CAGTT
cnt = 160	feature = 525	correl = 0.0510769	descr = N_Gram_GTCCC
cnt = 161	feature = 619	correl = -0.136862	descr = N_Gram_TCTTA
cnt = 162	feature = 236	correl = -0.151901	descr = N_Gram_ATTTT
cnt = 163	feature = 436	correl = 0.120019	descr = N_Gram_GCATC
cnt = 164	feature = 360	correl = 0.0787784	descr = N_Gram_CTCAA
cnt = 165	feature = 329	correl = 0.0665538	descr = N_Gram_CGGAA
cnt = 166	feature = 496	correl = 0.105989	descr = N_Gram_GGGAC
cnt = 167	feature = 268	correl = -0.0775616	descr = N_Gram_CATCG
cnt = 168	feature = 365	correl = 0.0441969	descr = N_Gram_CTCCC
cnt = 169	feature = 574	correl = -0.0523682	descr = N_Gram_TAGCC
cnt = 170	feature = 588	correl = 0.0839366	descr = N_Gram_TCCAA
cnt = 171	feature = 453	correl = 0.0592659	descr = N_Gram_GCGGG
cnt = 172	feature = 433	correl = 0.0467627	descr = N_Gram_GCAGC
cnt = 173	feature = 561	correl = -0.0781489	descr = N_Gram_TAAGA
cnt = 174	feature = 229	correl = -0.057465	descr = N_Gram_ATTAC
cnt = 175	feature = 345	correl = -0.113766	descr = N_Gram_CGTCG
cnt = 176	feature = 224	correl = -0.0530164	descr = N_Gram_ATGAT
cnt = 177	feature = 404	correl = -0.0480222	descr = N_Gram_GAGCC
cnt = 178	feature = 487	correl = 0.133509	descr = N_Gram_GGCCT
cnt = 179	feature = 206	correl = 0.0449845	descr = N_Gram_AGTTG
cnt = 180	feature = 563	correl = -0.140999	descr = N_Gram_TAAGT
cnt = 181	feature = 635	correl = 0.0951233	descr = N_Gram_TGCAC
cnt = 182	feature = 340	correl = 0.0567705	descr = N_Gram_CGGTT
cnt = 183	feature = 451	correl = 0.0787735	descr = N_Gram_GCGGA
cnt = 184	feature = 306	correl = 0.0601988	descr = N_Gram_CCTCG
cnt = 185	feature = 529	correl = 0.0984847	descr = N_Gram_GTCGG
cnt = 186	feature = 681	correl = -0.0471707	descr = N_Gram_TTGAG
cnt = 187	feature = 674	correl = -0.0732794	descr = N_Gram_TTCGG
cnt = 188	feature = 228	correl = 0.0440098	descr = N_Gram_ATGTG
cnt = 189	feature = 316	correl = -0.0971012	descr = N_Gram_CGACG
cnt = 190	feature = 214	correl = 0.0465649	descr = N_Gram_ATAGC
cnt = 191	feature = 470	correl = 0.120378	descr = N_Gram_GGAAA
cnt = 192	feature = 440	correl = 0.0894919	descr = N_Gram_GCCCG
cnt = 193	feature = 418	correl = -0.0582449	descr = N_Gram_GATGC
cnt = 194	feature = 428	correl = 0.102243	descr = N_Gram_GCAAC
cnt = 195	feature = 310	correl = -0.0453945	descr = N_Gram_CCTTG
cnt = 196	feature = 241	correl = 0.0619327	descr = N_Gram_CAAAG
cnt = 197	feature = 348	correl = 0.125823	descr = N_Gram_CGTGC
cnt = 198	feature = 466	correl = 0.0483151	descr = N_Gram_GCTTT
cnt = 199	feature = 337	correl = 0.107255	descr = N_Gram_CGGGA
cnt = 200	feature = 368	correl = -0.0609544	descr = N_Gram_CTCTC
cnt = 201	feature = 235	correl = -0.0597821	descr = N_Gram_ATTTG
cnt = 202	feature = 362	correl = -0.0635266	descr = N_Gram_CTCAT
cnt = 203	feature = 325	correl = 0.0934479	descr = N_Gram_CGCCG
cnt = 204	feature = 680	correl = -0.0661787	descr = N_Gram_TTGAC
cnt = 205	feature = 646	correl = 0.128554	descr = N_Gram_TGGCT
cnt = 206	feature = 672	correl = 0.0995633	descr = N_Gram_TTCCA
cnt = 207	feature = 542	correl = 0.0777524	descr = N_Gram_GTGGT
cnt = 208	feature = 388	correl = 0.107194	descr = N_Gram_GAAGA
cnt = 209	feature = 583	correl = 0.0570043	descr = N_Gram_TCAGC
cnt = 210	feature = 318	correl = -0.0778583	descr = N_Gram_CGAGT
cnt = 211	feature = 361	correl = 0.0546877	descr = N_Gram_CTCAC
cnt = 212	feature = 505	correl = 0.0672489	descr = N_Gram_GGGGC
cnt = 213	feature = 484	correl = 0.0769144	descr = N_Gram_GGCCA
cnt = 214	feature = 476	correl = 0.0768074	descr = N_Gram_GGAGC
cnt = 215	feature = 478	correl = -0.0842352	descr = N_Gram_GGATC
cnt = 216	feature = 356	correl = 0.087417	descr = N_Gram_CTAT
cnt = 217	feature = 482	correl = 0.0821174	descr = N_Gram_GGCAT
cnt = 218	feature = 384	correl = 0.103084	descr = N_Gram_CTTTG
cnt = 219	feature = 584	correl = 0.117818	descr = N_Gram_TCAGT
cnt = 220	feature = 684	correl = -0.131021	descr = N_Gram_TTGCG
cnt = 221	feature = 576	correl = -0.0485679	descr = N_Gram_TATC
cnt = 222	feature = 417	correl = -0.0670206	descr = N_Gram_GATGA
cnt = 223	feature = 439	correl = 0.0506046	descr = N_Gram_GCCAT
cnt = 224	feature = 617	correl = 0.0583563	descr = N_Gram_TCTGG
cnt = 225	feature = 490	correl = 0.0962544	descr = N_Gram_GGCGG
cnt = 226	feature = 252	correl = 0.0534775	descr = N_Gram_CACCT
cnt = 227	feature = 517	correl = -0.050279	descr = N_Gram_GTAAG
cnt = 228	feature = 463	correl = 0.065488	descr = N_Gram_GCTGC
cnt = 229	feature = 653	correl = 0.0514986	descr = N_Gram_TGGTC
cnt = 230	feature = 407	correl = 0.0645523	descr = N_Gram_GAGGT
cnt = 231	feature = 397	correl = 0.0525953	descr = N_Gram_GACCG
cnt = 232	feature = 552	correl = 0.107286	descr = N_Gram_GTTGG
cnt = 233	feature = 309	correl = -0.0859899	descr = N_Gram_CCTTC
cnt = 234	feature = 603	correl = -0.0488526	descr = N_Gram_TCGC
cnt = 235	feature = 656	correl = 0.0462656	descr = N_Gram_TGTCC
cnt = 236	feature = 609	correl = -0.0517309	descr = N_Gram_TCGTC
cnt = 237	feature = 257	correl = 0.0821472	descr = N_Gram_CAGCA
cnt = 238	feature = 400	correl = -0.0804408	descr = N_Gram_GACGT
cnt = 239	feature = 504	correl = 0.0613934	descr = N_Gram_GGGGA
cnt = 240	feature = 295	correl = 0.0442816	descr = N_Gram_CCGA
cnt = 241	feature = 267	correl = 0.10584	descr = N_Gram_CATCC
cnt = 242	feature = 207	correl = -0.0726713	descr = N_Gram_AGTTT
cnt = 243	feature = 274	correl = 0.053807	descr = N_Gram_CCAAA
cnt = 244	feature = 81	correl = 0.0527181	descr = Xue_Structure_Feature_C101
cnt = 245	feature = 405	correl = 0.0907503	descr = N_Gram_GAGCT
cnt = 246	feature = 697	correl = -0.0663268	descr = N_Gram_TTTTG
cnt = 247	feature = 449	correl = 0.044227	descr = N_Gram_GCGCC
cnt = 248	feature = 565	correl = -0.0510509	descr = N_Gram_TAATC
cnt = 249	feature = 614	correl = -0.0562052	descr = N_Gram_TCTCA
cnt = 250	feature = 553	correl = -0.0707453	descr = N_Gram_GTTGT
cnt = 251	feature = 527	correl = -0.103909	descr = N_Gram_GTCGA
cnt = 252	feature = 497	correl = 0.11304	descr = N_Gram_GGGAG
cnt = 253	feature = 383	correl = 0.0711122	descr = N_Gram_CTTTA
cnt = 254	feature = 225	correl = -0.0755016	descr = N_Gram_ATGC
cnt = 255	feature = 242	correl = 0.069126	descr = N_Gram_CAAG
cnt = 256	feature = 16	correl = -0.163482	descr = Position_Specific_Bin_Base_5_Base_A
cnt = 257	feature = 283	correl = 0.0648749	descr = N_Gram_CCATC
cnt = 258	feature = 254	correl = -0.0749098	descr = N_Gram_CACGA
cnt = 259	feature = 209	correl = -0.102279	descr = N_Gram_ATAA
cnt = 260	feature = 644	correl = 0.114355	descr = N_Gram_TGGCC
cnt = 261	feature = 595	correl = -0.0851382	descr = N_Gram_TCCGG
cnt = 262	feature = 23	correl = 0.0501959	descr = Position_Specific_Bin_Base_9_Base_G
cnt = 263	feature = 371	correl = 0.0512498	descr = N_Gram_CTGGA
cnt = 264	feature = 37	correl = -0.0583953	descr = Position_Specific_Bin_Base_17_Base_A
cnt = 265	feature = 393	correl = 0.0637904	descr = N_Gram_GACA
cnt = 266	feature = 488	correl = -0.0519246	descr = N_Gram_GGCGA
cnt = 267	feature = 515	correl = 0.0626085	descr = N_Gram_GGTTG
cnt = 268	feature = 543	correl = 0.0650619	descr = N_Gram_GTGT
cnt = 269	feature = 430	correl = 0.0933505	descr = N_Gram_GCAC
cnt = 270	feature = 259	correl = -0.136766	descr = N_Gram_CAGCT
cnt = 271	feature = 29	correl = 0.0954761	descr = Position_Specific_Bin_Base_12_Base_G
cnt = 272	feature = 632	correl = -0.135808	descr = N_Gram_TGATT
cnt = 273	feature = 15	correl = 0.0443883	descr = Position_Specific_Bin_Base_4_Base_T
cnt = 274	feature = 39	correl = 0.0760799	descr = Position_Specific_Bin_Base_17_Base_G
cnt = 275	feature = 409	correl = -0.0567896	descr = N_Gram_GAGTT
cnt = 276	feature = 13	correl = 0.0861806	descr = Position_Specific_Bin_Base_3_Base_C
cnt = 277	feature = 285	correl = 0.0575112	descr = N_Gram_CCCA
cnt = 278	feature = 22	correl = 0.0631113	descr = Position_Specific_Bin_Base_8_Base_T
cnt = 279	feature = 34	correl = 0.123904	descr = Position_Specific_Bin_Base_14_Base_T
cnt = 280	feature = 390	correl = -0.075542	descr = N_Gram_GAAGT
cnt = 281	feature = 620	correl = -0.134689	descr = N_Gram_TCTTC
cnt = 282	feature = 410	correl = 0.0791311	descr = N_Gram_GATA
cnt = 283	feature = 370	correl = 0.106199	descr = N_Gram_CTGCA
cnt = 284	feature = 19	correl = -0.0959675	descr = Position_Specific_Bin_Base_6_Base_A
cnt = 285	feature = 219	correl = -0.0845956	descr = N_Gram_ATCG
cnt = 286	feature = 339	correl = -0.0996711	descr = N_Gram_CGGTA
cnt = 287	feature = 291	correl = 0.0965253	descr = N_Gram_CCCG
cnt = 288	feature = 232	correl = 0.0564979	descr = N_Gram_ATTG
cnt = 289	feature = 473	correl = 0.120945	descr = N_Gram_GGACC
cnt = 290	feature = 269	correl = 0.115633	descr = N_Gram_CATCT
cnt = 291	feature = 645	correl = -0.0787881	descr = N_Gram_TGGCG
cnt = 292	feature = 42	correl = 0.108294	descr = Position_Specific_Bin_Base_18_Base_C
cnt = 293	feature = 647	correl = 0.106561	descr = N_Gram_TGGG
cnt = 294	feature = 319	correl = -0.0501978	descr = N_Gram_CGAT
cnt = 295	feature = 30	correl = -0.125699	descr = Position_Specific_Bin_Base_12_Base_T
cnt = 296	feature = 426	correl = 0.125602	descr = N_Gram_GCAA
cnt = 297	feature = 11	correl = 0.0887967	descr = Position_Specific_Bin_Base_2_Base_T
cnt = 298	feature = 686	correl = 0.0504726	descr = N_Gram_TTGGC
cnt = 299	feature = 24	correl = -0.0518313	descr = Position_Specific_Bin_Base_9_Base_T
cnt = 300	feature = 413	correl = -0.118259	descr = N_Gram_GATC
cnt = 301	feature = 435	correl = 0.0777539	descr = N_Gram_GCAT
cnt = 302	feature = 38	correl = 0.0721528	descr = Position_Specific_Bin_Base_17_Base_C
cnt = 303	feature = 21	correl = -0.0500264	descr = Position_Specific_Bin_Base_8_Base_C
cnt = 304	feature = 33	correl = -0.117847	descr = Position_Specific_Bin_Base_14_Base_A
cnt = 305	feature = 74	correl = 0.0666822	descr = Fold_of_RNAi_Sequence_Pos_14
cnt = 306	feature = 511	correl = 0.0456596	descr = N_Gram_GGTC
cnt = 307	feature = 52	correl = -0.177172	descr = Gibbs_of_Target_Sequence__Pos_7_Step_1
cnt = 308	feature = 625	correl = -0.0658539	descr = N_Gram_TGAAG
cnt = 309	feature = 298	correl = 0.127913	descr = N_Gram_CCGGG
cnt = 310	feature = 32	correl = 0.114941	descr = Position_Specific_Bin_Base_13_Base_C
cnt = 311	feature = 531	correl = -0.0770362	descr = N_Gram_GTCTT
cnt = 312	feature = 27	correl = -0.100832	descr = Position_Specific_Bin_Base_12_Base_A
cnt = 313	feature = 8	correl = -0.0555671	descr = Position_Specific_Bin_Base_2_Base_A
cnt = 314	feature = 590	correl = 0.077493	descr = N_Gram_TCCC
cnt = 315	feature = 44	correl = -0.0879745	descr = Position_Specific_Bin_Base_18_Base_T
cnt = 316	feature = 47	correl = 0.257958	descr = Gibbs_of_Target_Sequence__Pos_2_Step_1
cnt = 317	feature = 12	correl = -0.0962854	descr = Position_Specific_Bin_Base_3_Base_A
cnt = 318	feature = 105	correl = -0.0662083	descr = Fold_of_Target_NoBeginbrace_noends_Pos_7
cnt = 319	feature = 589	correl = -0.129991	descr = N_Gram_TCCAG
cnt = 320	feature = 692	correl = -0.0498802	descr = N_Gram_TTTCG
cnt = 321	feature = 82	correl = 0.0855275	descr = Xue_Structure_Feature_C010
cnt = 322	feature = 40	correl = -0.0779228	descr = Position_Specific_Bin_Base_17_Base_T
cnt = 323	feature = 539	correl = 0.108871	descr = N_Gram_GTGG
cnt = 324	feature = 250	correl = 0.072337	descr = N_Gram_CACC
cnt = 325	feature = 69	correl = 0.0808422	descr = Fold_of_RNAi_Sequence_Pos_9
cnt = 326	feature = 465	correl = 0.0661162	descr = N_Gram_GCTT
cnt = 327	feature = 18	correl = 0.0744944	descr = Position_Specific_Bin_Base_5_Base_G
cnt = 328	feature = 693	correl = -0.115847	descr = N_Gram_TTTCT
cnt = 329	feature = 36	correl = 0.134421	descr = Position_Specific_Bin_Base_16_Base_C
cnt = 330	feature = 14	correl = -0.0644476	descr = Position_Specific_Bin_Base_4_Base_A
cnt = 331	feature = 71	correl = 0.0698322	descr = Fold_of_RNAi_Sequence_Pos_11
cnt = 332	feature = 564	correl = -0.059179	descr = N_Gram_TAAT
cnt = 333	feature = 10	correl = -0.0815042	descr = Position_Specific_Bin_Base_2_Base_G
cnt = 334	feature = 328	correl = 0.0916432	descr = N_Gram_CGGA
cnt = 335	feature = 78	correl = 0.130657	descr = Xue_Structure_Feature_A101
cnt = 336	feature = 667	correl = -0.0665497	descr = N_Gram_TTAT
cnt = 337	feature = 380	correl = -0.0819458	descr = N_Gram_CTTGA
cnt = 338	feature = 54	correl = -0.0974245	descr = Gibbs_of_Target_Sequence__Pos_13_Step_1
cnt = 339	feature = 657	correl = 0.0615904	descr = N_Gram_TGTG
cnt = 340	feature = 600	correl = -0.0892165	descr = N_Gram_TCGA
cnt = 341	feature = 25	correl = -0.0440001	descr = Position_Specific_Bin_Base_10_Base_C
cnt = 342	feature = 514	correl = 0.0453198	descr = N_Gram_GGTT
cnt = 343	feature = 9	correl = 0.0635599	descr = Position_Specific_Bin_Base_2_Base_C
cnt = 344	feature = 441	correl = 0.0670364	descr = N_Gram_GCCG
cnt = 345	feature = 280	correl = -0.112404	descr = N_Gram_CCAGC
cnt = 346	feature = 136	correl = -0.0906064	descr = N_Gram_AATC
cnt = 347	feature = 20	correl = 0.110323	descr = Position_Specific_Bin_Base_6_Base_C
cnt = 348	feature = 56	correl = -0.102628	descr = Gibbs_of_Target_Sequence__Pos_17_Step_1
cnt = 349	feature = 491	correl = 0.0560989	descr = N_Gram_GGCT
cnt = 350	feature = 75	correl = 0.0689268	descr = Fold_of_RNAi_Sequence_Pos_15
cnt = 351	feature = 261	correl = 0.147988	descr = N_Gram_CAGT
cnt = 352	feature = 234	correl = -0.107219	descr = N_Gram_ATTT
cnt = 353	feature = 17	correl = 0.104264	descr = Position_Specific_Bin_Base_5_Base_C
cnt = 354	feature = 300	correl = 0.0601673	descr = N_Gram_CCGT
cnt = 355	feature = 633	correl = 0.114278	descr = N_Gram_TGCA
cnt = 356	feature = 469	correl = 0.0772798	descr = N_Gram_GGAA
cnt = 357	feature = 616	correl = -0.123394	descr = N_Gram_TCTCT
cnt = 358	feature = 523	correl = -0.0442978	descr = N_Gram_GTCC
cnt = 359	feature = 223	correl = -0.0511087	descr = N_Gram_ATGA
cnt = 360	feature = 35	correl = -0.112333	descr = Position_Specific_Bin_Base_16_Base_A
cnt = 361	feature = 454	correl = -0.0755293	descr = N_Gram_GCGT
cnt = 362	feature = 313	correl = -0.0449112	descr = N_Gram_CGAC
cnt = 363	feature = 41	correl = -0.276199	descr = Position_Specific_Bin_Base_18_Base_A
cnt = 364	feature = 49	correl = -0.0443689	descr = Gibbs_of_Target_Sequence__Pos_4_Step_1
cnt = 365	feature = 481	correl = 0.0475912	descr = N_Gram_GGCA
cnt = 366	feature = 503	correl = 0.0659145	descr = N_Gram_GGGG
cnt = 367	feature = 68	correl = 0.0675637	descr = Fold_of_RNAi_Sequence_Pos_6
cnt = 368	feature = 560	correl = -0.114559	descr = N_Gram_TAAG
cnt = 369	feature = 472	correl = 0.119878	descr = N_Gram_GGAC
cnt = 370	feature = 461	correl = -0.0794271	descr = N_Gram_GCTCC
cnt = 371	feature = 569	correl = -0.0659975	descr = N_Gram_TACT
cnt = 372	feature = 64	correl = 0.199608	descr = Fold_of_RNAi_Sequence_Pos_1
cnt = 373	feature = 651	correl = 0.072549	descr = N_Gram_TGGT
cnt = 374	feature = 420	correl = -0.0524281	descr = N_Gram_GATT
cnt = 375	feature = 281	correl = 0.055597	descr = N_Gram_CCAT
cnt = 376	feature = 598	correl = -0.129877	descr = N_Gram_TCCTT
cnt = 377	feature = 691	correl = -0.0655038	descr = N_Gram_TTTCC
cnt = 378	feature = 416	correl = -0.0440887	descr = N_Gram_GATG
cnt = 379	feature = 58	correl = -0.300939	descr = Gibbs_of_Target_Sequence__Pos_19_Step_1
cnt = 380	feature = 77	correl = 0.0838065	descr = Xue_Structure_Feature_A100
cnt = 381	feature = 498	correl = 0.131823	descr = N_Gram_GGGC
cnt = 382	feature = 475	correl = 0.10991	descr = N_Gram_GGAG
cnt = 383	feature = 76	correl = 0.062412	descr = Xue_Structure_Feature_A111
cnt = 384	feature = 51	correl = -0.129197	descr = Gibbs_of_Target_Sequence__Pos_6_Step_1
cnt = 385	feature = 28	correl = 0.139325	descr = Position_Specific_Bin_Base_12_Base_C
cnt = 386	feature = 70	correl = 0.073527	descr = Fold_of_RNAi_Sequence_Pos_10
cnt = 387	feature = 629	correl = -0.10678	descr = N_Gram_TGAT
cnt = 388	feature = 535	correl = 0.0729268	descr = N_Gram_GTGC
cnt = 389	feature = 364	correl = -0.105719	descr = N_Gram_CTCCA
cnt = 390	feature = 43	correl = 0.284592	descr = Position_Specific_Bin_Base_18_Base_G
cnt = 391	feature = 57	correl = -0.175519	descr = Gibbs_of_Target_Sequence__Pos_18_Step_1
cnt = 392	feature = 343	correl = -0.0872262	descr = N_Gram_CGTC
cnt = 393	feature = 72	correl = 0.122247	descr = Fold_of_RNAi_Sequence_Pos_12
cnt = 394	feature = 366	correl = -0.119804	descr = N_Gram_CTCCT
cnt = 395	feature = 483	correl = 0.161213	descr = N_Gram_GGCC
cnt = 396	feature = 526	correl = -0.0732084	descr = N_Gram_GTCG
cnt = 397	feature = 679	correl = -0.0585037	descr = N_Gram_TTGA
cnt = 398	feature = 450	correl = 0.0880005	descr = N_Gram_GCGG
cnt = 399	feature = 677	correl = -0.139967	descr = N_Gram_TTCTT
cnt = 400	feature = 676	correl = -0.204625	descr = N_Gram_TTCTC
cnt = 401	feature = 65	correl = 0.17487	descr = Fold_of_RNAi_Sequence_Pos_2
cnt = 402	feature = 266	correl = 0.0960116	descr = N_Gram_CATC
cnt = 403	feature = 323	correl = 0.0672541	descr = N_Gram_CGCC
cnt = 404	feature = 279	correl = -0.0828461	descr = N_Gram_CCAG
cnt = 405	feature = 67	correl = 0.0769865	descr = Fold_of_RNAi_Sequence_Pos_4
cnt = 406	feature = 379	correl = -0.0799413	descr = N_Gram_CTTG
cnt = 407	feature = 86	correl = 0.0801244	descr = Xue_Structure_Feature_G100
cnt = 408	feature = 615	correl = -0.11716	descr = N_Gram_TCTCC
cnt = 409	feature = 66	correl = 0.0894178	descr = Fold_of_RNAi_Sequence_Pos_3
cnt = 410	feature = 494	correl = 0.133216	descr = N_Gram_GGGA
cnt = 411	feature = 265	correl = 0.0729038	descr = N_Gram_CAT
cnt = 412	feature = 643	correl = 0.0451574	descr = N_Gram_TGGC
cnt = 413	feature = 696	correl = -0.152667	descr = N_Gram_TTTTC
cnt = 414	feature = 376	correl = -0.126568	descr = N_Gram_CTTC
cnt = 415	feature = 73	correl = 0.0923377	descr = Fold_of_RNAi_Sequence_Pos_13
cnt = 416	feature = 557	correl = -0.0817198	descr = N_Gram_TAA
cnt = 417	feature = 284	correl = 0.0495362	descr = N_Gram_CCC
cnt = 418	feature = 579	correl = 0.0699961	descr = N_Gram_TCA
cnt = 419	feature = 460	correl = -0.055655	descr = N_Gram_GCTC
cnt = 420	feature = 596	correl = -0.0890113	descr = N_Gram_TCCT
cnt = 421	feature = 312	correl = -0.0596474	descr = N_Gram_CGA
cnt = 422	feature = 458	correl = 0.0589688	descr = N_Gram_GCT
cnt = 423	feature = 308	correl = -0.0990473	descr = N_Gram_CCTT
cnt = 424	feature = 80	correl = 0.115545	descr = Xue_Structure_Feature_C110
cnt = 425	feature = 532	correl = 0.152702	descr = N_Gram_GTG
cnt = 426	feature = 695	correl = -0.15477	descr = N_Gram_TTTT
cnt = 427	feature = 425	correl = 0.128276	descr = N_Gram_GCA
cnt = 428	feature = 623	correl = -0.0742621	descr = N_Gram_TGA
cnt = 429	feature = 336	correl = 0.147416	descr = N_Gram_CGGG
cnt = 430	feature = 217	correl = -0.0656194	descr = N_Gram_ATC
cnt = 431	feature = 79	correl = 0.0735233	descr = Xue_Structure_Feature_C111
cnt = 432	feature = 599	correl = -0.109256	descr = N_Gram_TCG
cnt = 433	feature = 587	correl = -0.0822415	descr = N_Gram_TCCA
cnt = 434	feature = 509	correl = 0.0678959	descr = N_Gram_GGT
cnt = 435	feature = 578	correl = -0.114723	descr = N_Gram_TC
cnt = 436	feature = 493	correl = 0.167567	descr = N_Gram_GGG
cnt = 437	feature = 640	correl = 0.0942792	descr = N_Gram_TGG
cnt = 438	feature = 62	correl = -0.0600936	descr = PF_RNAi_Fold_3'Free_Count
cnt = 439	feature = 556	correl = -0.103953	descr = N_Gram_TA
cnt = 440	feature = 678	correl = -0.0702299	descr = N_Gram_TTG
cnt = 441	feature = 675	correl = -0.217997	descr = N_Gram_TTCT
cnt = 442	feature = 237	correl = 0.108921	descr = N_Gram_CA
cnt = 443	feature = 468	correl = 0.141089	descr = N_Gram_GGA
cnt = 444	feature = 437	correl = 0.0671955	descr = N_Gram_GCC
cnt = 445	feature = 618	correl = -0.116817	descr = N_Gram_TCTT
cnt = 446	feature = 61	correl = -0.150091	descr = PF_RNAi_Fold_5'Free_Count
cnt = 447	feature = 689	correl = -0.125157	descr = N_Gram_TTTC
cnt = 448	feature = 363	correl = -0.0971868	descr = N_Gram_CTCC
cnt = 449	feature = 688	correl = -0.0953816	descr = N_Gram_TTT
cnt = 450	feature = 327	correl = 0.0908169	descr = N_Gram_CGG
cnt = 451	feature = 373	correl = -0.125257	descr = N_Gram_CTT
cnt = 452	feature = 586	correl = -0.100889	descr = N_Gram_TCC
cnt = 453	feature = 611	correl = -0.105133	descr = N_Gram_TCT
cnt = 454	feature = 662	correl = -0.130387	descr = N_Gram_TT
cnt = 455	feature = 60	correl = -0.186888	descr = PF_RNAi_Fold_Energy
cnt = 456	feature = 467	correl = 0.168089	descr = N_Gram_GG
cnt = 457	feature = 83	correl = -0.0941193	descr = Xue_Structure_Feature_C000
cnt = 458	feature = 45	correl = -0.190273	descr = Gibbs_of_Target_Sequence_
num rows = 521
num_elements = 239139
*
optimization finished, #iter = 606
nu = 0.453922
obj = -36.260900, rho = -0.606390
nSV = 350, nBSV = 141
num rows = 58
num_elements = 26622
*
optimization finished, #iter = 56
nu = 0.483223
obj = -3.990484, rho = -0.417765
nSV = 49, nBSV = 11
*
optimization finished, #iter = 606
nu = 0.453922
obj = -36.260900, rho = -0.606390
nSV = 350, nBSV = 141
CFS merit scores = 1.32688
CFS merit scores = 1.60508
CFS merit scores = 1.85332
CFS merit scores = 2.07761
CFS merit scores = 2.27844
CFS merit scores = 2.46221
CFS merit scores = 2.63278
CFS merit scores = 2.78645
CFS merit scores = 2.9307
CFS merit scores = 3.06661
CFS merit scores = 3.19266
CFS merit scores = 3.31156
CFS merit scores = 3.425
CFS merit scores = 3.5341
CFS merit scores = 3.63947
CFS merit scores = 3.74171
CFS merit scores = 3.84106
CFS merit scores = 3.93777
CFS merit scores = 4.03186
CFS merit scores = 4.12362
CFS merit scores = 4.21317
CFS merit scores = 4.3007
CFS merit scores = 4.3863
CFS merit scores = 4.47009
CFS merit scores = 4.55193
CFS merit scores = 4.63196
CFS merit scores = 4.71041
CFS merit scores = 4.78729
CFS merit scores = 4.86278
CFS merit scores = 4.93692
CFS merit scores = 5.00884
CFS merit scores = 5.07718
CFS merit scores = 5.14391
CFS merit scores = 5.20911
CFS merit scores = 5.2722
CFS merit scores = 5.33143
CFS merit scores = 5.38944
CFS merit scores = 5.44646
CFS merit scores = 5.50207
CFS merit scores = 5.55644
CFS merit scores = 5.60813
CFS merit scores = 5.65773
CFS merit scores = 5.70447
CFS merit scores = 5.74985
CFS merit scores = 5.79388
CFS merit scores = 5.83571
CFS merit scores = 5.87673
CFS merit scores = 5.91553
CFS merit scores = 5.95299
CFS merit scores = 5.98645
CFS merit scores = 6.01779
CFS merit scores = 6.04759
CFS merit scores = 6.07468
CFS merit scores = 6.09639
CFS merit scores = 6.11645
CFS merit scores = 6.13647
CFS merit scores = 6.15591
CFS merit scores = 6.17495
CFS merit scores = 6.19337
CFS merit scores = 6.21095
CFS merit scores = 6.22837
CFS merit scores = 6.24541
CFS merit scores = 6.25921
CFS merit scores = 6.27284
CFS merit scores = 6.28563
CFS merit scores = 6.29606
CFS merit scores = 6.30513
CFS merit scores = 6.31426
CFS merit scores = 6.31963
CFS merit scores = 6.32516
CFS merit scores = 6.33057
CFS merit scores = 6.33564
CFS merit scores = 6.34085
CFS merit scores = 6.3455
CFS merit scores = 6.34533
CFS merit scores = 6.34542
CFS merit scores = 6.34594
CFS merit scores = 6.34489
CFS merit scores = 6.34441
CFS merit scores = 6.34451
CFS merit scores = 6.34452
CFS merit scores = 6.3431
CFS merit scores = 6.34124
CFS merit scores = 6.33979
CFS merit scores = 6.33887
CFS merit scores = 6.33829
CFS merit scores = 6.33823
CFS merit scores = 6.33847
CFS merit scores = 6.33871
CFS merit scores = 6.33886
CFS merit scores = 6.33942
CFS merit scores = 6.33978
CFS merit scores = 6.34037
CFS merit scores = 6.34093
CFS merit scores = 6.34135
CFS merit scores = 6.3413
CFS merit scores = 6.34132
CFS merit scores = 6.34172
CFS merit scores = 6.34123
CFS merit scores = 6.33987
CFS merit scores = 6.33827
CFS merit scores = 6.33641
CFS merit scores = 6.33447
CFS merit scores = 6.33251
CFS merit scores = 6.32976
CFS merit scores = 6.32655
CFS merit scores = 6.32342
CFS merit scores = 6.31972
CFS merit scores = 6.31593
CFS merit scores = 6.31237
CFS merit scores = 6.30848
CFS merit scores = 6.30399
CFS merit scores = 6.29915
CFS merit scores = 6.29427
CFS merit scores = 6.28982
CFS merit scores = 6.28572
CFS merit scores = 6.28048
CFS merit scores = 6.27497
CFS merit scores = 6.2698
CFS merit scores = 6.2649
CFS merit scores = 6.25958
CFS merit scores = 6.25428
CFS merit scores = 6.24783
CFS merit scores = 6.24147
CFS merit scores = 6.23418
CFS merit scores = 6.22678
CFS merit scores = 6.21953
CFS merit scores = 6.21181
CFS merit scores = 6.20391
CFS merit scores = 6.19618
CFS merit scores = 6.18859
CFS merit scores = 6.18132
CFS merit scores = 6.17341
CFS merit scores = 6.1658
CFS merit scores = 6.15853
CFS merit scores = 6.15104
CFS merit scores = 6.14285
CFS merit scores = 6.13497
CFS merit scores = 6.12724
CFS merit scores = 6.11956
CFS merit scores = 6.11155
CFS merit scores = 6.10371
CFS merit scores = 6.09609
CFS merit scores = 6.08802
CFS merit scores = 6.07993
CFS merit scores = 6.0722
CFS merit scores = 6.06468
CFS merit scores = 6.0561
CFS merit scores = 6.04767
CFS merit scores = 6.03943
CFS merit scores = 6.03103
CFS merit scores = 6.02216
CFS merit scores = 6.01348
CFS merit scores = 6.00459
CFS merit scores = 5.9957
CFS merit scores = 5.98709
CFS merit scores = 5.97862
CFS merit scores = 5.9695
CFS merit scores = 5.96077
CFS merit scores = 5.95221
CFS merit scores = 5.94351
CFS merit scores = 5.93426
CFS merit scores = 5.92461
CFS merit scores = 5.91487
CFS merit scores = 5.90534
CFS merit scores = 5.896
CFS merit scores = 5.88672
CFS merit scores = 5.87763
CFS merit scores = 5.86872
CFS merit scores = 5.85961
CFS merit scores = 5.85067
CFS merit scores = 5.84184
CFS merit scores = 5.83292
CFS merit scores = 5.82421
CFS merit scores = 5.81497
CFS merit scores = 5.80586
CFS merit scores = 5.79685
CFS merit scores = 5.78785
CFS merit scores = 5.77901
CFS merit scores = 5.76999
CFS merit scores = 5.76098
CFS merit scores = 5.75177
CFS merit scores = 5.74271
CFS merit scores = 5.73374
CFS merit scores = 5.72511
CFS merit scores = 5.7165
CFS merit scores = 5.70803
CFS merit scores = 5.69978
CFS merit scores = 5.69177
CFS merit scores = 5.68396
CFS merit scores = 5.67597
CFS merit scores = 5.66802
CFS merit scores = 5.66002
CFS merit scores = 5.6521
CFS merit scores = 5.64411
CFS merit scores = 5.63607
CFS merit scores = 5.6281
CFS merit scores = 5.61986
CFS merit scores = 5.61164
CFS merit scores = 5.60357
CFS merit scores = 5.59572
CFS merit scores = 5.58788
CFS merit scores = 5.58016
CFS merit scores = 5.5725
CFS merit scores = 5.56502
CFS merit scores = 5.55735
CFS merit scores = 5.54974
CFS merit scores = 5.54231
CFS merit scores = 5.53489
CFS merit scores = 5.52756
CFS merit scores = 5.51991
CFS merit scores = 5.51238
CFS merit scores = 5.50488
CFS merit scores = 5.49753
CFS merit scores = 5.49037
CFS merit scores = 5.48329
CFS merit scores = 5.47639
CFS merit scores = 5.4695
CFS merit scores = 5.46253
CFS merit scores = 5.4554
CFS merit scores = 5.44833
CFS merit scores = 5.44144
CFS merit scores = 5.43447
CFS merit scores = 5.42745
CFS merit scores = 5.42038
CFS merit scores = 5.41335
CFS merit scores = 5.40635
CFS merit scores = 5.39947
CFS merit scores = 5.39259
CFS merit scores = 5.38578
CFS merit scores = 5.37915
CFS merit scores = 5.37239
CFS merit scores = 5.36574
CFS merit scores = 5.35908
CFS merit scores = 5.35251
CFS merit scores = 5.34593
CFS merit scores = 5.33948
CFS merit scores = 5.333
CFS merit scores = 5.32659
CFS merit scores = 5.32018
CFS merit scores = 5.31385
CFS merit scores = 5.30752
CFS merit scores = 5.30114
CFS merit scores = 5.29471
CFS merit scores = 5.28837
CFS merit scores = 5.28217
CFS merit scores = 5.27599
CFS merit scores = 5.26993
CFS merit scores = 5.26384
CFS merit scores = 5.25784
CFS merit scores = 5.25188
CFS merit scores = 5.24584
CFS merit scores = 5.23997
CFS merit scores = 5.23405
CFS merit scores = 5.22788
CFS merit scores = 5.22175
CFS merit scores = 5.21564
CFS merit scores = 5.20962
CFS merit scores = 5.20365
CFS merit scores = 5.19768
CFS merit scores = 5.19177
CFS merit scores = 5.18593
CFS merit scores = 5.18012
CFS merit scores = 5.1742
CFS merit scores = 5.16824
CFS merit scores = 5.16213
CFS merit scores = 5.15599
CFS merit scores = 5.14997
CFS merit scores = 5.14404
CFS merit scores = 5.13822
CFS merit scores = 5.13246
CFS merit scores = 5.12676
CFS merit scores = 5.12092
CFS merit scores = 5.11503
CFS merit scores = 5.10909
CFS merit scores = 5.10299
CFS merit scores = 5.09701
CFS merit scores = 5.09076
CFS merit scores = 5.08463
CFS merit scores = 5.0786
CFS merit scores = 5.07247
CFS merit scores = 5.06638
CFS merit scores = 5.06035
CFS merit scores = 5.0544
CFS merit scores = 5.04826
CFS merit scores = 5.0422
CFS merit scores = 5.0359
CFS merit scores = 5.02973
CFS merit scores = 5.02342
CFS merit scores = 5.01705
CFS merit scores = 5.01074
CFS merit scores = 5.00444
CFS merit scores = 4.99823
CFS merit scores = 4.99203
CFS merit scores = 4.9857
CFS merit scores = 4.97924
CFS merit scores = 4.97285
CFS merit scores = 4.96631
CFS merit scores = 4.95987
CFS merit scores = 4.95335
CFS merit scores = 4.94693
CFS merit scores = 4.94047
CFS merit scores = 4.93408
CFS merit scores = 4.92763
CFS merit scores = 4.92114
CFS merit scores = 4.91454
CFS merit scores = 4.90796
CFS merit scores = 4.90147
CFS merit scores = 4.89493
CFS merit scores = 4.88819
CFS merit scores = 4.88142
CFS merit scores = 4.87465
CFS merit scores = 4.86761
CFS merit scores = 4.86065
CFS merit scores = 4.85371
CFS merit scores = 4.84681
CFS merit scores = 4.83994
CFS merit scores = 4.83279
CFS merit scores = 4.82547
CFS merit scores = 4.8182
CFS merit scores = 4.81104
CFS merit scores = 4.80387
CFS merit scores = 4.79656
CFS merit scores = 4.78916
CFS merit scores = 4.78013
CFS merit scores = 4.7712
CFS merit scores = 4.76216
CFS merit scores = 4.75301
CFS merit scores = 4.74371
CFS merit scores = 4.73447
CFS merit scores = 4.72539
CFS merit scores = 4.71622
CFS merit scores = 4.70707
CFS merit scores = 4.69775
CFS merit scores = 4.68843
CFS merit scores = 4.67913
CFS merit scores = 4.66988
CFS merit scores = 4.66001
CFS merit scores = 4.65017
CFS merit scores = 4.6396
CFS merit scores = 4.62906
CFS merit scores = 4.61539
cnt = 1	feature = 64	correl = -0.326885	descr = Gibbs_of_Target_Sequence__Pos_20_Step_1
cnt = 2	feature = 49	correl = 0.221931	descr = Gibbs_of_Target_Sequence__Pos_1_Step_1
cnt = 3	feature = 610	correl = -0.134548	descr = N_Gram_TCTTA
cnt = 4	feature = 417	correl = -0.116362	descr = N_Gram_GATC
cnt = 5	feature = 579	correl = 0.083755	descr = N_Gram_TCCAA
cnt = 6	feature = 564	correl = 0.0750991	descr = N_Gram_TATAT
cnt = 7	feature = 549	correl = 0.0487457	descr = N_Gram_TAAAG
cnt = 8	feature = 389	correl = 0.0647018	descr = N_Gram_CTTGT
cnt = 9	feature = 257	correl = 0.0566699	descr = N_Gram_CAAGC
cnt = 10	feature = 616	correl = 0.0454675	descr = N_Gram_TGACA
cnt = 11	feature = 266	correl = -0.0447139	descr = N_Gram_CACCC
cnt = 12	feature = 560	correl = 0.0454134	descr = N_Gram_TAGAC
cnt = 13	feature = 596	correl = -0.0492347	descr = N_Gram_TCGCA
cnt = 14	feature = 365	correl = 0.0625688	descr = N_Gram_CTATA
cnt = 15	feature = 594	correl = 0.0800287	descr = N_Gram_TCGAC
cnt = 16	feature = 324	correl = 0.0730035	descr = N_Gram_CGACA
cnt = 17	feature = 225	correl = 0.0680859	descr = N_Gram_ATACG
cnt = 18	feature = 305	correl = 0.0659783	descr = N_Gram_CCCTC
cnt = 19	feature = 583	correl = 0.051928	descr = N_Gram_TCCCG
cnt = 20	feature = 301	correl = 0.11434	descr = N_Gram_CCCCC
cnt = 21	feature = 505	correl = 0.0449028	descr = N_Gram_GGGGT
cnt = 22	feature = 308	correl = 0.0449028	descr = N_Gram_CCGCA
cnt = 23	feature = 501	correl = 0.0449028	descr = N_Gram_GGGCT
cnt = 24	feature = 456	correl = 0.0449028	descr = N_Gram_GCGTA
cnt = 25	feature = 598	correl = 0.0940791	descr = N_Gram_TCGGC
cnt = 26	feature = 353	correl = 0.0701934	descr = N_Gram_CGTGA
cnt = 27	feature = 363	correl = 0.0659783	descr = N_Gram_CTAGG
cnt = 28	feature = 303	correl = 0.051928	descr = N_Gram_CCCGC
cnt = 29	feature = 512	correl = 0.051928	descr = N_Gram_GGTGC
cnt = 30	feature = 400	correl = -0.0519043	descr = N_Gram_GACCC
cnt = 31	feature = 614	correl = 0.0509335	descr = N_Gram_TGAAA
cnt = 32	feature = 636	correl = 0.0878965	descr = N_Gram_TGGGG
cnt = 33	feature = 597	correl = 0.0733724	descr = N_Gram_TCGGA
cnt = 34	feature = 309	correl = 0.0551665	descr = N_Gram_CCGGC
cnt = 35	feature = 291	correl = 0.0512448	descr = N_Gram_CCAAT
cnt = 36	feature = 411	correl = 0.0933745	descr = N_Gram_GAGTC
cnt = 37	feature = 428	correl = 0.0725596	descr = N_Gram_GCAAT
cnt = 38	feature = 348	correl = -0.0677065	descr = N_Gram_CGTAC
cnt = 39	feature = 362	correl = 0.0561662	descr = N_Gram_CTACT
cnt = 40	feature = 450	correl = 0.0442697	descr = N_Gram_GCGAG
cnt = 41	feature = 394	correl = 0.123463	descr = N_Gram_GAAAG
cnt = 42	feature = 449	correl = -0.0631311	descr = N_Gram_GCGAC
cnt = 43	feature = 675	correl = -0.0539999	descr = N_Gram_TTGGA
cnt = 44	feature = 383	correl = 0.0482723	descr = N_Gram_CTTCC
cnt = 45	feature = 654	correl = -0.069999	descr = N_Gram_TTACC
cnt = 46	feature = 435	correl = -0.052931	descr = N_Gram_GCATG
cnt = 47	feature = 228	correl = 0.0703074	descr = N_Gram_ATAGC
cnt = 48	feature = 331	correl = -0.0533562	descr = N_Gram_CGATG
cnt = 49	feature = 278	correl = 0.108389	descr = N_Gram_CAGGA
cnt = 50	feature = 222	correl = -0.138499	descr = N_Gram_ATAAG
cnt = 51	feature = 350	correl = -0.0455821	descr = N_Gram_CGTCC
cnt = 52	feature = 561	correl = -0.0544083	descr = N_Gram_TAGAT
cnt = 53	feature = 357	correl = -0.0476921	descr = N_Gram_CGTTC
cnt = 54	feature = 517	correl = -0.0514	descr = N_Gram_GTCAA
cnt = 55	feature = 504	correl = 0.0514684	descr = N_Gram_GGGGG
cnt = 56	feature = 224	correl = 0.0486563	descr = N_Gram_ATACC
cnt = 57	feature = 265	correl = 0.0630905	descr = N_Gram_CACCA
cnt = 58	feature = 247	correl = 0.0487334	descr = N_Gram_ATTGT
cnt = 59	feature = 342	correl = 0.0439621	descr = N_Gram_CGGCG
cnt = 60	feature = 595	correl = -0.123393	descr = N_Gram_TCGAG
cnt = 61	feature = 623	correl = 0.1062	descr = N_Gram_TGCAA
cnt = 62	feature = 426	correl = 0.0605145	descr = N_Gram_GCAAA
cnt = 63	feature = 459	correl = 0.0859388	descr = N_Gram_GCTAT
cnt = 64	feature = 217	correl = 0.088425	descr = N_Gram_AGTTA
cnt = 65	feature = 645	correl = 0.068652	descr = N_Gram_TGTGA
cnt = 66	feature = 448	correl = 0.124888	descr = N_Gram_GCCTT
cnt = 67	feature = 313	correl = -0.0542667	descr = N_Gram_CCGTC
cnt = 68	feature = 361	correl = 0.0449028	descr = N_Gram_CTAAA
cnt = 69	feature = 514	correl = 0.0481448	descr = N_Gram_GTAAA
cnt = 70	feature = 648	correl = -0.0516801	descr = N_Gram_TGTTA
cnt = 71	feature = 586	correl = -0.0668872	descr = N_Gram_TCCGC
cnt = 72	feature = 509	correl = -0.0481791	descr = N_Gram_GGTAA
cnt = 73	feature = 635	correl = 0.0528653	descr = N_Gram_TGGGA
cnt = 74	feature = 491	correl = 0.0445586	descr = N_Gram_GGCTC
cnt = 75	feature = 466	correl = 0.0553326	descr = N_Gram_GCTTT
cnt = 76	feature = 603	correl = 0.0659783	descr = N_Gram_TCTAG
cnt = 77	feature = 226	correl = -0.0863652	descr = N_Gram_ATACT
cnt = 78	feature = 470	correl = 0.120228	descr = N_Gram_GGAAA
cnt = 79	feature = 485	correl = 0.0494772	descr = N_Gram_GGCCG
cnt = 80	feature = 599	correl = -0.0481308	descr = N_Gram_TCGGG
cnt = 81	feature = 339	correl = 0.0576562	descr = N_Gram_CGGAC
cnt = 82	feature = 207	correl = 0.0444811	descr = N_Gram_AGGTA
cnt = 83	feature = 624	correl = 0.094965	descr = N_Gram_TGCAC
cnt = 84	feature = 471	correl = -0.0499629	descr = N_Gram_GGAAC
cnt = 85	feature = 399	correl = 0.0834526	descr = N_Gram_GACAG
cnt = 86	feature = 589	correl = 0.0552097	descr = N_Gram_TCCTA
cnt = 87	feature = 440	correl = 0.0586325	descr = N_Gram_GCCCA
cnt = 88	feature = 416	correl = 0.066287	descr = N_Gram_GATAT
cnt = 89	feature = 250	correl = -0.146524	descr = N_Gram_ATTTT
cnt = 90	feature = 511	correl = 0.05437	descr = N_Gram_GGTCA
cnt = 91	feature = 477	correl = 0.08914	descr = N_Gram_GGAGT
cnt = 92	feature = 318	correl = 0.060087	descr = N_Gram_CCTCG
cnt = 93	feature = 136	correl = 0.0503212	descr = N_Gram_AAGAA
cnt = 94	feature = 314	correl = 0.0934805	descr = N_Gram_CCGTG
cnt = 95	feature = 419	correl = -0.0614563	descr = N_Gram_GATGC
cnt = 96	feature = 492	correl = 0.149248	descr = N_Gram_GGCTT
cnt = 97	feature = 276	correl = 0.0774551	descr = N_Gram_CAGCG
cnt = 98	feature = 304	correl = 0.0608559	descr = N_Gram_CCCGG
cnt = 99	feature = 292	correl = -0.0449685	descr = N_Gram_CCACG
cnt = 100	feature = 438	correl = 0.0923713	descr = N_Gram_GCCAG
cnt = 101	feature = 463	correl = 0.0564639	descr = N_Gram_GCTGC
cnt = 102	feature = 422	correl = -0.0615011	descr = N_Gram_GATTA
cnt = 103	feature = 553	correl = -0.141019	descr = N_Gram_TAAGT
cnt = 104	feature = 255	correl = 0.0617708	descr = N_Gram_CAAAG
cnt = 105	feature = 484	correl = 0.0886566	descr = N_Gram_GGCCC
cnt = 106	feature = 575	correl = -0.0669208	descr = N_Gram_TCATA
cnt = 107	feature = 447	correl = 0.0634888	descr = N_Gram_GCCTC
cnt = 108	feature = 211	correl = 0.117276	descr = N_Gram_AGTAA
cnt = 109	feature = 244	correl = 0.0731855	descr = N_Gram_ATGGG
cnt = 110	feature = 281	correl = 0.149715	descr = N_Gram_CAGTG
cnt = 111	feature = 231	correl = 0.0856451	descr = N_Gram_ATATA
cnt = 112	feature = 439	correl = 0.050434	descr = N_Gram_GCCAT
cnt = 113	feature = 432	correl = 0.0466356	descr = N_Gram_GCAGC
cnt = 114	feature = 641	correl = 0.0588547	descr = N_Gram_TGTAA
cnt = 115	feature = 488	correl = 0.100147	descr = N_Gram_GGCGC
cnt = 116	feature = 620	correl = 0.0537314	descr = N_Gram_TGATA
cnt = 117	feature = 540	correl = -0.0559926	descr = N_Gram_GTTCT
cnt = 118	feature = 627	correl = -0.153294	descr = N_Gram_TGCGT
cnt = 119	feature = 327	correl = 0.0851338	descr = N_Gram_CGAGG
cnt = 120	feature = 427	correl = 0.0883794	descr = N_Gram_GCAAC
cnt = 121	feature = 315	correl = 0.0552097	descr = N_Gram_CCTAT
cnt = 122	feature = 656	correl = -0.103894	descr = N_Gram_TTATA
cnt = 123	feature = 267	correl = 0.0581254	descr = N_Gram_CACCG
cnt = 124	feature = 249	correl = -0.0553545	descr = N_Gram_ATTTG
cnt = 125	feature = 568	correl = 0.0462625	descr = N_Gram_TCAAA
cnt = 126	feature = 218	correl = 0.0686179	descr = N_Gram_AGTTG
cnt = 127	feature = 434	correl = 0.119832	descr = N_Gram_GCATC
cnt = 128	feature = 280	correl = 0.0816807	descr = N_Gram_CAGTA
cnt = 129	feature = 402	correl = -0.0678128	descr = N_Gram_GACGT
cnt = 130	feature = 687	correl = -0.0757948	descr = N_Gram_TTTTG
cnt = 131	feature = 341	correl = 0.105331	descr = N_Gram_CGGCA
cnt = 132	feature = 254	correl = 0.044338	descr = N_Gram_CAAAA
cnt = 133	feature = 376	correl = -0.0826535	descr = N_Gram_CTGAT
cnt = 134	feature = 391	correl = 0.102901	descr = N_Gram_CTTTG
cnt = 135	feature = 453	correl = 0.0516614	descr = N_Gram_GCGGA
cnt = 136	feature = 406	correl = 0.0897376	descr = N_Gram_GAGCT
cnt = 137	feature = 518	correl = 0.175972	descr = N_Gram_GTCAG
cnt = 138	feature = 334	correl = 0.0828558	descr = N_Gram_CGCCG
cnt = 139	feature = 538	correl = 0.0821059	descr = N_Gram_GTTCC
cnt = 140	feature = 544	correl = -0.0539523	descr = N_Gram_GTTGT
cnt = 141	feature = 219	correl = -0.117772	descr = N_Gram_AGTTT
cnt = 142	feature = 503	correl = 0.0671325	descr = N_Gram_GGGGC
cnt = 143	feature = 373	correl = 0.07444	descr = N_Gram_CTCTA
cnt = 144	feature = 338	correl = 0.06349	descr = N_Gram_CGGAA
cnt = 145	feature = 633	correl = 0.18328	descr = N_Gram_TGGCT
cnt = 146	feature = 563	correl = -0.068445	descr = N_Gram_TATAC
cnt = 147	feature = 590	correl = -0.0609947	descr = N_Gram_TCCTC
cnt = 148	feature = 410	correl = 0.0952591	descr = N_Gram_GAGGT
cnt = 149	feature = 600	correl = -0.04412	descr = N_Gram_TCGTC
cnt = 150	feature = 290	correl = 0.076354	descr = N_Gram_CCAAG
cnt = 151	feature = 569	correl = 0.0948321	descr = N_Gram_TCACC
cnt = 152	feature = 473	correl = 0.110093	descr = N_Gram_GGACC
cnt = 153	feature = 605	correl = -0.0985684	descr = N_Gram_TCTCA
cnt = 154	feature = 274	correl = 0.0819906	descr = N_Gram_CAGCA
cnt = 155	feature = 238	correl = 0.0549394	descr = N_Gram_ATCTT
cnt = 156	feature = 214	correl = -0.156571	descr = N_Gram_AGTCT
cnt = 157	feature = 390	correl = 0.0445422	descr = N_Gram_CTTTA
cnt = 158	feature = 441	correl = 0.0893612	descr = N_Gram_GCCCG
cnt = 159	feature = 643	correl = 0.0576772	descr = N_Gram_TGTCC
cnt = 160	feature = 387	correl = -0.122356	descr = N_Gram_CTTGC
cnt = 161	feature = 429	correl = 0.0931425	descr = N_Gram_GCAC
cnt = 162	feature = 478	correl = -0.0915395	descr = N_Gram_GGATC
cnt = 163	feature = 395	correl = 0.108549	descr = N_Gram_GAAGA
cnt = 164	feature = 483	correl = 0.0990071	descr = N_Gram_GGCCA
cnt = 165	feature = 531	correl = 0.107224	descr = N_Gram_GTGG
cnt = 166	feature = 386	correl = -0.0727916	descr = N_Gram_CTTGA
cnt = 167	feature = 412	correl = -0.0690514	descr = N_Gram_GAGTT
cnt = 168	feature = 573	correl = 0.0969985	descr = N_Gram_TCAGT
cnt = 169	feature = 364	correl = 0.0839321	descr = N_Gram_CTAT
cnt = 170	feature = 572	correl = 0.0805479	descr = N_Gram_TCAGC
cnt = 171	feature = 356	correl = 0.0522584	descr = N_Gram_CGTT
cnt = 172	feature = 27	correl = -0.113146	descr = Position_Specific_Bin_Base_11_Base_G
cnt = 173	feature = 15	correl = -0.128209	descr = Position_Specific_Bin_Base_5_Base_A
cnt = 174	feature = 52	correl = -0.0462901	descr = Gibbs_of_Target_Sequence__Pos_4_Step_1
cnt = 175	feature = 321	correl = -0.0860869	descr = N_Gram_CCTTC
cnt = 176	feature = 21	correl = 0.0555526	descr = Position_Specific_Bin_Base_8_Base_T
cnt = 177	feature = 272	correl = 0.0482376	descr = N_Gram_CACT
cnt = 178	feature = 259	correl = 0.0503811	descr = N_Gram_CAAT
cnt = 179	feature = 555	correl = -0.0509145	descr = N_Gram_TAATC
cnt = 180	feature = 644	correl = 0.0780706	descr = N_Gram_TGTG
cnt = 181	feature = 615	correl = -0.083539	descr = N_Gram_TGAAG
cnt = 182	feature = 18	correl = -0.129631	descr = Position_Specific_Bin_Base_6_Base_A
cnt = 183	feature = 510	correl = 0.0488594	descr = N_Gram_GGTC
cnt = 184	feature = 86	correl = 0.0848042	descr = Xue_Structure_Feature_C101
cnt = 185	feature = 618	correl = -0.0631294	descr = N_Gram_TGAGG
cnt = 186	feature = 576	correl = -0.0673648	descr = N_Gram_TCATC
cnt = 187	feature = 496	correl = 0.112864	descr = N_Gram_GGGAG
cnt = 188	feature = 521	correl = -0.114948	descr = N_Gram_GTCGA
cnt = 189	feature = 41	correl = -0.0540855	descr = Position_Specific_Bin_Base_17_Base_A
cnt = 190	feature = 32	correl = -0.0542111	descr = Position_Specific_Bin_Base_13_Base_A
cnt = 191	feature = 47	correl = -0.0873533	descr = Position_Specific_Bin_Base_18_Base_T
cnt = 192	feature = 270	correl = -0.0687143	descr = N_Gram_CACGA
cnt = 193	feature = 340	correl = 0.07186	descr = N_Gram_CGGC
cnt = 194	feature = 397	correl = 0.0663582	descr = N_Gram_GACA
cnt = 195	feature = 73	correl = 0.0906147	descr = Fold_of_RNAi_Sequence_Pos_9
cnt = 196	feature = 392	correl = 0.100547	descr = N_Gram_GAAA
cnt = 197	feature = 425	correl = 0.123823	descr = N_Gram_GCAA
cnt = 198	feature = 612	correl = -0.0771413	descr = N_Gram_TCTTG
cnt = 199	feature = 298	correl = 0.069614	descr = N_Gram_CCCA
cnt = 200	feature = 20	correl = 0.0533471	descr = Position_Specific_Bin_Base_7_Base_T
cnt = 201	feature = 25	correl = 0.0691143	descr = Position_Specific_Bin_Base_10_Base_T
cnt = 202	feature = 28	correl = -0.110489	descr = Position_Specific_Bin_Base_12_Base_A
cnt = 203	feature = 221	correl = -0.0787266	descr = N_Gram_ATAA
cnt = 204	feature = 380	correl = -0.073657	descr = N_Gram_CTTA
cnt = 205	feature = 634	correl = 0.0867524	descr = N_Gram_TGGG
cnt = 206	feature = 233	correl = -0.0687586	descr = N_Gram_ATCG
cnt = 207	feature = 9	correl = 0.0890235	descr = Position_Specific_Bin_Base_2_Base_C
cnt = 208	feature = 377	correl = 0.0533347	descr = N_Gram_CTGC
cnt = 209	feature = 442	correl = 0.0567106	descr = N_Gram_GCCG
cnt = 210	feature = 17	correl = 0.0762718	descr = Position_Specific_Bin_Base_5_Base_G
cnt = 211	feature = 261	correl = 0.0462563	descr = N_Gram_CACA
cnt = 212	feature = 551	correl = -0.0932872	descr = N_Gram_TAAG
cnt = 213	feature = 396	correl = -0.0628783	descr = N_Gram_GAAGT
cnt = 214	feature = 256	correl = 0.0565969	descr = N_Gram_CAAG
cnt = 215	feature = 653	correl = -0.0886453	descr = N_Gram_TTAC
cnt = 216	feature = 12	correl = -0.0639653	descr = Position_Specific_Bin_Base_3_Base_A
cnt = 217	feature = 74	correl = 0.0558961	descr = Fold_of_RNAi_Sequence_Pos_11
cnt = 218	feature = 43	correl = -0.0494981	descr = Position_Specific_Bin_Base_17_Base_T
cnt = 219	feature = 418	correl = -0.108157	descr = N_Gram_GATCT
cnt = 220	feature = 40	correl = 0.123942	descr = Position_Specific_Bin_Base_16_Base_C
cnt = 221	feature = 56	correl = 0.0659425	descr = Gibbs_of_Target_Sequence__Pos_12_Step_1
cnt = 222	feature = 546	correl = -0.0994484	descr = N_Gram_GTTTT
cnt = 223	feature = 433	correl = 0.0654703	descr = N_Gram_GCAT
cnt = 224	feature = 72	correl = 0.0811179	descr = Fold_of_RNAi_Sequence_Pos_6
cnt = 225	feature = 310	correl = 0.122574	descr = N_Gram_CCGGG
cnt = 226	feature = 10	correl = -0.0802303	descr = Position_Specific_Bin_Base_2_Base_G
cnt = 227	feature = 33	correl = 0.103368	descr = Position_Specific_Bin_Base_13_Base_C
cnt = 228	feature = 19	correl = 0.101294	descr = Position_Specific_Bin_Base_6_Base_C
cnt = 229	feature = 16	correl = 0.0797628	descr = Position_Specific_Bin_Base_5_Base_C
cnt = 230	feature = 14	correl = -0.068026	descr = Position_Specific_Bin_Base_4_Base_A
cnt = 231	feature = 35	correl = -0.106092	descr = Position_Specific_Bin_Base_14_Base_A
cnt = 232	feature = 30	correl = 0.0891074	descr = Position_Specific_Bin_Base_12_Base_G
cnt = 233	feature = 661	correl = -0.0440948	descr = N_Gram_TTCCG
cnt = 234	feature = 637	correl = 0.0649394	descr = N_Gram_TGGT
cnt = 235	feature = 11	correl = 0.0601134	descr = Position_Specific_Bin_Base_2_Base_T
cnt = 236	feature = 457	correl = -0.126066	descr = N_Gram_GCGTC
cnt = 237	feature = 83	correl = 0.114443	descr = Xue_Structure_Feature_A101
cnt = 238	feature = 541	correl = 0.0595992	descr = N_Gram_GTTG
cnt = 239	feature = 446	correl = 0.0854186	descr = N_Gram_GCCT
cnt = 240	feature = 24	correl = -0.0611174	descr = Position_Specific_Bin_Base_10_Base_C
cnt = 241	feature = 580	correl = -0.145437	descr = N_Gram_TCCAG
cnt = 242	feature = 81	correl = -0.0515979	descr = Xue_Structure_Feature_A110
cnt = 243	feature = 608	correl = -0.107497	descr = N_Gram_TCTCT
cnt = 244	feature = 674	correl = 0.0508852	descr = N_Gram_TTGG
cnt = 245	feature = 13	correl = 0.0677173	descr = Position_Specific_Bin_Base_3_Base_C
cnt = 246	feature = 472	correl = 0.0967814	descr = N_Gram_GGAC
cnt = 247	feature = 105	correl = 0.100374	descr = Fold_of_Target_NoEndbrace_noends_Pos_13
cnt = 248	feature = 206	correl = 0.0669168	descr = N_Gram_AGGT
cnt = 249	feature = 437	correl = 0.0701318	descr = N_Gram_GCCA
cnt = 250	feature = 360	correl = 0.0782158	descr = N_Gram_CTA
cnt = 251	feature = 57	correl = -0.0824215	descr = Gibbs_of_Target_Sequence__Pos_13_Step_1
cnt = 252	feature = 421	correl = -0.0624555	descr = N_Gram_GATT
cnt = 253	feature = 337	correl = 0.073928	descr = N_Gram_CGGA
cnt = 254	feature = 62	correl = -0.159462	descr = Gibbs_of_Target_Sequence__Pos_18_Step_1
cnt = 255	feature = 295	correl = 0.0485752	descr = N_Gram_CCAT
cnt = 256	feature = 277	correl = -0.147886	descr = N_Gram_CAGCT
cnt = 257	feature = 55	correl = -0.184427	descr = Gibbs_of_Target_Sequence__Pos_7_Step_1
cnt = 258	feature = 46	correl = 0.255627	descr = Position_Specific_Bin_Base_18_Base_G
cnt = 259	feature = 59	correl = -0.0485392	descr = Gibbs_of_Target_Sequence__Pos_15_Step_1
cnt = 260	feature = 279	correl = 0.123594	descr = N_Gram_CAGT
cnt = 261	feature = 451	correl = 0.0469407	descr = N_Gram_GCGCC
cnt = 262	feature = 351	correl = -0.130915	descr = N_Gram_CGTCG
cnt = 263	feature = 8	correl = -0.0529968	descr = Position_Specific_Bin_Base_2_Base_A
cnt = 264	feature = 77	correl = 0.086522	descr = Fold_of_RNAi_Sequence_Pos_14
cnt = 265	feature = 528	correl = 0.0508358	descr = N_Gram_GTGC
cnt = 266	feature = 39	correl = -0.121999	descr = Position_Specific_Bin_Base_16_Base_A
cnt = 267	feature = 558	correl = -0.0683912	descr = N_Gram_TACT
cnt = 268	feature = 29	correl = 0.144214	descr = Position_Specific_Bin_Base_12_Base_C
cnt = 269	feature = 82	correl = 0.0494186	descr = Xue_Structure_Feature_A100
cnt = 270	feature = 345	correl = 0.147556	descr = N_Gram_CGGGC
cnt = 271	feature = 53	correl = -0.0773315	descr = Gibbs_of_Target_Sequence__Pos_5_Step_1
cnt = 272	feature = 671	correl = -0.0710507	descr = N_Gram_TTGC
cnt = 273	feature = 475	correl = 0.113176	descr = N_Gram_GGAG
cnt = 274	feature = 370	correl = -0.103582	descr = N_Gram_CTCCA
cnt = 275	feature = 655	correl = -0.0685409	descr = N_Gram_TTAT
cnt = 276	feature = 288	correl = 0.107003	descr = N_Gram_CCAA
cnt = 277	feature = 71	correl = 0.0711807	descr = Fold_of_RNAi_Sequence_Pos_3
cnt = 278	feature = 469	correl = 0.0675097	descr = N_Gram_GGAA
cnt = 279	feature = 619	correl = -0.0848186	descr = N_Gram_TGAT
cnt = 280	feature = 160	correl = 0.0727709	descr = N_Gram_ACC
cnt = 281	feature = 51	correl = 0.0922182	descr = Gibbs_of_Target_Sequence__Pos_3_Step_1
cnt = 282	feature = 574	correl = -0.0589184	descr = N_Gram_TCAT
cnt = 283	feature = 523	correl = -0.097672	descr = N_Gram_GTCT
cnt = 284	feature = 60	correl = -0.0529565	descr = Gibbs_of_Target_Sequence__Pos_16_Step_1
cnt = 285	feature = 69	correl = 0.185622	descr = Fold_of_RNAi_Sequence_Pos_1
cnt = 286	feature = 54	correl = -0.123644	descr = Gibbs_of_Target_Sequence__Pos_6_Step_1
cnt = 287	feature = 630	correl = 0.0692913	descr = N_Gram_TGGC
cnt = 288	feature = 407	correl = 0.049248	descr = N_Gram_GAGG
cnt = 289	feature = 681	correl = -0.0796211	descr = N_Gram_TTTCC
cnt = 290	feature = 606	correl = -0.117488	descr = N_Gram_TCTCC
cnt = 291	feature = 79	correl = 0.0444128	descr = Fold_of_RNAi_Sequence_Pos_16
cnt = 292	feature = 283	correl = 0.0675992	descr = N_Gram_CATC
cnt = 293	feature = 545	correl = -0.0447023	descr = N_Gram_GTTT
cnt = 294	feature = 68	correl = 0.182332	descr = Fold_of_RNAi_Sequence_Pos_0
cnt = 295	feature = 520	correl = -0.0861828	descr = N_Gram_GTCG
cnt = 296	feature = 461	correl = -0.0732129	descr = N_Gram_GCTCC
cnt = 297	feature = 502	correl = 0.0762655	descr = N_Gram_GGGG
cnt = 298	feature = 61	correl = -0.122222	descr = Gibbs_of_Target_Sequence__Pos_17_Step_1
cnt = 299	feature = 584	correl = -0.0458674	descr = N_Gram_TCCG
cnt = 300	feature = 455	correl = -0.0640527	descr = N_Gram_GCGT
cnt = 301	feature = 497	correl = 0.145706	descr = N_Gram_GGGC
cnt = 302	feature = 80	correl = 0.0454459	descr = Xue_Structure_Feature_A111
cnt = 303	feature = 548	correl = -0.0479147	descr = N_Gram_TAA
cnt = 304	feature = 58	correl = -0.177903	descr = Gibbs_of_Target_Sequence__Pos_14_Step_1
cnt = 305	feature = 371	correl = -0.119128	descr = N_Gram_CTCCT
cnt = 306	feature = 382	correl = -0.138149	descr = N_Gram_CTTC
cnt = 307	feature = 322	correl = -0.0534108	descr = N_Gram_CGA
cnt = 308	feature = 688	correl = -0.133379	descr = N_Gram_TTTTT
cnt = 309	feature = 76	correl = 0.106346	descr = Fold_of_RNAi_Sequence_Pos_13
cnt = 310	feature = 525	correl = 0.136758	descr = N_Gram_GTG
cnt = 311	feature = 424	correl = 0.113212	descr = N_Gram_GCA
cnt = 312	feature = 508	correl = 0.0585569	descr = N_Gram_GGT
cnt = 313	feature = 650	correl = -0.0916685	descr = N_Gram_TTA
cnt = 314	feature = 640	correl = 0.0497552	descr = N_Gram_TGT
cnt = 315	feature = 516	correl = -0.111952	descr = N_Gram_GTC
cnt = 316	feature = 494	correl = 0.11958	descr = N_Gram_GGGA
cnt = 317	feature = 413	correl = -0.0443778	descr = N_Gram_GAT
cnt = 318	feature = 613	correl = -0.0834984	descr = N_Gram_TGA
cnt = 319	feature = 209	correl = -0.0480691	descr = N_Gram_AGT
cnt = 320	feature = 578	correl = -0.0886595	descr = N_Gram_TCCA
cnt = 321	feature = 666	correl = -0.132351	descr = N_Gram_TTCTT
cnt = 322	feature = 252	correl = 0.146156	descr = N_Gram_CAA
cnt = 323	feature = 460	correl = -0.0542849	descr = N_Gram_GCTC
cnt = 324	feature = 232	correl = -0.0568023	descr = N_Gram_ATC
cnt = 325	feature = 468	correl = 0.11798	descr = N_Gram_GGA
cnt = 326	feature = 306	correl = 0.0645485	descr = N_Gram_CCG
cnt = 327	feature = 336	correl = 0.0616629	descr = N_Gram_CGG
cnt = 328	feature = 220	correl = -0.109056	descr = N_Gram_AT
cnt = 329	feature = 67	correl = -0.0705325	descr = PF_RNAi_Fold_3'Free_Count
cnt = 330	feature = 664	correl = -0.217539	descr = N_Gram_TTCT
cnt = 331	feature = 343	correl = 0.135	descr = N_Gram_CGGG
cnt = 332	feature = 251	correl = 0.0863007	descr = N_Gram_CA
cnt = 333	feature = 436	correl = 0.103198	descr = N_Gram_GCC
cnt = 334	feature = 547	correl = -0.0749633	descr = N_Gram_TA
cnt = 335	feature = 667	correl = -0.0723213	descr = N_Gram_TTG
cnt = 336	feature = 601	correl = -0.116722	descr = N_Gram_TCT
cnt = 337	feature = 479	correl = 0.151889	descr = N_Gram_GGC
cnt = 338	feature = 577	correl = -0.104749	descr = N_Gram_TCC
cnt = 339	feature = 657	correl = -0.161449	descr = N_Gram_TTC
cnt = 340	feature = 649	correl = -0.111481	descr = N_Gram_TT
cnt = 341	feature = 467	correl = 0.142624	descr = N_Gram_GG
cnt = 342	feature = 65	correl = -0.192743	descr = PF_RNAi_Fold_Energy
num rows = 521
num_elements = 178703
*
optimization finished, #iter = 580
nu = 0.504913
obj = -40.715608, rho = -0.677765
nSV = 358, nBSV = 178
num rows = 58
num_elements = 19894
*
optimization finished, #iter = 56
nu = 0.484623
obj = -4.093026, rho = -0.492268
nSV = 49, nBSV = 10
*
optimization finished, #iter = 580
nu = 0.504913
obj = -40.715608, rho = -0.677765
nSV = 358, nBSV = 178
CFS merit scores = 1.28494
CFS merit scores = 1.57238
CFS merit scores = 1.83748
CFS merit scores = 2.0646
CFS merit scores = 2.26798
CFS merit scores = 2.45669
CFS merit scores = 2.63293
CFS merit scores = 2.79795
CFS merit scores = 2.95108
CFS merit scores = 3.09659
CFS merit scores = 3.2336
CFS merit scores = 3.36286
CFS merit scores = 3.48541
CFS merit scores = 3.6026
CFS merit scores = 3.71558
CFS merit scores = 3.824
CFS merit scores = 3.92753
CFS merit scores = 4.02754
CFS merit scores = 4.12459
CFS merit scores = 4.21818
CFS merit scores = 4.30902
CFS merit scores = 4.3972
CFS merit scores = 4.48259
CFS merit scores = 4.56498
CFS merit scores = 4.64528
CFS merit scores = 4.724
CFS merit scores = 4.79978
CFS merit scores = 4.87302
CFS merit scores = 4.94449
CFS merit scores = 5.01267
CFS merit scores = 5.07971
CFS merit scores = 5.14548
CFS merit scores = 5.20919
CFS merit scores = 5.27146
CFS merit scores = 5.33251
CFS merit scores = 5.39204
CFS merit scores = 5.45043
CFS merit scores = 5.5077
CFS merit scores = 5.56269
CFS merit scores = 5.61657
CFS merit scores = 5.66846
CFS merit scores = 5.71944
CFS merit scores = 5.769
CFS merit scores = 5.81733
CFS merit scores = 5.86478
CFS merit scores = 5.91098
CFS merit scores = 5.95589
CFS merit scores = 5.999
CFS merit scores = 6.0409
CFS merit scores = 6.08097
CFS merit scores = 6.11846
CFS merit scores = 6.15514
CFS merit scores = 6.18967
CFS merit scores = 6.22242
CFS merit scores = 6.25383
CFS merit scores = 6.28355
CFS merit scores = 6.31244
CFS merit scores = 6.34021
CFS merit scores = 6.36623
CFS merit scores = 6.38907
CFS merit scores = 6.41196
CFS merit scores = 6.43392
CFS merit scores = 6.45405
CFS merit scores = 6.47398
CFS merit scores = 6.49393
CFS merit scores = 6.51101
CFS merit scores = 6.52761
CFS merit scores = 6.54307
CFS merit scores = 6.55815
CFS merit scores = 6.57221
CFS merit scores = 6.58602
CFS merit scores = 6.5994
CFS merit scores = 6.6113
CFS merit scores = 6.61932
CFS merit scores = 6.62785
CFS merit scores = 6.63521
CFS merit scores = 6.64252
CFS merit scores = 6.64993
CFS merit scores = 6.65715
CFS merit scores = 6.66428
CFS merit scores = 6.67113
CFS merit scores = 6.67802
CFS merit scores = 6.6846
CFS merit scores = 6.68952
CFS merit scores = 6.69291
CFS merit scores = 6.69611
CFS merit scores = 6.69962
CFS merit scores = 6.70252
CFS merit scores = 6.70567
CFS merit scores = 6.70818
CFS merit scores = 6.71063
CFS merit scores = 6.71335
CFS merit scores = 6.71605
CFS merit scores = 6.71785
CFS merit scores = 6.71979
CFS merit scores = 6.72164
CFS merit scores = 6.72338
CFS merit scores = 6.72525
CFS merit scores = 6.72714
CFS merit scores = 6.72873
CFS merit scores = 6.72972
CFS merit scores = 6.72994
CFS merit scores = 6.73031
CFS merit scores = 6.73072
CFS merit scores = 6.73134
CFS merit scores = 6.73032
CFS merit scores = 6.72954
CFS merit scores = 6.72882
CFS merit scores = 6.72853
CFS merit scores = 6.72844
CFS merit scores = 6.72768
CFS merit scores = 6.72662
CFS merit scores = 6.72536
CFS merit scores = 6.72443
CFS merit scores = 6.72354
CFS merit scores = 6.72278
CFS merit scores = 6.72199
CFS merit scores = 6.72077
CFS merit scores = 6.71946
CFS merit scores = 6.71839
CFS merit scores = 6.71726
CFS merit scores = 6.71651
CFS merit scores = 6.71563
CFS merit scores = 6.71488
CFS merit scores = 6.71279
CFS merit scores = 6.71102
CFS merit scores = 6.70867
CFS merit scores = 6.70648
CFS merit scores = 6.7046
CFS merit scores = 6.7027
CFS merit scores = 6.70019
CFS merit scores = 6.69642
CFS merit scores = 6.69285
CFS merit scores = 6.68893
CFS merit scores = 6.68521
CFS merit scores = 6.68152
CFS merit scores = 6.67778
CFS merit scores = 6.67391
CFS merit scores = 6.66998
CFS merit scores = 6.66568
CFS merit scores = 6.66139
CFS merit scores = 6.65714
CFS merit scores = 6.65307
CFS merit scores = 6.64913
CFS merit scores = 6.64528
CFS merit scores = 6.6415
CFS merit scores = 6.63729
CFS merit scores = 6.63296
CFS merit scores = 6.62852
CFS merit scores = 6.62397
CFS merit scores = 6.61973
CFS merit scores = 6.61562
CFS merit scores = 6.61179
CFS merit scores = 6.6075
CFS merit scores = 6.60331
CFS merit scores = 6.59892
CFS merit scores = 6.59452
CFS merit scores = 6.59033
CFS merit scores = 6.58625
CFS merit scores = 6.58224
CFS merit scores = 6.5784
CFS merit scores = 6.57412
CFS merit scores = 6.56983
CFS merit scores = 6.56571
CFS merit scores = 6.56133
CFS merit scores = 6.55692
CFS merit scores = 6.55241
CFS merit scores = 6.54794
CFS merit scores = 6.54362
CFS merit scores = 6.53903
CFS merit scores = 6.53445
CFS merit scores = 6.53012
CFS merit scores = 6.52554
CFS merit scores = 6.52101
CFS merit scores = 6.51578
CFS merit scores = 6.51063
CFS merit scores = 6.50563
CFS merit scores = 6.50046
CFS merit scores = 6.49493
CFS merit scores = 6.48902
CFS merit scores = 6.48311
CFS merit scores = 6.47711
CFS merit scores = 6.47126
CFS merit scores = 6.46523
CFS merit scores = 6.45905
CFS merit scores = 6.45285
CFS merit scores = 6.44666
CFS merit scores = 6.44028
CFS merit scores = 6.4341
CFS merit scores = 6.42792
CFS merit scores = 6.42155
CFS merit scores = 6.41504
CFS merit scores = 6.4086
CFS merit scores = 6.40217
CFS merit scores = 6.39592
CFS merit scores = 6.38955
CFS merit scores = 6.38282
CFS merit scores = 6.37614
CFS merit scores = 6.36951
CFS merit scores = 6.36265
CFS merit scores = 6.35538
CFS merit scores = 6.34808
CFS merit scores = 6.3408
CFS merit scores = 6.33364
CFS merit scores = 6.32652
CFS merit scores = 6.31959
CFS merit scores = 6.31268
CFS merit scores = 6.30574
CFS merit scores = 6.29897
CFS merit scores = 6.29228
CFS merit scores = 6.28572
CFS merit scores = 6.27888
CFS merit scores = 6.27177
CFS merit scores = 6.26468
CFS merit scores = 6.25779
CFS merit scores = 6.25072
CFS merit scores = 6.24367
CFS merit scores = 6.23628
CFS merit scores = 6.22877
CFS merit scores = 6.2212
CFS merit scores = 6.21376
CFS merit scores = 6.20631
CFS merit scores = 6.19822
CFS merit scores = 6.19018
CFS merit scores = 6.18226
CFS merit scores = 6.17438
CFS merit scores = 6.16666
CFS merit scores = 6.15906
CFS merit scores = 6.15156
CFS merit scores = 6.14386
CFS merit scores = 6.13623
CFS merit scores = 6.12835
CFS merit scores = 6.12045
CFS merit scores = 6.11262
CFS merit scores = 6.10483
CFS merit scores = 6.09679
CFS merit scores = 6.08886
CFS merit scores = 6.08107
CFS merit scores = 6.07337
CFS merit scores = 6.06576
CFS merit scores = 6.05821
CFS merit scores = 6.05074
CFS merit scores = 6.04305
CFS merit scores = 6.0353
CFS merit scores = 6.02756
CFS merit scores = 6.01994
CFS merit scores = 6.01231
CFS merit scores = 6.00489
CFS merit scores = 5.99724
CFS merit scores = 5.98953
CFS merit scores = 5.98171
CFS merit scores = 5.97384
CFS merit scores = 5.96599
CFS merit scores = 5.95814
CFS merit scores = 5.95015
CFS merit scores = 5.9422
CFS merit scores = 5.93436
CFS merit scores = 5.92643
CFS merit scores = 5.91865
CFS merit scores = 5.91099
CFS merit scores = 5.90339
CFS merit scores = 5.89589
CFS merit scores = 5.88847
CFS merit scores = 5.88111
CFS merit scores = 5.87394
CFS merit scores = 5.86681
CFS merit scores = 5.85971
CFS merit scores = 5.85272
CFS merit scores = 5.84585
CFS merit scores = 5.839
CFS merit scores = 5.83211
CFS merit scores = 5.82525
CFS merit scores = 5.81852
CFS merit scores = 5.81179
CFS merit scores = 5.80508
CFS merit scores = 5.79828
CFS merit scores = 5.79151
CFS merit scores = 5.78484
CFS merit scores = 5.77832
CFS merit scores = 5.77187
CFS merit scores = 5.76538
CFS merit scores = 5.75878
CFS merit scores = 5.75229
CFS merit scores = 5.74593
CFS merit scores = 5.7396
CFS merit scores = 5.73339
CFS merit scores = 5.72684
CFS merit scores = 5.72038
CFS merit scores = 5.71393
CFS merit scores = 5.70755
CFS merit scores = 5.70118
CFS merit scores = 5.69491
CFS merit scores = 5.68866
CFS merit scores = 5.68243
CFS merit scores = 5.67625
CFS merit scores = 5.67
CFS merit scores = 5.66374
CFS merit scores = 5.65743
CFS merit scores = 5.65121
CFS merit scores = 5.64503
CFS merit scores = 5.63891
CFS merit scores = 5.63284
CFS merit scores = 5.62677
CFS merit scores = 5.62073
CFS merit scores = 5.61476
CFS merit scores = 5.60884
CFS merit scores = 5.603
CFS merit scores = 5.59716
CFS merit scores = 5.5913
CFS merit scores = 5.5855
CFS merit scores = 5.57979
CFS merit scores = 5.57407
CFS merit scores = 5.56846
CFS merit scores = 5.56272
CFS merit scores = 5.55703
CFS merit scores = 5.55138
CFS merit scores = 5.54573
CFS merit scores = 5.5401
CFS merit scores = 5.53454
CFS merit scores = 5.52903
CFS merit scores = 5.52364
CFS merit scores = 5.51822
CFS merit scores = 5.51292
CFS merit scores = 5.50754
CFS merit scores = 5.50214
CFS merit scores = 5.49673
CFS merit scores = 5.4914
CFS merit scores = 5.48611
CFS merit scores = 5.48079
CFS merit scores = 5.4755
CFS merit scores = 5.47017
CFS merit scores = 5.46492
CFS merit scores = 5.45967
CFS merit scores = 5.45451
CFS merit scores = 5.44931
CFS merit scores = 5.44416
CFS merit scores = 5.43907
CFS merit scores = 5.43399
CFS merit scores = 5.42895
CFS merit scores = 5.4239
CFS merit scores = 5.41888
CFS merit scores = 5.41386
CFS merit scores = 5.40887
CFS merit scores = 5.4039
CFS merit scores = 5.3988
CFS merit scores = 5.39376
CFS merit scores = 5.38875
CFS merit scores = 5.38373
CFS merit scores = 5.37864
CFS merit scores = 5.37348
CFS merit scores = 5.3683
CFS merit scores = 5.3632
CFS merit scores = 5.35815
CFS merit scores = 5.35308
CFS merit scores = 5.34798
CFS merit scores = 5.34293
CFS merit scores = 5.33791
CFS merit scores = 5.33297
CFS merit scores = 5.32793
CFS merit scores = 5.32287
CFS merit scores = 5.31784
CFS merit scores = 5.31284
CFS merit scores = 5.30785
CFS merit scores = 5.30272
CFS merit scores = 5.29762
CFS merit scores = 5.29258
CFS merit scores = 5.28749
CFS merit scores = 5.2824
CFS merit scores = 5.27732
CFS merit scores = 5.2721
CFS merit scores = 5.26697
CFS merit scores = 5.26184
CFS merit scores = 5.25673
CFS merit scores = 5.25162
CFS merit scores = 5.24648
CFS merit scores = 5.24135
CFS merit scores = 5.23619
CFS merit scores = 5.23098
CFS merit scores = 5.22581
CFS merit scores = 5.22061
CFS merit scores = 5.21532
CFS merit scores = 5.21007
CFS merit scores = 5.20478
CFS merit scores = 5.19946
CFS merit scores = 5.19408
CFS merit scores = 5.18868
CFS merit scores = 5.18324
CFS merit scores = 5.17781
CFS merit scores = 5.17241
CFS merit scores = 5.16697
CFS merit scores = 5.16155
CFS merit scores = 5.15607
CFS merit scores = 5.15069
CFS merit scores = 5.14515
CFS merit scores = 5.13968
CFS merit scores = 5.13412
CFS merit scores = 5.12858
CFS merit scores = 5.12311
CFS merit scores = 5.11761
CFS merit scores = 5.11201
CFS merit scores = 5.1064
CFS merit scores = 5.10088
CFS merit scores = 5.09539
CFS merit scores = 5.08995
CFS merit scores = 5.08437
CFS merit scores = 5.07881
CFS merit scores = 5.07307
CFS merit scores = 5.06735
CFS merit scores = 5.06158
CFS merit scores = 5.05582
CFS merit scores = 5.05009
CFS merit scores = 5.04439
CFS merit scores = 5.03865
CFS merit scores = 5.03274
CFS merit scores = 5.02677
CFS merit scores = 5.02081
CFS merit scores = 5.01475
CFS merit scores = 5.00876
CFS merit scores = 5.00251
CFS merit scores = 4.99619
CFS merit scores = 4.98953
CFS merit scores = 4.98262
CFS merit scores = 4.97563
CFS merit scores = 4.96862
CFS merit scores = 4.96167
CFS merit scores = 4.95476
CFS merit scores = 4.94787
CFS merit scores = 4.9409
CFS merit scores = 4.9338
CFS merit scores = 4.92645
CFS merit scores = 4.9189
CFS merit scores = 4.91139
CFS merit scores = 4.90395
CFS merit scores = 4.89642
CFS merit scores = 4.88896
CFS merit scores = 4.88137
CFS merit scores = 4.87375
CFS merit scores = 4.86601
CFS merit scores = 4.85824
CFS merit scores = 4.85037
CFS merit scores = 4.84237
CFS merit scores = 4.83429
CFS merit scores = 4.82585
CFS merit scores = 4.81731
CFS merit scores = 4.80879
CFS merit scores = 4.80022
CFS merit scores = 4.7917
CFS merit scores = 4.78251
CFS merit scores = 4.77154
CFS merit scores = 4.76025
CFS merit scores = 4.74457
cnt = 1	feature = 62	correl = -0.284937	descr = Gibbs_of_Target_Sequence__Pos_19_Step_1
cnt = 2	feature = 615	correl = -0.203329	descr = N_Gram_TCTC
cnt = 3	feature = 53	correl = -0.207086	descr = Gibbs_of_Target_Sequence__Pos_7_Step_1
cnt = 4	feature = 218	correl = 0.102945	descr = N_Gram_AGTGT
cnt = 5	feature = 261	correl = 0.0821646	descr = N_Gram_CAAGG
cnt = 6	feature = 397	correl = 0.0729367	descr = N_Gram_GACAG
cnt = 7	feature = 351	correl = 0.070128	descr = N_Gram_CGTGA
cnt = 8	feature = 598	correl = 0.0518716	descr = N_Gram_TCCCG
cnt = 9	feature = 607	correl = 0.0799585	descr = N_Gram_TCGAC
cnt = 10	feature = 353	correl = 0.0785541	descr = N_Gram_CGTGG
cnt = 11	feature = 552	correl = 0.0847243	descr = N_Gram_GTTCC
cnt = 12	feature = 482	correl = 0.0890426	descr = N_Gram_GGAGT
cnt = 13	feature = 461	correl = 0.0858528	descr = N_Gram_GCTAT
cnt = 14	feature = 457	correl = 0.0448498	descr = N_Gram_GCGTA
cnt = 15	feature = 524	correl = 0.0501302	descr = N_Gram_GTATA
cnt = 16	feature = 406	correl = 0.0576854	descr = N_Gram_GAGAT
cnt = 17	feature = 391	correl = 0.0525049	descr = N_Gram_GAAAC
cnt = 18	feature = 674	correl = 0.0442881	descr = N_Gram_TTCGA
cnt = 19	feature = 429	correl = 0.0724704	descr = N_Gram_GCAAT
cnt = 20	feature = 627	correl = 0.0508648	descr = N_Gram_TGAAA
cnt = 21	feature = 160	correl = 0.0448498	descr = N_Gram_ACAGC
cnt = 22	feature = 504	correl = 0.0756844	descr = N_Gram_GGGCA
cnt = 23	feature = 550	correl = 0.0883378	descr = N_Gram_GTTAA
cnt = 24	feature = 412	correl = 0.093275	descr = N_Gram_GAGTC
cnt = 25	feature = 301	correl = 0.0448498	descr = N_Gram_CCCCG
cnt = 26	feature = 447	correl = -0.056263	descr = N_Gram_GCCGT
cnt = 27	feature = 322	correl = -0.0492413	descr = N_Gram_CGACC
cnt = 28	feature = 416	correl = 0.0455868	descr = N_Gram_GATAC
cnt = 29	feature = 637	correl = 0.0518716	descr = N_Gram_TGCCG
cnt = 30	feature = 664	correl = 0.0799585	descr = N_Gram_TTAAG
cnt = 31	feature = 609	correl = -0.0492413	descr = N_Gram_TCGCA
cnt = 32	feature = 491	correl = 0.0493993	descr = N_Gram_GGCCG
cnt = 33	feature = 555	correl = 0.0445252	descr = N_Gram_GTTGC
cnt = 34	feature = 419	correl = -0.055789	descr = N_Gram_GATCG
cnt = 35	feature = 232	correl = -0.0455511	descr = N_Gram_ATCAA
cnt = 36	feature = 512	correl = 0.0448498	descr = N_Gram_GGGGT
cnt = 37	feature = 313	correl = 0.108045	descr = N_Gram_CCTCA
cnt = 38	feature = 208	correl = -0.0498252	descr = N_Gram_AGGGC
cnt = 39	feature = 427	correl = 0.0491552	descr = N_Gram_GCAAA
cnt = 40	feature = 618	correl = 0.0565305	descr = N_Gram_TCTCG
cnt = 41	feature = 225	correl = 0.0542735	descr = N_Gram_ATACA
cnt = 42	feature = 610	correl = 0.0648799	descr = N_Gram_TCGGA
cnt = 43	feature = 267	correl = -0.0447454	descr = N_Gram_CACCC
cnt = 44	feature = 452	correl = 0.0737702	descr = N_Gram_GCGAG
cnt = 45	feature = 82	correl = -0.0574263	descr = Xue_Structure_Feature_A010
cnt = 46	feature = 217	correl = -0.0439411	descr = N_Gram_AGTGA
cnt = 47	feature = 396	correl = 0.0527757	descr = N_Gram_GAATC
cnt = 48	feature = 515	correl = -0.0445854	descr = N_Gram_GGGTT
cnt = 49	feature = 653	correl = 0.0587498	descr = N_Gram_TGTAA
cnt = 50	feature = 688	correl = -0.0474312	descr = N_Gram_TTGGA
cnt = 51	feature = 675	correl = 0.0496272	descr = N_Gram_TTCGC
cnt = 52	feature = 246	correl = 0.0631997	descr = N_Gram_ATGTT
cnt = 53	feature = 657	correl = 0.0685304	descr = N_Gram_TGTGA
cnt = 54	feature = 345	correl = -0.0705616	descr = N_Gram_CGTAA
cnt = 55	feature = 247	correl = -0.0547916	descr = N_Gram_ATTAC
cnt = 56	feature = 620	correl = -0.0502427	descr = N_Gram_TCTGC
cnt = 57	feature = 207	correl = -0.0651342	descr = N_Gram_AGGCT
cnt = 58	feature = 311	correl = -0.0543331	descr = N_Gram_CCGTC
cnt = 59	feature = 556	correl = 0.0973739	descr = N_Gram_GTTGG
cnt = 60	feature = 242	correl = -0.0455511	descr = N_Gram_ATGCA
cnt = 61	feature = 392	correl = 0.100755	descr = N_Gram_GAAAG
cnt = 62	feature = 433	correl = -0.0707097	descr = N_Gram_GCAGA
cnt = 63	feature = 310	correl = -0.0620699	descr = N_Gram_CCGGT
cnt = 64	feature = 578	correl = 0.0750185	descr = N_Gram_TATAT
cnt = 65	feature = 361	correl = 0.0857534	descr = N_Gram_CTATT
cnt = 66	feature = 339	correl = 0.0591247	descr = N_Gram_CGGCG
cnt = 67	feature = 316	correl = 0.0588881	descr = N_Gram_CCTGC
cnt = 68	feature = 424	correl = -0.0691849	descr = N_Gram_GATTT
cnt = 69	feature = 236	correl = -0.097297	descr = N_Gram_ATCGG
cnt = 70	feature = 348	correl = -0.0456528	descr = N_Gram_CGTCC
cnt = 71	feature = 308	correl = 0.0550859	descr = N_Gram_CCGGC
cnt = 72	feature = 611	correl = 0.0940019	descr = N_Gram_TCGGC
cnt = 73	feature = 527	correl = -0.0514624	descr = N_Gram_GTCAA
cnt = 74	feature = 332	correl = 0.0567868	descr = N_Gram_CGCTA
cnt = 75	feature = 577	correl = -0.0591493	descr = N_Gram_TATAC
cnt = 76	feature = 290	correl = 0.0476934	descr = N_Gram_CCAAT
cnt = 77	feature = 490	correl = 0.0885511	descr = N_Gram_GGCCC
cnt = 78	feature = 683	correl = -0.0663177	descr = N_Gram_TTGAC
cnt = 79	feature = 597	correl = 0.0606099	descr = N_Gram_TCCCA
cnt = 80	feature = 449	correl = 0.0605773	descr = N_Gram_GCCTC
cnt = 81	feature = 324	correl = 0.0883378	descr = N_Gram_CGACT
cnt = 82	feature = 492	correl = 0.132646	descr = N_Gram_GGCCT
cnt = 83	feature = 394	correl = -0.0442622	descr = N_Gram_GAAGG
cnt = 84	feature = 543	correl = 0.0585331	descr = N_Gram_GTGCT
cnt = 85	feature = 244	correl = 0.0730959	descr = N_Gram_ATGGG
cnt = 86	feature = 573	correl = -0.0629578	descr = N_Gram_TAGAT
cnt = 87	feature = 360	correl = 0.0624943	descr = N_Gram_CTATA
cnt = 88	feature = 691	correl = 0.0843309	descr = N_Gram_TTGTG
cnt = 89	feature = 575	correl = -0.0732699	descr = N_Gram_TAGCC
cnt = 90	feature = 649	correl = 0.0460523	descr = N_Gram_TGGGT
cnt = 91	feature = 666	correl = -0.0735572	descr = N_Gram_TTACC
cnt = 92	feature = 235	correl = -0.0492413	descr = N_Gram_ATCGC
cnt = 93	feature = 629	correl = -0.0813739	descr = N_Gram_TGAGA
cnt = 94	feature = 600	correl = -0.0649711	descr = N_Gram_TCCGC
cnt = 95	feature = 219	correl = 0.0883378	descr = N_Gram_AGTTA
cnt = 96	feature = 676	correl = -0.0780625	descr = N_Gram_TTCGG
cnt = 97	feature = 520	correl = 0.0549401	descr = N_Gram_GGTGC
cnt = 98	feature = 209	correl = 0.10018	descr = N_Gram_AGGGG
cnt = 99	feature = 641	correl = 0.0884103	descr = N_Gram_TGGAG
cnt = 100	feature = 224	correl = -0.14922	descr = N_Gram_ATAAG
cnt = 101	feature = 303	correl = 0.0684582	descr = N_Gram_CCCGC
cnt = 102	feature = 636	correl = 0.0931096	descr = N_Gram_TGCAC
cnt = 103	feature = 389	correl = 0.0577329	descr = N_Gram_CTTTG
cnt = 104	feature = 473	correl = 0.114234	descr = N_Gram_GGAAA
cnt = 105	feature = 380	correl = 0.0570962	descr = N_Gram_CTTCC
cnt = 106	feature = 580	correl = -0.0568288	descr = N_Gram_TATTC
cnt = 107	feature = 574	correl = 0.0802415	descr = N_Gram_TAGCA
cnt = 108	feature = 403	correl = 0.0960289	descr = N_Gram_GACTA
cnt = 109	feature = 321	correl = 0.0729367	descr = N_Gram_CGACA
cnt = 110	feature = 384	correl = -0.112504	descr = N_Gram_CTTGC
cnt = 111	feature = 564	correl = 0.0648342	descr = N_Gram_TAACA
cnt = 112	feature = 291	correl = -0.0450395	descr = N_Gram_CCACG
cnt = 113	feature = 511	correl = 0.0756844	descr = N_Gram_GGGGG
cnt = 114	feature = 631	correl = -0.0444781	descr = N_Gram_TGATC
cnt = 115	feature = 456	correl = 0.0575207	descr = N_Gram_GCGGG
cnt = 116	feature = 315	correl = 0.0599956	descr = N_Gram_CCTCG
cnt = 117	feature = 211	correl = 0.0755699	descr = N_Gram_AGGTT
cnt = 118	feature = 320	correl = 0.0446263	descr = N_Gram_CGAAG
cnt = 119	feature = 298	correl = 0.0721959	descr = N_Gram_CCCAA
cnt = 120	feature = 545	correl = 0.112764	descr = N_Gram_GTGGC
cnt = 121	feature = 336	correl = 0.057566	descr = N_Gram_CGGAC
cnt = 122	feature = 542	correl = 0.0567868	descr = N_Gram_GTGCG
cnt = 123	feature = 266	correl = 0.0553163	descr = N_Gram_CACCA
cnt = 124	feature = 551	correl = -0.0790862	descr = N_Gram_GTTAC
cnt = 125	feature = 579	correl = 0.0624687	descr = N_Gram_TATGT
cnt = 126	feature = 417	correl = 0.075923	descr = N_Gram_GATAT
cnt = 127	feature = 304	correl = 0.0702418	descr = N_Gram_CCCGG
cnt = 128	feature = 407	correl = -0.0480842	descr = N_Gram_GAGCC
cnt = 129	feature = 250	correl = 0.0931278	descr = N_Gram_ATTGT
cnt = 130	feature = 363	correl = 0.0649461	descr = N_Gram_CTCAA
cnt = 131	feature = 651	correl = 0.0544855	descr = N_Gram_TGGTA
cnt = 132	feature = 667	correl = -0.0851363	descr = N_Gram_TTATA
cnt = 133	feature = 654	correl = -0.0614479	descr = N_Gram_TGTCA
cnt = 134	feature = 312	correl = 0.0784148	descr = N_Gram_CCGTG
cnt = 135	feature = 494	correl = 0.0748259	descr = N_Gram_GGCGC
cnt = 136	feature = 228	correl = 0.0463331	descr = N_Gram_ATAGC
cnt = 137	feature = 432	correl = 0.0824809	descr = N_Gram_GCACT
cnt = 138	feature = 647	correl = 0.0511865	descr = N_Gram_TGGGA
cnt = 139	feature = 514	correl = 0.0924545	descr = N_Gram_GGGTC
cnt = 140	feature = 295	correl = 0.0455395	descr = N_Gram_CCATC
cnt = 141	feature = 421	correl = -0.0584037	descr = N_Gram_GATGC
cnt = 142	feature = 423	correl = -0.0595979	descr = N_Gram_GATTA
cnt = 143	feature = 613	correl = 0.0558992	descr = N_Gram_TCGTT
cnt = 144	feature = 400	correl = -0.064095	descr = N_Gram_GACCT
cnt = 145	feature = 278	correl = 0.0832083	descr = N_Gram_CAGGA
cnt = 146	feature = 645	correl = 0.146803	descr = N_Gram_TGGCT
cnt = 147	feature = 690	correl = -0.0539225	descr = N_Gram_TTGTA
cnt = 148	feature = 540	correl = 0.047812	descr = N_Gram_GTGAC
cnt = 149	feature = 483	correl = -0.0892388	descr = N_Gram_GGATC
cnt = 150	feature = 325	correl = 0.102203	descr = N_Gram_CGAGG
cnt = 151	feature = 563	correl = 0.0605012	descr = N_Gram_TAAAT
cnt = 152	feature = 326	correl = -0.0912834	descr = N_Gram_CGAGT
cnt = 153	feature = 525	correl = -0.0627469	descr = N_Gram_GTATC
cnt = 154	feature = 648	correl = 0.0877997	descr = N_Gram_TGGGG
cnt = 155	feature = 443	correl = 0.0852157	descr = N_Gram_GCCCA
cnt = 156	feature = 576	correl = 0.0624943	descr = N_Gram_TATAA
cnt = 157	feature = 535	correl = 0.0982776	descr = N_Gram_GTCGG
cnt = 158	feature = 264	correl = 0.0779496	descr = N_Gram_CACAT
cnt = 159	feature = 451	correl = -0.0771366	descr = N_Gram_GCGAC
cnt = 160	feature = 275	correl = 0.0773478	descr = N_Gram_CAGCG
cnt = 161	feature = 469	correl = 0.0614257	descr = N_Gram_GCTTT
cnt = 162	feature = 257	correl = -0.0669001	descr = N_Gram_CAAAT
cnt = 163	feature = 500	correl = 0.0518907	descr = N_Gram_GGGAA
cnt = 164	feature = 484	correl = 0.0649314	descr = N_Gram_GGATT
cnt = 165	feature = 528	correl = 0.175823	descr = N_Gram_GTCAG
cnt = 166	feature = 335	correl = 0.0528762	descr = N_Gram_CGGAA
cnt = 167	feature = 589	correl = -0.0584076	descr = N_Gram_TCATA
cnt = 168	feature = 659	correl = 0.0503127	descr = N_Gram_TGTGT
cnt = 169	feature = 314	correl = -0.0881514	descr = N_Gram_CCTCC
cnt = 170	feature = 220	correl = 0.0496638	descr = N_Gram_AGTTG
cnt = 171	feature = 478	correl = 0.0981411	descr = N_Gram_GGACG
cnt = 172	feature = 441	correl = 0.0978444	descr = N_Gram_GCCAG
cnt = 173	feature = 272	correl = 0.0966225	descr = N_Gram_CACTC
cnt = 174	feature = 378	correl = -0.124955	descr = N_Gram_CTTAT
cnt = 175	feature = 274	correl = 0.0834702	descr = N_Gram_CAGCA
cnt = 176	feature = 446	correl = 0.0580428	descr = N_Gram_GCCGC
cnt = 177	feature = 328	correl = -0.0589092	descr = N_Gram_CGATC
cnt = 178	feature = 221	correl = -0.0874177	descr = N_Gram_AGTTT
cnt = 179	feature = 371	correl = -0.0737816	descr = N_Gram_CTGAT
cnt = 180	feature = 450	correl = 0.132646	descr = N_Gram_GCCTT
cnt = 181	feature = 531	correl = 0.050868	descr = N_Gram_GTCCC
cnt = 182	feature = 258	correl = 0.0465688	descr = N_Gram_CAACA
cnt = 183	feature = 399	correl = 0.0523441	descr = N_Gram_GACCG
cnt = 184	feature = 660	correl = -0.0517423	descr = N_Gram_TGTTA
cnt = 185	feature = 655	correl = 0.0470969	descr = N_Gram_TGTCT
cnt = 186	feature = 252	correl = -0.0568396	descr = N_Gram_ATTTG
cnt = 187	feature = 584	correl = 0.0946775	descr = N_Gram_TCACC
cnt = 188	feature = 331	correl = 0.0590235	descr = N_Gram_CGCCG
cnt = 189	feature = 428	correl = 0.0956937	descr = N_Gram_GCAAC
cnt = 190	feature = 285	correl = -0.0664047	descr = N_Gram_CATCG
cnt = 191	feature = 459	correl = 0.0945911	descr = N_Gram_GCGTG
cnt = 192	feature = 289	correl = 0.0762287	descr = N_Gram_CCAAG
cnt = 193	feature = 546	correl = 0.0774851	descr = N_Gram_GTGGT
cnt = 194	feature = 686	correl = -0.141277	descr = N_Gram_TTGCG
cnt = 195	feature = 323	correl = -0.0971821	descr = N_Gram_CGACG
cnt = 196	feature = 481	correl = 0.106159	descr = N_Gram_GGAGC
cnt = 197	feature = 623	correl = -0.12972	descr = N_Gram_TCTTA
cnt = 198	feature = 286	correl = 0.0786939	descr = N_Gram_CATCT
cnt = 199	feature = 233	correl = -0.0463311	descr = N_Gram_ATCCT
cnt = 200	feature = 510	correl = 0.0877997	descr = N_Gram_GGGGC
cnt = 201	feature = 497	correl = 0.153635	descr = N_Gram_GGCTT
cnt = 202	feature = 466	correl = 0.0652103	descr = N_Gram_GCTGC
cnt = 203	feature = 226	correl = -0.0793273	descr = N_Gram_ATACT
cnt = 204	feature = 467	correl = 0.0799764	descr = N_Gram_GCTGG
cnt = 205	feature = 701	correl = -0.0691456	descr = N_Gram_TTTTG
cnt = 206	feature = 454	correl = 0.0515601	descr = N_Gram_GCGGA
cnt = 207	feature = 517	correl = -0.0707976	descr = N_Gram_GGTAA
cnt = 208	feature = 455	correl = 0.064167	descr = N_Gram_GCGGC
cnt = 209	feature = 281	correl = 0.129518	descr = N_Gram_CAGTG
cnt = 210	feature = 411	correl = 0.0619766	descr = N_Gram_GAGGT
cnt = 211	feature = 375	correl = 0.0453749	descr = N_Gram_CTGTG
cnt = 212	feature = 280	correl = 0.0815473	descr = N_Gram_CAGTA
cnt = 213	feature = 216	correl = -0.151815	descr = N_Gram_AGTCT
cnt = 214	feature = 364	correl = 0.0682814	descr = N_Gram_CTCAC
cnt = 215	feature = 505	correl = 0.10175	descr = N_Gram_GGGCC
cnt = 216	feature = 553	correl = -0.07825	descr = N_Gram_GTTCT
cnt = 217	feature = 593	correl = 0.0584476	descr = N_Gram_TCCAA
cnt = 218	feature = 440	correl = -0.0510814	descr = N_Gram_GCCAA
cnt = 219	feature = 477	correl = 0.104332	descr = N_Gram_GGACC
cnt = 220	feature = 586	correl = 0.0809286	descr = N_Gram_TCAGC
cnt = 221	feature = 608	correl = -0.100801	descr = N_Gram_TCGAG
cnt = 222	feature = 612	correl = -0.0487143	descr = N_Gram_TCGTC
cnt = 223	feature = 306	correl = 0.0440284	descr = N_Gram_CCGA
cnt = 224	feature = 404	correl = -0.0768158	descr = N_Gram_GACTG
cnt = 225	feature = 587	correl = 0.100783	descr = N_Gram_TCAGT
cnt = 226	feature = 502	correl = 0.114013	descr = N_Gram_GGGAG
cnt = 227	feature = 603	correl = -0.0561181	descr = N_Gram_TCCTC
cnt = 228	feature = 643	correl = 0.102589	descr = N_Gram_TGGCC
cnt = 229	feature = 487	correl = 0.0854986	descr = N_Gram_GGCAT
cnt = 230	feature = 365	correl = -0.0923204	descr = N_Gram_CTCAT
cnt = 231	feature = 632	correl = -0.117916	descr = N_Gram_TGATT
cnt = 232	feature = 341	correl = 0.107999	descr = N_Gram_CGGGA
cnt = 233	feature = 596	correl = 0.0638738	descr = N_Gram_TCCC
cnt = 234	feature = 223	correl = -0.0875824	descr = N_Gram_ATAA
cnt = 235	feature = 521	correl = 0.0622921	descr = N_Gram_GGTTG
cnt = 236	feature = 435	correl = 0.0498434	descr = N_Gram_GCAGT
cnt = 237	feature = 463	correl = 0.0504524	descr = N_Gram_GCTCA
cnt = 238	feature = 373	correl = 0.0498909	descr = N_Gram_CTGGA
cnt = 239	feature = 318	correl = -0.0790128	descr = N_Gram_CCTTC
cnt = 240	feature = 402	correl = -0.0805637	descr = N_Gram_GACGT
cnt = 241	feature = 501	correl = 0.105734	descr = N_Gram_GGGAC
cnt = 242	feature = 390	correl = 0.0849416	descr = N_Gram_GAAA
cnt = 243	feature = 241	correl = -0.0943922	descr = N_Gram_ATGC
cnt = 244	feature = 387	correl = 0.0766834	descr = N_Gram_CTTTA
cnt = 245	feature = 370	correl = -0.0576006	descr = N_Gram_CTCTC
cnt = 246	feature = 413	correl = -0.0559163	descr = N_Gram_GAGTT
cnt = 247	feature = 594	correl = -0.0477594	descr = N_Gram_TCCAC
cnt = 248	feature = 695	correl = -0.045038	descr = N_Gram_TTTCG
cnt = 249	feature = 26	correl = -0.0802373	descr = Position_Specific_Bin_Base_11_Base_G
cnt = 250	feature = 561	correl = 0.0622858	descr = N_Gram_TAAA
cnt = 251	feature = 30	correl = -0.102017	descr = Position_Specific_Bin_Base_12_Base_T
cnt = 252	feature = 35	correl = -0.047612	descr = Position_Specific_Bin_Base_15_Base_G
cnt = 253	feature = 557	correl = -0.0534548	descr = N_Gram_GTTGT
cnt = 254	feature = 624	correl = -0.135977	descr = N_Gram_TCTTC
cnt = 255	feature = 25	correl = 0.0474742	descr = Position_Specific_Bin_Base_10_Base_T
cnt = 256	feature = 14	correl = -0.1502	descr = Position_Specific_Bin_Base_5_Base_A
cnt = 257	feature = 475	correl = 0.053315	descr = N_Gram_GGAAG
cnt = 258	feature = 21	correl = 0.0640325	descr = Position_Specific_Bin_Base_8_Base_T
cnt = 259	feature = 248	correl = 0.0458093	descr = N_Gram_ATTG
cnt = 260	feature = 601	correl = -0.0849159	descr = N_Gram_TCCGG
cnt = 261	feature = 31	correl = -0.07318	descr = Position_Specific_Bin_Base_13_Base_A
cnt = 262	feature = 628	correl = -0.0711086	descr = N_Gram_TGAAG
cnt = 263	feature = 276	correl = -0.139525	descr = N_Gram_CAGCT
cnt = 264	feature = 493	correl = -0.0520687	descr = N_Gram_GGCGA
cnt = 265	feature = 39	correl = -0.0748419	descr = Position_Specific_Bin_Base_17_Base_A
cnt = 266	feature = 270	correl = -0.0648383	descr = N_Gram_CACGA
cnt = 267	feature = 19	correl = 0.0475382	descr = Position_Specific_Bin_Base_7_Base_T
cnt = 268	feature = 10	correl = 0.0723508	descr = Position_Specific_Bin_Base_3_Base_C
cnt = 269	feature = 136	correl = 0.0516237	descr = N_Gram_AACAT
cnt = 270	feature = 13	correl = 0.0510965	descr = Position_Specific_Bin_Base_4_Base_T
cnt = 271	feature = 436	correl = 0.0724619	descr = N_Gram_GCAT
cnt = 272	feature = 518	correl = 0.0626126	descr = N_Gram_GGTC
cnt = 273	feature = 590	correl = -0.0600296	descr = N_Gram_TCATC
cnt = 274	feature = 426	correl = 0.124267	descr = N_Gram_GCAA
cnt = 275	feature = 36	correl = 0.059702	descr = Position_Specific_Bin_Base_15_Base_T
cnt = 276	feature = 342	correl = 0.128717	descr = N_Gram_CGGGC
cnt = 277	feature = 206	correl = 0.102113	descr = N_Gram_AGGCG
cnt = 278	feature = 23	correl = -0.0806504	descr = Position_Specific_Bin_Base_9_Base_T
cnt = 279	feature = 420	correl = -0.109978	descr = N_Gram_GATCT
cnt = 280	feature = 689	correl = 0.076648	descr = N_Gram_TTGGC
cnt = 281	feature = 40	correl = 0.0877517	descr = Position_Specific_Bin_Base_17_Base_C
cnt = 282	feature = 44	correl = 0.109365	descr = Position_Specific_Bin_Base_18_Base_C
cnt = 283	feature = 33	correl = -0.113363	descr = Position_Specific_Bin_Base_14_Base_A
cnt = 284	feature = 357	correl = 0.0501379	descr = N_Gram_CTA
cnt = 285	feature = 9	correl = -0.0546386	descr = Position_Specific_Bin_Base_2_Base_G
cnt = 286	feature = 302	correl = 0.0962242	descr = N_Gram_CCCG
cnt = 287	feature = 29	correl = 0.0813304	descr = Position_Specific_Bin_Base_12_Base_G
cnt = 288	feature = 537	correl = -0.0945485	descr = N_Gram_GTCTT
cnt = 289	feature = 616	correl = -0.0997089	descr = N_Gram_TCTCA
cnt = 290	feature = 20	correl = -0.0713928	descr = Position_Specific_Bin_Base_8_Base_C
cnt = 291	feature = 46	correl = -0.0950701	descr = Position_Specific_Bin_Base_18_Base_T
cnt = 292	feature = 11	correl = -0.054391	descr = Position_Specific_Bin_Base_4_Base_A
cnt = 293	feature = 383	correl = -0.104132	descr = N_Gram_CTTGA
cnt = 294	feature = 227	correl = 0.0587854	descr = N_Gram_ATAG
cnt = 295	feature = 539	correl = 0.0467646	descr = N_Gram_GTGA
cnt = 296	feature = 558	correl = -0.0853291	descr = N_Gram_GTTTT
cnt = 297	feature = 24	correl = -0.0453259	descr = Position_Specific_Bin_Base_10_Base_G
cnt = 298	feature = 72	correl = 0.102086	descr = Fold_of_RNAi_Sequence_Pos_9
cnt = 299	feature = 259	correl = 0.0687412	descr = N_Gram_CAAG
cnt = 300	feature = 468	correl = 0.0850152	descr = N_Gram_GCTT
cnt = 301	feature = 646	correl = 0.105942	descr = N_Gram_TGGG
cnt = 302	feature = 547	correl = 0.0680015	descr = N_Gram_GTGT
cnt = 303	feature = 77	correl = 0.0676704	descr = Fold_of_RNAi_Sequence_Pos_15
cnt = 304	feature = 327	correl = -0.0450845	descr = N_Gram_CGAT
cnt = 305	feature = 644	correl = -0.0798216	descr = N_Gram_TGGCG
cnt = 306	feature = 284	correl = 0.111156	descr = N_Gram_CATCC
cnt = 307	feature = 54	correl = -0.0557335	descr = Gibbs_of_Target_Sequence__Pos_8_Step_1
cnt = 308	feature = 32	correl = 0.130268	descr = Position_Specific_Bin_Base_13_Base_C
cnt = 309	feature = 606	correl = -0.0612843	descr = N_Gram_TCGA
cnt = 310	feature = 529	correl = -0.0531036	descr = N_Gram_GTCC
cnt = 311	feature = 41	correl = 0.0491441	descr = Position_Specific_Bin_Base_17_Base_G
cnt = 312	feature = 34	correl = 0.119133	descr = Position_Specific_Bin_Base_14_Base_T
cnt = 313	feature = 350	correl = 0.132061	descr = N_Gram_CGTG
cnt = 314	feature = 27	correl = -0.111	descr = Position_Specific_Bin_Base_12_Base_A
cnt = 315	feature = 105	correl = 0.0534014	descr = Fold_of_Target_NoEndbrace_noends_Pos_15
cnt = 316	feature = 16	correl = 0.0644919	descr = Position_Specific_Bin_Base_5_Base_G
cnt = 317	feature = 210	correl = 0.0639736	descr = N_Gram_AGGT
cnt = 318	feature = 410	correl = 0.0564897	descr = N_Gram_GAGGC
cnt = 319	feature = 334	correl = 0.0663428	descr = N_Gram_CGGA
cnt = 320	feature = 265	correl = 0.0621859	descr = N_Gram_CACC
cnt = 321	feature = 55	correl = 0.0540289	descr = Gibbs_of_Target_Sequence__Pos_9_Step_1
cnt = 322	feature = 51	correl = -0.0491855	descr = Gibbs_of_Target_Sequence__Pos_4_Step_1
cnt = 323	feature = 237	correl = -0.064906	descr = N_Gram_ATCTC
cnt = 324	feature = 448	correl = 0.0766245	descr = N_Gram_GCCT
cnt = 325	feature = 42	correl = -0.0518736	descr = Position_Specific_Bin_Base_17_Base_T
cnt = 326	feature = 395	correl = -0.0541473	descr = N_Gram_GAAGT
cnt = 327	feature = 509	correl = 0.0541443	descr = N_Gram_GGGGA
cnt = 328	feature = 17	correl = -0.1439	descr = Position_Specific_Bin_Base_6_Base_A
cnt = 329	feature = 277	correl = 0.0606058	descr = N_Gram_CAGG
cnt = 330	feature = 656	correl = 0.0753726	descr = N_Gram_TGTG
cnt = 331	feature = 38	correl = 0.154993	descr = Position_Specific_Bin_Base_16_Base_C
cnt = 332	feature = 496	correl = 0.0791347	descr = N_Gram_GGCT
cnt = 333	feature = 319	correl = -0.0565901	descr = N_Gram_CCTTT
cnt = 334	feature = 583	correl = 0.047168	descr = N_Gram_TCAC
cnt = 335	feature = 71	correl = 0.0570467	descr = Fold_of_RNAi_Sequence_Pos_6
cnt = 336	feature = 650	correl = 0.0482892	descr = N_Gram_TGGT
cnt = 337	feature = 630	correl = -0.11707	descr = N_Gram_TGAT
cnt = 338	feature = 70	correl = 0.0647924	descr = Fold_of_RNAi_Sequence_Pos_3
cnt = 339	feature = 572	correl = -0.0660272	descr = N_Gram_TACTT
cnt = 340	feature = 8	correl = 0.0882388	descr = Position_Specific_Bin_Base_2_Base_C
cnt = 341	feature = 673	correl = -0.0480288	descr = N_Gram_TTCCG
cnt = 342	feature = 251	correl = -0.0832456	descr = N_Gram_ATTT
cnt = 343	feature = 18	correl = 0.128532	descr = Position_Specific_Bin_Base_6_Base_C
cnt = 344	feature = 442	correl = 0.0479286	descr = N_Gram_GCCC
cnt = 345	feature = 59	correl = -0.0526008	descr = Gibbs_of_Target_Sequence__Pos_15_Step_1
cnt = 346	feature = 684	correl = -0.0717365	descr = N_Gram_TTGC
cnt = 347	feature = 595	correl = -0.138992	descr = N_Gram_TCCAG
cnt = 348	feature = 81	correl = 0.112098	descr = Xue_Structure_Feature_A101
cnt = 349	feature = 12	correl = 0.0472081	descr = Position_Specific_Bin_Base_4_Base_C
cnt = 350	feature = 57	correl = -0.0881619	descr = Gibbs_of_Target_Sequence__Pos_13_Step_1
cnt = 351	feature = 544	correl = 0.0999848	descr = N_Gram_GTGG
cnt = 352	feature = 50	correl = 0.0717407	descr = Gibbs_of_Target_Sequence__Pos_3_Step_1
cnt = 353	feature = 565	correl = -0.099727	descr = N_Gram_TAAG
cnt = 354	feature = 15	correl = 0.117325	descr = Position_Specific_Bin_Base_5_Base_C
cnt = 355	feature = 69	correl = 0.144874	descr = Fold_of_RNAi_Sequence_Pos_2
cnt = 356	feature = 234	correl = -0.0759074	descr = N_Gram_ATCG
cnt = 357	feature = 476	correl = 0.0898354	descr = N_Gram_GGAC
cnt = 358	feature = 532	correl = -0.0573544	descr = N_Gram_GTCG
cnt = 359	feature = 687	correl = 0.053639	descr = N_Gram_TTGG
cnt = 360	feature = 43	correl = -0.255793	descr = Position_Specific_Bin_Base_18_Base_A
cnt = 361	feature = 79	correl = -0.0717641	descr = Xue_Structure_Feature_A110
cnt = 362	feature = 418	correl = -0.118412	descr = N_Gram_GATC
cnt = 363	feature = 604	correl = -0.108303	descr = N_Gram_TCCTT
cnt = 364	feature = 73	correl = 0.0525042	descr = Fold_of_RNAi_Sequence_Pos_11
cnt = 365	feature = 472	correl = 0.0772817	descr = N_Gram_GGAA
cnt = 366	feature = 422	correl = -0.0491192	descr = N_Gram_GATT
cnt = 367	feature = 541	correl = 0.0443085	descr = N_Gram_GTGC
cnt = 368	feature = 309	correl = 0.109583	descr = N_Gram_CCGGG
cnt = 369	feature = 52	correl = -0.119077	descr = Gibbs_of_Target_Sequence__Pos_6_Step_1
cnt = 370	feature = 80	correl = 0.0530725	descr = Xue_Structure_Feature_A100
cnt = 371	feature = 60	correl = -0.111311	descr = Gibbs_of_Target_Sequence__Pos_17_Step_1
cnt = 372	feature = 347	correl = -0.105003	descr = N_Gram_CGTC
cnt = 373	feature = 279	correl = 0.123132	descr = N_Gram_CAGT
cnt = 374	feature = 367	correl = -0.114791	descr = N_Gram_CTCCA
cnt = 375	feature = 619	correl = -0.117051	descr = N_Gram_TCTCT
cnt = 376	feature = 56	correl = 0.0660343	descr = Gibbs_of_Target_Sequence__Pos_12_Step_1
cnt = 377	feature = 288	correl = 0.075325	descr = N_Gram_CCAA
cnt = 378	feature = 67	correl = 0.157007	descr = Fold_of_RNAi_Sequence_Pos_0
cnt = 379	feature = 28	correl = 0.140363	descr = Position_Specific_Bin_Base_12_Base_C
cnt = 380	feature = 554	correl = 0.0481514	descr = N_Gram_GTTG
cnt = 381	feature = 214	correl = -0.0842201	descr = N_Gram_AGTC
cnt = 382	feature = 388	correl = -0.0526176	descr = N_Gram_CTTTC
cnt = 383	feature = 76	correl = 0.0654704	descr = Fold_of_RNAi_Sequence_Pos_14
cnt = 384	feature = 479	correl = 0.136895	descr = N_Gram_GGAG
cnt = 385	feature = 61	correl = -0.19477	descr = Gibbs_of_Target_Sequence__Pos_18_Step_1
cnt = 386	feature = 488	correl = 0.152432	descr = N_Gram_GGCC
cnt = 387	feature = 679	correl = -0.129936	descr = N_Gram_TTCTT
cnt = 388	feature = 681	correl = -0.0861382	descr = N_Gram_TTGA
cnt = 389	feature = 86	correl = 0.0468023	descr = Xue_Structure_Feature_C011
cnt = 390	feature = 697	correl = -0.0585	descr = N_Gram_TTTG
cnt = 391	feature = 453	correl = 0.0883347	descr = N_Gram_GCGG
cnt = 392	feature = 536	correl = -0.081874	descr = N_Gram_GTCT
cnt = 393	feature = 58	correl = -0.201419	descr = Gibbs_of_Target_Sequence__Pos_14_Step_1
cnt = 394	feature = 379	correl = -0.131786	descr = N_Gram_CTTC
cnt = 395	feature = 503	correl = 0.139264	descr = N_Gram_GGGC
cnt = 396	feature = 75	correl = 0.0831918	descr = Fold_of_RNAi_Sequence_Pos_13
cnt = 397	feature = 283	correl = 0.0655313	descr = N_Gram_CATC
cnt = 398	feature = 702	correl = -0.104708	descr = N_Gram_TTTTT
cnt = 399	feature = 78	correl = 0.0461948	descr = Fold_of_RNAi_Sequence_Pos_16
cnt = 400	feature = 678	correl = -0.225281	descr = N_Gram_TTCTC
cnt = 401	feature = 329	correl = 0.0670619	descr = N_Gram_CGCC
cnt = 402	feature = 409	correl = 0.0726094	descr = N_Gram_GAGG
cnt = 403	feature = 74	correl = 0.0886433	descr = Fold_of_RNAi_Sequence_Pos_12
cnt = 404	feature = 382	correl = -0.0452868	descr = N_Gram_CTTG
cnt = 405	feature = 292	correl = -0.083028	descr = N_Gram_CCAG
cnt = 406	feature = 700	correl = -0.127815	descr = N_Gram_TTTTC
cnt = 407	feature = 633	correl = -0.0476861	descr = N_Gram_TGC
cnt = 408	feature = 68	correl = 0.179941	descr = Fold_of_RNAi_Sequence_Pos_1
cnt = 409	feature = 662	correl = -0.0606262	descr = N_Gram_TTA
cnt = 410	feature = 381	correl = -0.233488	descr = N_Gram_CTTCT
cnt = 411	feature = 425	correl = 0.12695	descr = N_Gram_GCA
cnt = 412	feature = 508	correl = 0.0940687	descr = N_Gram_GGGG
cnt = 413	feature = 599	correl = -0.0542676	descr = N_Gram_TCCG
cnt = 414	feature = 602	correl = -0.0962677	descr = N_Gram_TCCT
cnt = 415	feature = 560	correl = -0.0452318	descr = N_Gram_TAA
cnt = 416	feature = 617	correl = -0.125115	descr = N_Gram_TCTCC
cnt = 417	feature = 652	correl = 0.0574775	descr = N_Gram_TGT
cnt = 418	feature = 460	correl = 0.0474591	descr = N_Gram_GCT
cnt = 419	feature = 255	correl = 0.113959	descr = N_Gram_CAA
cnt = 420	feature = 626	correl = -0.0926296	descr = N_Gram_TGA
cnt = 421	feature = 605	correl = -0.0786267	descr = N_Gram_TCG
cnt = 422	feature = 231	correl = -0.076158	descr = N_Gram_ATC
cnt = 423	feature = 499	correl = 0.126177	descr = N_Gram_GGGA
cnt = 424	feature = 538	correl = 0.121846	descr = N_Gram_GTG
cnt = 425	feature = 549	correl = 0.0489116	descr = N_Gram_GTT
cnt = 426	feature = 356	correl = -0.0701932	descr = N_Gram_CT
cnt = 427	feature = 640	correl = 0.089568	descr = N_Gram_TGG
cnt = 428	feature = 405	correl = 0.0644775	descr = N_Gram_GAG
cnt = 429	feature = 83	correl = 0.0826214	descr = Xue_Structure_Feature_C111
cnt = 430	feature = 516	correl = 0.0732941	descr = N_Gram_GGT
cnt = 431	feature = 471	correl = 0.150008	descr = N_Gram_GGA
cnt = 432	feature = 254	correl = 0.0741285	descr = N_Gram_CA
cnt = 433	feature = 439	correl = 0.0730426	descr = N_Gram_GCC
cnt = 434	feature = 222	correl = -0.0966907	descr = N_Gram_AT
cnt = 435	feature = 340	correl = 0.129862	descr = N_Gram_CGGG
cnt = 436	feature = 677	correl = -0.234287	descr = N_Gram_TTCT
cnt = 437	feature = 693	correl = -0.124369	descr = N_Gram_TTTC
cnt = 438	feature = 66	correl = -0.0658058	descr = PF_RNAi_Fold_3'Free_Count
cnt = 439	feature = 305	correl = 0.0663525	descr = N_Gram_CCG
cnt = 440	feature = 362	correl = -0.111963	descr = N_Gram_CTC
cnt = 441	feature = 376	correl = -0.116003	descr = N_Gram_CTT
cnt = 442	feature = 65	correl = -0.116819	descr = PF_RNAi_Fold_5'Free_Count
cnt = 443	feature = 498	correl = 0.183921	descr = N_Gram_GGG
cnt = 444	feature = 591	correl = -0.133903	descr = N_Gram_TCC
cnt = 445	feature = 485	correl = 0.149835	descr = N_Gram_GGC
cnt = 446	feature = 692	correl = -0.105765	descr = N_Gram_TTT
cnt = 447	feature = 614	correl = -0.137463	descr = N_Gram_TCT
cnt = 448	feature = 661	correl = -0.126288	descr = N_Gram_TT
cnt = 449	feature = 470	correl = 0.186626	descr = N_Gram_GG
cnt = 450	feature = 64	correl = -0.171683	descr = PF_RNAi_Fold_Energy
cnt = 451	feature = 47	correl = -0.17902	descr = Gibbs_of_Target_Sequence_
num rows = 521
num_elements = 235492
*
optimization finished, #iter = 641
nu = 0.487743
obj = -37.438826, rho = -0.608823
nSV = 373, nBSV = 160
num rows = 58
num_elements = 26216
*
optimization finished, #iter = 46
nu = 0.407331
obj = -3.625076, rho = -0.482680
nSV = 41, nBSV = 7
*
optimization finished, #iter = 641
nu = 0.487743
obj = -37.438826, rho = -0.608823
nSV = 373, nBSV = 160
CFS merit scores = 1.31574
CFS merit scores = 1.60933
CFS merit scores = 1.85584
CFS merit scores = 2.07978
CFS merit scores = 2.28685
CFS merit scores = 2.47714
CFS merit scores = 2.65019
CFS merit scores = 2.81021
CFS merit scores = 2.95855
CFS merit scores = 3.09555
CFS merit scores = 3.22415
CFS merit scores = 3.34628
CFS merit scores = 3.46281
CFS merit scores = 3.57466
CFS merit scores = 3.68127
CFS merit scores = 3.78466
CFS merit scores = 3.88523
CFS merit scores = 3.98312
CFS merit scores = 4.07767
CFS merit scores = 4.16944
CFS merit scores = 4.25899
CFS merit scores = 4.34646
CFS merit scores = 4.43191
CFS merit scores = 4.51554
CFS merit scores = 4.59746
CFS merit scores = 4.67777
CFS merit scores = 4.75654
CFS merit scores = 4.83385
CFS merit scores = 4.90971
CFS merit scores = 4.98413
CFS merit scores = 5.05726
CFS merit scores = 5.12913
CFS merit scores = 5.19885
CFS merit scores = 5.26713
CFS merit scores = 5.33397
CFS merit scores = 5.39948
CFS merit scores = 5.46185
CFS merit scores = 5.5229
CFS merit scores = 5.58041
CFS merit scores = 5.63654
CFS merit scores = 5.69136
CFS merit scores = 5.74534
CFS merit scores = 5.79823
CFS merit scores = 5.84972
CFS merit scores = 5.89969
CFS merit scores = 5.94883
CFS merit scores = 5.9971
CFS merit scores = 6.04293
CFS merit scores = 6.08477
CFS merit scores = 6.12351
CFS merit scores = 6.15655
CFS merit scores = 6.18785
CFS merit scores = 6.21891
CFS merit scores = 6.24876
CFS merit scores = 6.27703
CFS merit scores = 6.30414
CFS merit scores = 6.33066
CFS merit scores = 6.35601
CFS merit scores = 6.38014
CFS merit scores = 6.40331
CFS merit scores = 6.42503
CFS merit scores = 6.44671
CFS merit scores = 6.468
CFS merit scores = 6.4866
CFS merit scores = 6.5041
CFS merit scores = 6.52166
CFS merit scores = 6.53895
CFS merit scores = 6.55589
CFS merit scores = 6.57151
CFS merit scores = 6.58494
CFS merit scores = 6.59648
CFS merit scores = 6.60804
CFS merit scores = 6.61899
CFS merit scores = 6.62939
CFS merit scores = 6.63952
CFS merit scores = 6.64798
CFS merit scores = 6.65461
CFS merit scores = 6.66028
CFS merit scores = 6.66607
CFS merit scores = 6.67173
CFS merit scores = 6.67725
CFS merit scores = 6.68255
CFS merit scores = 6.6862
CFS merit scores = 6.69018
CFS merit scores = 6.69355
CFS merit scores = 6.69729
CFS merit scores = 6.70136
CFS merit scores = 6.70519
CFS merit scores = 6.7092
CFS merit scores = 6.71269
CFS merit scores = 6.71641
CFS merit scores = 6.71849
CFS merit scores = 6.72069
CFS merit scores = 6.72281
CFS merit scores = 6.72514
CFS merit scores = 6.72691
CFS merit scores = 6.72878
CFS merit scores = 6.73027
CFS merit scores = 6.73133
CFS merit scores = 6.73273
CFS merit scores = 6.7343
CFS merit scores = 6.73619
CFS merit scores = 6.7383
CFS merit scores = 6.74048
CFS merit scores = 6.74295
CFS merit scores = 6.74556
CFS merit scores = 6.74779
CFS merit scores = 6.75001
CFS merit scores = 6.7521
CFS merit scores = 6.75278
CFS merit scores = 6.75363
CFS merit scores = 6.75415
CFS merit scores = 6.75463
CFS merit scores = 6.7551
CFS merit scores = 6.75462
CFS merit scores = 6.75243
CFS merit scores = 6.75006
CFS merit scores = 6.7476
CFS merit scores = 6.74473
CFS merit scores = 6.74209
CFS merit scores = 6.73901
CFS merit scores = 6.7362
CFS merit scores = 6.73309
CFS merit scores = 6.72977
CFS merit scores = 6.7264
CFS merit scores = 6.72297
CFS merit scores = 6.71919
CFS merit scores = 6.71489
CFS merit scores = 6.71052
CFS merit scores = 6.7063
CFS merit scores = 6.70245
CFS merit scores = 6.69889
CFS merit scores = 6.69521
CFS merit scores = 6.69152
CFS merit scores = 6.68802
CFS merit scores = 6.68479
CFS merit scores = 6.68149
CFS merit scores = 6.67843
CFS merit scores = 6.67543
CFS merit scores = 6.67195
CFS merit scores = 6.66816
CFS merit scores = 6.66463
CFS merit scores = 6.66071
CFS merit scores = 6.6567
CFS merit scores = 6.65243
CFS merit scores = 6.64799
CFS merit scores = 6.64364
CFS merit scores = 6.63939
CFS merit scores = 6.63516
CFS merit scores = 6.63104
CFS merit scores = 6.62718
CFS merit scores = 6.6228
CFS merit scores = 6.6184
CFS merit scores = 6.61409
CFS merit scores = 6.60981
CFS merit scores = 6.60527
CFS merit scores = 6.60077
CFS merit scores = 6.59639
CFS merit scores = 6.59204
CFS merit scores = 6.58714
CFS merit scores = 6.58218
CFS merit scores = 6.5765
CFS merit scores = 6.57062
CFS merit scores = 6.56489
CFS merit scores = 6.5591
CFS merit scores = 6.55327
CFS merit scores = 6.54712
CFS merit scores = 6.54109
CFS merit scores = 6.53481
CFS merit scores = 6.52849
CFS merit scores = 6.52226
CFS merit scores = 6.51597
CFS merit scores = 6.50958
CFS merit scores = 6.50321
CFS merit scores = 6.49683
CFS merit scores = 6.49044
CFS merit scores = 6.48409
CFS merit scores = 6.47769
CFS merit scores = 6.47119
CFS merit scores = 6.46475
CFS merit scores = 6.45831
CFS merit scores = 6.45186
CFS merit scores = 6.44546
CFS merit scores = 6.43918
CFS merit scores = 6.4324
CFS merit scores = 6.4258
CFS merit scores = 6.41923
CFS merit scores = 6.41283
CFS merit scores = 6.40654
CFS merit scores = 6.40033
CFS merit scores = 6.39353
CFS merit scores = 6.38687
CFS merit scores = 6.38047
CFS merit scores = 6.37421
CFS merit scores = 6.36795
CFS merit scores = 6.36142
CFS merit scores = 6.3547
CFS merit scores = 6.34795
CFS merit scores = 6.34108
CFS merit scores = 6.33379
CFS merit scores = 6.32668
CFS merit scores = 6.31961
CFS merit scores = 6.31205
CFS merit scores = 6.30464
CFS merit scores = 6.29737
CFS merit scores = 6.29
CFS merit scores = 6.28278
CFS merit scores = 6.27558
CFS merit scores = 6.26849
CFS merit scores = 6.26139
CFS merit scores = 6.25415
CFS merit scores = 6.24688
CFS merit scores = 6.23975
CFS merit scores = 6.23258
CFS merit scores = 6.22488
CFS merit scores = 6.21734
CFS merit scores = 6.2097
CFS merit scores = 6.20216
CFS merit scores = 6.1947
CFS merit scores = 6.18709
CFS merit scores = 6.1793
CFS merit scores = 6.17135
CFS merit scores = 6.16319
CFS merit scores = 6.15513
CFS merit scores = 6.1471
CFS merit scores = 6.1392
CFS merit scores = 6.131
CFS merit scores = 6.12294
CFS merit scores = 6.11461
CFS merit scores = 6.10638
CFS merit scores = 6.09815
CFS merit scores = 6.08987
CFS merit scores = 6.08163
CFS merit scores = 6.07343
CFS merit scores = 6.06536
CFS merit scores = 6.05755
CFS merit scores = 6.04951
CFS merit scores = 6.04155
CFS merit scores = 6.03366
CFS merit scores = 6.02559
CFS merit scores = 6.01769
CFS merit scores = 6.00965
CFS merit scores = 6.00178
CFS merit scores = 5.99406
CFS merit scores = 5.98633
CFS merit scores = 5.9785
CFS merit scores = 5.97043
CFS merit scores = 5.96238
CFS merit scores = 5.95445
CFS merit scores = 5.94663
CFS merit scores = 5.93884
CFS merit scores = 5.93121
CFS merit scores = 5.92358
CFS merit scores = 5.91581
CFS merit scores = 5.90787
CFS merit scores = 5.90008
CFS merit scores = 5.89235
CFS merit scores = 5.88471
CFS merit scores = 5.87706
CFS merit scores = 5.86945
CFS merit scores = 5.86204
CFS merit scores = 5.85473
CFS merit scores = 5.84753
CFS merit scores = 5.84031
CFS merit scores = 5.83314
CFS merit scores = 5.82595
CFS merit scores = 5.81874
CFS merit scores = 5.81143
CFS merit scores = 5.80418
CFS merit scores = 5.79692
CFS merit scores = 5.78976
CFS merit scores = 5.78263
CFS merit scores = 5.77566
CFS merit scores = 5.76864
CFS merit scores = 5.76179
CFS merit scores = 5.75489
CFS merit scores = 5.74812
CFS merit scores = 5.74136
CFS merit scores = 5.73468
CFS merit scores = 5.72795
CFS merit scores = 5.72132
CFS merit scores = 5.71469
CFS merit scores = 5.70809
CFS merit scores = 5.70147
CFS merit scores = 5.69481
CFS merit scores = 5.68827
CFS merit scores = 5.68177
CFS merit scores = 5.67522
CFS merit scores = 5.66878
CFS merit scores = 5.66235
CFS merit scores = 5.65602
CFS merit scores = 5.64972
CFS merit scores = 5.64335
CFS merit scores = 5.63703
CFS merit scores = 5.63081
CFS merit scores = 5.62448
CFS merit scores = 5.61829
CFS merit scores = 5.61217
CFS merit scores = 5.60607
CFS merit scores = 5.59995
CFS merit scores = 5.59395
CFS merit scores = 5.58778
CFS merit scores = 5.58171
CFS merit scores = 5.57578
CFS merit scores = 5.56984
CFS merit scores = 5.56399
CFS merit scores = 5.55824
CFS merit scores = 5.55247
CFS merit scores = 5.5468
CFS merit scores = 5.54116
CFS merit scores = 5.53557
CFS merit scores = 5.5299
CFS merit scores = 5.52418
CFS merit scores = 5.51849
CFS merit scores = 5.51276
CFS merit scores = 5.50708
CFS merit scores = 5.50141
CFS merit scores = 5.49582
CFS merit scores = 5.49024
CFS merit scores = 5.48466
CFS merit scores = 5.47911
CFS merit scores = 5.47355
CFS merit scores = 5.46799
CFS merit scores = 5.46243
CFS merit scores = 5.45692
CFS merit scores = 5.45151
CFS merit scores = 5.44614
CFS merit scores = 5.44083
CFS merit scores = 5.43557
CFS merit scores = 5.43018
CFS merit scores = 5.42469
CFS merit scores = 5.41921
CFS merit scores = 5.41374
CFS merit scores = 5.40828
CFS merit scores = 5.40289
CFS merit scores = 5.39749
CFS merit scores = 5.39204
CFS merit scores = 5.38663
CFS merit scores = 5.38115
CFS merit scores = 5.37575
CFS merit scores = 5.37038
CFS merit scores = 5.36508
CFS merit scores = 5.35978
CFS merit scores = 5.35448
CFS merit scores = 5.34911
CFS merit scores = 5.34381
CFS merit scores = 5.3384
CFS merit scores = 5.33299
CFS merit scores = 5.3277
CFS merit scores = 5.32232
CFS merit scores = 5.31702
CFS merit scores = 5.31179
CFS merit scores = 5.30657
CFS merit scores = 5.30135
CFS merit scores = 5.29613
CFS merit scores = 5.29092
CFS merit scores = 5.28563
CFS merit scores = 5.28039
CFS merit scores = 5.27517
CFS merit scores = 5.27003
CFS merit scores = 5.26488
CFS merit scores = 5.25971
CFS merit scores = 5.25456
CFS merit scores = 5.24937
CFS merit scores = 5.24411
CFS merit scores = 5.2389
CFS merit scores = 5.23366
CFS merit scores = 5.22844
CFS merit scores = 5.22327
CFS merit scores = 5.21801
CFS merit scores = 5.21268
CFS merit scores = 5.20732
CFS merit scores = 5.20187
CFS merit scores = 5.19639
CFS merit scores = 5.19087
CFS merit scores = 5.18537
CFS merit scores = 5.17979
CFS merit scores = 5.17421
CFS merit scores = 5.16854
CFS merit scores = 5.16294
CFS merit scores = 5.15734
CFS merit scores = 5.15179
CFS merit scores = 5.14626
CFS merit scores = 5.14079
CFS merit scores = 5.13527
CFS merit scores = 5.12971
CFS merit scores = 5.12418
CFS merit scores = 5.11873
CFS merit scores = 5.11332
CFS merit scores = 5.10784
CFS merit scores = 5.10239
CFS merit scores = 5.09674
CFS merit scores = 5.091
CFS merit scores = 5.08494
CFS merit scores = 5.07886
CFS merit scores = 5.0728
CFS merit scores = 5.06668
CFS merit scores = 5.06048
CFS merit scores = 5.05425
CFS merit scores = 5.04797
cnt = 1	feature = 64	correl = -0.315741	descr = Gibbs_of_Target_Sequence__Pos_20_Step_1
cnt = 2	feature = 49	correl = 0.257535	descr = Gibbs_of_Target_Sequence__Pos_1_Step_1
cnt = 3	feature = 629	correl = -0.125313	descr = N_Gram_TGCG
cnt = 4	feature = 368	correl = 0.086439	descr = N_Gram_CTGGG
cnt = 5	feature = 565	correl = 0.0749823	descr = N_Gram_TATAT
cnt = 6	feature = 551	correl = 0.0486964	descr = N_Gram_TAAAG
cnt = 7	feature = 616	correl = 0.0454579	descr = N_Gram_TGACA
cnt = 8	feature = 485	correl = 0.100021	descr = N_Gram_GGCGC
cnt = 9	feature = 264	correl = 0.0966289	descr = N_Gram_CACTC
cnt = 10	feature = 363	correl = 0.0483946	descr = N_Gram_CTCTA
cnt = 11	feature = 425	correl = 0.0724663	descr = N_Gram_GCAAT
cnt = 12	feature = 258	correl = -0.0445068	descr = N_Gram_CACCC
cnt = 13	feature = 403	correl = -0.0478387	descr = N_Gram_GAGCC
cnt = 14	feature = 560	correl = 0.0453896	descr = N_Gram_TAGAC
cnt = 15	feature = 661	correl = 0.0442807	descr = N_Gram_TTCGA
cnt = 16	feature = 228	correl = -0.0490554	descr = N_Gram_ATCGC
cnt = 17	feature = 288	correl = -0.0489713	descr = N_Gram_CCATA
cnt = 18	feature = 552	correl = -0.0462525	descr = N_Gram_TAACG
cnt = 19	feature = 355	correl = 0.0856951	descr = N_Gram_CTATT
cnt = 20	feature = 595	correl = 0.0798773	descr = N_Gram_TCGAC
cnt = 21	feature = 315	correl = 0.0728701	descr = N_Gram_CGACA
cnt = 22	feature = 652	correl = 0.0644614	descr = N_Gram_TTAAC
cnt = 23	feature = 583	correl = 0.0518485	descr = N_Gram_TCCCG
cnt = 24	feature = 523	correl = -0.0458321	descr = N_Gram_GTCGC
cnt = 25	feature = 300	correl = 0.0448412	descr = N_Gram_CCGCA
cnt = 26	feature = 453	correl = 0.0448412	descr = N_Gram_GCGTA
cnt = 27	feature = 497	correl = 0.0448412	descr = N_Gram_GGGCT
cnt = 28	feature = 501	correl = 0.0448412	descr = N_Gram_GGGGT
cnt = 29	feature = 344	correl = 0.0700672	descr = N_Gram_CGTGA
cnt = 30	feature = 628	correl = 0.0518485	descr = N_Gram_TGCCG
cnt = 31	feature = 511	correl = 0.0501107	descr = N_Gram_GTATA
cnt = 32	feature = 412	correl = 0.0448412	descr = N_Gram_GATAC
cnt = 33	feature = 659	correl = 0.0733953	descr = N_Gram_TTCAA
cnt = 34	feature = 614	correl = 0.0508786	descr = N_Gram_TGAAA
cnt = 35	feature = 395	correl = -0.0680429	descr = N_Gram_GACCC
cnt = 36	feature = 383	correl = 0.0525153	descr = N_Gram_GAAAC
cnt = 37	feature = 292	correl = 0.0834916	descr = N_Gram_CCCAC
cnt = 38	feature = 237	correl = 0.0730906	descr = N_Gram_ATGGG
cnt = 39	feature = 384	correl = 0.100715	descr = N_Gram_GAAAG
cnt = 40	feature = 555	correl = 0.0801525	descr = N_Gram_TAAGC
cnt = 41	feature = 540	correl = 0.0882741	descr = N_Gram_GTTAA
cnt = 42	feature = 409	correl = 0.0724133	descr = N_Gram_GAGTC
cnt = 43	feature = 648	correl = 0.0503771	descr = N_Gram_TGTGT
cnt = 44	feature = 605	correl = 0.0478472	descr = N_Gram_TCTCG
cnt = 45	feature = 219	correl = 0.0543071	descr = N_Gram_ATACA
cnt = 46	feature = 296	correl = 0.0684357	descr = N_Gram_CCCGC
cnt = 47	feature = 674	correl = -0.0724834	descr = N_Gram_TTGGA
cnt = 48	feature = 423	correl = 0.060452	descr = N_Gram_GCAAA
cnt = 49	feature = 391	correl = 0.0528731	descr = N_Gram_GAATC
cnt = 50	feature = 541	correl = -0.0786822	descr = N_Gram_GTTAC
cnt = 51	feature = 341	correl = -0.0453035	descr = N_Gram_CGTCC
cnt = 52	feature = 532	correl = 0.0567535	descr = N_Gram_GTGCG
cnt = 53	feature = 218	correl = -0.14867	descr = N_Gram_ATAAG
cnt = 54	feature = 561	correl = -0.0559348	descr = N_Gram_TAGAT
cnt = 55	feature = 388	correl = -0.0440018	descr = N_Gram_GAAGG
cnt = 56	feature = 331	correl = 0.049443	descr = N_Gram_CGGCC
cnt = 57	feature = 418	correl = -0.0715682	descr = N_Gram_GATTA
cnt = 58	feature = 303	correl = -0.087861	descr = N_Gram_CCGGT
cnt = 59	feature = 608	correl = -0.125755	descr = N_Gram_TCTTA
cnt = 60	feature = 599	correl = -0.0478457	descr = N_Gram_TCGGG
cnt = 61	feature = 654	correl = -0.0527772	descr = N_Gram_TTACC
cnt = 62	feature = 417	correl = 0.0742177	descr = N_Gram_GATGT
cnt = 63	feature = 542	correl = 0.0623238	descr = N_Gram_GTTCC
cnt = 64	feature = 617	correl = -0.0715916	descr = N_Gram_TGAGA
cnt = 65	feature = 399	correl = 0.0882741	descr = N_Gram_GACGG
cnt = 66	feature = 310	correl = 0.0549051	descr = N_Gram_CCTGC
cnt = 67	feature = 632	correl = 0.0883958	descr = N_Gram_TGGAG
cnt = 68	feature = 515	correl = -0.0511159	descr = N_Gram_GTCAA
cnt = 69	feature = 640	correl = 0.0682103	descr = N_Gram_TGGGT
cnt = 70	feature = 226	correl = -0.0570998	descr = N_Gram_ATCAT
cnt = 71	feature = 420	correl = -0.0652644	descr = N_Gram_GATTT
cnt = 72	feature = 546	correl = 0.0445789	descr = N_Gram_GTTGC
cnt = 73	feature = 533	correl = 0.0838076	descr = N_Gram_GTGCT
cnt = 74	feature = 447	correl = -0.0767367	descr = N_Gram_GCGAC
cnt = 75	feature = 500	correl = 0.0514292	descr = N_Gram_GGGGG
cnt = 76	feature = 351	correl = 0.0448412	descr = N_Gram_CTAAA
cnt = 77	feature = 348	correl = -0.04745	descr = N_Gram_CGTTC
cnt = 78	feature = 207	correl = 0.117095	descr = N_Gram_AGTAA
cnt = 79	feature = 483	correl = 0.134565	descr = N_Gram_GGCCT
cnt = 80	feature = 620	correl = -0.0488518	descr = N_Gram_TGATC
cnt = 81	feature = 362	correl = 0.0709676	descr = N_Gram_CTCGG
cnt = 82	feature = 306	correl = 0.0551439	descr = N_Gram_CCTAT
cnt = 83	feature = 244	correl = 0.0648243	descr = N_Gram_ATTTC
cnt = 84	feature = 222	correl = 0.0711138	descr = N_Gram_ATAGT
cnt = 85	feature = 627	correl = -0.0458337	descr = N_Gram_TGCCC
cnt = 86	feature = 255	correl = 0.0829143	descr = N_Gram_CACAG
cnt = 87	feature = 677	correl = 0.0843023	descr = N_Gram_TTGTG
cnt = 88	feature = 339	correl = -0.0674576	descr = N_Gram_CGTAC
cnt = 89	feature = 563	correl = -0.0521398	descr = N_Gram_TAGCC
cnt = 90	feature = 597	correl = -0.0490554	descr = N_Gram_TCGCA
cnt = 91	feature = 322	correl = 0.0448412	descr = N_Gram_CGCCA
cnt = 92	feature = 429	correl = 0.0466578	descr = N_Gram_GCAGC
cnt = 93	feature = 619	correl = 0.0663225	descr = N_Gram_TGATA
cnt = 94	feature = 643	correl = -0.0517893	descr = N_Gram_TGTCA
cnt = 95	feature = 318	correl = 0.0850226	descr = N_Gram_CGAGG
cnt = 96	feature = 586	correl = -0.0858415	descr = N_Gram_TCCGC
cnt = 97	feature = 510	correl = 0.0481283	descr = N_Gram_GTAAA
cnt = 98	feature = 538	correl = 0.046912	descr = N_Gram_GTGTA
cnt = 99	feature = 481	correl = 0.0980838	descr = N_Gram_GGCCC
cnt = 100	feature = 598	correl = 0.073277	descr = N_Gram_TCGGA
cnt = 101	feature = 477	correl = 0.0516967	descr = N_Gram_GGCAA
cnt = 102	feature = 224	correl = 0.0855183	descr = N_Gram_ATATA
cnt = 103	feature = 252	correl = 0.0899699	descr = N_Gram_CAAGG
cnt = 104	feature = 508	correl = 0.0549455	descr = N_Gram_GGTGC
cnt = 105	feature = 257	correl = 0.0630802	descr = N_Gram_CACCA
cnt = 106	feature = 324	correl = 0.0567535	descr = N_Gram_CGCTA
cnt = 107	feature = 451	correl = 0.0500977	descr = N_Gram_GCGGC
cnt = 108	feature = 274	correl = 0.0869394	descr = N_Gram_CAGTG
cnt = 109	feature = 456	correl = -0.0540667	descr = N_Gram_GCGTT
cnt = 110	feature = 428	correl = -0.107537	descr = N_Gram_GCAGA
cnt = 111	feature = 503	correl = 0.0924091	descr = N_Gram_GGGTC
cnt = 112	feature = 270	correl = 0.0669812	descr = N_Gram_CAGGA
cnt = 113	feature = 381	correl = 0.0985498	descr = N_Gram_CTTTG
cnt = 114	feature = 301	correl = 0.0702649	descr = N_Gram_CCGGC
cnt = 115	feature = 397	correl = -0.0636668	descr = N_Gram_GACCT
cnt = 116	feature = 656	correl = -0.0929285	descr = N_Gram_TTATA
cnt = 117	feature = 646	correl = 0.0780913	descr = N_Gram_TGTGA
cnt = 118	feature = 394	correl = 0.0833145	descr = N_Gram_GACAG
cnt = 119	feature = 241	correl = -0.0679949	descr = N_Gram_ATTAC
cnt = 120	feature = 448	correl = 0.0442632	descr = N_Gram_GCGAG
cnt = 121	feature = 660	correl = 0.062669	descr = N_Gram_TTCCA
cnt = 122	feature = 281	correl = 0.063157	descr = N_Gram_CCAAG
cnt = 123	feature = 230	correl = 0.0958098	descr = N_Gram_ATCTG
cnt = 124	feature = 442	correl = -0.0560626	descr = N_Gram_GCCGT
cnt = 125	feature = 357	correl = 0.0919936	descr = N_Gram_CTCAA
cnt = 126	feature = 419	correl = 0.0481975	descr = N_Gram_GATTG
cnt = 127	feature = 509	correl = 0.0445121	descr = N_Gram_GGTTG
cnt = 128	feature = 543	correl = -0.0483937	descr = N_Gram_GTTCG
cnt = 129	feature = 494	correl = 0.0514292	descr = N_Gram_GGGCA
cnt = 130	feature = 365	correl = 0.0452315	descr = N_Gram_CTGAG
cnt = 131	feature = 512	correl = -0.062498	descr = N_Gram_GTATC
cnt = 132	feature = 283	correl = 0.0591166	descr = N_Gram_CCACC
cnt = 133	feature = 246	correl = -0.118227	descr = N_Gram_ATTTT
cnt = 134	feature = 467	correl = 0.120026	descr = N_Gram_GGAAA
cnt = 135	feature = 267	correl = 0.0541348	descr = N_Gram_CAGCC
cnt = 136	feature = 265	correl = 0.0467233	descr = N_Gram_CACTT
cnt = 137	feature = 317	correl = -0.0967405	descr = N_Gram_CGACG
cnt = 138	feature = 254	correl = 0.0518321	descr = N_Gram_CAATA
cnt = 139	feature = 686	correl = -0.0446259	descr = N_Gram_TTTGC
cnt = 140	feature = 416	correl = -0.0529468	descr = N_Gram_GATGC
cnt = 141	feature = 590	correl = 0.0551439	descr = N_Gram_TCCTA
cnt = 142	feature = 455	correl = 0.0945412	descr = N_Gram_GCGTG
cnt = 143	feature = 495	correl = 0.146013	descr = N_Gram_GGGCC
cnt = 144	feature = 492	correl = 0.0846977	descr = N_Gram_GGGAG
cnt = 145	feature = 297	correl = 0.0761955	descr = N_Gram_CCCGG
cnt = 146	feature = 413	correl = 0.0662241	descr = N_Gram_GATAT
cnt = 147	feature = 249	correl = 0.0532443	descr = N_Gram_CAAAA
cnt = 148	feature = 457	correl = 0.0857943	descr = N_Gram_GCTAT
cnt = 149	feature = 518	correl = -0.0641985	descr = N_Gram_GTCCA
cnt = 150	feature = 220	correl = -0.0503377	descr = N_Gram_ATACT
cnt = 151	feature = 624	correl = 0.106035	descr = N_Gram_TGCAA
cnt = 152	feature = 278	correl = -0.0659681	descr = N_Gram_CATCG
cnt = 153	feature = 536	correl = 0.0451637	descr = N_Gram_GTGGT
cnt = 154	feature = 435	correl = 0.114818	descr = N_Gram_GCCAG
cnt = 155	feature = 327	correl = 0.0634342	descr = N_Gram_CGGAA
cnt = 156	feature = 342	correl = -0.111636	descr = N_Gram_CGTCG
cnt = 157	feature = 390	correl = -0.0650887	descr = N_Gram_GAATA
cnt = 158	feature = 396	correl = 0.0524747	descr = N_Gram_GACCG
cnt = 159	feature = 308	correl = -0.100045	descr = N_Gram_CCTCC
cnt = 160	feature = 478	correl = 0.0893482	descr = N_Gram_GGCAT
cnt = 161	feature = 393	correl = 0.0442546	descr = N_Gram_GACAC
cnt = 162	feature = 488	correl = 0.153505	descr = N_Gram_GGCTT
cnt = 163	feature = 386	correl = 0.116463	descr = N_Gram_GAAGA
cnt = 164	feature = 472	correl = 0.0890801	descr = N_Gram_GGAGC
cnt = 165	feature = 554	correl = -0.0512934	descr = N_Gram_TAAGA
cnt = 166	feature = 486	correl = 0.0764919	descr = N_Gram_GGCGG
cnt = 167	feature = 649	correl = -0.0513953	descr = N_Gram_TGTTA
cnt = 168	feature = 647	correl = 0.105252	descr = N_Gram_TGTGG
cnt = 169	feature = 676	correl = -0.0484028	descr = N_Gram_TTGTA
cnt = 170	feature = 309	correl = 0.0600399	descr = N_Gram_CCTCG
cnt = 171	feature = 266	correl = 0.0624651	descr = N_Gram_CAGCA
cnt = 172	feature = 210	correl = -0.0472142	descr = N_Gram_AGTCC
cnt = 173	feature = 289	correl = 0.056537	descr = N_Gram_CCATC
cnt = 174	feature = 529	correl = 0.0608454	descr = N_Gram_GTGAC
cnt = 175	feature = 305	correl = 0.10468	descr = N_Gram_CCGTG
cnt = 176	feature = 687	correl = -0.0673101	descr = N_Gram_TTTGG
cnt = 177	feature = 441	correl = 0.0718506	descr = N_Gram_GCCGG
cnt = 178	feature = 564	correl = -0.068138	descr = N_Gram_TATAC
cnt = 179	feature = 544	correl = -0.0652554	descr = N_Gram_GTTCT
cnt = 180	feature = 437	correl = 0.0442898	descr = N_Gram_GCCCA
cnt = 181	feature = 364	correl = -0.0637952	descr = N_Gram_CTCTC
cnt = 182	feature = 438	correl = 0.0980838	descr = N_Gram_GCCCG
cnt = 183	feature = 662	correl = -0.0625584	descr = N_Gram_TTCGG
cnt = 184	feature = 285	correl = 0.0485221	descr = N_Gram_CCAGA
cnt = 185	feature = 681	correl = 0.0592949	descr = N_Gram_TTTCA
cnt = 186	feature = 379	correl = 0.0780053	descr = N_Gram_CTTGT
cnt = 187	feature = 440	correl = 0.0581111	descr = N_Gram_GCCGC
cnt = 188	feature = 596	correl = -0.114908	descr = N_Gram_TCGAG
cnt = 189	feature = 496	correl = 0.0772924	descr = N_Gram_GGGCG
cnt = 190	feature = 136	correl = -0.124323	descr = N_Gram_AATAA
cnt = 191	feature = 261	correl = -0.0768825	descr = N_Gram_CACGA
cnt = 192	feature = 209	correl = 0.0994517	descr = N_Gram_AGTCA
cnt = 193	feature = 470	correl = 0.0980838	descr = N_Gram_GGACG
cnt = 194	feature = 214	correl = 0.055236	descr = N_Gram_AGTTG
cnt = 195	feature = 461	correl = 0.0653288	descr = N_Gram_GCTGC
cnt = 196	feature = 633	correl = -0.0446265	descr = N_Gram_TGGAT
cnt = 197	feature = 579	correl = 0.0837258	descr = N_Gram_TCCAA
cnt = 198	feature = 669	correl = -0.0659113	descr = N_Gram_TTGAC
cnt = 199	feature = 635	correl = 0.106923	descr = N_Gram_TGGCC
cnt = 200	feature = 539	correl = 0.0689761	descr = N_Gram_GTGTG
cnt = 201	feature = 644	correl = 0.0728676	descr = N_Gram_TGTCC
cnt = 202	feature = 499	correl = 0.0670674	descr = N_Gram_GGGGC
cnt = 203	feature = 404	correl = 0.0845905	descr = N_Gram_GAGCT
cnt = 204	feature = 505	correl = -0.0703818	descr = N_Gram_GGTAA
cnt = 205	feature = 574	correl = 0.0967779	descr = N_Gram_TCAGT
cnt = 206	feature = 637	correl = 0.146765	descr = N_Gram_TGGCT
cnt = 207	feature = 588	correl = 0.0507833	descr = N_Gram_TCCGT
cnt = 208	feature = 233	correl = -0.056193	descr = N_Gram_ATGAT
cnt = 209	feature = 630	correl = -0.141106	descr = N_Gram_TGCGT
cnt = 210	feature = 473	correl = -0.117252	descr = N_Gram_GGATC
cnt = 211	feature = 387	correl = -0.0550667	descr = N_Gram_GAAGC
cnt = 212	feature = 400	correl = -0.0801276	descr = N_Gram_GACGT
cnt = 213	feature = 436	correl = 0.0505059	descr = N_Gram_GCCAT
cnt = 214	feature = 407	correl = 0.0644015	descr = N_Gram_GAGGT
cnt = 215	feature = 312	correl = -0.077094	descr = N_Gram_CCTTC
cnt = 216	feature = 259	correl = 0.0846636	descr = N_Gram_CACCT
cnt = 217	feature = 491	correl = 0.105683	descr = N_Gram_GGGAC
cnt = 218	feature = 547	correl = 0.0884316	descr = N_Gram_GTTGG
cnt = 219	feature = 277	correl = 0.0996108	descr = N_Gram_CATCC
cnt = 220	feature = 603	correl = -0.0652255	descr = N_Gram_TCTCA
cnt = 221	feature = 591	correl = -0.0644229	descr = N_Gram_TCCTC
cnt = 222	feature = 402	correl = -0.0771727	descr = N_Gram_GACTG
cnt = 223	feature = 319	correl = -0.0905931	descr = N_Gram_CGAGT
cnt = 224	feature = 573	correl = 0.061858	descr = N_Gram_TCAGC
cnt = 225	feature = 600	correl = -0.0514837	descr = N_Gram_TCGTC
cnt = 226	feature = 469	correl = 0.120607	descr = N_Gram_GGACC
cnt = 227	feature = 231	correl = 0.0543425	descr = N_Gram_ATCTT
cnt = 228	feature = 426	correl = 0.0777377	descr = N_Gram_GCAC
cnt = 229	feature = 382	correl = 0.0743496	descr = N_Gram_GAAA
cnt = 230	feature = 21	correl = 0.0475506	descr = Position_Specific_Bin_Base_7_Base_T
cnt = 231	feature = 580	correl = -0.147061	descr = N_Gram_TCCAG
cnt = 232	feature = 14	correl = -0.0472451	descr = Position_Specific_Bin_Base_3_Base_T
cnt = 233	feature = 502	correl = 0.063971	descr = N_Gram_GGGT
cnt = 234	feature = 520	correl = -0.0449245	descr = N_Gram_GTCCT
cnt = 235	feature = 683	correl = -0.0445568	descr = N_Gram_TTTCG
cnt = 236	feature = 606	correl = -0.102151	descr = N_Gram_TCTCT
cnt = 237	feature = 430	correl = 0.0755094	descr = N_Gram_GCAT
cnt = 238	feature = 81	correl = 0.0532574	descr = Xue_Structure_Feature_C101
cnt = 239	feature = 484	correl = -0.051706	descr = N_Gram_GGCGA
cnt = 240	feature = 323	correl = 0.0931988	descr = N_Gram_CGCCG
cnt = 241	feature = 345	correl = 0.125472	descr = N_Gram_CGTGC
cnt = 242	feature = 27	correl = -0.0960088	descr = Position_Specific_Bin_Base_11_Base_G
cnt = 243	feature = 454	correl = -0.11341	descr = N_Gram_GCGTC
cnt = 244	feature = 16	correl = -0.129915	descr = Position_Specific_Bin_Base_5_Base_A
cnt = 245	feature = 679	correl = 0.0456454	descr = N_Gram_TTTA
cnt = 246	feature = 690	correl = -0.0776218	descr = N_Gram_TTTTG
cnt = 247	feature = 42	correl = 0.0575954	descr = Position_Specific_Bin_Base_17_Base_G
cnt = 248	feature = 250	correl = 0.075082	descr = N_Gram_CAAG
cnt = 249	feature = 238	correl = 0.058963	descr = N_Gram_ATGT
cnt = 250	feature = 610	correl = -0.0558676	descr = N_Gram_TCTTG
cnt = 251	feature = 60	correl = -0.0455979	descr = Gibbs_of_Target_Sequence__Pos_15_Step_1
cnt = 252	feature = 221	correl = 0.0583105	descr = N_Gram_ATAG
cnt = 253	feature = 279	correl = 0.100809	descr = N_Gram_CATCT
cnt = 254	feature = 371	correl = -0.0498145	descr = N_Gram_CTTA
cnt = 255	feature = 15	correl = 0.0457689	descr = Position_Specific_Bin_Base_4_Base_T
cnt = 256	feature = 24	correl = 0.0724008	descr = Position_Specific_Bin_Base_9_Base_G
cnt = 257	feature = 353	correl = 0.105131	descr = N_Gram_CTAT
cnt = 258	feature = 223	correl = 0.0465659	descr = N_Gram_ATAT
cnt = 259	feature = 10	correl = -0.0610749	descr = Position_Specific_Bin_Base_2_Base_G
cnt = 260	feature = 367	correl = 0.105927	descr = N_Gram_CTGCA
cnt = 261	feature = 40	correl = -0.102619	descr = Position_Specific_Bin_Base_17_Base_A
cnt = 262	feature = 47	correl = -0.0849472	descr = Position_Specific_Bin_Base_18_Base_T
cnt = 263	feature = 19	correl = -0.108709	descr = Position_Specific_Bin_Base_6_Base_A
cnt = 264	feature = 335	correl = -0.0868439	descr = N_Gram_CGGTA
cnt = 265	feature = 422	correl = 0.136158	descr = N_Gram_GCAA
cnt = 266	feature = 329	correl = 0.0684112	descr = N_Gram_CGGC
cnt = 267	feature = 160	correl = 0.0538196	descr = N_Gram_ACCG
cnt = 268	feature = 576	correl = -0.0476776	descr = N_Gram_TCATC
cnt = 269	feature = 334	correl = 0.147338	descr = N_Gram_CGGGC
cnt = 270	feature = 609	correl = -0.119215	descr = N_Gram_TCTTC
cnt = 271	feature = 392	correl = 0.0679545	descr = N_Gram_GACA
cnt = 272	feature = 389	correl = -0.0661732	descr = N_Gram_GAAGT
cnt = 273	feature = 23	correl = 0.0640235	descr = Position_Specific_Bin_Base_8_Base_T
cnt = 274	feature = 522	correl = -0.106336	descr = N_Gram_GTCGA
cnt = 275	feature = 28	correl = -0.0890399	descr = Position_Specific_Bin_Base_12_Base_A
cnt = 276	feature = 13	correl = 0.0978987	descr = Position_Specific_Bin_Base_3_Base_C
cnt = 277	feature = 43	correl = -0.0456094	descr = Position_Specific_Bin_Base_17_Base_T
cnt = 278	feature = 411	correl = 0.0670801	descr = N_Gram_GATA
cnt = 279	feature = 406	correl = 0.0582571	descr = N_Gram_GAGGC
cnt = 280	feature = 33	correl = -0.104083	descr = Position_Specific_Bin_Base_14_Base_A
cnt = 281	feature = 295	correl = 0.0996153	descr = N_Gram_CCCG
cnt = 282	feature = 626	correl = -0.0451951	descr = N_Gram_TGCC
cnt = 283	feature = 675	correl = 0.0771915	descr = N_Gram_TTGGC
cnt = 284	feature = 326	correl = 0.0636365	descr = N_Gram_CGGA
cnt = 285	feature = 463	correl = 0.0718363	descr = N_Gram_GCTT
cnt = 286	feature = 528	correl = 0.0725138	descr = N_Gram_GTGA
cnt = 287	feature = 291	correl = 0.063444	descr = N_Gram_CCCA
cnt = 288	feature = 217	correl = -0.104164	descr = N_Gram_ATAA
cnt = 289	feature = 45	correl = 0.0890416	descr = Position_Specific_Bin_Base_18_Base_C
cnt = 290	feature = 56	correl = 0.0539918	descr = Gibbs_of_Target_Sequence__Pos_9_Step_1
cnt = 291	feature = 11	correl = 0.0839022	descr = Position_Specific_Bin_Base_2_Base_T
cnt = 292	feature = 410	correl = -0.0686786	descr = N_Gram_GAGTT
cnt = 293	feature = 337	correl = -0.063269	descr = N_Gram_CGTA
cnt = 294	feature = 105	correl = -0.0586989	descr = Fold_of_Target_NoBeginbrace_noends_Pos_4
cnt = 295	feature = 18	correl = 0.0670435	descr = Position_Specific_Bin_Base_5_Base_G
cnt = 296	feature = 20	correl = 0.080755	descr = Position_Specific_Bin_Base_6_Base_C
cnt = 297	feature = 57	correl = 0.0798759	descr = Gibbs_of_Target_Sequence__Pos_12_Step_1
cnt = 298	feature = 34	correl = 0.0600671	descr = Position_Specific_Bin_Base_14_Base_C
cnt = 299	feature = 684	correl = -0.0726588	descr = N_Gram_TTTCT
cnt = 300	feature = 653	correl = -0.0705834	descr = N_Gram_TTAC
cnt = 301	feature = 623	correl = 0.0894808	descr = N_Gram_TGCA
cnt = 302	feature = 466	correl = 0.0605593	descr = N_Gram_GGAA
cnt = 303	feature = 587	correl = -0.0992508	descr = N_Gram_TCCGG
cnt = 304	feature = 514	correl = 0.0495725	descr = N_Gram_GTCA
cnt = 305	feature = 52	correl = -0.0621262	descr = Gibbs_of_Target_Sequence__Pos_4_Step_1
cnt = 306	feature = 314	correl = -0.0447017	descr = N_Gram_CGAC
cnt = 307	feature = 39	correl = 0.127552	descr = Position_Specific_Bin_Base_16_Base_C
cnt = 308	feature = 41	correl = 0.104833	descr = Position_Specific_Bin_Base_17_Base_C
cnt = 309	feature = 30	correl = 0.0971044	descr = Position_Specific_Bin_Base_12_Base_G
cnt = 310	feature = 460	correl = 0.0707826	descr = N_Gram_GCTG
cnt = 311	feature = 36	correl = -0.0508992	descr = Position_Specific_Bin_Base_15_Base_A
cnt = 312	feature = 26	correl = -0.051299	descr = Position_Specific_Bin_Base_10_Base_C
cnt = 313	feature = 350	correl = 0.0807625	descr = N_Gram_CTA
cnt = 314	feature = 526	correl = -0.0775986	descr = N_Gram_GTCTT
cnt = 315	feature = 69	correl = 0.119763	descr = Fold_of_RNAi_Sequence_Pos_2
cnt = 316	feature = 636	correl = -0.0921819	descr = N_Gram_TGGCG
cnt = 317	feature = 71	correl = 0.0549624	descr = Fold_of_RNAi_Sequence_Pos_6
cnt = 318	feature = 655	correl = -0.0481747	descr = N_Gram_TTAT
cnt = 319	feature = 487	correl = 0.086719	descr = N_Gram_GGCT
cnt = 320	feature = 272	correl = 0.0954197	descr = N_Gram_CAGT
cnt = 321	feature = 82	correl = 0.0593089	descr = Xue_Structure_Feature_C010
cnt = 322	feature = 9	correl = 0.0526558	descr = Position_Specific_Bin_Base_2_Base_C
cnt = 323	feature = 32	correl = 0.0921578	descr = Position_Specific_Bin_Base_13_Base_C
cnt = 324	feature = 449	correl = 0.0576379	descr = N_Gram_GCGCC
cnt = 325	feature = 376	correl = -0.0897454	descr = N_Gram_CTTGA
cnt = 326	feature = 645	correl = 0.0936193	descr = N_Gram_TGTG
cnt = 327	feature = 53	correl = -0.0686172	descr = Gibbs_of_Target_Sequence__Pos_5_Step_1
cnt = 328	feature = 17	correl = 0.0802261	descr = Position_Specific_Bin_Base_5_Base_C
cnt = 329	feature = 35	correl = 0.091511	descr = Position_Specific_Bin_Base_14_Base_T
cnt = 330	feature = 459	correl = -0.0553687	descr = N_Gram_GCTCC
cnt = 331	feature = 691	correl = -0.0834092	descr = N_Gram_TTTTT
cnt = 332	feature = 78	correl = 0.098503	descr = Xue_Structure_Feature_A101
cnt = 333	feature = 280	correl = 0.0688441	descr = N_Gram_CCAA
cnt = 334	feature = 8	correl = -0.0617368	descr = Position_Specific_Bin_Base_2_Base_A
cnt = 335	feature = 476	correl = 0.0837176	descr = N_Gram_GGCA
cnt = 336	feature = 77	correl = -0.0642143	descr = Xue_Structure_Feature_A110
cnt = 337	feature = 72	correl = 0.066735	descr = Fold_of_RNAi_Sequence_Pos_9
cnt = 338	feature = 572	correl = 0.0879668	descr = N_Gram_TCAG
cnt = 339	feature = 22	correl = -0.0685642	descr = Position_Specific_Bin_Base_8_Base_C
cnt = 340	feature = 615	correl = -0.0786589	descr = N_Gram_TGAAG
cnt = 341	feature = 471	correl = 0.0972457	descr = N_Gram_GGAG
cnt = 342	feature = 55	correl = -0.166924	descr = Gibbs_of_Target_Sequence__Pos_7_Step_1
cnt = 343	feature = 618	correl = -0.0910242	descr = N_Gram_TGAT
cnt = 344	feature = 38	correl = -0.109084	descr = Position_Specific_Bin_Base_16_Base_A
cnt = 345	feature = 521	correl = -0.0959763	descr = N_Gram_GTCG
cnt = 346	feature = 468	correl = 0.107474	descr = N_Gram_GGAC
cnt = 347	feature = 304	correl = 0.0630603	descr = N_Gram_CCGT
cnt = 348	feature = 58	correl = -0.0816743	descr = Gibbs_of_Target_Sequence__Pos_13_Step_1
cnt = 349	feature = 232	correl = -0.0556832	descr = N_Gram_ATGA
cnt = 350	feature = 12	correl = -0.0609064	descr = Position_Specific_Bin_Base_3_Base_A
cnt = 351	feature = 73	correl = 0.0909172	descr = Fold_of_RNAi_Sequence_Pos_12
cnt = 352	feature = 450	correl = 0.0583028	descr = N_Gram_GCGG
cnt = 353	feature = 360	correl = -0.0934474	descr = N_Gram_CTCCA
cnt = 354	feature = 54	correl = -0.0999396	descr = Gibbs_of_Target_Sequence__Pos_6_Step_1
cnt = 355	feature = 433	correl = 0.0450806	descr = N_Gram_GCCA
cnt = 356	feature = 46	correl = 0.279209	descr = Position_Specific_Bin_Base_18_Base_G
cnt = 357	feature = 61	correl = -0.100253	descr = Gibbs_of_Target_Sequence__Pos_17_Step_1
cnt = 358	feature = 545	correl = 0.0551173	descr = N_Gram_GTTG
cnt = 359	feature = 525	correl = -0.0762125	descr = N_Gram_GTCT
cnt = 360	feature = 498	correl = 0.0675716	descr = N_Gram_GGGG
cnt = 361	feature = 517	correl = -0.0473389	descr = N_Gram_GTCC
cnt = 362	feature = 343	correl = 0.164484	descr = N_Gram_CGTG
cnt = 363	feature = 553	correl = -0.110225	descr = N_Gram_TAAG
cnt = 364	feature = 51	correl = 0.0948038	descr = Gibbs_of_Target_Sequence__Pos_3_Step_1
cnt = 365	feature = 398	correl = -0.0495722	descr = N_Gram_GACG
cnt = 366	feature = 594	correl = -0.066013	descr = N_Gram_TCGA
cnt = 367	feature = 29	correl = 0.131466	descr = Position_Specific_Bin_Base_12_Base_C
cnt = 368	feature = 70	correl = 0.0451385	descr = Fold_of_RNAi_Sequence_Pos_3
cnt = 369	feature = 664	correl = -0.205475	descr = N_Gram_TTCTC
cnt = 370	feature = 548	correl = -0.0969336	descr = N_Gram_GTTTT
cnt = 371	feature = 62	correl = -0.175768	descr = Gibbs_of_Target_Sequence__Pos_18_Step_1
cnt = 372	feature = 673	correl = 0.0469127	descr = N_Gram_TTGG
cnt = 373	feature = 439	correl = 0.0668847	descr = N_Gram_GCCG
cnt = 374	feature = 76	correl = 0.043969	descr = Fold_of_RNAi_Sequence_Pos_16
cnt = 375	feature = 67	correl = 0.115054	descr = Fold_of_RNAi_Sequence_Pos_0
cnt = 376	feature = 361	correl = -0.109807	descr = N_Gram_CTCCT
cnt = 377	feature = 575	correl = -0.0454198	descr = N_Gram_TCAT
cnt = 378	feature = 405	correl = 0.0665427	descr = N_Gram_GAGG
cnt = 379	feature = 667	correl = -0.0763679	descr = N_Gram_TTGA
cnt = 380	feature = 531	correl = 0.0511179	descr = N_Gram_GTGC
cnt = 381	feature = 490	correl = 0.0843443	descr = N_Gram_GGGA
cnt = 382	feature = 689	correl = -0.123877	descr = N_Gram_TTTTC
cnt = 383	feature = 276	correl = 0.0716209	descr = N_Gram_CATC
cnt = 384	feature = 458	correl = -0.0500816	descr = N_Gram_GCTC
cnt = 385	feature = 685	correl = -0.0811023	descr = N_Gram_TTTG
cnt = 386	feature = 208	correl = -0.0916173	descr = N_Gram_AGTC
cnt = 387	feature = 75	correl = 0.0500185	descr = Fold_of_RNAi_Sequence_Pos_15
cnt = 388	feature = 59	correl = -0.173148	descr = Gibbs_of_Target_Sequence__Pos_14_Step_1
cnt = 389	feature = 558	correl = -0.0685235	descr = N_Gram_TAC
cnt = 390	feature = 479	correl = 0.168278	descr = N_Gram_GGCC
cnt = 391	feature = 340	correl = -0.0797355	descr = N_Gram_CGTC
cnt = 392	feature = 68	correl = 0.147956	descr = Fold_of_RNAi_Sequence_Pos_1
cnt = 393	feature = 290	correl = 0.0472243	descr = N_Gram_CCC
cnt = 394	feature = 421	correl = 0.0993473	descr = N_Gram_GCA
cnt = 395	feature = 86	correl = 0.0685732	descr = Xue_Structure_Feature_G100
cnt = 396	feature = 375	correl = -0.0467989	descr = N_Gram_CTTG
cnt = 397	feature = 373	correl = -0.122145	descr = N_Gram_CTTC
cnt = 398	feature = 584	correl = -0.052776	descr = N_Gram_TCCG
cnt = 399	feature = 80	correl = 0.0753008	descr = Xue_Structure_Feature_C110
cnt = 400	feature = 248	correl = 0.128825	descr = N_Gram_CAA
num rows = 522
num_elements = 209322
*
optimization finished, #iter = 645
nu = 0.502939
obj = -39.973102, rho = -0.667798
nSV = 375, nBSV = 166
num rows = 57
num_elements = 22857
*
optimization finished, #iter = 60
nu = 0.425573
obj = -3.269109, rho = -0.487001
nSV = 45, nBSV = 9
*
optimization finished, #iter = 645
nu = 0.502939
obj = -39.973102, rho = -0.667798
nSV = 375, nBSV = 166
TEST = 8 AVE CORR = 0.565739
