# Supplementary material for: Improving model predictions for RNA interference activities that use support vector machine regression by combining and filtering features
Source: BMC Bioinformatics. 2007 Jun 6;8:182. doi: 10.1186/1471-2105-8-182 (PMC1906837; doi:10.1186/1471-2105-8-182)
Supplement: Additional file 6 — tr_579_cfsfilters. The features found to be useful by Correlation based Feature in training and testing the 579 dataset by cross validation, at t-test values from 0 to 90. [file 1471-2105-8-182-S6.gz › tr_579_file_86]

86
ave count = 97.8

CFS merit scores = 1.3532
CFS merit scores = 1.58803
CFS merit scores = 1.83021
CFS merit scores = 2.05448
CFS merit scores = 2.25586
CFS merit scores = 2.44275
CFS merit scores = 2.61317
CFS merit scores = 2.76986
CFS merit scores = 2.9186
CFS merit scores = 3.06032
CFS merit scores = 3.19411
CFS merit scores = 3.32198
CFS merit scores = 3.44454
CFS merit scores = 3.5626
CFS merit scores = 3.67628
CFS merit scores = 3.78615
CFS merit scores = 3.8927
CFS merit scores = 3.99618
CFS merit scores = 4.09335
CFS merit scores = 4.1858
CFS merit scores = 4.27274
CFS merit scores = 4.35535
CFS merit scores = 4.43454
CFS merit scores = 4.51101
CFS merit scores = 4.58439
CFS merit scores = 4.65248
CFS merit scores = 4.71694
CFS merit scores = 4.77845
CFS merit scores = 4.83672
CFS merit scores = 4.89267
CFS merit scores = 4.94377
CFS merit scores = 4.99248
CFS merit scores = 5.03996
CFS merit scores = 5.08372
CFS merit scores = 5.12049
CFS merit scores = 5.15545
CFS merit scores = 5.18825
CFS merit scores = 5.21627
CFS merit scores = 5.23619
CFS merit scores = 5.25341
CFS merit scores = 5.27099
CFS merit scores = 5.28704
CFS merit scores = 5.30207
CFS merit scores = 5.31308
CFS merit scores = 5.32354
CFS merit scores = 5.3347
CFS merit scores = 5.34198
CFS merit scores = 5.34953
CFS merit scores = 5.35728
CFS merit scores = 5.3646
CFS merit scores = 5.36873
CFS merit scores = 5.37116
CFS merit scores = 5.37335
CFS merit scores = 5.3707
CFS merit scores = 5.36843
CFS merit scores = 5.36743
CFS merit scores = 5.36663
CFS merit scores = 5.36281
CFS merit scores = 5.35382
CFS merit scores = 5.34537
CFS merit scores = 5.33653
CFS merit scores = 5.3267
CFS merit scores = 5.31787
CFS merit scores = 5.31021
CFS merit scores = 5.30278
CFS merit scores = 5.29473
CFS merit scores = 5.28537
CFS merit scores = 5.27694
CFS merit scores = 5.2682
CFS merit scores = 5.25937
CFS merit scores = 5.25072
CFS merit scores = 5.24254
CFS merit scores = 5.23454
CFS merit scores = 5.22637
CFS merit scores = 5.2187
CFS merit scores = 5.21069
CFS merit scores = 5.20108
CFS merit scores = 5.19133
CFS merit scores = 5.18254
CFS merit scores = 5.1732
CFS merit scores = 5.16403
CFS merit scores = 5.15461
CFS merit scores = 5.14636
CFS merit scores = 5.13725
CFS merit scores = 5.129
CFS merit scores = 5.12081
CFS merit scores = 5.11312
CFS merit scores = 5.10315
CFS merit scores = 5.09358
CFS merit scores = 5.08446
CFS merit scores = 5.07588
CFS merit scores = 5.06811
CFS merit scores = 5.06018
CFS merit scores = 5.05182
CFS merit scores = 5.04329
CFS merit scores = 5.03518
CFS merit scores = 5.02611
CFS merit scores = 5.01685
CFS merit scores = 5.00789
CFS merit scores = 4.99902
CFS merit scores = 4.99062
CFS merit scores = 4.98172
CFS merit scores = 4.97303
CFS merit scores = 4.96384
CFS merit scores = 4.95474
CFS merit scores = 4.9459
CFS merit scores = 4.93764
CFS merit scores = 4.92952
CFS merit scores = 4.92181
CFS merit scores = 4.91435
CFS merit scores = 4.90678
CFS merit scores = 4.8989
CFS merit scores = 4.89115
CFS merit scores = 4.88284
CFS merit scores = 4.87441
CFS merit scores = 4.86598
CFS merit scores = 4.85791
CFS merit scores = 4.84902
CFS merit scores = 4.83947
CFS merit scores = 4.82967
CFS merit scores = 4.8194
CFS merit scores = 4.80914
CFS merit scores = 4.79956
CFS merit scores = 4.78991
CFS merit scores = 4.77881
CFS merit scores = 4.76783
CFS merit scores = 4.75696
CFS merit scores = 4.74545
CFS merit scores = 4.73421
CFS merit scores = 4.72172
CFS merit scores = 4.70917
CFS merit scores = 4.69678
CFS merit scores = 4.68306
CFS merit scores = 4.6695
CFS merit scores = 4.65458
CFS merit scores = 4.6388
CFS merit scores = 4.62144
CFS merit scores = 4.60467
CFS merit scores = 4.58803
CFS merit scores = 4.57179
CFS merit scores = 4.55362
CFS merit scores = 4.53482
CFS merit scores = 4.5159
CFS merit scores = 4.49648
CFS merit scores = 4.47647
CFS merit scores = 4.45647
CFS merit scores = 4.43564
CFS merit scores = 4.41308
CFS merit scores = 4.39098
CFS merit scores = 4.36769
CFS merit scores = 4.33965
CFS merit scores = 4.30831
CFS merit scores = 4.27541
cnt = 1	feature = 56	correl = -0.353201	descr = Gibbs_of_Target_Sequence__Pos_20_Step_1
cnt = 2	feature = 683	correl = -0.212999	descr = N_Gram_TTCTC
cnt = 3	feature = 391	correl = 0.0793839	descr = N_Gram_GAAA
cnt = 4	feature = 417	correl = 0.116505	descr = N_Gram_GAGTC
cnt = 5	feature = 360	correl = 0.0631922	descr = N_Gram_CTATA
cnt = 6	feature = 424	correl = -0.0556583	descr = N_Gram_GATCG
cnt = 7	feature = 235	correl = -0.0655336	descr = N_Gram_ATGCT
cnt = 8	feature = 321	correl = -0.049196	descr = N_Gram_CGACC
cnt = 9	feature = 568	correl = -0.0463739	descr = N_Gram_TAACG
cnt = 10	feature = 555	correl = 0.0453462	descr = N_Gram_GTTAA
cnt = 11	feature = 357	correl = 0.0568421	descr = N_Gram_CTACT
cnt = 12	feature = 612	correl = 0.0947339	descr = N_Gram_TCGGC
cnt = 13	feature = 361	correl = 0.0806231	descr = N_Gram_CTATT
cnt = 14	feature = 516	correl = 0.0780126	descr = N_Gram_GGGTA
cnt = 15	feature = 545	correl = 0.0573403	descr = N_Gram_GTGCG
cnt = 16	feature = 304	correl = 0.0453462	descr = N_Gram_CCGCA
cnt = 17	feature = 466	correl = 0.0453462	descr = N_Gram_GCGTA
cnt = 18	feature = 510	correl = 0.0453462	descr = N_Gram_GGGCT
cnt = 19	feature = 370	correl = 0.0718503	descr = N_Gram_CTCGG
cnt = 20	feature = 222	correl = 0.0718812	descr = N_Gram_ATAGT
cnt = 21	feature = 255	correl = 0.0542035	descr = N_Gram_CACAG
cnt = 22	feature = 322	correl = -0.0717699	descr = N_Gram_CGACG
cnt = 23	feature = 218	correl = 0.0550219	descr = N_Gram_ATACA
cnt = 24	feature = 690	correl = 0.0594649	descr = N_Gram_TTGCA
cnt = 25	feature = 518	correl = -0.0529673	descr = N_Gram_GGGTT
cnt = 26	feature = 313	correl = 0.0676048	descr = N_Gram_CCTCA
cnt = 27	feature = 584	correl = 0.0472183	descr = N_Gram_TCAAA
cnt = 28	feature = 342	correl = 0.0869933	descr = N_Gram_CGGGA
cnt = 29	feature = 219	correl = -0.0501446	descr = N_Gram_ATACT
cnt = 30	feature = 382	correl = 0.0499655	descr = N_Gram_CTTCC
cnt = 31	feature = 309	correl = -0.0732728	descr = N_Gram_CCGGT
cnt = 32	feature = 224	correl = 0.0864478	descr = N_Gram_ATATA
cnt = 33	feature = 546	correl = 0.0580781	descr = N_Gram_GTGCT
cnt = 34	feature = 252	correl = 0.0974183	descr = N_Gram_CAAGG
cnt = 35	feature = 386	correl = 0.0910274	descr = N_Gram_CTTGG
cnt = 36	feature = 681	correl = -0.0558762	descr = N_Gram_TTCGG
cnt = 37	feature = 527	correl = 0.0914936	descr = N_Gram_GGTTG
cnt = 38	feature = 226	correl = -0.0567228	descr = N_Gram_ATCAT
cnt = 39	feature = 467	correl = -0.131884	descr = N_Gram_GCGTC
cnt = 40	feature = 448	correl = 0.0704377	descr = N_Gram_GCCAG
cnt = 41	feature = 440	correl = -0.0721949	descr = N_Gram_GCAGA
cnt = 42	feature = 277	correl = 0.101152	descr = N_Gram_CATCC
cnt = 43	feature = 703	correl = -0.0503227	descr = N_Gram_TTTTG
cnt = 44	feature = 457	correl = 0.0805039	descr = N_Gram_GCCTC
cnt = 45	feature = 353	correl = -0.0473352	descr = N_Gram_CGTTC
cnt = 46	feature = 633	correl = 0.0801463	descr = N_Gram_TGAGT
cnt = 47	feature = 416	correl = 0.0589398	descr = N_Gram_GAGGT
cnt = 48	feature = 327	correl = -0.0446597	descr = N_Gram_CGATC
cnt = 49	feature = 661	correl = 0.0466068	descr = N_Gram_TGTCC
cnt = 50	feature = 291	correl = 0.0676408	descr = N_Gram_CCATC
cnt = 51	feature = 450	correl = 0.0515042	descr = N_Gram_GCCCA
cnt = 52	feature = 340	correl = 0.0702472	descr = N_Gram_CGGCG
cnt = 53	feature = 437	correl = 0.122173	descr = N_Gram_GCAC
cnt = 54	feature = 228	correl = -0.0524821	descr = N_Gram_ATCCT
cnt = 55	feature = 324	correl = 0.086002	descr = N_Gram_CGAGG
cnt = 56	feature = 616	correl = 0.0568421	descr = N_Gram_TCTAC
cnt = 57	feature = 314	correl = -0.129731	descr = N_Gram_CCTCC
cnt = 58	feature = 508	correl = 0.107561	descr = N_Gram_GGGCC
cnt = 59	feature = 207	correl = -0.154201	descr = N_Gram_AGTCT
cnt = 60	feature = 231	correl = 0.0803255	descr = N_Gram_ATCTG
cnt = 61	feature = 426	correl = -0.0500458	descr = N_Gram_GATGC
cnt = 62	feature = 425	correl = -0.106802	descr = N_Gram_GATCT
cnt = 63	feature = 451	correl = 0.0737958	descr = N_Gram_GCCCG
cnt = 64	feature = 363	correl = 0.056201	descr = N_Gram_CTCAA
cnt = 65	feature = 274	correl = 0.133118	descr = N_Gram_CAGTG
cnt = 66	feature = 473	correl = 0.0663734	descr = N_Gram_GCTGC
cnt = 67	feature = 379	correl = -0.0653101	descr = N_Gram_CTTA
cnt = 68	feature = 505	correl = 0.10458	descr = N_Gram_GGGAG
cnt = 69	feature = 223	correl = 0.0476593	descr = N_Gram_ATAT
cnt = 70	feature = 29	correl = -0.0510556	descr = Position_Specific_Bin_Base_13_Base_A
cnt = 71	feature = 343	correl = 0.137662	descr = N_Gram_CGGGC
cnt = 72	feature = 267	correl = -0.0638971	descr = N_Gram_CAGAA
cnt = 73	feature = 24	correl = -0.0572736	descr = Position_Specific_Bin_Base_11_Base_G
cnt = 74	feature = 10	correl = 0.0634696	descr = Position_Specific_Bin_Base_3_Base_C
cnt = 75	feature = 649	correl = -0.0590997	descr = N_Gram_TGGCG
cnt = 76	feature = 602	correl = -0.0855062	descr = N_Gram_TCCGG
cnt = 77	feature = 662	correl = 0.10002	descr = N_Gram_TGTG
cnt = 78	feature = 265	correl = 0.0541497	descr = N_Gram_CACT
cnt = 79	feature = 13	correl = 0.0708226	descr = Position_Specific_Bin_Base_5_Base_G
cnt = 80	feature = 36	correl = -0.0603416	descr = Position_Specific_Bin_Base_17_Base_A
cnt = 81	feature = 632	correl = -0.0665266	descr = N_Gram_TGAGG
cnt = 82	feature = 390	correl = 0.104142	descr = N_Gram_CTTTG
cnt = 83	feature = 17	correl = -0.0526982	descr = Position_Specific_Bin_Base_7_Base_A
cnt = 84	feature = 456	correl = 0.0968796	descr = N_Gram_GCCT
cnt = 85	feature = 23	correl = 0.0642312	descr = Position_Specific_Bin_Base_10_Base_T
cnt = 86	feature = 481	correl = 0.0444349	descr = N_Gram_GGAAG
cnt = 87	feature = 19	correl = -0.0654154	descr = Position_Specific_Bin_Base_8_Base_C
cnt = 88	feature = 15	correl = 0.118233	descr = Position_Specific_Bin_Base_6_Base_C
cnt = 89	feature = 475	correl = 0.0538052	descr = N_Gram_GCTT
cnt = 90	feature = 655	correl = 0.0840314	descr = N_Gram_TGGT
cnt = 91	feature = 8	correl = 0.0776161	descr = Position_Specific_Bin_Base_2_Base_T
cnt = 92	feature = 28	correl = -0.132365	descr = Position_Specific_Bin_Base_12_Base_T
cnt = 93	feature = 31	correl = -0.104449	descr = Position_Specific_Bin_Base_14_Base_A
cnt = 94	feature = 35	correl = 0.1196	descr = Position_Specific_Bin_Base_16_Base_C
cnt = 95	feature = 472	correl = 0.0703417	descr = N_Gram_GCTG
cnt = 96	feature = 67	correl = 0.0596054	descr = Fold_of_RNAi_Sequence_Pos_11
cnt = 97	feature = 399	correl = -0.0466347	descr = N_Gram_GAATA
cnt = 98	feature = 270	correl = -0.138749	descr = N_Gram_CAGCT
cnt = 99	feature = 11	correl = -0.142041	descr = Position_Specific_Bin_Base_5_Base_A
cnt = 100	feature = 105	correl = -0.0587574	descr = Fold_of_Target_NoBeginbrace_noends_Pos_8
cnt = 101	feature = 70	correl = 0.0676775	descr = Fold_of_RNAi_Sequence_Pos_14
cnt = 102	feature = 80	correl = 0.0622439	descr = Xue_Structure_Feature_C010
cnt = 103	feature = 591	correl = -0.0490921	descr = N_Gram_TCAT
cnt = 104	feature = 47	correl = -0.0733237	descr = Gibbs_of_Target_Sequence__Pos_5_Step_1
cnt = 105	feature = 463	correl = 0.0601642	descr = N_Gram_GCGGG
cnt = 106	feature = 500	correl = 0.0539491	descr = N_Gram_GGCT
cnt = 107	feature = 525	correl = 0.0601741	descr = N_Gram_GGTT
cnt = 108	feature = 465	correl = -0.0799468	descr = N_Gram_GCGT
cnt = 109	feature = 460	correl = 0.0719566	descr = N_Gram_GCGCC
cnt = 110	feature = 511	correl = 0.0688865	descr = N_Gram_GGGG
cnt = 111	feature = 272	correl = 0.131904	descr = N_Gram_CAGT
cnt = 112	feature = 529	correl = 0.0524988	descr = N_Gram_GTAA
cnt = 113	feature = 355	correl = 0.0757138	descr = N_Gram_CTA
cnt = 114	feature = 605	correl = -0.0873015	descr = N_Gram_TCCTC
cnt = 115	feature = 39	correl = -0.272883	descr = Position_Specific_Bin_Base_18_Base_A
cnt = 116	feature = 541	correl = -0.0968349	descr = N_Gram_GTCTT
cnt = 117	feature = 34	correl = -0.120144	descr = Position_Specific_Bin_Base_16_Base_A
cnt = 118	feature = 74	correl = -0.0611569	descr = Xue_Structure_Feature_A110
cnt = 119	feature = 14	correl = -0.107903	descr = Position_Specific_Bin_Base_6_Base_A
cnt = 120	feature = 276	correl = 0.0801075	descr = N_Gram_CATC
cnt = 121	feature = 69	correl = 0.0955724	descr = Fold_of_RNAi_Sequence_Pos_13
cnt = 122	feature = 308	correl = 0.121247	descr = N_Gram_CCGGG
cnt = 123	feature = 647	correl = 0.0705965	descr = N_Gram_TGGC
cnt = 124	feature = 599	correl = -0.0681458	descr = N_Gram_TCCG
cnt = 125	feature = 60	correl = 0.160396	descr = Fold_of_RNAi_Sequence_Pos_0
cnt = 126	feature = 540	correl = -0.0907469	descr = N_Gram_GTCT
cnt = 127	feature = 389	correl = -0.0535046	descr = N_Gram_CTTTC
cnt = 128	feature = 41	correl = 0.293721	descr = Position_Specific_Bin_Base_18_Base_G
cnt = 129	feature = 419	correl = -0.0479912	descr = N_Gram_GAT
cnt = 130	feature = 337	correl = 0.112002	descr = N_Gram_CGGC
cnt = 131	feature = 73	correl = 0.0712512	descr = Xue_Structure_Feature_A111
cnt = 132	feature = 55	correl = -0.307746	descr = Gibbs_of_Target_Sequence__Pos_19_Step_1
cnt = 133	feature = 86	correl = 0.0742608	descr = Xue_Structure_Feature_G011
cnt = 134	feature = 79	correl = 0.0584143	descr = Xue_Structure_Feature_C011
cnt = 135	feature = 446	correl = 0.0867499	descr = N_Gram_GCC
cnt = 136	feature = 62	correl = 0.147955	descr = Fold_of_RNAi_Sequence_Pos_2
cnt = 137	feature = 64	correl = 0.0485876	descr = Fold_of_RNAi_Sequence_Pos_4
cnt = 138	feature = 225	correl = -0.0561611	descr = N_Gram_ATC
cnt = 139	feature = 497	correl = 0.0564006	descr = N_Gram_GGCG
cnt = 140	feature = 366	correl = -0.149367	descr = N_Gram_CTCC
cnt = 141	feature = 623	correl = -0.126918	descr = N_Gram_TCTT
cnt = 142	feature = 697	correl = -0.12556	descr = N_Gram_TTTC
cnt = 143	feature = 82	correl = 0.111591	descr = Xue_Structure_Feature_G111
cnt = 144	feature = 341	correl = 0.109567	descr = N_Gram_CGGG
cnt = 145	feature = 378	correl = -0.0990588	descr = N_Gram_CTT
cnt = 146	feature = 77	correl = 0.0861776	descr = Xue_Structure_Feature_C111
cnt = 147	feature = 674	correl = -0.157725	descr = N_Gram_TTC
cnt = 148	feature = 666	correl = -0.129919	descr = N_Gram_TT
cnt = 149	feature = 334	correl = 0.0832065	descr = N_Gram_CGG
cnt = 150	feature = 59	correl = -0.0780818	descr = PF_RNAi_Fold_3'Free_Count
cnt = 151	feature = 58	correl = -0.141089	descr = PF_RNAi_Fold_5'Free_Count
cnt = 152	feature = 81	correl = -0.111912	descr = Xue_Structure_Feature_C000
cnt = 153	feature = 57	correl = -0.188459	descr = PF_RNAi_Fold_Energy
num rows = 521
num_elements = 80234
*
optimization finished, #iter = 509
nu = 0.605630
obj = -49.745183, rho = -0.216210
nSV = 369, nBSV = 258
num rows = 58
num_elements = 8932
*
optimization finished, #iter = 38
nu = 0.659048
obj = -6.501554, rho = -0.578084
nSV = 44, nBSV = 31
*
optimization finished, #iter = 509
nu = 0.605630
obj = -49.745183, rho = -0.216210
nSV = 369, nBSV = 258
CFS merit scores = 1.34741
CFS merit scores = 1.58079
CFS merit scores = 1.83115
CFS merit scores = 2.06101
CFS merit scores = 2.25914
CFS merit scores = 2.4354
CFS merit scores = 2.59731
CFS merit scores = 2.7482
CFS merit scores = 2.88833
CFS merit scores = 3.01918
CFS merit scores = 3.14089
CFS merit scores = 3.25514
CFS merit scores = 3.36248
CFS merit scores = 3.46409
CFS merit scores = 3.56239
CFS merit scores = 3.65661
CFS merit scores = 3.74451
CFS merit scores = 3.82923
CFS merit scores = 3.90822
CFS merit scores = 3.98453
CFS merit scores = 4.05786
CFS merit scores = 4.12756
CFS merit scores = 4.19454
CFS merit scores = 4.25466
CFS merit scores = 4.30871
CFS merit scores = 4.36111
CFS merit scores = 4.40922
CFS merit scores = 4.45461
CFS merit scores = 4.49285
CFS merit scores = 4.53046
CFS merit scores = 4.5664
CFS merit scores = 4.59921
CFS merit scores = 4.63161
CFS merit scores = 4.66394
CFS merit scores = 4.69343
CFS merit scores = 4.7225
CFS merit scores = 4.74778
CFS merit scores = 4.77267
CFS merit scores = 4.79579
CFS merit scores = 4.81494
CFS merit scores = 4.83401
CFS merit scores = 4.85192
CFS merit scores = 4.86742
CFS merit scores = 4.8797
CFS merit scores = 4.88967
CFS merit scores = 4.89845
CFS merit scores = 4.90667
CFS merit scores = 4.91557
CFS merit scores = 4.92474
CFS merit scores = 4.92974
CFS merit scores = 4.93415
CFS merit scores = 4.93969
CFS merit scores = 4.94602
CFS merit scores = 4.95052
CFS merit scores = 4.95551
CFS merit scores = 4.96004
CFS merit scores = 4.96364
CFS merit scores = 4.96666
CFS merit scores = 4.96966
CFS merit scores = 4.97107
CFS merit scores = 4.96587
CFS merit scores = 4.95978
cnt = 1	feature = 60	correl = -0.347415	descr = Gibbs_of_Target_Sequence__Pos_20_Step_1
cnt = 2	feature = 58	correl = -0.179314	descr = Gibbs_of_Target_Sequence__Pos_18_Step_1
cnt = 3	feature = 298	correl = -0.134265	descr = N_Gram_CCAGC
cnt = 4	feature = 14	correl = 0.109627	descr = Position_Specific_Bin_Base_5_Base_C
cnt = 5	feature = 446	correl = 0.101936	descr = N_Gram_GCATC
cnt = 6	feature = 334	correl = -0.0498811	descr = N_Gram_CGCAG
cnt = 7	feature = 593	correl = 0.0452869	descr = N_Gram_TCCCA
cnt = 8	feature = 235	correl = 0.0802	descr = N_Gram_ATCTG
cnt = 9	feature = 361	correl = 0.05408	descr = N_Gram_CGTGT
cnt = 10	feature = 363	correl = 0.113754	descr = N_Gram_CGTTT
cnt = 11	feature = 450	correl = 0.0608555	descr = N_Gram_GCCAT
cnt = 12	feature = 426	correl = 0.0669709	descr = N_Gram_GATAT
cnt = 13	feature = 527	correl = 0.0452869	descr = N_Gram_GTCCG
cnt = 14	feature = 305	correl = 0.0452869	descr = N_Gram_CCCCG
cnt = 15	feature = 291	correl = -0.0497754	descr = N_Gram_CATGC
cnt = 16	feature = 660	correl = -0.0512407	descr = N_Gram_TGTTA
cnt = 17	feature = 228	correl = 0.0717923	descr = N_Gram_ATAGT
cnt = 18	feature = 545	correl = 0.0698162	descr = N_Gram_GTGTG
cnt = 19	feature = 512	correl = -0.058393	descr = N_Gram_GGTAA
cnt = 20	feature = 487	correl = 0.0898475	descr = N_Gram_GGAGT
cnt = 21	feature = 510	correl = 0.0932736	descr = N_Gram_GGGTC
cnt = 22	feature = 313	correl = 0.0710368	descr = N_Gram_CCGGC
cnt = 23	feature = 207	correl = -0.0649075	descr = N_Gram_AGGCT
cnt = 24	feature = 539	correl = 0.0978169	descr = N_Gram_GTGCT
cnt = 25	feature = 425	correl = 0.0461314	descr = N_Gram_GATAC
cnt = 26	feature = 231	correl = -0.0522752	descr = N_Gram_ATCAT
cnt = 27	feature = 468	correl = -0.131911	descr = N_Gram_GCGTC
cnt = 28	feature = 375	correl = -0.11012	descr = N_Gram_CTCAT
cnt = 29	feature = 324	correl = 0.0544044	descr = N_Gram_CCTGC
cnt = 30	feature = 550	correl = -0.0483207	descr = N_Gram_GTTCG
cnt = 31	feature = 496	correl = 0.151082	descr = N_Gram_GGCCT
cnt = 32	feature = 353	correl = -0.0676412	descr = N_Gram_CGTAC
cnt = 33	feature = 460	correl = 0.0745119	descr = N_Gram_GCGAG
cnt = 34	feature = 500	correl = 0.154835	descr = N_Gram_GGCTT
cnt = 35	feature = 525	correl = -0.0727329	descr = N_Gram_GTCCA
cnt = 36	feature = 606	correl = -0.0491937	descr = N_Gram_TCGCA
cnt = 37	feature = 599	correl = 0.055723	descr = N_Gram_TCCTA
cnt = 38	feature = 390	correl = 0.0489038	descr = N_Gram_CTTCA
cnt = 39	feature = 697	correl = -0.0963129	descr = N_Gram_TTTTG
cnt = 40	feature = 144	correl = 0.0641471	descr = N_Gram_AATCT
cnt = 41	feature = 225	correl = -0.0730058	descr = N_Gram_ATACT
cnt = 42	feature = 308	correl = 0.0710368	descr = N_Gram_CCCGG
cnt = 43	feature = 283	correl = 0.132953	descr = N_Gram_CAGTG
cnt = 44	feature = 437	correl = 0.130899	descr = N_Gram_GCAA
cnt = 45	feature = 322	correl = 0.0441725	descr = N_Gram_CCTCT
cnt = 46	feature = 497	correl = 0.0744338	descr = N_Gram_GGCGC
cnt = 47	feature = 475	correl = 0.0810675	descr = N_Gram_GCTGG
cnt = 48	feature = 219	correl = 0.059449	descr = N_Gram_AGTTG
cnt = 49	feature = 674	correl = -0.0486819	descr = N_Gram_TTCGG
cnt = 50	feature = 388	correl = -0.128542	descr = N_Gram_CTTAT
cnt = 51	feature = 341	correl = 0.0989836	descr = N_Gram_CGGAC
cnt = 52	feature = 304	correl = 0.0843006	descr = N_Gram_CCCAC
cnt = 53	feature = 267	correl = 0.0639483	descr = N_Gram_CACCA
cnt = 54	feature = 343	correl = 0.106027	descr = N_Gram_CGGCA
cnt = 55	feature = 417	correl = -0.047847	descr = N_Gram_GAGCC
cnt = 56	feature = 222	correl = -0.084211	descr = N_Gram_ATAA
cnt = 57	feature = 605	correl = -0.123104	descr = N_Gram_TCGAG
cnt = 58	feature = 509	correl = 0.0499342	descr = N_Gram_GGGT
cnt = 59	feature = 541	correl = 0.138921	descr = N_Gram_GTGGC
cnt = 60	feature = 351	correl = -0.0566691	descr = N_Gram_CGTA
cnt = 61	feature = 265	correl = 0.083765	descr = N_Gram_CACAG
cnt = 62	feature = 244	correl = 0.0505259	descr = N_Gram_ATGT
num rows = 521
num_elements = 32823
*
optimization finished, #iter = 272
nu = 0.773872
obj = -78.553620, rho = -0.099512
nSV = 420, nBSV = 387
num rows = 58
num_elements = 3654
*
optimization finished, #iter = 24
nu = 0.738757
obj = -9.240545, rho = -0.314968
nSV = 44, nBSV = 41
*
optimization finished, #iter = 272
nu = 0.773872
obj = -78.553620, rho = -0.099512
nSV = 420, nBSV = 387
CFS merit scores = 1.21227
CFS merit scores = 1.52081
CFS merit scores = 1.79682
CFS merit scores = 2.0384
CFS merit scores = 2.25613
CFS merit scores = 2.45486
CFS merit scores = 2.63885
CFS merit scores = 2.81081
CFS merit scores = 2.97273
CFS merit scores = 3.12338
CFS merit scores = 3.26611
CFS merit scores = 3.40189
CFS merit scores = 3.53152
CFS merit scores = 3.65547
CFS merit scores = 3.77448
CFS merit scores = 3.88615
CFS merit scores = 3.99325
CFS merit scores = 4.09642
CFS merit scores = 4.19342
CFS merit scores = 4.28663
CFS merit scores = 4.3765
CFS merit scores = 4.4605
CFS merit scores = 4.54147
CFS merit scores = 4.61964
CFS merit scores = 4.69256
CFS merit scores = 4.76352
CFS merit scores = 4.82469
CFS merit scores = 4.88307
CFS merit scores = 4.93022
CFS merit scores = 4.97285
CFS merit scores = 5.01305
CFS merit scores = 5.04648
CFS merit scores = 5.07706
CFS merit scores = 5.10475
CFS merit scores = 5.12761
CFS merit scores = 5.14953
CFS merit scores = 5.17124
CFS merit scores = 5.1911
CFS merit scores = 5.20873
CFS merit scores = 5.22595
CFS merit scores = 5.24148
CFS merit scores = 5.25714
CFS merit scores = 5.27108
CFS merit scores = 5.28558
CFS merit scores = 5.29894
CFS merit scores = 5.31218
CFS merit scores = 5.31666
CFS merit scores = 5.32018
CFS merit scores = 5.32271
CFS merit scores = 5.32558
CFS merit scores = 5.32963
CFS merit scores = 5.33381
CFS merit scores = 5.33883
CFS merit scores = 5.34352
CFS merit scores = 5.34803
CFS merit scores = 5.34838
CFS merit scores = 5.34697
CFS merit scores = 5.34459
CFS merit scores = 5.34015
CFS merit scores = 5.33499
CFS merit scores = 5.3289
CFS merit scores = 5.32078
CFS merit scores = 5.31351
CFS merit scores = 5.30706
CFS merit scores = 5.30143
CFS merit scores = 5.29565
CFS merit scores = 5.29059
CFS merit scores = 5.28157
CFS merit scores = 5.27323
CFS merit scores = 5.26412
CFS merit scores = 5.25459
CFS merit scores = 5.24571
CFS merit scores = 5.23631
CFS merit scores = 5.22603
CFS merit scores = 5.21643
CFS merit scores = 5.20434
CFS merit scores = 5.19331
CFS merit scores = 5.18294
CFS merit scores = 5.17211
CFS merit scores = 5.16204
CFS merit scores = 5.15304
CFS merit scores = 5.14363
CFS merit scores = 5.13292
CFS merit scores = 5.1216
CFS merit scores = 5.11061
CFS merit scores = 5.10057
CFS merit scores = 5.09091
CFS merit scores = 5.08099
CFS merit scores = 5.07174
CFS merit scores = 5.06249
CFS merit scores = 5.05327
CFS merit scores = 5.04401
CFS merit scores = 5.03183
CFS merit scores = 5.02042
CFS merit scores = 5.00821
CFS merit scores = 4.99636
CFS merit scores = 4.98363
CFS merit scores = 4.97128
CFS merit scores = 4.95809
CFS merit scores = 4.94473
CFS merit scores = 4.93204
CFS merit scores = 4.91967
CFS merit scores = 4.90773
CFS merit scores = 4.89597
CFS merit scores = 4.883
CFS merit scores = 4.86976
CFS merit scores = 4.85399
CFS merit scores = 4.83855
CFS merit scores = 4.82335
CFS merit scores = 4.80859
CFS merit scores = 4.79361
CFS merit scores = 4.77826
CFS merit scores = 4.76277
CFS merit scores = 4.74536
CFS merit scores = 4.72778
CFS merit scores = 4.71048
CFS merit scores = 4.69366
CFS merit scores = 4.67628
CFS merit scores = 4.65926
CFS merit scores = 4.64162
CFS merit scores = 4.62411
CFS merit scores = 4.6054
CFS merit scores = 4.58223
CFS merit scores = 4.55115
CFS merit scores = 4.51916
CFS merit scores = 4.48639
cnt = 1	feature = 390	correl = -0.212268	descr = N_Gram_CTTCT
cnt = 2	feature = 305	correl = 0.114852	descr = N_Gram_CCCCC
cnt = 3	feature = 505	correl = 0.132381	descr = N_Gram_GGCTT
cnt = 4	feature = 609	correl = 0.0804424	descr = N_Gram_TCGAC
cnt = 5	feature = 357	correl = 0.0705788	descr = N_Gram_CGTGA
cnt = 6	feature = 545	correl = 0.0571925	descr = N_Gram_GTGCG
cnt = 7	feature = 529	correl = 0.0505135	descr = N_Gram_GTATA
cnt = 8	feature = 563	correl = -0.0463753	descr = N_Gram_TAACG
cnt = 9	feature = 674	correl = 0.0446517	descr = N_Gram_TTCGA
cnt = 10	feature = 579	correl = 0.0755747	descr = N_Gram_TATAT
cnt = 11	feature = 671	correl = 0.073979	descr = N_Gram_TTCAA
cnt = 12	feature = 231	correl = 0.0716851	descr = N_Gram_ATAGT
cnt = 13	feature = 308	correl = 0.0689923	descr = N_Gram_CCCGC
cnt = 14	feature = 426	correl = -0.0556744	descr = N_Gram_GATCG
cnt = 15	feature = 291	correl = -0.0497901	descr = N_Gram_CATGC
cnt = 16	feature = 612	correl = 0.0739016	descr = N_Gram_TCGGA
cnt = 17	feature = 309	correl = 0.0515678	descr = N_Gram_CCCGG
cnt = 18	feature = 557	correl = 0.0450469	descr = N_Gram_GTTGC
cnt = 19	feature = 441	correl = 0.0831887	descr = N_Gram_GCACT
cnt = 20	feature = 343	correl = 0.0581897	descr = N_Gram_CGGAC
cnt = 21	feature = 527	correl = 0.0486508	descr = N_Gram_GTAAA
cnt = 22	feature = 276	correl = 0.0547211	descr = N_Gram_CAGCC
cnt = 23	feature = 555	correl = -0.0483674	descr = N_Gram_GTTCG
cnt = 24	feature = 322	correl = 0.0440555	descr = N_Gram_CCTCT
cnt = 25	feature = 483	correl = 0.120941	descr = N_Gram_GGAAA
cnt = 26	feature = 631	correl = -0.0611613	descr = N_Gram_TGAGA
cnt = 27	feature = 353	correl = -0.0701527	descr = N_Gram_CGTAA
cnt = 28	feature = 681	correl = -0.0595496	descr = N_Gram_TTGAA
cnt = 29	feature = 351	correl = -0.0731294	descr = N_Gram_CGGTA
cnt = 30	feature = 525	correl = -0.0538694	descr = N_Gram_GGTGT
cnt = 31	feature = 235	correl = -0.0513973	descr = N_Gram_ATCCT
cnt = 32	feature = 510	correl = 0.104254	descr = N_Gram_GGGAG
cnt = 33	feature = 468	correl = 0.0659829	descr = N_Gram_GCGGG
cnt = 34	feature = 267	correl = 0.0597923	descr = N_Gram_CACAT
cnt = 35	feature = 448	correl = -0.0451129	descr = N_Gram_GCATG
cnt = 36	feature = 321	correl = -0.0938671	descr = N_Gram_CCTCC
cnt = 37	feature = 265	correl = 0.0524058	descr = N_Gram_CAATA
cnt = 38	feature = 274	correl = -0.0455864	descr = N_Gram_CACTG
cnt = 39	feature = 361	correl = -0.0474185	descr = N_Gram_CGTTC
cnt = 40	feature = 226	correl = -0.136112	descr = N_Gram_ATAAG
cnt = 41	feature = 324	correl = 0.0669036	descr = N_Gram_CCTGC
cnt = 42	feature = 352	correl = 0.058078	descr = N_Gram_CGGTT
cnt = 43	feature = 473	correl = 0.0952818	descr = N_Gram_GCGTG
cnt = 44	feature = 509	correl = 0.10652	descr = N_Gram_GGGAC
cnt = 45	feature = 655	correl = -0.066847	descr = N_Gram_TGTCA
cnt = 46	feature = 437	correl = 0.0610067	descr = N_Gram_GCAAA
cnt = 47	feature = 207	correl = 0.0453326	descr = N_Gram_AGGCC
cnt = 48	feature = 546	correl = 0.0847198	descr = N_Gram_GTGCT
cnt = 49	feature = 496	correl = 0.0643245	descr = N_Gram_GGCAT
cnt = 50	feature = 219	correl = 0.105505	descr = N_Gram_AGTGT
cnt = 51	feature = 277	correl = 0.0780894	descr = N_Gram_CAGCG
cnt = 52	feature = 645	correl = 0.0891381	descr = N_Gram_TGGAG
cnt = 53	feature = 225	correl = -0.0440871	descr = N_Gram_ATAAC
cnt = 54	feature = 602	correl = -0.0850017	descr = N_Gram_TCCGG
cnt = 55	feature = 649	correl = 0.0761694	descr = N_Gram_TGGG
cnt = 56	feature = 255	correl = -0.0809794	descr = N_Gram_ATTTG
cnt = 57	feature = 391	correl = -0.0741187	descr = N_Gram_CTTGA
cnt = 58	feature = 467	correl = 0.0713413	descr = N_Gram_GCGGC
cnt = 59	feature = 325	correl = -0.0742046	descr = N_Gram_CCTTC
cnt = 60	feature = 591	correl = -0.0598799	descr = N_Gram_TCATC
cnt = 61	feature = 472	correl = -0.113988	descr = N_Gram_GCGTC
cnt = 62	feature = 592	correl = -0.0487767	descr = N_Gram_TCATG
cnt = 63	feature = 460	correl = 0.0641225	descr = N_Gram_GCCTC
cnt = 64	feature = 475	correl = 0.0781606	descr = N_Gram_GCTCA
cnt = 65	feature = 695	correl = -0.0878469	descr = N_Gram_TTTGG
cnt = 66	feature = 252	correl = 0.0521577	descr = N_Gram_ATTG
cnt = 67	feature = 290	correl = 0.0909964	descr = N_Gram_CATCT
cnt = 68	feature = 303	correl = 0.0538727	descr = N_Gram_CCCAA
cnt = 69	feature = 313	correl = 0.109626	descr = N_Gram_CCGGG
cnt = 70	feature = 24	correl = -0.0597786	descr = Position_Specific_Bin_Base_9_Base_T
cnt = 71	feature = 228	correl = -0.0860007	descr = N_Gram_ATACT
cnt = 72	feature = 466	correl = 0.052261	descr = N_Gram_GCGGA
cnt = 73	feature = 327	correl = -0.0457862	descr = N_Gram_CGAC
cnt = 74	feature = 665	correl = -0.0522481	descr = N_Gram_TTAC
cnt = 75	feature = 52	correl = 0.0982062	descr = Gibbs_of_Target_Sequence__Pos_3_Step_1
cnt = 76	feature = 73	correl = 0.0860118	descr = Fold_of_RNAi_Sequence_Pos_9
cnt = 77	feature = 44	correl = -0.064086	descr = Position_Specific_Bin_Base_17_Base_T
cnt = 78	feature = 105	correl = 0.0875298	descr = Fold_of_Target_NoEndbrace_noends_Pos_13
cnt = 79	feature = 337	correl = 0.0521346	descr = N_Gram_CGCGG
cnt = 80	feature = 605	correl = -0.0844334	descr = N_Gram_TCCTC
cnt = 81	feature = 13	correl = -0.0653391	descr = Position_Specific_Bin_Base_4_Base_A
cnt = 82	feature = 619	correl = -0.0873073	descr = N_Gram_TCTCA
cnt = 83	feature = 342	correl = 0.0640402	descr = N_Gram_CGGAA
cnt = 84	feature = 540	correl = -0.0954529	descr = N_Gram_GTCTT
cnt = 85	feature = 222	correl = -0.0890047	descr = N_Gram_AGTTT
cnt = 86	feature = 36	correl = -0.0639954	descr = Position_Specific_Bin_Base_15_Base_A
cnt = 87	feature = 241	correl = -0.0466478	descr = N_Gram_ATGA
cnt = 88	feature = 386	correl = -0.0510798	descr = N_Gram_CTTA
cnt = 89	feature = 17	correl = 0.0580049	descr = Position_Specific_Bin_Base_5_Base_G
cnt = 90	feature = 39	correl = 0.115459	descr = Position_Specific_Bin_Base_16_Base_C
cnt = 91	feature = 58	correl = -0.0968753	descr = Gibbs_of_Target_Sequence__Pos_13_Step_1
cnt = 92	feature = 79	correl = 0.061986	descr = Fold_of_RNAi_Sequence_Pos_16
cnt = 93	feature = 416	correl = 0.0978394	descr = N_Gram_GAGCT
cnt = 94	feature = 67	correl = 0.162657	descr = Fold_of_RNAi_Sequence_Pos_0
cnt = 95	feature = 8	correl = 0.0529705	descr = Position_Specific_Bin_Base_2_Base_C
cnt = 96	feature = 14	correl = 0.0556579	descr = Position_Specific_Bin_Base_4_Base_C
cnt = 97	feature = 382	correl = 0.044969	descr = N_Gram_CTGC
cnt = 98	feature = 82	correl = 0.0474604	descr = Xue_Structure_Feature_A100
cnt = 99	feature = 80	correl = 0.0584292	descr = Xue_Structure_Feature_A111
cnt = 100	feature = 497	correl = 0.157508	descr = N_Gram_GGCC
cnt = 101	feature = 375	correl = -0.07533	descr = N_Gram_CTCCA
cnt = 102	feature = 516	correl = 0.0685009	descr = N_Gram_GGGG
cnt = 103	feature = 446	correl = 0.0635627	descr = N_Gram_GCAT
cnt = 104	feature = 57	correl = 0.0634252	descr = Gibbs_of_Target_Sequence__Pos_12_Step_1
cnt = 105	feature = 28	correl = 0.138389	descr = Position_Specific_Bin_Base_12_Base_C
cnt = 106	feature = 544	correl = 0.0800045	descr = N_Gram_GTGC
cnt = 107	feature = 606	correl = -0.101141	descr = N_Gram_TCCTT
cnt = 108	feature = 417	correl = 0.0651856	descr = N_Gram_GAGG
cnt = 109	feature = 326	correl = -0.0579785	descr = N_Gram_CGA
cnt = 110	feature = 69	correl = 0.146947	descr = Fold_of_RNAi_Sequence_Pos_2
cnt = 111	feature = 450	correl = 0.0535219	descr = N_Gram_GCCA
cnt = 112	feature = 341	correl = 0.0746589	descr = N_Gram_CGGA
cnt = 113	feature = 60	correl = -0.121528	descr = Gibbs_of_Target_Sequence__Pos_17_Step_1
cnt = 114	feature = 258	correl = 0.14948	descr = N_Gram_CAA
cnt = 115	feature = 77	correl = 0.0682217	descr = Fold_of_RNAi_Sequence_Pos_14
cnt = 116	feature = 679	correl = -0.0647196	descr = N_Gram_TTG
cnt = 117	feature = 662	correl = -0.0824298	descr = N_Gram_TTA
cnt = 118	feature = 500	correl = 0.0468315	descr = N_Gram_GGCG
cnt = 119	feature = 583	correl = 0.0451932	descr = N_Gram_TCA
cnt = 120	feature = 623	correl = -0.101491	descr = N_Gram_TCTT
cnt = 121	feature = 541	correl = 0.161508	descr = N_Gram_GTG
cnt = 122	feature = 363	correl = -0.0513034	descr = N_Gram_CT
cnt = 123	feature = 481	correl = 0.134543	descr = N_Gram_GGA
cnt = 124	feature = 661	correl = -0.122374	descr = N_Gram_TT
cnt = 125	feature = 340	correl = 0.0768058	descr = N_Gram_CGG
cnt = 126	feature = 64	correl = -0.186881	descr = PF_RNAi_Fold_Energy
num rows = 521
num_elements = 66167
*
optimization finished, #iter = 362
nu = 0.668635
obj = -59.765193, rho = -0.159405
nSV = 378, nBSV = 318
num rows = 58
num_elements = 7366
*
optimization finished, #iter = 31
nu = 0.616437
obj = -7.140065, rho = -0.498622
nSV = 43, nBSV = 29
*
optimization finished, #iter = 362
nu = 0.668635
obj = -59.765193, rho = -0.159405
nSV = 378, nBSV = 318
CFS merit scores = 1.30767
CFS merit scores = 1.57322
CFS merit scores = 1.8236
CFS merit scores = 2.05456
CFS merit scores = 2.26345
CFS merit scores = 2.4553
CFS merit scores = 2.63152
CFS merit scores = 2.79346
CFS merit scores = 2.94475
CFS merit scores = 3.08741
CFS merit scores = 3.22211
CFS merit scores = 3.34932
CFS merit scores = 3.47026
CFS merit scores = 3.58388
CFS merit scores = 3.69266
CFS merit scores = 3.79627
CFS merit scores = 3.89637
CFS merit scores = 3.99301
CFS merit scores = 4.08429
CFS merit scores = 4.17142
CFS merit scores = 4.25385
CFS merit scores = 4.33223
CFS merit scores = 4.4054
CFS merit scores = 4.47486
CFS merit scores = 4.54043
CFS merit scores = 4.59681
CFS merit scores = 4.6472
CFS merit scores = 4.69192
CFS merit scores = 4.73665
CFS merit scores = 4.77528
CFS merit scores = 4.80842
CFS merit scores = 4.8368
CFS merit scores = 4.86182
CFS merit scores = 4.88318
CFS merit scores = 4.90418
CFS merit scores = 4.92103
CFS merit scores = 4.93591
CFS merit scores = 4.95102
CFS merit scores = 4.96431
CFS merit scores = 4.97661
CFS merit scores = 4.98903
CFS merit scores = 5.00107
CFS merit scores = 5.01244
CFS merit scores = 5.02374
CFS merit scores = 5.03354
CFS merit scores = 5.04357
CFS merit scores = 5.05358
CFS merit scores = 5.06444
CFS merit scores = 5.0726
CFS merit scores = 5.07931
CFS merit scores = 5.08601
CFS merit scores = 5.09152
CFS merit scores = 5.09159
CFS merit scores = 5.09102
CFS merit scores = 5.09143
CFS merit scores = 5.09212
CFS merit scores = 5.09043
CFS merit scores = 5.0881
CFS merit scores = 5.08596
CFS merit scores = 5.08421
CFS merit scores = 5.08294
CFS merit scores = 5.08111
CFS merit scores = 5.0793
CFS merit scores = 5.0769
CFS merit scores = 5.07496
CFS merit scores = 5.07305
CFS merit scores = 5.07163
CFS merit scores = 5.0683
CFS merit scores = 5.06534
CFS merit scores = 5.06171
CFS merit scores = 5.05735
CFS merit scores = 5.05329
CFS merit scores = 5.04879
CFS merit scores = 5.04409
CFS merit scores = 5.0393
CFS merit scores = 5.03509
CFS merit scores = 5.02971
CFS merit scores = 5.02442
CFS merit scores = 5.01807
CFS merit scores = 5.01198
CFS merit scores = 5.00514
CFS merit scores = 4.99721
CFS merit scores = 4.99015
CFS merit scores = 4.98158
CFS merit scores = 4.97366
CFS merit scores = 4.96486
CFS merit scores = 4.95599
CFS merit scores = 4.94707
CFS merit scores = 4.93893
CFS merit scores = 4.93068
CFS merit scores = 4.92247
CFS merit scores = 4.91498
CFS merit scores = 4.90691
CFS merit scores = 4.89859
CFS merit scores = 4.8894
CFS merit scores = 4.88017
CFS merit scores = 4.87084
CFS merit scores = 4.86073
CFS merit scores = 4.85087
CFS merit scores = 4.84125
CFS merit scores = 4.83186
CFS merit scores = 4.82275
CFS merit scores = 4.81264
CFS merit scores = 4.80231
CFS merit scores = 4.79266
CFS merit scores = 4.78194
CFS merit scores = 4.77087
CFS merit scores = 4.76039
CFS merit scores = 4.74923
CFS merit scores = 4.73818
CFS merit scores = 4.7263
CFS merit scores = 4.71461
CFS merit scores = 4.70139
CFS merit scores = 4.68863
CFS merit scores = 4.67583
CFS merit scores = 4.66139
CFS merit scores = 4.64752
CFS merit scores = 4.63359
CFS merit scores = 4.61944
CFS merit scores = 4.60452
CFS merit scores = 4.59027
CFS merit scores = 4.57437
CFS merit scores = 4.55688
CFS merit scores = 4.53975
CFS merit scores = 4.52197
CFS merit scores = 4.50354
CFS merit scores = 4.48434
CFS merit scores = 4.46312
CFS merit scores = 4.4378
CFS merit scores = 4.40862
cnt = 1	feature = 58	correl = -0.307672	descr = Gibbs_of_Target_Sequence__Pos_19_Step_1
cnt = 2	feature = 472	correl = -0.150363	descr = N_Gram_GCGTC
cnt = 3	feature = 361	correl = 0.0705217	descr = N_Gram_CGTGA
cnt = 4	feature = 273	correl = 0.101061	descr = N_Gram_CAGCA
cnt = 5	feature = 363	correl = 0.0789734	descr = N_Gram_CGTGG
cnt = 6	feature = 425	correl = 0.0459803	descr = N_Gram_GATAC
cnt = 7	feature = 555	correl = 0.0473666	descr = N_Gram_GTGTA
cnt = 8	feature = 662	correl = 0.0532989	descr = N_Gram_TGGGA
cnt = 9	feature = 649	correl = 0.0522095	descr = N_Gram_TGCCG
cnt = 10	feature = 417	correl = 0.0966337	descr = N_Gram_GACTA
cnt = 11	feature = 697	correl = 0.0784451	descr = N_Gram_TTGCA
cnt = 12	feature = 623	correl = 0.056568	descr = N_Gram_TCTAC
cnt = 13	feature = 449	correl = -0.0451669	descr = N_Gram_GCATG
cnt = 14	feature = 305	correl = 0.114781	descr = N_Gram_CCCCC
cnt = 15	feature = 309	correl = 0.0689214	descr = N_Gram_CCCGC
cnt = 16	feature = 226	correl = 0.0963392	descr = N_Gram_ATATA
cnt = 17	feature = 303	correl = 0.0840852	descr = N_Gram_CCCAC
cnt = 18	feature = 334	correl = 0.0569573	descr = N_Gram_CGAGG
cnt = 19	feature = 321	correl = 0.0555615	descr = N_Gram_CCTAT
cnt = 20	feature = 231	correl = -0.096687	descr = N_Gram_ATCGG
cnt = 21	feature = 343	correl = 0.0639507	descr = N_Gram_CGGAA
cnt = 22	feature = 583	correl = -0.0443184	descr = N_Gram_TAGAT
cnt = 23	feature = 416	correl = -0.103688	descr = N_Gram_GACGT
cnt = 24	feature = 681	correl = -0.103736	descr = N_Gram_TTATA
cnt = 25	feature = 225	correl = 0.0469528	descr = N_Gram_ATAGC
cnt = 26	feature = 399	correl = 0.0845057	descr = N_Gram_CTTGG
cnt = 27	feature = 228	correl = -0.0524788	descr = N_Gram_ATCAT
cnt = 28	feature = 516	correl = 0.0676026	descr = N_Gram_GGGGC
cnt = 29	feature = 265	correl = -0.0510587	descr = N_Gram_CACCC
cnt = 30	feature = 388	correl = 0.0587143	descr = N_Gram_CTGTG
cnt = 31	feature = 468	correl = 0.0545127	descr = N_Gram_GCGGA
cnt = 32	feature = 525	correl = -0.0686245	descr = N_Gram_GGTAA
cnt = 33	feature = 383	correl = -0.0769531	descr = N_Gram_CTGAT
cnt = 34	feature = 446	correl = 0.0504378	descr = N_Gram_GCAGT
cnt = 35	feature = 337	correl = -0.0585454	descr = N_Gram_CGATC
cnt = 36	feature = 466	correl = 0.0457616	descr = N_Gram_GCGCC
cnt = 37	feature = 274	correl = 0.0546265	descr = N_Gram_CAGCC
cnt = 38	feature = 545	correl = -0.0769329	descr = N_Gram_GTCTT
cnt = 39	feature = 407	correl = 0.0643379	descr = N_Gram_GACA
cnt = 40	feature = 255	correl = 0.0533561	descr = N_Gram_CAAAG
cnt = 41	feature = 674	correl = 0.0508267	descr = N_Gram_TGTGT
cnt = 42	feature = 291	correl = 0.0650369	descr = N_Gram_CCAAG
cnt = 43	feature = 350	correl = 0.107818	descr = N_Gram_CGGGA
cnt = 44	feature = 500	correl = 0.141104	descr = N_Gram_GGCCT
cnt = 45	feature = 324	correl = 0.0885261	descr = N_Gram_CCTCG
cnt = 46	feature = 605	correl = 0.0526773	descr = N_Gram_TCCCC
cnt = 47	feature = 441	correl = 0.0743071	descr = N_Gram_GCACT
cnt = 48	feature = 494	correl = 0.0538293	descr = N_Gram_GGCAG
cnt = 49	feature = 426	correl = 0.0508805	descr = N_Gram_GATAT
cnt = 50	feature = 437	correl = 0.105457	descr = N_Gram_GCAA
cnt = 51	feature = 235	correl = 0.0601557	descr = N_Gram_ATCTT
cnt = 52	feature = 375	correl = -0.0945249	descr = N_Gram_CTCAT
cnt = 53	feature = 322	correl = 0.0672847	descr = N_Gram_CCTCA
cnt = 54	feature = 505	correl = 0.154507	descr = N_Gram_GGCTT
cnt = 55	feature = 631	correl = -0.12351	descr = N_Gram_TCTTA
cnt = 56	feature = 457	correl = 0.0468005	descr = N_Gram_GCCGC
cnt = 57	feature = 382	correl = 0.0456416	descr = N_Gram_CTGAC
cnt = 58	feature = 609	correl = -0.0960283	descr = N_Gram_TCCGG
cnt = 59	feature = 267	correl = 0.0875162	descr = N_Gram_CACCT
cnt = 60	feature = 508	correl = 0.0966337	descr = N_Gram_GGGAC
cnt = 61	feature = 386	correl = 0.0566061	descr = N_Gram_CTGGA
cnt = 62	feature = 313	correl = 0.0463148	descr = N_Gram_CCGA
cnt = 63	feature = 290	correl = 0.0681048	descr = N_Gram_CCAAA
cnt = 64	feature = 219	correl = -0.116476	descr = N_Gram_ATAA
cnt = 65	feature = 529	correl = 0.0553621	descr = N_Gram_GGTGC
cnt = 66	feature = 207	correl = 0.0447335	descr = N_Gram_AGTA
cnt = 67	feature = 13	correl = -0.106593	descr = Position_Specific_Bin_Base_5_Base_A
cnt = 68	feature = 541	correl = -0.139915	descr = N_Gram_GTCGA
cnt = 69	feature = 24	correl = -0.0757129	descr = Position_Specific_Bin_Base_11_Base_G
cnt = 70	feature = 593	correl = 0.106025	descr = N_Gram_TCACC
cnt = 71	feature = 661	correl = 0.10714	descr = N_Gram_TGGG
cnt = 72	feature = 473	correl = 0.0951915	descr = N_Gram_GCGTG
cnt = 73	feature = 23	correl = 0.0709762	descr = Position_Specific_Bin_Base_10_Base_T
cnt = 74	feature = 284	correl = 0.112201	descr = N_Gram_CATCC
cnt = 75	feature = 497	correl = 0.095666	descr = N_Gram_GGCCA
cnt = 76	feature = 77	correl = -0.0568313	descr = Xue_Structure_Feature_A110
cnt = 77	feature = 308	correl = 0.0864573	descr = N_Gram_CCCG
cnt = 78	feature = 28	correl = -0.123833	descr = Position_Specific_Bin_Base_12_Base_T
cnt = 79	feature = 304	correl = 0.0702682	descr = N_Gram_CCCC
cnt = 80	feature = 391	correl = -0.118168	descr = N_Gram_CTTAT
cnt = 81	feature = 612	correl = -0.0616462	descr = N_Gram_TCCTC
cnt = 82	feature = 467	correl = 0.0832831	descr = N_Gram_GCGG
cnt = 83	feature = 475	correl = 0.0630263	descr = N_Gram_GCTG
cnt = 84	feature = 351	correl = 0.135189	descr = N_Gram_CGGGC
cnt = 85	feature = 8	correl = -0.0766174	descr = Position_Specific_Bin_Base_2_Base_G
cnt = 86	feature = 440	correl = 0.079112	descr = N_Gram_GCAC
cnt = 87	feature = 602	correl = -0.146788	descr = N_Gram_TCCAG
cnt = 88	feature = 17	correl = 0.114787	descr = Position_Specific_Bin_Base_6_Base_C
cnt = 89	feature = 477	correl = 0.0685135	descr = N_Gram_GCTT
cnt = 90	feature = 616	correl = -0.11223	descr = N_Gram_TCGAG
cnt = 91	feature = 413	correl = -0.0782646	descr = N_Gram_GACG
cnt = 92	feature = 69	correl = 0.0960731	descr = Fold_of_RNAi_Sequence_Pos_9
cnt = 93	feature = 73	correl = 0.0679381	descr = Fold_of_RNAi_Sequence_Pos_14
cnt = 94	feature = 509	correl = 0.105736	descr = N_Gram_GGGAG
cnt = 95	feature = 40	correl = -0.282118	descr = Position_Specific_Bin_Base_18_Base_A
cnt = 96	feature = 35	correl = 0.0606741	descr = Position_Specific_Bin_Base_16_Base_G
cnt = 97	feature = 460	correl = 0.107	descr = N_Gram_GCCT
cnt = 98	feature = 592	correl = 0.0492018	descr = N_Gram_TCAC
cnt = 99	feature = 390	correl = -0.0658128	descr = N_Gram_CTTA
cnt = 100	feature = 690	correl = -0.201791	descr = N_Gram_TTCTC
cnt = 101	feature = 660	correl = 0.147824	descr = N_Gram_TGGCT
cnt = 102	feature = 14	correl = 0.0729509	descr = Position_Specific_Bin_Base_5_Base_C
cnt = 103	feature = 481	correl = 0.0533468	descr = N_Gram_GGAA
cnt = 104	feature = 357	correl = -0.111191	descr = N_Gram_CGTC
cnt = 105	feature = 105	correl = 0.12693	descr = Fold_of_Target_NoEndbrace_noends_Pos_17
cnt = 106	feature = 79	correl = 0.1176	descr = Xue_Structure_Feature_A101
cnt = 107	feature = 340	correl = 0.0843153	descr = N_Gram_CGCCG
cnt = 108	feature = 327	correl = -0.0743195	descr = N_Gram_CCTTC
cnt = 109	feature = 342	correl = 0.0758056	descr = N_Gram_CGGA
cnt = 110	feature = 67	correl = 0.0539575	descr = Fold_of_RNAi_Sequence_Pos_4
cnt = 111	feature = 252	correl = 0.124289	descr = N_Gram_CAA
cnt = 112	feature = 82	correl = 0.0473888	descr = Xue_Structure_Feature_C100
cnt = 113	feature = 504	correl = 0.0809913	descr = N_Gram_GGCT
cnt = 114	feature = 540	correl = -0.104129	descr = N_Gram_GTCG
cnt = 115	feature = 64	correl = 0.200631	descr = Fold_of_RNAi_Sequence_Pos_1
cnt = 116	feature = 57	correl = -0.185372	descr = Gibbs_of_Target_Sequence__Pos_18_Step_1
cnt = 117	feature = 276	correl = -0.138667	descr = N_Gram_CAGCT
cnt = 118	feature = 510	correl = 0.133195	descr = N_Gram_GGGC
cnt = 119	feature = 546	correl = 0.18024	descr = N_Gram_GTG
cnt = 120	feature = 691	correl = -0.102603	descr = N_Gram_TTCTT
cnt = 121	feature = 456	correl = 0.0470482	descr = N_Gram_GCCG
cnt = 122	feature = 703	correl = -0.0952573	descr = N_Gram_TTTC
cnt = 123	feature = 496	correl = 0.177325	descr = N_Gram_GGCC
cnt = 124	feature = 655	correl = 0.0828624	descr = N_Gram_TGG
cnt = 125	feature = 338	correl = 0.0569033	descr = N_Gram_CGCC
cnt = 126	feature = 599	correl = -0.0864073	descr = N_Gram_TCC
cnt = 127	feature = 80	correl = 0.109024	descr = Xue_Structure_Feature_C111
cnt = 128	feature = 341	correl = 0.0824102	descr = N_Gram_CGG
cnt = 129	feature = 450	correl = 0.105854	descr = N_Gram_GCC
cnt = 130	feature = 60	correl = -0.196859	descr = PF_RNAi_Fold_Energy
num rows = 521
num_elements = 68251
*
optimization finished, #iter = 374
nu = 0.656384
obj = -58.960942, rho = -0.172953
nSV = 378, nBSV = 312
num rows = 58
num_elements = 7598
*
optimization finished, #iter = 41
nu = 0.625126
obj = -7.036290, rho = -0.397985
nSV = 45, nBSV = 28
*
optimization finished, #iter = 374
nu = 0.656384
obj = -58.960942, rho = -0.172953
nSV = 378, nBSV = 312
CFS merit scores = 1.35103
CFS merit scores = 1.57219
CFS merit scores = 1.82599
CFS merit scores = 2.04842
CFS merit scores = 2.25371
CFS merit scores = 2.43857
CFS merit scores = 2.60907
CFS merit scores = 2.76853
CFS merit scores = 2.91925
CFS merit scores = 3.06244
CFS merit scores = 3.19818
CFS merit scores = 3.32638
CFS merit scores = 3.44948
CFS merit scores = 3.56802
CFS merit scores = 3.68081
CFS merit scores = 3.78725
CFS merit scores = 3.88955
CFS merit scores = 3.98827
CFS merit scores = 4.08344
CFS merit scores = 4.17556
CFS merit scores = 4.26367
CFS merit scores = 4.34813
CFS merit scores = 4.42583
CFS merit scores = 4.50083
CFS merit scores = 4.56937
CFS merit scores = 4.63026
CFS merit scores = 4.68905
CFS merit scores = 4.74196
CFS merit scores = 4.79156
CFS merit scores = 4.83119
CFS merit scores = 4.8696
CFS merit scores = 4.90604
CFS merit scores = 4.93842
CFS merit scores = 4.96863
CFS merit scores = 4.9971
CFS merit scores = 5.02473
CFS merit scores = 5.05024
CFS merit scores = 5.07571
CFS merit scores = 5.09981
CFS merit scores = 5.12034
CFS merit scores = 5.1412
CFS merit scores = 5.15954
CFS merit scores = 5.17559
CFS merit scores = 5.19101
CFS merit scores = 5.20216
CFS merit scores = 5.21295
CFS merit scores = 5.22431
CFS merit scores = 5.23215
CFS merit scores = 5.24056
CFS merit scores = 5.24709
CFS merit scores = 5.25234
CFS merit scores = 5.2568
CFS merit scores = 5.25868
CFS merit scores = 5.25994
CFS merit scores = 5.2609
CFS merit scores = 5.26263
CFS merit scores = 5.26256
CFS merit scores = 5.25691
CFS merit scores = 5.2475
CFS merit scores = 5.23714
CFS merit scores = 5.22734
CFS merit scores = 5.21736
CFS merit scores = 5.2071
CFS merit scores = 5.19746
CFS merit scores = 5.18881
CFS merit scores = 5.18125
CFS merit scores = 5.17322
CFS merit scores = 5.1658
CFS merit scores = 5.15725
CFS merit scores = 5.14811
CFS merit scores = 5.13869
CFS merit scores = 5.12978
CFS merit scores = 5.12139
CFS merit scores = 5.11256
CFS merit scores = 5.10356
CFS merit scores = 5.09314
CFS merit scores = 5.08367
CFS merit scores = 5.07494
CFS merit scores = 5.06606
CFS merit scores = 5.0577
CFS merit scores = 5.05018
CFS merit scores = 5.04163
CFS merit scores = 5.03301
CFS merit scores = 5.02298
CFS merit scores = 5.01367
CFS merit scores = 5.00453
CFS merit scores = 4.9935
CFS merit scores = 4.98248
CFS merit scores = 4.97066
CFS merit scores = 4.95975
CFS merit scores = 4.9461
CFS merit scores = 4.93207
CFS merit scores = 4.91805
CFS merit scores = 4.90446
CFS merit scores = 4.89144
CFS merit scores = 4.87819
CFS merit scores = 4.86452
CFS merit scores = 4.85132
CFS merit scores = 4.83746
CFS merit scores = 4.82375
CFS merit scores = 4.80947
CFS merit scores = 4.79401
CFS merit scores = 4.77875
CFS merit scores = 4.76378
CFS merit scores = 4.74862
CFS merit scores = 4.73342
CFS merit scores = 4.71846
CFS merit scores = 4.70237
CFS merit scores = 4.68669
CFS merit scores = 4.67123
CFS merit scores = 4.65384
CFS merit scores = 4.63605
CFS merit scores = 4.61901
CFS merit scores = 4.60212
CFS merit scores = 4.58375
CFS merit scores = 4.56467
CFS merit scores = 4.54342
CFS merit scores = 4.51713
CFS merit scores = 4.49153
CFS merit scores = 4.44778
cnt = 1	feature = 57	correl = -0.351026	descr = Gibbs_of_Target_Sequence__Pos_20_Step_1
cnt = 2	feature = 291	correl = 0.108972	descr = N_Gram_CCAA
cnt = 3	feature = 267	correl = -0.0776467	descr = N_Gram_CACGA
cnt = 4	feature = 437	correl = -0.0557194	descr = N_Gram_GATCG
cnt = 5	feature = 219	correl = -0.0502394	descr = N_Gram_ATAAT
cnt = 6	feature = 450	correl = 0.072894	descr = N_Gram_GCAAT
cnt = 7	feature = 505	correl = -0.0572984	descr = N_Gram_GGCAC
cnt = 8	feature = 467	correl = -0.0562543	descr = N_Gram_GCCGT
cnt = 9	feature = 228	correl = -0.0492157	descr = N_Gram_ATCGC
cnt = 10	feature = 692	correl = 0.0445382	descr = N_Gram_TTCGA
cnt = 11	feature = 390	correl = 0.055997	descr = N_Gram_CTGGG
cnt = 12	feature = 342	correl = 0.0570669	descr = N_Gram_CGCTA
cnt = 13	feature = 540	correl = 0.0503943	descr = N_Gram_GTATA
cnt = 14	feature = 340	correl = 0.0451013	descr = N_Gram_CGCCA
cnt = 15	feature = 472	correl = 0.0445806	descr = N_Gram_GCGAG
cnt = 16	feature = 500	correl = 0.089506	descr = N_Gram_GGAGT
cnt = 17	feature = 579	correl = 0.0740259	descr = N_Gram_TAAGC
cnt = 18	feature = 623	correl = 0.0737083	descr = N_Gram_TCGGA
cnt = 19	feature = 529	correl = 0.0517626	descr = N_Gram_GGGGG
cnt = 20	feature = 510	correl = 0.0497675	descr = N_Gram_GGCCG
cnt = 21	feature = 441	correl = 0.0542832	descr = N_Gram_GATGT
cnt = 22	feature = 309	correl = 0.0688261	descr = N_Gram_CCCGC
cnt = 23	feature = 703	correl = 0.0589592	descr = N_Gram_TTGCA
cnt = 24	feature = 609	correl = 0.061005	descr = N_Gram_TCCCA
cnt = 25	feature = 440	correl = -0.0665899	descr = N_Gram_GATGC
cnt = 26	feature = 599	correl = 0.0488607	descr = N_Gram_TCAGA
cnt = 27	feature = 460	correl = 0.0928253	descr = N_Gram_GCCAG
cnt = 28	feature = 593	correl = -0.0565826	descr = N_Gram_TATTC
cnt = 29	feature = 278	correl = 0.0858995	descr = N_Gram_CAGGA
cnt = 30	feature = 386	correl = -0.0553155	descr = N_Gram_CTCTC
cnt = 31	feature = 255	correl = 0.0492396	descr = N_Gram_CAAGC
cnt = 32	feature = 351	correl = 0.0901555	descr = N_Gram_CGGGA
cnt = 33	feature = 539	correl = 0.0549123	descr = N_Gram_GGTTG
cnt = 34	feature = 612	correl = -0.0748541	descr = N_Gram_TCCGC
cnt = 35	feature = 466	correl = 0.072319	descr = N_Gram_GCCGG
cnt = 36	feature = 602	correl = -0.0550172	descr = N_Gram_TCATA
cnt = 37	feature = 448	correl = 0.0608259	descr = N_Gram_GCAAA
cnt = 38	feature = 305	correl = 0.0839686	descr = N_Gram_CCCAC
cnt = 39	feature = 509	correl = 0.0890522	descr = N_Gram_GGCCC
cnt = 40	feature = 222	correl = 0.0732557	descr = N_Gram_ATAGT
cnt = 41	feature = 590	correl = 0.07769	descr = N_Gram_TAGTC
cnt = 42	feature = 416	correl = -0.0637454	descr = N_Gram_GACCT
cnt = 43	feature = 662	correl = -0.10154	descr = N_Gram_TGGCG
cnt = 44	feature = 322	correl = 0.060428	descr = N_Gram_CCTCG
cnt = 45	feature = 337	correl = -0.0463533	descr = N_Gram_CGATG
cnt = 46	feature = 649	correl = -0.048882	descr = N_Gram_TGATC
cnt = 47	feature = 541	correl = -0.062694	descr = N_Gram_GTATC
cnt = 48	feature = 334	correl = -0.090811	descr = N_Gram_CGAGT
cnt = 49	feature = 425	correl = -0.0479501	descr = N_Gram_GAGCC
cnt = 50	feature = 527	correl = 0.0708556	descr = N_Gram_GGGGA
cnt = 51	feature = 605	correl = 0.0922761	descr = N_Gram_TCCAA
cnt = 52	feature = 606	correl = -0.0634811	descr = N_Gram_TCCAC
cnt = 53	feature = 274	correl = 0.0545108	descr = N_Gram_CAGCC
cnt = 54	feature = 321	correl = -0.108383	descr = N_Gram_CCTCC
cnt = 55	feature = 690	correl = 0.075369	descr = N_Gram_TTCCA
cnt = 56	feature = 313	correl = 0.0706988	descr = N_Gram_CCGGC
cnt = 57	feature = 231	correl = 0.0797974	descr = N_Gram_ATCTG
cnt = 58	feature = 497	correl = 0.0986263	descr = N_Gram_GGACG
cnt = 59	feature = 546	correl = -0.091129	descr = N_Gram_GTCCA
cnt = 60	feature = 563	correl = 0.0777447	descr = N_Gram_GTGT
cnt = 61	feature = 468	correl = 0.0886763	descr = N_Gram_GCCT
cnt = 62	feature = 487	correl = 0.0713594	descr = N_Gram_GCTGG
cnt = 63	feature = 324	correl = -0.0472097	descr = N_Gram_CCTGG
cnt = 64	feature = 226	correl = 0.0736043	descr = N_Gram_ATCAG
cnt = 65	feature = 363	correl = 0.11555	descr = N_Gram_CGTGC
cnt = 66	feature = 265	correl = 0.0739212	descr = N_Gram_CACCT
cnt = 67	feature = 235	correl = -0.0633511	descr = N_Gram_ATGAT
cnt = 68	feature = 477	correl = -0.0791223	descr = N_Gram_GCGT
cnt = 69	feature = 661	correl = 0.122443	descr = N_Gram_TGGCC
cnt = 70	feature = 695	correl = -0.204811	descr = N_Gram_TTCTC
cnt = 71	feature = 24	correl = -0.0910926	descr = Position_Specific_Bin_Base_11_Base_G
cnt = 72	feature = 77	correl = 0.0658704	descr = Xue_Structure_Feature_A100
cnt = 73	feature = 252	correl = 0.0496247	descr = N_Gram_CAACA
cnt = 74	feature = 388	correl = 0.0463813	descr = N_Gram_CTGC
cnt = 75	feature = 681	correl = -0.071987	descr = N_Gram_TTAC
cnt = 76	feature = 352	correl = 0.14096	descr = N_Gram_CGGGC
cnt = 77	feature = 456	correl = 0.113531	descr = N_Gram_GCATC
cnt = 78	feature = 713	correl = -0.0576182	descr = N_Gram_TTTCG
cnt = 79	feature = 28	correl = -0.119936	descr = Position_Specific_Bin_Base_12_Base_T
cnt = 80	feature = 13	correl = -0.125111	descr = Position_Specific_Bin_Base_5_Base_A
cnt = 81	feature = 496	correl = 0.102968	descr = N_Gram_GGACC
cnt = 82	feature = 17	correl = 0.104792	descr = Position_Specific_Bin_Base_6_Base_C
cnt = 83	feature = 308	correl = 0.0968647	descr = N_Gram_CCCG
cnt = 84	feature = 382	correl = -0.053954	descr = N_Gram_CTCCG
cnt = 85	feature = 674	correl = 0.0581474	descr = N_Gram_TGTCC
cnt = 86	feature = 508	correl = 0.102806	descr = N_Gram_GGCCA
cnt = 87	feature = 64	correl = 0.083141	descr = Fold_of_RNAi_Sequence_Pos_3
cnt = 88	feature = 8	correl = -0.0609869	descr = Position_Specific_Bin_Base_2_Base_G
cnt = 89	feature = 105	correl = -0.0783452	descr = Fold_of_Target_NoBeginbrace_noends_Pos_4
cnt = 90	feature = 207	correl = -0.094282	descr = N_Gram_AGTC
cnt = 91	feature = 353	correl = -0.0517811	descr = N_Gram_CGGT
cnt = 92	feature = 67	correl = 0.105863	descr = Fold_of_RNAi_Sequence_Pos_9
cnt = 93	feature = 73	correl = 0.0609044	descr = Fold_of_RNAi_Sequence_Pos_15
cnt = 94	feature = 14	correl = 0.0891135	descr = Position_Specific_Bin_Base_5_Base_C
cnt = 95	feature = 39	correl = -0.267577	descr = Position_Specific_Bin_Base_18_Base_A
cnt = 96	feature = 69	correl = 0.0758556	descr = Fold_of_RNAi_Sequence_Pos_11
cnt = 97	feature = 304	correl = 0.0695853	descr = N_Gram_CCCA
cnt = 98	feature = 26	correl = 0.172887	descr = Position_Specific_Bin_Base_12_Base_C
cnt = 99	feature = 717	correl = -0.1552	descr = N_Gram_TTTT
cnt = 100	feature = 35	correl = 0.132939	descr = Position_Specific_Bin_Base_16_Base_C
cnt = 101	feature = 545	correl = -0.0580049	descr = N_Gram_GTCC
cnt = 102	feature = 341	correl = 0.0937968	descr = N_Gram_CGCCG
cnt = 103	feature = 504	correl = 0.0734098	descr = N_Gram_GGCA
cnt = 104	feature = 481	correl = 0.0646111	descr = N_Gram_GCT
cnt = 105	feature = 82	correl = 0.0497266	descr = Xue_Structure_Feature_C011
cnt = 106	feature = 76	correl = -0.059011	descr = Xue_Structure_Feature_A110
cnt = 107	feature = 555	correl = 0.151964	descr = N_Gram_GTG
cnt = 108	feature = 391	correl = -0.110851	descr = N_Gram_CTT
cnt = 109	feature = 327	correl = -0.0713729	descr = N_Gram_CGA
cnt = 110	feature = 54	correl = -0.120437	descr = Gibbs_of_Target_Sequence__Pos_17_Step_1
cnt = 111	feature = 314	correl = 0.128341	descr = N_Gram_CCGGG
cnt = 112	feature = 697	correl = -0.0625514	descr = N_Gram_TTG
cnt = 113	feature = 446	correl = 0.122317	descr = N_Gram_GCA
cnt = 114	feature = 225	correl = -0.0514077	descr = N_Gram_ATC
cnt = 115	feature = 80	correl = 0.080354	descr = Xue_Structure_Feature_C110
cnt = 116	feature = 303	correl = 0.0448825	descr = N_Gram_CCC
cnt = 117	feature = 60	correl = -0.0509974	descr = PF_RNAi_Fold_3'Free_Count
cnt = 118	feature = 79	correl = 0.0941971	descr = Xue_Structure_Feature_C111
cnt = 119	feature = 343	correl = 0.0747964	descr = N_Gram_CGG
cnt = 120	feature = 58	correl = -0.190267	descr = PF_RNAi_Fold_Energy
num rows = 521
num_elements = 63041
*
optimization finished, #iter = 387
nu = 0.656924
obj = -58.507302, rho = -0.001249
nSV = 373, nBSV = 311
num rows = 58
num_elements = 7018
*
optimization finished, #iter = 41
nu = 0.612013
obj = -6.608792, rho = -0.421469
nSV = 46, nBSV = 27
*
optimization finished, #iter = 387
nu = 0.656924
obj = -58.507302, rho = -0.001249
nSV = 373, nBSV = 311
CFS merit scores = 1.22163
CFS merit scores = 1.54385
CFS merit scores = 1.81248
CFS merit scores = 2.03779
CFS merit scores = 2.24227
CFS merit scores = 2.43196
CFS merit scores = 2.60862
CFS merit scores = 2.77442
CFS merit scores = 2.92514
CFS merit scores = 3.06776
CFS merit scores = 3.19766
CFS merit scores = 3.31791
CFS merit scores = 3.43131
CFS merit scores = 3.53979
CFS merit scores = 3.64349
CFS merit scores = 3.74084
CFS merit scores = 3.8331
CFS merit scores = 3.92196
CFS merit scores = 4.00767
CFS merit scores = 4.08882
CFS merit scores = 4.1672
CFS merit scores = 4.24324
CFS merit scores = 4.31519
CFS merit scores = 4.38428
CFS merit scores = 4.45101
CFS merit scores = 4.51281
CFS merit scores = 4.56844
CFS merit scores = 4.62083
CFS merit scores = 4.67127
CFS merit scores = 4.71822
CFS merit scores = 4.76382
CFS merit scores = 4.80308
CFS merit scores = 4.84124
CFS merit scores = 4.87567
CFS merit scores = 4.90761
CFS merit scores = 4.93732
CFS merit scores = 4.96501
CFS merit scores = 4.9885
CFS merit scores = 5.01173
CFS merit scores = 5.02903
CFS merit scores = 5.04604
CFS merit scores = 5.06302
CFS merit scores = 5.07559
CFS merit scores = 5.08547
CFS merit scores = 5.09225
CFS merit scores = 5.09683
CFS merit scores = 5.10211
CFS merit scores = 5.10782
CFS merit scores = 5.11355
CFS merit scores = 5.11832
CFS merit scores = 5.12039
CFS merit scores = 5.12096
CFS merit scores = 5.12122
CFS merit scores = 5.12218
CFS merit scores = 5.11683
CFS merit scores = 5.11183
CFS merit scores = 5.10778
CFS merit scores = 5.10426
CFS merit scores = 5.10183
CFS merit scores = 5.09843
CFS merit scores = 5.09539
CFS merit scores = 5.09209
CFS merit scores = 5.08813
CFS merit scores = 5.08462
CFS merit scores = 5.08064
CFS merit scores = 5.07613
CFS merit scores = 5.07142
CFS merit scores = 5.06544
CFS merit scores = 5.05839
CFS merit scores = 5.05012
CFS merit scores = 5.04204
CFS merit scores = 5.03391
CFS merit scores = 5.02663
CFS merit scores = 5.02012
CFS merit scores = 5.01197
CFS merit scores = 5.00304
CFS merit scores = 4.99487
CFS merit scores = 4.98644
CFS merit scores = 4.97812
CFS merit scores = 4.96919
CFS merit scores = 4.96001
CFS merit scores = 4.95022
CFS merit scores = 4.94141
CFS merit scores = 4.93147
CFS merit scores = 4.92
CFS merit scores = 4.90906
CFS merit scores = 4.89861
CFS merit scores = 4.88648
CFS merit scores = 4.87501
CFS merit scores = 4.8642
CFS merit scores = 4.85344
CFS merit scores = 4.84262
CFS merit scores = 4.83142
CFS merit scores = 4.81892
CFS merit scores = 4.80622
CFS merit scores = 4.79275
CFS merit scores = 4.77882
CFS merit scores = 4.76475
CFS merit scores = 4.75021
CFS merit scores = 4.73581
CFS merit scores = 4.72104
CFS merit scores = 4.70695
CFS merit scores = 4.69284
CFS merit scores = 4.67859
CFS merit scores = 4.66404
CFS merit scores = 4.64662
CFS merit scores = 4.62951
CFS merit scores = 4.61245
CFS merit scores = 4.59439
CFS merit scores = 4.57607
CFS merit scores = 4.55562
CFS merit scores = 4.53447
CFS merit scores = 4.5132
CFS merit scores = 4.49002
CFS merit scores = 4.46077
CFS merit scores = 4.42933
cnt = 1	feature = 674	correl = -0.221627	descr = N_Gram_TTCTC
cnt = 2	feature = 67	correl = 0.180286	descr = Fold_of_RNAi_Sequence_Pos_0
cnt = 3	feature = 361	correl = 0.0904271	descr = N_Gram_CTA
cnt = 4	feature = 357	correl = 0.0788089	descr = N_Gram_CGTGG
cnt = 5	feature = 606	correl = -0.0492258	descr = N_Gram_TCGCA
cnt = 6	feature = 327	correl = -0.0492258	descr = N_Gram_CGACC
cnt = 7	feature = 309	correl = 0.0450415	descr = N_Gram_CCGCA
cnt = 8	feature = 505	correl = 0.0450415	descr = N_Gram_GGGCT
cnt = 9	feature = 304	correl = 0.0687388	descr = N_Gram_CCCGC
cnt = 10	feature = 351	correl = -0.0676911	descr = N_Gram_CGTAC
cnt = 11	feature = 321	correl = 0.0720865	descr = N_Gram_CCTGC
cnt = 12	feature = 472	correl = 0.120547	descr = N_Gram_GGAAA
cnt = 13	feature = 252	correl = 0.0616903	descr = N_Gram_CAAGC
cnt = 14	feature = 509	correl = 0.0928145	descr = N_Gram_GGGTC
cnt = 15	feature = 343	correl = 0.0496787	descr = N_Gram_CGGCC
cnt = 16	feature = 313	correl = -0.0641534	descr = N_Gram_CCGGT
cnt = 17	feature = 473	correl = -0.0498594	descr = N_Gram_GGAAC
cnt = 18	feature = 303	correl = 0.073181	descr = N_Gram_CCCGA
cnt = 19	feature = 334	correl = -0.0494292	descr = N_Gram_CGATG
cnt = 20	feature = 255	correl = 0.0520892	descr = N_Gram_CAATA
cnt = 21	feature = 510	correl = -0.0444272	descr = N_Gram_GGGTT
cnt = 22	feature = 404	correl = 0.0444698	descr = N_Gram_GACAC
cnt = 23	feature = 426	correl = 0.0484501	descr = N_Gram_GATTG
cnt = 24	feature = 382	correl = -0.0684932	descr = N_Gram_CTGCC
cnt = 25	feature = 546	correl = 0.0471497	descr = N_Gram_GTGTA
cnt = 26	feature = 291	correl = -0.0447983	descr = N_Gram_CCACG
cnt = 27	feature = 500	correl = 0.106148	descr = N_Gram_GGGAC
cnt = 28	feature = 337	correl = 0.0570008	descr = N_Gram_CGCTA
cnt = 29	feature = 516	correl = 0.0576326	descr = N_Gram_GGTTG
cnt = 30	feature = 580	correl = 0.0952317	descr = N_Gram_TCACC
cnt = 31	feature = 267	correl = 0.0670594	descr = N_Gram_CACTC
cnt = 32	feature = 363	correl = 0.0563769	descr = N_Gram_CTACT
cnt = 33	feature = 441	correl = -0.045258	descr = N_Gram_GCATG
cnt = 34	feature = 529	correl = 0.0512049	descr = N_Gram_GTCCC
cnt = 35	feature = 375	correl = -0.0439351	descr = N_Gram_CTCCG
cnt = 36	feature = 290	correl = 0.0594077	descr = N_Gram_CCACC
cnt = 37	feature = 324	correl = -0.114938	descr = N_Gram_CCTTC
cnt = 38	feature = 226	correl = -0.095802	descr = N_Gram_ATCGG
cnt = 39	feature = 605	correl = -0.14911	descr = N_Gram_TCGAG
cnt = 40	feature = 340	correl = 0.0637315	descr = N_Gram_CGGAA
cnt = 41	feature = 508	correl = 0.0450415	descr = N_Gram_GGGGT
cnt = 42	feature = 599	correl = 0.0553946	descr = N_Gram_TCCTA
cnt = 43	feature = 437	correl = 0.062322	descr = N_Gram_GCAGC
cnt = 44	feature = 481	correl = -0.106626	descr = N_Gram_GGATC
cnt = 45	feature = 440	correl = 0.10902	descr = N_Gram_GCATC
cnt = 46	feature = 235	correl = -0.0659481	descr = N_Gram_ATGCT
cnt = 47	feature = 207	correl = 0.0975619	descr = N_Gram_AGTGT
cnt = 48	feature = 225	correl = -0.0492258	descr = N_Gram_ATCGC
cnt = 49	feature = 555	correl = -0.0479684	descr = N_Gram_GTTGT
cnt = 50	feature = 228	correl = 0.0796666	descr = N_Gram_ATCTG
cnt = 51	feature = 425	correl = -0.0717742	descr = N_Gram_GATTA
cnt = 52	feature = 665	correl = -0.073479	descr = N_Gram_TTACC
cnt = 53	feature = 448	correl = 0.0721921	descr = N_Gram_GCCGG
cnt = 54	feature = 541	correl = 0.0570008	descr = N_Gram_GTGCG
cnt = 55	feature = 386	correl = 0.0450415	descr = N_Gram_CTTAC
cnt = 56	feature = 496	correl = 0.154164	descr = N_Gram_GGCTT
cnt = 57	feature = 416	correl = -0.105056	descr = N_Gram_GAGTT
cnt = 58	feature = 460	correl = 0.054097	descr = N_Gram_GCGGT
cnt = 59	feature = 305	correl = 0.0705893	descr = N_Gram_CCCGG
cnt = 60	feature = 17	correl = 0.0832069	descr = Position_Specific_Bin_Base_5_Base_C
cnt = 61	feature = 612	correl = -0.0777771	descr = N_Gram_TCTCA
cnt = 62	feature = 24	correl = -0.0554109	descr = Position_Specific_Bin_Base_9_Base_T
cnt = 63	feature = 649	correl = 0.0585371	descr = N_Gram_TGGT
cnt = 64	feature = 39	correl = -0.0496727	descr = Position_Specific_Bin_Base_16_Base_T
cnt = 65	feature = 77	correl = -0.0508233	descr = Fold_of_RNAi_Sequence_Pos_18
cnt = 66	feature = 57	correl = -0.100348	descr = Gibbs_of_Target_Sequence__Pos_13_Step_1
cnt = 67	feature = 34	correl = 0.0449651	descr = Position_Specific_Bin_Base_14_Base_C
cnt = 68	feature = 450	correl = 0.119503	descr = N_Gram_GCCT
cnt = 69	feature = 563	correl = -0.0880709	descr = N_Gram_TAAG
cnt = 70	feature = 467	correl = 0.0824739	descr = N_Gram_GCTGG
cnt = 71	feature = 631	correl = -0.126073	descr = N_Gram_TGATT
cnt = 72	feature = 655	correl = 0.0580018	descr = N_Gram_TGTCC
cnt = 73	feature = 8	correl = -0.072672	descr = Position_Specific_Bin_Base_2_Base_A
cnt = 74	feature = 466	correl = -0.0778558	descr = N_Gram_GCTCC
cnt = 75	feature = 341	correl = 0.103406	descr = N_Gram_CGGC
cnt = 76	feature = 274	correl = 0.133558	descr = N_Gram_CAGT
cnt = 77	feature = 314	correl = 0.0671655	descr = N_Gram_CCGT
cnt = 78	feature = 353	correl = -0.127818	descr = N_Gram_CGTCG
cnt = 79	feature = 14	correl = 0.0478372	descr = Position_Specific_Bin_Base_4_Base_C
cnt = 80	feature = 231	correl = -0.0674853	descr = N_Gram_ATGA
cnt = 81	feature = 23	correl = 0.05953	descr = Position_Specific_Bin_Base_9_Base_G
cnt = 82	feature = 579	correl = 0.0447217	descr = N_Gram_TCAC
cnt = 83	feature = 391	correl = -0.0864316	descr = N_Gram_CTTGA
cnt = 84	feature = 79	correl = -0.0599699	descr = Xue_Structure_Feature_A110
cnt = 85	feature = 545	correl = 0.0783838	descr = N_Gram_GTGT
cnt = 86	feature = 105	correl = 0.155594	descr = Fold_of_Target_NoEndbrace_noends_Pos_18
cnt = 87	feature = 468	correl = 0.0608741	descr = N_Gram_GCTT
cnt = 88	feature = 265	correl = -0.0871877	descr = N_Gram_CACGA
cnt = 89	feature = 73	correl = 0.0674259	descr = Fold_of_RNAi_Sequence_Pos_11
cnt = 90	feature = 28	correl = 0.136225	descr = Position_Specific_Bin_Base_12_Base_C
cnt = 91	feature = 540	correl = 0.0577975	descr = N_Gram_GTGC
cnt = 92	feature = 13	correl = -0.0659148	descr = Position_Specific_Bin_Base_4_Base_A
cnt = 93	feature = 681	correl = -0.0898801	descr = N_Gram_TTGC
cnt = 94	feature = 60	correl = -0.114628	descr = Gibbs_of_Target_Sequence__Pos_17_Step_1
cnt = 95	feature = 80	correl = 0.0709011	descr = Xue_Structure_Feature_A100
cnt = 96	feature = 525	correl = -0.0847882	descr = N_Gram_GTC
cnt = 97	feature = 677	correl = -0.0690254	descr = N_Gram_TTGA
cnt = 98	feature = 58	correl = -0.171832	descr = Gibbs_of_Target_Sequence__Pos_14_Step_1
cnt = 99	feature = 697	correl = -0.102371	descr = N_Gram_TTTTT
cnt = 100	feature = 623	correl = -0.0747605	descr = N_Gram_TGAAG
cnt = 101	feature = 456	correl = 0.0897644	descr = N_Gram_GCGG
cnt = 102	feature = 69	correl = 0.173695	descr = Fold_of_RNAi_Sequence_Pos_2
cnt = 103	feature = 602	correl = -0.0785299	descr = N_Gram_TCG
cnt = 104	feature = 446	correl = 0.083521	descr = N_Gram_GCCG
cnt = 105	feature = 471	correl = 0.0769589	descr = N_Gram_GGAA
cnt = 106	feature = 662	correl = -0.0770247	descr = N_Gram_TTA
cnt = 107	feature = 222	correl = -0.0590112	descr = N_Gram_ATC
cnt = 108	feature = 390	correl = -0.0512649	descr = N_Gram_CTTG
cnt = 109	feature = 82	correl = 0.108334	descr = Xue_Structure_Feature_C111
cnt = 110	feature = 609	correl = -0.105703	descr = N_Gram_TCT
cnt = 111	feature = 690	correl = -0.0968157	descr = N_Gram_TTTC
cnt = 112	feature = 417	correl = -0.0721812	descr = N_Gram_GAT
cnt = 113	feature = 497	correl = 0.178305	descr = N_Gram_GGG
cnt = 114	feature = 676	correl = -0.0521481	descr = N_Gram_TTG
cnt = 115	feature = 661	correl = -0.114981	descr = N_Gram_TT
cnt = 116	feature = 64	correl = -0.179519	descr = PF_RNAi_Fold_Energy
num rows = 521
num_elements = 60957
*
optimization finished, #iter = 380
nu = 0.677068
obj = -61.189606, rho = -0.156354
nSV = 383, nBSV = 324
num rows = 58
num_elements = 6786
*
optimization finished, #iter = 44
nu = 0.643542
obj = -5.732535, rho = -0.414701
nSV = 47, nBSV = 27
*
optimization finished, #iter = 380
nu = 0.677068
obj = -61.189606, rho = -0.156354
nSV = 383, nBSV = 324
CFS merit scores = 1.30094
CFS merit scores = 1.58276
CFS merit scores = 1.83123
CFS merit scores = 2.06248
CFS merit scores = 2.26216
CFS merit scores = 2.44256
CFS merit scores = 2.60895
CFS merit scores = 2.76008
CFS merit scores = 2.9015
CFS merit scores = 3.03555
CFS merit scores = 3.1626
CFS merit scores = 3.28172
CFS merit scores = 3.39552
CFS merit scores = 3.50487
CFS merit scores = 3.61049
CFS merit scores = 3.71147
CFS merit scores = 3.80924
CFS merit scores = 3.90421
CFS merit scores = 3.99497
CFS merit scores = 4.08231
CFS merit scores = 4.16447
CFS merit scores = 4.24323
CFS merit scores = 4.32023
CFS merit scores = 4.39316
CFS merit scores = 4.46365
CFS merit scores = 4.53137
CFS merit scores = 4.59467
CFS merit scores = 4.65527
CFS merit scores = 4.71384
CFS merit scores = 4.77011
CFS merit scores = 4.82258
CFS merit scores = 4.86538
CFS merit scores = 4.90604
CFS merit scores = 4.94255
CFS merit scores = 4.97624
CFS merit scores = 5.00771
CFS merit scores = 5.03656
CFS merit scores = 5.06584
CFS merit scores = 5.09533
CFS merit scores = 5.12285
CFS merit scores = 5.14493
CFS merit scores = 5.16447
CFS merit scores = 5.18146
CFS merit scores = 5.19767
CFS merit scores = 5.2091
CFS merit scores = 5.21986
CFS merit scores = 5.22947
CFS merit scores = 5.23934
CFS merit scores = 5.24857
CFS merit scores = 5.25823
CFS merit scores = 5.26687
CFS merit scores = 5.27196
CFS merit scores = 5.27661
CFS merit scores = 5.27519
CFS merit scores = 5.27187
CFS merit scores = 5.26475
CFS merit scores = 5.25834
CFS merit scores = 5.25097
CFS merit scores = 5.24465
CFS merit scores = 5.23936
CFS merit scores = 5.2319
CFS merit scores = 5.22541
CFS merit scores = 5.21858
CFS merit scores = 5.20912
CFS merit scores = 5.19827
CFS merit scores = 5.18752
CFS merit scores = 5.17542
CFS merit scores = 5.16241
CFS merit scores = 5.14993
CFS merit scores = 5.13671
CFS merit scores = 5.12272
CFS merit scores = 5.10935
CFS merit scores = 5.09653
CFS merit scores = 5.08277
CFS merit scores = 5.0683
CFS merit scores = 5.05427
CFS merit scores = 5.04095
CFS merit scores = 5.02707
CFS merit scores = 5.01293
CFS merit scores = 4.99984
CFS merit scores = 4.98749
CFS merit scores = 4.97521
CFS merit scores = 4.96209
CFS merit scores = 4.94925
CFS merit scores = 4.93698
CFS merit scores = 4.92546
CFS merit scores = 4.91012
CFS merit scores = 4.89533
CFS merit scores = 4.88103
CFS merit scores = 4.86599
CFS merit scores = 4.85205
CFS merit scores = 4.83813
CFS merit scores = 4.82419
CFS merit scores = 4.81067
CFS merit scores = 4.79484
CFS merit scores = 4.7799
CFS merit scores = 4.76481
CFS merit scores = 4.74894
CFS merit scores = 4.73414
CFS merit scores = 4.71723
CFS merit scores = 4.70091
CFS merit scores = 4.685
CFS merit scores = 4.66705
CFS merit scores = 4.64975
CFS merit scores = 4.63182
CFS merit scores = 4.61463
CFS merit scores = 4.59832
CFS merit scores = 4.58006
CFS merit scores = 4.56151
CFS merit scores = 4.5429
CFS merit scores = 4.52342
CFS merit scores = 4.5024
CFS merit scores = 4.47992
CFS merit scores = 4.45599
CFS merit scores = 4.42862
CFS merit scores = 4.39412
CFS merit scores = 4.35452
cnt = 1	feature = 58	correl = -0.300939	descr = Gibbs_of_Target_Sequence__Pos_19_Step_1
cnt = 2	feature = 52	correl = -0.177172	descr = Gibbs_of_Target_Sequence__Pos_7_Step_1
cnt = 3	feature = 305	correl = -0.066356	descr = N_Gram_CCTCC
cnt = 4	feature = 34	correl = 0.123904	descr = Position_Specific_Bin_Base_14_Base_T
cnt = 5	feature = 540	correl = 0.0440189	descr = N_Gram_GTGGA
cnt = 6	feature = 649	correl = 0.0880164	descr = N_Gram_TGGGG
cnt = 7	feature = 231	correl = 0.04675	descr = N_Gram_ATTCT
cnt = 8	feature = 386	correl = 0.0526599	descr = N_Gram_GAAAC
cnt = 9	feature = 303	correl = 0.0542474	descr = N_Gram_CCTAT
cnt = 10	feature = 525	correl = 0.0510769	descr = N_Gram_GTCCC
cnt = 11	feature = 661	correl = -0.0504621	descr = N_Gram_TGTTC
cnt = 12	feature = 276	correl = 0.051351	descr = N_Gram_CCAAT
cnt = 13	feature = 541	correl = 0.10346	descr = N_Gram_GTGGC
cnt = 14	feature = 255	correl = 0.055695	descr = N_Gram_CACGT
cnt = 15	feature = 324	correl = 0.0449682	descr = N_Gram_CGCCA
cnt = 16	feature = 605	correl = -0.0604343	descr = N_Gram_TCGCT
cnt = 17	feature = 353	correl = 0.0449682	descr = N_Gram_CTAAA
cnt = 18	feature = 545	correl = 0.0660573	descr = N_Gram_GTGTC
cnt = 19	feature = 496	correl = 0.105989	descr = N_Gram_GGGAC
cnt = 20	feature = 516	correl = 0.0482489	descr = N_Gram_GTAAA
cnt = 21	feature = 357	correl = 0.0646514	descr = N_Gram_CTATA
cnt = 22	feature = 606	correl = 0.0815678	descr = N_Gram_TCGGA
cnt = 23	feature = 342	correl = -0.0676986	descr = N_Gram_CGTAC
cnt = 24	feature = 612	correl = 0.0562657	descr = N_Gram_TCTAC
cnt = 25	feature = 321	correl = -0.0495078	descr = N_Gram_CGATG
cnt = 26	feature = 334	correl = 0.0495723	descr = N_Gram_CGGCC
cnt = 27	feature = 341	correl = -0.0704385	descr = N_Gram_CGTAA
cnt = 28	feature = 510	correl = -0.0998537	descr = N_Gram_GGTAA
cnt = 29	feature = 351	correl = 0.113046	descr = N_Gram_CGTTT
cnt = 30	feature = 594	correl = 0.0467614	descr = N_Gram_TCCGA
cnt = 31	feature = 500	correl = 0.104338	descr = N_Gram_GGGCC
cnt = 32	feature = 236	correl = -0.151901	descr = N_Gram_ATTTT
cnt = 33	feature = 340	correl = 0.0567705	descr = N_Gram_CGGTT
cnt = 34	feature = 391	correl = -0.0494498	descr = N_Gram_GAATA
cnt = 35	feature = 382	correl = 0.0573149	descr = N_Gram_CTTGG
cnt = 36	feature = 375	correl = -0.12982	descr = N_Gram_CTTAT
cnt = 37	feature = 546	correl = 0.0477341	descr = N_Gram_GTGTG
cnt = 38	feature = 448	correl = 0.0443714	descr = N_Gram_GCGAG
cnt = 39	feature = 529	correl = 0.0984847	descr = N_Gram_GTCGG
cnt = 40	feature = 304	correl = 0.0669317	descr = N_Gram_CCTCA
cnt = 41	feature = 440	correl = 0.0894919	descr = N_Gram_GCCCG
cnt = 42	feature = 417	correl = -0.0670206	descr = N_Gram_GATGA
cnt = 43	feature = 274	correl = 0.053807	descr = N_Gram_CCAAA
cnt = 44	feature = 322	correl = 0.0783266	descr = N_Gram_CGCAA
cnt = 45	feature = 226	correl = -0.050257	descr = N_Gram_ATGCT
cnt = 46	feature = 681	correl = -0.0471707	descr = N_Gram_TTGAG
cnt = 47	feature = 207	correl = -0.0726713	descr = N_Gram_AGTTT
cnt = 48	feature = 222	correl = 0.0596296	descr = N_Gram_ATCTG
cnt = 49	feature = 674	correl = -0.0732794	descr = N_Gram_TTCGG
cnt = 50	feature = 228	correl = 0.0440098	descr = N_Gram_ATGTG
cnt = 51	feature = 690	correl = 0.0451248	descr = N_Gram_TTTCA
cnt = 52	feature = 337	correl = 0.107255	descr = N_Gram_CGGGA
cnt = 53	feature = 219	correl = -0.0845956	descr = N_Gram_ATCG
cnt = 54	feature = 235	correl = -0.0597821	descr = N_Gram_ATTTG
cnt = 55	feature = 446	correl = 0.135114	descr = N_Gram_GCCTT
cnt = 56	feature = 252	correl = 0.0534775	descr = N_Gram_CACCT
cnt = 57	feature = 602	correl = -0.112239	descr = N_Gram_TCGAG
cnt = 58	feature = 645	correl = -0.0787881	descr = N_Gram_TGGCG
cnt = 59	feature = 505	correl = 0.0672489	descr = N_Gram_GGGGC
cnt = 60	feature = 24	correl = -0.0518313	descr = Position_Specific_Bin_Base_9_Base_T
cnt = 61	feature = 267	correl = 0.10584	descr = N_Gram_CATCC
cnt = 62	feature = 619	correl = -0.136862	descr = N_Gram_TCTTA
cnt = 63	feature = 697	correl = -0.0663268	descr = N_Gram_TTTTG
cnt = 64	feature = 390	correl = -0.075542	descr = N_Gram_GAAGT
cnt = 65	feature = 511	correl = 0.0456596	descr = N_Gram_GGTC
cnt = 66	feature = 466	correl = 0.0483151	descr = N_Gram_GCTTT
cnt = 67	feature = 13	correl = 0.0861806	descr = Position_Specific_Bin_Base_3_Base_C
cnt = 68	feature = 313	correl = -0.0449112	descr = N_Gram_CGAC
cnt = 69	feature = 497	correl = 0.11304	descr = N_Gram_GGGAG
cnt = 70	feature = 40	correl = -0.0779228	descr = Position_Specific_Bin_Base_17_Base_T
cnt = 71	feature = 82	correl = 0.0855275	descr = Xue_Structure_Feature_C010
cnt = 72	feature = 14	correl = -0.0644476	descr = Position_Specific_Bin_Base_4_Base_A
cnt = 73	feature = 364	correl = -0.105719	descr = N_Gram_CTCCA
cnt = 74	feature = 225	correl = -0.0755016	descr = N_Gram_ATGC
cnt = 75	feature = 291	correl = 0.0965253	descr = N_Gram_CCCG
cnt = 76	feature = 481	correl = 0.0475912	descr = N_Gram_GGCA
cnt = 77	feature = 32	correl = 0.114941	descr = Position_Specific_Bin_Base_13_Base_C
cnt = 78	feature = 17	correl = 0.104264	descr = Position_Specific_Bin_Base_5_Base_C
cnt = 79	feature = 42	correl = 0.108294	descr = Position_Specific_Bin_Base_18_Base_C
cnt = 80	feature = 343	correl = -0.0872262	descr = N_Gram_CGTC
cnt = 81	feature = 473	correl = 0.120945	descr = N_Gram_GGACC
cnt = 82	feature = 8	correl = -0.0555671	descr = Position_Specific_Bin_Base_2_Base_A
cnt = 83	feature = 35	correl = -0.112333	descr = Position_Specific_Bin_Base_16_Base_A
cnt = 84	feature = 77	correl = 0.0838065	descr = Xue_Structure_Feature_A100
cnt = 85	feature = 28	correl = 0.139325	descr = Position_Specific_Bin_Base_12_Base_C
cnt = 86	feature = 105	correl = -0.0662083	descr = Fold_of_Target_NoBeginbrace_noends_Pos_7
cnt = 87	feature = 450	correl = 0.0880005	descr = N_Gram_GCGG
cnt = 88	feature = 64	correl = 0.199608	descr = Fold_of_RNAi_Sequence_Pos_1
cnt = 89	feature = 39	correl = 0.0760799	descr = Position_Specific_Bin_Base_17_Base_G
cnt = 90	feature = 309	correl = -0.0859899	descr = N_Gram_CCTTC
cnt = 91	feature = 18	correl = 0.0744944	descr = Position_Specific_Bin_Base_5_Base_G
cnt = 92	feature = 441	correl = 0.0670364	descr = N_Gram_GCCG
cnt = 93	feature = 36	correl = 0.134421	descr = Position_Specific_Bin_Base_16_Base_C
cnt = 94	feature = 679	correl = -0.0585037	descr = N_Gram_TTGA
cnt = 95	feature = 234	correl = -0.107219	descr = N_Gram_ATTT
cnt = 96	feature = 265	correl = 0.0729038	descr = N_Gram_CAT
cnt = 97	feature = 67	correl = 0.0769865	descr = Fold_of_RNAi_Sequence_Pos_4
cnt = 98	feature = 69	correl = 0.0808422	descr = Fold_of_RNAi_Sequence_Pos_9
cnt = 99	feature = 475	correl = 0.10991	descr = N_Gram_GGAG
cnt = 100	feature = 416	correl = -0.0440887	descr = N_Gram_GATG
cnt = 101	feature = 425	correl = 0.128276	descr = N_Gram_GCA
cnt = 102	feature = 472	correl = 0.119878	descr = N_Gram_GGAC
cnt = 103	feature = 599	correl = -0.109256	descr = N_Gram_TCG
cnt = 104	feature = 323	correl = 0.0672541	descr = N_Gram_CGCC
cnt = 105	feature = 509	correl = 0.0678959	descr = N_Gram_GGT
cnt = 106	feature = 73	correl = 0.0923377	descr = Fold_of_RNAi_Sequence_Pos_13
cnt = 107	feature = 308	correl = -0.0990473	descr = N_Gram_CCTT
cnt = 108	feature = 695	correl = -0.15477	descr = N_Gram_TTTT
cnt = 109	feature = 623	correl = -0.0742621	descr = N_Gram_TGA
cnt = 110	feature = 57	correl = -0.175519	descr = Gibbs_of_Target_Sequence__Pos_18_Step_1
cnt = 111	feature = 80	correl = 0.115545	descr = Xue_Structure_Feature_C110
cnt = 112	feature = 79	correl = 0.0735233	descr = Xue_Structure_Feature_C111
cnt = 113	feature = 437	correl = 0.0671955	descr = N_Gram_GCC
cnt = 114	feature = 468	correl = 0.141089	descr = N_Gram_GGA
cnt = 115	feature = 662	correl = -0.130387	descr = N_Gram_TT
cnt = 116	feature = 467	correl = 0.168089	descr = N_Gram_GG
cnt = 117	feature = 60	correl = -0.186888	descr = PF_RNAi_Fold_Energy
num rows = 521
num_elements = 61478
*
optimization finished, #iter = 355
nu = 0.647541
obj = -58.445386, rho = -0.148300
nSV = 365, nBSV = 307
num rows = 58
num_elements = 6844
*
optimization finished, #iter = 38
nu = 0.690607
obj = -6.861286, rho = -0.351590
nSV = 50, nBSV = 33
*
optimization finished, #iter = 355
nu = 0.647541
obj = -58.445386, rho = -0.148300
nSV = 365, nBSV = 307
CFS merit scores = 1.10037
CFS merit scores = 1.38644
cnt = 1	feature = 105	correl = 0.100374	descr = Fold_of_Target_NoEndbrace_noends_Pos_13
cnt = 2	feature = 80	correl = 0.0454459	descr = Xue_Structure_Feature_A111
num rows = 521
num_elements = 1563
*
optimization finished, #iter = 205
nu = 0.771593
obj = -80.589714, rho = -0.395354
nSV = 402, nBSV = 402
num rows = 58
num_elements = 174
*
optimization finished, #iter = 27
nu = 0.812087
obj = -8.752840, rho = -0.389503
nSV = 48, nBSV = 45
*
optimization finished, #iter = 205
nu = 0.771593
obj = -80.589714, rho = -0.395354
nSV = 402, nBSV = 402
CFS merit scores = 1.22528
CFS merit scores = 1.54472
CFS merit scores = 1.80984
CFS merit scores = 2.04356
CFS merit scores = 2.25315
CFS merit scores = 2.4456
CFS merit scores = 2.62364
CFS merit scores = 2.79013
CFS merit scores = 2.94736
CFS merit scores = 3.0964
CFS merit scores = 3.23643
CFS merit scores = 3.36728
CFS merit scores = 3.49237
CFS merit scores = 3.61204
CFS merit scores = 3.7269
CFS merit scores = 3.83755
CFS merit scores = 3.9406
CFS merit scores = 4.03961
CFS merit scores = 4.13527
CFS merit scores = 4.22786
CFS merit scores = 4.31374
CFS merit scores = 4.39565
CFS merit scores = 4.47416
CFS merit scores = 4.54797
CFS merit scores = 4.62066
CFS merit scores = 4.68915
CFS merit scores = 4.75433
CFS merit scores = 4.8149
CFS merit scores = 4.87228
CFS merit scores = 4.91817
CFS merit scores = 4.96265
CFS merit scores = 5.00577
CFS merit scores = 5.04373
CFS merit scores = 5.0744
CFS merit scores = 5.09742
CFS merit scores = 5.11938
CFS merit scores = 5.13531
CFS merit scores = 5.14468
CFS merit scores = 5.15302
CFS merit scores = 5.16205
CFS merit scores = 5.1624
CFS merit scores = 5.16263
CFS merit scores = 5.16463
CFS merit scores = 5.16718
CFS merit scores = 5.16924
CFS merit scores = 5.16931
CFS merit scores = 5.17028
CFS merit scores = 5.16946
CFS merit scores = 5.16815
CFS merit scores = 5.16596
CFS merit scores = 5.16208
CFS merit scores = 5.15779
CFS merit scores = 5.1529
CFS merit scores = 5.14304
CFS merit scores = 5.13211
CFS merit scores = 5.12092
CFS merit scores = 5.11073
CFS merit scores = 5.09906
CFS merit scores = 5.08727
CFS merit scores = 5.07368
CFS merit scores = 5.06098
CFS merit scores = 5.04873
CFS merit scores = 5.03764
CFS merit scores = 5.02757
CFS merit scores = 5.01761
CFS merit scores = 5.00833
CFS merit scores = 4.99746
CFS merit scores = 4.9868
CFS merit scores = 4.97703
CFS merit scores = 4.96711
CFS merit scores = 4.95777
CFS merit scores = 4.949
CFS merit scores = 4.93964
CFS merit scores = 4.93071
CFS merit scores = 4.92154
CFS merit scores = 4.91083
CFS merit scores = 4.89999
CFS merit scores = 4.88965
CFS merit scores = 4.8795
CFS merit scores = 4.86679
CFS merit scores = 4.85265
CFS merit scores = 4.83925
CFS merit scores = 4.82568
CFS merit scores = 4.81102
CFS merit scores = 4.7962
CFS merit scores = 4.78234
CFS merit scores = 4.76717
CFS merit scores = 4.75226
CFS merit scores = 4.73701
CFS merit scores = 4.72223
CFS merit scores = 4.70755
CFS merit scores = 4.69304
CFS merit scores = 4.67748
CFS merit scores = 4.66266
CFS merit scores = 4.64783
CFS merit scores = 4.63333
CFS merit scores = 4.61562
CFS merit scores = 4.59711
CFS merit scores = 4.57931
CFS merit scores = 4.56132
CFS merit scores = 4.54407
CFS merit scores = 4.52733
CFS merit scores = 4.50998
CFS merit scores = 4.48904
CFS merit scores = 4.46367
CFS merit scores = 4.43738
CFS merit scores = 4.40145
CFS merit scores = 4.36341
cnt = 1	feature = 678	correl = -0.225281	descr = N_Gram_TTCTC
cnt = 2	feature = 67	correl = 0.157007	descr = Fold_of_RNAi_Sequence_Pos_0
cnt = 3	feature = 473	correl = 0.114234	descr = N_Gram_GGAAA
cnt = 4	feature = 313	correl = 0.108045	descr = N_Gram_CCTCA
cnt = 5	feature = 353	correl = 0.0785541	descr = N_Gram_CGTGG
cnt = 6	feature = 324	correl = 0.0883378	descr = N_Gram_CGACT
cnt = 7	feature = 82	correl = -0.0574263	descr = Xue_Structure_Feature_A010
cnt = 8	feature = 235	correl = -0.0492413	descr = N_Gram_ATCGC
cnt = 9	feature = 322	correl = -0.0492413	descr = N_Gram_CGACC
cnt = 10	feature = 674	correl = 0.0442881	descr = N_Gram_TTCGA
cnt = 11	feature = 267	correl = -0.0447454	descr = N_Gram_CACCC
cnt = 12	feature = 219	correl = 0.0883378	descr = N_Gram_AGTTA
cnt = 13	feature = 361	correl = 0.0857534	descr = N_Gram_CTATT
cnt = 14	feature = 303	correl = 0.0684582	descr = N_Gram_CCCGC
cnt = 15	feature = 391	correl = 0.0525049	descr = N_Gram_GAAAC
cnt = 16	feature = 416	correl = 0.0455868	descr = N_Gram_GATAC
cnt = 17	feature = 510	correl = 0.0877997	descr = N_Gram_GGGGC
cnt = 18	feature = 225	correl = 0.0542735	descr = N_Gram_ATACA
cnt = 19	feature = 407	correl = -0.0480842	descr = N_Gram_GAGCC
cnt = 20	feature = 555	correl = 0.0445252	descr = N_Gram_GTTGC
cnt = 21	feature = 649	correl = 0.0460523	descr = N_Gram_TGGGT
cnt = 22	feature = 597	correl = 0.0606099	descr = N_Gram_TCCCA
cnt = 23	feature = 450	correl = 0.132646	descr = N_Gram_GCCTT
cnt = 24	feature = 321	correl = 0.0729367	descr = N_Gram_CGACA
cnt = 25	feature = 351	correl = 0.070128	descr = N_Gram_CGTGA
cnt = 26	feature = 207	correl = -0.0651342	descr = N_Gram_AGGCT
cnt = 27	feature = 456	correl = 0.0575207	descr = N_Gram_GCGGG
cnt = 28	feature = 228	correl = 0.0463331	descr = N_Gram_ATAGC
cnt = 29	feature = 291	correl = -0.0450395	descr = N_Gram_CCACG
cnt = 30	feature = 281	correl = 0.129518	descr = N_Gram_CAGTG
cnt = 31	feature = 304	correl = 0.0702418	descr = N_Gram_CCCGG
cnt = 32	feature = 623	correl = -0.12972	descr = N_Gram_TCTTA
cnt = 33	feature = 690	correl = -0.0539225	descr = N_Gram_TTGTA
cnt = 34	feature = 632	correl = -0.117916	descr = N_Gram_TGATT
cnt = 35	feature = 236	correl = -0.097297	descr = N_Gram_ATCGG
cnt = 36	feature = 612	correl = -0.0487143	descr = N_Gram_TCGTC
cnt = 37	feature = 286	correl = 0.0786939	descr = N_Gram_CATCT
cnt = 38	feature = 466	correl = 0.0652103	descr = N_Gram_GCTGC
cnt = 39	feature = 446	correl = 0.0580428	descr = N_Gram_GCCGC
cnt = 40	feature = 540	correl = 0.047812	descr = N_Gram_GTGAC
cnt = 41	feature = 440	correl = -0.0510814	descr = N_Gram_GCCAA
cnt = 42	feature = 546	correl = 0.0774851	descr = N_Gram_GTGGT
cnt = 43	feature = 497	correl = 0.153635	descr = N_Gram_GGCTT
cnt = 44	feature = 312	correl = 0.0784148	descr = N_Gram_CCGTG
cnt = 45	feature = 334	correl = 0.0663428	descr = N_Gram_CGGA
cnt = 46	feature = 417	correl = 0.075923	descr = N_Gram_GATAT
cnt = 47	feature = 467	correl = 0.0799764	descr = N_Gram_GCTGG
cnt = 48	feature = 441	correl = 0.0978444	descr = N_Gram_GCCAG
cnt = 49	feature = 363	correl = 0.0649461	descr = N_Gram_CTCAA
cnt = 50	feature = 700	correl = -0.127815	descr = N_Gram_TTTTC
cnt = 51	feature = 481	correl = 0.106159	descr = N_Gram_GGAGC
cnt = 52	feature = 341	correl = 0.107999	descr = N_Gram_CGGGA
cnt = 53	feature = 342	correl = 0.128717	descr = N_Gram_CGGGC
cnt = 54	feature = 274	correl = 0.0834702	descr = N_Gram_CAGCA
cnt = 55	feature = 426	correl = 0.124267	descr = N_Gram_GCAA
cnt = 56	feature = 357	correl = 0.0501379	descr = N_Gram_CTA
cnt = 57	feature = 24	correl = -0.0453259	descr = Position_Specific_Bin_Base_10_Base_G
cnt = 58	feature = 14	correl = -0.1502	descr = Position_Specific_Bin_Base_5_Base_A
cnt = 59	feature = 475	correl = 0.053315	descr = N_Gram_GGAAG
cnt = 60	feature = 390	correl = 0.0849416	descr = N_Gram_GAAA
cnt = 61	feature = 327	correl = -0.0450845	descr = N_Gram_CGAT
cnt = 62	feature = 529	correl = -0.0531036	descr = N_Gram_GTCC
cnt = 63	feature = 545	correl = 0.112764	descr = N_Gram_GTGGC
cnt = 64	feature = 77	correl = 0.0676704	descr = Fold_of_RNAi_Sequence_Pos_15
cnt = 65	feature = 35	correl = -0.047612	descr = Position_Specific_Bin_Base_15_Base_G
cnt = 66	feature = 57	correl = -0.0881619	descr = Gibbs_of_Target_Sequence__Pos_13_Step_1
cnt = 67	feature = 606	correl = -0.0612843	descr = N_Gram_TCGA
cnt = 68	feature = 468	correl = 0.0850152	descr = N_Gram_GCTT
cnt = 69	feature = 13	correl = 0.0510965	descr = Position_Specific_Bin_Base_4_Base_T
cnt = 70	feature = 505	correl = 0.10175	descr = N_Gram_GGGCC
cnt = 71	feature = 265	correl = 0.0621859	descr = N_Gram_CACC
cnt = 72	feature = 39	correl = -0.0748419	descr = Position_Specific_Bin_Base_17_Base_A
cnt = 73	feature = 509	correl = 0.0541443	descr = N_Gram_GGGGA
cnt = 74	feature = 541	correl = 0.0443085	descr = N_Gram_GTGC
cnt = 75	feature = 105	correl = 0.0534014	descr = Fold_of_Target_NoEndbrace_noends_Pos_15
cnt = 76	feature = 681	correl = -0.0861382	descr = N_Gram_TTGA
cnt = 77	feature = 17	correl = -0.1439	descr = Position_Specific_Bin_Base_6_Base_A
cnt = 78	feature = 32	correl = 0.130268	descr = Position_Specific_Bin_Base_13_Base_C
cnt = 79	feature = 8	correl = 0.0882388	descr = Position_Specific_Bin_Base_2_Base_C
cnt = 80	feature = 539	correl = 0.0467646	descr = N_Gram_GTGA
cnt = 81	feature = 73	correl = 0.0525042	descr = Fold_of_RNAi_Sequence_Pos_11
cnt = 82	feature = 697	correl = -0.0585	descr = N_Gram_TTTG
cnt = 83	feature = 28	correl = 0.140363	descr = Position_Specific_Bin_Base_12_Base_C
cnt = 84	feature = 448	correl = 0.0766245	descr = N_Gram_GCCT
cnt = 85	feature = 79	correl = -0.0717641	descr = Xue_Structure_Feature_A110
cnt = 86	feature = 382	correl = -0.0452868	descr = N_Gram_CTTG
cnt = 87	feature = 602	correl = -0.0962677	descr = N_Gram_TCCT
cnt = 88	feature = 599	correl = -0.0542676	descr = N_Gram_TCCG
cnt = 89	feature = 496	correl = 0.0791347	descr = N_Gram_GGCT
cnt = 90	feature = 309	correl = 0.109583	descr = N_Gram_CCGGG
cnt = 91	feature = 80	correl = 0.0530725	descr = Xue_Structure_Feature_A100
cnt = 92	feature = 662	correl = -0.0606262	descr = N_Gram_TTA
cnt = 93	feature = 425	correl = 0.12695	descr = N_Gram_GCA
cnt = 94	feature = 516	correl = 0.0732941	descr = N_Gram_GGT
cnt = 95	feature = 500	correl = 0.0518907	descr = N_Gram_GGGAA
cnt = 96	feature = 702	correl = -0.104708	descr = N_Gram_TTTTT
cnt = 97	feature = 69	correl = 0.144874	descr = Fold_of_RNAi_Sequence_Pos_2
cnt = 98	feature = 605	correl = -0.0786267	descr = N_Gram_TCG
cnt = 99	feature = 58	correl = -0.201419	descr = Gibbs_of_Target_Sequence__Pos_14_Step_1
cnt = 100	feature = 60	correl = -0.111311	descr = Gibbs_of_Target_Sequence__Pos_17_Step_1
cnt = 101	feature = 472	correl = 0.0772817	descr = N_Gram_GGAA
cnt = 102	feature = 460	correl = 0.0474591	descr = N_Gram_GCT
cnt = 103	feature = 222	correl = -0.0966907	descr = N_Gram_AT
cnt = 104	feature = 508	correl = 0.0940687	descr = N_Gram_GGGG
cnt = 105	feature = 305	correl = 0.0663525	descr = N_Gram_CCG
cnt = 106	feature = 661	correl = -0.126288	descr = N_Gram_TT
cnt = 107	feature = 340	correl = 0.129862	descr = N_Gram_CGGG
cnt = 108	feature = 64	correl = -0.171683	descr = PF_RNAi_Fold_Energy
num rows = 521
num_elements = 56789
*
optimization finished, #iter = 371
nu = 0.683709
obj = -61.562663, rho = -0.330439
nSV = 382, nBSV = 325
num rows = 58
num_elements = 6322
*
optimization finished, #iter = 33
nu = 0.673374
obj = -6.461690, rho = -0.314498
nSV = 43, nBSV = 32
*
optimization finished, #iter = 371
nu = 0.683709
obj = -61.562663, rho = -0.330439
nSV = 382, nBSV = 325
CFS merit scores = 1.31574
CFS merit scores = 1.5821
CFS merit scores = 1.82517
CFS merit scores = 2.04566
CFS merit scores = 2.24676
CFS merit scores = 2.42734
CFS merit scores = 2.59257
CFS merit scores = 2.74536
CFS merit scores = 2.88757
CFS merit scores = 3.02164
CFS merit scores = 3.15021
CFS merit scores = 3.27172
CFS merit scores = 3.3886
CFS merit scores = 3.49994
CFS merit scores = 3.60304
CFS merit scores = 3.70254
CFS merit scores = 3.79886
CFS merit scores = 3.8919
CFS merit scores = 3.98212
CFS merit scores = 4.06737
CFS merit scores = 4.14963
CFS merit scores = 4.22935
CFS merit scores = 4.3051
CFS merit scores = 4.37635
CFS merit scores = 4.44477
CFS merit scores = 4.50765
CFS merit scores = 4.5683
CFS merit scores = 4.62561
CFS merit scores = 4.67702
CFS merit scores = 4.72546
CFS merit scores = 4.76992
CFS merit scores = 4.81124
CFS merit scores = 4.84963
CFS merit scores = 4.88381
CFS merit scores = 4.91299
CFS merit scores = 4.94182
CFS merit scores = 4.96856
CFS merit scores = 4.99411
CFS merit scores = 5.01959
CFS merit scores = 5.04092
CFS merit scores = 5.057
CFS merit scores = 5.07276
CFS merit scores = 5.08266
CFS merit scores = 5.09308
CFS merit scores = 5.09724
CFS merit scores = 5.10184
CFS merit scores = 5.10682
CFS merit scores = 5.1114
CFS merit scores = 5.11621
CFS merit scores = 5.11906
CFS merit scores = 5.11741
CFS merit scores = 5.11583
CFS merit scores = 5.1133
CFS merit scores = 5.11025
CFS merit scores = 5.10664
CFS merit scores = 5.10201
CFS merit scores = 5.09815
CFS merit scores = 5.0911
CFS merit scores = 5.08247
CFS merit scores = 5.07253
CFS merit scores = 5.06132
CFS merit scores = 5.04984
CFS merit scores = 5.03983
CFS merit scores = 5.0302
CFS merit scores = 5.02236
CFS merit scores = 5.01331
CFS merit scores = 5.00467
CFS merit scores = 4.99267
CFS merit scores = 4.98031
CFS merit scores = 4.96743
CFS merit scores = 4.95328
CFS merit scores = 4.93773
CFS merit scores = 4.9231
CFS merit scores = 4.90872
CFS merit scores = 4.89499
CFS merit scores = 4.88149
CFS merit scores = 4.86648
CFS merit scores = 4.85222
CFS merit scores = 4.83864
CFS merit scores = 4.82599
CFS merit scores = 4.81075
CFS merit scores = 4.79463
CFS merit scores = 4.7782
CFS merit scores = 4.76208
CFS merit scores = 4.74604
CFS merit scores = 4.73065
CFS merit scores = 4.71378
CFS merit scores = 4.69652
CFS merit scores = 4.67751
CFS merit scores = 4.6575
CFS merit scores = 4.63576
CFS merit scores = 4.61427
CFS merit scores = 4.5908
CFS merit scores = 4.54705
cnt = 1	feature = 64	correl = -0.315741	descr = Gibbs_of_Target_Sequence__Pos_20_Step_1
cnt = 2	feature = 602	correl = -0.168925	descr = N_Gram_TCTC
cnt = 3	feature = 8	correl = -0.0617368	descr = Position_Specific_Bin_Base_2_Base_A
cnt = 4	feature = 327	correl = 0.0634342	descr = N_Gram_CGGAA
cnt = 5	feature = 510	correl = 0.0481283	descr = N_Gram_GTAAA
cnt = 6	feature = 456	correl = -0.0540667	descr = N_Gram_GCGTT
cnt = 7	feature = 481	correl = 0.0980838	descr = N_Gram_GGCCC
cnt = 8	feature = 413	correl = 0.0662241	descr = N_Gram_GATAT
cnt = 9	feature = 539	correl = 0.0689761	descr = N_Gram_GTGTG
cnt = 10	feature = 351	correl = 0.0448412	descr = N_Gram_CTAAA
cnt = 11	feature = 661	correl = 0.0442807	descr = N_Gram_TTCGA
cnt = 12	feature = 324	correl = 0.0567535	descr = N_Gram_CGCTA
cnt = 13	feature = 497	correl = 0.0448412	descr = N_Gram_GGGCT
cnt = 14	feature = 363	correl = 0.0483946	descr = N_Gram_CTCTA
cnt = 15	feature = 674	correl = -0.0724834	descr = N_Gram_TTGGA
cnt = 16	feature = 322	correl = 0.0448412	descr = N_Gram_CGCCA
cnt = 17	feature = 219	correl = 0.0543071	descr = N_Gram_ATACA
cnt = 18	feature = 508	correl = 0.0549455	descr = N_Gram_GGTGC
cnt = 19	feature = 425	correl = 0.0724663	descr = N_Gram_GCAAT
cnt = 20	feature = 252	correl = 0.0899699	descr = N_Gram_CAAGG
cnt = 21	feature = 546	correl = 0.0445789	descr = N_Gram_GTTGC
cnt = 22	feature = 500	correl = 0.0514292	descr = N_Gram_GGGGG
cnt = 23	feature = 265	correl = 0.0467233	descr = N_Gram_CACTT
cnt = 24	feature = 267	correl = 0.0541348	descr = N_Gram_CAGCC
cnt = 25	feature = 541	correl = -0.0786822	descr = N_Gram_GTTAC
cnt = 26	feature = 417	correl = 0.0742177	descr = N_Gram_GATGT
cnt = 27	feature = 441	correl = 0.0718506	descr = N_Gram_GCCGG
cnt = 28	feature = 505	correl = -0.0703818	descr = N_Gram_GGTAA
cnt = 29	feature = 305	correl = 0.10468	descr = N_Gram_CCGTG
cnt = 30	feature = 563	correl = -0.0521398	descr = N_Gram_TAGCC
cnt = 31	feature = 341	correl = -0.0453035	descr = N_Gram_CGTCC
cnt = 32	feature = 520	correl = -0.0449245	descr = N_Gram_GTCCT
cnt = 33	feature = 448	correl = 0.0442632	descr = N_Gram_GCGAG
cnt = 34	feature = 390	correl = -0.0650887	descr = N_Gram_GAATA
cnt = 35	feature = 342	correl = -0.111636	descr = N_Gram_CGTCG
cnt = 36	feature = 540	correl = 0.0882741	descr = N_Gram_GTTAA
cnt = 37	feature = 416	correl = -0.0529468	descr = N_Gram_GATGC
cnt = 38	feature = 309	correl = 0.0600399	descr = N_Gram_CCTCG
cnt = 39	feature = 605	correl = 0.0478472	descr = N_Gram_TCTCG
cnt = 40	feature = 529	correl = 0.0608454	descr = N_Gram_GTGAC
cnt = 41	feature = 467	correl = 0.120026	descr = N_Gram_GGAAA
cnt = 42	feature = 308	correl = -0.100045	descr = N_Gram_CCTCC
cnt = 43	feature = 555	correl = 0.0801525	descr = N_Gram_TAAGC
cnt = 44	feature = 472	correl = 0.0890801	descr = N_Gram_GGAGC
cnt = 45	feature = 437	correl = 0.0442898	descr = N_Gram_GCCCA
cnt = 46	feature = 496	correl = 0.0772924	descr = N_Gram_GGGCG
cnt = 47	feature = 440	correl = 0.0581111	descr = N_Gram_GCCGC
cnt = 48	feature = 312	correl = -0.077094	descr = N_Gram_CCTTC
cnt = 49	feature = 357	correl = 0.0919936	descr = N_Gram_CTCAA
cnt = 50	feature = 473	correl = -0.117252	descr = N_Gram_GGATC
cnt = 51	feature = 337	correl = -0.063269	descr = N_Gram_CGTA
cnt = 52	feature = 662	correl = -0.0625584	descr = N_Gram_TTCGG
cnt = 53	feature = 231	correl = 0.0543425	descr = N_Gram_ATCTT
cnt = 54	feature = 14	correl = -0.0472451	descr = Position_Specific_Bin_Base_3_Base_T
cnt = 55	feature = 649	correl = -0.0513953	descr = N_Gram_TGTTA
cnt = 56	feature = 386	correl = 0.116463	descr = N_Gram_GAAGA
cnt = 57	feature = 353	correl = 0.105131	descr = N_Gram_CTAT
cnt = 58	feature = 579	correl = 0.0837258	descr = N_Gram_TCCAA
cnt = 59	feature = 690	correl = -0.0776218	descr = N_Gram_TTTTG
cnt = 60	feature = 623	correl = 0.0894808	descr = N_Gram_TGCA
cnt = 61	feature = 23	correl = 0.0640235	descr = Position_Specific_Bin_Base_8_Base_T
cnt = 62	feature = 392	correl = 0.0679545	descr = N_Gram_GACA
cnt = 63	feature = 57	correl = 0.0798759	descr = Gibbs_of_Target_Sequence__Pos_12_Step_1
cnt = 64	feature = 382	correl = 0.0743496	descr = N_Gram_GAAA
cnt = 65	feature = 76	correl = 0.043969	descr = Fold_of_RNAi_Sequence_Pos_16
cnt = 66	feature = 689	correl = -0.123877	descr = N_Gram_TTTTC
cnt = 67	feature = 681	correl = 0.0592949	descr = N_Gram_TTTCA
cnt = 68	feature = 54	correl = -0.0999396	descr = Gibbs_of_Target_Sequence__Pos_6_Step_1
cnt = 69	feature = 82	correl = 0.0593089	descr = Xue_Structure_Feature_C010
cnt = 70	feature = 609	correl = -0.119215	descr = N_Gram_TCTTC
cnt = 71	feature = 73	correl = 0.0909172	descr = Fold_of_RNAi_Sequence_Pos_12
cnt = 72	feature = 460	correl = 0.0707826	descr = N_Gram_GCTG
cnt = 73	feature = 509	correl = 0.0445121	descr = N_Gram_GGTTG
cnt = 74	feature = 466	correl = 0.0605593	descr = N_Gram_GGAA
cnt = 75	feature = 28	correl = -0.0890399	descr = Position_Specific_Bin_Base_12_Base_A
cnt = 76	feature = 343	correl = 0.164484	descr = N_Gram_CGTG
cnt = 77	feature = 606	correl = -0.102151	descr = N_Gram_TCTCT
cnt = 78	feature = 52	correl = -0.0621262	descr = Gibbs_of_Target_Sequence__Pos_4_Step_1
cnt = 79	feature = 334	correl = 0.147338	descr = N_Gram_CGGGC
cnt = 80	feature = 105	correl = -0.0586989	descr = Fold_of_Target_NoBeginbrace_noends_Pos_4
cnt = 81	feature = 77	correl = -0.0642143	descr = Xue_Structure_Feature_A110
cnt = 82	feature = 290	correl = 0.0472243	descr = N_Gram_CCC
cnt = 83	feature = 361	correl = -0.109807	descr = N_Gram_CTCCT
cnt = 84	feature = 58	correl = -0.0816743	descr = Gibbs_of_Target_Sequence__Pos_13_Step_1
cnt = 85	feature = 86	correl = 0.0685732	descr = Xue_Structure_Feature_G100
cnt = 86	feature = 340	correl = -0.0797355	descr = N_Gram_CGTC
cnt = 87	feature = 80	correl = 0.0753008	descr = Xue_Structure_Feature_C110
cnt = 88	feature = 450	correl = 0.0583028	descr = N_Gram_GCGG
cnt = 89	feature = 612	correl = -0.0810715	descr = N_Gram_TGA
cnt = 90	feature = 225	correl = -0.0683281	descr = N_Gram_ATC
cnt = 91	feature = 527	correl = 0.13684	descr = N_Gram_GTG
cnt = 92	feature = 545	correl = 0.0551173	descr = N_Gram_GTTG
cnt = 93	feature = 321	correl = 0.0681088	descr = N_Gram_CGCC
cnt = 94	feature = 446	correl = -0.0613498	descr = N_Gram_GCG
num rows = 522
num_elements = 49590
*
optimization finished, #iter = 269
nu = 0.651243
obj = -60.910935, rho = -0.122390
nSV = 360, nBSV = 321
num rows = 57
num_elements = 5415
*
optimization finished, #iter = 29
nu = 0.639578
obj = -6.443517, rho = -0.431694
nSV = 42, nBSV = 31
*
optimization finished, #iter = 269
nu = 0.651243
obj = -60.910935, rho = -0.122390
nSV = 360, nBSV = 321
TEST = 86 AVE CORR = 0.482985
