# Supplementary material for: Improving model predictions for RNA interference activities that use support vector machine regression by combining and filtering features
Source: BMC Bioinformatics. 2007 Jun 6;8:182. doi: 10.1186/1471-2105-8-182 (PMC1906837; doi:10.1186/1471-2105-8-182)
Supplement: Additional file 6 — tr_579_cfsfilters. The features found to be useful by Correlation based Feature in training and testing the 579 dataset by cross validation, at t-test values from 0 to 90. [file 1471-2105-8-182-S6.gz › tr_579_file_9]

9
ave count = 406.8

CFS merit scores = 1.3532
CFS merit scores = 1.60749
CFS merit scores = 1.85924
CFS merit scores = 2.07944
CFS merit scores = 2.27842
CFS merit scores = 2.45901
CFS merit scores = 2.62784
CFS merit scores = 2.78692
CFS merit scores = 2.93263
CFS merit scores = 3.06919
CFS merit scores = 3.19617
CFS merit scores = 3.3158
CFS merit scores = 3.42889
CFS merit scores = 3.53727
CFS merit scores = 3.64213
CFS merit scores = 3.74379
CFS merit scores = 3.8427
CFS merit scores = 3.93903
CFS merit scores = 4.03288
CFS merit scores = 4.12444
CFS merit scores = 4.21269
CFS merit scores = 4.29874
CFS merit scores = 4.38291
CFS merit scores = 4.46533
CFS merit scores = 4.54609
CFS merit scores = 4.62528
CFS merit scores = 4.70298
CFS merit scores = 4.77896
CFS merit scores = 4.85355
CFS merit scores = 4.92681
CFS merit scores = 4.99736
CFS merit scores = 5.06649
CFS merit scores = 5.13424
CFS merit scores = 5.20032
CFS merit scores = 5.26512
CFS merit scores = 5.32876
CFS merit scores = 5.39108
CFS merit scores = 5.45101
CFS merit scores = 5.50892
CFS merit scores = 5.56467
CFS merit scores = 5.61951
CFS merit scores = 5.67144
CFS merit scores = 5.72216
CFS merit scores = 5.77212
CFS merit scores = 5.8211
CFS merit scores = 5.86912
CFS merit scores = 5.91476
CFS merit scores = 5.95662
CFS merit scores = 5.99392
CFS merit scores = 6.02979
CFS merit scores = 6.06414
CFS merit scores = 6.09587
CFS merit scores = 6.12602
CFS merit scores = 6.15484
CFS merit scores = 6.18272
CFS merit scores = 6.21029
CFS merit scores = 6.23644
CFS merit scores = 6.26084
CFS merit scores = 6.28462
CFS merit scores = 6.30785
CFS merit scores = 6.33049
CFS merit scores = 6.35262
CFS merit scores = 6.37456
CFS merit scores = 6.39646
CFS merit scores = 6.41728
CFS merit scores = 6.43781
CFS merit scores = 6.4579
CFS merit scores = 6.47751
CFS merit scores = 6.49613
CFS merit scores = 6.51448
CFS merit scores = 6.53233
CFS merit scores = 6.54773
CFS merit scores = 6.56278
CFS merit scores = 6.57738
CFS merit scores = 6.5902
CFS merit scores = 6.60242
CFS merit scores = 6.6137
CFS merit scores = 6.62408
CFS merit scores = 6.63446
CFS merit scores = 6.64495
CFS merit scores = 6.65556
CFS merit scores = 6.66617
CFS merit scores = 6.67611
CFS merit scores = 6.6844
CFS merit scores = 6.6923
CFS merit scores = 6.70049
CFS merit scores = 6.70828
CFS merit scores = 6.7149
CFS merit scores = 6.72184
CFS merit scores = 6.72904
CFS merit scores = 6.73638
CFS merit scores = 6.74382
CFS merit scores = 6.75085
CFS merit scores = 6.7556
CFS merit scores = 6.75958
CFS merit scores = 6.76254
CFS merit scores = 6.76575
CFS merit scores = 6.76789
CFS merit scores = 6.7699
CFS merit scores = 6.77156
CFS merit scores = 6.77268
CFS merit scores = 6.77384
CFS merit scores = 6.77522
CFS merit scores = 6.77655
CFS merit scores = 6.77802
CFS merit scores = 6.77951
CFS merit scores = 6.78125
CFS merit scores = 6.78237
CFS merit scores = 6.78337
CFS merit scores = 6.78457
CFS merit scores = 6.78607
CFS merit scores = 6.78756
CFS merit scores = 6.78867
CFS merit scores = 6.79004
CFS merit scores = 6.79033
CFS merit scores = 6.7899
CFS merit scores = 6.7882
CFS merit scores = 6.78647
CFS merit scores = 6.78468
CFS merit scores = 6.78317
CFS merit scores = 6.78061
CFS merit scores = 6.77816
CFS merit scores = 6.77584
CFS merit scores = 6.77296
CFS merit scores = 6.7698
CFS merit scores = 6.76678
CFS merit scores = 6.76404
CFS merit scores = 6.76124
CFS merit scores = 6.75857
CFS merit scores = 6.7563
CFS merit scores = 6.75379
CFS merit scores = 6.75135
CFS merit scores = 6.74831
CFS merit scores = 6.74528
CFS merit scores = 6.74236
CFS merit scores = 6.73898
CFS merit scores = 6.73523
CFS merit scores = 6.73039
CFS merit scores = 6.72582
CFS merit scores = 6.72131
CFS merit scores = 6.71706
CFS merit scores = 6.71288
CFS merit scores = 6.70827
CFS merit scores = 6.7029
CFS merit scores = 6.69764
CFS merit scores = 6.69254
CFS merit scores = 6.68765
CFS merit scores = 6.68301
CFS merit scores = 6.67783
CFS merit scores = 6.67247
CFS merit scores = 6.66713
CFS merit scores = 6.66171
CFS merit scores = 6.65643
CFS merit scores = 6.65057
CFS merit scores = 6.6443
CFS merit scores = 6.63814
CFS merit scores = 6.63193
CFS merit scores = 6.62558
CFS merit scores = 6.619
CFS merit scores = 6.61258
CFS merit scores = 6.60602
CFS merit scores = 6.59948
CFS merit scores = 6.593
CFS merit scores = 6.58675
CFS merit scores = 6.58044
CFS merit scores = 6.57418
CFS merit scores = 6.56811
CFS merit scores = 6.56196
CFS merit scores = 6.55593
CFS merit scores = 6.55003
CFS merit scores = 6.54431
CFS merit scores = 6.5385
CFS merit scores = 6.53275
CFS merit scores = 6.52708
CFS merit scores = 6.52135
CFS merit scores = 6.51573
CFS merit scores = 6.51028
CFS merit scores = 6.50486
CFS merit scores = 6.4987
CFS merit scores = 6.49241
CFS merit scores = 6.48629
CFS merit scores = 6.47993
CFS merit scores = 6.47347
CFS merit scores = 6.46723
CFS merit scores = 6.46114
CFS merit scores = 6.45497
CFS merit scores = 6.44893
CFS merit scores = 6.44283
CFS merit scores = 6.4366
CFS merit scores = 6.43019
CFS merit scores = 6.42349
CFS merit scores = 6.41655
CFS merit scores = 6.40936
CFS merit scores = 6.40188
CFS merit scores = 6.39445
CFS merit scores = 6.3872
CFS merit scores = 6.37999
CFS merit scores = 6.37277
CFS merit scores = 6.36576
CFS merit scores = 6.35883
CFS merit scores = 6.35177
CFS merit scores = 6.34473
CFS merit scores = 6.3379
CFS merit scores = 6.33082
CFS merit scores = 6.32365
CFS merit scores = 6.3166
CFS merit scores = 6.30962
CFS merit scores = 6.30248
CFS merit scores = 6.295
CFS merit scores = 6.2871
CFS merit scores = 6.27927
CFS merit scores = 6.27144
CFS merit scores = 6.26373
CFS merit scores = 6.25612
CFS merit scores = 6.24825
CFS merit scores = 6.24054
CFS merit scores = 6.23289
CFS merit scores = 6.22539
CFS merit scores = 6.21774
CFS merit scores = 6.21021
CFS merit scores = 6.20243
CFS merit scores = 6.19454
CFS merit scores = 6.18666
CFS merit scores = 6.17831
CFS merit scores = 6.17006
CFS merit scores = 6.16181
CFS merit scores = 6.15338
CFS merit scores = 6.14502
CFS merit scores = 6.13683
CFS merit scores = 6.12879
CFS merit scores = 6.12037
CFS merit scores = 6.11187
CFS merit scores = 6.10349
CFS merit scores = 6.09453
CFS merit scores = 6.08565
CFS merit scores = 6.07654
CFS merit scores = 6.06757
CFS merit scores = 6.05851
CFS merit scores = 6.04955
CFS merit scores = 6.04078
CFS merit scores = 6.03193
CFS merit scores = 6.02321
CFS merit scores = 6.01451
CFS merit scores = 6.00592
CFS merit scores = 5.99729
CFS merit scores = 5.98867
CFS merit scores = 5.98027
CFS merit scores = 5.97183
CFS merit scores = 5.96359
CFS merit scores = 5.9555
CFS merit scores = 5.94748
CFS merit scores = 5.93951
CFS merit scores = 5.93177
CFS merit scores = 5.92378
CFS merit scores = 5.91596
CFS merit scores = 5.90823
CFS merit scores = 5.90045
CFS merit scores = 5.89267
CFS merit scores = 5.88503
CFS merit scores = 5.87738
CFS merit scores = 5.86981
CFS merit scores = 5.86234
CFS merit scores = 5.85487
CFS merit scores = 5.84744
CFS merit scores = 5.83996
CFS merit scores = 5.83266
CFS merit scores = 5.82529
CFS merit scores = 5.818
CFS merit scores = 5.81084
CFS merit scores = 5.80348
CFS merit scores = 5.79602
CFS merit scores = 5.78871
CFS merit scores = 5.7814
CFS merit scores = 5.77418
CFS merit scores = 5.76701
CFS merit scores = 5.75985
CFS merit scores = 5.75277
CFS merit scores = 5.74573
CFS merit scores = 5.73879
CFS merit scores = 5.73187
CFS merit scores = 5.72498
CFS merit scores = 5.71812
CFS merit scores = 5.71135
CFS merit scores = 5.70466
CFS merit scores = 5.69797
CFS merit scores = 5.69132
CFS merit scores = 5.68467
CFS merit scores = 5.67813
CFS merit scores = 5.67161
CFS merit scores = 5.66499
CFS merit scores = 5.65847
CFS merit scores = 5.65195
CFS merit scores = 5.64548
CFS merit scores = 5.63913
CFS merit scores = 5.63272
CFS merit scores = 5.62636
CFS merit scores = 5.62009
CFS merit scores = 5.61384
CFS merit scores = 5.60761
CFS merit scores = 5.60141
CFS merit scores = 5.59522
CFS merit scores = 5.5891
CFS merit scores = 5.58306
CFS merit scores = 5.57699
CFS merit scores = 5.571
CFS merit scores = 5.56505
CFS merit scores = 5.55913
CFS merit scores = 5.55332
CFS merit scores = 5.54747
CFS merit scores = 5.54159
CFS merit scores = 5.53565
CFS merit scores = 5.52978
CFS merit scores = 5.52401
CFS merit scores = 5.51829
CFS merit scores = 5.51262
CFS merit scores = 5.50696
CFS merit scores = 5.50127
CFS merit scores = 5.49551
CFS merit scores = 5.48981
CFS merit scores = 5.48409
CFS merit scores = 5.47844
CFS merit scores = 5.47284
CFS merit scores = 5.46731
CFS merit scores = 5.46189
CFS merit scores = 5.4563
CFS merit scores = 5.45079
CFS merit scores = 5.4453
CFS merit scores = 5.43988
CFS merit scores = 5.4345
CFS merit scores = 5.42917
CFS merit scores = 5.42366
CFS merit scores = 5.41819
CFS merit scores = 5.4127
CFS merit scores = 5.40731
CFS merit scores = 5.40189
CFS merit scores = 5.39649
CFS merit scores = 5.39114
CFS merit scores = 5.38584
CFS merit scores = 5.38064
CFS merit scores = 5.3754
CFS merit scores = 5.37018
CFS merit scores = 5.36499
CFS merit scores = 5.35986
CFS merit scores = 5.35471
CFS merit scores = 5.34958
CFS merit scores = 5.3444
CFS merit scores = 5.33923
CFS merit scores = 5.33415
CFS merit scores = 5.3291
CFS merit scores = 5.32398
CFS merit scores = 5.3189
CFS merit scores = 5.31382
CFS merit scores = 5.30873
CFS merit scores = 5.30361
CFS merit scores = 5.29858
CFS merit scores = 5.29344
CFS merit scores = 5.28835
CFS merit scores = 5.28324
CFS merit scores = 5.27814
CFS merit scores = 5.27305
CFS merit scores = 5.2679
CFS merit scores = 5.2627
CFS merit scores = 5.25754
CFS merit scores = 5.25231
CFS merit scores = 5.24713
CFS merit scores = 5.24198
CFS merit scores = 5.23688
CFS merit scores = 5.2317
CFS merit scores = 5.22657
CFS merit scores = 5.22146
CFS merit scores = 5.21615
CFS merit scores = 5.21093
CFS merit scores = 5.2057
CFS merit scores = 5.20031
CFS merit scores = 5.1949
CFS merit scores = 5.18948
CFS merit scores = 5.18409
CFS merit scores = 5.17864
CFS merit scores = 5.17328
CFS merit scores = 5.1678
CFS merit scores = 5.16236
CFS merit scores = 5.15695
CFS merit scores = 5.1516
CFS merit scores = 5.14632
CFS merit scores = 5.14107
CFS merit scores = 5.13581
CFS merit scores = 5.13053
CFS merit scores = 5.1251
CFS merit scores = 5.11962
CFS merit scores = 5.11421
CFS merit scores = 5.10874
CFS merit scores = 5.1033
CFS merit scores = 5.09783
CFS merit scores = 5.09239
CFS merit scores = 5.08684
CFS merit scores = 5.08136
CFS merit scores = 5.07578
CFS merit scores = 5.07012
CFS merit scores = 5.06448
CFS merit scores = 5.05888
CFS merit scores = 5.05324
CFS merit scores = 5.04763
CFS merit scores = 5.04207
CFS merit scores = 5.03644
CFS merit scores = 5.03074
CFS merit scores = 5.02499
CFS merit scores = 5.01927
CFS merit scores = 5.01348
CFS merit scores = 5.00766
CFS merit scores = 5.00192
CFS merit scores = 4.99614
CFS merit scores = 4.99039
CFS merit scores = 4.98466
CFS merit scores = 4.97886
CFS merit scores = 4.97312
CFS merit scores = 4.96717
CFS merit scores = 4.96127
CFS merit scores = 4.95528
CFS merit scores = 4.94914
CFS merit scores = 4.94282
CFS merit scores = 4.93647
CFS merit scores = 4.93018
CFS merit scores = 4.92387
CFS merit scores = 4.91758
CFS merit scores = 4.91132
CFS merit scores = 4.90505
CFS merit scores = 4.89863
CFS merit scores = 4.89221
CFS merit scores = 4.88584
CFS merit scores = 4.87944
CFS merit scores = 4.87302
CFS merit scores = 4.86652
CFS merit scores = 4.85989
CFS merit scores = 4.8531
CFS merit scores = 4.84622
CFS merit scores = 4.83891
CFS merit scores = 4.83159
CFS merit scores = 4.82426
CFS merit scores = 4.81701
CFS merit scores = 4.80968
CFS merit scores = 4.80228
CFS merit scores = 4.79499
CFS merit scores = 4.78766
CFS merit scores = 4.78024
CFS merit scores = 4.77282
CFS merit scores = 4.76531
CFS merit scores = 4.75774
CFS merit scores = 4.7501
CFS merit scores = 4.74251
CFS merit scores = 4.73443
CFS merit scores = 4.72641
CFS merit scores = 4.71844
CFS merit scores = 4.71025
CFS merit scores = 4.70192
CFS merit scores = 4.69239
CFS merit scores = 4.68163
CFS merit scores = 4.67034
CFS merit scores = 4.65657
cnt = 1	feature = 56	correl = -0.353201	descr = Gibbs_of_Target_Sequence__Pos_20_Step_1
cnt = 2	feature = 44	correl = 0.250012	descr = Gibbs_of_Target_Sequence__Pos_1_Step_1
cnt = 3	feature = 617	correl = -0.188619	descr = N_Gram_TCTC
cnt = 4	feature = 206	correl = 0.125725	descr = N_Gram_AGTCA
cnt = 5	feature = 266	correl = 0.0977781	descr = N_Gram_CACTC
cnt = 6	feature = 409	correl = 0.0891595	descr = N_Gram_GACTA
cnt = 7	feature = 653	correl = 0.0764455	descr = N_Gram_TGGGG
cnt = 8	feature = 579	correl = 0.0757763	descr = N_Gram_TATAT
cnt = 9	feature = 690	correl = 0.0594649	descr = N_Gram_TTGCA
cnt = 10	feature = 518	correl = -0.0529673	descr = N_Gram_GGGTT
cnt = 11	feature = 577	correl = 0.0922287	descr = N_Gram_TAGCA
cnt = 12	feature = 575	correl = 0.046043	descr = N_Gram_TAGAC
cnt = 13	feature = 370	correl = 0.0718503	descr = N_Gram_CTCGG
cnt = 14	feature = 436	correl = 0.073306	descr = N_Gram_GCAAT
cnt = 15	feature = 555	correl = 0.0453462	descr = N_Gram_GTTAA
cnt = 16	feature = 395	correl = -0.0590736	descr = N_Gram_GAAAT
cnt = 17	feature = 392	correl = -0.0576625	descr = N_Gram_GAAAA
cnt = 18	feature = 413	correl = -0.0562514	descr = N_Gram_GAGAG
cnt = 19	feature = 321	correl = -0.049196	descr = N_Gram_CGACC
cnt = 20	feature = 568	correl = -0.0463739	descr = N_Gram_TAACG
cnt = 21	feature = 351	correl = 0.079212	descr = N_Gram_CGTGG
cnt = 22	feature = 598	correl = 0.0524015	descr = N_Gram_TCCCG
cnt = 23	feature = 612	correl = 0.0947339	descr = N_Gram_TCGGC
cnt = 24	feature = 538	correl = -0.0459506	descr = N_Gram_GTCGC
cnt = 25	feature = 304	correl = 0.0453462	descr = N_Gram_CCGCA
cnt = 26	feature = 510	correl = 0.0453462	descr = N_Gram_GGGCT
cnt = 27	feature = 466	correl = 0.0453462	descr = N_Gram_GCGTA
cnt = 28	feature = 545	correl = 0.0573403	descr = N_Gram_GTGCG
cnt = 29	feature = 531	correl = 0.0506518	descr = N_Gram_GTATA
cnt = 30	feature = 298	correl = 0.0453462	descr = N_Gram_CCCCG
cnt = 31	feature = 676	correl = 0.0741783	descr = N_Gram_TTCAA
cnt = 32	feature = 360	correl = 0.0631922	descr = N_Gram_CTATA
cnt = 33	feature = 628	correl = 0.0515069	descr = N_Gram_TGAAA
cnt = 34	feature = 295	correl = 0.0711821	descr = N_Gram_CCCAC
cnt = 35	feature = 393	correl = 0.0531548	descr = N_Gram_GAAAC
cnt = 36	feature = 421	correl = 0.0462035	descr = N_Gram_GATAC
cnt = 37	feature = 259	correl = -0.0444717	descr = N_Gram_CACCC
cnt = 38	feature = 424	correl = -0.0556583	descr = N_Gram_GATCG
cnt = 39	feature = 494	correl = 0.0729795	descr = N_Gram_GGCCC
cnt = 40	feature = 284	correl = 0.0519672	descr = N_Gram_CCAAT
cnt = 41	feature = 514	correl = 0.0453462	descr = N_Gram_GGGGT
cnt = 42	feature = 600	correl = 0.0473609	descr = N_Gram_TCCGA
cnt = 43	feature = 339	correl = 0.0641909	descr = N_Gram_CGGCC
cnt = 44	feature = 357	correl = 0.0568421	descr = N_Gram_CTACT
cnt = 45	feature = 523	correl = 0.0556017	descr = N_Gram_GGTGC
cnt = 46	feature = 427	correl = 0.065034	descr = N_Gram_GATGT
cnt = 47	feature = 288	correl = -0.0590093	descr = N_Gram_CCAGT
cnt = 48	feature = 412	correl = -0.0547154	descr = N_Gram_GAGAC
cnt = 49	feature = 316	correl = 0.0606705	descr = N_Gram_CCTCT
cnt = 50	feature = 624	correl = -0.117639	descr = N_Gram_TCTTA
cnt = 51	feature = 556	correl = -0.0725224	descr = N_Gram_GTTAC
cnt = 52	feature = 417	correl = 0.116505	descr = N_Gram_GAGTC
cnt = 53	feature = 429	correl = -0.0605618	descr = N_Gram_GATTA
cnt = 54	feature = 309	correl = -0.0732728	descr = N_Gram_CCGGT
cnt = 55	feature = 458	correl = 0.138322	descr = N_Gram_GCCTT
cnt = 56	feature = 264	correl = 0.056201	descr = N_Gram_CACGT
cnt = 57	feature = 280	correl = -0.0497657	descr = N_Gram_CATGC
cnt = 58	feature = 561	correl = 0.0452268	descr = N_Gram_GTTGC
cnt = 59	feature = 426	correl = -0.0500458	descr = N_Gram_GATGC
cnt = 60	feature = 397	correl = -0.0439102	descr = N_Gram_GAAGG
cnt = 61	feature = 317	correl = 0.0652478	descr = N_Gram_CCTGC
cnt = 62	feature = 516	correl = 0.0780126	descr = N_Gram_GGGTA
cnt = 63	feature = 252	correl = 0.0974183	descr = N_Gram_CAAGG
cnt = 64	feature = 509	correl = 0.0811695	descr = N_Gram_GGGCG
cnt = 65	feature = 218	correl = 0.0550219	descr = N_Gram_ATACA
cnt = 66	feature = 313	correl = 0.0676048	descr = N_Gram_CCTCA
cnt = 67	feature = 597	correl = 0.0568471	descr = N_Gram_TCCCC
cnt = 68	feature = 241	correl = 0.0446791	descr = N_Gram_ATTGG
cnt = 69	feature = 680	correl = 0.0447817	descr = N_Gram_TTCGA
cnt = 70	feature = 646	correl = 0.0893984	descr = N_Gram_TGGAG
cnt = 71	feature = 340	correl = 0.0702472	descr = N_Gram_CGGCG
cnt = 72	feature = 546	correl = 0.0580781	descr = N_Gram_GTGCT
cnt = 73	feature = 407	correl = 0.0453462	descr = N_Gram_GACGG
cnt = 74	feature = 557	correl = 0.0802505	descr = N_Gram_GTTCC
cnt = 75	feature = 574	correl = 0.0729653	descr = N_Gram_TACGA
cnt = 76	feature = 226	correl = -0.0567228	descr = N_Gram_ATCAT
cnt = 77	feature = 217	correl = -0.149135	descr = N_Gram_ATAAG
cnt = 78	feature = 385	correl = -0.121969	descr = N_Gram_CTTGC
cnt = 79	feature = 356	correl = 0.0453462	descr = N_Gram_CTAAA
cnt = 80	feature = 361	correl = 0.0806231	descr = N_Gram_CTATT
cnt = 81	feature = 230	correl = -0.104281	descr = N_Gram_ATCGG
cnt = 82	feature = 659	correl = 0.0577553	descr = N_Gram_TGTAA
cnt = 83	feature = 459	correl = -0.0485576	descr = N_Gram_GCGAC
cnt = 84	feature = 526	correl = -0.0571564	descr = N_Gram_GGTTA
cnt = 85	feature = 578	correl = 0.0449751	descr = N_Gram_TATAG
cnt = 86	feature = 434	correl = 0.0612091	descr = N_Gram_GCAAA
cnt = 87	feature = 636	correl = -0.0472414	descr = N_Gram_TGATC
cnt = 88	feature = 251	correl = 0.0622593	descr = N_Gram_CAAGC
cnt = 89	feature = 504	correl = 0.0641909	descr = N_Gram_GGGAC
cnt = 90	feature = 255	correl = 0.0542035	descr = N_Gram_CACAG
cnt = 91	feature = 401	correl = 0.0449003	descr = N_Gram_GACAC
cnt = 92	feature = 620	correl = 0.0485708	descr = N_Gram_TCTCG
cnt = 93	feature = 584	correl = 0.0472183	descr = N_Gram_TCAAA
cnt = 94	feature = 455	correl = -0.0562514	descr = N_Gram_GCCGT
cnt = 95	feature = 479	correl = 0.139855	descr = N_Gram_GGAAA
cnt = 96	feature = 681	correl = -0.0558762	descr = N_Gram_TTCGG
cnt = 97	feature = 652	correl = 0.0503692	descr = N_Gram_TGGGA
cnt = 98	feature = 448	correl = 0.0704377	descr = N_Gram_GCCAG
cnt = 99	feature = 328	correl = -0.0490798	descr = N_Gram_CGATG
cnt = 100	feature = 237	correl = 0.0443948	descr = N_Gram_ATGTG
cnt = 101	feature = 332	correl = 0.0806231	descr = N_Gram_CGCCT
cnt = 102	feature = 633	correl = 0.0801463	descr = N_Gram_TGAGT
cnt = 103	feature = 222	correl = 0.0718812	descr = N_Gram_ATAGT
cnt = 104	feature = 242	correl = 0.082843	descr = N_Gram_ATTGT
cnt = 105	feature = 440	correl = -0.0721949	descr = N_Gram_GCAGA
cnt = 106	feature = 558	correl = -0.0482855	descr = N_Gram_GTTCG
cnt = 107	feature = 616	correl = 0.0568421	descr = N_Gram_TCTAC
cnt = 108	feature = 688	correl = -0.0591405	descr = N_Gram_TTGAG
cnt = 109	feature = 673	correl = -0.0574251	descr = N_Gram_TTATT
cnt = 110	feature = 469	correl = 0.0866626	descr = N_Gram_GCTAT
cnt = 111	feature = 468	correl = 0.118123	descr = N_Gram_GCGTG
cnt = 112	feature = 601	correl = -0.0977886	descr = N_Gram_TCCGC
cnt = 113	feature = 327	correl = -0.0446597	descr = N_Gram_CGATC
cnt = 114	feature = 312	correl = 0.0558015	descr = N_Gram_CCTAT
cnt = 115	feature = 438	correl = 0.04926	descr = N_Gram_GCACC
cnt = 116	feature = 454	correl = 0.0815175	descr = N_Gram_GCCGG
cnt = 117	feature = 431	correl = -0.0897428	descr = N_Gram_GATTT
cnt = 118	feature = 219	correl = -0.0501446	descr = N_Gram_ATACT
cnt = 119	feature = 422	correl = 0.0670741	descr = N_Gram_GATAT
cnt = 120	feature = 271	correl = 0.0629797	descr = N_Gram_CAGGA
cnt = 121	feature = 664	correl = 0.131051	descr = N_Gram_TGTGG
cnt = 122	feature = 464	correl = 0.0447246	descr = N_Gram_GCGGT
cnt = 123	feature = 687	correl = -0.051154	descr = N_Gram_TTGAA
cnt = 124	feature = 260	correl = 0.0591739	descr = N_Gram_CACCG
cnt = 125	feature = 517	correl = 0.093386	descr = N_Gram_GGGTC
cnt = 126	feature = 512	correl = 0.0679232	descr = N_Gram_GGGGC
cnt = 127	feature = 353	correl = -0.0473352	descr = N_Gram_CGTTC
cnt = 128	feature = 394	correl = 0.101802	descr = N_Gram_GAAAG
cnt = 129	feature = 439	correl = 0.119	descr = N_Gram_GCACT
cnt = 130	feature = 484	correl = 0.0641909	descr = N_Gram_GGACG
cnt = 131	feature = 387	correl = 0.0654821	descr = N_Gram_CTTGT
cnt = 132	feature = 382	correl = 0.0499655	descr = N_Gram_CTTCC
cnt = 133	feature = 342	correl = 0.0869933	descr = N_Gram_CGGGA
cnt = 134	feature = 373	correl = 0.0486288	descr = N_Gram_CTGAG
cnt = 135	feature = 450	correl = 0.0515042	descr = N_Gram_GCCCA
cnt = 136	feature = 224	correl = 0.0864478	descr = N_Gram_ATATA
cnt = 137	feature = 703	correl = -0.0503227	descr = N_Gram_TTTTG
cnt = 138	feature = 376	correl = 0.0563687	descr = N_Gram_CTGGG
cnt = 139	feature = 635	correl = 0.0545243	descr = N_Gram_TGATA
cnt = 140	feature = 285	correl = 0.0600075	descr = N_Gram_CCACC
cnt = 141	feature = 322	correl = -0.0717699	descr = N_Gram_CGACG
cnt = 142	feature = 386	correl = 0.0910274	descr = N_Gram_CTTGG
cnt = 143	feature = 614	correl = -0.0485637	descr = N_Gram_TCGTC
cnt = 144	feature = 380	correl = -0.112116	descr = N_Gram_CTTAT
cnt = 145	feature = 442	correl = 0.099163	descr = N_Gram_GCAGT
cnt = 146	feature = 508	correl = 0.107561	descr = N_Gram_GGGCC
cnt = 147	feature = 656	correl = 0.0554953	descr = N_Gram_TGGTA
cnt = 148	feature = 451	correl = 0.0737958	descr = N_Gram_GCCCG
cnt = 149	feature = 640	correl = 0.107159	descr = N_Gram_TGCAA
cnt = 150	feature = 267	correl = -0.0638971	descr = N_Gram_CAGAA
cnt = 151	feature = 314	correl = -0.129731	descr = N_Gram_CCTCC
cnt = 152	feature = 483	correl = 0.110261	descr = N_Gram_GGACC
cnt = 153	feature = 348	correl = -0.130565	descr = N_Gram_CGTCG
cnt = 154	feature = 660	correl = -0.0544036	descr = N_Gram_TGTCA
cnt = 155	feature = 611	correl = 0.0741223	descr = N_Gram_TCGGA
cnt = 156	feature = 363	correl = 0.056201	descr = N_Gram_CTCAA
cnt = 157	feature = 228	correl = -0.0524821	descr = N_Gram_ATCCT
cnt = 158	feature = 576	correl = -0.0623623	descr = N_Gram_TAGAT
cnt = 159	feature = 589	correl = 0.0816511	descr = N_Gram_TCAGC
cnt = 160	feature = 371	correl = 0.0601623	descr = N_Gram_CTCTA
cnt = 161	feature = 553	correl = 0.0699349	descr = N_Gram_GTGTG
cnt = 162	feature = 499	correl = 0.0703178	descr = N_Gram_GGCGG
cnt = 163	feature = 136	correl = -0.0552547	descr = N_Gram_AATCA
cnt = 164	feature = 258	correl = 0.0833795	descr = N_Gram_CACCA
cnt = 165	feature = 283	correl = 0.0668142	descr = N_Gram_CCAAG
cnt = 166	feature = 350	correl = 0.106189	descr = N_Gram_CGTGC
cnt = 167	feature = 410	correl = -0.0570613	descr = N_Gram_GACTG
cnt = 168	feature = 672	correl = -0.0819578	descr = N_Gram_TTATA
cnt = 169	feature = 654	correl = 0.0767751	descr = N_Gram_TGGGT
cnt = 170	feature = 453	correl = 0.0589525	descr = N_Gram_GCCGC
cnt = 171	feature = 572	correl = -0.151264	descr = N_Gram_TAAGT
cnt = 172	feature = 520	correl = -0.0673475	descr = N_Gram_GGTAA
cnt = 173	feature = 613	correl = -0.0475809	descr = N_Gram_TCGGG
cnt = 174	feature = 296	correl = 0.0463607	descr = N_Gram_CCCC
cnt = 175	feature = 324	correl = 0.086002	descr = N_Gram_CGAGG
cnt = 176	feature = 678	correl = 0.0773368	descr = N_Gram_TTCCA
cnt = 177	feature = 661	correl = 0.0466068	descr = N_Gram_TGTCC
cnt = 178	feature = 501	correl = 0.125627	descr = N_Gram_GGCTT
cnt = 179	feature = 244	correl = -0.0769311	descr = N_Gram_ATTTG
cnt = 180	feature = 648	correl = 0.112615	descr = N_Gram_TGGCC
cnt = 181	feature = 441	correl = 0.0475023	descr = N_Gram_GCAGC
cnt = 182	feature = 249	correl = 0.0635672	descr = N_Gram_CAAAG
cnt = 183	feature = 457	correl = 0.0805039	descr = N_Gram_GCCTC
cnt = 184	feature = 657	correl = 0.0694491	descr = N_Gram_TGGTC
cnt = 185	feature = 527	correl = 0.0914936	descr = N_Gram_GGTTG
cnt = 186	feature = 700	correl = -0.0751545	descr = N_Gram_TTTGG
cnt = 187	feature = 325	correl = -0.0905903	descr = N_Gram_CGAGT
cnt = 188	feature = 416	correl = 0.0589398	descr = N_Gram_GAGGT
cnt = 189	feature = 677	correl = 0.0567785	descr = N_Gram_TTCAG
cnt = 190	feature = 368	correl = -0.0790628	descr = N_Gram_CTCCG
cnt = 191	feature = 315	correl = 0.0608474	descr = N_Gram_CCTCG
cnt = 192	feature = 400	correl = 0.0497277	descr = N_Gram_GACA
cnt = 193	feature = 491	correl = 0.087013	descr = N_Gram_GGCAT
cnt = 194	feature = 463	correl = 0.0601642	descr = N_Gram_GCGGG
cnt = 195	feature = 235	correl = -0.0655336	descr = N_Gram_ATGCT
cnt = 196	feature = 331	correl = 0.101505	descr = N_Gram_CGCCG
cnt = 197	feature = 274	correl = 0.133118	descr = N_Gram_CAGTG
cnt = 198	feature = 449	correl = 0.0579547	descr = N_Gram_GCCAT
cnt = 199	feature = 336	correl = 0.0741223	descr = N_Gram_CGGAA
cnt = 200	feature = 231	correl = 0.0803255	descr = N_Gram_ATCTG
cnt = 201	feature = 278	correl = -0.0611866	descr = N_Gram_CATCG
cnt = 202	feature = 344	correl = -0.0792051	descr = N_Gram_CGGTA
cnt = 203	feature = 301	correl = 0.0711427	descr = N_Gram_CCCGG
cnt = 204	feature = 644	correl = -0.158141	descr = N_Gram_TGCGT
cnt = 205	feature = 488	correl = -0.105065	descr = N_Gram_GGATC
cnt = 206	feature = 435	correl = 0.0934799	descr = N_Gram_GCAAC
cnt = 207	feature = 399	correl = -0.0466347	descr = N_Gram_GAATA
cnt = 208	feature = 548	correl = 0.139071	descr = N_Gram_GTGGC
cnt = 209	feature = 505	correl = 0.10458	descr = N_Gram_GGGAG
cnt = 210	feature = 232	correl = 0.051437	descr = N_Gram_ATCTT
cnt = 211	feature = 587	correl = 0.0993655	descr = N_Gram_TCACC
cnt = 212	feature = 377	correl = 0.0594056	descr = N_Gram_CTGTG
cnt = 213	feature = 388	correl = 0.0457856	descr = N_Gram_CTTTA
cnt = 214	feature = 365	correl = -0.0792641	descr = N_Gram_CTCAT
cnt = 215	feature = 345	correl = 0.0607439	descr = N_Gram_CGGTT
cnt = 216	feature = 411	correl = -0.0481458	descr = N_Gram_GAGA
cnt = 217	feature = 396	correl = 0.108301	descr = N_Gram_GAAGA
cnt = 218	feature = 318	correl = -0.0584729	descr = N_Gram_CCTTC
cnt = 219	feature = 277	correl = 0.101152	descr = N_Gram_CATCC
cnt = 220	feature = 650	correl = 0.124455	descr = N_Gram_TGGCT
cnt = 221	feature = 602	correl = -0.0855062	descr = N_Gram_TCCGG
cnt = 222	feature = 263	correl = -0.0642739	descr = N_Gram_CACGA
cnt = 223	feature = 649	correl = -0.0590997	descr = N_Gram_TGGCG
cnt = 224	feature = 303	correl = 0.0467344	descr = N_Gram_CCGA
cnt = 225	feature = 493	correl = 0.0821782	descr = N_Gram_GGCCA
cnt = 226	feature = 563	correl = -0.0489243	descr = N_Gram_GTTGT
cnt = 227	feature = 637	correl = -0.115257	descr = N_Gram_TGATT
cnt = 228	feature = 473	correl = 0.0663734	descr = N_Gram_GCTGC
cnt = 229	feature = 390	correl = 0.104142	descr = N_Gram_CTTTG
cnt = 230	feature = 590	correl = 0.111061	descr = N_Gram_TCAGT
cnt = 231	feature = 364	correl = 0.0713122	descr = N_Gram_CTCAC
cnt = 232	feature = 691	correl = -0.158357	descr = N_Gram_TTGCG
cnt = 233	feature = 223	correl = 0.0476593	descr = N_Gram_ATAT
cnt = 234	feature = 36	correl = -0.0603416	descr = Position_Specific_Bin_Base_17_Base_A
cnt = 235	feature = 391	correl = 0.0793839	descr = N_Gram_GAAA
cnt = 236	feature = 425	correl = -0.106802	descr = N_Gram_GATCT
cnt = 237	feature = 596	correl = 0.0667987	descr = N_Gram_TCCC
cnt = 238	feature = 471	correl = -0.111966	descr = N_Gram_GCTCC
cnt = 239	feature = 220	correl = 0.0645018	descr = N_Gram_ATAG
cnt = 240	feature = 29	correl = -0.0510556	descr = Position_Specific_Bin_Base_13_Base_A
cnt = 241	feature = 343	correl = 0.137662	descr = N_Gram_CGGGC
cnt = 242	feature = 418	correl = -0.0845491	descr = N_Gram_GAGTT
cnt = 243	feature = 580	correl = -0.0484539	descr = N_Gram_TATT
cnt = 244	feature = 234	correl = -0.0954343	descr = N_Gram_ATGC
cnt = 245	feature = 335	correl = 0.0450802	descr = N_Gram_CGGA
cnt = 246	feature = 443	correl = 0.0755741	descr = N_Gram_GCAT
cnt = 247	feature = 10	correl = 0.0634696	descr = Position_Specific_Bin_Base_3_Base_C
cnt = 248	feature = 18	correl = 0.0645701	descr = Position_Specific_Bin_Base_7_Base_T
cnt = 249	feature = 24	correl = -0.0572736	descr = Position_Specific_Bin_Base_11_Base_G
cnt = 250	feature = 261	correl = 0.0761145	descr = N_Gram_CACCT
cnt = 251	feature = 11	correl = -0.142041	descr = Position_Specific_Bin_Base_5_Base_A
cnt = 252	feature = 618	correl = -0.0701702	descr = N_Gram_TCTCA
cnt = 253	feature = 207	correl = -0.154201	descr = N_Gram_AGTCT
cnt = 254	feature = 28	correl = -0.132365	descr = Position_Specific_Bin_Base_12_Base_T
cnt = 255	feature = 160	correl = -0.0481433	descr = N_Gram_ACGAT
cnt = 256	feature = 605	correl = -0.0873015	descr = N_Gram_TCCTC
cnt = 257	feature = 651	correl = 0.116684	descr = N_Gram_TGGG
cnt = 258	feature = 23	correl = 0.0642312	descr = Position_Specific_Bin_Base_10_Base_T
cnt = 259	feature = 21	correl = 0.0640465	descr = Position_Specific_Bin_Base_9_Base_G
cnt = 260	feature = 695	correl = 0.0458209	descr = N_Gram_TTGTT
cnt = 261	feature = 632	correl = -0.0665266	descr = N_Gram_TGAGG
cnt = 262	feature = 20	correl = 0.0782312	descr = Position_Specific_Bin_Base_8_Base_T
cnt = 263	feature = 375	correl = 0.106193	descr = N_Gram_CTGCA
cnt = 264	feature = 250	correl = 0.0699619	descr = N_Gram_CAAG
cnt = 265	feature = 291	correl = 0.0676408	descr = N_Gram_CCATC
cnt = 266	feature = 16	correl = 0.0476967	descr = Position_Specific_Bin_Base_6_Base_T
cnt = 267	feature = 265	correl = 0.0541497	descr = N_Gram_CACT
cnt = 268	feature = 9	correl = -0.0443647	descr = Position_Specific_Bin_Base_3_Base_A
cnt = 269	feature = 467	correl = -0.131884	descr = N_Gram_GCGTC
cnt = 270	feature = 69	correl = 0.0955724	descr = Fold_of_RNAi_Sequence_Pos_13
cnt = 271	feature = 40	correl = 0.123392	descr = Position_Specific_Bin_Base_18_Base_C
cnt = 272	feature = 31	correl = -0.104449	descr = Position_Specific_Bin_Base_14_Base_A
cnt = 273	feature = 38	correl = -0.0717014	descr = Position_Specific_Bin_Base_17_Base_T
cnt = 274	feature = 541	correl = -0.0968349	descr = N_Gram_GTCTT
cnt = 275	feature = 521	correl = 0.0675364	descr = N_Gram_GGTC
cnt = 276	feature = 398	correl = -0.0506871	descr = N_Gram_GAAGT
cnt = 277	feature = 13	correl = 0.0708226	descr = Position_Specific_Bin_Base_5_Base_G
cnt = 278	feature = 379	correl = -0.0653101	descr = N_Gram_CTTA
cnt = 279	feature = 437	correl = 0.122173	descr = N_Gram_GCAC
cnt = 280	feature = 460	correl = 0.0719566	descr = N_Gram_GCGCC
cnt = 281	feature = 19	correl = -0.0654154	descr = Position_Specific_Bin_Base_8_Base_C
cnt = 282	feature = 554	correl = -0.0552052	descr = N_Gram_GTTA
cnt = 283	feature = 208	correl = 0.0521898	descr = N_Gram_AGTG
cnt = 284	feature = 8	correl = 0.0776161	descr = Position_Specific_Bin_Base_2_Base_T
cnt = 285	feature = 433	correl = 0.120836	descr = N_Gram_GCAA
cnt = 286	feature = 37	correl = 0.109946	descr = Position_Specific_Bin_Base_17_Base_C
cnt = 287	feature = 105	correl = -0.0587574	descr = Fold_of_Target_NoBeginbrace_noends_Pos_8
cnt = 288	feature = 406	correl = -0.0492715	descr = N_Gram_GACG
cnt = 289	feature = 30	correl = 0.107969	descr = Position_Specific_Bin_Base_13_Base_C
cnt = 290	feature = 14	correl = -0.107903	descr = Position_Specific_Bin_Base_6_Base_A
cnt = 291	feature = 22	correl = -0.0808149	descr = Position_Specific_Bin_Base_9_Base_T
cnt = 292	feature = 80	correl = 0.0622439	descr = Xue_Structure_Feature_C010
cnt = 293	feature = 610	correl = -0.116423	descr = N_Gram_TCGAG
cnt = 294	feature = 384	correl = -0.0640448	descr = N_Gram_CTTGA
cnt = 295	feature = 32	correl = 0.107781	descr = Position_Specific_Bin_Base_14_Base_T
cnt = 296	feature = 35	correl = 0.1196	descr = Position_Specific_Bin_Base_16_Base_C
cnt = 297	feature = 27	correl = 0.0717415	descr = Position_Specific_Bin_Base_12_Base_G
cnt = 298	feature = 420	correl = 0.0663401	descr = N_Gram_GATA
cnt = 299	feature = 67	correl = 0.0596054	descr = Fold_of_RNAi_Sequence_Pos_11
cnt = 300	feature = 475	correl = 0.0538052	descr = N_Gram_GCTT
cnt = 301	feature = 551	correl = 0.0913925	descr = N_Gram_GTGT
cnt = 302	feature = 456	correl = 0.0968796	descr = N_Gram_GCCT
cnt = 303	feature = 279	correl = 0.110125	descr = N_Gram_CATCT
cnt = 304	feature = 355	correl = 0.0757138	descr = N_Gram_CTA
cnt = 305	feature = 693	correl = 0.0649774	descr = N_Gram_TTGGC
cnt = 306	feature = 17	correl = -0.0526982	descr = Position_Specific_Bin_Base_7_Base_A
cnt = 307	feature = 281	correl = 0.0727402	descr = N_Gram_CCAA
cnt = 308	feature = 47	correl = -0.0733237	descr = Gibbs_of_Target_Sequence__Pos_5_Step_1
cnt = 309	feature = 481	correl = 0.0444349	descr = N_Gram_GGAAG
cnt = 310	feature = 15	correl = 0.118233	descr = Position_Specific_Bin_Base_6_Base_C
cnt = 311	feature = 626	correl = -0.0621569	descr = N_Gram_TCTTG
cnt = 312	feature = 25	correl = -0.0710841	descr = Position_Specific_Bin_Base_12_Base_A
cnt = 313	feature = 586	correl = 0.0587503	descr = N_Gram_TCAC
cnt = 314	feature = 326	correl = -0.0442609	descr = N_Gram_CGAT
cnt = 315	feature = 270	correl = -0.138749	descr = N_Gram_CAGCT
cnt = 316	feature = 214	correl = -0.101767	descr = N_Gram_AGTTT
cnt = 317	feature = 33	correl = 0.0550113	descr = Position_Specific_Bin_Base_15_Base_C
cnt = 318	feature = 34	correl = -0.120144	descr = Position_Specific_Bin_Base_16_Base_A
cnt = 319	feature = 233	correl = -0.0542312	descr = N_Gram_ATGA
cnt = 320	feature = 547	correl = 0.153445	descr = N_Gram_GTGG
cnt = 321	feature = 337	correl = 0.112002	descr = N_Gram_CGGC
cnt = 322	feature = 308	correl = 0.121247	descr = N_Gram_CCGGG
cnt = 323	feature = 569	correl = -0.107749	descr = N_Gram_TAAG
cnt = 324	feature = 70	correl = 0.0676775	descr = Fold_of_RNAi_Sequence_Pos_14
cnt = 325	feature = 675	correl = 0.0674461	descr = N_Gram_TTCA
cnt = 326	feature = 655	correl = 0.0840314	descr = N_Gram_TGGT
cnt = 327	feature = 248	correl = 0.048969	descr = N_Gram_CAAA
cnt = 328	feature = 679	correl = -0.0511823	descr = N_Gram_TTCCG
cnt = 329	feature = 49	correl = -0.177723	descr = Gibbs_of_Target_Sequence__Pos_7_Step_1
cnt = 330	feature = 428	correl = -0.0547407	descr = N_Gram_GATT
cnt = 331	feature = 51	correl = -0.0948196	descr = Gibbs_of_Target_Sequence__Pos_13_Step_1
cnt = 332	feature = 490	correl = 0.0936355	descr = N_Gram_GGCA
cnt = 333	feature = 629	correl = -0.0612726	descr = N_Gram_TGAAG
cnt = 334	feature = 76	correl = 0.122089	descr = Xue_Structure_Feature_A101
cnt = 335	feature = 625	correl = -0.132252	descr = N_Gram_TCTTC
cnt = 336	feature = 472	correl = 0.0703417	descr = N_Gram_GCTG
cnt = 337	feature = 423	correl = -0.126839	descr = N_Gram_GATC
cnt = 338	feature = 66	correl = 0.114137	descr = Fold_of_RNAi_Sequence_Pos_9
cnt = 339	feature = 529	correl = 0.0524988	descr = N_Gram_GTAA
cnt = 340	feature = 46	correl = 0.0708243	descr = Gibbs_of_Target_Sequence__Pos_3_Step_1
cnt = 341	feature = 606	correl = -0.108429	descr = N_Gram_TCCTT
cnt = 342	feature = 525	correl = 0.0601741	descr = N_Gram_GGTT
cnt = 343	feature = 48	correl = -0.120615	descr = Gibbs_of_Target_Sequence__Pos_6_Step_1
cnt = 344	feature = 506	correl = 0.132731	descr = N_Gram_GGGC
cnt = 345	feature = 71	correl = 0.0619605	descr = Fold_of_RNAi_Sequence_Pos_15
cnt = 346	feature = 39	correl = -0.272883	descr = Position_Specific_Bin_Base_18_Base_A
cnt = 347	feature = 564	correl = -0.0902552	descr = N_Gram_GTTTT
cnt = 348	feature = 500	correl = 0.0539491	descr = N_Gram_GGCT
cnt = 349	feature = 662	correl = 0.10002	descr = N_Gram_TGTG
cnt = 350	feature = 595	correl = -0.171466	descr = N_Gram_TCCAG
cnt = 351	feature = 389	correl = -0.0535046	descr = N_Gram_CTTTC
cnt = 352	feature = 643	correl = -0.147022	descr = N_Gram_TGCG
cnt = 353	feature = 53	correl = -0.106536	descr = Gibbs_of_Target_Sequence__Pos_17_Step_1
cnt = 354	feature = 68	correl = 0.10223	descr = Fold_of_RNAi_Sequence_Pos_12
cnt = 355	feature = 12	correl = 0.10338	descr = Position_Specific_Bin_Base_5_Base_C
cnt = 356	feature = 447	correl = 0.0480186	descr = N_Gram_GCCA
cnt = 357	feature = 511	correl = 0.0688865	descr = N_Gram_GGGG
cnt = 358	feature = 560	correl = 0.0646237	descr = N_Gram_GTTG
cnt = 359	feature = 588	correl = 0.0799298	descr = N_Gram_TCAG
cnt = 360	feature = 608	correl = -0.0801673	descr = N_Gram_TCGA
cnt = 361	feature = 74	correl = -0.0611569	descr = Xue_Structure_Feature_A110
cnt = 362	feature = 634	correl = -0.0920917	descr = N_Gram_TGAT
cnt = 363	feature = 60	correl = 0.160396	descr = Fold_of_RNAi_Sequence_Pos_0
cnt = 364	feature = 65	correl = 0.0680768	descr = Fold_of_RNAi_Sequence_Pos_6
cnt = 365	feature = 591	correl = -0.0490921	descr = N_Gram_TCAT
cnt = 366	feature = 478	correl = 0.0756026	descr = N_Gram_GGAA
cnt = 367	feature = 272	correl = 0.131904	descr = N_Gram_CAGT
cnt = 368	feature = 54	correl = -0.179414	descr = Gibbs_of_Target_Sequence__Pos_18_Step_1
cnt = 369	feature = 630	correl = -0.049198	descr = N_Gram_TGAG
cnt = 370	feature = 41	correl = 0.293721	descr = Position_Specific_Bin_Base_18_Base_G
cnt = 371	feature = 692	correl = 0.0597943	descr = N_Gram_TTGG
cnt = 372	feature = 540	correl = -0.0907469	descr = N_Gram_GTCT
cnt = 373	feature = 289	correl = 0.0637071	descr = N_Gram_CCAT
cnt = 374	feature = 536	correl = -0.0829008	descr = N_Gram_GTCG
cnt = 375	feature = 257	correl = 0.0983194	descr = N_Gram_CACC
cnt = 376	feature = 62	correl = 0.147955	descr = Fold_of_RNAi_Sequence_Pos_2
cnt = 377	feature = 72	correl = 0.0668907	descr = Fold_of_RNAi_Sequence_Pos_16
cnt = 378	feature = 573	correl = -0.0508894	descr = N_Gram_TAC
cnt = 379	feature = 689	correl = -0.0849937	descr = N_Gram_TTGC
cnt = 380	feature = 75	correl = 0.0667554	descr = Xue_Structure_Feature_A100
cnt = 381	feature = 683	correl = -0.212999	descr = N_Gram_TTCTC
cnt = 382	feature = 323	correl = -0.0609627	descr = N_Gram_CGAG
cnt = 383	feature = 686	correl = -0.0544068	descr = N_Gram_TTGA
cnt = 384	feature = 461	correl = 0.0705884	descr = N_Gram_GCGG
cnt = 385	feature = 544	correl = 0.0453464	descr = N_Gram_GTGC
cnt = 386	feature = 492	correl = 0.161677	descr = N_Gram_GGCC
cnt = 387	feature = 73	correl = 0.0712512	descr = Xue_Structure_Feature_A111
cnt = 388	feature = 528	correl = 0.0584056	descr = N_Gram_GTA
cnt = 389	feature = 704	correl = -0.094943	descr = N_Gram_TTTTT
cnt = 390	feature = 55	correl = -0.307746	descr = Gibbs_of_Target_Sequence__Pos_19_Step_1
cnt = 391	feature = 347	correl = -0.103353	descr = N_Gram_CGTC
cnt = 392	feature = 79	correl = 0.0584143	descr = Xue_Structure_Feature_C011
cnt = 393	feature = 276	correl = 0.0801075	descr = N_Gram_CATC
cnt = 394	feature = 470	correl = -0.0725255	descr = N_Gram_GCTC
cnt = 395	feature = 329	correl = 0.068311	descr = N_Gram_CGCC
cnt = 396	feature = 647	correl = 0.0705965	descr = N_Gram_TGGC
cnt = 397	feature = 63	correl = 0.083879	descr = Fold_of_RNAi_Sequence_Pos_3
cnt = 398	feature = 594	correl = -0.113573	descr = N_Gram_TCCA
cnt = 399	feature = 211	correl = -0.0483691	descr = N_Gram_AGTT
cnt = 400	feature = 684	correl = -0.123932	descr = N_Gram_TTCTT
cnt = 401	feature = 599	correl = -0.0681458	descr = N_Gram_TCCG
cnt = 402	feature = 503	correl = 0.0997457	descr = N_Gram_GGGA
cnt = 403	feature = 292	correl = 0.0527339	descr = N_Gram_CCC
cnt = 404	feature = 497	correl = 0.0564006	descr = N_Gram_GGCG
cnt = 405	feature = 64	correl = 0.0485876	descr = Fold_of_RNAi_Sequence_Pos_4
cnt = 406	feature = 603	correl = -0.100749	descr = N_Gram_TCCT
cnt = 407	feature = 247	correl = 0.130837	descr = N_Gram_CAA
cnt = 408	feature = 532	correl = -0.0952486	descr = N_Gram_GTC
cnt = 409	feature = 432	correl = 0.146631	descr = N_Gram_GCA
cnt = 410	feature = 383	correl = -0.203289	descr = N_Gram_CTTCT
cnt = 411	feature = 61	correl = 0.185591	descr = Fold_of_RNAi_Sequence_Pos_1
cnt = 412	feature = 254	correl = 0.0645214	descr = N_Gram_CAC
cnt = 413	feature = 275	correl = 0.0684393	descr = N_Gram_CAT
cnt = 414	feature = 667	correl = -0.0910352	descr = N_Gram_TTA
cnt = 415	feature = 465	correl = -0.0799468	descr = N_Gram_GCGT
cnt = 416	feature = 238	correl = -0.0527772	descr = N_Gram_ATT
cnt = 417	feature = 306	correl = 0.0474194	descr = N_Gram_CCGG
cnt = 418	feature = 619	correl = -0.115604	descr = N_Gram_TCTCC
cnt = 419	feature = 419	correl = -0.0479912	descr = N_Gram_GAT
cnt = 420	feature = 645	correl = 0.109526	descr = N_Gram_TGG
cnt = 421	feature = 702	correl = -0.133017	descr = N_Gram_TTTTC
cnt = 422	feature = 542	correl = 0.152259	descr = N_Gram_GTG
cnt = 423	feature = 78	correl = 0.090984	descr = Xue_Structure_Feature_C110
cnt = 424	feature = 627	correl = -0.0770555	descr = N_Gram_TGA
cnt = 425	feature = 583	correl = 0.0621796	descr = N_Gram_TCA
cnt = 426	feature = 319	correl = -0.0498404	descr = N_Gram_CGA
cnt = 427	feature = 638	correl = -0.0590736	descr = N_Gram_TGC
cnt = 428	feature = 225	correl = -0.0561611	descr = N_Gram_ATC
cnt = 429	feature = 477	correl = 0.116477	descr = N_Gram_GGA
cnt = 430	feature = 86	correl = 0.0742608	descr = Xue_Structure_Feature_G011
cnt = 431	feature = 83	correl = 0.128216	descr = Xue_Structure_Feature_G110
cnt = 432	feature = 607	correl = -0.091167	descr = N_Gram_TCG
cnt = 433	feature = 341	correl = 0.109567	descr = N_Gram_CGGG
cnt = 434	feature = 701	correl = -0.12353	descr = N_Gram_TTTT
cnt = 435	feature = 77	correl = 0.0861776	descr = Xue_Structure_Feature_C111
cnt = 436	feature = 615	correl = -0.124099	descr = N_Gram_TCT
cnt = 437	feature = 446	correl = 0.0867499	descr = N_Gram_GCC
cnt = 438	feature = 565	correl = -0.062562	descr = N_Gram_TA
cnt = 439	feature = 697	correl = -0.12556	descr = N_Gram_TTTC
cnt = 440	feature = 502	correl = 0.16882	descr = N_Gram_GGG
cnt = 441	feature = 378	correl = -0.0990588	descr = N_Gram_CTT
cnt = 442	feature = 362	correl = -0.125068	descr = N_Gram_CTC
cnt = 443	feature = 246	correl = 0.106236	descr = N_Gram_CA
cnt = 444	feature = 82	correl = 0.111591	descr = Xue_Structure_Feature_G111
cnt = 445	feature = 623	correl = -0.126918	descr = N_Gram_TCTT
cnt = 446	feature = 685	correl = -0.0458425	descr = N_Gram_TTG
cnt = 447	feature = 366	correl = -0.149367	descr = N_Gram_CTCC
cnt = 448	feature = 696	correl = -0.106121	descr = N_Gram_TTT
cnt = 449	feature = 59	correl = -0.0780818	descr = PF_RNAi_Fold_3'Free_Count
cnt = 450	feature = 58	correl = -0.141089	descr = PF_RNAi_Fold_5'Free_Count
cnt = 451	feature = 334	correl = 0.0832065	descr = N_Gram_CGG
cnt = 452	feature = 593	correl = -0.133901	descr = N_Gram_TCC
cnt = 453	feature = 666	correl = -0.129919	descr = N_Gram_TT
cnt = 454	feature = 674	correl = -0.157725	descr = N_Gram_TTC
cnt = 455	feature = 476	correl = 0.178395	descr = N_Gram_GG
cnt = 456	feature = 57	correl = -0.188459	descr = PF_RNAi_Fold_Energy
cnt = 457	feature = 81	correl = -0.111912	descr = Xue_Structure_Feature_C000
cnt = 458	feature = 43	correl = -0.180997	descr = Gibbs_of_Target_Sequence_
num rows = 521
num_elements = 239139
*
optimization finished, #iter = 620
nu = 0.463102
obj = -35.277355, rho = -0.518049
nSV = 365, nBSV = 141
num rows = 58
num_elements = 26622
*
optimization finished, #iter = 63
nu = 0.494495
obj = -4.296976, rho = -0.504956
nSV = 49, nBSV = 11
*
optimization finished, #iter = 620
nu = 0.463102
obj = -35.277355, rho = -0.518049
nSV = 365, nBSV = 141
CFS merit scores = 1.34741
CFS merit scores = 1.61956
CFS merit scores = 1.8565
CFS merit scores = 2.07869
CFS merit scores = 2.2766
CFS merit scores = 2.45971
CFS merit scores = 2.62797
CFS merit scores = 2.78455
CFS merit scores = 2.92973
CFS merit scores = 3.0632
CFS merit scores = 3.18943
CFS merit scores = 3.31024
CFS merit scores = 3.42605
CFS merit scores = 3.53754
CFS merit scores = 3.64488
CFS merit scores = 3.74851
CFS merit scores = 3.84909
CFS merit scores = 3.94699
CFS merit scores = 4.04055
CFS merit scores = 4.13179
CFS merit scores = 4.22061
CFS merit scores = 4.30744
CFS merit scores = 4.39232
CFS merit scores = 4.47537
CFS merit scores = 4.55669
CFS merit scores = 4.63642
CFS merit scores = 4.71363
CFS merit scores = 4.78896
CFS merit scores = 4.86262
CFS merit scores = 4.93468
CFS merit scores = 5.00306
CFS merit scores = 5.06842
CFS merit scores = 5.13189
CFS merit scores = 5.19333
CFS merit scores = 5.25372
CFS merit scores = 5.31239
CFS merit scores = 5.36922
CFS merit scores = 5.42386
CFS merit scores = 5.47652
CFS merit scores = 5.52764
CFS merit scores = 5.57666
CFS merit scores = 5.62241
CFS merit scores = 5.66625
CFS merit scores = 5.70805
CFS merit scores = 5.74741
CFS merit scores = 5.78279
CFS merit scores = 5.8165
CFS merit scores = 5.84896
CFS merit scores = 5.88086
CFS merit scores = 5.91131
CFS merit scores = 5.93771
CFS merit scores = 5.96296
CFS merit scores = 5.98668
CFS merit scores = 6.01033
CFS merit scores = 6.03104
CFS merit scores = 6.05026
CFS merit scores = 6.06817
CFS merit scores = 6.08472
CFS merit scores = 6.10113
CFS merit scores = 6.11699
CFS merit scores = 6.13252
CFS merit scores = 6.14752
CFS merit scores = 6.16157
CFS merit scores = 6.1754
CFS merit scores = 6.18809
CFS merit scores = 6.19961
CFS merit scores = 6.2111
CFS merit scores = 6.22173
CFS merit scores = 6.23266
CFS merit scores = 6.24394
CFS merit scores = 6.25542
CFS merit scores = 6.26672
CFS merit scores = 6.27784
CFS merit scores = 6.28809
CFS merit scores = 6.298
CFS merit scores = 6.30813
CFS merit scores = 6.31818
CFS merit scores = 6.32859
CFS merit scores = 6.33716
CFS merit scores = 6.34561
CFS merit scores = 6.35326
CFS merit scores = 6.3602
CFS merit scores = 6.36635
CFS merit scores = 6.37212
CFS merit scores = 6.37722
CFS merit scores = 6.38246
CFS merit scores = 6.3876
CFS merit scores = 6.39292
CFS merit scores = 6.39845
CFS merit scores = 6.40401
CFS merit scores = 6.40873
CFS merit scores = 6.41346
CFS merit scores = 6.41839
CFS merit scores = 6.42302
CFS merit scores = 6.42773
CFS merit scores = 6.43199
CFS merit scores = 6.43503
CFS merit scores = 6.438
CFS merit scores = 6.44115
CFS merit scores = 6.44453
CFS merit scores = 6.44797
CFS merit scores = 6.45057
CFS merit scores = 6.45247
CFS merit scores = 6.45317
CFS merit scores = 6.45409
CFS merit scores = 6.45438
CFS merit scores = 6.45474
CFS merit scores = 6.45505
CFS merit scores = 6.45475
CFS merit scores = 6.45478
CFS merit scores = 6.45386
CFS merit scores = 6.4532
CFS merit scores = 6.45198
CFS merit scores = 6.45038
CFS merit scores = 6.44882
CFS merit scores = 6.44655
CFS merit scores = 6.44429
CFS merit scores = 6.44132
CFS merit scores = 6.43837
CFS merit scores = 6.43573
CFS merit scores = 6.43317
CFS merit scores = 6.43078
CFS merit scores = 6.42826
CFS merit scores = 6.42547
CFS merit scores = 6.42266
CFS merit scores = 6.41982
CFS merit scores = 6.41568
CFS merit scores = 6.41175
CFS merit scores = 6.4076
CFS merit scores = 6.40364
CFS merit scores = 6.39937
CFS merit scores = 6.39525
CFS merit scores = 6.39136
CFS merit scores = 6.38775
CFS merit scores = 6.38422
CFS merit scores = 6.3804
CFS merit scores = 6.3762
CFS merit scores = 6.37208
CFS merit scores = 6.36802
CFS merit scores = 6.36409
CFS merit scores = 6.36032
CFS merit scores = 6.35662
CFS merit scores = 6.35246
CFS merit scores = 6.3484
CFS merit scores = 6.34384
CFS merit scores = 6.33934
CFS merit scores = 6.33447
CFS merit scores = 6.32979
CFS merit scores = 6.32502
CFS merit scores = 6.32007
CFS merit scores = 6.31512
CFS merit scores = 6.31005
CFS merit scores = 6.30529
CFS merit scores = 6.30039
CFS merit scores = 6.29544
CFS merit scores = 6.29012
CFS merit scores = 6.28445
CFS merit scores = 6.2788
CFS merit scores = 6.27294
CFS merit scores = 6.26726
CFS merit scores = 6.26171
CFS merit scores = 6.25628
CFS merit scores = 6.25112
CFS merit scores = 6.24597
CFS merit scores = 6.24039
CFS merit scores = 6.23491
CFS merit scores = 6.22929
CFS merit scores = 6.22299
CFS merit scores = 6.21685
CFS merit scores = 6.21086
CFS merit scores = 6.20461
CFS merit scores = 6.19857
CFS merit scores = 6.19239
CFS merit scores = 6.18638
CFS merit scores = 6.17995
CFS merit scores = 6.1736
CFS merit scores = 6.16658
CFS merit scores = 6.15955
CFS merit scores = 6.15262
CFS merit scores = 6.14564
CFS merit scores = 6.13878
CFS merit scores = 6.13199
CFS merit scores = 6.12514
CFS merit scores = 6.11829
CFS merit scores = 6.11148
CFS merit scores = 6.10474
CFS merit scores = 6.09814
CFS merit scores = 6.09179
CFS merit scores = 6.08537
CFS merit scores = 6.0791
CFS merit scores = 6.07214
CFS merit scores = 6.06541
CFS merit scores = 6.05872
CFS merit scores = 6.05204
CFS merit scores = 6.04539
CFS merit scores = 6.03891
CFS merit scores = 6.0326
CFS merit scores = 6.02619
CFS merit scores = 6.01976
CFS merit scores = 6.01337
CFS merit scores = 6.00672
CFS merit scores = 6.00016
CFS merit scores = 5.99367
CFS merit scores = 5.98715
CFS merit scores = 5.98025
CFS merit scores = 5.97347
CFS merit scores = 5.96658
CFS merit scores = 5.95963
CFS merit scores = 5.9527
CFS merit scores = 5.94559
CFS merit scores = 5.93857
CFS merit scores = 5.93151
CFS merit scores = 5.92455
CFS merit scores = 5.91742
CFS merit scores = 5.9101
CFS merit scores = 5.90292
CFS merit scores = 5.89563
CFS merit scores = 5.88847
CFS merit scores = 5.88125
CFS merit scores = 5.87384
CFS merit scores = 5.86641
CFS merit scores = 5.85896
CFS merit scores = 5.85158
CFS merit scores = 5.84431
CFS merit scores = 5.83681
CFS merit scores = 5.82941
CFS merit scores = 5.82215
CFS merit scores = 5.81475
CFS merit scores = 5.8075
CFS merit scores = 5.80043
CFS merit scores = 5.79349
CFS merit scores = 5.7866
CFS merit scores = 5.77984
CFS merit scores = 5.77304
CFS merit scores = 5.7662
CFS merit scores = 5.75932
CFS merit scores = 5.75254
CFS merit scores = 5.74588
CFS merit scores = 5.73918
CFS merit scores = 5.73264
CFS merit scores = 5.72608
CFS merit scores = 5.71963
CFS merit scores = 5.71323
CFS merit scores = 5.70681
CFS merit scores = 5.70036
CFS merit scores = 5.69392
CFS merit scores = 5.68756
CFS merit scores = 5.68116
CFS merit scores = 5.67482
CFS merit scores = 5.66854
CFS merit scores = 5.6623
CFS merit scores = 5.65616
CFS merit scores = 5.64985
CFS merit scores = 5.6436
CFS merit scores = 5.6374
CFS merit scores = 5.63102
CFS merit scores = 5.62475
CFS merit scores = 5.61857
CFS merit scores = 5.61257
CFS merit scores = 5.60651
CFS merit scores = 5.60056
CFS merit scores = 5.59458
CFS merit scores = 5.58851
CFS merit scores = 5.58252
CFS merit scores = 5.57637
CFS merit scores = 5.57029
CFS merit scores = 5.56421
CFS merit scores = 5.55824
CFS merit scores = 5.55235
CFS merit scores = 5.54657
CFS merit scores = 5.54091
CFS merit scores = 5.53536
CFS merit scores = 5.52987
CFS merit scores = 5.52389
CFS merit scores = 5.518
CFS merit scores = 5.51212
CFS merit scores = 5.50632
CFS merit scores = 5.50053
CFS merit scores = 5.49478
CFS merit scores = 5.48916
CFS merit scores = 5.48347
CFS merit scores = 5.4779
CFS merit scores = 5.47226
CFS merit scores = 5.4667
CFS merit scores = 5.46118
CFS merit scores = 5.45573
CFS merit scores = 5.45039
CFS merit scores = 5.44498
CFS merit scores = 5.43955
CFS merit scores = 5.43423
CFS merit scores = 5.42903
CFS merit scores = 5.42379
CFS merit scores = 5.41855
CFS merit scores = 5.4134
CFS merit scores = 5.40818
CFS merit scores = 5.40306
CFS merit scores = 5.39787
CFS merit scores = 5.3928
CFS merit scores = 5.38772
CFS merit scores = 5.38267
CFS merit scores = 5.37763
CFS merit scores = 5.37254
CFS merit scores = 5.36747
CFS merit scores = 5.3625
CFS merit scores = 5.35757
CFS merit scores = 5.35262
CFS merit scores = 5.34744
CFS merit scores = 5.34224
CFS merit scores = 5.33693
CFS merit scores = 5.33166
CFS merit scores = 5.32637
CFS merit scores = 5.32114
CFS merit scores = 5.31596
CFS merit scores = 5.31085
CFS merit scores = 5.30586
CFS merit scores = 5.30095
CFS merit scores = 5.29593
CFS merit scores = 5.29096
CFS merit scores = 5.28601
CFS merit scores = 5.28114
CFS merit scores = 5.27636
CFS merit scores = 5.2716
CFS merit scores = 5.26678
CFS merit scores = 5.26198
CFS merit scores = 5.25726
CFS merit scores = 5.25248
CFS merit scores = 5.24776
CFS merit scores = 5.2431
CFS merit scores = 5.23845
CFS merit scores = 5.23377
CFS merit scores = 5.2291
CFS merit scores = 5.22441
CFS merit scores = 5.21965
CFS merit scores = 5.21484
CFS merit scores = 5.2101
CFS merit scores = 5.20535
CFS merit scores = 5.2007
CFS merit scores = 5.19599
CFS merit scores = 5.19132
CFS merit scores = 5.18663
CFS merit scores = 5.18162
CFS merit scores = 5.17668
CFS merit scores = 5.1717
CFS merit scores = 5.1668
CFS merit scores = 5.16177
CFS merit scores = 5.1567
CFS merit scores = 5.15165
CFS merit scores = 5.14667
CFS merit scores = 5.1417
CFS merit scores = 5.13681
CFS merit scores = 5.13195
CFS merit scores = 5.12691
CFS merit scores = 5.12194
CFS merit scores = 5.11695
CFS merit scores = 5.11187
CFS merit scores = 5.10671
CFS merit scores = 5.10159
CFS merit scores = 5.0962
CFS merit scores = 5.09078
CFS merit scores = 5.08537
CFS merit scores = 5.07995
CFS merit scores = 5.07455
CFS merit scores = 5.0691
CFS merit scores = 5.06365
CFS merit scores = 5.05827
CFS merit scores = 5.05283
CFS merit scores = 5.04747
CFS merit scores = 5.042
CFS merit scores = 5.03653
CFS merit scores = 5.03094
CFS merit scores = 5.02535
CFS merit scores = 5.01946
CFS merit scores = 5.01359
CFS merit scores = 5.00773
CFS merit scores = 5.00181
CFS merit scores = 4.99583
CFS merit scores = 4.9896
CFS merit scores = 4.98344
CFS merit scores = 4.97725
CFS merit scores = 4.97096
CFS merit scores = 4.96464
CFS merit scores = 4.95839
CFS merit scores = 4.95212
CFS merit scores = 4.94583
CFS merit scores = 4.93948
CFS merit scores = 4.93315
CFS merit scores = 4.92667
CFS merit scores = 4.92017
CFS merit scores = 4.91367
CFS merit scores = 4.90713
CFS merit scores = 4.90057
CFS merit scores = 4.89396
CFS merit scores = 4.88733
CFS merit scores = 4.88076
CFS merit scores = 4.87422
CFS merit scores = 4.86758
CFS merit scores = 4.86089
CFS merit scores = 4.8543
CFS merit scores = 4.84764
CFS merit scores = 4.841
CFS merit scores = 4.83432
CFS merit scores = 4.8276
CFS merit scores = 4.82083
CFS merit scores = 4.81412
CFS merit scores = 4.80744
CFS merit scores = 4.80005
CFS merit scores = 4.79267
CFS merit scores = 4.78489
CFS merit scores = 4.77722
CFS merit scores = 4.76925
CFS merit scores = 4.7611
CFS merit scores = 4.75298
CFS merit scores = 4.74491
CFS merit scores = 4.73682
CFS merit scores = 4.72867
CFS merit scores = 4.72057
CFS merit scores = 4.71253
CFS merit scores = 4.70409
CFS merit scores = 4.6956
CFS merit scores = 4.68642
CFS merit scores = 4.67668
CFS merit scores = 4.66662
CFS merit scores = 4.65491
CFS merit scores = 4.64069
cnt = 1	feature = 60	correl = -0.347415	descr = Gibbs_of_Target_Sequence__Pos_20_Step_1
cnt = 2	feature = 46	correl = 0.242108	descr = Gibbs_of_Target_Sequence__Pos_1_Step_1
cnt = 3	feature = 389	correl = -0.115623	descr = N_Gram_CTTC
cnt = 4	feature = 295	correl = 0.0772602	descr = N_Gram_CCAAG
cnt = 5	feature = 379	correl = 0.0720918	descr = N_Gram_CTCGG
cnt = 6	feature = 574	correl = 0.0461414	descr = N_Gram_TAGGT
cnt = 7	feature = 572	correl = 0.0884882	descr = N_Gram_TAGCA
cnt = 8	feature = 629	correl = -0.0812066	descr = N_Gram_TGAGA
cnt = 9	feature = 442	correl = 0.0833266	descr = N_Gram_GCACT
cnt = 10	feature = 422	correl = 0.0940975	descr = N_Gram_GAGTC
cnt = 11	feature = 558	correl = 0.0492354	descr = N_Gram_TAAAG
cnt = 12	feature = 384	correl = 0.0562804	descr = N_Gram_CTGGG
cnt = 13	feature = 664	correl = -0.0571912	descr = N_Gram_TTAAG
cnt = 14	feature = 291	correl = -0.0497754	descr = N_Gram_CATGC
cnt = 15	feature = 685	correl = 0.0805409	descr = N_Gram_TTGGG
cnt = 16	feature = 593	correl = 0.0452869	descr = N_Gram_TCCCA
cnt = 17	feature = 606	correl = -0.0491937	descr = N_Gram_TCGCA
cnt = 18	feature = 329	correl = -0.0491937	descr = N_Gram_CGACC
cnt = 19	feature = 360	correl = 0.0791307	descr = N_Gram_CGTGG
cnt = 20	feature = 607	correl = 0.0946425	descr = N_Gram_TCGGC
cnt = 21	feature = 368	correl = 0.0664393	descr = N_Gram_CTAGG
cnt = 22	feature = 508	correl = 0.0452869	descr = N_Gram_GGGGT
cnt = 23	feature = 538	correl = 0.0572733	descr = N_Gram_GTGCG
cnt = 24	feature = 521	correl = 0.0505891	descr = N_Gram_GTATA
cnt = 25	feature = 336	correl = 0.0452869	descr = N_Gram_CGCCA
cnt = 26	feature = 305	correl = 0.0452869	descr = N_Gram_CCCCG
cnt = 27	feature = 370	correl = 0.0631089	descr = N_Gram_CTATA
cnt = 28	feature = 410	correl = -0.0682301	descr = N_Gram_GACCC
cnt = 29	feature = 428	correl = -0.0556641	descr = N_Gram_GATCG
cnt = 30	feature = 272	correl = 0.0561223	descr = N_Gram_CACGT
cnt = 31	feature = 344	correl = 0.0500401	descr = N_Gram_CGGCC
cnt = 32	feature = 402	correl = 0.101676	descr = N_Gram_GAAAG
cnt = 33	feature = 595	correl = 0.0472704	descr = N_Gram_TCCGA
cnt = 34	feature = 208	correl = -0.0496756	descr = N_Gram_AGGGC
cnt = 35	feature = 228	correl = 0.0717923	descr = N_Gram_ATAGT
cnt = 36	feature = 241	correl = -0.0558209	descr = N_Gram_ATGCC
cnt = 37	feature = 407	correl = 0.0448195	descr = N_Gram_GACAC
cnt = 38	feature = 613	correl = 0.0567535	descr = N_Gram_TCTAC
cnt = 39	feature = 264	correl = 0.0520607	descr = N_Gram_CAATC
cnt = 40	feature = 207	correl = -0.0649075	descr = N_Gram_AGGCT
cnt = 41	feature = 463	correl = 0.0523923	descr = N_Gram_GCGGA
cnt = 42	feature = 286	correl = -0.0599505	descr = N_Gram_CATAT
cnt = 43	feature = 548	correl = -0.0786977	descr = N_Gram_GTTAC
cnt = 44	feature = 362	correl = -0.0473711	descr = N_Gram_CGTTC
cnt = 45	feature = 536	correl = 0.0616995	descr = N_Gram_GTGAC
cnt = 46	feature = 315	correl = -0.0643144	descr = N_Gram_CCGGT
cnt = 47	feature = 267	correl = 0.0639483	descr = N_Gram_CACCA
cnt = 48	feature = 426	correl = 0.0669709	descr = N_Gram_GATAT
cnt = 49	feature = 251	correl = 0.106191	descr = N_Gram_ATTGT
cnt = 50	feature = 433	correl = -0.061247	descr = N_Gram_GATTA
cnt = 51	feature = 234	correl = -0.0963875	descr = N_Gram_ATCGG
cnt = 52	feature = 457	correl = 0.153005	descr = N_Gram_GCCTT
cnt = 53	feature = 363	correl = 0.113754	descr = N_Gram_CGTTT
cnt = 54	feature = 331	correl = 0.0858864	descr = N_Gram_CGAGG
cnt = 55	feature = 345	correl = 0.0583208	descr = N_Gram_CGGCG
cnt = 56	feature = 382	correl = -0.0922983	descr = N_Gram_CTGAT
cnt = 57	feature = 455	correl = -0.0562445	descr = N_Gram_GCCGT
cnt = 58	feature = 443	correl = -0.0557625	descr = N_Gram_GCAGA
cnt = 59	feature = 673	correl = 0.0447228	descr = N_Gram_TTCGA
cnt = 60	feature = 640	correl = 0.0892806	descr = N_Gram_TGGAG
cnt = 61	feature = 686	correl = 0.0516604	descr = N_Gram_TTGGT
cnt = 62	feature = 563	correl = -0.0687477	descr = N_Gram_TAAGG
cnt = 63	feature = 317	correl = -0.0617818	descr = N_Gram_CCGTC
cnt = 64	feature = 459	correl = -0.0767401	descr = N_Gram_GCGAC
cnt = 65	feature = 257	correl = -0.0473555	descr = N_Gram_CAAAC
cnt = 66	feature = 278	correl = 0.0540659	descr = N_Gram_CAGCG
cnt = 67	feature = 576	correl = -0.0505998	descr = N_Gram_TATAC
cnt = 68	feature = 647	correl = 0.0885995	descr = N_Gram_TGGGG
cnt = 69	feature = 594	correl = 0.0523377	descr = N_Gram_TCCCG
cnt = 70	feature = 218	correl = 0.0890594	descr = N_Gram_AGTTA
cnt = 71	feature = 217	correl = 0.105676	descr = N_Gram_AGTGT
cnt = 72	feature = 421	correl = 0.0517891	descr = N_Gram_GAGGT
cnt = 73	feature = 687	correl = 0.0851163	descr = N_Gram_TTGTG
cnt = 74	feature = 242	correl = -0.0678928	descr = N_Gram_ATGCT
cnt = 75	feature = 527	correl = 0.0452869	descr = N_Gram_GTCCG
cnt = 76	feature = 539	correl = 0.0978169	descr = N_Gram_GTGCT
cnt = 77	feature = 343	correl = 0.106027	descr = N_Gram_CGGCA
cnt = 78	feature = 425	correl = 0.0461314	descr = N_Gram_GATAC
cnt = 79	feature = 596	correl = -0.0653456	descr = N_Gram_TCCGC
cnt = 80	feature = 666	correl = -0.0733575	descr = N_Gram_TTACC
cnt = 81	feature = 674	correl = -0.0486819	descr = N_Gram_TTCGG
cnt = 82	feature = 395	correl = 0.109561	descr = N_Gram_CTTGG
cnt = 83	feature = 304	correl = 0.0843006	descr = N_Gram_CCCAC
cnt = 84	feature = 233	correl = -0.0491937	descr = N_Gram_ATCGC
cnt = 85	feature = 248	correl = -0.048657	descr = N_Gram_ATTAA
cnt = 86	feature = 371	correl = 0.0548529	descr = N_Gram_CTATG
cnt = 87	feature = 497	correl = 0.0744338	descr = N_Gram_GGCGC
cnt = 88	feature = 319	correl = 0.055723	descr = N_Gram_CCTAT
cnt = 89	feature = 223	correl = -0.137881	descr = N_Gram_ATAAG
cnt = 90	feature = 212	correl = 0.146791	descr = N_Gram_AGTAA
cnt = 91	feature = 518	correl = 0.0732883	descr = N_Gram_GTAAA
cnt = 92	feature = 276	correl = 0.0729478	descr = N_Gram_CAGCA
cnt = 93	feature = 503	correl = 0.0968628	descr = N_Gram_GGGAC
cnt = 94	feature = 309	correl = -0.0630652	descr = N_Gram_CCCTT
cnt = 95	feature = 229	correl = 0.0863399	descr = N_Gram_ATATA
cnt = 96	feature = 578	correl = -0.0563951	descr = N_Gram_TATTC
cnt = 97	feature = 324	correl = 0.0544044	descr = N_Gram_CCTGC
cnt = 98	feature = 550	correl = -0.0483207	descr = N_Gram_GTTCG
cnt = 99	feature = 367	correl = 0.0567535	descr = N_Gram_CTACT
cnt = 100	feature = 209	correl = 0.0785959	descr = N_Gram_AGGGG
cnt = 101	feature = 323	correl = 0.0602049	descr = N_Gram_CCTGA
cnt = 102	feature = 468	correl = -0.131911	descr = N_Gram_GCGTC
cnt = 103	feature = 231	correl = -0.0522752	descr = N_Gram_ATCAT
cnt = 104	feature = 648	correl = 0.0467472	descr = N_Gram_TGGGT
cnt = 105	feature = 635	correl = 0.107029	descr = N_Gram_TGCAA
cnt = 106	feature = 303	correl = 0.0570896	descr = N_Gram_CCCAA
cnt = 107	feature = 653	correl = 0.0596118	descr = N_Gram_TGTAA
cnt = 108	feature = 487	correl = 0.0898475	descr = N_Gram_GGAGT
cnt = 109	feature = 353	correl = -0.0676412	descr = N_Gram_CGTAC
cnt = 110	feature = 460	correl = 0.0745119	descr = N_Gram_GCGAG
cnt = 111	feature = 500	correl = 0.154835	descr = N_Gram_GGCTT
cnt = 112	feature = 361	correl = 0.05408	descr = N_Gram_CGTGT
cnt = 113	feature = 265	correl = 0.083765	descr = N_Gram_CACAG
cnt = 114	feature = 470	correl = 0.0865641	descr = N_Gram_GCTAT
cnt = 115	feature = 547	correl = 0.0890594	descr = N_Gram_GTTAA
cnt = 116	feature = 679	correl = -0.0782459	descr = N_Gram_TTGAC
cnt = 117	feature = 657	correl = 0.06953	descr = N_Gram_TGTGA
cnt = 118	feature = 506	correl = 0.116095	descr = N_Gram_GGGCC
cnt = 119	feature = 322	correl = 0.0441725	descr = N_Gram_CCTCT
cnt = 120	feature = 388	correl = -0.128542	descr = N_Gram_CTTAT
cnt = 121	feature = 541	correl = 0.138921	descr = N_Gram_GTGGC
cnt = 122	feature = 261	correl = 0.0830691	descr = N_Gram_CAAGG
cnt = 123	feature = 510	correl = 0.0932736	descr = N_Gram_GGGTC
cnt = 124	feature = 549	correl = 0.0609492	descr = N_Gram_GTTCC
cnt = 125	feature = 285	correl = -0.0502499	descr = N_Gram_CATAC
cnt = 126	feature = 514	correl = 0.0652534	descr = N_Gram_GGTCA
cnt = 127	feature = 520	correl = 0.0712806	descr = N_Gram_GTAGT
cnt = 128	feature = 608	correl = -0.0666005	descr = N_Gram_TCGGG
cnt = 129	feature = 210	correl = 0.076447	descr = N_Gram_AGGTT
cnt = 130	feature = 144	correl = 0.0641471	descr = N_Gram_AATCT
cnt = 131	feature = 280	correl = 0.0863731	descr = N_Gram_CAGGA
cnt = 132	feature = 564	correl = -0.140392	descr = N_Gram_TAAGT
cnt = 133	feature = 630	correl = 0.0440217	descr = N_Gram_TGAGT
cnt = 134	feature = 446	correl = 0.101936	descr = N_Gram_GCATC
cnt = 135	feature = 435	correl = -0.0897884	descr = N_Gram_GATTT
cnt = 136	feature = 599	correl = 0.055723	descr = N_Gram_TCCTA
cnt = 137	feature = 414	correl = 0.0968628	descr = N_Gram_GACTA
cnt = 138	feature = 313	correl = 0.0710368	descr = N_Gram_CCGGC
cnt = 139	feature = 449	correl = 0.0932506	descr = N_Gram_GCCAG
cnt = 140	feature = 632	correl = 0.0544221	descr = N_Gram_TGATA
cnt = 141	feature = 561	correl = -0.0569719	descr = N_Gram_TAAGA
cnt = 142	feature = 417	correl = -0.047847	descr = N_Gram_GAGCC
cnt = 143	feature = 220	correl = -0.0833931	descr = N_Gram_AGTTT
cnt = 144	feature = 308	correl = 0.0710368	descr = N_Gram_CCCGG
cnt = 145	feature = 450	correl = 0.0608555	descr = N_Gram_GCCAT
cnt = 146	feature = 294	correl = 0.058966	descr = N_Gram_CCAAA
cnt = 147	feature = 219	correl = 0.059449	descr = N_Gram_AGTTG
cnt = 148	feature = 418	correl = 0.0916091	descr = N_Gram_GAGCT
cnt = 149	feature = 660	correl = -0.0512407	descr = N_Gram_TGTTA
cnt = 150	feature = 464	correl = 0.0638865	descr = N_Gram_GCGGC
cnt = 151	feature = 477	correl = 0.0440459	descr = N_Gram_GCTTG
cnt = 152	feature = 341	correl = 0.0989836	descr = N_Gram_CGGAC
cnt = 153	feature = 544	correl = 0.0475785	descr = N_Gram_GTGTA
cnt = 154	feature = 273	correl = 0.0976413	descr = N_Gram_CACTC
cnt = 155	feature = 525	correl = -0.0727329	descr = N_Gram_GTCCA
cnt = 156	feature = 439	correl = 0.09697	descr = N_Gram_GCAAC
cnt = 157	feature = 238	correl = -0.0559354	descr = N_Gram_ATGAT
cnt = 158	feature = 650	correl = 0.0718409	descr = N_Gram_TGGTA
cnt = 159	feature = 529	correl = -0.114562	descr = N_Gram_GTCGA
cnt = 160	feature = 553	correl = 0.108164	descr = N_Gram_GTTGG
cnt = 161	feature = 214	correl = 0.115696	descr = N_Gram_AGTCA
cnt = 162	feature = 334	correl = -0.0498811	descr = N_Gram_CGCAG
cnt = 163	feature = 277	correl = 0.0548463	descr = N_Gram_CAGCC
cnt = 164	feature = 404	correl = 0.0876055	descr = N_Gram_GAAGA
cnt = 165	feature = 697	correl = -0.0963129	descr = N_Gram_TTTTG
cnt = 166	feature = 654	correl = -0.054691	descr = N_Gram_TGTCA
cnt = 167	feature = 429	correl = -0.100494	descr = N_Gram_GATCT
cnt = 168	feature = 413	correl = -0.072178	descr = N_Gram_GACGT
cnt = 169	feature = 347	correl = 0.0953808	descr = N_Gram_CGGGA
cnt = 170	feature = 292	correl = 0.0512516	descr = N_Gram_CATGG
cnt = 171	feature = 551	correl = -0.0579619	descr = N_Gram_GTTCT
cnt = 172	feature = 636	correl = 0.0849031	descr = N_Gram_TGCAC
cnt = 173	feature = 283	correl = 0.132953	descr = N_Gram_CAGTG
cnt = 174	feature = 454	correl = 0.0972248	descr = N_Gram_GCCGG
cnt = 175	feature = 600	correl = -0.0690991	descr = N_Gram_TCCTC
cnt = 176	feature = 651	correl = 0.052209	descr = N_Gram_TGGTC
cnt = 177	feature = 475	correl = 0.0810675	descr = N_Gram_GCTGG
cnt = 178	feature = 400	correl = 0.0754458	descr = N_Gram_GAAA
cnt = 179	feature = 610	correl = -0.0621414	descr = N_Gram_TCGTC
cnt = 180	feature = 390	correl = 0.0489038	descr = N_Gram_CTTCA
cnt = 181	feature = 484	correl = 0.0989836	descr = N_Gram_GGACG
cnt = 182	feature = 332	correl = -0.0822254	descr = N_Gram_CGAGT
cnt = 183	feature = 591	correl = 0.0848322	descr = N_Gram_TCCAA
cnt = 184	feature = 225	correl = -0.0730058	descr = N_Gram_ATACT
cnt = 185	feature = 644	correl = 0.117453	descr = N_Gram_TGGCT
cnt = 186	feature = 488	correl = -0.0918325	descr = N_Gram_GGATC
cnt = 187	feature = 526	correl = 0.0516429	descr = N_Gram_GTCCC
cnt = 188	feature = 235	correl = 0.0802	descr = N_Gram_ATCTG
cnt = 189	feature = 301	correl = 0.0612116	descr = N_Gram_CCATC
cnt = 190	feature = 542	correl = 0.0784749	descr = N_Gram_GTGGT
cnt = 191	feature = 496	correl = 0.151082	descr = N_Gram_GGCCT
cnt = 192	feature = 380	correl = 0.0809231	descr = N_Gram_CTCTA
cnt = 193	feature = 504	correl = 0.101752	descr = N_Gram_GGGAG
cnt = 194	feature = 515	correl = 0.0634671	descr = N_Gram_GGTTG
cnt = 195	feature = 512	correl = -0.058393	descr = N_Gram_GGTAA
cnt = 196	feature = 469	correl = 0.0954189	descr = N_Gram_GCGTG
cnt = 197	feature = 289	correl = -0.0641293	descr = N_Gram_CATCG
cnt = 198	feature = 270	correl = -0.0619909	descr = N_Gram_CACG
cnt = 199	feature = 279	correl = -0.158118	descr = N_Gram_CAGCT
cnt = 200	feature = 394	correl = -0.121553	descr = N_Gram_CTTGC
cnt = 201	feature = 584	correl = 0.0834493	descr = N_Gram_TCAGC
cnt = 202	feature = 406	correl = 0.0949745	descr = N_Gram_GACA
cnt = 203	feature = 545	correl = 0.0698162	descr = N_Gram_GTGTG
cnt = 204	feature = 492	correl = 0.083074	descr = N_Gram_GGCAT
cnt = 205	feature = 483	correl = 0.113009	descr = N_Gram_GGACC
cnt = 206	feature = 375	correl = -0.11012	descr = N_Gram_CTCAT
cnt = 207	feature = 337	correl = 0.101752	descr = N_Gram_CGCCG
cnt = 208	feature = 387	correl = -0.0670185	descr = N_Gram_CTTA
cnt = 209	feature = 306	correl = 0.0973384	descr = N_Gram_CCCG
cnt = 210	feature = 250	correl = 0.0497647	descr = N_Gram_ATTG
cnt = 211	feature = 247	correl = -0.0675563	descr = N_Gram_ATTA
cnt = 212	feature = 350	correl = -0.0656894	descr = N_Gram_CGGTA
cnt = 213	feature = 451	correl = 0.0642394	descr = N_Gram_GCCCA
cnt = 214	feature = 575	correl = 0.051771	descr = N_Gram_TAGT
cnt = 215	feature = 396	correl = 0.0788654	descr = N_Gram_CTTGT
cnt = 216	feature = 397	correl = 0.0914291	descr = N_Gram_CTTTA
cnt = 217	feature = 633	correl = -0.14881	descr = N_Gram_TGATT
cnt = 218	feature = 290	correl = 0.116459	descr = N_Gram_CATCT
cnt = 219	feature = 498	correl = 0.0891482	descr = N_Gram_GGCGG
cnt = 220	feature = 327	correl = -0.0443489	descr = N_Gram_CGAC
cnt = 221	feature = 13	correl = -0.117329	descr = Position_Specific_Bin_Base_5_Base_A
cnt = 222	feature = 437	correl = 0.130899	descr = N_Gram_GCAA
cnt = 223	feature = 29	correl = -0.0800233	descr = Position_Specific_Bin_Base_13_Base_A
cnt = 224	feature = 24	correl = -0.0876332	descr = Position_Specific_Bin_Base_11_Base_G
cnt = 225	feature = 509	correl = 0.0499342	descr = N_Gram_GGGT
cnt = 226	feature = 39	correl = 0.100543	descr = Position_Specific_Bin_Base_17_Base_C
cnt = 227	feature = 9	correl = 0.0776875	descr = Position_Specific_Bin_Base_2_Base_T
cnt = 228	feature = 348	correl = 0.128962	descr = N_Gram_CGGGC
cnt = 229	feature = 325	correl = -0.0744679	descr = N_Gram_CCTTC
cnt = 230	feature = 222	correl = -0.084211	descr = N_Gram_ATAA
cnt = 231	feature = 351	correl = -0.0566691	descr = N_Gram_CGTA
cnt = 232	feature = 554	correl = -0.0454519	descr = N_Gram_GTTGT
cnt = 233	feature = 494	correl = 0.107641	descr = N_Gram_GGCCA
cnt = 234	feature = 19	correl = 0.0669134	descr = Position_Specific_Bin_Base_7_Base_T
cnt = 235	feature = 31	correl = -0.0881516	descr = Position_Specific_Bin_Base_14_Base_A
cnt = 236	feature = 535	correl = 0.0662031	descr = N_Gram_GTGA
cnt = 237	feature = 383	correl = 0.0959676	descr = N_Gram_CTGCA
cnt = 238	feature = 615	correl = -0.0845169	descr = N_Gram_TCTCA
cnt = 239	feature = 637	correl = -0.142289	descr = N_Gram_TGCG
cnt = 240	feature = 244	correl = 0.0505259	descr = N_Gram_ATGT
cnt = 241	feature = 288	correl = 0.10369	descr = N_Gram_CATCC
cnt = 242	feature = 10	correl = 0.0854775	descr = Position_Specific_Bin_Base_3_Base_C
cnt = 243	feature = 28	correl = -0.130606	descr = Position_Specific_Bin_Base_12_Base_T
cnt = 244	feature = 18	correl = 0.118854	descr = Position_Specific_Bin_Base_6_Base_C
cnt = 245	feature = 340	correl = 0.0733859	descr = N_Gram_CGGA
cnt = 246	feature = 38	correl = -0.0595136	descr = Position_Specific_Bin_Base_17_Base_A
cnt = 247	feature = 20	correl = 0.0655349	descr = Position_Specific_Bin_Base_8_Base_T
cnt = 248	feature = 684	correl = 0.0526633	descr = N_Gram_TTGGC
cnt = 249	feature = 619	correl = -0.0520495	descr = N_Gram_TCTGA
cnt = 250	feature = 266	correl = 0.0719619	descr = N_Gram_CACC
cnt = 251	feature = 597	correl = -0.0802551	descr = N_Gram_TCCGG
cnt = 252	feature = 72	correl = 0.0538517	descr = Fold_of_RNAi_Sequence_Pos_11
cnt = 253	feature = 8	correl = -0.0951943	descr = Position_Specific_Bin_Base_2_Base_G
cnt = 254	feature = 21	correl = -0.0775498	descr = Position_Specific_Bin_Base_9_Base_T
cnt = 255	feature = 35	correl = 0.0640574	descr = Position_Specific_Bin_Base_15_Base_T
cnt = 256	feature = 655	correl = 0.0744355	descr = N_Gram_TGTCC
cnt = 257	feature = 81	correl = 0.11074	descr = Xue_Structure_Feature_A101
cnt = 258	feature = 16	correl = -0.0443148	descr = Position_Specific_Bin_Base_5_Base_T
cnt = 259	feature = 555	correl = -0.0745096	descr = N_Gram_GTTTT
cnt = 260	feature = 211	correl = 0.0866538	descr = N_Gram_AGTA
cnt = 261	feature = 42	correl = 0.133614	descr = Position_Specific_Bin_Base_18_Base_C
cnt = 262	feature = 627	correl = -0.0479981	descr = N_Gram_TGAAG
cnt = 263	feature = 49	correl = -0.0653716	descr = Gibbs_of_Target_Sequence__Pos_5_Step_1
cnt = 264	feature = 23	correl = 0.0854367	descr = Position_Specific_Bin_Base_10_Base_T
cnt = 265	feature = 609	correl = -0.0513179	descr = N_Gram_TCGT
cnt = 266	feature = 298	correl = -0.134265	descr = N_Gram_CCAGC
cnt = 267	feature = 423	correl = -0.057654	descr = N_Gram_GAGTT
cnt = 268	feature = 33	correl = 0.105292	descr = Position_Specific_Bin_Base_14_Base_T
cnt = 269	feature = 441	correl = 0.0927742	descr = N_Gram_GCAC
cnt = 270	feature = 226	correl = 0.0602607	descr = N_Gram_ATAG
cnt = 271	feature = 74	correl = 0.109725	descr = Fold_of_RNAi_Sequence_Pos_13
cnt = 272	feature = 645	correl = 0.120543	descr = N_Gram_TGGG
cnt = 273	feature = 643	correl = -0.0920186	descr = N_Gram_TGGCG
cnt = 274	feature = 71	correl = 0.0489133	descr = Fold_of_RNAi_Sequence_Pos_10
cnt = 275	feature = 393	correl = -0.0936785	descr = N_Gram_CTTGA
cnt = 276	feature = 623	correl = -0.0522128	descr = N_Gram_TCTTG
cnt = 277	feature = 27	correl = 0.096499	descr = Position_Specific_Bin_Base_12_Base_G
cnt = 278	feature = 259	correl = 0.0701711	descr = N_Gram_CAAG
cnt = 279	feature = 420	correl = 0.0635363	descr = N_Gram_GAGGC
cnt = 280	feature = 52	correl = 0.0508568	descr = Gibbs_of_Target_Sequence__Pos_9_Step_1
cnt = 281	feature = 618	correl = -0.127889	descr = N_Gram_TCTCT
cnt = 282	feature = 30	correl = 0.130178	descr = Position_Specific_Bin_Base_13_Base_C
cnt = 283	feature = 689	correl = 0.0479403	descr = N_Gram_TTTA
cnt = 284	feature = 476	correl = 0.0689069	descr = N_Gram_GCTT
cnt = 285	feature = 17	correl = -0.0974862	descr = Position_Specific_Bin_Base_6_Base_A
cnt = 286	feature = 105	correl = 0.126577	descr = Fold_of_Target_NoEndbrace_noends_Pos_17
cnt = 287	feature = 32	correl = -0.0442977	descr = Position_Specific_Bin_Base_14_Base_G
cnt = 288	feature = 588	correl = -0.0496637	descr = N_Gram_TCATC
cnt = 289	feature = 25	correl = -0.0810827	descr = Position_Specific_Bin_Base_12_Base_A
cnt = 290	feature = 70	correl = 0.102914	descr = Fold_of_RNAi_Sequence_Pos_9
cnt = 291	feature = 12	correl = 0.0653704	descr = Position_Specific_Bin_Base_4_Base_C
cnt = 292	feature = 274	correl = 0.0512262	descr = N_Gram_CAGA
cnt = 293	feature = 634	correl = 0.0924902	descr = N_Gram_TGCA
cnt = 294	feature = 47	correl = 0.261498	descr = Gibbs_of_Target_Sequence__Pos_2_Step_1
cnt = 295	feature = 79	correl = -0.0483646	descr = Xue_Structure_Feature_A110
cnt = 296	feature = 34	correl = -0.0508569	descr = Position_Specific_Bin_Base_15_Base_A
cnt = 297	feature = 51	correl = -0.17313	descr = Gibbs_of_Target_Sequence__Pos_7_Step_1
cnt = 298	feature = 356	correl = -0.130588	descr = N_Gram_CGTCG
cnt = 299	feature = 424	correl = 0.0661687	descr = N_Gram_GATA
cnt = 300	feature = 357	correl = 0.169655	descr = N_Gram_CGTG
cnt = 301	feature = 11	correl = -0.0653915	descr = Position_Specific_Bin_Base_4_Base_A
cnt = 302	feature = 36	correl = -0.148573	descr = Position_Specific_Bin_Base_16_Base_A
cnt = 303	feature = 22	correl = -0.0479109	descr = Position_Specific_Bin_Base_10_Base_C
cnt = 304	feature = 473	correl = 0.0858602	descr = N_Gram_GCTG
cnt = 305	feature = 54	correl = -0.0759403	descr = Gibbs_of_Target_Sequence__Pos_13_Step_1
cnt = 306	feature = 656	correl = 0.0960825	descr = N_Gram_TGTG
cnt = 307	feature = 461	correl = 0.0512026	descr = N_Gram_GCGCC
cnt = 308	feature = 14	correl = 0.109627	descr = Position_Specific_Bin_Base_5_Base_C
cnt = 309	feature = 76	correl = 0.0789703	descr = Fold_of_RNAi_Sequence_Pos_15
cnt = 310	feature = 43	correl = 0.279493	descr = Position_Specific_Bin_Base_18_Base_G
cnt = 311	feature = 206	correl = 0.130544	descr = N_Gram_AGGCG
cnt = 312	feature = 560	correl = -0.126069	descr = N_Gram_TAAG
cnt = 313	feature = 540	correl = 0.118949	descr = N_Gram_GTGG
cnt = 314	feature = 252	correl = -0.0893484	descr = N_Gram_ATTT
cnt = 315	feature = 505	correl = 0.11473	descr = N_Gram_GGGC
cnt = 316	feature = 237	correl = -0.0476499	descr = N_Gram_ATGA
cnt = 317	feature = 472	correl = -0.0965741	descr = N_Gram_GCTCC
cnt = 318	feature = 232	correl = -0.0768526	descr = N_Gram_ATCG
cnt = 319	feature = 499	correl = 0.0612823	descr = N_Gram_GGCT
cnt = 320	feature = 605	correl = -0.123104	descr = N_Gram_TCGAG
cnt = 321	feature = 15	correl = 0.0543962	descr = Position_Specific_Bin_Base_5_Base_G
cnt = 322	feature = 456	correl = 0.0994547	descr = N_Gram_GCCT
cnt = 323	feature = 365	correl = 0.0795051	descr = N_Gram_CTA
cnt = 324	feature = 448	correl = 0.0551662	descr = N_Gram_GCCA
cnt = 325	feature = 411	correl = -0.0543416	descr = N_Gram_GACG
cnt = 326	feature = 66	correl = 0.163259	descr = Fold_of_RNAi_Sequence_Pos_2
cnt = 327	feature = 543	correl = 0.0942007	descr = N_Gram_GTGT
cnt = 328	feature = 667	correl = -0.0576304	descr = N_Gram_TTAT
cnt = 329	feature = 693	correl = -0.0468226	descr = N_Gram_TTTG
cnt = 330	feature = 583	correl = 0.122361	descr = N_Gram_TCAG
cnt = 331	feature = 570	correl = -0.0465735	descr = N_Gram_TACTT
cnt = 332	feature = 56	correl = -0.0449353	descr = Gibbs_of_Target_Sequence__Pos_15_Step_1
cnt = 333	feature = 485	correl = 0.109338	descr = N_Gram_GGAG
cnt = 334	feature = 314	correl = 0.117496	descr = N_Gram_CCGGG
cnt = 335	feature = 432	correl = -0.0644062	descr = N_Gram_GATT
cnt = 336	feature = 649	correl = 0.0821641	descr = N_Gram_TGGT
cnt = 337	feature = 69	correl = 0.0759704	descr = Fold_of_RNAi_Sequence_Pos_6
cnt = 338	feature = 58	correl = -0.179314	descr = Gibbs_of_Target_Sequence__Pos_18_Step_1
cnt = 339	feature = 601	correl = -0.108175	descr = N_Gram_TCCTT
cnt = 340	feature = 281	correl = 0.132917	descr = N_Gram_CAGT
cnt = 341	feature = 603	correl = -0.0867741	descr = N_Gram_TCGA
cnt = 342	feature = 299	correl = 0.0485756	descr = N_Gram_CCAT
cnt = 343	feature = 683	correl = 0.0583121	descr = N_Gram_TTGG
cnt = 344	feature = 342	correl = 0.099732	descr = N_Gram_CGGC
cnt = 345	feature = 59	correl = -0.292329	descr = Gibbs_of_Target_Sequence__Pos_19_Step_1
cnt = 346	feature = 552	correl = 0.0620056	descr = N_Gram_GTTG
cnt = 347	feature = 80	correl = 0.0690623	descr = Xue_Structure_Feature_A100
cnt = 348	feature = 517	correl = 0.0554209	descr = N_Gram_GTAA
cnt = 349	feature = 680	correl = -0.0881419	descr = N_Gram_TTGC
cnt = 350	feature = 691	correl = -0.078504	descr = N_Gram_TTTCC
cnt = 351	feature = 57	correl = -0.11194	descr = Gibbs_of_Target_Sequence__Pos_17_Step_1
cnt = 352	feature = 26	correl = 0.118928	descr = Position_Specific_Bin_Base_12_Base_C
cnt = 353	feature = 678	correl = -0.0502219	descr = N_Gram_TTGA
cnt = 354	feature = 73	correl = 0.0863489	descr = Fold_of_RNAi_Sequence_Pos_12
cnt = 355	feature = 528	correl = -0.102257	descr = N_Gram_GTCG
cnt = 356	feature = 64	correl = 0.15833	descr = Fold_of_RNAi_Sequence_Pos_0
cnt = 357	feature = 676	correl = -0.220662	descr = N_Gram_TTCTC
cnt = 358	feature = 78	correl = 0.0997098	descr = Xue_Structure_Feature_A111
cnt = 359	feature = 692	correl = -0.114352	descr = N_Gram_TTTCT
cnt = 360	feature = 41	correl = -0.255427	descr = Position_Specific_Bin_Base_18_Base_A
cnt = 361	feature = 586	correl = -0.0682701	descr = N_Gram_TCAT
cnt = 362	feature = 616	correl = -0.109802	descr = N_Gram_TCTCC
cnt = 363	feature = 502	correl = 0.0949211	descr = N_Gram_GGGA
cnt = 364	feature = 471	correl = -0.0912038	descr = N_Gram_GCTC
cnt = 365	feature = 77	correl = 0.0661739	descr = Fold_of_RNAi_Sequence_Pos_16
cnt = 366	feature = 565	correl = -0.0711144	descr = N_Gram_TAC
cnt = 367	feature = 55	correl = -0.196625	descr = Gibbs_of_Target_Sequence__Pos_14_Step_1
cnt = 368	feature = 419	correl = 0.0685691	descr = N_Gram_GAGG
cnt = 369	feature = 335	correl = 0.0650561	descr = N_Gram_CGCC
cnt = 370	feature = 523	correl = -0.0860411	descr = N_Gram_GTC
cnt = 371	feature = 297	correl = -0.0958582	descr = N_Gram_CCAG
cnt = 372	feature = 391	correl = -0.212296	descr = N_Gram_CTTCT
cnt = 373	feature = 65	correl = 0.187737	descr = Fold_of_RNAi_Sequence_Pos_1
cnt = 374	feature = 326	correl = -0.0476907	descr = N_Gram_CGA
cnt = 375	feature = 641	correl = 0.0679978	descr = N_Gram_TGGC
cnt = 376	feature = 466	correl = -0.0787335	descr = N_Gram_GCGT
cnt = 377	feature = 67	correl = 0.0897767	descr = Fold_of_RNAi_Sequence_Pos_3
cnt = 378	feature = 275	correl = -0.0516213	descr = N_Gram_CAGC
cnt = 379	feature = 284	correl = 0.0548268	descr = N_Gram_CAT
cnt = 380	feature = 557	correl = -0.0638355	descr = N_Gram_TAA
cnt = 381	feature = 696	correl = -0.146739	descr = N_Gram_TTTTC
cnt = 382	feature = 436	correl = 0.118347	descr = N_Gram_GCA
cnt = 383	feature = 255	correl = 0.140447	descr = N_Gram_CAA
cnt = 384	feature = 590	correl = -0.0921947	descr = N_Gram_TCCA
cnt = 385	feature = 68	correl = 0.0616863	descr = Fold_of_RNAi_Sequence_Pos_4
cnt = 386	feature = 625	correl = -0.0643192	descr = N_Gram_TGA
cnt = 387	feature = 677	correl = -0.120385	descr = N_Gram_TTCTT
cnt = 388	feature = 614	correl = -0.186339	descr = N_Gram_TCTC
cnt = 389	feature = 662	correl = -0.0926193	descr = N_Gram_TTA
cnt = 390	feature = 598	correl = -0.0828948	descr = N_Gram_TCCT
cnt = 391	feature = 312	correl = 0.0571317	descr = N_Gram_CCGG
cnt = 392	feature = 652	correl = 0.0875173	descr = N_Gram_TGT
cnt = 393	feature = 580	correl = 0.0574006	descr = N_Gram_TCA
cnt = 394	feature = 364	correl = -0.0500366	descr = N_Gram_CT
cnt = 395	feature = 82	correl = 0.10386	descr = Xue_Structure_Feature_C111
cnt = 396	feature = 479	correl = 0.136826	descr = N_Gram_GGA
cnt = 397	feature = 511	correl = 0.0883702	descr = N_Gram_GGT
cnt = 398	feature = 310	correl = 0.0717731	descr = N_Gram_CCG
cnt = 399	feature = 602	correl = -0.110016	descr = N_Gram_TCG
cnt = 400	feature = 501	correl = 0.15026	descr = N_Gram_GGG
cnt = 401	feature = 546	correl = 0.052667	descr = N_Gram_GTT
cnt = 402	feature = 83	correl = 0.0933448	descr = Xue_Structure_Feature_C110
cnt = 403	feature = 579	correl = -0.116747	descr = N_Gram_TC
cnt = 404	feature = 416	correl = 0.0620889	descr = N_Gram_GAG
cnt = 405	feature = 695	correl = -0.156484	descr = N_Gram_TTTT
cnt = 406	feature = 447	correl = 0.0919573	descr = N_Gram_GCC
cnt = 407	feature = 620	correl = -0.115902	descr = N_Gram_TCTT
cnt = 408	feature = 373	correl = -0.106501	descr = N_Gram_CTC
cnt = 409	feature = 690	correl = -0.125022	descr = N_Gram_TTTC
cnt = 410	feature = 339	correl = 0.0796415	descr = N_Gram_CGG
cnt = 411	feature = 624	correl = 0.060323	descr = N_Gram_TG
cnt = 412	feature = 675	correl = -0.238861	descr = N_Gram_TTCT
cnt = 413	feature = 688	correl = -0.0933832	descr = N_Gram_TTT
cnt = 414	feature = 399	correl = 0.0518076	descr = N_Gram_GA
cnt = 415	feature = 376	correl = -0.118952	descr = N_Gram_CTCC
cnt = 416	feature = 62	correl = -0.151537	descr = PF_RNAi_Fold_5'Free_Count
cnt = 417	feature = 386	correl = -0.114192	descr = N_Gram_CTT
cnt = 418	feature = 611	correl = -0.104478	descr = N_Gram_TCT
cnt = 419	feature = 589	correl = -0.11792	descr = N_Gram_TCC
cnt = 420	feature = 669	correl = -0.171725	descr = N_Gram_TTC
cnt = 421	feature = 61	correl = -0.192875	descr = PF_RNAi_Fold_Energy
cnt = 422	feature = 478	correl = 0.183511	descr = N_Gram_GG
cnt = 423	feature = 86	correl = -0.154338	descr = Xue_Structure_Feature_C000
cnt = 424	feature = 45	correl = -0.1612	descr = Gibbs_of_Target_Sequence_
num rows = 521
num_elements = 221425
*
optimization finished, #iter = 669
nu = 0.483522
obj = -36.656971, rho = -0.681896
nSV = 369, nBSV = 156
num rows = 58
num_elements = 24650
*
optimization finished, #iter = 51
nu = 0.456874
obj = -4.376087, rho = -0.424269
nSV = 46, nBSV = 13
*
optimization finished, #iter = 669
nu = 0.483522
obj = -36.656971, rho = -0.681896
nSV = 369, nBSV = 156
CFS merit scores = 1.31031
CFS merit scores = 1.58705
CFS merit scores = 1.8344
CFS merit scores = 2.06157
CFS merit scores = 2.26498
CFS merit scores = 2.45308
CFS merit scores = 2.62868
CFS merit scores = 2.79374
CFS merit scores = 2.94984
CFS merit scores = 3.09764
CFS merit scores = 3.23716
CFS merit scores = 3.37002
CFS merit scores = 3.49728
CFS merit scores = 3.61934
CFS merit scores = 3.73513
CFS merit scores = 3.84482
CFS merit scores = 3.95091
CFS merit scores = 4.05391
CFS merit scores = 4.15315
CFS merit scores = 4.2493
CFS merit scores = 4.34272
CFS merit scores = 4.4336
CFS merit scores = 4.52048
CFS merit scores = 4.60475
CFS merit scores = 4.68705
CFS merit scores = 4.76669
CFS merit scores = 4.8443
CFS merit scores = 4.92033
CFS merit scores = 4.99469
CFS merit scores = 5.06742
CFS merit scores = 5.13866
CFS merit scores = 5.2083
CFS merit scores = 5.27625
CFS merit scores = 5.34258
CFS merit scores = 5.40701
CFS merit scores = 5.4701
CFS merit scores = 5.53165
CFS merit scores = 5.59122
CFS merit scores = 5.64945
CFS merit scores = 5.70497
CFS merit scores = 5.75851
CFS merit scores = 5.81086
CFS merit scores = 5.86114
CFS merit scores = 5.91027
CFS merit scores = 5.95768
CFS merit scores = 6.00392
CFS merit scores = 6.04903
CFS merit scores = 6.09204
CFS merit scores = 6.13331
CFS merit scores = 6.17062
CFS merit scores = 6.20545
CFS merit scores = 6.23802
CFS merit scores = 6.26816
CFS merit scores = 6.29738
CFS merit scores = 6.32666
CFS merit scores = 6.35404
CFS merit scores = 6.3792
CFS merit scores = 6.40281
CFS merit scores = 6.42426
CFS merit scores = 6.44551
CFS merit scores = 6.46547
CFS merit scores = 6.48468
CFS merit scores = 6.50348
CFS merit scores = 6.52204
CFS merit scores = 6.54031
CFS merit scores = 6.55731
CFS merit scores = 6.57399
CFS merit scores = 6.59028
CFS merit scores = 6.60664
CFS merit scores = 6.62214
CFS merit scores = 6.6353
CFS merit scores = 6.64767
CFS merit scores = 6.65839
CFS merit scores = 6.66573
CFS merit scores = 6.67275
CFS merit scores = 6.68011
CFS merit scores = 6.6874
CFS merit scores = 6.69483
CFS merit scores = 6.70227
CFS merit scores = 6.70973
CFS merit scores = 6.71744
CFS merit scores = 6.72507
CFS merit scores = 6.73294
CFS merit scores = 6.74032
CFS merit scores = 6.74778
CFS merit scores = 6.75306
CFS merit scores = 6.75841
CFS merit scores = 6.76356
CFS merit scores = 6.76823
CFS merit scores = 6.77044
CFS merit scores = 6.77291
CFS merit scores = 6.77556
CFS merit scores = 6.77839
CFS merit scores = 6.78124
CFS merit scores = 6.7829
CFS merit scores = 6.78463
CFS merit scores = 6.78612
CFS merit scores = 6.78627
CFS merit scores = 6.78537
CFS merit scores = 6.78484
CFS merit scores = 6.78425
CFS merit scores = 6.78342
CFS merit scores = 6.78286
CFS merit scores = 6.78193
CFS merit scores = 6.78115
CFS merit scores = 6.78068
CFS merit scores = 6.7805
CFS merit scores = 6.77945
CFS merit scores = 6.77779
CFS merit scores = 6.77625
CFS merit scores = 6.77486
CFS merit scores = 6.77342
CFS merit scores = 6.77093
CFS merit scores = 6.76852
CFS merit scores = 6.7659
CFS merit scores = 6.76337
CFS merit scores = 6.7604
CFS merit scores = 6.75723
CFS merit scores = 6.75452
CFS merit scores = 6.74959
CFS merit scores = 6.74495
CFS merit scores = 6.74019
CFS merit scores = 6.73481
CFS merit scores = 6.72955
CFS merit scores = 6.72425
CFS merit scores = 6.7193
CFS merit scores = 6.71455
CFS merit scores = 6.70982
CFS merit scores = 6.70518
CFS merit scores = 6.70057
CFS merit scores = 6.69579
CFS merit scores = 6.69115
CFS merit scores = 6.68673
CFS merit scores = 6.6825
CFS merit scores = 6.67847
CFS merit scores = 6.67461
CFS merit scores = 6.67098
CFS merit scores = 6.66726
CFS merit scores = 6.66382
CFS merit scores = 6.66061
CFS merit scores = 6.65665
CFS merit scores = 6.65245
CFS merit scores = 6.64739
CFS merit scores = 6.64233
CFS merit scores = 6.63697
CFS merit scores = 6.63088
CFS merit scores = 6.62463
CFS merit scores = 6.61856
CFS merit scores = 6.61249
CFS merit scores = 6.60612
CFS merit scores = 6.59982
CFS merit scores = 6.59365
CFS merit scores = 6.58774
CFS merit scores = 6.5821
CFS merit scores = 6.57672
CFS merit scores = 6.57145
CFS merit scores = 6.56612
CFS merit scores = 6.56075
CFS merit scores = 6.55529
CFS merit scores = 6.54999
CFS merit scores = 6.54446
CFS merit scores = 6.53815
CFS merit scores = 6.53196
CFS merit scores = 6.5257
CFS merit scores = 6.51952
CFS merit scores = 6.51295
CFS merit scores = 6.50629
CFS merit scores = 6.49988
CFS merit scores = 6.49359
CFS merit scores = 6.48685
CFS merit scores = 6.47999
CFS merit scores = 6.47287
CFS merit scores = 6.46595
CFS merit scores = 6.45914
CFS merit scores = 6.45252
CFS merit scores = 6.44604
CFS merit scores = 6.43967
CFS merit scores = 6.43347
CFS merit scores = 6.42708
CFS merit scores = 6.42067
CFS merit scores = 6.41408
CFS merit scores = 6.40751
CFS merit scores = 6.401
CFS merit scores = 6.39408
CFS merit scores = 6.38698
CFS merit scores = 6.38008
CFS merit scores = 6.37327
CFS merit scores = 6.36655
CFS merit scores = 6.35985
CFS merit scores = 6.35264
CFS merit scores = 6.3455
CFS merit scores = 6.33858
CFS merit scores = 6.33162
CFS merit scores = 6.32468
CFS merit scores = 6.31767
CFS merit scores = 6.31071
CFS merit scores = 6.3039
CFS merit scores = 6.29704
CFS merit scores = 6.29024
CFS merit scores = 6.28338
CFS merit scores = 6.27663
CFS merit scores = 6.27004
CFS merit scores = 6.2636
CFS merit scores = 6.25707
CFS merit scores = 6.25052
CFS merit scores = 6.24356
CFS merit scores = 6.23654
CFS merit scores = 6.22946
CFS merit scores = 6.22245
CFS merit scores = 6.2155
CFS merit scores = 6.20871
CFS merit scores = 6.20188
CFS merit scores = 6.19495
CFS merit scores = 6.18795
CFS merit scores = 6.18097
CFS merit scores = 6.17398
CFS merit scores = 6.16702
CFS merit scores = 6.1602
CFS merit scores = 6.15355
CFS merit scores = 6.14681
CFS merit scores = 6.14026
CFS merit scores = 6.13381
CFS merit scores = 6.12729
CFS merit scores = 6.12053
CFS merit scores = 6.11344
CFS merit scores = 6.10649
CFS merit scores = 6.09969
CFS merit scores = 6.09306
CFS merit scores = 6.0865
CFS merit scores = 6.07957
CFS merit scores = 6.0727
CFS merit scores = 6.06588
CFS merit scores = 6.05913
CFS merit scores = 6.05231
CFS merit scores = 6.04551
CFS merit scores = 6.03871
CFS merit scores = 6.03198
CFS merit scores = 6.02501
CFS merit scores = 6.01751
CFS merit scores = 6.01014
CFS merit scores = 6.00288
CFS merit scores = 5.9957
CFS merit scores = 5.98857
CFS merit scores = 5.98155
CFS merit scores = 5.97424
CFS merit scores = 5.96702
CFS merit scores = 5.95961
CFS merit scores = 5.95216
CFS merit scores = 5.94484
CFS merit scores = 5.93764
CFS merit scores = 5.93054
CFS merit scores = 5.92313
CFS merit scores = 5.91585
CFS merit scores = 5.90866
CFS merit scores = 5.90156
CFS merit scores = 5.89459
CFS merit scores = 5.8876
CFS merit scores = 5.88047
CFS merit scores = 5.87333
CFS merit scores = 5.86635
CFS merit scores = 5.85947
CFS merit scores = 5.85258
CFS merit scores = 5.84573
CFS merit scores = 5.83898
CFS merit scores = 5.83226
CFS merit scores = 5.82561
CFS merit scores = 5.81905
CFS merit scores = 5.81258
CFS merit scores = 5.80622
CFS merit scores = 5.79992
CFS merit scores = 5.79368
CFS merit scores = 5.78729
CFS merit scores = 5.78092
CFS merit scores = 5.77464
CFS merit scores = 5.76838
CFS merit scores = 5.76218
CFS merit scores = 5.75609
CFS merit scores = 5.74994
CFS merit scores = 5.74393
CFS merit scores = 5.7378
CFS merit scores = 5.73171
CFS merit scores = 5.7256
CFS merit scores = 5.71959
CFS merit scores = 5.71366
CFS merit scores = 5.70776
CFS merit scores = 5.7018
CFS merit scores = 5.6959
CFS merit scores = 5.68994
CFS merit scores = 5.68397
CFS merit scores = 5.6781
CFS merit scores = 5.67232
CFS merit scores = 5.66646
CFS merit scores = 5.66069
CFS merit scores = 5.65484
CFS merit scores = 5.64902
CFS merit scores = 5.64331
CFS merit scores = 5.63747
CFS merit scores = 5.63177
CFS merit scores = 5.626
CFS merit scores = 5.62029
CFS merit scores = 5.61457
CFS merit scores = 5.6089
CFS merit scores = 5.60327
CFS merit scores = 5.59767
CFS merit scores = 5.59199
CFS merit scores = 5.58632
CFS merit scores = 5.58071
CFS merit scores = 5.57501
CFS merit scores = 5.56939
CFS merit scores = 5.56383
CFS merit scores = 5.55836
CFS merit scores = 5.55288
CFS merit scores = 5.54731
CFS merit scores = 5.54183
CFS merit scores = 5.53646
CFS merit scores = 5.53097
CFS merit scores = 5.52559
CFS merit scores = 5.52013
CFS merit scores = 5.51478
CFS merit scores = 5.50935
CFS merit scores = 5.50402
CFS merit scores = 5.49874
CFS merit scores = 5.49347
CFS merit scores = 5.48826
CFS merit scores = 5.4831
CFS merit scores = 5.47777
CFS merit scores = 5.47253
CFS merit scores = 5.46725
CFS merit scores = 5.46204
CFS merit scores = 5.45687
CFS merit scores = 5.45169
CFS merit scores = 5.44659
CFS merit scores = 5.44151
CFS merit scores = 5.43643
CFS merit scores = 5.43143
CFS merit scores = 5.42637
CFS merit scores = 5.42126
CFS merit scores = 5.41625
CFS merit scores = 5.41109
CFS merit scores = 5.4059
CFS merit scores = 5.4008
CFS merit scores = 5.3958
CFS merit scores = 5.39073
CFS merit scores = 5.38575
CFS merit scores = 5.38072
CFS merit scores = 5.37542
CFS merit scores = 5.37019
CFS merit scores = 5.36499
CFS merit scores = 5.35979
CFS merit scores = 5.35457
CFS merit scores = 5.34944
CFS merit scores = 5.34439
CFS merit scores = 5.33928
CFS merit scores = 5.33409
CFS merit scores = 5.32889
CFS merit scores = 5.3237
CFS merit scores = 5.31859
CFS merit scores = 5.31345
CFS merit scores = 5.30834
CFS merit scores = 5.30318
CFS merit scores = 5.29793
CFS merit scores = 5.29276
CFS merit scores = 5.28753
CFS merit scores = 5.28238
CFS merit scores = 5.27728
CFS merit scores = 5.27208
CFS merit scores = 5.26693
CFS merit scores = 5.26171
CFS merit scores = 5.25654
CFS merit scores = 5.2514
CFS merit scores = 5.24622
CFS merit scores = 5.241
CFS merit scores = 5.23578
CFS merit scores = 5.23062
CFS merit scores = 5.22542
CFS merit scores = 5.22027
CFS merit scores = 5.21515
CFS merit scores = 5.20995
CFS merit scores = 5.20481
CFS merit scores = 5.19968
CFS merit scores = 5.19458
CFS merit scores = 5.18932
CFS merit scores = 5.18414
CFS merit scores = 5.17889
CFS merit scores = 5.17363
CFS merit scores = 5.16839
CFS merit scores = 5.16318
CFS merit scores = 5.15798
CFS merit scores = 5.15283
CFS merit scores = 5.14773
CFS merit scores = 5.14247
CFS merit scores = 5.13718
CFS merit scores = 5.13195
CFS merit scores = 5.12654
CFS merit scores = 5.12103
CFS merit scores = 5.11554
CFS merit scores = 5.11011
CFS merit scores = 5.10453
CFS merit scores = 5.09893
CFS merit scores = 5.09343
CFS merit scores = 5.08775
CFS merit scores = 5.08214
CFS merit scores = 5.07641
CFS merit scores = 5.07068
CFS merit scores = 5.06489
CFS merit scores = 5.05907
CFS merit scores = 5.05321
CFS merit scores = 5.04721
CFS merit scores = 5.04104
CFS merit scores = 5.03495
CFS merit scores = 5.02888
CFS merit scores = 5.02279
CFS merit scores = 5.01658
CFS merit scores = 5.01012
CFS merit scores = 5.00365
CFS merit scores = 4.99719
CFS merit scores = 4.99046
CFS merit scores = 4.98372
CFS merit scores = 4.97699
CFS merit scores = 4.9703
CFS merit scores = 4.9636
CFS merit scores = 4.95669
CFS merit scores = 4.94971
CFS merit scores = 4.94251
CFS merit scores = 4.93526
CFS merit scores = 4.928
CFS merit scores = 4.92083
CFS merit scores = 4.91348
CFS merit scores = 4.90613
CFS merit scores = 4.89872
CFS merit scores = 4.89124
CFS merit scores = 4.88376
CFS merit scores = 4.87626
CFS merit scores = 4.86856
CFS merit scores = 4.86093
CFS merit scores = 4.8529
CFS merit scores = 4.84491
CFS merit scores = 4.83696
CFS merit scores = 4.82886
CFS merit scores = 4.82057
CFS merit scores = 4.81231
CFS merit scores = 4.80404
CFS merit scores = 4.79501
CFS merit scores = 4.78591
CFS merit scores = 4.77691
CFS merit scores = 4.76792
CFS merit scores = 4.75728
CFS merit scores = 4.74137
cnt = 1	feature = 62	correl = -0.31031	descr = Gibbs_of_Target_Sequence__Pos_19_Step_1
cnt = 2	feature = 618	correl = -0.209582	descr = N_Gram_TCTC
cnt = 3	feature = 554	correl = 0.0827932	descr = N_Gram_GTTCC
cnt = 4	feature = 228	correl = -0.0860007	descr = N_Gram_ATACT
cnt = 5	feature = 357	correl = 0.0705788	descr = N_Gram_CGTGA
cnt = 6	feature = 545	correl = 0.0571925	descr = N_Gram_GTGCG
cnt = 7	feature = 339	correl = -0.0491935	descr = N_Gram_CGCTG
cnt = 8	feature = 406	correl = 0.0452153	descr = N_Gram_GACAG
cnt = 9	feature = 335	correl = 0.0452153	descr = N_Gram_CGCCA
cnt = 10	feature = 613	correl = 0.0945333	descr = N_Gram_TCGGC
cnt = 11	feature = 529	correl = 0.0505135	descr = N_Gram_GTATA
cnt = 12	feature = 609	correl = 0.0804424	descr = N_Gram_TCGAC
cnt = 13	feature = 399	correl = 0.0684652	descr = N_Gram_GAAAC
cnt = 14	feature = 365	correl = 0.0452153	descr = N_Gram_CTAAA
cnt = 15	feature = 527	correl = 0.0486508	descr = N_Gram_GTAAA
cnt = 16	feature = 671	correl = 0.073979	descr = N_Gram_TTCAA
cnt = 17	feature = 640	correl = 0.0522607	descr = N_Gram_TGCCG
cnt = 18	feature = 471	correl = 0.0452153	descr = N_Gram_GCGTA
cnt = 19	feature = 631	correl = -0.0611613	descr = N_Gram_TGAGA
cnt = 20	feature = 407	correl = -0.0682308	descr = N_Gram_GACCC
cnt = 21	feature = 563	correl = -0.0463753	descr = N_Gram_TAACG
cnt = 22	feature = 244	correl = -0.0454018	descr = N_Gram_ATGCA
cnt = 23	feature = 448	correl = -0.0451129	descr = N_Gram_GCATG
cnt = 24	feature = 611	correl = -0.0491935	descr = N_Gram_TCGCA
cnt = 25	feature = 628	correl = 0.0513395	descr = N_Gram_TGAAA
cnt = 26	feature = 400	correl = 0.101525	descr = N_Gram_GAAAG
cnt = 27	feature = 305	correl = 0.114852	descr = N_Gram_CCCCC
cnt = 28	feature = 426	correl = -0.0556744	descr = N_Gram_GATCG
cnt = 29	feature = 306	correl = 0.0452153	descr = N_Gram_CCCCG
cnt = 30	feature = 552	correl = 0.088939	descr = N_Gram_GTTAA
cnt = 31	feature = 231	correl = 0.0716851	descr = N_Gram_ATAGT
cnt = 32	feature = 651	correl = 0.0762429	descr = N_Gram_TGGGG
cnt = 33	feature = 688	correl = 0.0849871	descr = N_Gram_TTGTG
cnt = 34	feature = 572	correl = 0.045862	descr = N_Gram_TAGAC
cnt = 35	feature = 210	correl = -0.0496904	descr = N_Gram_AGGGC
cnt = 36	feature = 599	correl = 0.061186	descr = N_Gram_TCCCA
cnt = 37	feature = 420	correl = 0.0939614	descr = N_Gram_GAGTC
cnt = 38	feature = 579	correl = 0.0755747	descr = N_Gram_TATAT
cnt = 39	feature = 366	correl = 0.0566459	descr = N_Gram_CTACT
cnt = 40	feature = 600	correl = 0.0471599	descr = N_Gram_TCCGA
cnt = 41	feature = 286	correl = -0.0522777	descr = N_Gram_CATAT
cnt = 42	feature = 612	correl = 0.0739016	descr = N_Gram_TCGGA
cnt = 43	feature = 557	correl = 0.0450469	descr = N_Gram_GTTGC
cnt = 44	feature = 521	correl = -0.0442555	descr = N_Gram_GGGTT
cnt = 45	feature = 312	correl = 0.0709082	descr = N_Gram_CCGGC
cnt = 46	feature = 520	correl = 0.0570243	descr = N_Gram_GGGTC
cnt = 47	feature = 322	correl = 0.0440555	descr = N_Gram_CCTCT
cnt = 48	feature = 463	correl = 0.0447646	descr = N_Gram_GCGAG
cnt = 49	feature = 553	correl = -0.0519099	descr = N_Gram_GTTAC
cnt = 50	feature = 324	correl = 0.0669036	descr = N_Gram_CCTGC
cnt = 51	feature = 251	correl = -0.0752	descr = N_Gram_ATTAC
cnt = 52	feature = 687	correl = -0.0537445	descr = N_Gram_TTGGA
cnt = 53	feature = 317	correl = -0.0486993	descr = N_Gram_CCGTC
cnt = 54	feature = 674	correl = 0.0446517	descr = N_Gram_TTCGA
cnt = 55	feature = 621	correl = 0.0483682	descr = N_Gram_TCTCG
cnt = 56	feature = 353	correl = -0.0701527	descr = N_Gram_CGTAA
cnt = 57	feature = 461	correl = 0.152783	descr = N_Gram_GCCTT
cnt = 58	feature = 532	correl = -0.0510266	descr = N_Gram_GTCAA
cnt = 59	feature = 604	correl = 0.0556281	descr = N_Gram_TCCTA
cnt = 60	feature = 468	correl = 0.0659829	descr = N_Gram_GCGGG
cnt = 61	feature = 362	correl = 0.113593	descr = N_Gram_CGTTT
cnt = 62	feature = 291	correl = -0.0497901	descr = N_Gram_CATGC
cnt = 63	feature = 404	correl = 0.0534807	descr = N_Gram_GAATC
cnt = 64	feature = 666	correl = -0.0561891	descr = N_Gram_TTACC
cnt = 65	feature = 226	correl = -0.136112	descr = N_Gram_ATAAG
cnt = 66	feature = 614	correl = -0.0741793	descr = N_Gram_TCGGG
cnt = 67	feature = 304	correl = 0.084172	descr = N_Gram_CCCAC
cnt = 68	feature = 437	correl = 0.0610067	descr = N_Gram_GCAAA
cnt = 69	feature = 212	correl = 0.0443785	descr = N_Gram_AGGTT
cnt = 70	feature = 493	correl = 0.0656774	descr = N_Gram_GGATT
cnt = 71	feature = 209	correl = -0.0562116	descr = N_Gram_AGGCT
cnt = 72	feature = 409	correl = -0.063562	descr = N_Gram_GACCT
cnt = 73	feature = 555	correl = -0.0483674	descr = N_Gram_GTTCG
cnt = 74	feature = 548	correl = 0.13874	descr = N_Gram_GTGGC
cnt = 75	feature = 491	correl = 0.0897147	descr = N_Gram_GGAGT
cnt = 76	feature = 267	correl = 0.0597923	descr = N_Gram_CACAT
cnt = 77	feature = 573	correl = -0.050698	descr = N_Gram_TAGAT
cnt = 78	feature = 160	correl = 0.0629792	descr = N_Gram_ACAGG
cnt = 79	feature = 412	correl = 0.0967246	descr = N_Gram_GACTA
cnt = 80	feature = 512	correl = 0.0519346	descr = N_Gram_GGGCA
cnt = 81	feature = 577	correl = 0.0446861	descr = N_Gram_TAGTG
cnt = 82	feature = 423	correl = 0.0460437	descr = N_Gram_GATAC
cnt = 83	feature = 525	correl = -0.0538694	descr = N_Gram_GGTGT
cnt = 84	feature = 664	correl = -0.0542518	descr = N_Gram_TTAAT
cnt = 85	feature = 455	correl = 0.061349	descr = N_Gram_GCCCG
cnt = 86	feature = 451	correl = -0.0448584	descr = N_Gram_GCCAA
cnt = 87	feature = 410	correl = 0.088939	descr = N_Gram_GACGG
cnt = 88	feature = 584	correl = 0.0766128	descr = N_Gram_TCAAA
cnt = 89	feature = 392	correl = -0.132209	descr = N_Gram_CTTGC
cnt = 90	feature = 237	correl = -0.0491935	descr = N_Gram_ATCGC
cnt = 91	feature = 441	correl = 0.0831887	descr = N_Gram_GCACT
cnt = 92	feature = 402	correl = -0.0439824	descr = N_Gram_GAAGG
cnt = 93	feature = 456	correl = -0.0466652	descr = N_Gram_GCCCT
cnt = 94	feature = 483	correl = 0.120941	descr = N_Gram_GGAAA
cnt = 95	feature = 295	correl = 0.0625274	descr = N_Gram_CCACC
cnt = 96	feature = 265	correl = 0.0524058	descr = N_Gram_CAATA
cnt = 97	feature = 220	correl = 0.088939	descr = N_Gram_AGTTA
cnt = 98	feature = 558	correl = 0.0490356	descr = N_Gram_GTTGG
cnt = 99	feature = 617	correl = 0.0566459	descr = N_Gram_TCTAC
cnt = 100	feature = 681	correl = -0.0595496	descr = N_Gram_TTGAA
cnt = 101	feature = 632	correl = 0.0438967	descr = N_Gram_TGAGT
cnt = 102	feature = 504	correl = 0.061944	descr = N_Gram_GGCTC
cnt = 103	feature = 347	correl = 0.067119	descr = N_Gram_CGGCG
cnt = 104	feature = 276	correl = 0.0547211	descr = N_Gram_CAGCC
cnt = 105	feature = 211	correl = 0.0784616	descr = N_Gram_AGGGG
cnt = 106	feature = 484	correl = -0.0496958	descr = N_Gram_GGAAC
cnt = 107	feature = 501	correl = 0.100886	descr = N_Gram_GGCGC
cnt = 108	feature = 447	correl = 0.0947159	descr = N_Gram_GCATC
cnt = 109	feature = 277	correl = 0.0780894	descr = N_Gram_CAGCG
cnt = 110	feature = 318	correl = 0.102805	descr = N_Gram_CCGTG
cnt = 111	feature = 232	correl = 0.0862097	descr = N_Gram_ATATA
cnt = 112	feature = 387	correl = -0.111145	descr = N_Gram_CTTAT
cnt = 113	feature = 650	correl = 0.0533849	descr = N_Gram_TGGGA
cnt = 114	feature = 323	correl = 0.0600602	descr = N_Gram_CCTGA
cnt = 115	feature = 207	correl = 0.0453326	descr = N_Gram_AGGCC
cnt = 116	feature = 630	correl = 0.0459658	descr = N_Gram_TGACA
cnt = 117	feature = 225	correl = -0.0440871	descr = N_Gram_ATAAC
cnt = 118	feature = 645	correl = 0.0891381	descr = N_Gram_TGGAG
cnt = 119	feature = 308	correl = 0.0689923	descr = N_Gram_CCCGC
cnt = 120	feature = 275	correl = 0.0470806	descr = N_Gram_CAGCA
cnt = 121	feature = 635	correl = -0.048706	descr = N_Gram_TGATC
cnt = 122	feature = 610	correl = -0.0908316	descr = N_Gram_TCGAG
cnt = 123	feature = 523	correl = 0.0686204	descr = N_Gram_GGTCA
cnt = 124	feature = 660	correl = 0.0509119	descr = N_Gram_TGTGT
cnt = 125	feature = 361	correl = -0.0474185	descr = N_Gram_CGTTC
cnt = 126	feature = 345	correl = 0.105894	descr = N_Gram_CGGCA
cnt = 127	feature = 321	correl = -0.0938671	descr = N_Gram_CCTCC
cnt = 128	feature = 469	correl = 0.0652256	descr = N_Gram_GCGGT
cnt = 129	feature = 424	correl = 0.0663212	descr = N_Gram_GATAT
cnt = 130	feature = 309	correl = 0.0515678	descr = N_Gram_CCCGG
cnt = 131	feature = 281	correl = 0.0813157	descr = N_Gram_CAGGC
cnt = 132	feature = 514	correl = 0.0779741	descr = N_Gram_GGGCG
cnt = 133	feature = 274	correl = -0.0455864	descr = N_Gram_CACTG
cnt = 134	feature = 432	correl = -0.0740815	descr = N_Gram_GATTA
cnt = 135	feature = 238	correl = -0.104324	descr = N_Gram_ATCGG
cnt = 136	feature = 214	correl = 0.125266	descr = N_Gram_AGTAA
cnt = 137	feature = 332	correl = -0.0610882	descr = N_Gram_CGATC
cnt = 138	feature = 219	correl = 0.105505	descr = N_Gram_AGTGT
cnt = 139	feature = 360	correl = 0.0539643	descr = N_Gram_CGTGT
cnt = 140	feature = 442	correl = -0.0643899	descr = N_Gram_GCAGA
cnt = 141	feature = 351	correl = -0.0731294	descr = N_Gram_CGGTA
cnt = 142	feature = 505	correl = 0.132381	descr = N_Gram_GGCTT
cnt = 143	feature = 389	correl = 0.0497046	descr = N_Gram_CTTCC
cnt = 144	feature = 319	correl = 0.0585777	descr = N_Gram_CCTA
cnt = 145	feature = 230	correl = 0.0470591	descr = N_Gram_ATAGC
cnt = 146	feature = 280	correl = 0.086195	descr = N_Gram_CAGGA
cnt = 147	feature = 546	correl = 0.0847198	descr = N_Gram_GTGCT
cnt = 148	feature = 266	correl = 0.0836267	descr = N_Gram_CACAG
cnt = 149	feature = 634	correl = 0.0542973	descr = N_Gram_TGATA
cnt = 150	feature = 342	correl = 0.0640402	descr = N_Gram_CGGAA
cnt = 151	feature = 601	correl = -0.0746333	descr = N_Gram_TCCGC
cnt = 152	feature = 543	correl = 0.0615468	descr = N_Gram_GTGAC
cnt = 153	feature = 538	correl = 0.0989123	descr = N_Gram_GTCGG
cnt = 154	feature = 343	correl = 0.0581897	descr = N_Gram_CGGAC
cnt = 155	feature = 327	correl = -0.0457862	descr = N_Gram_CGAC
cnt = 156	feature = 429	correl = -0.0578841	descr = N_Gram_GATGC
cnt = 157	feature = 578	correl = -0.0500121	descr = N_Gram_TATAC
cnt = 158	feature = 575	correl = -0.0519719	descr = N_Gram_TAGCC
cnt = 159	feature = 433	correl = 0.0488055	descr = N_Gram_GATTG
cnt = 160	feature = 653	correl = 0.055239	descr = N_Gram_TGGTA
cnt = 161	feature = 419	correl = 0.0464714	descr = N_Gram_GAGGT
cnt = 162	feature = 499	correl = 0.150855	descr = N_Gram_GGCCT
cnt = 163	feature = 473	correl = 0.0952818	descr = N_Gram_GCGTG
cnt = 164	feature = 206	correl = 0.0852223	descr = N_Gram_AGGCA
cnt = 165	feature = 615	correl = -0.0510315	descr = N_Gram_TCGTC
cnt = 166	feature = 397	correl = 0.0822662	descr = N_Gram_CTTTG
cnt = 167	feature = 655	correl = -0.066847	descr = N_Gram_TGTCA
cnt = 168	feature = 518	correl = 0.0519346	descr = N_Gram_GGGGG
cnt = 169	feature = 526	correl = 0.057652	descr = N_Gram_GGTTG
cnt = 170	feature = 536	correl = -0.0826746	descr = N_Gram_GTCGA
cnt = 171	feature = 460	correl = 0.0641225	descr = N_Gram_GCCTC
cnt = 172	feature = 458	correl = 0.0725619	descr = N_Gram_GCCGG
cnt = 173	feature = 574	correl = 0.0883375	descr = N_Gram_TAGCA
cnt = 174	feature = 453	correl = 0.0512733	descr = N_Gram_GCCAT
cnt = 175	feature = 551	correl = 0.0559484	descr = N_Gram_GTGTG
cnt = 176	feature = 595	correl = 0.0846375	descr = N_Gram_TCCAA
cnt = 177	feature = 656	correl = 0.0523178	descr = N_Gram_TGTCC
cnt = 178	feature = 565	correl = -0.0511209	descr = N_Gram_TAAGA
cnt = 179	feature = 466	correl = 0.052261	descr = N_Gram_GCGGA
cnt = 180	feature = 624	correl = -0.109772	descr = N_Gram_TCTTA
cnt = 181	feature = 303	correl = 0.0538727	descr = N_Gram_CCCAA
cnt = 182	feature = 235	correl = -0.0513973	descr = N_Gram_ATCCT
cnt = 183	feature = 492	correl = -0.0766675	descr = N_Gram_GGATC
cnt = 184	feature = 467	correl = 0.0713413	descr = N_Gram_GCGGC
cnt = 185	feature = 247	correl = 0.0737142	descr = N_Gram_ATGGG
cnt = 186	feature = 284	correl = 0.132752	descr = N_Gram_CAGTG
cnt = 187	feature = 528	correl = 0.048611	descr = N_Gram_GTAGT
cnt = 188	feature = 408	correl = 0.0674867	descr = N_Gram_GACCG
cnt = 189	feature = 646	correl = 0.087776	descr = N_Gram_TGGCC
cnt = 190	feature = 413	correl = -0.0683846	descr = N_Gram_GACTG
cnt = 191	feature = 378	correl = 0.0598995	descr = N_Gram_CTCTA
cnt = 192	feature = 394	correl = 0.078722	descr = N_Gram_CTTGT
cnt = 193	feature = 479	correl = 0.0808935	descr = N_Gram_GCTGG
cnt = 194	feature = 488	correl = 0.0988439	descr = N_Gram_GGACG
cnt = 195	feature = 283	correl = 0.0738002	descr = N_Gram_CAGTA
cnt = 196	feature = 659	correl = 0.106172	descr = N_Gram_TGTGG
cnt = 197	feature = 540	correl = -0.0954529	descr = N_Gram_GTCTT
cnt = 198	feature = 379	correl = -0.0931367	descr = N_Gram_CTCTC
cnt = 199	feature = 675	correl = -0.0595496	descr = N_Gram_TTCGG
cnt = 200	feature = 644	correl = -0.0507403	descr = N_Gram_TGGAA
cnt = 201	feature = 368	correl = 0.106119	descr = N_Gram_CTAT
cnt = 202	feature = 686	correl = -0.136441	descr = N_Gram_TTGCG
cnt = 203	feature = 416	correl = 0.0978394	descr = N_Gram_GAGCT
cnt = 204	feature = 270	correl = 0.0746547	descr = N_Gram_CACCT
cnt = 205	feature = 475	correl = 0.0781606	descr = N_Gram_GCTCA
cnt = 206	feature = 289	correl = -0.0859895	descr = N_Gram_CATCG
cnt = 207	feature = 568	correl = -0.0594411	descr = N_Gram_TAATC
cnt = 208	feature = 522	correl = -0.0564729	descr = N_Gram_GGTAA
cnt = 209	feature = 510	correl = 0.104254	descr = N_Gram_GGGAG
cnt = 210	feature = 352	correl = 0.058078	descr = N_Gram_CGGTT
cnt = 211	feature = 395	correl = 0.0732961	descr = N_Gram_CTTTA
cnt = 212	feature = 255	correl = -0.0809794	descr = N_Gram_ATTTG
cnt = 213	feature = 592	correl = -0.0487767	descr = N_Gram_TCATG
cnt = 214	feature = 440	correl = 0.0607242	descr = N_Gram_GCAC
cnt = 215	feature = 626	correl = -0.0587221	descr = N_Gram_TCTTG
cnt = 216	feature = 478	correl = 0.0840173	descr = N_Gram_GCTGC
cnt = 217	feature = 242	correl = -0.0560284	descr = N_Gram_ATGAT
cnt = 218	feature = 509	correl = 0.10652	descr = N_Gram_GGGAC
cnt = 219	feature = 384	correl = 0.0480098	descr = N_Gram_CTGTG
cnt = 220	feature = 454	correl = 0.0640847	descr = N_Gram_GCCCA
cnt = 221	feature = 445	correl = 0.0505385	descr = N_Gram_GCAGT
cnt = 222	feature = 380	correl = -0.0503763	descr = N_Gram_CTCTT
cnt = 223	feature = 222	correl = -0.0890047	descr = N_Gram_AGTTT
cnt = 224	feature = 217	correl = -0.145963	descr = N_Gram_AGTCT
cnt = 225	feature = 673	correl = 0.0786101	descr = N_Gram_TTCCA
cnt = 226	feature = 636	correl = -0.110124	descr = N_Gram_TGATT
cnt = 227	feature = 654	correl = 0.052057	descr = N_Gram_TGGTC
cnt = 228	feature = 336	correl = 0.083616	descr = N_Gram_CGCCG
cnt = 229	feature = 490	correl = 0.115215	descr = N_Gram_GGAGC
cnt = 230	feature = 290	correl = 0.0909964	descr = N_Gram_CATCT
cnt = 231	feature = 647	correl = -0.0854219	descr = N_Gram_TGGCG
cnt = 232	feature = 337	correl = 0.0521346	descr = N_Gram_CGCGG
cnt = 233	feature = 398	correl = 0.0806125	descr = N_Gram_GAAA
cnt = 234	feature = 605	correl = -0.0844334	descr = N_Gram_TCCTC
cnt = 235	feature = 264	correl = 0.0446953	descr = N_Gram_CAAT
cnt = 236	feature = 596	correl = -0.0518106	descr = N_Gram_TCCAC
cnt = 237	feature = 648	correl = 0.128811	descr = N_Gram_TGGCT
cnt = 238	feature = 278	correl = -0.129662	descr = N_Gram_CAGCT
cnt = 239	feature = 496	correl = 0.0643245	descr = N_Gram_GGCAT
cnt = 240	feature = 502	correl = 0.0971136	descr = N_Gram_GGCGG
cnt = 241	feature = 272	correl = -0.0670345	descr = N_Gram_CACGA
cnt = 242	feature = 695	correl = -0.0878469	descr = N_Gram_TTTGG
cnt = 243	feature = 136	correl = -0.0662508	descr = N_Gram_AAGAC
cnt = 244	feature = 373	correl = -0.0894282	descr = N_Gram_CTCAT
cnt = 245	feature = 588	correl = 0.11026	descr = N_Gram_TCAGT
cnt = 246	feature = 598	correl = 0.0540967	descr = N_Gram_TCCC
cnt = 247	feature = 485	correl = 0.05273	descr = N_Gram_GGAAG
cnt = 248	feature = 428	correl = -0.0460328	descr = N_Gram_GATGA
cnt = 249	feature = 472	correl = -0.113988	descr = N_Gram_GCGTC
cnt = 250	feature = 325	correl = -0.0742046	descr = N_Gram_CCTTC
cnt = 251	feature = 15	correl = -0.130346	descr = Position_Specific_Bin_Base_5_Base_A
cnt = 252	feature = 250	correl = -0.0592952	descr = N_Gram_ATTA
cnt = 253	feature = 40	correl = -0.0449371	descr = Position_Specific_Bin_Base_16_Base_T
cnt = 254	feature = 587	correl = 0.0813337	descr = N_Gram_TCAGC
cnt = 255	feature = 26	correl = -0.0833421	descr = Position_Specific_Bin_Base_11_Base_G
cnt = 256	feature = 42	correl = 0.0874884	descr = Position_Specific_Bin_Base_17_Base_C
cnt = 257	feature = 383	correl = 0.100553	descr = N_Gram_CTGCA
cnt = 258	feature = 436	correl = 0.13063	descr = N_Gram_GCAA
cnt = 259	feature = 487	correl = 0.121658	descr = N_Gram_GGACC
cnt = 260	feature = 301	correl = 0.0672829	descr = N_Gram_CCATC
cnt = 261	feature = 556	correl = -0.0707019	descr = N_Gram_GTTCT
cnt = 262	feature = 350	correl = 0.141297	descr = N_Gram_CGGGC
cnt = 263	feature = 689	correl = 0.0517958	descr = N_Gram_TTGTT
cnt = 264	feature = 498	correl = 0.0886749	descr = N_Gram_GGCCA
cnt = 265	feature = 261	correl = 0.0686381	descr = N_Gram_CAAG
cnt = 266	feature = 580	correl = -0.0487824	descr = N_Gram_TATC
cnt = 267	feature = 602	correl = -0.0850017	descr = N_Gram_TCCGG
cnt = 268	feature = 248	correl = 0.0582133	descr = N_Gram_ATGT
cnt = 269	feature = 35	correl = 0.113988	descr = Position_Specific_Bin_Base_14_Base_T
cnt = 270	feature = 29	correl = 0.106737	descr = Position_Specific_Bin_Base_12_Base_G
cnt = 271	feature = 576	correl = 0.0535774	descr = N_Gram_TAGT
cnt = 272	feature = 25	correl = 0.0520239	descr = Position_Specific_Bin_Base_10_Base_T
cnt = 273	feature = 208	correl = 0.102984	descr = N_Gram_AGGCG
cnt = 274	feature = 386	correl = -0.0510798	descr = N_Gram_CTTA
cnt = 275	feature = 649	correl = 0.0761694	descr = N_Gram_TGGG
cnt = 276	feature = 18	correl = -0.123245	descr = Position_Specific_Bin_Base_6_Base_A
cnt = 277	feature = 43	correl = 0.050122	descr = Position_Specific_Bin_Base_17_Base_G
cnt = 278	feature = 288	correl = 0.109511	descr = N_Gram_CATCC
cnt = 279	feature = 13	correl = -0.0653391	descr = Position_Specific_Bin_Base_4_Base_A
cnt = 280	feature = 542	correl = 0.0481484	descr = N_Gram_GTGA
cnt = 281	feature = 20	correl = -0.0468062	descr = Position_Specific_Bin_Base_7_Base_A
cnt = 282	feature = 33	correl = -0.0668403	descr = Position_Specific_Bin_Base_13_Base_G
cnt = 283	feature = 30	correl = -0.132447	descr = Position_Specific_Bin_Base_12_Base_T
cnt = 284	feature = 36	correl = -0.0639954	descr = Position_Specific_Bin_Base_15_Base_A
cnt = 285	feature = 11	correl = -0.0540301	descr = Position_Specific_Bin_Base_3_Base_A
cnt = 286	feature = 641	correl = -0.125891	descr = N_Gram_TGCG
cnt = 287	feature = 24	correl = -0.0597786	descr = Position_Specific_Bin_Base_9_Base_T
cnt = 288	feature = 457	correl = 0.0762421	descr = N_Gram_GCCG
cnt = 289	feature = 391	correl = -0.0741187	descr = N_Gram_CTTGA
cnt = 290	feature = 252	correl = 0.0521577	descr = N_Gram_ATTG
cnt = 291	feature = 422	correl = 0.0518303	descr = N_Gram_GATA
cnt = 292	feature = 73	correl = 0.0860118	descr = Fold_of_RNAi_Sequence_Pos_9
cnt = 293	feature = 41	correl = -0.0628028	descr = Position_Specific_Bin_Base_17_Base_A
cnt = 294	feature = 403	correl = -0.0573214	descr = N_Gram_GAAGT
cnt = 295	feature = 597	correl = -0.132919	descr = N_Gram_TCCAG
cnt = 296	feature = 23	correl = 0.0587341	descr = Position_Specific_Bin_Base_9_Base_G
cnt = 297	feature = 39	correl = 0.115459	descr = Position_Specific_Bin_Base_16_Base_C
cnt = 298	feature = 74	correl = 0.0734376	descr = Fold_of_RNAi_Sequence_Pos_11
cnt = 299	feature = 9	correl = -0.0733006	descr = Position_Specific_Bin_Base_2_Base_G
cnt = 300	feature = 34	correl = -0.10072	descr = Position_Specific_Bin_Base_14_Base_A
cnt = 301	feature = 234	correl = -0.0457992	descr = N_Gram_ATCCA
cnt = 302	feature = 46	correl = 0.143566	descr = Position_Specific_Bin_Base_18_Base_C
cnt = 303	feature = 12	correl = 0.0808468	descr = Position_Specific_Bin_Base_3_Base_C
cnt = 304	feature = 608	correl = -0.0700894	descr = N_Gram_TCGA
cnt = 305	feature = 356	correl = 0.164586	descr = N_Gram_CGTG
cnt = 306	feature = 619	correl = -0.0873073	descr = N_Gram_TCTCA
cnt = 307	feature = 14	correl = 0.0556579	descr = Position_Specific_Bin_Base_4_Base_C
cnt = 308	feature = 313	correl = 0.109626	descr = N_Gram_CCGGG
cnt = 309	feature = 51	correl = 0.253534	descr = Gibbs_of_Target_Sequence__Pos_2_Step_1
cnt = 310	feature = 665	correl = -0.0522481	descr = N_Gram_TTAC
cnt = 311	feature = 44	correl = -0.064086	descr = Position_Specific_Bin_Base_17_Base_T
cnt = 312	feature = 10	correl = 0.10045	descr = Position_Specific_Bin_Base_2_Base_T
cnt = 313	feature = 229	correl = 0.0499464	descr = N_Gram_ATAG
cnt = 314	feature = 105	correl = 0.0875298	descr = Fold_of_Target_NoEndbrace_noends_Pos_13
cnt = 315	feature = 21	correl = -0.060694	descr = Position_Specific_Bin_Base_8_Base_C
cnt = 316	feature = 637	correl = 0.0966455	descr = N_Gram_TGCA
cnt = 317	feature = 331	correl = -0.0703197	descr = N_Gram_CGAT
cnt = 318	feature = 19	correl = 0.108097	descr = Position_Specific_Bin_Base_6_Base_C
cnt = 319	feature = 591	correl = -0.0598799	descr = N_Gram_TCATC
cnt = 320	feature = 83	correl = 0.118788	descr = Xue_Structure_Feature_A101
cnt = 321	feature = 81	correl = -0.051644	descr = Xue_Structure_Feature_A110
cnt = 322	feature = 32	correl = 0.102317	descr = Position_Specific_Bin_Base_13_Base_C
cnt = 323	feature = 564	correl = -0.104715	descr = N_Gram_TAAG
cnt = 324	feature = 27	correl = -0.102201	descr = Position_Specific_Bin_Base_12_Base_A
cnt = 325	feature = 279	correl = 0.0654951	descr = N_Gram_CAGG
cnt = 326	feature = 693	correl = -0.108691	descr = N_Gram_TTTCT
cnt = 327	feature = 37	correl = 0.0663004	descr = Position_Specific_Bin_Base_15_Base_C
cnt = 328	feature = 446	correl = 0.0635627	descr = N_Gram_GCAT
cnt = 329	feature = 17	correl = 0.0580049	descr = Position_Specific_Bin_Base_5_Base_G
cnt = 330	feature = 38	correl = -0.095247	descr = Position_Specific_Bin_Base_16_Base_A
cnt = 331	feature = 364	correl = 0.0868264	descr = N_Gram_CTA
cnt = 332	feature = 57	correl = 0.0634252	descr = Gibbs_of_Target_Sequence__Pos_12_Step_1
cnt = 333	feature = 425	correl = -0.112593	descr = N_Gram_GATC
cnt = 334	feature = 375	correl = -0.07533	descr = N_Gram_CTCCA
cnt = 335	feature = 45	correl = -0.284736	descr = Position_Specific_Bin_Base_18_Base_A
cnt = 336	feature = 8	correl = 0.0529705	descr = Position_Specific_Bin_Base_2_Base_C
cnt = 337	feature = 418	correl = 0.0490735	descr = N_Gram_GAGGC
cnt = 338	feature = 315	correl = 0.0657175	descr = N_Gram_CCGT
cnt = 339	feature = 80	correl = 0.0584292	descr = Xue_Structure_Feature_A111
cnt = 340	feature = 547	correl = 0.127011	descr = N_Gram_GTGG
cnt = 341	feature = 16	correl = 0.0993132	descr = Position_Specific_Bin_Base_5_Base_C
cnt = 342	feature = 684	correl = -0.0899241	descr = N_Gram_TTGC
cnt = 343	feature = 56	correl = -0.0750306	descr = Gibbs_of_Target_Sequence__Pos_8_Step_1
cnt = 344	feature = 298	correl = -0.139861	descr = N_Gram_CCAGC
cnt = 345	feature = 47	correl = 0.288327	descr = Position_Specific_Bin_Base_18_Base_G
cnt = 346	feature = 241	correl = -0.0466478	descr = N_Gram_ATGA
cnt = 347	feature = 382	correl = 0.044969	descr = N_Gram_CTGC
cnt = 348	feature = 254	correl = -0.109859	descr = N_Gram_ATTT
cnt = 349	feature = 78	correl = 0.0829885	descr = Fold_of_RNAi_Sequence_Pos_15
cnt = 350	feature = 341	correl = 0.0746589	descr = N_Gram_CGGA
cnt = 351	feature = 52	correl = 0.0982062	descr = Gibbs_of_Target_Sequence__Pos_3_Step_1
cnt = 352	feature = 503	correl = 0.073335	descr = N_Gram_GGCT
cnt = 353	feature = 629	correl = -0.0562905	descr = N_Gram_TGAAG
cnt = 354	feature = 69	correl = 0.146947	descr = Fold_of_RNAi_Sequence_Pos_2
cnt = 355	feature = 657	correl = 0.083961	descr = N_Gram_TGTG
cnt = 356	feature = 218	correl = 0.0737685	descr = N_Gram_AGTG
cnt = 357	feature = 28	correl = 0.138389	descr = Position_Specific_Bin_Base_12_Base_C
cnt = 358	feature = 667	correl = -0.0752888	descr = N_Gram_TTAT
cnt = 359	feature = 396	correl = -0.0500829	descr = N_Gram_CTTTC
cnt = 360	feature = 464	correl = 0.0752635	descr = N_Gram_GCGCC
cnt = 361	feature = 539	correl = -0.0982941	descr = N_Gram_GTCT
cnt = 362	feature = 259	correl = 0.06279	descr = N_Gram_CAAA
cnt = 363	feature = 535	correl = -0.0610609	descr = N_Gram_GTCG
cnt = 364	feature = 76	correl = 0.0770998	descr = Fold_of_RNAi_Sequence_Pos_13
cnt = 365	feature = 477	correl = 0.0727939	descr = N_Gram_GCTG
cnt = 366	feature = 586	correl = 0.0953052	descr = N_Gram_TCAG
cnt = 367	feature = 652	correl = 0.0663349	descr = N_Gram_TGGT
cnt = 368	feature = 459	correl = 0.118146	descr = N_Gram_GCCT
cnt = 369	feature = 450	correl = 0.0535219	descr = N_Gram_GCCA
cnt = 370	feature = 61	correl = -0.168732	descr = Gibbs_of_Target_Sequence__Pos_18_Step_1
cnt = 371	feature = 344	correl = 0.106053	descr = N_Gram_CGGC
cnt = 372	feature = 58	correl = -0.0968753	descr = Gibbs_of_Target_Sequence__Pos_13_Step_1
cnt = 373	feature = 482	correl = 0.0639172	descr = N_Gram_GGAA
cnt = 374	feature = 692	correl = -0.0704392	descr = N_Gram_TTTCC
cnt = 375	feature = 54	correl = -0.1222	descr = Gibbs_of_Target_Sequence__Pos_6_Step_1
cnt = 376	feature = 292	correl = 0.0888545	descr = N_Gram_CCAA
cnt = 377	feature = 67	correl = 0.162657	descr = Fold_of_RNAi_Sequence_Pos_0
cnt = 378	feature = 680	correl = -0.0599609	descr = N_Gram_TTGA
cnt = 379	feature = 59	correl = -0.173913	descr = Gibbs_of_Target_Sequence__Pos_14_Step_1
cnt = 380	feature = 606	correl = -0.101141	descr = N_Gram_TCCTT
cnt = 381	feature = 489	correl = 0.113647	descr = N_Gram_GGAG
cnt = 382	feature = 633	correl = -0.0871538	descr = N_Gram_TGAT
cnt = 383	feature = 516	correl = 0.0685009	descr = N_Gram_GGGG
cnt = 384	feature = 79	correl = 0.061986	descr = Fold_of_RNAi_Sequence_Pos_16
cnt = 385	feature = 75	correl = 0.102241	descr = Fold_of_RNAi_Sequence_Pos_12
cnt = 386	feature = 589	correl = -0.0730144	descr = N_Gram_TCAT
cnt = 387	feature = 390	correl = -0.212268	descr = N_Gram_CTTCT
cnt = 388	feature = 470	correl = -0.0608101	descr = N_Gram_GCGT
cnt = 389	feature = 511	correl = 0.139701	descr = N_Gram_GGGC
cnt = 390	feature = 82	correl = 0.0474604	descr = Xue_Structure_Feature_A100
cnt = 391	feature = 60	correl = -0.121528	descr = Gibbs_of_Target_Sequence__Pos_17_Step_1
cnt = 392	feature = 476	correl = -0.0532972	descr = N_Gram_GCTCC
cnt = 393	feature = 72	correl = 0.0791198	descr = Fold_of_RNAi_Sequence_Pos_6
cnt = 394	feature = 531	correl = -0.0897736	descr = N_Gram_GTC
cnt = 395	feature = 297	correl = -0.0863039	descr = N_Gram_CCAG
cnt = 396	feature = 417	correl = 0.0651856	descr = N_Gram_GAGG
cnt = 397	feature = 544	correl = 0.0800045	descr = N_Gram_GTGC
cnt = 398	feature = 388	correl = -0.114062	descr = N_Gram_CTTC
cnt = 399	feature = 68	correl = 0.17055	descr = Fold_of_RNAi_Sequence_Pos_1
cnt = 400	feature = 326	correl = -0.0579785	descr = N_Gram_CGA
cnt = 401	feature = 465	correl = 0.0984236	descr = N_Gram_GCGG
cnt = 402	feature = 620	correl = -0.122641	descr = N_Gram_TCTCC
cnt = 403	feature = 77	correl = 0.0682217	descr = Fold_of_RNAi_Sequence_Pos_14
cnt = 404	feature = 497	correl = 0.157508	descr = N_Gram_GGCC
cnt = 405	feature = 696	correl = -0.118776	descr = N_Gram_TTTT
cnt = 406	feature = 678	correl = -0.103121	descr = N_Gram_TTCTT
cnt = 407	feature = 561	correl = -0.0830576	descr = N_Gram_TAA
cnt = 408	feature = 607	correl = -0.0917894	descr = N_Gram_TCG
cnt = 409	feature = 421	correl = -0.0460159	descr = N_Gram_GAT
cnt = 410	feature = 285	correl = 0.0577619	descr = N_Gram_CAT
cnt = 411	feature = 643	correl = 0.0465268	descr = N_Gram_TGG
cnt = 412	feature = 334	correl = 0.0730302	descr = N_Gram_CGCC
cnt = 413	feature = 376	correl = -0.147698	descr = N_Gram_CTCCT
cnt = 414	feature = 500	correl = 0.0468315	descr = N_Gram_GGCG
cnt = 415	feature = 662	correl = -0.0824298	descr = N_Gram_TTA
cnt = 416	feature = 258	correl = 0.14948	descr = N_Gram_CAA
cnt = 417	feature = 583	correl = 0.0451932	descr = N_Gram_TCA
cnt = 418	feature = 627	correl = -0.0643904	descr = N_Gram_TGA
cnt = 419	feature = 233	correl = -0.0861165	descr = N_Gram_ATC
cnt = 420	feature = 86	correl = 0.0884466	descr = Xue_Structure_Feature_C110
cnt = 421	feature = 594	correl = -0.0794771	descr = N_Gram_TCCA
cnt = 422	feature = 363	correl = -0.0513034	descr = N_Gram_CT
cnt = 423	feature = 603	correl = -0.103201	descr = N_Gram_TCCT
cnt = 424	feature = 691	correl = -0.118823	descr = N_Gram_TTTC
cnt = 425	feature = 541	correl = 0.161508	descr = N_Gram_GTG
cnt = 426	feature = 310	correl = 0.0694284	descr = N_Gram_CCG
cnt = 427	feature = 481	correl = 0.134543	descr = N_Gram_GGA
cnt = 428	feature = 679	correl = -0.0647196	descr = N_Gram_TTG
cnt = 429	feature = 348	correl = 0.115007	descr = N_Gram_CGGG
cnt = 430	feature = 623	correl = -0.101491	descr = N_Gram_TCTT
cnt = 431	feature = 257	correl = 0.101748	descr = N_Gram_CA
cnt = 432	feature = 66	correl = -0.077225	descr = PF_RNAi_Fold_3'Free_Count
cnt = 433	feature = 676	correl = -0.216323	descr = N_Gram_TTCT
cnt = 434	feature = 506	correl = 0.152339	descr = N_Gram_GGG
cnt = 435	feature = 449	correl = 0.102442	descr = N_Gram_GCC
cnt = 436	feature = 65	correl = -0.136184	descr = PF_RNAi_Fold_5'Free_Count
cnt = 437	feature = 690	correl = -0.104549	descr = N_Gram_TTT
cnt = 438	feature = 371	correl = -0.102449	descr = N_Gram_CTC
cnt = 439	feature = 560	correl = -0.0675481	descr = N_Gram_TA
cnt = 440	feature = 616	correl = -0.118008	descr = N_Gram_TCT
cnt = 441	feature = 223	correl = -0.12134	descr = N_Gram_AT
cnt = 442	feature = 669	correl = -0.147762	descr = N_Gram_TTC
cnt = 443	feature = 494	correl = 0.139004	descr = N_Gram_GGC
cnt = 444	feature = 593	correl = -0.115847	descr = N_Gram_TCC
cnt = 445	feature = 661	correl = -0.122374	descr = N_Gram_TT
cnt = 446	feature = 340	correl = 0.0768058	descr = N_Gram_CGG
cnt = 447	feature = 64	correl = -0.186881	descr = PF_RNAi_Fold_Energy
cnt = 448	feature = 49	correl = -0.188305	descr = Gibbs_of_Target_Sequence_
num rows = 521
num_elements = 233929
*
optimization finished, #iter = 591
nu = 0.465508
obj = -36.512980, rho = -0.623448
nSV = 353, nBSV = 145
num rows = 58
num_elements = 26042
*
optimization finished, #iter = 50
nu = 0.473432
obj = -4.617522, rho = -0.490238
nSV = 44, nBSV = 9
*
optimization finished, #iter = 591
nu = 0.465508
obj = -36.512980, rho = -0.623448
nSV = 353, nBSV = 145
CFS merit scores = 1.3671
CFS merit scores = 1.6172
CFS merit scores = 1.85508
CFS merit scores = 2.07656
CFS merit scores = 2.28008
CFS merit scores = 2.45946
CFS merit scores = 2.6256
CFS merit scores = 2.78215
cnt = 1	feature = 59	correl = -0.367104	descr = Gibbs_of_Target_Sequence__Pos_20_Step_1
cnt = 2	feature = 45	correl = 0.210762	descr = Gibbs_of_Target_Sequence__Pos_1_Step_1
cnt = 3	feature = 540	correl = -0.104129	descr = N_Gram_GTCG
cnt = 4	feature = 38	correl = 0.0524513	descr = Position_Specific_Bin_Base_17_Base_G
cnt = 5	feature = 697	correl = 0.0784451	descr = N_Gram_TTGCA
cnt = 6	feature = 292	correl = 0.0516743	descr = N_Gram_CCAAT
cnt = 7	feature = 587	correl = 0.0755017	descr = N_Gram_TATAT
cnt = 8	feature = 265	correl = -0.0510587	descr = N_Gram_CACCC
num rows = 521
num_elements = 4689
*
optimization finished, #iter = 223
nu = 0.822380
obj = -88.605354, rho = -0.382153
nSV = 431, nBSV = 424
num rows = 58
num_elements = 522
*
optimization finished, #iter = 25
nu = 0.821354
obj = -10.008098, rho = -0.337795
nSV = 49, nBSV = 46
*
optimization finished, #iter = 223
nu = 0.822380
obj = -88.605354, rho = -0.382153
nSV = 431, nBSV = 424
CFS merit scores = 1.35103
CFS merit scores = 1.60969
CFS merit scores = 1.85685
CFS merit scores = 2.0815
CFS merit scores = 2.27854
CFS merit scores = 2.45974
CFS merit scores = 2.62629
CFS merit scores = 2.78074
CFS merit scores = 2.92583
CFS merit scores = 3.05913
CFS merit scores = 3.18417
CFS merit scores = 3.30365
CFS merit scores = 3.41821
CFS merit scores = 3.52846
CFS merit scores = 3.63505
CFS merit scores = 3.73853
CFS merit scores = 3.83901
CFS merit scores = 3.93576
CFS merit scores = 4.02977
CFS merit scores = 4.12123
CFS merit scores = 4.21052
CFS merit scores = 4.29778
CFS merit scores = 4.38302
CFS merit scores = 4.46644
CFS merit scores = 4.54813
CFS merit scores = 4.62818
CFS merit scores = 4.70666
CFS merit scores = 4.78364
CFS merit scores = 4.85918
CFS merit scores = 4.93338
CFS merit scores = 5.00486
CFS merit scores = 5.07492
CFS merit scores = 5.14356
CFS merit scores = 5.21087
CFS merit scores = 5.27682
CFS merit scores = 5.33919
CFS merit scores = 5.40021
CFS merit scores = 5.45999
CFS merit scores = 5.51857
CFS merit scores = 5.57597
CFS merit scores = 5.63229
CFS merit scores = 5.68749
CFS merit scores = 5.74093
CFS merit scores = 5.7926
CFS merit scores = 5.8422
CFS merit scores = 5.891
CFS merit scores = 5.93875
CFS merit scores = 5.98565
CFS merit scores = 6.03011
CFS merit scores = 6.07315
CFS merit scores = 6.1152
CFS merit scores = 6.1565
CFS merit scores = 6.1956
CFS merit scores = 6.23379
CFS merit scores = 6.26691
CFS merit scores = 6.29939
CFS merit scores = 6.33114
CFS merit scores = 6.35949
CFS merit scores = 6.38643
CFS merit scores = 6.41301
CFS merit scores = 6.43802
CFS merit scores = 6.46124
CFS merit scores = 6.48368
CFS merit scores = 6.50485
CFS merit scores = 6.52387
CFS merit scores = 6.5414
CFS merit scores = 6.55741
CFS merit scores = 6.57227
CFS merit scores = 6.58722
CFS merit scores = 6.60119
CFS merit scores = 6.61492
CFS merit scores = 6.62847
CFS merit scores = 6.6422
CFS merit scores = 6.65582
CFS merit scores = 6.66868
CFS merit scores = 6.68087
CFS merit scores = 6.68879
CFS merit scores = 6.696
CFS merit scores = 6.70256
CFS merit scores = 6.70935
CFS merit scores = 6.71663
CFS merit scores = 6.72294
CFS merit scores = 6.72894
CFS merit scores = 6.7349
CFS merit scores = 6.74061
CFS merit scores = 6.74514
CFS merit scores = 6.74965
CFS merit scores = 6.75434
CFS merit scores = 6.75891
CFS merit scores = 6.76331
CFS merit scores = 6.76717
CFS merit scores = 6.77104
CFS merit scores = 6.77483
CFS merit scores = 6.77905
CFS merit scores = 6.78237
CFS merit scores = 6.78552
CFS merit scores = 6.78883
CFS merit scores = 6.7916
CFS merit scores = 6.79462
CFS merit scores = 6.79761
CFS merit scores = 6.80102
CFS merit scores = 6.8047
CFS merit scores = 6.80784
CFS merit scores = 6.81104
CFS merit scores = 6.8142
CFS merit scores = 6.81716
CFS merit scores = 6.82002
CFS merit scores = 6.82263
CFS merit scores = 6.82532
CFS merit scores = 6.82812
CFS merit scores = 6.83101
CFS merit scores = 6.83314
CFS merit scores = 6.83516
CFS merit scores = 6.83602
CFS merit scores = 6.83693
CFS merit scores = 6.83756
CFS merit scores = 6.8352
CFS merit scores = 6.83311
CFS merit scores = 6.83067
CFS merit scores = 6.82837
CFS merit scores = 6.82621
CFS merit scores = 6.82398
CFS merit scores = 6.82083
CFS merit scores = 6.81734
CFS merit scores = 6.81416
CFS merit scores = 6.81117
CFS merit scores = 6.80846
CFS merit scores = 6.80541
CFS merit scores = 6.80217
CFS merit scores = 6.79882
CFS merit scores = 6.79556
CFS merit scores = 6.79214
CFS merit scores = 6.78866
CFS merit scores = 6.78537
CFS merit scores = 6.7822
CFS merit scores = 6.77918
CFS merit scores = 6.77608
CFS merit scores = 6.7728
CFS merit scores = 6.7694
CFS merit scores = 6.76603
CFS merit scores = 6.76269
CFS merit scores = 6.75954
CFS merit scores = 6.75596
CFS merit scores = 6.75231
CFS merit scores = 6.74871
CFS merit scores = 6.74513
CFS merit scores = 6.74161
CFS merit scores = 6.73833
CFS merit scores = 6.73522
CFS merit scores = 6.73155
CFS merit scores = 6.72808
CFS merit scores = 6.72466
CFS merit scores = 6.72021
CFS merit scores = 6.71553
CFS merit scores = 6.71094
CFS merit scores = 6.70633
CFS merit scores = 6.70088
CFS merit scores = 6.69552
CFS merit scores = 6.69026
CFS merit scores = 6.68479
CFS merit scores = 6.6794
CFS merit scores = 6.67382
CFS merit scores = 6.66847
CFS merit scores = 6.66305
CFS merit scores = 6.65762
CFS merit scores = 6.65215
CFS merit scores = 6.6469
CFS merit scores = 6.64129
CFS merit scores = 6.63586
CFS merit scores = 6.63025
CFS merit scores = 6.62453
CFS merit scores = 6.61895
CFS merit scores = 6.61335
CFS merit scores = 6.60757
CFS merit scores = 6.60182
CFS merit scores = 6.59627
CFS merit scores = 6.59079
CFS merit scores = 6.58527
CFS merit scores = 6.57984
CFS merit scores = 6.57443
CFS merit scores = 6.56873
CFS merit scores = 6.56319
CFS merit scores = 6.55771
CFS merit scores = 6.55215
CFS merit scores = 6.54675
CFS merit scores = 6.5415
CFS merit scores = 6.53602
CFS merit scores = 6.53064
CFS merit scores = 6.52474
CFS merit scores = 6.51869
CFS merit scores = 6.51269
CFS merit scores = 6.50579
CFS merit scores = 6.49894
CFS merit scores = 6.49211
CFS merit scores = 6.48542
CFS merit scores = 6.47888
CFS merit scores = 6.47225
CFS merit scores = 6.46572
CFS merit scores = 6.45887
CFS merit scores = 6.45148
CFS merit scores = 6.44385
CFS merit scores = 6.43621
CFS merit scores = 6.42861
CFS merit scores = 6.42099
CFS merit scores = 6.41356
CFS merit scores = 6.40616
CFS merit scores = 6.39889
CFS merit scores = 6.39145
CFS merit scores = 6.38337
CFS merit scores = 6.37534
CFS merit scores = 6.36739
CFS merit scores = 6.35946
CFS merit scores = 6.35156
CFS merit scores = 6.34387
CFS merit scores = 6.33623
CFS merit scores = 6.32871
CFS merit scores = 6.32071
CFS merit scores = 6.31269
CFS merit scores = 6.30474
CFS merit scores = 6.29684
CFS merit scores = 6.28906
CFS merit scores = 6.28145
CFS merit scores = 6.27387
CFS merit scores = 6.26636
CFS merit scores = 6.25863
CFS merit scores = 6.25098
CFS merit scores = 6.2433
CFS merit scores = 6.23559
CFS merit scores = 6.22798
CFS merit scores = 6.22047
CFS merit scores = 6.21298
CFS merit scores = 6.2055
CFS merit scores = 6.19746
CFS merit scores = 6.18954
CFS merit scores = 6.18165
CFS merit scores = 6.1737
CFS merit scores = 6.16588
CFS merit scores = 6.15821
CFS merit scores = 6.15055
CFS merit scores = 6.14296
CFS merit scores = 6.13537
CFS merit scores = 6.12783
CFS merit scores = 6.1204
CFS merit scores = 6.11312
CFS merit scores = 6.10589
CFS merit scores = 6.09878
CFS merit scores = 6.09155
CFS merit scores = 6.08417
CFS merit scores = 6.07688
CFS merit scores = 6.06949
CFS merit scores = 6.0622
CFS merit scores = 6.05497
CFS merit scores = 6.04776
CFS merit scores = 6.04048
CFS merit scores = 6.03325
CFS merit scores = 6.02604
CFS merit scores = 6.01861
CFS merit scores = 6.01127
CFS merit scores = 6.004
CFS merit scores = 5.9966
CFS merit scores = 5.98912
CFS merit scores = 5.98175
CFS merit scores = 5.97439
CFS merit scores = 5.96705
CFS merit scores = 5.95983
CFS merit scores = 5.95268
CFS merit scores = 5.94563
CFS merit scores = 5.93863
CFS merit scores = 5.93162
CFS merit scores = 5.92456
CFS merit scores = 5.91732
CFS merit scores = 5.91027
CFS merit scores = 5.9032
CFS merit scores = 5.89618
CFS merit scores = 5.88923
CFS merit scores = 5.88218
CFS merit scores = 5.8752
CFS merit scores = 5.86834
CFS merit scores = 5.86157
CFS merit scores = 5.8546
CFS merit scores = 5.84762
CFS merit scores = 5.84062
CFS merit scores = 5.83371
CFS merit scores = 5.82668
CFS merit scores = 5.81972
CFS merit scores = 5.81275
CFS merit scores = 5.80585
CFS merit scores = 5.79903
CFS merit scores = 5.7922
CFS merit scores = 5.78523
CFS merit scores = 5.77832
CFS merit scores = 5.77156
CFS merit scores = 5.7647
CFS merit scores = 5.75788
CFS merit scores = 5.75111
CFS merit scores = 5.74442
CFS merit scores = 5.73788
CFS merit scores = 5.73144
CFS merit scores = 5.72498
CFS merit scores = 5.71861
CFS merit scores = 5.71234
CFS merit scores = 5.70616
CFS merit scores = 5.70003
CFS merit scores = 5.69383
CFS merit scores = 5.68754
CFS merit scores = 5.68116
CFS merit scores = 5.67485
CFS merit scores = 5.66861
CFS merit scores = 5.66241
CFS merit scores = 5.65618
CFS merit scores = 5.64997
CFS merit scores = 5.6438
CFS merit scores = 5.63764
CFS merit scores = 5.63161
CFS merit scores = 5.62545
CFS merit scores = 5.61934
CFS merit scores = 5.6133
CFS merit scores = 5.60719
CFS merit scores = 5.60111
CFS merit scores = 5.595
CFS merit scores = 5.58899
CFS merit scores = 5.58307
CFS merit scores = 5.5772
CFS merit scores = 5.57125
CFS merit scores = 5.56543
CFS merit scores = 5.5596
CFS merit scores = 5.55381
CFS merit scores = 5.54802
CFS merit scores = 5.54226
CFS merit scores = 5.53653
CFS merit scores = 5.53074
CFS merit scores = 5.52505
CFS merit scores = 5.5194
CFS merit scores = 5.51381
CFS merit scores = 5.50813
CFS merit scores = 5.50242
CFS merit scores = 5.49682
CFS merit scores = 5.49127
CFS merit scores = 5.48567
CFS merit scores = 5.48009
CFS merit scores = 5.47451
CFS merit scores = 5.469
CFS merit scores = 5.4635
CFS merit scores = 5.45796
CFS merit scores = 5.45242
CFS merit scores = 5.44693
CFS merit scores = 5.44148
CFS merit scores = 5.43607
CFS merit scores = 5.43074
CFS merit scores = 5.42549
CFS merit scores = 5.4202
CFS merit scores = 5.41491
CFS merit scores = 5.40965
CFS merit scores = 5.40445
CFS merit scores = 5.39934
CFS merit scores = 5.3942
CFS merit scores = 5.38894
CFS merit scores = 5.38369
CFS merit scores = 5.37852
CFS merit scores = 5.37338
CFS merit scores = 5.36831
CFS merit scores = 5.36327
CFS merit scores = 5.35828
CFS merit scores = 5.35334
CFS merit scores = 5.34848
CFS merit scores = 5.34333
CFS merit scores = 5.33821
CFS merit scores = 5.33314
CFS merit scores = 5.32809
CFS merit scores = 5.32299
CFS merit scores = 5.31786
CFS merit scores = 5.31276
CFS merit scores = 5.30768
CFS merit scores = 5.30253
CFS merit scores = 5.29747
CFS merit scores = 5.29244
CFS merit scores = 5.28743
CFS merit scores = 5.28245
CFS merit scores = 5.27741
CFS merit scores = 5.27235
CFS merit scores = 5.26737
CFS merit scores = 5.26235
CFS merit scores = 5.25727
CFS merit scores = 5.25225
CFS merit scores = 5.24724
CFS merit scores = 5.24231
CFS merit scores = 5.23721
CFS merit scores = 5.23213
CFS merit scores = 5.22706
CFS merit scores = 5.22187
CFS merit scores = 5.2166
CFS merit scores = 5.21114
CFS merit scores = 5.20567
CFS merit scores = 5.20029
CFS merit scores = 5.19496
CFS merit scores = 5.1895
CFS merit scores = 5.18406
CFS merit scores = 5.1786
CFS merit scores = 5.17318
CFS merit scores = 5.16775
CFS merit scores = 5.16223
CFS merit scores = 5.15673
CFS merit scores = 5.15112
CFS merit scores = 5.14551
CFS merit scores = 5.13976
CFS merit scores = 5.13385
CFS merit scores = 5.12796
CFS merit scores = 5.12192
CFS merit scores = 5.11589
CFS merit scores = 5.10983
CFS merit scores = 5.10386
CFS merit scores = 5.09791
CFS merit scores = 5.09199
CFS merit scores = 5.08596
CFS merit scores = 5.07985
CFS merit scores = 5.07366
CFS merit scores = 5.06749
CFS merit scores = 5.06121
CFS merit scores = 5.05501
CFS merit scores = 5.04879
CFS merit scores = 5.04255
CFS merit scores = 5.03635
CFS merit scores = 5.03012
CFS merit scores = 5.0238
CFS merit scores = 5.01757
CFS merit scores = 5.0113
CFS merit scores = 5.00492
CFS merit scores = 4.99853
CFS merit scores = 4.99192
CFS merit scores = 4.98528
CFS merit scores = 4.9786
CFS merit scores = 4.972
CFS merit scores = 4.96533
CFS merit scores = 4.95859
CFS merit scores = 4.95193
CFS merit scores = 4.94507
CFS merit scores = 4.93809
CFS merit scores = 4.93113
CFS merit scores = 4.92414
CFS merit scores = 4.91714
CFS merit scores = 4.91016
CFS merit scores = 4.90298
CFS merit scores = 4.89566
CFS merit scores = 4.88834
CFS merit scores = 4.88103
CFS merit scores = 4.87376
CFS merit scores = 4.8665
CFS merit scores = 4.85899
CFS merit scores = 4.8512
CFS merit scores = 4.8434
CFS merit scores = 4.83568
CFS merit scores = 4.82791
CFS merit scores = 4.82012
CFS merit scores = 4.81217
CFS merit scores = 4.80402
CFS merit scores = 4.79584
CFS merit scores = 4.78683
CFS merit scores = 4.77766
CFS merit scores = 4.76722
CFS merit scores = 4.75258
cnt = 1	feature = 57	correl = -0.351026	descr = Gibbs_of_Target_Sequence__Pos_20_Step_1
cnt = 2	feature = 44	correl = 0.234174	descr = Gibbs_of_Target_Sequence__Pos_1_Step_1
cnt = 3	feature = 637	correl = -0.134409	descr = N_Gram_TCTTA
cnt = 4	feature = 436	correl = -0.125683	descr = N_Gram_GATC
cnt = 5	feature = 367	correl = -0.0478481	descr = N_Gram_CGTTG
cnt = 6	feature = 404	correl = 0.0937968	descr = N_Gram_CTTTG
cnt = 7	feature = 646	correl = -0.0812809	descr = N_Gram_TGAGA
cnt = 8	feature = 683	correl = 0.0526279	descr = N_Gram_TTAGC
cnt = 9	feature = 644	correl = 0.0457807	descr = N_Gram_TGACA
cnt = 10	feature = 331	correl = -0.113457	descr = N_Gram_CGACG
cnt = 11	feature = 421	correl = -0.0623634	descr = N_Gram_GACTC
cnt = 12	feature = 390	correl = 0.055997	descr = N_Gram_CTGGG
cnt = 13	feature = 586	correl = 0.0456959	descr = N_Gram_TAGAC
cnt = 14	feature = 222	correl = 0.0732557	descr = N_Gram_ATAGT
cnt = 15	feature = 228	correl = -0.0492157	descr = N_Gram_ATCGC
cnt = 16	feature = 576	correl = -0.0464003	descr = N_Gram_TAACG
cnt = 17	feature = 692	correl = 0.0445382	descr = N_Gram_TTCGA
cnt = 18	feature = 306	correl = 0.114671	descr = N_Gram_CCCCC
cnt = 19	feature = 624	correl = 0.0943714	descr = N_Gram_TCGGC
cnt = 20	feature = 620	correl = 0.0802942	descr = N_Gram_TCGAC
cnt = 21	feature = 362	correl = 0.0704402	descr = N_Gram_CGTGA
cnt = 22	feature = 364	correl = 0.0788865	descr = N_Gram_CGTGG
cnt = 23	feature = 558	correl = 0.0570669	descr = N_Gram_GTGCG
cnt = 24	feature = 680	correl = 0.0648094	descr = N_Gram_TTAAC
cnt = 25	feature = 654	correl = 0.0521399	descr = N_Gram_TGCCG
cnt = 26	feature = 540	correl = 0.0503943	descr = N_Gram_GTATA
cnt = 27	feature = 340	correl = 0.0451013	descr = N_Gram_CGCCA
cnt = 28	feature = 610	correl = 0.0521399	descr = N_Gram_TCCCG
cnt = 29	feature = 312	correl = 0.0451013	descr = N_Gram_CCGCA
cnt = 30	feature = 478	correl = 0.0451013	descr = N_Gram_GCGTA
cnt = 31	feature = 420	correl = 0.0861629	descr = N_Gram_GACTA
cnt = 32	feature = 415	correl = -0.0682636	descr = N_Gram_GACCC
cnt = 33	feature = 688	correl = 0.073808	descr = N_Gram_TTCAA
cnt = 34	feature = 219	correl = -0.0502394	descr = N_Gram_ATAAT
cnt = 35	feature = 406	correl = 0.0528345	descr = N_Gram_GAAAC
cnt = 36	feature = 368	correl = 0.0891558	descr = N_Gram_CGTTT
cnt = 37	feature = 269	correl = 0.0676009	descr = N_Gram_CACTC
cnt = 38	feature = 532	correl = 0.0929261	descr = N_Gram_GGGTC
cnt = 39	feature = 305	correl = 0.0839686	descr = N_Gram_CCCAC
cnt = 40	feature = 579	correl = 0.0740259	descr = N_Gram_TAAGC
cnt = 41	feature = 623	correl = 0.0737083	descr = N_Gram_TCGGA
cnt = 42	feature = 523	correl = 0.0517626	descr = N_Gram_GGGCA
cnt = 43	feature = 409	correl = -0.0440801	descr = N_Gram_GAAGG
cnt = 44	feature = 301	correl = -0.0626342	descr = N_Gram_CCATA
cnt = 45	feature = 505	correl = -0.0572984	descr = N_Gram_GGCAC
cnt = 46	feature = 309	correl = 0.0688261	descr = N_Gram_CCCGC
cnt = 47	feature = 290	correl = 0.0579106	descr = N_Gram_CATTA
cnt = 48	feature = 220	correl = 0.0546534	descr = N_Gram_ATACA
cnt = 49	feature = 570	correl = 0.0448816	descr = N_Gram_GTTGC
cnt = 50	feature = 475	correl = 0.0520379	descr = N_Gram_GCGGA
cnt = 51	feature = 633	correl = 0.0481807	descr = N_Gram_TCTCG
cnt = 52	feature = 457	correl = -0.0452095	descr = N_Gram_GCATG
cnt = 53	feature = 313	correl = 0.0706988	descr = N_Gram_CCGGC
cnt = 54	feature = 502	correl = 0.0618607	descr = N_Gram_GGATT
cnt = 55	feature = 250	correl = -0.0914438	descr = N_Gram_CAAAC
cnt = 56	feature = 437	correl = -0.0557194	descr = N_Gram_GATCG
cnt = 57	feature = 241	correl = -0.0734402	descr = N_Gram_ATTAC
cnt = 58	feature = 237	correl = -0.0454569	descr = N_Gram_ATGCA
cnt = 59	feature = 669	correl = 0.0479493	descr = N_Gram_TGGTA
cnt = 60	feature = 648	correl = 0.0652394	descr = N_Gram_TGATA
cnt = 61	feature = 218	correl = -0.149169	descr = N_Gram_ATAAG
cnt = 62	feature = 229	correl = -0.0863728	descr = N_Gram_ATCGG
cnt = 63	feature = 425	correl = -0.0479501	descr = N_Gram_GAGCC
cnt = 64	feature = 315	correl = -0.0761222	descr = N_Gram_CCGGT
cnt = 65	feature = 597	correl = 0.107937	descr = N_Gram_TCACC
cnt = 66	feature = 407	correl = 0.101285	descr = N_Gram_GAAAG
cnt = 67	feature = 609	correl = 0.061005	descr = N_Gram_TCCCA
cnt = 68	feature = 255	correl = 0.0492396	descr = N_Gram_CAAGC
cnt = 69	feature = 455	correl = 0.0532632	descr = N_Gram_GCATA
cnt = 70	feature = 509	correl = 0.0890522	descr = N_Gram_GGCCC
cnt = 71	feature = 470	correl = 0.152435	descr = N_Gram_GCCTT
cnt = 72	feature = 323	correl = 0.0438555	descr = N_Gram_CCTCT
cnt = 73	feature = 160	correl = -0.0590697	descr = N_Gram_ACGAC
cnt = 74	feature = 590	correl = 0.07769	descr = N_Gram_TAGTC
cnt = 75	feature = 599	correl = 0.0488607	descr = N_Gram_TCAGA
cnt = 76	feature = 355	correl = 0.0449001	descr = N_Gram_CGGTT
cnt = 77	feature = 550	correl = -0.0459779	descr = N_Gram_GTCGC
cnt = 78	feature = 500	correl = 0.089506	descr = N_Gram_GGAGT
cnt = 79	feature = 319	correl = 0.0554749	descr = N_Gram_CCTAT
cnt = 80	feature = 418	correl = 0.0887534	descr = N_Gram_GACGG
cnt = 81	feature = 450	correl = 0.072894	descr = N_Gram_GCAAT
cnt = 82	feature = 703	correl = 0.0589592	descr = N_Gram_TTGCA
cnt = 83	feature = 625	correl = -0.0789962	descr = N_Gram_TCGGT
cnt = 84	feature = 448	correl = 0.0608259	descr = N_Gram_GCAAA
cnt = 85	feature = 541	correl = -0.062694	descr = N_Gram_GTATC
cnt = 86	feature = 656	correl = -0.158222	descr = N_Gram_TGCGT
cnt = 87	feature = 294	correl = 0.051569	descr = N_Gram_CCAAT
cnt = 88	feature = 288	correl = -0.0498409	descr = N_Gram_CATGC
cnt = 89	feature = 476	correl = 0.0515987	descr = N_Gram_GCGGC
cnt = 90	feature = 564	correl = 0.06772	descr = N_Gram_GTGTA
cnt = 91	feature = 371	correl = 0.0837716	descr = N_Gram_CTACT
cnt = 92	feature = 525	correl = 0.0777578	descr = N_Gram_GGGCG
cnt = 93	feature = 342	correl = 0.0570669	descr = N_Gram_CGCTA
cnt = 94	feature = 262	correl = 0.0774651	descr = N_Gram_CACCA
cnt = 95	feature = 593	correl = -0.0565826	descr = N_Gram_TATTC
cnt = 96	feature = 467	correl = -0.0562543	descr = N_Gram_GCCGT
cnt = 97	feature = 278	correl = 0.0858995	descr = N_Gram_CAGGA
cnt = 98	feature = 337	correl = -0.0463533	descr = N_Gram_CGATG
cnt = 99	feature = 435	correl = 0.0666399	descr = N_Gram_GATAT
cnt = 100	feature = 375	correl = 0.0861629	descr = N_Gram_CTATT
cnt = 101	feature = 283	correl = -0.0502394	descr = N_Gram_CATAA
cnt = 102	feature = 708	correl = 0.0847829	descr = N_Gram_TTGTG
cnt = 103	feature = 596	correl = 0.0535565	descr = N_Gram_TCAAG
cnt = 104	feature = 589	correl = -0.0576748	descr = N_Gram_TAGCC
cnt = 105	feature = 657	correl = 0.0446703	descr = N_Gram_TGCTT
cnt = 106	feature = 209	correl = -0.0638717	descr = N_Gram_AGTCC
cnt = 107	feature = 587	correl = -0.0732797	descr = N_Gram_TAGAT
cnt = 108	feature = 441	correl = 0.0542832	descr = N_Gram_GATGT
cnt = 109	feature = 529	correl = 0.0517626	descr = N_Gram_GGGGG
cnt = 110	feature = 356	correl = -0.081093	descr = N_Gram_CGTAA
cnt = 111	feature = 460	correl = 0.0928253	descr = N_Gram_GCCAG
cnt = 112	feature = 538	correl = 0.0552756	descr = N_Gram_GGTGC
cnt = 113	feature = 612	correl = -0.0748541	descr = N_Gram_TCCGC
cnt = 114	feature = 366	correl = -0.0475296	descr = N_Gram_CGTTC
cnt = 115	feature = 510	correl = 0.0497675	descr = N_Gram_GGCCG
cnt = 116	feature = 472	correl = 0.0445806	descr = N_Gram_GCGAG
cnt = 117	feature = 275	correl = 0.0778563	descr = N_Gram_CAGCG
cnt = 118	feature = 365	correl = 0.0537714	descr = N_Gram_CGTGT
cnt = 119	feature = 591	correl = -0.0682976	descr = N_Gram_TATAC
cnt = 120	feature = 259	correl = 0.083405	descr = N_Gram_CACAG
cnt = 121	feature = 673	correl = -0.0555809	descr = N_Gram_TGTCA
cnt = 122	feature = 659	correl = 0.088911	descr = N_Gram_TGGAG
cnt = 123	feature = 605	correl = 0.0922761	descr = N_Gram_TCCAA
cnt = 124	feature = 666	correl = 0.0882601	descr = N_Gram_TGGGG
cnt = 125	feature = 461	correl = 0.0495703	descr = N_Gram_GCCAT
cnt = 126	feature = 544	correl = 0.176534	descr = N_Gram_GTCAG
cnt = 127	feature = 424	correl = -0.0680089	descr = N_Gram_GAGAA
cnt = 128	feature = 615	correl = 0.0554749	descr = N_Gram_TCCTA
cnt = 129	feature = 580	correl = -0.14	descr = N_Gram_TAAGT
cnt = 130	feature = 384	correl = 0.0714047	descr = N_Gram_CTCGG
cnt = 131	feature = 251	correl = 0.0611831	descr = N_Gram_CAAAG
cnt = 132	feature = 588	correl = 0.0880945	descr = N_Gram_TAGCA
cnt = 133	feature = 348	correl = 0.105692	descr = N_Gram_CGGCA
cnt = 134	feature = 653	correl = 0.0954466	descr = N_Gram_TGCAC
cnt = 135	feature = 466	correl = 0.072319	descr = N_Gram_GCCGG
cnt = 136	feature = 336	correl = -0.0571194	descr = N_Gram_CGATC
cnt = 137	feature = 629	correl = 0.0837716	descr = N_Gram_TCTAC
cnt = 138	feature = 677	correl = 0.0507219	descr = N_Gram_TGTGT
cnt = 139	feature = 471	correl = -0.0902996	descr = N_Gram_GCGAC
cnt = 140	feature = 463	correl = 0.0897581	descr = N_Gram_GCCCG
cnt = 141	feature = 583	correl = 0.0670282	descr = N_Gram_TACGA
cnt = 142	feature = 238	correl = -0.0730038	descr = N_Gram_ATGCT
cnt = 143	feature = 416	correl = -0.0637454	descr = N_Gram_GACCT
cnt = 144	feature = 652	correl = 0.106629	descr = N_Gram_TGCAA
cnt = 145	feature = 295	correl = 0.0595278	descr = N_Gram_CCACC
cnt = 146	feature = 676	correl = 0.105882	descr = N_Gram_TGTGG
cnt = 147	feature = 413	correl = 0.0445559	descr = N_Gram_GACAC
cnt = 148	feature = 482	correl = 0.0862625	descr = N_Gram_GCTAT
cnt = 149	feature = 286	correl = -0.0640705	descr = N_Gram_CATCG
cnt = 150	feature = 649	correl = -0.048882	descr = N_Gram_TGATC
cnt = 151	feature = 492	correl = 0.120683	descr = N_Gram_GGAAA
cnt = 152	feature = 667	correl = 0.0464513	descr = N_Gram_TGGGT
cnt = 153	feature = 556	correl = 0.0526846	descr = N_Gram_GTGAC
cnt = 154	feature = 539	correl = 0.0549123	descr = N_Gram_GGTTG
cnt = 155	feature = 274	correl = 0.0545108	descr = N_Gram_CAGCC
cnt = 156	feature = 551	correl = 0.0987171	descr = N_Gram_GTCGG
cnt = 157	feature = 469	correl = 0.0638878	descr = N_Gram_GCCTC
cnt = 158	feature = 602	correl = -0.0550172	descr = N_Gram_TCATA
cnt = 159	feature = 429	correl = 0.077493	descr = N_Gram_GAGGT
cnt = 160	feature = 487	correl = 0.0713594	descr = N_Gram_GCTGG
cnt = 161	feature = 627	correl = -0.0647136	descr = N_Gram_TCGTC
cnt = 162	feature = 716	correl = -0.0880269	descr = N_Gram_TTTGG
cnt = 163	feature = 310	correl = 0.0706988	descr = N_Gram_CCCGG
cnt = 164	feature = 321	correl = -0.108383	descr = N_Gram_CCTCC
cnt = 165	feature = 334	correl = -0.090811	descr = N_Gram_CGAGT
cnt = 166	feature = 396	correl = 0.0494568	descr = N_Gram_CTTCC
cnt = 167	feature = 258	correl = 0.0521977	descr = N_Gram_CAATA
cnt = 168	feature = 345	correl = 0.0638375	descr = N_Gram_CGGAA
cnt = 169	feature = 298	correl = 0.0545469	descr = N_Gram_CCAGA
cnt = 170	feature = 561	correl = 0.138465	descr = N_Gram_GTGGC
cnt = 171	feature = 378	correl = 0.0630413	descr = N_Gram_CTCAC
cnt = 172	feature = 260	correl = 0.0580054	descr = N_Gram_CACAT
cnt = 173	feature = 701	correl = -0.0469626	descr = N_Gram_TTGAG
cnt = 174	feature = 386	correl = -0.0553155	descr = N_Gram_CTCTC
cnt = 175	feature = 497	correl = 0.0986263	descr = N_Gram_GGACG
cnt = 176	feature = 456	correl = 0.113531	descr = N_Gram_GCATC
cnt = 177	feature = 214	correl = 0.0590609	descr = N_Gram_AGTTG
cnt = 178	feature = 700	correl = -0.056017	descr = N_Gram_TTGAC
cnt = 179	feature = 363	correl = 0.11555	descr = N_Gram_CGTGC
cnt = 180	feature = 443	correl = -0.0801188	descr = N_Gram_GATTA
cnt = 181	feature = 393	correl = -0.12974	descr = N_Gram_CTTAT
cnt = 182	feature = 440	correl = -0.0665899	descr = N_Gram_GATGC
cnt = 183	feature = 516	correl = 0.149759	descr = N_Gram_GGCTT
cnt = 184	feature = 400	correl = -0.111408	descr = N_Gram_CTTGC
cnt = 185	feature = 511	correl = 0.150496	descr = N_Gram_GGCCT
cnt = 186	feature = 547	correl = 0.0699929	descr = N_Gram_GTCCC
cnt = 187	feature = 322	correl = 0.060428	descr = N_Gram_CCTCG
cnt = 188	feature = 514	correl = 0.0780795	descr = N_Gram_GGCGG
cnt = 189	feature = 465	correl = 0.0585049	descr = N_Gram_GCCGC
cnt = 190	feature = 711	correl = 0.0461979	descr = N_Gram_TTTCA
cnt = 191	feature = 281	correl = 0.109971	descr = N_Gram_CAGTG
cnt = 192	feature = 449	correl = 0.0964269	descr = N_Gram_GCAAC
cnt = 193	feature = 226	correl = 0.0736043	descr = N_Gram_ATCAG
cnt = 194	feature = 690	correl = 0.075369	descr = N_Gram_TTCCA
cnt = 195	feature = 546	correl = -0.091129	descr = N_Gram_GTCCA
cnt = 196	feature = 231	correl = 0.0797974	descr = N_Gram_ATCTG
cnt = 197	feature = 535	correl = -0.0705089	descr = N_Gram_GGTAA
cnt = 198	feature = 439	correl = -0.0588102	descr = N_Gram_GATGA
cnt = 199	feature = 318	correl = 0.0935556	descr = N_Gram_CCGTG
cnt = 200	feature = 395	correl = 0.0588783	descr = N_Gram_CTTCA
cnt = 201	feature = 264	correl = 0.0826134	descr = N_Gram_CACCG
cnt = 202	feature = 324	correl = -0.0472097	descr = N_Gram_CCTGG
cnt = 203	feature = 631	correl = -0.0981541	descr = N_Gram_TCTCA
cnt = 204	feature = 280	correl = 0.0821779	descr = N_Gram_CAGTA
cnt = 205	feature = 549	correl = -0.114755	descr = N_Gram_GTCGA
cnt = 206	feature = 351	correl = 0.0901555	descr = N_Gram_CGGGA
cnt = 207	feature = 565	correl = 0.0694316	descr = N_Gram_GTGTG
cnt = 208	feature = 528	correl = 0.067487	descr = N_Gram_GGGGC
cnt = 209	feature = 326	correl = -0.0885865	descr = N_Gram_CCTTC
cnt = 210	feature = 382	correl = -0.053954	descr = N_Gram_CTCCG
cnt = 211	feature = 265	correl = 0.0739212	descr = N_Gram_CACCT
cnt = 212	feature = 572	correl = -0.0724846	descr = N_Gram_GTTGT
cnt = 213	feature = 693	correl = -0.0626503	descr = N_Gram_TTCGG
cnt = 214	feature = 208	correl = 0.131286	descr = N_Gram_AGTCA
cnt = 215	feature = 512	correl = -0.0612784	descr = N_Gram_GGCGA
cnt = 216	feature = 426	correl = 0.0911086	descr = N_Gram_GAGCT
cnt = 217	feature = 402	correl = 0.0784883	descr = N_Gram_CTTGT
cnt = 218	feature = 341	correl = 0.0937968	descr = N_Gram_CGCCG
cnt = 219	feature = 235	correl = -0.0633511	descr = N_Gram_ATGAT
cnt = 220	feature = 223	correl = 0.0592644	descr = N_Gram_ATAT
cnt = 221	feature = 292	correl = 0.0702164	descr = N_Gram_CCAAA
cnt = 222	feature = 520	correl = 0.106276	descr = N_Gram_GGGAC
cnt = 223	feature = 661	correl = 0.122443	descr = N_Gram_TGGCC
cnt = 224	feature = 714	correl = -0.0899226	descr = N_Gram_TTTCT
cnt = 225	feature = 578	correl = -0.0513164	descr = N_Gram_TAAGA
cnt = 226	feature = 554	correl = -0.0797203	descr = N_Gram_GTCTT
cnt = 227	feature = 267	correl = -0.0776467	descr = N_Gram_CACGA
cnt = 228	feature = 506	correl = 0.0924541	descr = N_Gram_GGCAT
cnt = 229	feature = 689	correl = 0.0629505	descr = N_Gram_TTCAG
cnt = 230	feature = 252	correl = 0.0496247	descr = N_Gram_CAACA
cnt = 231	feature = 272	correl = 0.0591848	descr = N_Gram_CAGAG
cnt = 232	feature = 719	correl = -0.0777019	descr = N_Gram_TTTTG
cnt = 233	feature = 379	correl = -0.0795664	descr = N_Gram_CTCAT
cnt = 234	feature = 419	correl = -0.0822704	descr = N_Gram_GACGT
cnt = 235	feature = 501	correl = -0.101171	descr = N_Gram_GGATC
cnt = 236	feature = 521	correl = 0.113401	descr = N_Gram_GGGAG
cnt = 237	feature = 483	correl = 0.0547365	descr = N_Gram_GCTCA
cnt = 238	feature = 616	correl = -0.0700986	descr = N_Gram_TCCTC
cnt = 239	feature = 508	correl = 0.102806	descr = N_Gram_GGCCA
cnt = 240	feature = 242	correl = 0.0565478	descr = N_Gram_ATTG
cnt = 241	feature = 635	correl = 0.0459185	descr = N_Gram_TCTGG
cnt = 242	feature = 232	correl = 0.0618643	descr = N_Gram_ATCTT
cnt = 243	feature = 608	correl = 0.0612152	descr = N_Gram_TCCC
cnt = 244	feature = 352	correl = 0.14096	descr = N_Gram_CGGGC
cnt = 245	feature = 479	correl = -0.132088	descr = N_Gram_GCGTC
cnt = 246	feature = 496	correl = 0.102968	descr = N_Gram_GGACC
cnt = 247	feature = 210	correl = -0.155348	descr = N_Gram_AGTCT
cnt = 248	feature = 451	correl = 0.0757415	descr = N_Gram_GCAC
cnt = 249	feature = 600	correl = 0.0810429	descr = N_Gram_TCAGC
cnt = 250	feature = 531	correl = 0.0502037	descr = N_Gram_GGGT
cnt = 251	feature = 650	correl = -0.130315	descr = N_Gram_TGATT
cnt = 252	feature = 606	correl = -0.0634811	descr = N_Gram_TCCAC
cnt = 253	feature = 412	correl = 0.0641605	descr = N_Gram_GACA
cnt = 254	feature = 494	correl = 0.0483425	descr = N_Gram_GGAAG
cnt = 255	feature = 422	correl = -0.0764553	descr = N_Gram_GACTG
cnt = 256	feature = 674	correl = 0.0581474	descr = N_Gram_TGTCC
cnt = 257	feature = 36	correl = -0.0501528	descr = Position_Specific_Bin_Base_16_Base_T
cnt = 258	feature = 433	correl = 0.0623515	descr = N_Gram_GATA
cnt = 259	feature = 276	correl = -0.134609	descr = N_Gram_CAGCT
cnt = 260	feature = 13	correl = -0.125111	descr = Position_Specific_Bin_Base_5_Base_A
cnt = 261	feature = 285	correl = 0.110467	descr = N_Gram_CATCC
cnt = 262	feature = 707	correl = 0.065913	descr = N_Gram_TTGGC
cnt = 263	feature = 10	correl = -0.0440194	descr = Position_Specific_Bin_Base_3_Base_A
cnt = 264	feature = 601	correl = 0.110297	descr = N_Gram_TCAGT
cnt = 265	feature = 28	correl = -0.119936	descr = Position_Specific_Bin_Base_12_Base_T
cnt = 266	feature = 704	correl = -0.152896	descr = N_Gram_TTGCG
cnt = 267	feature = 373	correl = 0.105793	descr = N_Gram_CTAT
cnt = 268	feature = 24	correl = -0.0910926	descr = Position_Specific_Bin_Base_11_Base_G
cnt = 269	feature = 713	correl = -0.0576182	descr = N_Gram_TTTCG
cnt = 270	feature = 254	correl = 0.0820514	descr = N_Gram_CAAG
cnt = 271	feature = 527	correl = 0.0708556	descr = N_Gram_GGGGA
cnt = 272	feature = 23	correl = 0.066669	descr = Position_Specific_Bin_Base_10_Base_T
cnt = 273	feature = 11	correl = 0.0838059	descr = Position_Specific_Bin_Base_3_Base_C
cnt = 274	feature = 613	correl = -0.0961068	descr = N_Gram_TCCGG
cnt = 275	feature = 29	correl = -0.0685099	descr = Position_Specific_Bin_Base_13_Base_A
cnt = 276	feature = 335	correl = -0.0623832	descr = N_Gram_CGAT
cnt = 277	feature = 257	correl = 0.0680124	descr = N_Gram_CAAT
cnt = 278	feature = 83	correl = 0.0629097	descr = Xue_Structure_Feature_C010
cnt = 279	feature = 21	correl = -0.060895	descr = Position_Specific_Bin_Base_9_Base_T
cnt = 280	feature = 536	correl = 0.0616288	descr = N_Gram_GGTC
cnt = 281	feature = 308	correl = 0.0968647	descr = N_Gram_CCCG
cnt = 282	feature = 38	correl = -0.0569938	descr = Position_Specific_Bin_Base_17_Base_T
cnt = 283	feature = 388	correl = 0.0463813	descr = N_Gram_CTGC
cnt = 284	feature = 681	correl = -0.071987	descr = N_Gram_TTAC
cnt = 285	feature = 27	correl = 0.0598869	descr = Position_Specific_Bin_Base_12_Base_G
cnt = 286	feature = 626	correl = -0.0616364	descr = N_Gram_TCGT
cnt = 287	feature = 473	correl = 0.0582656	descr = N_Gram_GCGCC
cnt = 288	feature = 428	correl = 0.0441429	descr = N_Gram_GAGGC
cnt = 289	feature = 17	correl = 0.104792	descr = Position_Specific_Bin_Base_6_Base_C
cnt = 290	feature = 244	correl = -0.0865362	descr = N_Gram_ATTT
cnt = 291	feature = 645	correl = -0.0455926	descr = N_Gram_TGACT
cnt = 292	feature = 20	correl = 0.0517637	descr = Position_Specific_Bin_Base_8_Base_T
cnt = 293	feature = 40	correl = 0.139588	descr = Position_Specific_Bin_Base_18_Base_C
cnt = 294	feature = 15	correl = 0.052591	descr = Position_Specific_Bin_Base_5_Base_G
cnt = 295	feature = 438	correl = -0.117362	descr = N_Gram_GATCT
cnt = 296	feature = 211	correl = 0.0459271	descr = N_Gram_AGTG
cnt = 297	feature = 392	correl = -0.0564104	descr = N_Gram_CTTA
cnt = 298	feature = 32	correl = 0.093727	descr = Position_Specific_Bin_Base_14_Base_T
cnt = 299	feature = 360	correl = -0.130753	descr = N_Gram_CGTCG
cnt = 300	feature = 447	correl = 0.130184	descr = N_Gram_GCAA
cnt = 301	feature = 410	correl = -0.0769405	descr = N_Gram_GAAGT
cnt = 302	feature = 8	correl = -0.0609869	descr = Position_Specific_Bin_Base_2_Base_G
cnt = 303	feature = 18	correl = 0.0468431	descr = Position_Specific_Bin_Base_6_Base_T
cnt = 304	feature = 277	correl = 0.0473476	descr = N_Gram_CAGG
cnt = 305	feature = 664	correl = 0.106951	descr = N_Gram_TGGG
cnt = 306	feature = 515	correl = 0.0656279	descr = N_Gram_GGCT
cnt = 307	feature = 33	correl = 0.0496908	descr = Position_Specific_Bin_Base_15_Base_C
cnt = 308	feature = 662	correl = -0.10154	descr = N_Gram_TGGCG
cnt = 309	feature = 573	correl = -0.093036	descr = N_Gram_GTTTT
cnt = 310	feature = 454	correl = 0.0790465	descr = N_Gram_GCAT
cnt = 311	feature = 78	correl = 0.12636	descr = Xue_Structure_Feature_A101
cnt = 312	feature = 136	correl = -0.043914	descr = N_Gram_AATC
cnt = 313	feature = 45	correl = 0.25005	descr = Gibbs_of_Target_Sequence__Pos_2_Step_1
cnt = 314	feature = 563	correl = 0.0777447	descr = N_Gram_GTGT
cnt = 315	feature = 468	correl = 0.0886763	descr = N_Gram_GCCT
cnt = 316	feature = 607	correl = -0.129709	descr = N_Gram_TCCAG
cnt = 317	feature = 67	correl = 0.105863	descr = Fold_of_RNAi_Sequence_Pos_9
cnt = 318	feature = 105	correl = -0.0783452	descr = Fold_of_Target_NoBeginbrace_noends_Pos_4
cnt = 319	feature = 651	correl = 0.0991523	descr = N_Gram_TGCA
cnt = 320	feature = 25	correl = -0.106523	descr = Position_Specific_Bin_Base_12_Base_A
cnt = 321	feature = 16	correl = -0.125995	descr = Position_Specific_Bin_Base_6_Base_A
cnt = 322	feature = 9	correl = 0.0649604	descr = Position_Specific_Bin_Base_2_Base_T
cnt = 323	feature = 72	correl = 0.0817908	descr = Fold_of_RNAi_Sequence_Pos_14
cnt = 324	feature = 266	correl = -0.0783882	descr = N_Gram_CACG
cnt = 325	feature = 34	correl = -0.113325	descr = Position_Specific_Bin_Base_16_Base_A
cnt = 326	feature = 42	correl = -0.118384	descr = Position_Specific_Bin_Base_18_Base_T
cnt = 327	feature = 560	correl = 0.118268	descr = N_Gram_GTGG
cnt = 328	feature = 19	correl = -0.0551368	descr = Position_Specific_Bin_Base_8_Base_C
cnt = 329	feature = 304	correl = 0.0695853	descr = N_Gram_CCCA
cnt = 330	feature = 488	correl = 0.0665123	descr = N_Gram_GCTT
cnt = 331	feature = 12	correl = -0.0953787	descr = Position_Specific_Bin_Base_4_Base_A
cnt = 332	feature = 22	correl = -0.0447089	descr = Position_Specific_Bin_Base_10_Base_C
cnt = 333	feature = 543	correl = 0.0516934	descr = N_Gram_GTCA
cnt = 334	feature = 491	correl = 0.0821603	descr = N_Gram_GGAA
cnt = 335	feature = 300	correl = 0.0503588	descr = N_Gram_CCAT
cnt = 336	feature = 640	correl = 0.0509196	descr = N_Gram_TCTTT
cnt = 337	feature = 399	correl = -0.0827461	descr = N_Gram_CTTGA
cnt = 338	feature = 344	correl = 0.0743308	descr = N_Gram_CGGA
cnt = 339	feature = 347	correl = 0.0900924	descr = N_Gram_CGGC
cnt = 340	feature = 51	correl = -0.0993222	descr = Gibbs_of_Target_Sequence__Pos_13_Step_1
cnt = 341	feature = 55	correl = -0.165379	descr = Gibbs_of_Target_Sequence__Pos_18_Step_1
cnt = 342	feature = 619	correl = -0.0871725	descr = N_Gram_TCGA
cnt = 343	feature = 30	correl = 0.0994615	descr = Position_Specific_Bin_Base_13_Base_C
cnt = 344	feature = 634	correl = -0.114886	descr = N_Gram_TCTCT
cnt = 345	feature = 68	correl = 0.0532365	descr = Fold_of_RNAi_Sequence_Pos_10
cnt = 346	feature = 485	correl = 0.0887049	descr = N_Gram_GCTG
cnt = 347	feature = 39	correl = -0.267577	descr = Position_Specific_Bin_Base_18_Base_A
cnt = 348	feature = 643	correl = -0.0717183	descr = N_Gram_TGAAG
cnt = 349	feature = 35	correl = 0.132939	descr = Position_Specific_Bin_Base_16_Base_C
cnt = 350	feature = 49	correl = -0.162427	descr = Gibbs_of_Target_Sequence__Pos_7_Step_1
cnt = 351	feature = 459	correl = 0.0705088	descr = N_Gram_GCCA
cnt = 352	feature = 691	correl = -0.0486398	descr = N_Gram_TTCG
cnt = 353	feature = 47	correl = -0.0750128	descr = Gibbs_of_Target_Sequence__Pos_5_Step_1
cnt = 354	feature = 553	correl = -0.0825531	descr = N_Gram_GTCT
cnt = 355	feature = 617	correl = -0.104728	descr = N_Gram_TCCTT
cnt = 356	feature = 76	correl = -0.059011	descr = Xue_Structure_Feature_A110
cnt = 357	feature = 577	correl = -0.0962673	descr = N_Gram_TAAG
cnt = 358	feature = 684	correl = -0.064319	descr = N_Gram_TTAT
cnt = 359	feature = 261	correl = 0.0932931	descr = N_Gram_CACC
cnt = 360	feature = 442	correl = -0.0559094	descr = N_Gram_GATT
cnt = 361	feature = 687	correl = 0.0692985	descr = N_Gram_TTCA
cnt = 362	feature = 464	correl = 0.0674106	descr = N_Gram_GCCG
cnt = 363	feature = 69	correl = 0.0758556	descr = Fold_of_RNAi_Sequence_Pos_11
cnt = 364	feature = 655	correl = -0.142705	descr = N_Gram_TGCG
cnt = 365	feature = 234	correl = -0.0662889	descr = N_Gram_ATGA
cnt = 366	feature = 53	correl = -0.0549039	descr = Gibbs_of_Target_Sequence__Pos_15_Step_1
cnt = 367	feature = 14	correl = 0.0891135	descr = Position_Specific_Bin_Base_5_Base_C
cnt = 368	feature = 291	correl = 0.108972	descr = N_Gram_CCAA
cnt = 369	feature = 712	correl = -0.0786485	descr = N_Gram_TTTCC
cnt = 370	feature = 526	correl = 0.101548	descr = N_Gram_GGGG
cnt = 371	feature = 417	correl = -0.0448644	descr = N_Gram_GACG
cnt = 372	feature = 284	correl = 0.0778066	descr = N_Gram_CATC
cnt = 373	feature = 73	correl = 0.0609044	descr = Fold_of_RNAi_Sequence_Pos_15
cnt = 374	feature = 314	correl = 0.128341	descr = N_Gram_CCGGG
cnt = 375	feature = 695	correl = -0.204811	descr = N_Gram_TTCTC
cnt = 376	feature = 279	correl = 0.125973	descr = N_Gram_CAGT
cnt = 377	feature = 332	correl = -0.049434	descr = N_Gram_CGAG
cnt = 378	feature = 56	correl = -0.285192	descr = Gibbs_of_Target_Sequence__Pos_19_Step_1
cnt = 379	feature = 77	correl = 0.0658704	descr = Xue_Structure_Feature_A100
cnt = 380	feature = 504	correl = 0.0734098	descr = N_Gram_GGCA
cnt = 381	feature = 545	correl = -0.0580049	descr = N_Gram_GTCC
cnt = 382	feature = 75	correl = 0.0653259	descr = Xue_Structure_Feature_A111
cnt = 383	feature = 383	correl = -0.126845	descr = N_Gram_CTCCT
cnt = 384	feature = 498	correl = 0.126762	descr = N_Gram_GGAG
cnt = 385	feature = 353	correl = -0.0517811	descr = N_Gram_CGGT
cnt = 386	feature = 41	correl = 0.275651	descr = Position_Specific_Bin_Base_18_Base_G
cnt = 387	feature = 702	correl = -0.0618147	descr = N_Gram_TTGC
cnt = 388	feature = 26	correl = 0.172887	descr = Position_Specific_Bin_Base_12_Base_C
cnt = 389	feature = 233	correl = -0.0440288	descr = N_Gram_ATG
cnt = 390	feature = 397	correl = -0.224709	descr = N_Gram_CTTCT
cnt = 391	feature = 65	correl = 0.05933	descr = Fold_of_RNAi_Sequence_Pos_4
cnt = 392	feature = 81	correl = 0.0445739	descr = Xue_Structure_Feature_C100
cnt = 393	feature = 74	correl = 0.0603532	descr = Fold_of_RNAi_Sequence_Pos_16
cnt = 394	feature = 548	correl = -0.102568	descr = N_Gram_GTCG
cnt = 395	feature = 647	correl = -0.106995	descr = N_Gram_TGAT
cnt = 396	feature = 54	correl = -0.120437	descr = Gibbs_of_Target_Sequence__Pos_17_Step_1
cnt = 397	feature = 598	correl = 0.137305	descr = N_Gram_TCAG
cnt = 398	feature = 52	correl = -0.179394	descr = Gibbs_of_Target_Sequence__Pos_14_Step_1
cnt = 399	feature = 61	correl = 0.168852	descr = Fold_of_RNAi_Sequence_Pos_0
cnt = 400	feature = 207	correl = -0.094282	descr = N_Gram_AGTC
cnt = 401	feature = 427	correl = 0.060225	descr = N_Gram_GAGG
cnt = 402	feature = 611	correl = -0.0705908	descr = N_Gram_TCCG
cnt = 403	feature = 82	correl = 0.0497266	descr = Xue_Structure_Feature_C011
cnt = 404	feature = 696	correl = -0.116751	descr = N_Gram_TTCTT
cnt = 405	feature = 64	correl = 0.083141	descr = Fold_of_RNAi_Sequence_Pos_3
cnt = 406	feature = 477	correl = -0.0791223	descr = N_Gram_GCGT
cnt = 407	feature = 575	correl = -0.0732817	descr = N_Gram_TAA
cnt = 408	feature = 325	correl = -0.0448873	descr = N_Gram_CCTT
cnt = 409	feature = 660	correl = 0.0628823	descr = N_Gram_TGGC
cnt = 410	feature = 70	correl = 0.0879802	descr = Fold_of_RNAi_Sequence_Pos_12
cnt = 411	feature = 518	correl = 0.12856	descr = N_Gram_GGGA
cnt = 412	feature = 718	correl = -0.1575	descr = N_Gram_TTTTC
cnt = 413	feature = 303	correl = 0.0448825	descr = N_Gram_CCC
cnt = 414	feature = 398	correl = -0.0454792	descr = N_Gram_CTTG
cnt = 415	feature = 339	correl = 0.069189	descr = N_Gram_CGCC
cnt = 416	feature = 62	correl = 0.185974	descr = Fold_of_RNAi_Sequence_Pos_1
cnt = 417	feature = 481	correl = 0.0646111	descr = N_Gram_GCT
cnt = 418	feature = 679	correl = -0.068667	descr = N_Gram_TTA
cnt = 419	feature = 394	correl = -0.122047	descr = N_Gram_CTTC
cnt = 420	feature = 555	correl = 0.151964	descr = N_Gram_GTG
cnt = 421	feature = 446	correl = 0.122317	descr = N_Gram_GCA
cnt = 422	feature = 432	correl = -0.0485555	descr = N_Gram_GAT
cnt = 423	feature = 614	correl = -0.0882968	descr = N_Gram_TCCT
cnt = 424	feature = 225	correl = -0.0514077	descr = N_Gram_ATC
cnt = 425	feature = 327	correl = -0.0713729	descr = N_Gram_CGA
cnt = 426	feature = 80	correl = 0.080354	descr = Xue_Structure_Feature_C110
cnt = 427	feature = 542	correl = -0.104155	descr = N_Gram_GTC
cnt = 428	feature = 630	correl = -0.199031	descr = N_Gram_TCTC
cnt = 429	feature = 248	correl = 0.135025	descr = N_Gram_CAA
cnt = 430	feature = 350	correl = 0.145778	descr = N_Gram_CGGG
cnt = 431	feature = 595	correl = 0.0731347	descr = N_Gram_TCA
cnt = 432	feature = 490	correl = 0.132536	descr = N_Gram_GGA
cnt = 433	feature = 641	correl = -0.0947727	descr = N_Gram_TGA
cnt = 434	feature = 717	correl = -0.1552	descr = N_Gram_TTTT
cnt = 435	feature = 86	correl = 0.108566	descr = Xue_Structure_Feature_G110
cnt = 436	feature = 79	correl = 0.0941971	descr = Xue_Structure_Feature_C111
cnt = 437	feature = 618	correl = -0.111821	descr = N_Gram_TCG
cnt = 438	feature = 694	correl = -0.214266	descr = N_Gram_TTCT
cnt = 439	feature = 517	correl = 0.189105	descr = N_Gram_GGG
cnt = 440	feature = 60	correl = -0.0509974	descr = PF_RNAi_Fold_3'Free_Count
cnt = 441	feature = 423	correl = 0.0466108	descr = N_Gram_GAG
cnt = 442	feature = 697	correl = -0.0625514	descr = N_Gram_TTG
cnt = 443	feature = 636	correl = -0.101141	descr = N_Gram_TCTT
cnt = 444	feature = 270	correl = 0.0684708	descr = N_Gram_CAG
cnt = 445	feature = 574	correl = -0.0639488	descr = N_Gram_TA
cnt = 446	feature = 594	correl = -0.138975	descr = N_Gram_TC
cnt = 447	feature = 458	correl = 0.108922	descr = N_Gram_GCC
cnt = 448	feature = 376	correl = -0.100549	descr = N_Gram_CTC
cnt = 449	feature = 391	correl = -0.110851	descr = N_Gram_CTT
cnt = 450	feature = 247	correl = 0.104097	descr = N_Gram_CA
cnt = 451	feature = 59	correl = -0.139778	descr = PF_RNAi_Fold_5'Free_Count
cnt = 452	feature = 628	correl = -0.109722	descr = N_Gram_TCT
cnt = 453	feature = 709	correl = -0.10885	descr = N_Gram_TTT
cnt = 454	feature = 603	correl = -0.136211	descr = N_Gram_TCC
cnt = 455	feature = 343	correl = 0.0747964	descr = N_Gram_CGG
cnt = 456	feature = 503	correl = 0.144805	descr = N_Gram_GGC
cnt = 457	feature = 686	correl = -0.163935	descr = N_Gram_TTC
cnt = 458	feature = 678	correl = -0.122852	descr = N_Gram_TT
cnt = 459	feature = 58	correl = -0.190267	descr = PF_RNAi_Fold_Energy
cnt = 460	feature = 43	correl = -0.190862	descr = Gibbs_of_Target_Sequence_
num rows = 521
num_elements = 240181
*
optimization finished, #iter = 594
nu = 0.460092
obj = -36.335396, rho = -0.550439
nSV = 365, nBSV = 148
num rows = 58
num_elements = 26738
*
optimization finished, #iter = 52
nu = 0.429530
obj = -3.880010, rho = -0.451749
nSV = 44, nBSV = 8
*
optimization finished, #iter = 594
nu = 0.460092
obj = -36.335396, rho = -0.550439
nSV = 365, nBSV = 148
CFS merit scores = 1.27457
CFS merit scores = 1.58067
CFS merit scores = 1.83911
CFS merit scores = 2.06994
CFS merit scores = 2.27679
CFS merit scores = 2.46722
CFS merit scores = 2.64382
CFS merit scores = 2.81005
CFS merit scores = 2.967
CFS merit scores = 3.11608
CFS merit scores = 3.25808
CFS merit scores = 3.39347
CFS merit scores = 3.52276
CFS merit scores = 3.64593
CFS merit scores = 3.76223
CFS merit scores = 3.87332
CFS merit scores = 3.97939
CFS merit scores = 4.08127
CFS merit scores = 4.17875
CFS merit scores = 4.27244
CFS merit scores = 4.36351
CFS merit scores = 4.45187
CFS merit scores = 4.53748
CFS merit scores = 4.62088
CFS merit scores = 4.70177
CFS merit scores = 4.78116
CFS merit scores = 4.85906
CFS merit scores = 4.93529
CFS merit scores = 5.01011
CFS merit scores = 5.08281
CFS merit scores = 5.1539
CFS merit scores = 5.2233
CFS merit scores = 5.29091
CFS merit scores = 5.35699
CFS merit scores = 5.42134
CFS merit scores = 5.48418
CFS merit scores = 5.54595
CFS merit scores = 5.60491
CFS merit scores = 5.66164
CFS merit scores = 5.71683
CFS merit scores = 5.77099
CFS merit scores = 5.82349
CFS merit scores = 5.87505
CFS merit scores = 5.92565
CFS merit scores = 5.97509
CFS merit scores = 6.02388
CFS merit scores = 6.07122
CFS merit scores = 6.11722
CFS merit scores = 6.16156
CFS merit scores = 6.20465
CFS merit scores = 6.24551
CFS merit scores = 6.28546
CFS merit scores = 6.32336
CFS merit scores = 6.35914
CFS merit scores = 6.39281
CFS merit scores = 6.425
CFS merit scores = 6.45328
CFS merit scores = 6.47834
CFS merit scores = 6.50141
CFS merit scores = 6.52121
CFS merit scores = 6.54006
CFS merit scores = 6.55897
CFS merit scores = 6.57779
CFS merit scores = 6.59613
CFS merit scores = 6.61371
CFS merit scores = 6.62751
CFS merit scores = 6.6409
CFS merit scores = 6.65317
CFS merit scores = 6.66498
CFS merit scores = 6.6762
CFS merit scores = 6.68746
CFS merit scores = 6.69857
CFS merit scores = 6.70811
CFS merit scores = 6.7181
CFS merit scores = 6.72549
CFS merit scores = 6.73311
CFS merit scores = 6.7397
CFS merit scores = 6.74596
CFS merit scores = 6.75216
CFS merit scores = 6.75757
CFS merit scores = 6.76318
CFS merit scores = 6.76884
CFS merit scores = 6.77302
CFS merit scores = 6.77773
CFS merit scores = 6.78184
CFS merit scores = 6.78439
CFS merit scores = 6.78725
CFS merit scores = 6.79073
CFS merit scores = 6.79469
CFS merit scores = 6.79902
CFS merit scores = 6.80279
CFS merit scores = 6.80628
CFS merit scores = 6.81012
CFS merit scores = 6.81336
CFS merit scores = 6.81642
CFS merit scores = 6.81954
CFS merit scores = 6.8205
CFS merit scores = 6.82136
CFS merit scores = 6.82235
CFS merit scores = 6.82343
CFS merit scores = 6.82467
CFS merit scores = 6.82592
CFS merit scores = 6.82708
CFS merit scores = 6.82841
CFS merit scores = 6.82941
CFS merit scores = 6.83066
CFS merit scores = 6.83171
CFS merit scores = 6.83293
CFS merit scores = 6.83446
CFS merit scores = 6.83545
CFS merit scores = 6.83538
CFS merit scores = 6.83428
CFS merit scores = 6.83311
CFS merit scores = 6.83158
CFS merit scores = 6.83001
CFS merit scores = 6.82855
CFS merit scores = 6.8264
CFS merit scores = 6.82442
CFS merit scores = 6.82266
CFS merit scores = 6.82065
CFS merit scores = 6.81863
CFS merit scores = 6.8167
CFS merit scores = 6.81425
CFS merit scores = 6.81191
CFS merit scores = 6.80811
CFS merit scores = 6.80435
CFS merit scores = 6.79975
CFS merit scores = 6.7952
CFS merit scores = 6.79076
CFS merit scores = 6.7865
CFS merit scores = 6.78244
CFS merit scores = 6.77867
CFS merit scores = 6.77515
CFS merit scores = 6.77148
CFS merit scores = 6.76758
CFS merit scores = 6.76354
CFS merit scores = 6.75985
CFS merit scores = 6.75624
CFS merit scores = 6.75204
CFS merit scores = 6.74794
CFS merit scores = 6.74406
CFS merit scores = 6.73987
CFS merit scores = 6.73483
CFS merit scores = 6.72936
CFS merit scores = 6.72383
CFS merit scores = 6.71812
CFS merit scores = 6.71232
CFS merit scores = 6.70627
CFS merit scores = 6.7002
CFS merit scores = 6.69403
CFS merit scores = 6.68812
CFS merit scores = 6.68231
CFS merit scores = 6.67669
CFS merit scores = 6.6711
CFS merit scores = 6.66554
CFS merit scores = 6.65985
CFS merit scores = 6.65399
CFS merit scores = 6.64843
CFS merit scores = 6.64199
CFS merit scores = 6.63567
CFS merit scores = 6.62937
CFS merit scores = 6.62303
CFS merit scores = 6.61667
CFS merit scores = 6.61059
CFS merit scores = 6.60451
CFS merit scores = 6.59816
CFS merit scores = 6.59207
CFS merit scores = 6.5862
CFS merit scores = 6.57996
CFS merit scores = 6.57392
CFS merit scores = 6.56746
CFS merit scores = 6.56116
CFS merit scores = 6.55488
CFS merit scores = 6.54879
CFS merit scores = 6.54238
CFS merit scores = 6.53602
CFS merit scores = 6.52898
CFS merit scores = 6.52196
CFS merit scores = 6.51431
CFS merit scores = 6.50666
CFS merit scores = 6.49926
CFS merit scores = 6.49197
CFS merit scores = 6.48461
CFS merit scores = 6.47742
CFS merit scores = 6.47043
CFS merit scores = 6.46351
CFS merit scores = 6.45652
CFS merit scores = 6.44962
CFS merit scores = 6.44271
CFS merit scores = 6.43535
CFS merit scores = 6.42801
CFS merit scores = 6.42034
CFS merit scores = 6.41281
CFS merit scores = 6.40534
CFS merit scores = 6.39779
CFS merit scores = 6.39051
CFS merit scores = 6.38305
CFS merit scores = 6.37534
CFS merit scores = 6.3676
CFS merit scores = 6.35998
CFS merit scores = 6.35223
CFS merit scores = 6.34436
CFS merit scores = 6.33662
CFS merit scores = 6.3291
CFS merit scores = 6.32162
CFS merit scores = 6.3142
CFS merit scores = 6.30693
CFS merit scores = 6.29931
CFS merit scores = 6.29142
CFS merit scores = 6.28363
CFS merit scores = 6.27543
CFS merit scores = 6.26731
CFS merit scores = 6.25936
CFS merit scores = 6.25126
CFS merit scores = 6.24305
CFS merit scores = 6.23495
CFS merit scores = 6.22703
CFS merit scores = 6.21916
CFS merit scores = 6.21121
CFS merit scores = 6.20331
CFS merit scores = 6.19524
CFS merit scores = 6.18697
CFS merit scores = 6.17821
CFS merit scores = 6.16947
CFS merit scores = 6.16081
CFS merit scores = 6.15213
CFS merit scores = 6.14328
CFS merit scores = 6.13454
CFS merit scores = 6.12599
CFS merit scores = 6.11757
CFS merit scores = 6.10867
CFS merit scores = 6.09982
CFS merit scores = 6.09106
CFS merit scores = 6.08237
CFS merit scores = 6.07363
CFS merit scores = 6.06496
CFS merit scores = 6.05632
CFS merit scores = 6.04786
CFS merit scores = 6.03941
CFS merit scores = 6.03092
CFS merit scores = 6.02215
CFS merit scores = 6.01337
CFS merit scores = 6.00476
CFS merit scores = 5.99632
CFS merit scores = 5.98782
CFS merit scores = 5.97949
CFS merit scores = 5.97136
CFS merit scores = 5.96297
CFS merit scores = 5.95461
CFS merit scores = 5.94642
CFS merit scores = 5.93828
CFS merit scores = 5.93029
CFS merit scores = 5.9224
CFS merit scores = 5.91444
CFS merit scores = 5.90663
CFS merit scores = 5.8989
CFS merit scores = 5.89118
CFS merit scores = 5.88333
CFS merit scores = 5.87565
CFS merit scores = 5.86794
CFS merit scores = 5.86032
CFS merit scores = 5.85279
CFS merit scores = 5.84515
CFS merit scores = 5.83759
CFS merit scores = 5.83005
CFS merit scores = 5.82267
CFS merit scores = 5.81507
CFS merit scores = 5.80762
CFS merit scores = 5.80023
CFS merit scores = 5.79286
CFS merit scores = 5.78562
CFS merit scores = 5.77852
CFS merit scores = 5.77152
CFS merit scores = 5.76458
CFS merit scores = 5.75766
CFS merit scores = 5.7508
CFS merit scores = 5.74393
CFS merit scores = 5.73719
CFS merit scores = 5.73044
CFS merit scores = 5.72376
CFS merit scores = 5.71712
CFS merit scores = 5.71061
CFS merit scores = 5.70398
CFS merit scores = 5.69742
CFS merit scores = 5.69102
CFS merit scores = 5.68441
CFS merit scores = 5.67786
CFS merit scores = 5.67133
CFS merit scores = 5.66469
CFS merit scores = 5.65805
CFS merit scores = 5.65147
CFS merit scores = 5.6448
CFS merit scores = 5.63811
CFS merit scores = 5.6315
CFS merit scores = 5.62498
CFS merit scores = 5.61839
CFS merit scores = 5.61191
CFS merit scores = 5.60535
CFS merit scores = 5.5989
CFS merit scores = 5.59246
CFS merit scores = 5.58614
CFS merit scores = 5.57986
CFS merit scores = 5.5735
CFS merit scores = 5.56719
CFS merit scores = 5.56095
CFS merit scores = 5.55481
CFS merit scores = 5.54873
CFS merit scores = 5.54277
CFS merit scores = 5.53676
CFS merit scores = 5.53088
CFS merit scores = 5.52488
CFS merit scores = 5.51889
CFS merit scores = 5.51288
CFS merit scores = 5.50691
CFS merit scores = 5.50098
CFS merit scores = 5.49493
CFS merit scores = 5.48894
CFS merit scores = 5.48298
CFS merit scores = 5.47709
CFS merit scores = 5.47133
CFS merit scores = 5.46545
CFS merit scores = 5.45962
CFS merit scores = 5.45391
CFS merit scores = 5.44821
CFS merit scores = 5.44252
CFS merit scores = 5.43693
CFS merit scores = 5.43129
CFS merit scores = 5.42575
CFS merit scores = 5.42016
CFS merit scores = 5.41454
CFS merit scores = 5.40899
CFS merit scores = 5.40346
CFS merit scores = 5.39801
CFS merit scores = 5.39263
CFS merit scores = 5.38731
CFS merit scores = 5.38201
CFS merit scores = 5.37661
CFS merit scores = 5.37125
CFS merit scores = 5.36593
CFS merit scores = 5.36054
CFS merit scores = 5.35523
CFS merit scores = 5.34986
CFS merit scores = 5.34454
CFS merit scores = 5.33926
CFS merit scores = 5.33392
CFS merit scores = 5.32861
CFS merit scores = 5.3232
CFS merit scores = 5.31781
CFS merit scores = 5.31239
CFS merit scores = 5.30695
CFS merit scores = 5.30155
CFS merit scores = 5.29617
CFS merit scores = 5.29085
CFS merit scores = 5.28543
CFS merit scores = 5.28004
CFS merit scores = 5.27466
CFS merit scores = 5.26931
CFS merit scores = 5.26386
CFS merit scores = 5.25843
CFS merit scores = 5.25298
CFS merit scores = 5.24742
CFS merit scores = 5.24191
CFS merit scores = 5.23639
CFS merit scores = 5.2309
CFS merit scores = 5.22542
CFS merit scores = 5.21999
CFS merit scores = 5.2146
CFS merit scores = 5.20929
CFS merit scores = 5.20399
CFS merit scores = 5.19859
CFS merit scores = 5.19324
CFS merit scores = 5.18775
CFS merit scores = 5.18216
CFS merit scores = 5.1765
CFS merit scores = 5.17068
CFS merit scores = 5.16478
CFS merit scores = 5.15894
CFS merit scores = 5.15305
CFS merit scores = 5.14694
CFS merit scores = 5.14085
CFS merit scores = 5.13471
CFS merit scores = 5.12863
CFS merit scores = 5.12261
CFS merit scores = 5.11667
CFS merit scores = 5.11065
CFS merit scores = 5.1046
CFS merit scores = 5.09852
CFS merit scores = 5.09236
CFS merit scores = 5.08625
CFS merit scores = 5.08013
CFS merit scores = 5.0741
CFS merit scores = 5.06798
CFS merit scores = 5.06189
CFS merit scores = 5.05581
CFS merit scores = 5.04967
CFS merit scores = 5.04344
CFS merit scores = 5.03715
CFS merit scores = 5.03067
CFS merit scores = 5.02412
CFS merit scores = 5.01762
CFS merit scores = 5.01107
CFS merit scores = 5.00458
CFS merit scores = 4.99818
CFS merit scores = 4.99178
CFS merit scores = 4.98541
CFS merit scores = 4.97891
CFS merit scores = 4.97243
CFS merit scores = 4.96599
CFS merit scores = 4.95956
CFS merit scores = 4.95317
CFS merit scores = 4.94664
CFS merit scores = 4.94017
CFS merit scores = 4.93358
CFS merit scores = 4.92675
CFS merit scores = 4.92001
CFS merit scores = 4.91319
CFS merit scores = 4.90567
CFS merit scores = 4.89817
CFS merit scores = 4.89068
CFS merit scores = 4.88319
CFS merit scores = 4.87566
CFS merit scores = 4.8679
CFS merit scores = 4.86017
CFS merit scores = 4.85257
CFS merit scores = 4.84492
CFS merit scores = 4.8373
CFS merit scores = 4.82956
CFS merit scores = 4.82178
CFS merit scores = 4.81399
CFS merit scores = 4.80583
CFS merit scores = 4.79777
CFS merit scores = 4.78954
CFS merit scores = 4.78118
CFS merit scores = 4.77267
CFS merit scores = 4.76411
CFS merit scores = 4.75553
CFS merit scores = 4.74679
CFS merit scores = 4.738
CFS merit scores = 4.72914
CFS merit scores = 4.71977
CFS merit scores = 4.70967
CFS merit scores = 4.69516
cnt = 1	feature = 49	correl = 0.274573	descr = Gibbs_of_Target_Sequence__Pos_2_Step_1
cnt = 2	feature = 673	correl = -0.219911	descr = N_Gram_TTCT
cnt = 3	feature = 583	correl = 0.118125	descr = N_Gram_TCAGT
cnt = 4	feature = 493	correl = 0.100474	descr = N_Gram_GGCGC
cnt = 5	feature = 608	correl = 0.0942856	descr = N_Gram_TCGGC
cnt = 6	feature = 604	correl = 0.0802158	descr = N_Gram_TCGAC
cnt = 7	feature = 593	correl = 0.0520764	descr = N_Gram_TCCCG
cnt = 8	feature = 541	correl = 0.0570008	descr = N_Gram_GTGCG
cnt = 9	feature = 508	correl = 0.0450415	descr = N_Gram_GGGGT
cnt = 10	feature = 523	correl = 0.0503317	descr = N_Gram_GTATA
cnt = 11	feature = 308	correl = 0.0450415	descr = N_Gram_CCGAA
cnt = 12	feature = 326	correl = 0.073181	descr = N_Gram_CGACA
cnt = 13	feature = 505	correl = 0.0450415	descr = N_Gram_GGGCT
cnt = 14	feature = 533	correl = -0.0459897	descr = N_Gram_GTCGC
cnt = 15	feature = 640	correl = 0.0637596	descr = N_Gram_TGGAG
cnt = 16	feature = 477	correl = 0.0886556	descr = N_Gram_GGACG
cnt = 17	feature = 266	correl = 0.0557929	descr = N_Gram_CACGT
cnt = 18	feature = 290	correl = 0.0594077	descr = N_Gram_CCACC
cnt = 19	feature = 626	correl = -0.0813103	descr = N_Gram_TGAGA
cnt = 20	feature = 572	correl = 0.0687236	descr = N_Gram_TAGCA
cnt = 21	feature = 323	correl = 0.0744472	descr = N_Gram_CCTTA
cnt = 22	feature = 283	correl = 0.0553759	descr = N_Gram_CATTA
cnt = 23	feature = 309	correl = 0.0450415	descr = N_Gram_CCGCA
cnt = 24	feature = 318	correl = 0.0670616	descr = N_Gram_CCTCA
cnt = 25	feature = 225	correl = -0.0492258	descr = N_Gram_ATCGC
cnt = 26	feature = 327	correl = -0.0492258	descr = N_Gram_CGACC
cnt = 27	feature = 301	correl = 0.0450415	descr = N_Gram_CCCCG
cnt = 28	feature = 357	correl = 0.0788089	descr = N_Gram_CGTGG
cnt = 29	feature = 574	correl = 0.0675531	descr = N_Gram_TATAT
cnt = 30	feature = 636	correl = 0.0520764	descr = N_Gram_TGCCG
cnt = 31	feature = 595	correl = 0.0502062	descr = N_Gram_TCCGA
cnt = 32	feature = 400	correl = -0.0441292	descr = N_Gram_GAAGG
cnt = 33	feature = 647	correl = 0.0637596	descr = N_Gram_TGGGG
cnt = 34	feature = 241	correl = 0.0669167	descr = N_Gram_ATTCC
cnt = 35	feature = 368	correl = 0.0860664	descr = N_Gram_CTATT
cnt = 36	feature = 561	correl = 0.0489216	descr = N_Gram_TAAAG
cnt = 37	feature = 282	correl = -0.0498656	descr = N_Gram_CATGC
cnt = 38	feature = 252	correl = 0.0616903	descr = N_Gram_CAAGC
cnt = 39	feature = 521	correl = 0.0482947	descr = N_Gram_GTACC
cnt = 40	feature = 564	correl = 0.0877766	descr = N_Gram_TAAGC
cnt = 41	feature = 435	correl = 0.0451046	descr = N_Gram_GCACT
cnt = 42	feature = 404	correl = 0.0444698	descr = N_Gram_GACAC
cnt = 43	feature = 209	correl = 0.0886556	descr = N_Gram_AGTTA
cnt = 44	feature = 406	correl = -0.0682787	descr = N_Gram_GACCC
cnt = 45	feature = 366	correl = 0.0627638	descr = N_Gram_CTATA
cnt = 46	feature = 622	correl = 0.0511125	descr = N_Gram_TGAAA
cnt = 47	feature = 610	correl = 0.0563769	descr = N_Gram_TCTAC
cnt = 48	feature = 482	correl = 0.0653179	descr = N_Gram_GGATT
cnt = 49	feature = 569	correl = 0.0466014	descr = N_Gram_TACGA
cnt = 50	feature = 382	correl = -0.0684932	descr = N_Gram_CTGCC
cnt = 51	feature = 473	correl = -0.0498594	descr = N_Gram_GGAAC
cnt = 52	feature = 660	correl = -0.0701986	descr = N_Gram_TGTTA
cnt = 53	feature = 648	correl = 0.0463545	descr = N_Gram_TGGGT
cnt = 54	feature = 402	correl = 0.0531395	descr = N_Gram_GAATC
cnt = 55	feature = 419	correl = -0.0557411	descr = N_Gram_GATCG
cnt = 56	feature = 328	correl = -0.0745838	descr = N_Gram_CGACG
cnt = 57	feature = 408	correl = -0.0570216	descr = N_Gram_GACCT
cnt = 58	feature = 526	correl = -0.0512522	descr = N_Gram_GTCAA
cnt = 59	feature = 334	correl = -0.0494292	descr = N_Gram_CGATG
cnt = 60	feature = 573	correl = -0.105445	descr = N_Gram_TATAC
cnt = 61	feature = 364	correl = 0.0661461	descr = N_Gram_CTAGG
cnt = 62	feature = 289	correl = 0.0514695	descr = N_Gram_CCAAT
cnt = 63	feature = 556	correl = 0.0561571	descr = N_Gram_GTTTC
cnt = 64	feature = 351	correl = -0.0676911	descr = N_Gram_CGTAC
cnt = 65	feature = 238	correl = 0.0474198	descr = N_Gram_ATGTA
cnt = 66	feature = 499	correl = 0.0496554	descr = N_Gram_GGGAA
cnt = 67	feature = 575	correl = 0.0447185	descr = N_Gram_TATGT
cnt = 68	feature = 422	correl = -0.0452281	descr = N_Gram_GATGC
cnt = 69	feature = 214	correl = -0.125779	descr = N_Gram_ATAAG
cnt = 70	feature = 315	correl = -0.0541093	descr = N_Gram_CCGTC
cnt = 71	feature = 343	correl = 0.0496787	descr = N_Gram_CGGCC
cnt = 72	feature = 624	correl = 0.0456842	descr = N_Gram_TGACA
cnt = 73	feature = 432	correl = 0.0836764	descr = N_Gram_GCAAT
cnt = 74	feature = 409	correl = 0.0886556	descr = N_Gram_GACGG
cnt = 75	feature = 542	correl = 0.0697161	descr = N_Gram_GTGCT
cnt = 76	feature = 462	correl = 0.0450415	descr = N_Gram_GCGTA
cnt = 77	feature = 576	correl = -0.0599047	descr = N_Gram_TATTC
cnt = 78	feature = 362	correl = 0.0450415	descr = N_Gram_CTAAA
cnt = 79	feature = 605	correl = -0.14911	descr = N_Gram_TCGAG
cnt = 80	feature = 258	correl = 0.0832887	descr = N_Gram_CACAG
cnt = 81	feature = 510	correl = -0.0444272	descr = N_Gram_GGGTT
cnt = 82	feature = 568	correl = -0.0501644	descr = N_Gram_TACCG
cnt = 83	feature = 464	correl = 0.0544286	descr = N_Gram_GCGTG
cnt = 84	feature = 472	correl = 0.120547	descr = N_Gram_GGAAA
cnt = 85	feature = 596	correl = -0.0802348	descr = N_Gram_TCCGC
cnt = 86	feature = 657	correl = 0.0689654	descr = N_Gram_TGTGA
cnt = 87	feature = 480	correl = 0.0942856	descr = N_Gram_GGAGT
cnt = 88	feature = 337	correl = 0.0570008	descr = N_Gram_CGCTA
cnt = 89	feature = 303	correl = 0.073181	descr = N_Gram_CCCGA
cnt = 90	feature = 441	correl = -0.045258	descr = N_Gram_GCATG
cnt = 91	feature = 551	correl = 0.0824081	descr = N_Gram_GTTCC
cnt = 92	feature = 386	correl = 0.0450415	descr = N_Gram_CTTAC
cnt = 93	feature = 606	correl = -0.0492258	descr = N_Gram_TCGCA
cnt = 94	feature = 509	correl = 0.0928145	descr = N_Gram_GGGTC
cnt = 95	feature = 267	correl = 0.0670594	descr = N_Gram_CACTC
cnt = 96	feature = 291	correl = -0.0447983	descr = N_Gram_CCACG
cnt = 97	feature = 546	correl = 0.0471497	descr = N_Gram_GTGTA
cnt = 98	feature = 313	correl = -0.0641534	descr = N_Gram_CCGGT
cnt = 99	feature = 548	correl = 0.0886556	descr = N_Gram_GTTAA
cnt = 100	feature = 360	correl = 0.149477	descr = N_Gram_CGTTT
cnt = 101	feature = 344	correl = 0.0607596	descr = N_Gram_CGGCG
cnt = 102	feature = 449	correl = -0.0562607	descr = N_Gram_GCCGT
cnt = 103	feature = 304	correl = 0.0687388	descr = N_Gram_CCCGC
cnt = 104	feature = 436	correl = -0.0586919	descr = N_Gram_GCAGA
cnt = 105	feature = 363	correl = 0.0563769	descr = N_Gram_CTACT
cnt = 106	feature = 630	correl = -0.0521431	descr = N_Gram_TGATC
cnt = 107	feature = 270	correl = 0.0854053	descr = N_Gram_CAGCC
cnt = 108	feature = 226	correl = -0.095802	descr = N_Gram_ATCGG
cnt = 109	feature = 514	correl = 0.0551954	descr = N_Gram_GGTGC
cnt = 110	feature = 451	correl = 0.0704072	descr = N_Gram_GCCTC
cnt = 111	feature = 425	correl = -0.0717742	descr = N_Gram_GATTA
cnt = 112	feature = 246	correl = -0.139719	descr = N_Gram_ATTTT
cnt = 113	feature = 654	correl = -0.0671181	descr = N_Gram_TGTCA
cnt = 114	feature = 393	correl = 0.0844645	descr = N_Gram_CTTGG
cnt = 115	feature = 634	correl = 0.0772693	descr = N_Gram_TGCAA
cnt = 116	feature = 544	correl = 0.13832	descr = N_Gram_GTGGC
cnt = 117	feature = 528	correl = -0.0469547	descr = N_Gram_GTCCA
cnt = 118	feature = 253	correl = 0.0825601	descr = N_Gram_CAAGG
cnt = 119	feature = 321	correl = 0.0720865	descr = N_Gram_CCTGC
cnt = 120	feature = 426	correl = 0.0484501	descr = N_Gram_GATTG
cnt = 121	feature = 549	correl = -0.0797784	descr = N_Gram_GTTAC
cnt = 122	feature = 223	correl = -0.0582713	descr = N_Gram_ATCAT
cnt = 123	feature = 383	correl = 0.0559049	descr = N_Gram_CTGGG
cnt = 124	feature = 599	correl = 0.0553946	descr = N_Gram_TCCTA
cnt = 125	feature = 295	correl = 0.0699475	descr = N_Gram_CCATC
cnt = 126	feature = 571	correl = -0.0627323	descr = N_Gram_TAGAT
cnt = 127	feature = 367	correl = 0.0634333	descr = N_Gram_CTATG
cnt = 128	feature = 448	correl = 0.0721921	descr = N_Gram_GCCGG
cnt = 129	feature = 440	correl = 0.10902	descr = N_Gram_GCATC
cnt = 130	feature = 340	correl = 0.0637315	descr = N_Gram_CGGAA
cnt = 131	feature = 136	correl = 0.0466507	descr = N_Gram_AATAT
cnt = 132	feature = 560	correl = -0.0492258	descr = N_Gram_TAAAA
cnt = 133	feature = 529	correl = 0.0512049	descr = N_Gram_GTCCC
cnt = 134	feature = 665	correl = -0.073479	descr = N_Gram_TTACC
cnt = 135	feature = 443	correl = 0.0786881	descr = N_Gram_GCCAG
cnt = 136	feature = 405	correl = 0.0836764	descr = N_Gram_GACAG
cnt = 137	feature = 527	correl = 0.176369	descr = N_Gram_GTCAG
cnt = 138	feature = 492	correl = -0.084973	descr = N_Gram_GGCGA
cnt = 139	feature = 659	correl = 0.0506229	descr = N_Gram_TGTGT
cnt = 140	feature = 653	correl = 0.0591248	descr = N_Gram_TGTAA
cnt = 141	feature = 658	correl = 0.0711532	descr = N_Gram_TGTGG
cnt = 142	feature = 259	correl = 0.0446846	descr = N_Gram_CACAT
cnt = 143	feature = 650	correl = 0.054874	descr = N_Gram_TGGTA
cnt = 144	feature = 217	correl = -0.104536	descr = N_Gram_ATACT
cnt = 145	feature = 635	correl = 0.0746266	descr = N_Gram_TGCAC
cnt = 146	feature = 629	correl = 0.0539779	descr = N_Gram_TGATA
cnt = 147	feature = 465	correl = 0.086166	descr = N_Gram_GCTAT
cnt = 148	feature = 693	correl = -0.080304	descr = N_Gram_TTTGG
cnt = 149	feature = 565	correl = -0.12886	descr = N_Gram_TAAGT
cnt = 150	feature = 491	correl = 0.169881	descr = N_Gram_GGCCT
cnt = 151	feature = 500	correl = 0.106148	descr = N_Gram_GGGAC
cnt = 152	feature = 380	correl = -0.0732144	descr = N_Gram_CTGAT
cnt = 153	feature = 504	correl = 0.0776445	descr = N_Gram_GGGCG
cnt = 154	feature = 460	correl = 0.054097	descr = N_Gram_GCGGT
cnt = 155	feature = 539	correl = 0.0611525	descr = N_Gram_GTGAC
cnt = 156	feature = 319	correl = -0.0991477	descr = N_Gram_CCTCC
cnt = 157	feature = 687	correl = 0.0846757	descr = N_Gram_TTGTG
cnt = 158	feature = 348	correl = -0.0663341	descr = N_Gram_CGGTA
cnt = 159	feature = 467	correl = 0.0824739	descr = N_Gram_GCTGG
cnt = 160	feature = 250	correl = 0.0481933	descr = N_Gram_CAAAA
cnt = 161	feature = 437	correl = 0.062322	descr = N_Gram_GCAGC
cnt = 162	feature = 350	correl = -0.0562403	descr = N_Gram_CGTAA
cnt = 163	feature = 423	correl = 0.0629458	descr = N_Gram_GATGT
cnt = 164	feature = 317	correl = 0.0553946	descr = N_Gram_CCTAT
cnt = 165	feature = 459	correl = 0.059438	descr = N_Gram_GCGGG
cnt = 166	feature = 407	correl = 0.0591652	descr = N_Gram_GACCG
cnt = 167	feature = 331	correl = -0.115242	descr = N_Gram_CGAGT
cnt = 168	feature = 284	correl = 0.0447356	descr = N_Gram_CATTC
cnt = 169	feature = 387	correl = -0.129787	descr = N_Gram_CTTAT
cnt = 170	feature = 457	correl = 0.0519217	descr = N_Gram_GCGGA
cnt = 171	feature = 255	correl = 0.0520892	descr = N_Gram_CAATA
cnt = 172	feature = 207	correl = 0.0975619	descr = N_Gram_AGTGT
cnt = 173	feature = 356	correl = 0.103422	descr = N_Gram_CGTGC
cnt = 174	feature = 305	correl = 0.0705893	descr = N_Gram_CCCGG
cnt = 175	feature = 481	correl = -0.106626	descr = N_Gram_GGATC
cnt = 176	feature = 496	correl = 0.154164	descr = N_Gram_GGCTT
cnt = 177	feature = 580	correl = 0.0952317	descr = N_Gram_TCACC
cnt = 178	feature = 666	correl = -0.0477451	descr = N_Gram_TTACT
cnt = 179	feature = 232	correl = -0.0590718	descr = N_Gram_ATGAT
cnt = 180	feature = 210	correl = 0.0589338	descr = N_Gram_AGTTG
cnt = 181	feature = 479	correl = 0.106683	descr = N_Gram_GGAGC
cnt = 182	feature = 447	correl = 0.0899065	descr = N_Gram_GCCGC
cnt = 183	feature = 228	correl = 0.0796666	descr = N_Gram_ATCTG
cnt = 184	feature = 392	correl = -0.114554	descr = N_Gram_CTTGC
cnt = 185	feature = 261	correl = 0.0687702	descr = N_Gram_CACCA
cnt = 186	feature = 399	correl = 0.107687	descr = N_Gram_GAAGA
cnt = 187	feature = 553	correl = -0.0854195	descr = N_Gram_GTTCT
cnt = 188	feature = 235	correl = -0.0659481	descr = N_Gram_ATGCT
cnt = 189	feature = 375	correl = -0.0439351	descr = N_Gram_CTCCG
cnt = 190	feature = 276	correl = 0.121945	descr = N_Gram_CAGTG
cnt = 191	feature = 269	correl = 0.0854672	descr = N_Gram_CAGCA
cnt = 192	feature = 396	correl = 0.121997	descr = N_Gram_CTTTG
cnt = 193	feature = 696	correl = -0.0645492	descr = N_Gram_TTTTG
cnt = 194	feature = 454	correl = -0.0745838	descr = N_Gram_GCGAC
cnt = 195	feature = 288	correl = 0.0610252	descr = N_Gram_CCAAG
cnt = 196	feature = 394	correl = 0.078366	descr = N_Gram_CTTGT
cnt = 197	feature = 686	correl = 0.0546418	descr = N_Gram_TTGGT
cnt = 198	feature = 627	correl = -0.0493541	descr = N_Gram_TGAGG
cnt = 199	feature = 397	correl = 0.0583244	descr = N_Gram_GAAA
cnt = 200	feature = 485	correl = 0.052131	descr = N_Gram_GGCAG
cnt = 201	feature = 279	correl = -0.0640659	descr = N_Gram_CATCG
cnt = 202	feature = 324	correl = -0.114938	descr = N_Gram_CCTTC
cnt = 203	feature = 476	correl = 0.125541	descr = N_Gram_GGACC
cnt = 204	feature = 463	correl = -0.129118	descr = N_Gram_GCGTC
cnt = 205	feature = 503	correl = 0.124141	descr = N_Gram_GGGCC
cnt = 206	feature = 589	correl = 0.0872749	descr = N_Gram_TCCAA
cnt = 207	feature = 458	correl = 0.0660122	descr = N_Gram_GCGGC
cnt = 208	feature = 379	correl = -0.0649215	descr = N_Gram_CTCTC
cnt = 209	feature = 516	correl = 0.0576326	descr = N_Gram_GGTTG
cnt = 210	feature = 501	correl = 0.120675	descr = N_Gram_GGGAG
cnt = 211	feature = 275	correl = 0.0820255	descr = N_Gram_CAGTA
cnt = 212	feature = 644	correl = 0.131806	descr = N_Gram_TGGCT
cnt = 213	feature = 586	correl = -0.0641178	descr = N_Gram_TCATG
cnt = 214	feature = 206	correl = -0.145657	descr = N_Gram_AGTCT
cnt = 215	feature = 160	correl = -0.071104	descr = N_Gram_ACGAT
cnt = 216	feature = 416	correl = -0.105056	descr = N_Gram_GAGTT
cnt = 217	feature = 615	correl = 0.0474567	descr = N_Gram_TCTGG
cnt = 218	feature = 229	correl = 0.0552828	descr = N_Gram_ATCTT
cnt = 219	feature = 414	correl = 0.0909455	descr = N_Gram_GAGCT
cnt = 220	feature = 412	correl = -0.0724754	descr = N_Gram_GACTG
cnt = 221	feature = 612	correl = -0.0777771	descr = N_Gram_TCTCA
cnt = 222	feature = 591	correl = 0.0648661	descr = N_Gram_TCCC
cnt = 223	feature = 77	correl = -0.0508233	descr = Fold_of_RNAi_Sequence_Pos_18
cnt = 224	feature = 488	correl = 0.0952263	descr = N_Gram_GGCCA
cnt = 225	feature = 547	correl = 0.0693062	descr = N_Gram_GTGTG
cnt = 226	feature = 429	correl = 0.10322	descr = N_Gram_GCAA
cnt = 227	feature = 421	correl = -0.0463943	descr = N_Gram_GATGA
cnt = 228	feature = 655	correl = 0.0580018	descr = N_Gram_TGTCC
cnt = 229	feature = 211	correl = -0.114928	descr = N_Gram_AGTTT
cnt = 230	feature = 278	correl = 0.0945637	descr = N_Gram_CATCC
cnt = 231	feature = 679	correl = -0.0753309	descr = N_Gram_TTGAC
cnt = 232	feature = 631	correl = -0.126073	descr = N_Gram_TGATT
cnt = 233	feature = 455	correl = 0.0581033	descr = N_Gram_GCGCC
cnt = 234	feature = 280	correl = 0.109566	descr = N_Gram_CATCT
cnt = 235	feature = 590	correl = -0.145289	descr = N_Gram_TCCAG
cnt = 236	feature = 494	correl = 0.0903571	descr = N_Gram_GGCGG
cnt = 237	feature = 281	correl = -0.0453982	descr = N_Gram_CATGA
cnt = 238	feature = 233	correl = -0.091874	descr = N_Gram_ATGC
cnt = 239	feature = 645	correl = 0.0920003	descr = N_Gram_TGGG
cnt = 240	feature = 420	correl = -0.132303	descr = N_Gram_GATCT
cnt = 241	feature = 395	correl = 0.0856318	descr = N_Gram_CTTTA
cnt = 242	feature = 26	correl = -0.0619178	descr = Position_Specific_Bin_Base_11_Base_G
cnt = 243	feature = 339	correl = 0.0639703	descr = N_Gram_CGGA
cnt = 244	feature = 51	correl = -0.0481894	descr = Gibbs_of_Target_Sequence__Pos_4_Step_1
cnt = 245	feature = 22	correl = 0.0504944	descr = Position_Specific_Bin_Base_8_Base_T
cnt = 246	feature = 215	correl = -0.0799759	descr = N_Gram_ATAC
cnt = 247	feature = 31	correl = -0.0512792	descr = Position_Specific_Bin_Base_13_Base_A
cnt = 248	feature = 16	correl = -0.127575	descr = Position_Specific_Bin_Base_5_Base_A
cnt = 249	feature = 600	correl = -0.0624499	descr = N_Gram_TCCTC
cnt = 250	feature = 61	correl = -0.190527	descr = Gibbs_of_Target_Sequence__Pos_18_Step_1
cnt = 251	feature = 597	correl = -0.0866761	descr = N_Gram_TCCGG
cnt = 252	feature = 44	correl = 0.100401	descr = Position_Specific_Bin_Base_18_Base_C
cnt = 253	feature = 520	correl = 0.0468747	descr = N_Gram_GTAC
cnt = 254	feature = 536	correl = -0.0659935	descr = N_Gram_GTCTT
cnt = 255	feature = 24	correl = -0.0554109	descr = Position_Specific_Bin_Base_9_Base_T
cnt = 256	feature = 25	correl = 0.0647345	descr = Position_Specific_Bin_Base_10_Base_T
cnt = 257	feature = 433	correl = 0.0908644	descr = N_Gram_GCAC
cnt = 258	feature = 439	correl = 0.06368	descr = N_Gram_GCAT
cnt = 259	feature = 619	correl = -0.0577328	descr = N_Gram_TCTTG
cnt = 260	feature = 265	correl = -0.0871877	descr = N_Gram_CACGA
cnt = 261	feature = 30	correl = -0.141854	descr = Position_Specific_Bin_Base_12_Base_T
cnt = 262	feature = 35	correl = 0.0686014	descr = Position_Specific_Bin_Base_14_Base_T
cnt = 263	feature = 15	correl = 0.0614359	descr = Position_Specific_Bin_Base_4_Base_T
cnt = 264	feature = 453	correl = -0.0571668	descr = N_Gram_GCGA
cnt = 265	feature = 40	correl = -0.0543457	descr = Position_Specific_Bin_Base_17_Base_A
cnt = 266	feature = 218	correl = 0.0533545	descr = N_Gram_ATAG
cnt = 267	feature = 23	correl = 0.05953	descr = Position_Specific_Bin_Base_9_Base_G
cnt = 268	feature = 12	correl = 0.0900679	descr = Position_Specific_Bin_Base_3_Base_C
cnt = 269	feature = 251	correl = 0.0582749	descr = N_Gram_CAAG
cnt = 270	feature = 39	correl = -0.0496727	descr = Position_Specific_Bin_Base_16_Base_T
cnt = 271	feature = 555	correl = -0.0479684	descr = N_Gram_GTTGT
cnt = 272	feature = 365	correl = 0.133221	descr = N_Gram_CTAT
cnt = 273	feature = 11	correl = 0.0715807	descr = Position_Specific_Bin_Base_2_Base_T
cnt = 274	feature = 81	correl = 0.103328	descr = Xue_Structure_Feature_A101
cnt = 275	feature = 532	correl = -0.111192	descr = N_Gram_GTCGA
cnt = 276	feature = 19	correl = -0.117316	descr = Position_Specific_Bin_Base_6_Base_A
cnt = 277	feature = 579	correl = 0.0447217	descr = N_Gram_TCAC
cnt = 278	feature = 413	correl = 0.046238	descr = N_Gram_GAGC
cnt = 279	feature = 73	correl = 0.0674259	descr = Fold_of_RNAi_Sequence_Pos_11
cnt = 280	feature = 29	correl = 0.0926201	descr = Position_Specific_Bin_Base_12_Base_G
cnt = 281	feature = 401	correl = -0.0637937	descr = N_Gram_GAAGT
cnt = 282	feature = 18	correl = 0.0753239	descr = Position_Specific_Bin_Base_5_Base_G
cnt = 283	feature = 347	correl = 0.147992	descr = N_Gram_CGGGC
cnt = 284	feature = 272	correl = -0.147982	descr = N_Gram_CAGCT
cnt = 285	feature = 46	correl = -0.119229	descr = Position_Specific_Bin_Base_18_Base_T
cnt = 286	feature = 685	correl = 0.0652559	descr = N_Gram_TTGGC
cnt = 287	feature = 475	correl = 0.090033	descr = N_Gram_GGAC
cnt = 288	feature = 538	correl = 0.055444	descr = N_Gram_GTGA
cnt = 289	feature = 42	correl = -0.0782661	descr = Position_Specific_Bin_Base_17_Base_T
cnt = 290	feature = 543	correl = 0.0849878	descr = N_Gram_GTGG
cnt = 291	feature = 244	correl = -0.100859	descr = N_Gram_ATTT
cnt = 292	feature = 468	correl = 0.0608741	descr = N_Gram_GCTT
cnt = 293	feature = 410	correl = -0.0673433	descr = N_Gram_GACGT
cnt = 294	feature = 9	correl = 0.078318	descr = Position_Specific_Bin_Base_2_Base_C
cnt = 295	feature = 633	correl = 0.0705915	descr = N_Gram_TGCA
cnt = 296	feature = 450	correl = 0.119503	descr = N_Gram_GCCT
cnt = 297	feature = 563	correl = -0.0880709	descr = N_Gram_TAAG
cnt = 298	feature = 353	correl = -0.127818	descr = N_Gram_CGTCG
cnt = 299	feature = 20	correl = 0.0974169	descr = Position_Specific_Bin_Base_6_Base_C
cnt = 300	feature = 57	correl = -0.100348	descr = Gibbs_of_Target_Sequence__Pos_13_Step_1
cnt = 301	feature = 33	correl = -0.0934854	descr = Position_Specific_Bin_Base_14_Base_A
cnt = 302	feature = 76	correl = 0.0592468	descr = Fold_of_RNAi_Sequence_Pos_14
cnt = 303	feature = 10	correl = -0.0614154	descr = Position_Specific_Bin_Base_2_Base_G
cnt = 304	feature = 625	correl = -0.0455508	descr = N_Gram_TGAG
cnt = 305	feature = 38	correl = 0.0460823	descr = Position_Specific_Bin_Base_16_Base_G
cnt = 306	feature = 43	correl = -0.237759	descr = Position_Specific_Bin_Base_18_Base_A
cnt = 307	feature = 41	correl = 0.106152	descr = Position_Specific_Bin_Base_17_Base_C
cnt = 308	feature = 643	correl = -0.0845715	descr = N_Gram_TGGCG
cnt = 309	feature = 21	correl = -0.0609384	descr = Position_Specific_Bin_Base_8_Base_C
cnt = 310	feature = 623	correl = -0.0747605	descr = N_Gram_TGAAG
cnt = 311	feature = 13	correl = -0.0659148	descr = Position_Specific_Bin_Base_4_Base_A
cnt = 312	feature = 557	correl = -0.0878071	descr = N_Gram_GTTTT
cnt = 313	feature = 601	correl = -0.148115	descr = N_Gram_TCCTT
cnt = 314	feature = 689	correl = 0.0493577	descr = N_Gram_TTTA
cnt = 315	feature = 618	correl = -0.109664	descr = N_Gram_TCTTC
cnt = 316	feature = 79	correl = -0.0599699	descr = Xue_Structure_Feature_A110
cnt = 317	feature = 314	correl = 0.0671655	descr = N_Gram_CCGT
cnt = 318	feature = 72	correl = 0.0485657	descr = Fold_of_RNAi_Sequence_Pos_10
cnt = 319	feature = 55	correl = -0.0602899	descr = Gibbs_of_Target_Sequence__Pos_8_Step_1
cnt = 320	feature = 34	correl = 0.0449651	descr = Position_Specific_Bin_Base_14_Base_C
cnt = 321	feature = 545	correl = 0.0783838	descr = N_Gram_GTGT
cnt = 322	feature = 391	correl = -0.0864316	descr = N_Gram_CTTGA
cnt = 323	feature = 603	correl = -0.0951329	descr = N_Gram_TCGA
cnt = 324	feature = 32	correl = 0.08487	descr = Position_Specific_Bin_Base_13_Base_C
cnt = 325	feature = 614	correl = -0.118725	descr = N_Gram_TCTCT
cnt = 326	feature = 361	correl = 0.0904271	descr = N_Gram_CTA
cnt = 327	feature = 56	correl = 0.0539412	descr = Gibbs_of_Target_Sequence__Pos_12_Step_1
cnt = 328	feature = 17	correl = 0.0832069	descr = Position_Specific_Bin_Base_5_Base_C
cnt = 329	feature = 286	correl = 0.0883991	descr = N_Gram_CCAA
cnt = 330	feature = 264	correl = -0.0876602	descr = N_Gram_CACG
cnt = 331	feature = 52	correl = -0.0548727	descr = Gibbs_of_Target_Sequence__Pos_5_Step_1
cnt = 332	feature = 649	correl = 0.0585371	descr = N_Gram_TGGT
cnt = 333	feature = 8	correl = -0.072672	descr = Position_Specific_Bin_Base_2_Base_A
cnt = 334	feature = 312	correl = 0.140134	descr = N_Gram_CCGGG
cnt = 335	feature = 484	correl = 0.083642	descr = N_Gram_GGCA
cnt = 336	feature = 471	correl = 0.0769589	descr = N_Gram_GGAA
cnt = 337	feature = 54	correl = -0.185982	descr = Gibbs_of_Target_Sequence__Pos_7_Step_1
cnt = 338	feature = 656	correl = 0.0809163	descr = N_Gram_TGTG
cnt = 339	feature = 27	correl = -0.0783985	descr = Position_Specific_Bin_Base_12_Base_A
cnt = 340	feature = 637	correl = -0.136048	descr = N_Gram_TGCG
cnt = 341	feature = 69	correl = 0.173695	descr = Fold_of_RNAi_Sequence_Pos_2
cnt = 342	feature = 105	correl = 0.155594	descr = Fold_of_Target_NoEndbrace_noends_Pos_18
cnt = 343	feature = 14	correl = 0.0478372	descr = Position_Specific_Bin_Base_4_Base_C
cnt = 344	feature = 424	correl = -0.0648451	descr = N_Gram_GATT
cnt = 345	feature = 446	correl = 0.083521	descr = N_Gram_GCCG
cnt = 346	feature = 506	correl = 0.0666381	descr = N_Gram_GGGG
cnt = 347	feature = 36	correl = -0.122514	descr = Position_Specific_Bin_Base_16_Base_A
cnt = 348	feature = 341	correl = 0.103406	descr = N_Gram_CGGC
cnt = 349	feature = 274	correl = 0.133558	descr = N_Gram_CAGT
cnt = 350	feature = 418	correl = -0.142983	descr = N_Gram_GATC
cnt = 351	feature = 535	correl = -0.0732795	descr = N_Gram_GTCT
cnt = 352	feature = 75	correl = 0.0685249	descr = Fold_of_RNAi_Sequence_Pos_13
cnt = 353	feature = 681	correl = -0.0898801	descr = N_Gram_TTGC
cnt = 354	feature = 667	correl = -0.0652804	descr = N_Gram_TTAT
cnt = 355	feature = 28	correl = 0.136225	descr = Position_Specific_Bin_Base_12_Base_C
cnt = 356	feature = 664	correl = -0.0814692	descr = N_Gram_TTAC
cnt = 357	feature = 683	correl = 0.0553121	descr = N_Gram_TTGG
cnt = 358	feature = 59	correl = -0.0532804	descr = Gibbs_of_Target_Sequence__Pos_15_Step_1
cnt = 359	feature = 277	correl = 0.0729598	descr = N_Gram_CATC
cnt = 360	feature = 540	correl = 0.0577975	descr = N_Gram_GTGC
cnt = 361	feature = 466	correl = -0.0778558	descr = N_Gram_GCTCC
cnt = 362	feature = 329	correl = -0.0918492	descr = N_Gram_CGAG
cnt = 363	feature = 78	correl = 0.051281	descr = Xue_Structure_Feature_A111
cnt = 364	feature = 478	correl = 0.102351	descr = N_Gram_GGAG
cnt = 365	feature = 231	correl = -0.0674853	descr = N_Gram_ATGA
cnt = 366	feature = 502	correl = 0.134557	descr = N_Gram_GGGC
cnt = 367	feature = 80	correl = 0.0709011	descr = Xue_Structure_Feature_A100
cnt = 368	feature = 292	correl = -0.0840023	descr = N_Gram_CCAG
cnt = 369	feature = 60	correl = -0.114628	descr = Gibbs_of_Target_Sequence__Pos_17_Step_1
cnt = 370	feature = 67	correl = 0.180286	descr = Fold_of_RNAi_Sequence_Pos_0
cnt = 371	feature = 674	correl = -0.221627	descr = N_Gram_TTCTC
cnt = 372	feature = 677	correl = -0.0690254	descr = N_Gram_TTGA
cnt = 373	feature = 692	correl = -0.099415	descr = N_Gram_TTTCT
cnt = 374	feature = 691	correl = -0.0692288	descr = N_Gram_TTTCC
cnt = 375	feature = 58	correl = -0.171832	descr = Gibbs_of_Target_Sequence__Pos_14_Step_1
cnt = 376	feature = 74	correl = 0.103374	descr = Fold_of_RNAi_Sequence_Pos_12
cnt = 377	feature = 531	correl = -0.0860112	descr = N_Gram_GTCG
cnt = 378	feature = 456	correl = 0.0897644	descr = N_Gram_GCGG
cnt = 379	feature = 388	correl = -0.119415	descr = N_Gram_CTTC
cnt = 380	feature = 620	correl = 0.0491506	descr = N_Gram_TCTTT
cnt = 381	feature = 613	correl = -0.118597	descr = N_Gram_TCTCC
cnt = 382	feature = 518	correl = 0.054862	descr = N_Gram_GTA
cnt = 383	feature = 487	correl = 0.190802	descr = N_Gram_GGCC
cnt = 384	feature = 461	correl = -0.0884055	descr = N_Gram_GCGT
cnt = 385	feature = 628	correl = -0.102393	descr = N_Gram_TGAT
cnt = 386	feature = 697	correl = -0.102371	descr = N_Gram_TTTTT
cnt = 387	feature = 70	correl = 0.0858851	descr = Fold_of_RNAi_Sequence_Pos_3
cnt = 388	feature = 602	correl = -0.0785299	descr = N_Gram_TCG
cnt = 389	feature = 335	correl = 0.0598446	descr = N_Gram_CGCC
cnt = 390	feature = 559	correl = -0.0561035	descr = N_Gram_TAA
cnt = 391	feature = 641	correl = 0.0696033	descr = N_Gram_TGGC
cnt = 392	feature = 525	correl = -0.0847882	descr = N_Gram_GTC
cnt = 393	feature = 498	correl = 0.125941	descr = N_Gram_GGGA
cnt = 394	feature = 83	correl = 0.0787529	descr = Xue_Structure_Feature_C110
cnt = 395	feature = 389	correl = -0.205187	descr = N_Gram_CTTCT
cnt = 396	feature = 588	correl = -0.0675158	descr = N_Gram_TCCA
cnt = 397	feature = 68	correl = 0.213307	descr = Fold_of_RNAi_Sequence_Pos_1
cnt = 398	feature = 248	correl = 0.137021	descr = N_Gram_CAA
cnt = 399	feature = 632	correl = -0.0511779	descr = N_Gram_TGC
cnt = 400	feature = 390	correl = -0.0512649	descr = N_Gram_CTTG
cnt = 401	feature = 651	correl = 0.0794368	descr = N_Gram_TGT
cnt = 402	feature = 578	correl = 0.0484045	descr = N_Gram_TCA
cnt = 403	feature = 511	correl = 0.0715981	descr = N_Gram_GGT
cnt = 404	feature = 428	correl = 0.104002	descr = N_Gram_GCA
cnt = 405	feature = 310	correl = 0.0515893	descr = N_Gram_CCGG
cnt = 406	feature = 675	correl = -0.112851	descr = N_Gram_TTCTT
cnt = 407	feature = 598	correl = -0.110706	descr = N_Gram_TCCT
cnt = 408	feature = 662	correl = -0.0770247	descr = N_Gram_TTA
cnt = 409	feature = 695	correl = -0.144447	descr = N_Gram_TTTTC
cnt = 410	feature = 222	correl = -0.0590112	descr = N_Gram_ATC
cnt = 411	feature = 325	correl = -0.0885274	descr = N_Gram_CGA
cnt = 412	feature = 611	correl = -0.19447	descr = N_Gram_TCTC
cnt = 413	feature = 639	correl = 0.0730265	descr = N_Gram_TGG
cnt = 414	feature = 417	correl = -0.0721812	descr = N_Gram_GAT
cnt = 415	feature = 82	correl = 0.108334	descr = Xue_Structure_Feature_C111
cnt = 416	feature = 621	correl = -0.0865059	descr = N_Gram_TGA
cnt = 417	feature = 517	correl = 0.052238	descr = N_Gram_GT
cnt = 418	feature = 442	correl = 0.105376	descr = N_Gram_GCC
cnt = 419	feature = 577	correl = -0.116474	descr = N_Gram_TC
cnt = 420	feature = 497	correl = 0.178305	descr = N_Gram_GGG
cnt = 421	feature = 690	correl = -0.0968157	descr = N_Gram_TTTC
cnt = 422	feature = 345	correl = 0.146773	descr = N_Gram_CGGG
cnt = 423	feature = 558	correl = -0.0512535	descr = N_Gram_TA
cnt = 424	feature = 676	correl = -0.0521481	descr = N_Gram_TTG
cnt = 425	feature = 384	correl = -0.0915673	descr = N_Gram_CTT
cnt = 426	feature = 306	correl = 0.0920694	descr = N_Gram_CCG
cnt = 427	feature = 86	correl = 0.104148	descr = Xue_Structure_Feature_G111
cnt = 428	feature = 369	correl = -0.100471	descr = N_Gram_CTC
cnt = 429	feature = 247	correl = 0.0907745	descr = N_Gram_CA
cnt = 430	feature = 65	correl = -0.139605	descr = PF_RNAi_Fold_5'Free_Count
cnt = 431	feature = 285	correl = 0.0475262	descr = N_Gram_CC
cnt = 432	feature = 616	correl = -0.0945642	descr = N_Gram_TCTT
cnt = 433	feature = 373	correl = -0.112319	descr = N_Gram_CTCC
cnt = 434	feature = 688	correl = -0.0669687	descr = N_Gram_TTT
cnt = 435	feature = 669	correl = -0.138961	descr = N_Gram_TTC
cnt = 436	feature = 483	correl = 0.150884	descr = N_Gram_GGC
cnt = 437	feature = 609	correl = -0.105703	descr = N_Gram_TCT
cnt = 438	feature = 661	correl = -0.114981	descr = N_Gram_TT
cnt = 439	feature = 587	correl = -0.106002	descr = N_Gram_TCC
cnt = 440	feature = 469	correl = 0.161676	descr = N_Gram_GG
cnt = 441	feature = 64	correl = -0.179519	descr = PF_RNAi_Fold_Energy
cnt = 442	feature = 47	correl = -0.182021	descr = Gibbs_of_Target_Sequence_
num rows = 521
num_elements = 230803
*
optimization finished, #iter = 575
nu = 0.467262
obj = -37.676114, rho = -0.592936
nSV = 352, nBSV = 152
num rows = 58
num_elements = 25694
*
optimization finished, #iter = 57
nu = 0.417943
obj = -3.502338, rho = -0.568239
nSV = 47, nBSV = 5
*
optimization finished, #iter = 575
nu = 0.467262
obj = -37.676114, rho = -0.592936
nSV = 352, nBSV = 152
CFS merit scores = 1.335
CFS merit scores = 1.61878
CFS merit scores = 1.86606
CFS merit scores = 2.0808
CFS merit scores = 2.27631
CFS merit scores = 2.45811
CFS merit scores = 2.62813
CFS merit scores = 2.78826
CFS merit scores = 2.93717
CFS merit scores = 3.07469
CFS merit scores = 3.20316
CFS merit scores = 3.32237
CFS merit scores = 3.43646
CFS merit scores = 3.54652
CFS merit scores = 3.65286
CFS merit scores = 3.75526
CFS merit scores = 3.85489
CFS merit scores = 3.95176
CFS merit scores = 4.045
CFS merit scores = 4.13575
CFS merit scores = 4.22417
CFS merit scores = 4.31061
CFS merit scores = 4.39515
CFS merit scores = 4.4779
CFS merit scores = 4.55894
CFS merit scores = 4.63837
CFS merit scores = 4.71627
CFS merit scores = 4.79272
CFS merit scores = 4.86776
CFS merit scores = 4.94149
CFS merit scores = 5.01393
CFS merit scores = 5.08513
CFS merit scores = 5.15517
CFS merit scores = 5.22239
CFS merit scores = 5.28828
CFS merit scores = 5.35298
CFS merit scores = 5.41644
CFS merit scores = 5.47874
CFS merit scores = 5.53994
CFS merit scores = 5.59953
CFS merit scores = 5.65587
CFS merit scores = 5.71104
CFS merit scores = 5.76515
CFS merit scores = 5.81825
CFS merit scores = 5.87064
CFS merit scores = 5.92212
CFS merit scores = 5.9719
CFS merit scores = 6.02057
CFS merit scores = 6.06666
CFS merit scores = 6.10981
CFS merit scores = 6.15156
CFS merit scores = 6.19037
CFS merit scores = 6.22728
CFS merit scores = 6.26097
CFS merit scores = 6.29243
CFS merit scores = 6.32268
CFS merit scores = 6.35144
CFS merit scores = 6.379
CFS merit scores = 6.40557
CFS merit scores = 6.43056
CFS merit scores = 6.45437
CFS merit scores = 6.47625
CFS merit scores = 6.49745
CFS merit scores = 6.51828
CFS merit scores = 6.5388
CFS merit scores = 6.55816
CFS merit scores = 6.57732
CFS merit scores = 6.59526
CFS merit scores = 6.61256
CFS merit scores = 6.62893
CFS merit scores = 6.64493
CFS merit scores = 6.6577
CFS merit scores = 6.67022
CFS merit scores = 6.68219
CFS merit scores = 6.69374
CFS merit scores = 6.70511
CFS merit scores = 6.71614
CFS merit scores = 6.72673
CFS merit scores = 6.73747
CFS merit scores = 6.74761
CFS merit scores = 6.75663
CFS merit scores = 6.76606
CFS merit scores = 6.77544
CFS merit scores = 6.78511
CFS merit scores = 6.79417
CFS merit scores = 6.80184
CFS merit scores = 6.80918
CFS merit scores = 6.81499
CFS merit scores = 6.81826
CFS merit scores = 6.82132
CFS merit scores = 6.82449
CFS merit scores = 6.82804
CFS merit scores = 6.83116
CFS merit scores = 6.8342
CFS merit scores = 6.83711
CFS merit scores = 6.84055
CFS merit scores = 6.84273
CFS merit scores = 6.84525
CFS merit scores = 6.84683
CFS merit scores = 6.84854
CFS merit scores = 6.85054
CFS merit scores = 6.85237
CFS merit scores = 6.85334
CFS merit scores = 6.85463
CFS merit scores = 6.8551
CFS merit scores = 6.85451
CFS merit scores = 6.85411
CFS merit scores = 6.85311
CFS merit scores = 6.85148
CFS merit scores = 6.85007
CFS merit scores = 6.84842
CFS merit scores = 6.84677
CFS merit scores = 6.84505
CFS merit scores = 6.8437
CFS merit scores = 6.84215
CFS merit scores = 6.84055
CFS merit scores = 6.83836
CFS merit scores = 6.83513
CFS merit scores = 6.83204
CFS merit scores = 6.82831
CFS merit scores = 6.82418
CFS merit scores = 6.82047
CFS merit scores = 6.81639
CFS merit scores = 6.81229
CFS merit scores = 6.80843
CFS merit scores = 6.80488
CFS merit scores = 6.80156
CFS merit scores = 6.79827
CFS merit scores = 6.79516
CFS merit scores = 6.79236
CFS merit scores = 6.78921
CFS merit scores = 6.78607
CFS merit scores = 6.78255
CFS merit scores = 6.77932
CFS merit scores = 6.77624
CFS merit scores = 6.77338
CFS merit scores = 6.76967
CFS merit scores = 6.7661
CFS merit scores = 6.76242
CFS merit scores = 6.75843
CFS merit scores = 6.75463
CFS merit scores = 6.7504
CFS merit scores = 6.74616
CFS merit scores = 6.74223
CFS merit scores = 6.73856
CFS merit scores = 6.73488
CFS merit scores = 6.73103
CFS merit scores = 6.72717
CFS merit scores = 6.7235
CFS merit scores = 6.71971
CFS merit scores = 6.71615
CFS merit scores = 6.71265
CFS merit scores = 6.70852
CFS merit scores = 6.70365
CFS merit scores = 6.6988
CFS merit scores = 6.69358
CFS merit scores = 6.68862
CFS merit scores = 6.6831
CFS merit scores = 6.67766
CFS merit scores = 6.67228
CFS merit scores = 6.66673
CFS merit scores = 6.66102
CFS merit scores = 6.65539
CFS merit scores = 6.6498
CFS merit scores = 6.64405
CFS merit scores = 6.63842
CFS merit scores = 6.63285
CFS merit scores = 6.6272
CFS merit scores = 6.62156
CFS merit scores = 6.61578
CFS merit scores = 6.60951
CFS merit scores = 6.60314
CFS merit scores = 6.59632
CFS merit scores = 6.58972
CFS merit scores = 6.58313
CFS merit scores = 6.57652
CFS merit scores = 6.57
CFS merit scores = 6.56345
CFS merit scores = 6.55713
CFS merit scores = 6.551
CFS merit scores = 6.5449
CFS merit scores = 6.53867
CFS merit scores = 6.53225
CFS merit scores = 6.52596
CFS merit scores = 6.51987
CFS merit scores = 6.51404
CFS merit scores = 6.5079
CFS merit scores = 6.50177
CFS merit scores = 6.4954
CFS merit scores = 6.4887
CFS merit scores = 6.4818
CFS merit scores = 6.47505
CFS merit scores = 6.46833
CFS merit scores = 6.46166
CFS merit scores = 6.45496
CFS merit scores = 6.44835
CFS merit scores = 6.44188
CFS merit scores = 6.43548
CFS merit scores = 6.42864
CFS merit scores = 6.42194
CFS merit scores = 6.41519
CFS merit scores = 6.40829
CFS merit scores = 6.40145
CFS merit scores = 6.39477
CFS merit scores = 6.38821
CFS merit scores = 6.38139
CFS merit scores = 6.37386
CFS merit scores = 6.36641
CFS merit scores = 6.35881
CFS merit scores = 6.35137
CFS merit scores = 6.34377
CFS merit scores = 6.33634
CFS merit scores = 6.32862
CFS merit scores = 6.32097
CFS merit scores = 6.31319
CFS merit scores = 6.30554
CFS merit scores = 6.29775
CFS merit scores = 6.28992
CFS merit scores = 6.282
CFS merit scores = 6.27427
CFS merit scores = 6.26669
CFS merit scores = 6.25925
CFS merit scores = 6.25199
CFS merit scores = 6.24454
CFS merit scores = 6.23694
CFS merit scores = 6.2292
CFS merit scores = 6.2216
CFS merit scores = 6.21374
CFS merit scores = 6.20584
CFS merit scores = 6.1979
CFS merit scores = 6.19001
CFS merit scores = 6.18218
CFS merit scores = 6.17422
CFS merit scores = 6.16596
CFS merit scores = 6.15755
CFS merit scores = 6.14927
CFS merit scores = 6.1411
CFS merit scores = 6.13272
CFS merit scores = 6.1241
CFS merit scores = 6.1156
CFS merit scores = 6.10699
CFS merit scores = 6.09833
CFS merit scores = 6.08973
CFS merit scores = 6.08127
CFS merit scores = 6.07297
CFS merit scores = 6.06487
CFS merit scores = 6.05662
CFS merit scores = 6.04853
CFS merit scores = 6.04042
CFS merit scores = 6.03243
CFS merit scores = 6.02455
CFS merit scores = 6.01687
CFS merit scores = 6.00909
CFS merit scores = 6.00144
CFS merit scores = 5.99384
CFS merit scores = 5.98625
CFS merit scores = 5.97874
CFS merit scores = 5.97127
CFS merit scores = 5.96357
CFS merit scores = 5.95608
CFS merit scores = 5.94861
CFS merit scores = 5.94108
CFS merit scores = 5.9337
CFS merit scores = 5.9264
CFS merit scores = 5.91907
CFS merit scores = 5.91181
CFS merit scores = 5.90474
CFS merit scores = 5.89762
CFS merit scores = 5.89022
CFS merit scores = 5.88292
CFS merit scores = 5.87558
CFS merit scores = 5.86837
CFS merit scores = 5.86132
CFS merit scores = 5.85425
CFS merit scores = 5.84719
CFS merit scores = 5.84011
CFS merit scores = 5.83306
CFS merit scores = 5.82611
CFS merit scores = 5.81922
CFS merit scores = 5.81249
CFS merit scores = 5.80584
CFS merit scores = 5.79915
CFS merit scores = 5.79248
CFS merit scores = 5.78593
CFS merit scores = 5.77925
CFS merit scores = 5.77272
CFS merit scores = 5.76627
CFS merit scores = 5.7599
CFS merit scores = 5.75351
CFS merit scores = 5.74695
CFS merit scores = 5.74031
CFS merit scores = 5.73372
CFS merit scores = 5.7272
CFS merit scores = 5.72065
CFS merit scores = 5.71408
CFS merit scores = 5.70752
CFS merit scores = 5.70093
CFS merit scores = 5.69448
CFS merit scores = 5.68801
CFS merit scores = 5.6816
CFS merit scores = 5.67531
CFS merit scores = 5.66911
CFS merit scores = 5.663
CFS merit scores = 5.65684
CFS merit scores = 5.65061
CFS merit scores = 5.64426
CFS merit scores = 5.638
CFS merit scores = 5.63188
CFS merit scores = 5.62571
CFS merit scores = 5.61945
CFS merit scores = 5.6133
CFS merit scores = 5.6071
CFS merit scores = 5.60096
CFS merit scores = 5.59491
CFS merit scores = 5.58891
CFS merit scores = 5.58294
CFS merit scores = 5.57705
CFS merit scores = 5.5711
CFS merit scores = 5.56523
CFS merit scores = 5.55934
CFS merit scores = 5.55349
CFS merit scores = 5.54765
CFS merit scores = 5.54187
CFS merit scores = 5.53602
CFS merit scores = 5.53026
CFS merit scores = 5.52452
CFS merit scores = 5.51883
CFS merit scores = 5.51313
CFS merit scores = 5.50751
CFS merit scores = 5.50191
CFS merit scores = 5.49625
CFS merit scores = 5.4907
CFS merit scores = 5.48494
CFS merit scores = 5.47912
CFS merit scores = 5.47334
CFS merit scores = 5.46756
CFS merit scores = 5.46183
CFS merit scores = 5.45614
CFS merit scores = 5.45048
CFS merit scores = 5.4449
CFS merit scores = 5.43934
CFS merit scores = 5.43384
CFS merit scores = 5.42837
CFS merit scores = 5.42299
CFS merit scores = 5.41765
CFS merit scores = 5.41237
CFS merit scores = 5.4071
CFS merit scores = 5.40183
CFS merit scores = 5.39655
CFS merit scores = 5.39114
CFS merit scores = 5.38577
CFS merit scores = 5.3803
CFS merit scores = 5.37489
CFS merit scores = 5.36952
CFS merit scores = 5.36425
CFS merit scores = 5.35901
CFS merit scores = 5.35367
CFS merit scores = 5.34813
CFS merit scores = 5.3426
CFS merit scores = 5.33704
CFS merit scores = 5.33142
CFS merit scores = 5.32575
CFS merit scores = 5.32014
CFS merit scores = 5.31451
CFS merit scores = 5.30889
CFS merit scores = 5.30333
CFS merit scores = 5.29777
CFS merit scores = 5.29212
CFS merit scores = 5.28654
CFS merit scores = 5.28102
CFS merit scores = 5.27554
CFS merit scores = 5.27008
CFS merit scores = 5.26468
CFS merit scores = 5.25926
CFS merit scores = 5.25366
CFS merit scores = 5.24807
CFS merit scores = 5.24233
CFS merit scores = 5.23655
CFS merit scores = 5.23085
CFS merit scores = 5.22505
CFS merit scores = 5.21929
CFS merit scores = 5.21347
CFS merit scores = 5.20753
CFS merit scores = 5.20161
CFS merit scores = 5.19567
CFS merit scores = 5.18969
CFS merit scores = 5.18372
CFS merit scores = 5.17776
CFS merit scores = 5.17188
CFS merit scores = 5.16588
CFS merit scores = 5.15978
CFS merit scores = 5.15368
CFS merit scores = 5.14746
CFS merit scores = 5.14125
CFS merit scores = 5.13489
CFS merit scores = 5.12862
CFS merit scores = 5.12232
CFS merit scores = 5.11583
CFS merit scores = 5.10929
CFS merit scores = 5.10264
CFS merit scores = 5.09598
CFS merit scores = 5.08935
CFS merit scores = 5.08275
CFS merit scores = 5.07601
CFS merit scores = 5.0693
CFS merit scores = 5.06265
CFS merit scores = 5.05602
CFS merit scores = 5.04926
CFS merit scores = 5.04231
CFS merit scores = 5.03525
CFS merit scores = 5.0283
CFS merit scores = 5.0213
CFS merit scores = 5.01432
CFS merit scores = 5.00733
CFS merit scores = 5.00041
CFS merit scores = 4.99354
CFS merit scores = 4.9867
CFS merit scores = 4.97986
CFS merit scores = 4.97295
CFS merit scores = 4.96574
CFS merit scores = 4.95837
CFS merit scores = 4.95089
CFS merit scores = 4.94328
CFS merit scores = 4.93547
CFS merit scores = 4.92749
CFS merit scores = 4.91929
CFS merit scores = 4.91108
CFS merit scores = 4.90299
CFS merit scores = 4.89468
CFS merit scores = 4.88647
CFS merit scores = 4.87821
CFS merit scores = 4.86987
CFS merit scores = 4.86121
CFS merit scores = 4.85263
CFS merit scores = 4.84387
CFS merit scores = 4.83508
CFS merit scores = 4.82622
CFS merit scores = 4.81735
CFS merit scores = 4.8083
CFS merit scores = 4.79865
CFS merit scores = 4.78823
CFS merit scores = 4.77725
CFS merit scores = 4.76507
CFS merit scores = 4.75023
cnt = 1	feature = 59	correl = -0.335001	descr = Gibbs_of_Target_Sequence__Pos_20_Step_1
cnt = 2	feature = 46	correl = 0.246326	descr = Gibbs_of_Target_Sequence__Pos_1_Step_1
cnt = 3	feature = 613	correl = -0.186395	descr = N_Gram_TCTC
cnt = 4	feature = 627	correl = -0.0813317	descr = N_Gram_TGAGA
cnt = 5	feature = 683	correl = 0.0586818	descr = N_Gram_TTGCA
cnt = 6	feature = 457	correl = 0.0603023	descr = N_Gram_GCGTG
cnt = 7	feature = 558	correl = 0.0488287	descr = N_Gram_TAAAG
cnt = 8	feature = 546	correl = 0.0477341	descr = N_Gram_GTGTG
cnt = 9	feature = 247	correl = 0.0439697	descr = N_Gram_CACAC
cnt = 10	feature = 605	correl = -0.0604343	descr = N_Gram_TCGCT
cnt = 11	feature = 626	correl = 0.0455699	descr = N_Gram_TGACA
cnt = 12	feature = 387	correl = 0.101005	descr = N_Gram_GAAAG
cnt = 13	feature = 429	correl = 0.0570881	descr = N_Gram_GCAAT
cnt = 14	feature = 350	correl = -0.0565534	descr = N_Gram_CGTTC
cnt = 15	feature = 389	correl = -0.0557573	descr = N_Gram_GAAGG
cnt = 16	feature = 220	correl = -0.0492301	descr = N_Gram_ATCGC
cnt = 17	feature = 315	correl = -0.0492301	descr = N_Gram_CGACC
cnt = 18	feature = 673	correl = 0.0444058	descr = N_Gram_TTCGA
cnt = 19	feature = 288	correl = 0.11445	descr = N_Gram_CCCCC
cnt = 20	feature = 607	correl = 0.0941762	descr = N_Gram_TCGGC
cnt = 21	feature = 601	correl = 0.0801168	descr = N_Gram_TCGAC
cnt = 22	feature = 347	correl = 0.0702752	descr = N_Gram_CGTGA
cnt = 23	feature = 545	correl = 0.0660573	descr = N_Gram_GTGTC
cnt = 24	feature = 314	correl = 0.0730871	descr = N_Gram_CGACA
cnt = 25	feature = 326	correl = 0.0569187	descr = N_Gram_CGCTA
cnt = 26	feature = 664	correl = 0.0646514	descr = N_Gram_TTAAC
cnt = 27	feature = 637	correl = 0.0519979	descr = N_Gram_TGCCG
cnt = 28	feature = 518	correl = 0.0502545	descr = N_Gram_GTATA
cnt = 29	feature = 289	correl = 0.0449682	descr = N_Gram_CCCCG
cnt = 30	feature = 324	correl = 0.0449682	descr = N_Gram_CGCCA
cnt = 31	feature = 593	correl = 0.0519979	descr = N_Gram_TCCCG
cnt = 32	feature = 502	correl = 0.0449682	descr = N_Gram_GGGCT
cnt = 33	feature = 455	correl = 0.0449682	descr = N_Gram_GCGTA
cnt = 34	feature = 399	correl = 0.0885336	descr = N_Gram_GACGG
cnt = 35	feature = 541	correl = 0.10346	descr = N_Gram_GTGGC
cnt = 36	feature = 396	correl = -0.0682858	descr = N_Gram_GACCC
cnt = 37	feature = 606	correl = 0.0815678	descr = N_Gram_TCGGA
cnt = 38	feature = 624	correl = 0.051018	descr = N_Gram_TGAAA
cnt = 39	feature = 386	correl = 0.0526599	descr = N_Gram_GAAAC
cnt = 40	feature = 661	correl = -0.0504621	descr = N_Gram_TGTTC
cnt = 41	feature = 508	correl = -0.0539773	descr = N_Gram_GGGTT
cnt = 42	feature = 286	correl = 0.0837304	descr = N_Gram_CCCAC
cnt = 43	feature = 331	correl = 0.0675379	descr = N_Gram_CGGAT
cnt = 44	feature = 270	correl = -0.0492301	descr = N_Gram_CATGC
cnt = 45	feature = 506	correl = 0.0515649	descr = N_Gram_GGGGG
cnt = 46	feature = 334	correl = 0.0495723	descr = N_Gram_CGGCC
cnt = 47	feature = 276	correl = 0.051351	descr = N_Gram_CCAAT
cnt = 48	feature = 547	correl = 0.0885336	descr = N_Gram_GTTAA
cnt = 49	feature = 612	correl = 0.0562657	descr = N_Gram_TCTAC
cnt = 50	feature = 471	correl = -0.0616619	descr = N_Gram_GGAAC
cnt = 51	feature = 392	correl = 0.075687	descr = N_Gram_GAATC
cnt = 52	feature = 272	correl = -0.0595348	descr = N_Gram_CATGT
cnt = 53	feature = 322	correl = 0.0783266	descr = N_Gram_CGCAA
cnt = 54	feature = 548	correl = -0.0789846	descr = N_Gram_GTTAC
cnt = 55	feature = 641	correl = 0.0649505	descr = N_Gram_TGGAC
cnt = 56	feature = 375	correl = -0.12982	descr = N_Gram_CTTAT
cnt = 57	feature = 251	correl = 0.0619849	descr = N_Gram_CACCA
cnt = 58	feature = 218	correl = -0.0564014	descr = N_Gram_ATCAT
cnt = 59	feature = 510	correl = -0.0998537	descr = N_Gram_GGTAA
cnt = 60	feature = 655	correl = -0.0721152	descr = N_Gram_TGTCA
cnt = 61	feature = 341	correl = -0.0704385	descr = N_Gram_CGTAA
cnt = 62	feature = 321	correl = -0.0495078	descr = N_Gram_CGATG
cnt = 63	feature = 551	correl = 0.0446926	descr = N_Gram_GTTGC
cnt = 64	feature = 464	correl = 0.0802708	descr = N_Gram_GCTGG
cnt = 65	feature = 594	correl = 0.0467614	descr = N_Gram_TCCGA
cnt = 66	feature = 160	correl = -0.0676986	descr = N_Gram_ACGCA
cnt = 67	feature = 650	correl = 0.0462397	descr = N_Gram_TGGGT
cnt = 68	feature = 394	correl = 0.0443673	descr = N_Gram_GACAC
cnt = 69	feature = 391	correl = -0.0494498	descr = N_Gram_GAATA
cnt = 70	feature = 685	correl = -0.053953	descr = N_Gram_TTGGA
cnt = 71	feature = 512	correl = 0.0645362	descr = N_Gram_GGTCA
cnt = 72	feature = 367	correl = 0.0617716	descr = N_Gram_CTCGG
cnt = 73	feature = 344	correl = -0.0455014	descr = N_Gram_CGTCC
cnt = 74	feature = 244	correl = 0.0824092	descr = N_Gram_CAAGG
cnt = 75	feature = 500	correl = 0.104338	descr = N_Gram_GGGCC
cnt = 76	feature = 479	correl = 0.0651709	descr = N_Gram_GGATT
cnt = 77	feature = 335	correl = 0.0605801	descr = N_Gram_CGGCG
cnt = 78	feature = 536	correl = 0.0573867	descr = N_Gram_GTGCA
cnt = 79	feature = 690	correl = 0.0451248	descr = N_Gram_TTTCA
cnt = 80	feature = 255	correl = 0.055695	descr = N_Gram_CACGT
cnt = 81	feature = 304	correl = 0.0669317	descr = N_Gram_CCTCA
cnt = 82	feature = 353	correl = 0.0449682	descr = N_Gram_CTAAA
cnt = 83	feature = 528	correl = -0.0459964	descr = N_Gram_GTCGC
cnt = 84	feature = 301	correl = -0.0541916	descr = N_Gram_CCGTC
cnt = 85	feature = 540	correl = 0.0440189	descr = N_Gram_GTGGA
cnt = 86	feature = 572	correl = -0.0628149	descr = N_Gram_TAGAT
cnt = 87	feature = 516	correl = 0.0482489	descr = N_Gram_GTAAA
cnt = 88	feature = 591	correl = 0.0607957	descr = N_Gram_TCCCA
cnt = 89	feature = 424	correl = -0.102162	descr = N_Gram_GATTT
cnt = 90	feature = 580	correl = 0.0443521	descr = N_Gram_TCAAA
cnt = 91	feature = 649	correl = 0.0880164	descr = N_Gram_TGGGG
cnt = 92	feature = 485	correl = 0.0887869	descr = N_Gram_GGCCC
cnt = 93	feature = 538	correl = 0.0840186	descr = N_Gram_GTGCT
cnt = 94	feature = 351	correl = 0.113046	descr = N_Gram_CGTTT
cnt = 95	feature = 333	correl = 0.0941762	descr = N_Gram_CGGCA
cnt = 96	feature = 357	correl = 0.0646514	descr = N_Gram_CTATA
cnt = 97	feature = 411	correl = 0.0457339	descr = N_Gram_GATAC
cnt = 98	feature = 303	correl = 0.0542474	descr = N_Gram_CCTAT
cnt = 99	feature = 549	correl = 0.0792911	descr = N_Gram_GTTCC
cnt = 100	feature = 211	correl = 0.0544521	descr = N_Gram_ATACA
cnt = 101	feature = 628	correl = 0.0501996	descr = N_Gram_TGAGT
cnt = 102	feature = 231	correl = 0.04675	descr = N_Gram_ATTCT
cnt = 103	feature = 666	correl = -0.0735061	descr = N_Gram_TTACC
cnt = 104	feature = 444	correl = -0.0562598	descr = N_Gram_GCCGT
cnt = 105	feature = 290	correl = 0.0460393	descr = N_Gram_CCCCT
cnt = 106	feature = 317	correl = 0.0852619	descr = N_Gram_CGAGG
cnt = 107	feature = 652	correl = 0.0492583	descr = N_Gram_TGGTA
cnt = 108	feature = 654	correl = 0.0589823	descr = N_Gram_TGTAA
cnt = 109	feature = 278	correl = -0.0570146	descr = N_Gram_CCACG
cnt = 110	feature = 446	correl = 0.135114	descr = N_Gram_GCCTT
cnt = 111	feature = 674	correl = -0.0732794	descr = N_Gram_TTCGG
cnt = 112	feature = 442	correl = 0.0582599	descr = N_Gram_GCCGC
cnt = 113	feature = 492	correl = 0.132497	descr = N_Gram_GGCTT
cnt = 114	feature = 412	correl = 0.0664029	descr = N_Gram_GATAT
cnt = 115	feature = 248	correl = 0.0831468	descr = N_Gram_CACAG
cnt = 116	feature = 210	correl = -0.138491	descr = N_Gram_ATAAG
cnt = 117	feature = 421	correl = -0.0692106	descr = N_Gram_GATTA
cnt = 118	feature = 395	correl = 0.0835581	descr = N_Gram_GACAG
cnt = 119	feature = 602	correl = -0.112239	descr = N_Gram_TCGAG
cnt = 120	feature = 687	correl = -0.0611295	descr = N_Gram_TTGTA
cnt = 121	feature = 575	correl = -0.0683995	descr = N_Gram_TATAC
cnt = 122	feature = 477	correl = 0.0892608	descr = N_Gram_GGAGT
cnt = 123	feature = 419	correl = 0.0628004	descr = N_Gram_GATGT
cnt = 124	feature = 544	correl = 0.0470247	descr = N_Gram_GTGTA
cnt = 125	feature = 573	correl = 0.0878122	descr = N_Gram_TAGCA
cnt = 126	feature = 501	correl = 0.0775068	descr = N_Gram_GGGCG
cnt = 127	feature = 470	correl = 0.120378	descr = N_Gram_GGAAA
cnt = 128	feature = 448	correl = 0.0443714	descr = N_Gram_GCGAG
cnt = 129	feature = 292	correl = 0.0686314	descr = N_Gram_CCCGC
cnt = 130	feature = 226	correl = -0.050257	descr = N_Gram_ATGCT
cnt = 131	feature = 660	correl = -0.0516097	descr = N_Gram_TGTTA
cnt = 132	feature = 382	correl = 0.0573149	descr = N_Gram_CTTGG
cnt = 133	feature = 422	correl = 0.0574943	descr = N_Gram_GATTC
cnt = 134	feature = 258	correl = 0.111347	descr = N_Gram_CAGCG
cnt = 135	feature = 342	correl = -0.0676986	descr = N_Gram_CGTAC
cnt = 136	feature = 268	correl = -0.0775616	descr = N_Gram_CATCG
cnt = 137	feature = 505	correl = 0.0672489	descr = N_Gram_GGGGC
cnt = 138	feature = 636	correl = 0.0443758	descr = N_Gram_TGCAG
cnt = 139	feature = 438	correl = 0.0486014	descr = N_Gram_GCCAG
cnt = 140	feature = 277	correl = 0.058304	descr = N_Gram_CCACC
cnt = 141	feature = 630	correl = 0.0538479	descr = N_Gram_TGATA
cnt = 142	feature = 233	correl = 0.0914607	descr = N_Gram_ATTGT
cnt = 143	feature = 634	correl = 0.107316	descr = N_Gram_TGCAA
cnt = 144	feature = 659	correl = 0.0943639	descr = N_Gram_TGTGG
cnt = 145	feature = 568	correl = 0.0722218	descr = N_Gram_TACGA
cnt = 146	feature = 305	correl = -0.066356	descr = N_Gram_CCTCC
cnt = 147	feature = 459	correl = 0.0860458	descr = N_Gram_GCTAT
cnt = 148	feature = 260	correl = 0.0651491	descr = N_Gram_CAGGA
cnt = 149	feature = 222	correl = 0.0596296	descr = N_Gram_ATCTG
cnt = 150	feature = 447	correl = -0.0770329	descr = N_Gram_GCGAC
cnt = 151	feature = 648	correl = 0.0529725	descr = N_Gram_TGGGA
cnt = 152	feature = 522	correl = 0.176159	descr = N_Gram_GTCAG
cnt = 153	feature = 264	correl = 0.0563955	descr = N_Gram_CAGTT
cnt = 154	feature = 214	correl = 0.0465649	descr = N_Gram_ATAGC
cnt = 155	feature = 432	correl = -0.0624977	descr = N_Gram_GCAGA
cnt = 156	feature = 525	correl = 0.0510769	descr = N_Gram_GTCCC
cnt = 157	feature = 608	correl = -0.0587729	descr = N_Gram_TCGGT
cnt = 158	feature = 619	correl = -0.136862	descr = N_Gram_TCTTA
cnt = 159	feature = 236	correl = -0.151901	descr = N_Gram_ATTTT
cnt = 160	feature = 610	correl = 0.0589902	descr = N_Gram_TCGTT
cnt = 161	feature = 496	correl = 0.105989	descr = N_Gram_GGGAC
cnt = 162	feature = 365	correl = 0.0441969	descr = N_Gram_CTCCC
cnt = 163	feature = 574	correl = -0.0523682	descr = N_Gram_TAGCC
cnt = 164	feature = 436	correl = 0.120019	descr = N_Gram_GCATC
cnt = 165	feature = 249	correl = 0.057715	descr = N_Gram_CACAT
cnt = 166	feature = 681	correl = -0.0471707	descr = N_Gram_TTGAG
cnt = 167	feature = 329	correl = 0.0665538	descr = N_Gram_CGGAA
cnt = 168	feature = 360	correl = 0.0787784	descr = N_Gram_CTCAA
cnt = 169	feature = 588	correl = 0.0839366	descr = N_Gram_TCCAA
cnt = 170	feature = 453	correl = 0.0592659	descr = N_Gram_GCGGG
cnt = 171	feature = 362	correl = -0.0635266	descr = N_Gram_CTCAT
cnt = 172	feature = 229	correl = -0.057465	descr = N_Gram_ATTAC
cnt = 173	feature = 433	correl = 0.0467627	descr = N_Gram_GCAGC
cnt = 174	feature = 345	correl = -0.113766	descr = N_Gram_CGTCG
cnt = 175	feature = 404	correl = -0.0480222	descr = N_Gram_GAGCC
cnt = 176	feature = 680	correl = -0.0661787	descr = N_Gram_TTGAC
cnt = 177	feature = 487	correl = 0.133509	descr = N_Gram_GGCCT
cnt = 178	feature = 563	correl = -0.140999	descr = N_Gram_TAAGT
cnt = 179	feature = 635	correl = 0.0951233	descr = N_Gram_TGCAC
cnt = 180	feature = 529	correl = 0.0984847	descr = N_Gram_GTCGG
cnt = 181	feature = 306	correl = 0.0601988	descr = N_Gram_CCTCG
cnt = 182	feature = 561	correl = -0.0781489	descr = N_Gram_TAAGA
cnt = 183	feature = 361	correl = 0.0546877	descr = N_Gram_CTCAC
cnt = 184	feature = 206	correl = 0.0449845	descr = N_Gram_AGTTG
cnt = 185	feature = 228	correl = 0.0440098	descr = N_Gram_ATGTG
cnt = 186	feature = 440	correl = 0.0894919	descr = N_Gram_GCCCG
cnt = 187	feature = 451	correl = 0.0787735	descr = N_Gram_GCGGA
cnt = 188	feature = 428	correl = 0.102243	descr = N_Gram_GCAAC
cnt = 189	feature = 241	correl = 0.0619327	descr = N_Gram_CAAAG
cnt = 190	feature = 368	correl = -0.0609544	descr = N_Gram_CTCTC
cnt = 191	feature = 340	correl = 0.0567705	descr = N_Gram_CGGTT
cnt = 192	feature = 310	correl = -0.0453945	descr = N_Gram_CCTTG
cnt = 193	feature = 348	correl = 0.125823	descr = N_Gram_CGTGC
cnt = 194	feature = 316	correl = -0.0971012	descr = N_Gram_CGACG
cnt = 195	feature = 466	correl = 0.0483151	descr = N_Gram_GCTTT
cnt = 196	feature = 417	correl = -0.0670206	descr = N_Gram_GATGA
cnt = 197	feature = 337	correl = 0.107255	descr = N_Gram_CGGGA
cnt = 198	feature = 418	correl = -0.0582449	descr = N_Gram_GATGC
cnt = 199	feature = 235	correl = -0.0597821	descr = N_Gram_ATTTG
cnt = 200	feature = 325	correl = 0.0934479	descr = N_Gram_CGCCG
cnt = 201	feature = 672	correl = 0.0995633	descr = N_Gram_TTCCA
cnt = 202	feature = 646	correl = 0.128554	descr = N_Gram_TGGCT
cnt = 203	feature = 388	correl = 0.107194	descr = N_Gram_GAAGA
cnt = 204	feature = 542	correl = 0.0777524	descr = N_Gram_GTGGT
cnt = 205	feature = 583	correl = 0.0570043	descr = N_Gram_TCAGC
cnt = 206	feature = 318	correl = -0.0778583	descr = N_Gram_CGAGT
cnt = 207	feature = 484	correl = 0.0769144	descr = N_Gram_GGCCA
cnt = 208	feature = 482	correl = 0.0821174	descr = N_Gram_GGCAT
cnt = 209	feature = 476	correl = 0.0768074	descr = N_Gram_GGAGC
cnt = 210	feature = 478	correl = -0.0842352	descr = N_Gram_GGATC
cnt = 211	feature = 397	correl = 0.0525953	descr = N_Gram_GACCG
cnt = 212	feature = 356	correl = 0.087417	descr = N_Gram_CTAT
cnt = 213	feature = 584	correl = 0.117818	descr = N_Gram_TCAGT
cnt = 214	feature = 384	correl = 0.103084	descr = N_Gram_CTTTG
cnt = 215	feature = 576	correl = -0.0485679	descr = N_Gram_TATC
cnt = 216	feature = 684	correl = -0.131021	descr = N_Gram_TTGCG
cnt = 217	feature = 439	correl = 0.0506046	descr = N_Gram_GCCAT
cnt = 218	feature = 504	correl = 0.0613934	descr = N_Gram_GGGGA
cnt = 219	feature = 252	correl = 0.0534775	descr = N_Gram_CACCT
cnt = 220	feature = 490	correl = 0.0962544	descr = N_Gram_GGCGG
cnt = 221	feature = 517	correl = -0.050279	descr = N_Gram_GTAAG
cnt = 222	feature = 407	correl = 0.0645523	descr = N_Gram_GAGGT
cnt = 223	feature = 653	correl = 0.0514986	descr = N_Gram_TGGTC
cnt = 224	feature = 463	correl = 0.065488	descr = N_Gram_GCTGC
cnt = 225	feature = 617	correl = 0.0583563	descr = N_Gram_TCTGG
cnt = 226	feature = 552	correl = 0.107286	descr = N_Gram_GTTGG
cnt = 227	feature = 309	correl = -0.0859899	descr = N_Gram_CCTTC
cnt = 228	feature = 614	correl = -0.0562052	descr = N_Gram_TCTCA
cnt = 229	feature = 257	correl = 0.0821472	descr = N_Gram_CAGCA
cnt = 230	feature = 603	correl = -0.0488526	descr = N_Gram_TCGC
cnt = 231	feature = 656	correl = 0.0462656	descr = N_Gram_TGTCC
cnt = 232	feature = 609	correl = -0.0517309	descr = N_Gram_TCGTC
cnt = 233	feature = 400	correl = -0.0804408	descr = N_Gram_GACGT
cnt = 234	feature = 295	correl = 0.0442816	descr = N_Gram_CCGA
cnt = 235	feature = 207	correl = -0.0726713	descr = N_Gram_AGTTT
cnt = 236	feature = 267	correl = 0.10584	descr = N_Gram_CATCC
cnt = 237	feature = 274	correl = 0.053807	descr = N_Gram_CCAAA
cnt = 238	feature = 697	correl = -0.0663268	descr = N_Gram_TTTTG
cnt = 239	feature = 383	correl = 0.0711122	descr = N_Gram_CTTTA
cnt = 240	feature = 81	correl = 0.0527181	descr = Xue_Structure_Feature_C101
cnt = 241	feature = 565	correl = -0.0510509	descr = N_Gram_TAATC
cnt = 242	feature = 553	correl = -0.0707453	descr = N_Gram_GTTGT
cnt = 243	feature = 371	correl = 0.0512498	descr = N_Gram_CTGGA
cnt = 244	feature = 527	correl = -0.103909	descr = N_Gram_GTCGA
cnt = 245	feature = 497	correl = 0.11304	descr = N_Gram_GGGAG
cnt = 246	feature = 449	correl = 0.044227	descr = N_Gram_GCGCC
cnt = 247	feature = 644	correl = 0.114355	descr = N_Gram_TGGCC
cnt = 248	feature = 242	correl = 0.069126	descr = N_Gram_CAAG
cnt = 249	feature = 225	correl = -0.0755016	descr = N_Gram_ATGC
cnt = 250	feature = 23	correl = 0.0501959	descr = Position_Specific_Bin_Base_9_Base_G
cnt = 251	feature = 209	correl = -0.102279	descr = N_Gram_ATAA
cnt = 252	feature = 16	correl = -0.163482	descr = Position_Specific_Bin_Base_5_Base_A
cnt = 253	feature = 37	correl = -0.0583953	descr = Position_Specific_Bin_Base_17_Base_A
cnt = 254	feature = 254	correl = -0.0749098	descr = N_Gram_CACGA
cnt = 255	feature = 393	correl = 0.0637904	descr = N_Gram_GACA
cnt = 256	feature = 283	correl = 0.0648749	descr = N_Gram_CCATC
cnt = 257	feature = 595	correl = -0.0851382	descr = N_Gram_TCCGG
cnt = 258	feature = 430	correl = 0.0933505	descr = N_Gram_GCAC
cnt = 259	feature = 488	correl = -0.0519246	descr = N_Gram_GGCGA
cnt = 260	feature = 29	correl = 0.0954761	descr = Position_Specific_Bin_Base_12_Base_G
cnt = 261	feature = 543	correl = 0.0650619	descr = N_Gram_GTGT
cnt = 262	feature = 632	correl = -0.135808	descr = N_Gram_TGATT
cnt = 263	feature = 13	correl = 0.0861806	descr = Position_Specific_Bin_Base_3_Base_C
cnt = 264	feature = 15	correl = 0.0443883	descr = Position_Specific_Bin_Base_4_Base_T
cnt = 265	feature = 515	correl = 0.0626085	descr = N_Gram_GGTTG
cnt = 266	feature = 39	correl = 0.0760799	descr = Position_Specific_Bin_Base_17_Base_G
cnt = 267	feature = 259	correl = -0.136766	descr = N_Gram_CAGCT
cnt = 268	feature = 219	correl = -0.0845956	descr = N_Gram_ATCG
cnt = 269	feature = 409	correl = -0.0567896	descr = N_Gram_GAGTT
cnt = 270	feature = 285	correl = 0.0575112	descr = N_Gram_CCCA
cnt = 271	feature = 232	correl = 0.0564979	descr = N_Gram_ATTG
cnt = 272	feature = 473	correl = 0.120945	descr = N_Gram_GGACC
cnt = 273	feature = 22	correl = 0.0631113	descr = Position_Specific_Bin_Base_8_Base_T
cnt = 274	feature = 426	correl = 0.125602	descr = N_Gram_GCAA
cnt = 275	feature = 34	correl = 0.123904	descr = Position_Specific_Bin_Base_14_Base_T
cnt = 276	feature = 390	correl = -0.075542	descr = N_Gram_GAAGT
cnt = 277	feature = 30	correl = -0.125699	descr = Position_Specific_Bin_Base_12_Base_T
cnt = 278	feature = 410	correl = 0.0791311	descr = N_Gram_GATA
cnt = 279	feature = 620	correl = -0.134689	descr = N_Gram_TCTTC
cnt = 280	feature = 370	correl = 0.106199	descr = N_Gram_CTGCA
cnt = 281	feature = 42	correl = 0.108294	descr = Position_Specific_Bin_Base_18_Base_C
cnt = 282	feature = 19	correl = -0.0959675	descr = Position_Specific_Bin_Base_6_Base_A
cnt = 283	feature = 647	correl = 0.106561	descr = N_Gram_TGGG
cnt = 284	feature = 291	correl = 0.0965253	descr = N_Gram_CCCG
cnt = 285	feature = 339	correl = -0.0996711	descr = N_Gram_CGGTA
cnt = 286	feature = 11	correl = 0.0887967	descr = Position_Specific_Bin_Base_2_Base_T
cnt = 287	feature = 645	correl = -0.0787881	descr = N_Gram_TGGCG
cnt = 288	feature = 269	correl = 0.115633	descr = N_Gram_CATCT
cnt = 289	feature = 413	correl = -0.118259	descr = N_Gram_GATC
cnt = 290	feature = 686	correl = 0.0504726	descr = N_Gram_TTGGC
cnt = 291	feature = 511	correl = 0.0456596	descr = N_Gram_GGTC
cnt = 292	feature = 21	correl = -0.0500264	descr = Position_Specific_Bin_Base_8_Base_C
cnt = 293	feature = 24	correl = -0.0518313	descr = Position_Specific_Bin_Base_9_Base_T
cnt = 294	feature = 319	correl = -0.0501978	descr = N_Gram_CGAT
cnt = 295	feature = 435	correl = 0.0777539	descr = N_Gram_GCAT
cnt = 296	feature = 38	correl = 0.0721528	descr = Position_Specific_Bin_Base_17_Base_C
cnt = 297	feature = 32	correl = 0.114941	descr = Position_Specific_Bin_Base_13_Base_C
cnt = 298	feature = 625	correl = -0.0658539	descr = N_Gram_TGAAG
cnt = 299	feature = 33	correl = -0.117847	descr = Position_Specific_Bin_Base_14_Base_A
cnt = 300	feature = 27	correl = -0.100832	descr = Position_Specific_Bin_Base_12_Base_A
cnt = 301	feature = 52	correl = -0.177172	descr = Gibbs_of_Target_Sequence__Pos_7_Step_1
cnt = 302	feature = 298	correl = 0.127913	descr = N_Gram_CCGGG
cnt = 303	feature = 10	correl = -0.0815042	descr = Position_Specific_Bin_Base_2_Base_G
cnt = 304	feature = 78	correl = 0.130657	descr = Xue_Structure_Feature_A101
cnt = 305	feature = 531	correl = -0.0770362	descr = N_Gram_GTCTT
cnt = 306	feature = 47	correl = 0.257958	descr = Gibbs_of_Target_Sequence__Pos_2_Step_1
cnt = 307	feature = 44	correl = -0.0879745	descr = Position_Specific_Bin_Base_18_Base_T
cnt = 308	feature = 105	correl = -0.0662083	descr = Fold_of_Target_NoBeginbrace_noends_Pos_7
cnt = 309	feature = 75	correl = 0.0689268	descr = Fold_of_RNAi_Sequence_Pos_15
cnt = 310	feature = 590	correl = 0.077493	descr = N_Gram_TCCC
cnt = 311	feature = 12	correl = -0.0962854	descr = Position_Specific_Bin_Base_3_Base_A
cnt = 312	feature = 589	correl = -0.129991	descr = N_Gram_TCCAG
cnt = 313	feature = 692	correl = -0.0498802	descr = N_Gram_TTTCG
cnt = 314	feature = 82	correl = 0.0855275	descr = Xue_Structure_Feature_C010
cnt = 315	feature = 40	correl = -0.0779228	descr = Position_Specific_Bin_Base_17_Base_T
cnt = 316	feature = 503	correl = 0.0659145	descr = N_Gram_GGGG
cnt = 317	feature = 465	correl = 0.0661162	descr = N_Gram_GCTT
cnt = 318	feature = 69	correl = 0.0808422	descr = Fold_of_RNAi_Sequence_Pos_9
cnt = 319	feature = 18	correl = 0.0744944	descr = Position_Specific_Bin_Base_5_Base_G
cnt = 320	feature = 36	correl = 0.134421	descr = Position_Specific_Bin_Base_16_Base_C
cnt = 321	feature = 14	correl = -0.0644476	descr = Position_Specific_Bin_Base_4_Base_A
cnt = 322	feature = 539	correl = 0.108871	descr = N_Gram_GTGG
cnt = 323	feature = 8	correl = -0.0555671	descr = Position_Specific_Bin_Base_2_Base_A
cnt = 324	feature = 250	correl = 0.072337	descr = N_Gram_CACC
cnt = 325	feature = 71	correl = 0.0698322	descr = Fold_of_RNAi_Sequence_Pos_11
cnt = 326	feature = 564	correl = -0.059179	descr = N_Gram_TAAT
cnt = 327	feature = 25	correl = -0.0440001	descr = Position_Specific_Bin_Base_10_Base_C
cnt = 328	feature = 54	correl = -0.0974245	descr = Gibbs_of_Target_Sequence__Pos_13_Step_1
cnt = 329	feature = 380	correl = -0.0819458	descr = N_Gram_CTTGA
cnt = 330	feature = 667	correl = -0.0665497	descr = N_Gram_TTAT
cnt = 331	feature = 693	correl = -0.115847	descr = N_Gram_TTTCT
cnt = 332	feature = 657	correl = 0.0615904	descr = N_Gram_TGTG
cnt = 333	feature = 9	correl = 0.0635599	descr = Position_Specific_Bin_Base_2_Base_C
cnt = 334	feature = 441	correl = 0.0670364	descr = N_Gram_GCCG
cnt = 335	feature = 514	correl = 0.0453198	descr = N_Gram_GGTT
cnt = 336	feature = 280	correl = -0.112404	descr = N_Gram_CCAGC
cnt = 337	feature = 68	correl = 0.0675637	descr = Fold_of_RNAi_Sequence_Pos_6
cnt = 338	feature = 56	correl = -0.102628	descr = Gibbs_of_Target_Sequence__Pos_17_Step_1
cnt = 339	feature = 491	correl = 0.0560989	descr = N_Gram_GGCT
cnt = 340	feature = 633	correl = 0.114278	descr = N_Gram_TGCA
cnt = 341	feature = 223	correl = -0.0511087	descr = N_Gram_ATGA
cnt = 342	feature = 20	correl = 0.110323	descr = Position_Specific_Bin_Base_6_Base_C
cnt = 343	feature = 17	correl = 0.104264	descr = Position_Specific_Bin_Base_5_Base_C
cnt = 344	feature = 300	correl = 0.0601673	descr = N_Gram_CCGT
cnt = 345	feature = 261	correl = 0.147988	descr = N_Gram_CAGT
cnt = 346	feature = 469	correl = 0.0772798	descr = N_Gram_GGAA
cnt = 347	feature = 136	correl = -0.0906064	descr = N_Gram_AATC
cnt = 348	feature = 454	correl = -0.0755293	descr = N_Gram_GCGT
cnt = 349	feature = 616	correl = -0.123394	descr = N_Gram_TCTCT
cnt = 350	feature = 234	correl = -0.107219	descr = N_Gram_ATTT
cnt = 351	feature = 481	correl = 0.0475912	descr = N_Gram_GGCA
cnt = 352	feature = 35	correl = -0.112333	descr = Position_Specific_Bin_Base_16_Base_A
cnt = 353	feature = 523	correl = -0.0442978	descr = N_Gram_GTCC
cnt = 354	feature = 41	correl = -0.276199	descr = Position_Specific_Bin_Base_18_Base_A
cnt = 355	feature = 313	correl = -0.0449112	descr = N_Gram_CGAC
cnt = 356	feature = 49	correl = -0.0443689	descr = Gibbs_of_Target_Sequence__Pos_4_Step_1
cnt = 357	feature = 472	correl = 0.119878	descr = N_Gram_GGAC
cnt = 358	feature = 65	correl = 0.17487	descr = Fold_of_RNAi_Sequence_Pos_2
cnt = 359	feature = 560	correl = -0.114559	descr = N_Gram_TAAG
cnt = 360	feature = 461	correl = -0.0794271	descr = N_Gram_GCTCC
cnt = 361	feature = 569	correl = -0.0659975	descr = N_Gram_TACT
cnt = 362	feature = 629	correl = -0.10678	descr = N_Gram_TGAT
cnt = 363	feature = 651	correl = 0.072549	descr = N_Gram_TGGT
cnt = 364	feature = 77	correl = 0.0838065	descr = Xue_Structure_Feature_A100
cnt = 365	feature = 281	correl = 0.055597	descr = N_Gram_CCAT
cnt = 366	feature = 76	correl = 0.062412	descr = Xue_Structure_Feature_A111
cnt = 367	feature = 498	correl = 0.131823	descr = N_Gram_GGGC
cnt = 368	feature = 598	correl = -0.129877	descr = N_Gram_TCCTT
cnt = 369	feature = 475	correl = 0.10991	descr = N_Gram_GGAG
cnt = 370	feature = 416	correl = -0.0440887	descr = N_Gram_GATG
cnt = 371	feature = 58	correl = -0.300939	descr = Gibbs_of_Target_Sequence__Pos_19_Step_1
cnt = 372	feature = 691	correl = -0.0655038	descr = N_Gram_TTTCC
cnt = 373	feature = 51	correl = -0.129197	descr = Gibbs_of_Target_Sequence__Pos_6_Step_1
cnt = 374	feature = 70	correl = 0.073527	descr = Fold_of_RNAi_Sequence_Pos_10
cnt = 375	feature = 28	correl = 0.139325	descr = Position_Specific_Bin_Base_12_Base_C
cnt = 376	feature = 420	correl = -0.0524281	descr = N_Gram_GATT
cnt = 377	feature = 526	correl = -0.0732084	descr = N_Gram_GTCG
cnt = 378	feature = 364	correl = -0.105719	descr = N_Gram_CTCCA
cnt = 379	feature = 72	correl = 0.122247	descr = Fold_of_RNAi_Sequence_Pos_12
cnt = 380	feature = 535	correl = 0.0729268	descr = N_Gram_GTGC
cnt = 381	feature = 57	correl = -0.175519	descr = Gibbs_of_Target_Sequence__Pos_18_Step_1
cnt = 382	feature = 43	correl = 0.284592	descr = Position_Specific_Bin_Base_18_Base_G
cnt = 383	feature = 343	correl = -0.0872262	descr = N_Gram_CGTC
cnt = 384	feature = 483	correl = 0.161213	descr = N_Gram_GGCC
cnt = 385	feature = 676	correl = -0.204625	descr = N_Gram_TTCTC
cnt = 386	feature = 67	correl = 0.0769865	descr = Fold_of_RNAi_Sequence_Pos_4
cnt = 387	feature = 679	correl = -0.0585037	descr = N_Gram_TTGA
cnt = 388	feature = 677	correl = -0.139967	descr = N_Gram_TTCTT
cnt = 389	feature = 450	correl = 0.0880005	descr = N_Gram_GCGG
cnt = 390	feature = 323	correl = 0.0672541	descr = N_Gram_CGCC
cnt = 391	feature = 64	correl = 0.199608	descr = Fold_of_RNAi_Sequence_Pos_1
cnt = 392	feature = 279	correl = -0.0828461	descr = N_Gram_CCAG
cnt = 393	feature = 86	correl = 0.0801244	descr = Xue_Structure_Feature_G100
cnt = 394	feature = 379	correl = -0.0799413	descr = N_Gram_CTTG
cnt = 395	feature = 615	correl = -0.11716	descr = N_Gram_TCTCC
cnt = 396	feature = 73	correl = 0.0923377	descr = Fold_of_RNAi_Sequence_Pos_13
cnt = 397	feature = 265	correl = 0.0729038	descr = N_Gram_CAT
cnt = 398	feature = 494	correl = 0.133216	descr = N_Gram_GGGA
cnt = 399	feature = 66	correl = 0.0894178	descr = Fold_of_RNAi_Sequence_Pos_3
cnt = 400	feature = 596	correl = -0.0890113	descr = N_Gram_TCCT
cnt = 401	feature = 696	correl = -0.152667	descr = N_Gram_TTTTC
cnt = 402	feature = 643	correl = 0.0451574	descr = N_Gram_TGGC
cnt = 403	feature = 376	correl = -0.126568	descr = N_Gram_CTTC
cnt = 404	feature = 579	correl = 0.0699961	descr = N_Gram_TCA
cnt = 405	feature = 460	correl = -0.055655	descr = N_Gram_GCTC
cnt = 406	feature = 284	correl = 0.0495362	descr = N_Gram_CCC
cnt = 407	feature = 557	correl = -0.0817198	descr = N_Gram_TAA
cnt = 408	feature = 312	correl = -0.0596474	descr = N_Gram_CGA
cnt = 409	feature = 458	correl = 0.0589688	descr = N_Gram_GCT
cnt = 410	feature = 308	correl = -0.0990473	descr = N_Gram_CCTT
cnt = 411	feature = 80	correl = 0.115545	descr = Xue_Structure_Feature_C110
cnt = 412	feature = 532	correl = 0.152702	descr = N_Gram_GTG
cnt = 413	feature = 425	correl = 0.128276	descr = N_Gram_GCA
cnt = 414	feature = 623	correl = -0.0742621	descr = N_Gram_TGA
cnt = 415	feature = 217	correl = -0.0656194	descr = N_Gram_ATC
cnt = 416	feature = 695	correl = -0.15477	descr = N_Gram_TTTT
cnt = 417	feature = 336	correl = 0.147416	descr = N_Gram_CGGG
cnt = 418	feature = 599	correl = -0.109256	descr = N_Gram_TCG
cnt = 419	feature = 79	correl = 0.0735233	descr = Xue_Structure_Feature_C111
cnt = 420	feature = 587	correl = -0.0822415	descr = N_Gram_TCCA
cnt = 421	feature = 509	correl = 0.0678959	descr = N_Gram_GGT
cnt = 422	feature = 578	correl = -0.114723	descr = N_Gram_TC
cnt = 423	feature = 62	correl = -0.0600936	descr = PF_RNAi_Fold_3'Free_Count
cnt = 424	feature = 640	correl = 0.0942792	descr = N_Gram_TGG
cnt = 425	feature = 556	correl = -0.103953	descr = N_Gram_TA
cnt = 426	feature = 468	correl = 0.141089	descr = N_Gram_GGA
cnt = 427	feature = 678	correl = -0.0702299	descr = N_Gram_TTG
cnt = 428	feature = 675	correl = -0.217997	descr = N_Gram_TTCT
cnt = 429	feature = 237	correl = 0.108921	descr = N_Gram_CA
cnt = 430	feature = 437	correl = 0.0671955	descr = N_Gram_GCC
cnt = 431	feature = 618	correl = -0.116817	descr = N_Gram_TCTT
cnt = 432	feature = 61	correl = -0.150091	descr = PF_RNAi_Fold_5'Free_Count
cnt = 433	feature = 689	correl = -0.125157	descr = N_Gram_TTTC
cnt = 434	feature = 363	correl = -0.0971868	descr = N_Gram_CTCC
cnt = 435	feature = 327	correl = 0.0908169	descr = N_Gram_CGG
cnt = 436	feature = 688	correl = -0.0953816	descr = N_Gram_TTT
cnt = 437	feature = 373	correl = -0.125257	descr = N_Gram_CTT
cnt = 438	feature = 586	correl = -0.100889	descr = N_Gram_TCC
cnt = 439	feature = 611	correl = -0.105133	descr = N_Gram_TCT
cnt = 440	feature = 662	correl = -0.130387	descr = N_Gram_TT
cnt = 441	feature = 60	correl = -0.186888	descr = PF_RNAi_Fold_Energy
cnt = 442	feature = 467	correl = 0.168089	descr = N_Gram_GG
cnt = 443	feature = 83	correl = -0.0941193	descr = Xue_Structure_Feature_C000
cnt = 444	feature = 45	correl = -0.190273	descr = Gibbs_of_Target_Sequence_
num rows = 521
num_elements = 231845
*
optimization finished, #iter = 581
nu = 0.457848
obj = -36.757936, rho = -0.604253
nSV = 348, nBSV = 145
num rows = 58
num_elements = 25810
*
optimization finished, #iter = 55
nu = 0.484095
obj = -4.021147, rho = -0.403405
nSV = 48, nBSV = 11
*
optimization finished, #iter = 581
nu = 0.457848
obj = -36.757936, rho = -0.604253
nSV = 348, nBSV = 145
CFS merit scores = 1.32688
CFS merit scores = 1.60508
CFS merit scores = 1.85332
CFS merit scores = 2.07761
CFS merit scores = 2.27844
CFS merit scores = 2.46046
CFS merit scores = 2.6245
CFS merit scores = 2.77785
CFS merit scores = 2.92173
CFS merit scores = 3.05449
CFS merit scores = 3.17939
CFS merit scores = 3.29808
CFS merit scores = 3.41172
CFS merit scores = 3.52077
CFS merit scores = 3.62628
CFS merit scores = 3.72862
CFS merit scores = 3.82806
CFS merit scores = 3.92482
CFS merit scores = 4.01895
CFS merit scores = 4.11075
CFS merit scores = 4.20031
CFS merit scores = 4.28784
CFS merit scores = 4.37344
CFS merit scores = 4.45722
CFS merit scores = 4.53905
CFS merit scores = 4.61906
CFS merit scores = 4.69748
CFS merit scores = 4.77434
CFS merit scores = 4.8498
CFS merit scores = 4.92391
CFS merit scores = 4.99567
CFS merit scores = 5.06378
CFS merit scores = 5.1303
CFS merit scores = 5.19529
CFS merit scores = 5.2581
CFS merit scores = 5.31717
CFS merit scores = 5.37511
CFS merit scores = 5.43198
CFS merit scores = 5.48745
CFS merit scores = 5.5416
CFS merit scores = 5.59318
CFS merit scores = 5.64088
CFS merit scores = 5.68662
CFS merit scores = 5.73048
CFS merit scores = 5.77313
CFS merit scores = 5.81399
CFS merit scores = 5.8533
CFS merit scores = 5.88858
CFS merit scores = 5.92183
CFS merit scores = 5.9514
CFS merit scores = 5.97793
CFS merit scores = 6.00103
CFS merit scores = 6.02159
CFS merit scores = 6.04213
CFS merit scores = 6.06247
CFS merit scores = 6.08226
CFS merit scores = 6.10166
CFS merit scores = 6.12055
CFS merit scores = 6.13867
CFS merit scores = 6.1563
CFS merit scores = 6.17056
CFS merit scores = 6.18509
CFS merit scores = 6.19945
CFS merit scores = 6.21166
CFS merit scores = 6.22359
CFS merit scores = 6.23499
CFS merit scores = 6.24494
CFS merit scores = 6.25535
CFS merit scores = 6.26183
CFS merit scores = 6.26806
CFS merit scores = 6.27395
CFS merit scores = 6.27991
CFS merit scores = 6.28331
CFS merit scores = 6.28578
CFS merit scores = 6.28864
CFS merit scores = 6.28783
CFS merit scores = 6.28719
CFS merit scores = 6.28713
CFS merit scores = 6.28763
CFS merit scores = 6.28804
CFS merit scores = 6.28597
CFS merit scores = 6.28401
CFS merit scores = 6.28278
CFS merit scores = 6.28196
CFS merit scores = 6.28028
CFS merit scores = 6.27909
CFS merit scores = 6.27751
CFS merit scores = 6.27619
CFS merit scores = 6.27403
CFS merit scores = 6.27208
CFS merit scores = 6.26992
CFS merit scores = 6.26807
CFS merit scores = 6.26649
CFS merit scores = 6.26255
CFS merit scores = 6.25807
CFS merit scores = 6.25345
CFS merit scores = 6.2493
CFS merit scores = 6.24546
CFS merit scores = 6.24093
CFS merit scores = 6.23571
CFS merit scores = 6.23087
CFS merit scores = 6.22627
CFS merit scores = 6.22179
CFS merit scores = 6.21761
CFS merit scores = 6.21287
CFS merit scores = 6.20772
CFS merit scores = 6.20189
CFS merit scores = 6.19637
CFS merit scores = 6.19121
CFS merit scores = 6.18585
CFS merit scores = 6.18066
CFS merit scores = 6.17389
CFS merit scores = 6.16659
CFS merit scores = 6.15881
CFS merit scores = 6.1507
CFS merit scores = 6.14235
CFS merit scores = 6.134
CFS merit scores = 6.12532
CFS merit scores = 6.1168
CFS merit scores = 6.10861
CFS merit scores = 6.10095
CFS merit scores = 6.0925
CFS merit scores = 6.08398
CFS merit scores = 6.07556
CFS merit scores = 6.06743
CFS merit scores = 6.05949
CFS merit scores = 6.05118
CFS merit scores = 6.04318
CFS merit scores = 6.03549
CFS merit scores = 6.02806
CFS merit scores = 6.01775
CFS merit scores = 6.00796
CFS merit scores = 5.9985
CFS merit scores = 5.98939
CFS merit scores = 5.98038
CFS merit scores = 5.97151
CFS merit scores = 5.96282
CFS merit scores = 5.95298
CFS merit scores = 5.94348
CFS merit scores = 5.93433
CFS merit scores = 5.9256
CFS merit scores = 5.91664
CFS merit scores = 5.90667
CFS merit scores = 5.897
CFS merit scores = 5.88735
CFS merit scores = 5.87745
CFS merit scores = 5.86733
CFS merit scores = 5.85743
CFS merit scores = 5.84747
CFS merit scores = 5.83714
CFS merit scores = 5.8269
CFS merit scores = 5.8167
CFS merit scores = 5.80671
CFS merit scores = 5.79691
CFS merit scores = 5.78703
CFS merit scores = 5.77715
CFS merit scores = 5.76745
CFS merit scores = 5.75745
CFS merit scores = 5.74759
CFS merit scores = 5.73784
CFS merit scores = 5.72833
CFS merit scores = 5.71875
CFS merit scores = 5.70939
CFS merit scores = 5.70041
CFS merit scores = 5.69126
CFS merit scores = 5.682
CFS merit scores = 5.67232
CFS merit scores = 5.66289
CFS merit scores = 5.65368
CFS merit scores = 5.64418
CFS merit scores = 5.63485
CFS merit scores = 5.62581
CFS merit scores = 5.61682
CFS merit scores = 5.60819
CFS merit scores = 5.59966
CFS merit scores = 5.59125
CFS merit scores = 5.58303
CFS merit scores = 5.57482
CFS merit scores = 5.56663
CFS merit scores = 5.55877
CFS merit scores = 5.55084
CFS merit scores = 5.54303
CFS merit scores = 5.53492
CFS merit scores = 5.5266
CFS merit scores = 5.51813
CFS merit scores = 5.50979
CFS merit scores = 5.50101
CFS merit scores = 5.49246
CFS merit scores = 5.48397
CFS merit scores = 5.47559
CFS merit scores = 5.46737
CFS merit scores = 5.45933
CFS merit scores = 5.45128
CFS merit scores = 5.44335
CFS merit scores = 5.43567
CFS merit scores = 5.42816
CFS merit scores = 5.42035
CFS merit scores = 5.41262
CFS merit scores = 5.40514
CFS merit scores = 5.39759
CFS merit scores = 5.39003
CFS merit scores = 5.38254
CFS merit scores = 5.37519
CFS merit scores = 5.36794
CFS merit scores = 5.36073
CFS merit scores = 5.3536
CFS merit scores = 5.3466
CFS merit scores = 5.33964
CFS merit scores = 5.33288
CFS merit scores = 5.32616
CFS merit scores = 5.31937
CFS merit scores = 5.31269
CFS merit scores = 5.30592
CFS merit scores = 5.29905
CFS merit scores = 5.29233
CFS merit scores = 5.28522
CFS merit scores = 5.2783
CFS merit scores = 5.27149
CFS merit scores = 5.26463
CFS merit scores = 5.25788
CFS merit scores = 5.25125
CFS merit scores = 5.24483
CFS merit scores = 5.23858
CFS merit scores = 5.23213
CFS merit scores = 5.22578
CFS merit scores = 5.21954
CFS merit scores = 5.21334
CFS merit scores = 5.20723
CFS merit scores = 5.20123
CFS merit scores = 5.19522
CFS merit scores = 5.18924
CFS merit scores = 5.18342
CFS merit scores = 5.17747
CFS merit scores = 5.17135
CFS merit scores = 5.16506
CFS merit scores = 5.15883
CFS merit scores = 5.15258
CFS merit scores = 5.14654
CFS merit scores = 5.14027
CFS merit scores = 5.13395
CFS merit scores = 5.12771
CFS merit scores = 5.12146
CFS merit scores = 5.1153
CFS merit scores = 5.10912
CFS merit scores = 5.10308
CFS merit scores = 5.09687
CFS merit scores = 5.09069
CFS merit scores = 5.08464
CFS merit scores = 5.07847
CFS merit scores = 5.07234
CFS merit scores = 5.06624
CFS merit scores = 5.05997
CFS merit scores = 5.05377
CFS merit scores = 5.04767
CFS merit scores = 5.04163
CFS merit scores = 5.03562
CFS merit scores = 5.02944
CFS merit scores = 5.0232
CFS merit scores = 5.01711
CFS merit scores = 5.01088
CFS merit scores = 5.00461
CFS merit scores = 4.99831
CFS merit scores = 4.99203
CFS merit scores = 4.98578
CFS merit scores = 4.97951
CFS merit scores = 4.97327
CFS merit scores = 4.96697
CFS merit scores = 4.96074
CFS merit scores = 4.95454
CFS merit scores = 4.94832
CFS merit scores = 4.94201
CFS merit scores = 4.93573
CFS merit scores = 4.92939
CFS merit scores = 4.92288
CFS merit scores = 4.91643
CFS merit scores = 4.90989
CFS merit scores = 4.90333
CFS merit scores = 4.89678
CFS merit scores = 4.89016
CFS merit scores = 4.88353
CFS merit scores = 4.877
CFS merit scores = 4.87059
CFS merit scores = 4.86416
CFS merit scores = 4.85741
CFS merit scores = 4.85052
CFS merit scores = 4.84359
CFS merit scores = 4.83676
CFS merit scores = 4.82989
CFS merit scores = 4.82281
CFS merit scores = 4.8158
CFS merit scores = 4.80885
CFS merit scores = 4.8019
CFS merit scores = 4.79506
CFS merit scores = 4.78786
CFS merit scores = 4.78072
CFS merit scores = 4.77364
CFS merit scores = 4.76645
CFS merit scores = 4.75916
CFS merit scores = 4.75184
CFS merit scores = 4.74237
CFS merit scores = 4.73298
CFS merit scores = 4.72378
CFS merit scores = 4.71413
CFS merit scores = 4.70438
CFS merit scores = 4.69463
CFS merit scores = 4.68489
CFS merit scores = 4.67523
CFS merit scores = 4.66557
CFS merit scores = 4.65602
CFS merit scores = 4.64658
CFS merit scores = 4.63672
CFS merit scores = 4.62696
CFS merit scores = 4.61683
CFS merit scores = 4.60658
CFS merit scores = 4.59556
CFS merit scores = 4.58416
CFS merit scores = 4.56928
cnt = 1	feature = 64	correl = -0.326885	descr = Gibbs_of_Target_Sequence__Pos_20_Step_1
cnt = 2	feature = 49	correl = 0.221931	descr = Gibbs_of_Target_Sequence__Pos_1_Step_1
cnt = 3	feature = 610	correl = -0.134548	descr = N_Gram_TCTTA
cnt = 4	feature = 417	correl = -0.116362	descr = N_Gram_GATC
cnt = 5	feature = 579	correl = 0.083755	descr = N_Gram_TCCAA
cnt = 6	feature = 549	correl = 0.0487457	descr = N_Gram_TAAAG
cnt = 7	feature = 389	correl = 0.0647018	descr = N_Gram_CTTGT
cnt = 8	feature = 257	correl = 0.0566699	descr = N_Gram_CAAGC
cnt = 9	feature = 616	correl = 0.0454675	descr = N_Gram_TGACA
cnt = 10	feature = 266	correl = -0.0447139	descr = N_Gram_CACCC
cnt = 11	feature = 449	correl = -0.0631311	descr = N_Gram_GCGAC
cnt = 12	feature = 560	correl = 0.0454134	descr = N_Gram_TAGAC
cnt = 13	feature = 596	correl = -0.0492347	descr = N_Gram_TCGCA
cnt = 14	feature = 365	correl = 0.0625688	descr = N_Gram_CTATA
cnt = 15	feature = 594	correl = 0.0800287	descr = N_Gram_TCGAC
cnt = 16	feature = 324	correl = 0.0730035	descr = N_Gram_CGACA
cnt = 17	feature = 225	correl = 0.0680859	descr = N_Gram_ATACG
cnt = 18	feature = 305	correl = 0.0659783	descr = N_Gram_CCCTC
cnt = 19	feature = 301	correl = 0.11434	descr = N_Gram_CCCCC
cnt = 20	feature = 583	correl = 0.051928	descr = N_Gram_TCCCG
cnt = 21	feature = 456	correl = 0.0449028	descr = N_Gram_GCGTA
cnt = 22	feature = 505	correl = 0.0449028	descr = N_Gram_GGGGT
cnt = 23	feature = 501	correl = 0.0449028	descr = N_Gram_GGGCT
cnt = 24	feature = 308	correl = 0.0449028	descr = N_Gram_CCGCA
cnt = 25	feature = 598	correl = 0.0940791	descr = N_Gram_TCGGC
cnt = 26	feature = 353	correl = 0.0701934	descr = N_Gram_CGTGA
cnt = 27	feature = 363	correl = 0.0659783	descr = N_Gram_CTAGG
cnt = 28	feature = 512	correl = 0.051928	descr = N_Gram_GGTGC
cnt = 29	feature = 303	correl = 0.051928	descr = N_Gram_CCCGC
cnt = 30	feature = 400	correl = -0.0519043	descr = N_Gram_GACCC
cnt = 31	feature = 614	correl = 0.0509335	descr = N_Gram_TGAAA
cnt = 32	feature = 636	correl = 0.0878965	descr = N_Gram_TGGGG
cnt = 33	feature = 597	correl = 0.0733724	descr = N_Gram_TCGGA
cnt = 34	feature = 309	correl = 0.0551665	descr = N_Gram_CCGGC
cnt = 35	feature = 291	correl = 0.0512448	descr = N_Gram_CCAAT
cnt = 36	feature = 411	correl = 0.0933745	descr = N_Gram_GAGTC
cnt = 37	feature = 348	correl = -0.0677065	descr = N_Gram_CGTAC
cnt = 38	feature = 428	correl = 0.0725596	descr = N_Gram_GCAAT
cnt = 39	feature = 362	correl = 0.0561662	descr = N_Gram_CTACT
cnt = 40	feature = 450	correl = 0.0442697	descr = N_Gram_GCGAG
cnt = 41	feature = 394	correl = 0.123463	descr = N_Gram_GAAAG
cnt = 42	feature = 383	correl = 0.0482723	descr = N_Gram_CTTCC
cnt = 43	feature = 654	correl = -0.069999	descr = N_Gram_TTACC
cnt = 44	feature = 228	correl = 0.0703074	descr = N_Gram_ATAGC
cnt = 45	feature = 435	correl = -0.052931	descr = N_Gram_GCATG
cnt = 46	feature = 331	correl = -0.0533562	descr = N_Gram_CGATG
cnt = 47	feature = 278	correl = 0.108389	descr = N_Gram_CAGGA
cnt = 48	feature = 222	correl = -0.138499	descr = N_Gram_ATAAG
cnt = 49	feature = 350	correl = -0.0455821	descr = N_Gram_CGTCC
cnt = 50	feature = 568	correl = 0.0462625	descr = N_Gram_TCAAA
cnt = 51	feature = 419	correl = -0.0614563	descr = N_Gram_GATGC
cnt = 52	feature = 627	correl = -0.153294	descr = N_Gram_TGCGT
cnt = 53	feature = 504	correl = 0.0514684	descr = N_Gram_GGGGG
cnt = 54	feature = 224	correl = 0.0486563	descr = N_Gram_ATACC
cnt = 55	feature = 265	correl = 0.0630905	descr = N_Gram_CACCA
cnt = 56	feature = 247	correl = 0.0487334	descr = N_Gram_ATTGT
cnt = 57	feature = 648	correl = -0.0516801	descr = N_Gram_TGTTA
cnt = 58	feature = 342	correl = 0.0439621	descr = N_Gram_CGGCG
cnt = 59	feature = 623	correl = 0.1062	descr = N_Gram_TGCAA
cnt = 60	feature = 426	correl = 0.0605145	descr = N_Gram_GCAAA
cnt = 61	feature = 509	correl = -0.0481791	descr = N_Gram_GGTAA
cnt = 62	feature = 459	correl = 0.0859388	descr = N_Gram_GCTAT
cnt = 63	feature = 217	correl = 0.088425	descr = N_Gram_AGTTA
cnt = 64	feature = 511	correl = 0.05437	descr = N_Gram_GGTCA
cnt = 65	feature = 357	correl = -0.0476921	descr = N_Gram_CGTTC
cnt = 66	feature = 448	correl = 0.124888	descr = N_Gram_GCCTT
cnt = 67	feature = 313	correl = -0.0542667	descr = N_Gram_CCGTC
cnt = 68	feature = 361	correl = 0.0449028	descr = N_Gram_CTAAA
cnt = 69	feature = 514	correl = 0.0481448	descr = N_Gram_GTAAA
cnt = 70	feature = 586	correl = -0.0668872	descr = N_Gram_TCCGC
cnt = 71	feature = 471	correl = -0.0499629	descr = N_Gram_GGAAC
cnt = 72	feature = 635	correl = 0.0528653	descr = N_Gram_TGGGA
cnt = 73	feature = 466	correl = 0.0553326	descr = N_Gram_GCTTT
cnt = 74	feature = 231	correl = 0.0856451	descr = N_Gram_ATATA
cnt = 75	feature = 226	correl = -0.0863652	descr = N_Gram_ATACT
cnt = 76	feature = 645	correl = 0.068652	descr = N_Gram_TGTGA
cnt = 77	feature = 470	correl = 0.120228	descr = N_Gram_GGAAA
cnt = 78	feature = 485	correl = 0.0494772	descr = N_Gram_GGCCG
cnt = 79	feature = 599	correl = -0.0481308	descr = N_Gram_TCGGG
cnt = 80	feature = 339	correl = 0.0576562	descr = N_Gram_CGGAC
cnt = 81	feature = 327	correl = 0.0851338	descr = N_Gram_CGAGG
cnt = 82	feature = 399	correl = 0.0834526	descr = N_Gram_GACAG
cnt = 83	feature = 440	correl = 0.0586325	descr = N_Gram_GCCCA
cnt = 84	feature = 589	correl = 0.0552097	descr = N_Gram_TCCTA
cnt = 85	feature = 477	correl = 0.08914	descr = N_Gram_GGAGT
cnt = 86	feature = 314	correl = 0.0934805	descr = N_Gram_CCGTG
cnt = 87	feature = 633	correl = 0.18328	descr = N_Gram_TGGCT
cnt = 88	feature = 447	correl = 0.0634888	descr = N_Gram_GCCTC
cnt = 89	feature = 250	correl = -0.146524	descr = N_Gram_ATTTT
cnt = 90	feature = 276	correl = 0.0774551	descr = N_Gram_CAGCG
cnt = 91	feature = 136	correl = 0.0503212	descr = N_Gram_AAGAA
cnt = 92	feature = 292	correl = -0.0449685	descr = N_Gram_CCACG
cnt = 93	feature = 624	correl = 0.094965	descr = N_Gram_TGCAC
cnt = 94	feature = 416	correl = 0.066287	descr = N_Gram_GATAT
cnt = 95	feature = 207	correl = 0.0444811	descr = N_Gram_AGGTA
cnt = 96	feature = 641	correl = 0.0588547	descr = N_Gram_TGTAA
cnt = 97	feature = 281	correl = 0.149715	descr = N_Gram_CAGTG
cnt = 98	feature = 267	correl = 0.0581254	descr = N_Gram_CACCG
cnt = 99	feature = 304	correl = 0.0608559	descr = N_Gram_CCCGG
cnt = 100	feature = 488	correl = 0.100147	descr = N_Gram_GGCGC
cnt = 101	feature = 211	correl = 0.117276	descr = N_Gram_AGTAA
cnt = 102	feature = 432	correl = 0.0466356	descr = N_Gram_GCAGC
cnt = 103	feature = 439	correl = 0.050434	descr = N_Gram_GCCAT
cnt = 104	feature = 244	correl = 0.0731855	descr = N_Gram_ATGGG
cnt = 105	feature = 255	correl = 0.0617708	descr = N_Gram_CAAAG
cnt = 106	feature = 656	correl = -0.103894	descr = N_Gram_TTATA
cnt = 107	feature = 687	correl = -0.0757948	descr = N_Gram_TTTTG
cnt = 108	feature = 492	correl = 0.149248	descr = N_Gram_GGCTT
cnt = 109	feature = 620	correl = 0.0537314	descr = N_Gram_TGATA
cnt = 110	feature = 427	correl = 0.0883794	descr = N_Gram_GCAAC
cnt = 111	feature = 219	correl = -0.117772	descr = N_Gram_AGTTT
cnt = 112	feature = 544	correl = -0.0539523	descr = N_Gram_GTTGT
cnt = 113	feature = 315	correl = 0.0552097	descr = N_Gram_CCTAT
cnt = 114	feature = 540	correl = -0.0559926	descr = N_Gram_GTTCT
cnt = 115	feature = 463	correl = 0.0564639	descr = N_Gram_GCTGC
cnt = 116	feature = 473	correl = 0.110093	descr = N_Gram_GGACC
cnt = 117	feature = 280	correl = 0.0816807	descr = N_Gram_CAGTA
cnt = 118	feature = 434	correl = 0.119832	descr = N_Gram_GCATC
cnt = 119	feature = 402	correl = -0.0678128	descr = N_Gram_GACGT
cnt = 120	feature = 338	correl = 0.06349	descr = N_Gram_CGGAA
cnt = 121	feature = 373	correl = 0.07444	descr = N_Gram_CTCTA
cnt = 122	feature = 406	correl = 0.0897376	descr = N_Gram_GAGCT
cnt = 123	feature = 254	correl = 0.044338	descr = N_Gram_CAAAA
cnt = 124	feature = 341	correl = 0.105331	descr = N_Gram_CGGCA
cnt = 125	feature = 376	correl = -0.0826535	descr = N_Gram_CTGAT
cnt = 126	feature = 214	correl = -0.156571	descr = N_Gram_AGTCT
cnt = 127	feature = 334	correl = 0.0828558	descr = N_Gram_CGCCG
cnt = 128	feature = 538	correl = 0.0821059	descr = N_Gram_GTTCC
cnt = 129	feature = 218	correl = 0.0686179	descr = N_Gram_AGTTG
cnt = 130	feature = 521	correl = -0.114948	descr = N_Gram_GTCGA
cnt = 131	feature = 391	correl = 0.102901	descr = N_Gram_CTTTG
cnt = 132	feature = 518	correl = 0.175972	descr = N_Gram_GTCAG
cnt = 133	feature = 643	correl = 0.0576772	descr = N_Gram_TGTCC
cnt = 134	feature = 274	correl = 0.0819906	descr = N_Gram_CAGCA
cnt = 135	feature = 605	correl = -0.0985684	descr = N_Gram_TCTCA
cnt = 136	feature = 410	correl = 0.0952591	descr = N_Gram_GAGGT
cnt = 137	feature = 563	correl = -0.068445	descr = N_Gram_TATAC
cnt = 138	feature = 600	correl = -0.04412	descr = N_Gram_TCGTC
cnt = 139	feature = 441	correl = 0.0893612	descr = N_Gram_GCCCG
cnt = 140	feature = 503	correl = 0.0671325	descr = N_Gram_GGGGC
cnt = 141	feature = 290	correl = 0.076354	descr = N_Gram_CCAAG
cnt = 142	feature = 483	correl = 0.0990071	descr = N_Gram_GGCCA
cnt = 143	feature = 390	correl = 0.0445422	descr = N_Gram_CTTTA
cnt = 144	feature = 386	correl = -0.0727916	descr = N_Gram_CTTGA
cnt = 145	feature = 395	correl = 0.108549	descr = N_Gram_GAAGA
cnt = 146	feature = 612	correl = -0.0771413	descr = N_Gram_TCTTG
cnt = 147	feature = 429	correl = 0.0931425	descr = N_Gram_GCAC
cnt = 148	feature = 546	correl = -0.0994484	descr = N_Gram_GTTTT
cnt = 149	feature = 478	correl = -0.0915395	descr = N_Gram_GGATC
cnt = 150	feature = 531	correl = 0.107224	descr = N_Gram_GTGG
cnt = 151	feature = 259	correl = 0.0503811	descr = N_Gram_CAAT
cnt = 152	feature = 86	correl = 0.0848042	descr = Xue_Structure_Feature_C101
cnt = 153	feature = 27	correl = -0.113146	descr = Position_Specific_Bin_Base_11_Base_G
cnt = 154	feature = 270	correl = -0.0687143	descr = N_Gram_CACGA
cnt = 155	feature = 15	correl = -0.128209	descr = Position_Specific_Bin_Base_5_Base_A
cnt = 156	feature = 615	correl = -0.083539	descr = N_Gram_TGAAG
cnt = 157	feature = 272	correl = 0.0482376	descr = N_Gram_CACT
cnt = 158	feature = 572	correl = 0.0805479	descr = N_Gram_TCAGC
cnt = 159	feature = 356	correl = 0.0522584	descr = N_Gram_CGTT
cnt = 160	feature = 18	correl = -0.129631	descr = Position_Specific_Bin_Base_6_Base_A
cnt = 161	feature = 510	correl = 0.0488594	descr = N_Gram_GGTC
cnt = 162	feature = 52	correl = -0.0462901	descr = Gibbs_of_Target_Sequence__Pos_4_Step_1
cnt = 163	feature = 21	correl = 0.0555526	descr = Position_Specific_Bin_Base_8_Base_T
cnt = 164	feature = 364	correl = 0.0839321	descr = N_Gram_CTAT
cnt = 165	feature = 644	correl = 0.0780706	descr = N_Gram_TGTG
cnt = 166	feature = 43	correl = -0.0494981	descr = Position_Specific_Bin_Base_17_Base_T
cnt = 167	feature = 618	correl = -0.0631294	descr = N_Gram_TGAGG
cnt = 168	feature = 32	correl = -0.0542111	descr = Position_Specific_Bin_Base_13_Base_A
cnt = 169	feature = 573	correl = 0.0969985	descr = N_Gram_TCAGT
cnt = 170	feature = 576	correl = -0.0673648	descr = N_Gram_TCATC
cnt = 171	feature = 387	correl = -0.122356	descr = N_Gram_CTTGC
cnt = 172	feature = 496	correl = 0.112864	descr = N_Gram_GGGAG
cnt = 173	feature = 56	correl = 0.0659425	descr = Gibbs_of_Target_Sequence__Pos_12_Step_1
cnt = 174	feature = 20	correl = 0.0533471	descr = Position_Specific_Bin_Base_7_Base_T
cnt = 175	feature = 380	correl = -0.073657	descr = N_Gram_CTTA
cnt = 176	feature = 41	correl = -0.0540855	descr = Position_Specific_Bin_Base_17_Base_A
cnt = 177	feature = 397	correl = 0.0663582	descr = N_Gram_GACA
cnt = 178	feature = 551	correl = -0.0932872	descr = N_Gram_TAAG
cnt = 179	feature = 47	correl = -0.0873533	descr = Position_Specific_Bin_Base_18_Base_T
cnt = 180	feature = 392	correl = 0.100547	descr = N_Gram_GAAA
cnt = 181	feature = 425	correl = 0.123823	descr = N_Gram_GCAA
cnt = 182	feature = 28	correl = -0.110489	descr = Position_Specific_Bin_Base_12_Base_A
cnt = 183	feature = 73	correl = 0.0906147	descr = Fold_of_RNAi_Sequence_Pos_9
cnt = 184	feature = 340	correl = 0.07186	descr = N_Gram_CGGC
cnt = 185	feature = 25	correl = 0.0691143	descr = Position_Specific_Bin_Base_10_Base_T
cnt = 186	feature = 9	correl = 0.0890235	descr = Position_Specific_Bin_Base_2_Base_C
cnt = 187	feature = 16	correl = 0.0797628	descr = Position_Specific_Bin_Base_5_Base_C
cnt = 188	feature = 298	correl = 0.069614	descr = N_Gram_CCCA
cnt = 189	feature = 396	correl = -0.0628783	descr = N_Gram_GAAGT
cnt = 190	feature = 653	correl = -0.0886453	descr = N_Gram_TTAC
cnt = 191	feature = 377	correl = 0.0533347	descr = N_Gram_CTGC
cnt = 192	feature = 661	correl = -0.0440948	descr = N_Gram_TTCCG
cnt = 193	feature = 634	correl = 0.0867524	descr = N_Gram_TGGG
cnt = 194	feature = 580	correl = -0.145437	descr = N_Gram_TCCAG
cnt = 195	feature = 59	correl = -0.0485392	descr = Gibbs_of_Target_Sequence__Pos_15_Step_1
cnt = 196	feature = 10	correl = -0.0802303	descr = Position_Specific_Bin_Base_2_Base_G
cnt = 197	feature = 418	correl = -0.108157	descr = N_Gram_GATCT
cnt = 198	feature = 81	correl = -0.0515979	descr = Xue_Structure_Feature_A110
cnt = 199	feature = 256	correl = 0.0565969	descr = N_Gram_CAAG
cnt = 200	feature = 19	correl = 0.101294	descr = Position_Specific_Bin_Base_6_Base_C
cnt = 201	feature = 12	correl = -0.0639653	descr = Position_Specific_Bin_Base_3_Base_A
cnt = 202	feature = 457	correl = -0.126066	descr = N_Gram_GCGTC
cnt = 203	feature = 442	correl = 0.0567106	descr = N_Gram_GCCG
cnt = 204	feature = 83	correl = 0.114443	descr = Xue_Structure_Feature_A101
cnt = 205	feature = 674	correl = 0.0508852	descr = N_Gram_TTGG
cnt = 206	feature = 14	correl = -0.068026	descr = Position_Specific_Bin_Base_4_Base_A
cnt = 207	feature = 30	correl = 0.0891074	descr = Position_Specific_Bin_Base_12_Base_G
cnt = 208	feature = 40	correl = 0.123942	descr = Position_Specific_Bin_Base_16_Base_C
cnt = 209	feature = 433	correl = 0.0654703	descr = N_Gram_GCAT
cnt = 210	feature = 17	correl = 0.0762718	descr = Position_Specific_Bin_Base_5_Base_G
cnt = 211	feature = 74	correl = 0.0558961	descr = Fold_of_RNAi_Sequence_Pos_11
cnt = 212	feature = 337	correl = 0.073928	descr = N_Gram_CGGA
cnt = 213	feature = 233	correl = -0.0687586	descr = N_Gram_ATCG
cnt = 214	feature = 421	correl = -0.0624555	descr = N_Gram_GATT
cnt = 215	feature = 72	correl = 0.0811179	descr = Fold_of_RNAi_Sequence_Pos_6
cnt = 216	feature = 11	correl = 0.0601134	descr = Position_Specific_Bin_Base_2_Base_T
cnt = 217	feature = 446	correl = 0.0854186	descr = N_Gram_GCCT
cnt = 218	feature = 637	correl = 0.0649394	descr = N_Gram_TGGT
cnt = 219	feature = 33	correl = 0.103368	descr = Position_Specific_Bin_Base_13_Base_C
cnt = 220	feature = 57	correl = -0.0824215	descr = Gibbs_of_Target_Sequence__Pos_13_Step_1
cnt = 221	feature = 437	correl = 0.0701318	descr = N_Gram_GCCA
cnt = 222	feature = 35	correl = -0.106092	descr = Position_Specific_Bin_Base_14_Base_A
cnt = 223	feature = 24	correl = -0.0611174	descr = Position_Specific_Bin_Base_10_Base_C
cnt = 224	feature = 541	correl = 0.0595992	descr = N_Gram_GTTG
cnt = 225	feature = 608	correl = -0.107497	descr = N_Gram_TCTCT
cnt = 226	feature = 13	correl = 0.0677173	descr = Position_Specific_Bin_Base_3_Base_C
cnt = 227	feature = 472	correl = 0.0967814	descr = N_Gram_GGAC
cnt = 228	feature = 277	correl = -0.147886	descr = N_Gram_CAGCT
cnt = 229	feature = 105	correl = 0.100374	descr = Fold_of_Target_NoEndbrace_noends_Pos_13
cnt = 230	feature = 351	correl = -0.130915	descr = N_Gram_CGTCG
cnt = 231	feature = 360	correl = 0.0782158	descr = N_Gram_CTA
cnt = 232	feature = 206	correl = 0.0669168	descr = N_Gram_AGGT
cnt = 233	feature = 62	correl = -0.159462	descr = Gibbs_of_Target_Sequence__Pos_18_Step_1
cnt = 234	feature = 345	correl = 0.147556	descr = N_Gram_CGGGC
cnt = 235	feature = 46	correl = 0.255627	descr = Position_Specific_Bin_Base_18_Base_G
cnt = 236	feature = 528	correl = 0.0508358	descr = N_Gram_GTGC
cnt = 237	feature = 55	correl = -0.184427	descr = Gibbs_of_Target_Sequence__Pos_7_Step_1
cnt = 238	feature = 370	correl = -0.103582	descr = N_Gram_CTCCA
cnt = 239	feature = 295	correl = 0.0485752	descr = N_Gram_CCAT
cnt = 240	feature = 71	correl = 0.0711807	descr = Fold_of_RNAi_Sequence_Pos_3
cnt = 241	feature = 671	correl = -0.0710507	descr = N_Gram_TTGC
cnt = 242	feature = 8	correl = -0.0529968	descr = Position_Specific_Bin_Base_2_Base_A
cnt = 243	feature = 53	correl = -0.0773315	descr = Gibbs_of_Target_Sequence__Pos_5_Step_1
cnt = 244	feature = 279	correl = 0.123594	descr = N_Gram_CAGT
cnt = 245	feature = 39	correl = -0.121999	descr = Position_Specific_Bin_Base_16_Base_A
cnt = 246	feature = 558	correl = -0.0683912	descr = N_Gram_TACT
cnt = 247	feature = 469	correl = 0.0675097	descr = N_Gram_GGAA
cnt = 248	feature = 310	correl = 0.122574	descr = N_Gram_CCGGG
cnt = 249	feature = 29	correl = 0.144214	descr = Position_Specific_Bin_Base_12_Base_C
cnt = 250	feature = 160	correl = 0.0727709	descr = N_Gram_ACC
cnt = 251	feature = 655	correl = -0.0685409	descr = N_Gram_TTAT
cnt = 252	feature = 523	correl = -0.097672	descr = N_Gram_GTCT
cnt = 253	feature = 451	correl = 0.0469407	descr = N_Gram_GCGCC
cnt = 254	feature = 475	correl = 0.113176	descr = N_Gram_GGAG
cnt = 255	feature = 82	correl = 0.0494186	descr = Xue_Structure_Feature_A100
cnt = 256	feature = 574	correl = -0.0589184	descr = N_Gram_TCAT
cnt = 257	feature = 619	correl = -0.0848186	descr = N_Gram_TGAT
cnt = 258	feature = 288	correl = 0.107003	descr = N_Gram_CCAA
cnt = 259	feature = 77	correl = 0.086522	descr = Fold_of_RNAi_Sequence_Pos_14
cnt = 260	feature = 681	correl = -0.0796211	descr = N_Gram_TTTCC
cnt = 261	feature = 630	correl = 0.0692913	descr = N_Gram_TGGC
cnt = 262	feature = 606	correl = -0.117488	descr = N_Gram_TCTCC
cnt = 263	feature = 51	correl = 0.0922182	descr = Gibbs_of_Target_Sequence__Pos_3_Step_1
cnt = 264	feature = 60	correl = -0.0529565	descr = Gibbs_of_Target_Sequence__Pos_16_Step_1
cnt = 265	feature = 68	correl = 0.182332	descr = Fold_of_RNAi_Sequence_Pos_0
cnt = 266	feature = 545	correl = -0.0447023	descr = N_Gram_GTTT
cnt = 267	feature = 407	correl = 0.049248	descr = N_Gram_GAGG
cnt = 268	feature = 54	correl = -0.123644	descr = Gibbs_of_Target_Sequence__Pos_6_Step_1
cnt = 269	feature = 520	correl = -0.0861828	descr = N_Gram_GTCG
cnt = 270	feature = 79	correl = 0.0444128	descr = Fold_of_RNAi_Sequence_Pos_16
cnt = 271	feature = 548	correl = -0.0479147	descr = N_Gram_TAA
cnt = 272	feature = 371	correl = -0.119128	descr = N_Gram_CTCCT
cnt = 273	feature = 283	correl = 0.0675992	descr = N_Gram_CATC
cnt = 274	feature = 382	correl = -0.138149	descr = N_Gram_CTTC
cnt = 275	feature = 69	correl = 0.185622	descr = Fold_of_RNAi_Sequence_Pos_1
cnt = 276	feature = 322	correl = -0.0534108	descr = N_Gram_CGA
cnt = 277	feature = 502	correl = 0.0762655	descr = N_Gram_GGGG
cnt = 278	feature = 584	correl = -0.0458674	descr = N_Gram_TCCG
cnt = 279	feature = 58	correl = -0.177903	descr = Gibbs_of_Target_Sequence__Pos_14_Step_1
cnt = 280	feature = 80	correl = 0.0454459	descr = Xue_Structure_Feature_A111
cnt = 281	feature = 455	correl = -0.0640527	descr = N_Gram_GCGT
cnt = 282	feature = 61	correl = -0.122222	descr = Gibbs_of_Target_Sequence__Pos_17_Step_1
cnt = 283	feature = 461	correl = -0.0732129	descr = N_Gram_GCTCC
cnt = 284	feature = 497	correl = 0.145706	descr = N_Gram_GGGC
cnt = 285	feature = 688	correl = -0.133379	descr = N_Gram_TTTTT
cnt = 286	feature = 76	correl = 0.106346	descr = Fold_of_RNAi_Sequence_Pos_13
cnt = 287	feature = 516	correl = -0.111952	descr = N_Gram_GTC
cnt = 288	feature = 525	correl = 0.136758	descr = N_Gram_GTG
cnt = 289	feature = 424	correl = 0.113212	descr = N_Gram_GCA
cnt = 290	feature = 413	correl = -0.0443778	descr = N_Gram_GAT
cnt = 291	feature = 460	correl = -0.0542849	descr = N_Gram_GCTC
cnt = 292	feature = 650	correl = -0.0916685	descr = N_Gram_TTA
cnt = 293	feature = 508	correl = 0.0585569	descr = N_Gram_GGT
cnt = 294	feature = 494	correl = 0.11958	descr = N_Gram_GGGA
cnt = 295	feature = 209	correl = -0.0480691	descr = N_Gram_AGT
cnt = 296	feature = 252	correl = 0.146156	descr = N_Gram_CAA
cnt = 297	feature = 578	correl = -0.0886595	descr = N_Gram_TCCA
cnt = 298	feature = 232	correl = -0.0568023	descr = N_Gram_ATC
cnt = 299	feature = 666	correl = -0.132351	descr = N_Gram_TTCTT
cnt = 300	feature = 220	correl = -0.109056	descr = N_Gram_AT
cnt = 301	feature = 468	correl = 0.11798	descr = N_Gram_GGA
cnt = 302	feature = 306	correl = 0.0645485	descr = N_Gram_CCG
cnt = 303	feature = 336	correl = 0.0616629	descr = N_Gram_CGG
cnt = 304	feature = 664	correl = -0.217539	descr = N_Gram_TTCT
cnt = 305	feature = 667	correl = -0.0723213	descr = N_Gram_TTG
cnt = 306	feature = 547	correl = -0.0749633	descr = N_Gram_TA
cnt = 307	feature = 67	correl = -0.0705325	descr = PF_RNAi_Fold_3'Free_Count
cnt = 308	feature = 251	correl = 0.0863007	descr = N_Gram_CA
cnt = 309	feature = 343	correl = 0.135	descr = N_Gram_CGGG
cnt = 310	feature = 436	correl = 0.103198	descr = N_Gram_GCC
cnt = 311	feature = 601	correl = -0.116722	descr = N_Gram_TCT
cnt = 312	feature = 479	correl = 0.151889	descr = N_Gram_GGC
cnt = 313	feature = 657	correl = -0.161449	descr = N_Gram_TTC
cnt = 314	feature = 577	correl = -0.104749	descr = N_Gram_TCC
cnt = 315	feature = 649	correl = -0.111481	descr = N_Gram_TT
cnt = 316	feature = 467	correl = 0.142624	descr = N_Gram_GG
cnt = 317	feature = 65	correl = -0.192743	descr = PF_RNAi_Fold_Energy
num rows = 521
num_elements = 165678
*
optimization finished, #iter = 597
nu = 0.512633
obj = -41.398476, rho = -0.652442
nSV = 358, nBSV = 185
num rows = 58
num_elements = 18444
*
optimization finished, #iter = 57
nu = 0.491384
obj = -4.128393, rho = -0.480556
nSV = 49, nBSV = 11
*
optimization finished, #iter = 597
nu = 0.512633
obj = -41.398476, rho = -0.652442
nSV = 358, nBSV = 185
CFS merit scores = 1.28494
CFS merit scores = 1.57238
CFS merit scores = 1.83748
CFS merit scores = 2.0646
CFS merit scores = 2.26798
CFS merit scores = 2.45669
CFS merit scores = 2.63293
CFS merit scores = 2.79795
CFS merit scores = 2.95108
CFS merit scores = 3.09659
CFS merit scores = 3.2336
CFS merit scores = 3.36286
CFS merit scores = 3.48541
CFS merit scores = 3.6026
CFS merit scores = 3.71558
CFS merit scores = 3.824
CFS merit scores = 3.92753
CFS merit scores = 4.02754
CFS merit scores = 4.12459
CFS merit scores = 4.21818
CFS merit scores = 4.30902
CFS merit scores = 4.3972
CFS merit scores = 4.48259
CFS merit scores = 4.56498
CFS merit scores = 4.64528
CFS merit scores = 4.724
CFS merit scores = 4.79978
CFS merit scores = 4.87302
CFS merit scores = 4.94449
CFS merit scores = 5.01267
CFS merit scores = 5.07971
CFS merit scores = 5.14548
CFS merit scores = 5.20919
CFS merit scores = 5.27146
CFS merit scores = 5.33251
CFS merit scores = 5.39204
CFS merit scores = 5.45043
CFS merit scores = 5.5077
CFS merit scores = 5.56234
CFS merit scores = 5.61505
CFS merit scores = 5.66672
CFS merit scores = 5.71703
CFS merit scores = 5.76609
CFS merit scores = 5.81425
CFS merit scores = 5.86113
CFS merit scores = 5.90688
CFS merit scores = 5.95073
CFS merit scores = 5.99339
CFS merit scores = 6.03408
CFS merit scores = 6.0723
CFS merit scores = 6.10951
CFS merit scores = 6.14475
CFS merit scores = 6.17821
CFS merit scores = 6.21025
CFS merit scores = 6.24057
CFS merit scores = 6.26996
CFS merit scores = 6.29833
CFS merit scores = 6.32179
CFS merit scores = 6.34506
CFS merit scores = 6.36807
CFS merit scores = 6.39029
CFS merit scores = 6.41089
CFS merit scores = 6.43102
CFS merit scores = 6.45118
CFS merit scores = 6.46842
CFS merit scores = 6.48486
CFS merit scores = 6.50063
CFS merit scores = 6.51645
CFS merit scores = 6.53141
CFS merit scores = 6.54583
CFS merit scores = 6.56008
CFS merit scores = 6.57395
CFS merit scores = 6.58621
CFS merit scores = 6.59475
CFS merit scores = 6.60369
CFS merit scores = 6.61104
CFS merit scores = 6.61849
CFS merit scores = 6.62588
CFS merit scores = 6.63212
CFS merit scores = 6.6387
CFS merit scores = 6.64486
CFS merit scores = 6.65122
CFS merit scores = 6.65613
CFS merit scores = 6.66088
CFS merit scores = 6.66475
CFS merit scores = 6.66835
CFS merit scores = 6.67231
CFS merit scores = 6.67654
CFS merit scores = 6.68061
CFS merit scores = 6.68481
CFS merit scores = 6.68778
CFS merit scores = 6.69099
CFS merit scores = 6.69419
CFS merit scores = 6.69704
CFS merit scores = 6.69952
CFS merit scores = 6.70206
CFS merit scores = 6.70446
CFS merit scores = 6.70659
CFS merit scores = 6.70886
CFS merit scores = 6.71052
CFS merit scores = 6.71172
CFS merit scores = 6.71207
CFS merit scores = 6.7123
CFS merit scores = 6.71197
CFS merit scores = 6.71126
CFS merit scores = 6.71049
CFS merit scores = 6.71002
CFS merit scores = 6.70983
CFS merit scores = 6.70981
CFS merit scores = 6.7102
CFS merit scores = 6.70977
CFS merit scores = 6.70904
CFS merit scores = 6.70809
CFS merit scores = 6.70747
CFS merit scores = 6.7069
CFS merit scores = 6.70654
CFS merit scores = 6.70542
CFS merit scores = 6.70422
CFS merit scores = 6.7031
CFS merit scores = 6.70195
CFS merit scores = 6.70069
CFS merit scores = 6.69859
CFS merit scores = 6.69668
CFS merit scores = 6.69475
CFS merit scores = 6.69292
CFS merit scores = 6.69142
CFS merit scores = 6.68986
CFS merit scores = 6.6879
CFS merit scores = 6.68598
CFS merit scores = 6.68198
CFS merit scores = 6.67813
CFS merit scores = 6.67453
CFS merit scores = 6.6711
CFS merit scores = 6.66736
CFS merit scores = 6.66386
CFS merit scores = 6.66031
CFS merit scores = 6.65665
CFS merit scores = 6.65309
CFS merit scores = 6.64896
CFS merit scores = 6.64452
CFS merit scores = 6.64034
CFS merit scores = 6.63625
CFS merit scores = 6.63223
CFS merit scores = 6.62825
CFS merit scores = 6.62444
CFS merit scores = 6.61981
CFS merit scores = 6.61537
CFS merit scores = 6.61084
CFS merit scores = 6.6062
CFS merit scores = 6.6018
CFS merit scores = 6.59761
CFS merit scores = 6.5937
CFS merit scores = 6.58959
CFS merit scores = 6.58551
CFS merit scores = 6.58147
CFS merit scores = 6.57731
CFS merit scores = 6.57286
CFS merit scores = 6.56777
CFS merit scores = 6.56207
CFS merit scores = 6.55663
CFS merit scores = 6.55131
CFS merit scores = 6.54592
CFS merit scores = 6.54074
CFS merit scores = 6.53547
CFS merit scores = 6.52972
CFS merit scores = 6.52416
CFS merit scores = 6.51884
CFS merit scores = 6.51384
CFS merit scores = 6.50868
CFS merit scores = 6.50367
CFS merit scores = 6.49795
CFS merit scores = 6.49243
CFS merit scores = 6.48647
CFS merit scores = 6.48002
CFS merit scores = 6.47346
CFS merit scores = 6.46684
CFS merit scores = 6.46046
CFS merit scores = 6.45398
CFS merit scores = 6.44735
CFS merit scores = 6.44007
CFS merit scores = 6.43293
CFS merit scores = 6.4258
CFS merit scores = 6.41862
CFS merit scores = 6.41161
CFS merit scores = 6.40471
CFS merit scores = 6.39791
CFS merit scores = 6.39122
CFS merit scores = 6.3843
CFS merit scores = 6.37692
CFS merit scores = 6.36946
CFS merit scores = 6.3621
CFS merit scores = 6.35499
CFS merit scores = 6.34807
CFS merit scores = 6.34104
CFS merit scores = 6.3337
CFS merit scores = 6.32631
CFS merit scores = 6.31878
CFS merit scores = 6.31119
CFS merit scores = 6.30342
CFS merit scores = 6.29585
CFS merit scores = 6.2883
CFS merit scores = 6.28091
CFS merit scores = 6.27362
CFS merit scores = 6.26642
CFS merit scores = 6.25891
CFS merit scores = 6.25126
CFS merit scores = 6.24371
CFS merit scores = 6.23615
CFS merit scores = 6.22877
CFS merit scores = 6.22121
CFS merit scores = 6.21382
CFS merit scores = 6.20618
CFS merit scores = 6.19813
CFS merit scores = 6.19
CFS merit scores = 6.18177
CFS merit scores = 6.17362
CFS merit scores = 6.16549
CFS merit scores = 6.15738
CFS merit scores = 6.1493
CFS merit scores = 6.14141
CFS merit scores = 6.13353
CFS merit scores = 6.12549
CFS merit scores = 6.1176
CFS merit scores = 6.10984
CFS merit scores = 6.10196
CFS merit scores = 6.09376
CFS merit scores = 6.08564
CFS merit scores = 6.07752
CFS merit scores = 6.06927
CFS merit scores = 6.06087
CFS merit scores = 6.05246
CFS merit scores = 6.04429
CFS merit scores = 6.03615
CFS merit scores = 6.02799
CFS merit scores = 6.01986
CFS merit scores = 6.0118
CFS merit scores = 6.00384
CFS merit scores = 5.99571
CFS merit scores = 5.9877
CFS merit scores = 5.97945
CFS merit scores = 5.9713
CFS merit scores = 5.96303
CFS merit scores = 5.95482
CFS merit scores = 5.9466
CFS merit scores = 5.93839
CFS merit scores = 5.93029
CFS merit scores = 5.92218
CFS merit scores = 5.91417
CFS merit scores = 5.90622
CFS merit scores = 5.89837
CFS merit scores = 5.89065
CFS merit scores = 5.8829
CFS merit scores = 5.87534
CFS merit scores = 5.8678
CFS merit scores = 5.86031
CFS merit scores = 5.85298
CFS merit scores = 5.84566
CFS merit scores = 5.83832
CFS merit scores = 5.83106
CFS merit scores = 5.82389
CFS merit scores = 5.81665
CFS merit scores = 5.80954
CFS merit scores = 5.80234
CFS merit scores = 5.79519
CFS merit scores = 5.78801
CFS merit scores = 5.7809
CFS merit scores = 5.77389
CFS merit scores = 5.7669
CFS merit scores = 5.75994
CFS merit scores = 5.75313
CFS merit scores = 5.74638
CFS merit scores = 5.73975
CFS merit scores = 5.73315
CFS merit scores = 5.7265
CFS merit scores = 5.7196
CFS merit scores = 5.71281
CFS merit scores = 5.70606
CFS merit scores = 5.6993
CFS merit scores = 5.69267
CFS merit scores = 5.68606
CFS merit scores = 5.67958
CFS merit scores = 5.67306
CFS merit scores = 5.66667
CFS merit scores = 5.66025
CFS merit scores = 5.65391
CFS merit scores = 5.64766
CFS merit scores = 5.64131
CFS merit scores = 5.63502
CFS merit scores = 5.62875
CFS merit scores = 5.62245
CFS merit scores = 5.61619
CFS merit scores = 5.60995
CFS merit scores = 5.60378
CFS merit scores = 5.5976
CFS merit scores = 5.59141
CFS merit scores = 5.58528
CFS merit scores = 5.57914
CFS merit scores = 5.57307
CFS merit scores = 5.56703
CFS merit scores = 5.56106
CFS merit scores = 5.55515
CFS merit scores = 5.54922
CFS merit scores = 5.54339
CFS merit scores = 5.53765
CFS merit scores = 5.53198
CFS merit scores = 5.5263
CFS merit scores = 5.52073
CFS merit scores = 5.51501
CFS merit scores = 5.50942
CFS merit scores = 5.50378
CFS merit scores = 5.49816
CFS merit scores = 5.49266
CFS merit scores = 5.48714
CFS merit scores = 5.48159
CFS merit scores = 5.47604
CFS merit scores = 5.4705
CFS merit scores = 5.46494
CFS merit scores = 5.45943
CFS merit scores = 5.45385
CFS merit scores = 5.44833
CFS merit scores = 5.44288
CFS merit scores = 5.4372
CFS merit scores = 5.43162
CFS merit scores = 5.4261
CFS merit scores = 5.42061
CFS merit scores = 5.41514
CFS merit scores = 5.40974
CFS merit scores = 5.40444
CFS merit scores = 5.39911
CFS merit scores = 5.39385
CFS merit scores = 5.38865
CFS merit scores = 5.38336
CFS merit scores = 5.378
CFS merit scores = 5.37258
CFS merit scores = 5.36721
CFS merit scores = 5.36188
CFS merit scores = 5.35659
CFS merit scores = 5.35114
CFS merit scores = 5.3456
CFS merit scores = 5.34016
CFS merit scores = 5.33474
CFS merit scores = 5.32933
CFS merit scores = 5.32402
CFS merit scores = 5.31868
CFS merit scores = 5.31341
CFS merit scores = 5.30819
CFS merit scores = 5.30282
CFS merit scores = 5.29745
CFS merit scores = 5.29211
CFS merit scores = 5.28668
CFS merit scores = 5.28135
CFS merit scores = 5.27601
CFS merit scores = 5.27064
CFS merit scores = 5.26523
CFS merit scores = 5.25971
CFS merit scores = 5.25425
CFS merit scores = 5.24885
CFS merit scores = 5.24346
CFS merit scores = 5.23798
CFS merit scores = 5.23252
CFS merit scores = 5.22714
CFS merit scores = 5.22174
CFS merit scores = 5.21633
CFS merit scores = 5.21087
CFS merit scores = 5.20537
CFS merit scores = 5.1999
CFS merit scores = 5.19431
CFS merit scores = 5.18877
CFS merit scores = 5.18308
CFS merit scores = 5.17746
CFS merit scores = 5.17166
CFS merit scores = 5.16591
CFS merit scores = 5.16017
CFS merit scores = 5.15449
CFS merit scores = 5.14885
CFS merit scores = 5.14321
CFS merit scores = 5.13758
CFS merit scores = 5.13197
CFS merit scores = 5.12619
CFS merit scores = 5.12044
CFS merit scores = 5.11471
CFS merit scores = 5.10897
CFS merit scores = 5.10324
CFS merit scores = 5.09754
CFS merit scores = 5.09187
CFS merit scores = 5.08621
CFS merit scores = 5.08055
CFS merit scores = 5.07481
CFS merit scores = 5.06906
CFS merit scores = 5.06319
CFS merit scores = 5.05712
CFS merit scores = 5.05103
CFS merit scores = 5.04498
CFS merit scores = 5.03897
CFS merit scores = 5.03279
CFS merit scores = 5.02665
CFS merit scores = 5.02056
CFS merit scores = 5.01449
CFS merit scores = 5.00824
CFS merit scores = 5.00205
CFS merit scores = 4.99591
CFS merit scores = 4.98956
CFS merit scores = 4.98307
CFS merit scores = 4.97617
CFS merit scores = 4.96918
CFS merit scores = 4.96209
CFS merit scores = 4.95491
CFS merit scores = 4.94782
CFS merit scores = 4.94079
CFS merit scores = 4.93373
CFS merit scores = 4.92669
CFS merit scores = 4.9196
CFS merit scores = 4.91207
CFS merit scores = 4.90418
CFS merit scores = 4.89633
CFS merit scores = 4.8886
CFS merit scores = 4.88096
CFS merit scores = 4.87318
CFS merit scores = 4.8653
CFS merit scores = 4.85746
CFS merit scores = 4.84922
CFS merit scores = 4.84103
CFS merit scores = 4.83295
CFS merit scores = 4.8247
CFS merit scores = 4.81618
CFS merit scores = 4.80744
CFS merit scores = 4.79866
CFS merit scores = 4.7899
CFS merit scores = 4.78114
CFS merit scores = 4.77228
CFS merit scores = 4.76286
CFS merit scores = 4.75102
CFS merit scores = 4.7347
cnt = 1	feature = 62	correl = -0.284937	descr = Gibbs_of_Target_Sequence__Pos_19_Step_1
cnt = 2	feature = 615	correl = -0.203329	descr = N_Gram_TCTC
cnt = 3	feature = 53	correl = -0.207086	descr = Gibbs_of_Target_Sequence__Pos_7_Step_1
cnt = 4	feature = 218	correl = 0.102945	descr = N_Gram_AGTGT
cnt = 5	feature = 261	correl = 0.0821646	descr = N_Gram_CAAGG
cnt = 6	feature = 397	correl = 0.0729367	descr = N_Gram_GACAG
cnt = 7	feature = 351	correl = 0.070128	descr = N_Gram_CGTGA
cnt = 8	feature = 598	correl = 0.0518716	descr = N_Gram_TCCCG
cnt = 9	feature = 607	correl = 0.0799585	descr = N_Gram_TCGAC
cnt = 10	feature = 353	correl = 0.0785541	descr = N_Gram_CGTGG
cnt = 11	feature = 552	correl = 0.0847243	descr = N_Gram_GTTCC
cnt = 12	feature = 482	correl = 0.0890426	descr = N_Gram_GGAGT
cnt = 13	feature = 461	correl = 0.0858528	descr = N_Gram_GCTAT
cnt = 14	feature = 457	correl = 0.0448498	descr = N_Gram_GCGTA
cnt = 15	feature = 524	correl = 0.0501302	descr = N_Gram_GTATA
cnt = 16	feature = 406	correl = 0.0576854	descr = N_Gram_GAGAT
cnt = 17	feature = 391	correl = 0.0525049	descr = N_Gram_GAAAC
cnt = 18	feature = 674	correl = 0.0442881	descr = N_Gram_TTCGA
cnt = 19	feature = 429	correl = 0.0724704	descr = N_Gram_GCAAT
cnt = 20	feature = 627	correl = 0.0508648	descr = N_Gram_TGAAA
cnt = 21	feature = 160	correl = 0.0448498	descr = N_Gram_ACAGC
cnt = 22	feature = 504	correl = 0.0756844	descr = N_Gram_GGGCA
cnt = 23	feature = 550	correl = 0.0883378	descr = N_Gram_GTTAA
cnt = 24	feature = 412	correl = 0.093275	descr = N_Gram_GAGTC
cnt = 25	feature = 301	correl = 0.0448498	descr = N_Gram_CCCCG
cnt = 26	feature = 447	correl = -0.056263	descr = N_Gram_GCCGT
cnt = 27	feature = 322	correl = -0.0492413	descr = N_Gram_CGACC
cnt = 28	feature = 416	correl = 0.0455868	descr = N_Gram_GATAC
cnt = 29	feature = 637	correl = 0.0518716	descr = N_Gram_TGCCG
cnt = 30	feature = 664	correl = 0.0799585	descr = N_Gram_TTAAG
cnt = 31	feature = 609	correl = -0.0492413	descr = N_Gram_TCGCA
cnt = 32	feature = 491	correl = 0.0493993	descr = N_Gram_GGCCG
cnt = 33	feature = 555	correl = 0.0445252	descr = N_Gram_GTTGC
cnt = 34	feature = 419	correl = -0.055789	descr = N_Gram_GATCG
cnt = 35	feature = 232	correl = -0.0455511	descr = N_Gram_ATCAA
cnt = 36	feature = 512	correl = 0.0448498	descr = N_Gram_GGGGT
cnt = 37	feature = 313	correl = 0.108045	descr = N_Gram_CCTCA
cnt = 38	feature = 208	correl = -0.0498252	descr = N_Gram_AGGGC
cnt = 39	feature = 618	correl = 0.0565305	descr = N_Gram_TCTCG
cnt = 40	feature = 225	correl = 0.0542735	descr = N_Gram_ATACA
cnt = 41	feature = 610	correl = 0.0648799	descr = N_Gram_TCGGA
cnt = 42	feature = 267	correl = -0.0447454	descr = N_Gram_CACCC
cnt = 43	feature = 452	correl = 0.0737702	descr = N_Gram_GCGAG
cnt = 44	feature = 82	correl = -0.0574263	descr = Xue_Structure_Feature_A010
cnt = 45	feature = 217	correl = -0.0439411	descr = N_Gram_AGTGA
cnt = 46	feature = 396	correl = 0.0527757	descr = N_Gram_GAATC
cnt = 47	feature = 515	correl = -0.0445854	descr = N_Gram_GGGTT
cnt = 48	feature = 653	correl = 0.0587498	descr = N_Gram_TGTAA
cnt = 49	feature = 688	correl = -0.0474312	descr = N_Gram_TTGGA
cnt = 50	feature = 675	correl = 0.0496272	descr = N_Gram_TTCGC
cnt = 51	feature = 246	correl = 0.0631997	descr = N_Gram_ATGTT
cnt = 52	feature = 657	correl = 0.0685304	descr = N_Gram_TGTGA
cnt = 53	feature = 345	correl = -0.0705616	descr = N_Gram_CGTAA
cnt = 54	feature = 247	correl = -0.0547916	descr = N_Gram_ATTAC
cnt = 55	feature = 620	correl = -0.0502427	descr = N_Gram_TCTGC
cnt = 56	feature = 207	correl = -0.0651342	descr = N_Gram_AGGCT
cnt = 57	feature = 311	correl = -0.0543331	descr = N_Gram_CCGTC
cnt = 58	feature = 392	correl = 0.100755	descr = N_Gram_GAAAG
cnt = 59	feature = 242	correl = -0.0455511	descr = N_Gram_ATGCA
cnt = 60	feature = 433	correl = -0.0707097	descr = N_Gram_GCAGA
cnt = 61	feature = 456	correl = 0.0575207	descr = N_Gram_GCGGG
cnt = 62	feature = 310	correl = -0.0620699	descr = N_Gram_CCGGT
cnt = 63	feature = 578	correl = 0.0750185	descr = N_Gram_TATAT
cnt = 64	feature = 361	correl = 0.0857534	descr = N_Gram_CTATT
cnt = 65	feature = 316	correl = 0.0588881	descr = N_Gram_CCTGC
cnt = 66	feature = 424	correl = -0.0691849	descr = N_Gram_GATTT
cnt = 67	feature = 236	correl = -0.097297	descr = N_Gram_ATCGG
cnt = 68	feature = 290	correl = 0.0476934	descr = N_Gram_CCAAT
cnt = 69	feature = 257	correl = -0.0669001	descr = N_Gram_CAAAT
cnt = 70	feature = 348	correl = -0.0456528	descr = N_Gram_CGTCC
cnt = 71	feature = 308	correl = 0.0550859	descr = N_Gram_CCGGC
cnt = 72	feature = 611	correl = 0.0940019	descr = N_Gram_TCGGC
cnt = 73	feature = 527	correl = -0.0514624	descr = N_Gram_GTCAA
cnt = 74	feature = 332	correl = 0.0567868	descr = N_Gram_CGCTA
cnt = 75	feature = 577	correl = -0.0591493	descr = N_Gram_TATAC
cnt = 76	feature = 683	correl = -0.0663177	descr = N_Gram_TTGAC
cnt = 77	feature = 490	correl = 0.0885511	descr = N_Gram_GGCCC
cnt = 78	feature = 228	correl = 0.0463331	descr = N_Gram_ATAGC
cnt = 79	feature = 324	correl = 0.0883378	descr = N_Gram_CGACT
cnt = 80	feature = 492	correl = 0.132646	descr = N_Gram_GGCCT
cnt = 81	feature = 394	correl = -0.0442622	descr = N_Gram_GAAGG
cnt = 82	feature = 649	correl = 0.0460523	descr = N_Gram_TGGGT
cnt = 83	feature = 543	correl = 0.0585331	descr = N_Gram_GTGCT
cnt = 84	feature = 520	correl = 0.0549401	descr = N_Gram_GGTGC
cnt = 85	feature = 244	correl = 0.0730959	descr = N_Gram_ATGGG
cnt = 86	feature = 576	correl = 0.0624943	descr = N_Gram_TATAA
cnt = 87	feature = 597	correl = 0.0606099	descr = N_Gram_TCCCA
cnt = 88	feature = 573	correl = -0.0629578	descr = N_Gram_TAGAT
cnt = 89	feature = 449	correl = 0.0605773	descr = N_Gram_GCCTC
cnt = 90	feature = 691	correl = 0.0843309	descr = N_Gram_TTGTG
cnt = 91	feature = 666	correl = -0.0735572	descr = N_Gram_TTACC
cnt = 92	feature = 235	correl = -0.0492413	descr = N_Gram_ATCGC
cnt = 93	feature = 629	correl = -0.0813739	descr = N_Gram_TGAGA
cnt = 94	feature = 389	correl = 0.0577329	descr = N_Gram_CTTTG
cnt = 95	feature = 219	correl = 0.0883378	descr = N_Gram_AGTTA
cnt = 96	feature = 600	correl = -0.0649711	descr = N_Gram_TCCGC
cnt = 97	feature = 676	correl = -0.0780625	descr = N_Gram_TTCGG
cnt = 98	feature = 209	correl = 0.10018	descr = N_Gram_AGGGG
cnt = 99	feature = 380	correl = 0.0570962	descr = N_Gram_CTTCC
cnt = 100	feature = 224	correl = -0.14922	descr = N_Gram_ATAAG
cnt = 101	feature = 303	correl = 0.0684582	descr = N_Gram_CCCGC
cnt = 102	feature = 636	correl = 0.0931096	descr = N_Gram_TGCAC
cnt = 103	feature = 473	correl = 0.114234	descr = N_Gram_GGAAA
cnt = 104	feature = 339	correl = 0.0591247	descr = N_Gram_CGGCG
cnt = 105	feature = 641	correl = 0.0884103	descr = N_Gram_TGGAG
cnt = 106	feature = 574	correl = 0.0802415	descr = N_Gram_TAGCA
cnt = 107	feature = 580	correl = -0.0568288	descr = N_Gram_TATTC
cnt = 108	feature = 211	correl = 0.0755699	descr = N_Gram_AGGTT
cnt = 109	feature = 321	correl = 0.0729367	descr = N_Gram_CGACA
cnt = 110	feature = 403	correl = 0.0960289	descr = N_Gram_GACTA
cnt = 111	feature = 564	correl = 0.0648342	descr = N_Gram_TAACA
cnt = 112	feature = 291	correl = -0.0450395	descr = N_Gram_CCACG
cnt = 113	feature = 511	correl = 0.0756844	descr = N_Gram_GGGGG
cnt = 114	feature = 631	correl = -0.0444781	descr = N_Gram_TGATC
cnt = 115	feature = 514	correl = 0.0924545	descr = N_Gram_GGGTC
cnt = 116	feature = 315	correl = 0.0599956	descr = N_Gram_CCTCG
cnt = 117	feature = 320	correl = 0.0446263	descr = N_Gram_CGAAG
cnt = 118	feature = 686	correl = -0.141277	descr = N_Gram_TTGCG
cnt = 119	feature = 545	correl = 0.112764	descr = N_Gram_GTGGC
cnt = 120	feature = 336	correl = 0.057566	descr = N_Gram_CGGAC
cnt = 121	feature = 551	correl = -0.0790862	descr = N_Gram_GTTAC
cnt = 122	feature = 432	correl = 0.0824809	descr = N_Gram_GCACT
cnt = 123	feature = 298	correl = 0.0721959	descr = N_Gram_CCCAA
cnt = 124	feature = 484	correl = 0.0649314	descr = N_Gram_GGATT
cnt = 125	feature = 579	correl = 0.0624687	descr = N_Gram_TATGT
cnt = 126	feature = 417	correl = 0.075923	descr = N_Gram_GATAT
cnt = 127	feature = 266	correl = 0.0553163	descr = N_Gram_CACCA
cnt = 128	feature = 407	correl = -0.0480842	descr = N_Gram_GAGCC
cnt = 129	feature = 363	correl = 0.0649461	descr = N_Gram_CTCAA
cnt = 130	feature = 645	correl = 0.146803	descr = N_Gram_TGGCT
cnt = 131	feature = 667	correl = -0.0851363	descr = N_Gram_TTATA
cnt = 132	feature = 651	correl = 0.0544855	descr = N_Gram_TGGTA
cnt = 133	feature = 654	correl = -0.0614479	descr = N_Gram_TGTCA
cnt = 134	feature = 312	correl = 0.0784148	descr = N_Gram_CCGTG
cnt = 135	feature = 494	correl = 0.0748259	descr = N_Gram_GGCGC
cnt = 136	feature = 690	correl = -0.0539225	descr = N_Gram_TTGTA
cnt = 137	feature = 613	correl = 0.0558992	descr = N_Gram_TCGTT
cnt = 138	feature = 304	correl = 0.0702418	descr = N_Gram_CCCGG
cnt = 139	feature = 250	correl = 0.0931278	descr = N_Gram_ATTGT
cnt = 140	feature = 295	correl = 0.0455395	descr = N_Gram_CCATC
cnt = 141	feature = 535	correl = 0.0982776	descr = N_Gram_GTCGG
cnt = 142	feature = 421	correl = -0.0584037	descr = N_Gram_GATGC
cnt = 143	feature = 423	correl = -0.0595979	descr = N_Gram_GATTA
cnt = 144	feature = 400	correl = -0.064095	descr = N_Gram_GACCT
cnt = 145	feature = 563	correl = 0.0605012	descr = N_Gram_TAAAT
cnt = 146	feature = 540	correl = 0.047812	descr = N_Gram_GTGAC
cnt = 147	feature = 469	correl = 0.0614257	descr = N_Gram_GCTTT
cnt = 148	feature = 483	correl = -0.0892388	descr = N_Gram_GGATC
cnt = 149	feature = 325	correl = 0.102203	descr = N_Gram_CGAGG
cnt = 150	feature = 278	correl = 0.0832083	descr = N_Gram_CAGGA
cnt = 151	feature = 326	correl = -0.0912834	descr = N_Gram_CGAGT
cnt = 152	feature = 525	correl = -0.0627469	descr = N_Gram_GTATC
cnt = 153	feature = 264	correl = 0.0779496	descr = N_Gram_CACAT
cnt = 154	feature = 648	correl = 0.0877997	descr = N_Gram_TGGGG
cnt = 155	feature = 443	correl = 0.0852157	descr = N_Gram_GCCCA
cnt = 156	feature = 360	correl = 0.0624943	descr = N_Gram_CTATA
cnt = 157	feature = 451	correl = -0.0771366	descr = N_Gram_GCGAC
cnt = 158	feature = 500	correl = 0.0518907	descr = N_Gram_GGGAA
cnt = 159	feature = 220	correl = 0.0496638	descr = N_Gram_AGTTG
cnt = 160	feature = 528	correl = 0.175823	descr = N_Gram_GTCAG
cnt = 161	feature = 314	correl = -0.0881514	descr = N_Gram_CCTCC
cnt = 162	feature = 589	correl = -0.0584076	descr = N_Gram_TCATA
cnt = 163	feature = 446	correl = 0.0580428	descr = N_Gram_GCCGC
cnt = 164	feature = 659	correl = 0.0503127	descr = N_Gram_TGTGT
cnt = 165	feature = 371	correl = -0.0737816	descr = N_Gram_CTGAT
cnt = 166	feature = 441	correl = 0.0978444	descr = N_Gram_GCCAG
cnt = 167	feature = 478	correl = 0.0981411	descr = N_Gram_GGACG
cnt = 168	feature = 335	correl = 0.0528762	descr = N_Gram_CGGAA
cnt = 169	feature = 272	correl = 0.0966225	descr = N_Gram_CACTC
cnt = 170	feature = 378	correl = -0.124955	descr = N_Gram_CTTAT
cnt = 171	feature = 647	correl = 0.0511865	descr = N_Gram_TGGGA
cnt = 172	feature = 274	correl = 0.0834702	descr = N_Gram_CAGCA
cnt = 173	feature = 399	correl = 0.0523441	descr = N_Gram_GACCG
cnt = 174	feature = 440	correl = -0.0510814	descr = N_Gram_GCCAA
cnt = 175	feature = 450	correl = 0.132646	descr = N_Gram_GCCTT
cnt = 176	feature = 258	correl = 0.0465688	descr = N_Gram_CAACA
cnt = 177	feature = 531	correl = 0.050868	descr = N_Gram_GTCCC
cnt = 178	feature = 655	correl = 0.0470969	descr = N_Gram_TGTCT
cnt = 179	feature = 660	correl = -0.0517423	descr = N_Gram_TGTTA
cnt = 180	feature = 285	correl = -0.0664047	descr = N_Gram_CATCG
cnt = 181	feature = 428	correl = 0.0956937	descr = N_Gram_GCAAC
cnt = 182	feature = 331	correl = 0.0590235	descr = N_Gram_CGCCG
cnt = 183	feature = 497	correl = 0.153635	descr = N_Gram_GGCTT
cnt = 184	feature = 546	correl = 0.0774851	descr = N_Gram_GTGGT
cnt = 185	feature = 286	correl = 0.0786939	descr = N_Gram_CATCT
cnt = 186	feature = 364	correl = 0.0682814	descr = N_Gram_CTCAC
cnt = 187	feature = 481	correl = 0.106159	descr = N_Gram_GGAGC
cnt = 188	feature = 608	correl = -0.100801	descr = N_Gram_TCGAG
cnt = 189	feature = 467	correl = 0.0799764	descr = N_Gram_GCTGG
cnt = 190	feature = 623	correl = -0.12972	descr = N_Gram_TCTTA
cnt = 191	feature = 233	correl = -0.0463311	descr = N_Gram_ATCCT
cnt = 192	feature = 459	correl = 0.0945911	descr = N_Gram_GCGTG
cnt = 193	feature = 454	correl = 0.0515601	descr = N_Gram_GCGGA
cnt = 194	feature = 701	correl = -0.0691456	descr = N_Gram_TTTTG
cnt = 195	feature = 510	correl = 0.0877997	descr = N_Gram_GGGGC
cnt = 196	feature = 402	correl = -0.0805637	descr = N_Gram_GACGT
cnt = 197	feature = 587	correl = 0.100783	descr = N_Gram_TCAGT
cnt = 198	feature = 466	correl = 0.0652103	descr = N_Gram_GCTGC
cnt = 199	feature = 517	correl = -0.0707976	descr = N_Gram_GGTAA
cnt = 200	feature = 226	correl = -0.0793273	descr = N_Gram_ATACT
cnt = 201	feature = 455	correl = 0.064167	descr = N_Gram_GCGGC
cnt = 202	feature = 289	correl = 0.0762287	descr = N_Gram_CCAAG
cnt = 203	feature = 411	correl = 0.0619766	descr = N_Gram_GAGGT
cnt = 204	feature = 375	correl = 0.0453749	descr = N_Gram_CTGTG
cnt = 205	feature = 216	correl = -0.151815	descr = N_Gram_AGTCT
cnt = 206	feature = 280	correl = 0.0815473	descr = N_Gram_CAGTA
cnt = 207	feature = 477	correl = 0.104332	descr = N_Gram_GGACC
cnt = 208	feature = 553	correl = -0.07825	descr = N_Gram_GTTCT
cnt = 209	feature = 505	correl = 0.10175	descr = N_Gram_GGGCC
cnt = 210	feature = 593	correl = 0.0584476	descr = N_Gram_TCCAA
cnt = 211	feature = 281	correl = 0.129518	descr = N_Gram_CAGTG
cnt = 212	feature = 586	correl = 0.0809286	descr = N_Gram_TCAGC
cnt = 213	feature = 612	correl = -0.0487143	descr = N_Gram_TCGTC
cnt = 214	feature = 643	correl = 0.102589	descr = N_Gram_TGGCC
cnt = 215	feature = 463	correl = 0.0504524	descr = N_Gram_GCTCA
cnt = 216	feature = 603	correl = -0.0561181	descr = N_Gram_TCCTC
cnt = 217	feature = 632	correl = -0.117916	descr = N_Gram_TGATT
cnt = 218	feature = 404	correl = -0.0768158	descr = N_Gram_GACTG
cnt = 219	feature = 413	correl = -0.0559163	descr = N_Gram_GAGTT
cnt = 220	feature = 306	correl = 0.0440284	descr = N_Gram_CCGA
cnt = 221	feature = 341	correl = 0.107999	descr = N_Gram_CGGGA
cnt = 222	feature = 365	correl = -0.0923204	descr = N_Gram_CTCAT
cnt = 223	feature = 521	correl = 0.0622921	descr = N_Gram_GGTTG
cnt = 224	feature = 487	correl = 0.0854986	descr = N_Gram_GGCAT
cnt = 225	feature = 594	correl = -0.0477594	descr = N_Gram_TCCAC
cnt = 226	feature = 435	correl = 0.0498434	descr = N_Gram_GCAGT
cnt = 227	feature = 596	correl = 0.0638738	descr = N_Gram_TCCC
cnt = 228	feature = 373	correl = 0.0498909	descr = N_Gram_CTGGA
cnt = 229	feature = 318	correl = -0.0790128	descr = N_Gram_CCTTC
cnt = 230	feature = 502	correl = 0.114013	descr = N_Gram_GGGAG
cnt = 231	feature = 624	correl = -0.135977	descr = N_Gram_TCTTC
cnt = 232	feature = 370	correl = -0.0576006	descr = N_Gram_CTCTC
cnt = 233	feature = 390	correl = 0.0849416	descr = N_Gram_GAAA
cnt = 234	feature = 501	correl = 0.105734	descr = N_Gram_GGGAC
cnt = 235	feature = 387	correl = 0.0766834	descr = N_Gram_CTTTA
cnt = 236	feature = 270	correl = -0.0648383	descr = N_Gram_CACGA
cnt = 237	feature = 561	correl = 0.0622858	descr = N_Gram_TAAA
cnt = 238	feature = 30	correl = -0.102017	descr = Position_Specific_Bin_Base_12_Base_T
cnt = 239	feature = 695	correl = -0.045038	descr = N_Gram_TTTCG
cnt = 240	feature = 493	correl = -0.0520687	descr = N_Gram_GGCGA
cnt = 241	feature = 26	correl = -0.0802373	descr = Position_Specific_Bin_Base_11_Base_G
cnt = 242	feature = 628	correl = -0.0711086	descr = N_Gram_TGAAG
cnt = 243	feature = 31	correl = -0.07318	descr = Position_Specific_Bin_Base_13_Base_A
cnt = 244	feature = 601	correl = -0.0849159	descr = N_Gram_TCCGG
cnt = 245	feature = 36	correl = 0.059702	descr = Position_Specific_Bin_Base_15_Base_T
cnt = 246	feature = 475	correl = 0.053315	descr = N_Gram_GGAAG
cnt = 247	feature = 25	correl = 0.0474742	descr = Position_Specific_Bin_Base_10_Base_T
cnt = 248	feature = 14	correl = -0.1502	descr = Position_Specific_Bin_Base_5_Base_A
cnt = 249	feature = 19	correl = 0.0475382	descr = Position_Specific_Bin_Base_7_Base_T
cnt = 250	feature = 426	correl = 0.124267	descr = N_Gram_GCAA
cnt = 251	feature = 557	correl = -0.0534548	descr = N_Gram_GTTGT
cnt = 252	feature = 10	correl = 0.0723508	descr = Position_Specific_Bin_Base_3_Base_C
cnt = 253	feature = 39	correl = -0.0748419	descr = Position_Specific_Bin_Base_17_Base_A
cnt = 254	feature = 276	correl = -0.139525	descr = N_Gram_CAGCT
cnt = 255	feature = 21	correl = 0.0640325	descr = Position_Specific_Bin_Base_8_Base_T
cnt = 256	feature = 248	correl = 0.0458093	descr = N_Gram_ATTG
cnt = 257	feature = 420	correl = -0.109978	descr = N_Gram_GATCT
cnt = 258	feature = 518	correl = 0.0626126	descr = N_Gram_GGTC
cnt = 259	feature = 136	correl = 0.0516237	descr = N_Gram_AACAT
cnt = 260	feature = 436	correl = 0.0724619	descr = N_Gram_GCAT
cnt = 261	feature = 13	correl = 0.0510965	descr = Position_Specific_Bin_Base_4_Base_T
cnt = 262	feature = 689	correl = 0.076648	descr = N_Gram_TTGGC
cnt = 263	feature = 590	correl = -0.0600296	descr = N_Gram_TCATC
cnt = 264	feature = 35	correl = -0.047612	descr = Position_Specific_Bin_Base_15_Base_G
cnt = 265	feature = 558	correl = -0.0853291	descr = N_Gram_GTTTT
cnt = 266	feature = 357	correl = 0.0501379	descr = N_Gram_CTA
cnt = 267	feature = 33	correl = -0.113363	descr = Position_Specific_Bin_Base_14_Base_A
cnt = 268	feature = 44	correl = 0.109365	descr = Position_Specific_Bin_Base_18_Base_C
cnt = 269	feature = 23	correl = -0.0806504	descr = Position_Specific_Bin_Base_9_Base_T
cnt = 270	feature = 40	correl = 0.0877517	descr = Position_Specific_Bin_Base_17_Base_C
cnt = 271	feature = 537	correl = -0.0945485	descr = N_Gram_GTCTT
cnt = 272	feature = 342	correl = 0.128717	descr = N_Gram_CGGGC
cnt = 273	feature = 327	correl = -0.0450845	descr = N_Gram_CGAT
cnt = 274	feature = 302	correl = 0.0962242	descr = N_Gram_CCCG
cnt = 275	feature = 251	correl = -0.0832456	descr = N_Gram_ATTT
cnt = 276	feature = 206	correl = 0.102113	descr = N_Gram_AGGCG
cnt = 277	feature = 29	correl = 0.0813304	descr = Position_Specific_Bin_Base_12_Base_G
cnt = 278	feature = 616	correl = -0.0997089	descr = N_Gram_TCTCA
cnt = 279	feature = 9	correl = -0.0546386	descr = Position_Specific_Bin_Base_2_Base_G
cnt = 280	feature = 644	correl = -0.0798216	descr = N_Gram_TGGCG
cnt = 281	feature = 46	correl = -0.0950701	descr = Position_Specific_Bin_Base_18_Base_T
cnt = 282	feature = 24	correl = -0.0453259	descr = Position_Specific_Bin_Base_10_Base_G
cnt = 283	feature = 606	correl = -0.0612843	descr = N_Gram_TCGA
cnt = 284	feature = 539	correl = 0.0467646	descr = N_Gram_GTGA
cnt = 285	feature = 11	correl = -0.054391	descr = Position_Specific_Bin_Base_4_Base_A
cnt = 286	feature = 468	correl = 0.0850152	descr = N_Gram_GCTT
cnt = 287	feature = 20	correl = -0.0713928	descr = Position_Specific_Bin_Base_8_Base_C
cnt = 288	feature = 383	correl = -0.104132	descr = N_Gram_CTTGA
cnt = 289	feature = 583	correl = 0.047168	descr = N_Gram_TCAC
cnt = 290	feature = 72	correl = 0.102086	descr = Fold_of_RNAi_Sequence_Pos_9
cnt = 291	feature = 350	correl = 0.132061	descr = N_Gram_CGTG
cnt = 292	feature = 646	correl = 0.105942	descr = N_Gram_TGGG
cnt = 293	feature = 41	correl = 0.0491441	descr = Position_Specific_Bin_Base_17_Base_G
cnt = 294	feature = 34	correl = 0.119133	descr = Position_Specific_Bin_Base_14_Base_T
cnt = 295	feature = 284	correl = 0.111156	descr = N_Gram_CATCC
cnt = 296	feature = 77	correl = 0.0676704	descr = Fold_of_RNAi_Sequence_Pos_15
cnt = 297	feature = 547	correl = 0.0680015	descr = N_Gram_GTGT
cnt = 298	feature = 237	correl = -0.064906	descr = N_Gram_ATCTC
cnt = 299	feature = 259	correl = 0.0687412	descr = N_Gram_CAAG
cnt = 300	feature = 334	correl = 0.0663428	descr = N_Gram_CGGA
cnt = 301	feature = 54	correl = -0.0557335	descr = Gibbs_of_Target_Sequence__Pos_8_Step_1
cnt = 302	feature = 27	correl = -0.111	descr = Position_Specific_Bin_Base_12_Base_A
cnt = 303	feature = 529	correl = -0.0531036	descr = N_Gram_GTCC
cnt = 304	feature = 265	correl = 0.0621859	descr = N_Gram_CACC
cnt = 305	feature = 32	correl = 0.130268	descr = Position_Specific_Bin_Base_13_Base_C
cnt = 306	feature = 16	correl = 0.0644919	descr = Position_Specific_Bin_Base_5_Base_G
cnt = 307	feature = 448	correl = 0.0766245	descr = N_Gram_GCCT
cnt = 308	feature = 277	correl = 0.0606058	descr = N_Gram_CAGG
cnt = 309	feature = 51	correl = -0.0491855	descr = Gibbs_of_Target_Sequence__Pos_4_Step_1
cnt = 310	feature = 684	correl = -0.0717365	descr = N_Gram_TTGC
cnt = 311	feature = 105	correl = 0.0534014	descr = Fold_of_Target_NoEndbrace_noends_Pos_15
cnt = 312	feature = 55	correl = 0.0540289	descr = Gibbs_of_Target_Sequence__Pos_9_Step_1
cnt = 313	feature = 42	correl = -0.0518736	descr = Position_Specific_Bin_Base_17_Base_T
cnt = 314	feature = 496	correl = 0.0791347	descr = N_Gram_GGCT
cnt = 315	feature = 395	correl = -0.0541473	descr = N_Gram_GAAGT
cnt = 316	feature = 673	correl = -0.0480288	descr = N_Gram_TTCCG
cnt = 317	feature = 509	correl = 0.0541443	descr = N_Gram_GGGGA
cnt = 318	feature = 319	correl = -0.0565901	descr = N_Gram_CCTTT
cnt = 319	feature = 18	correl = 0.128532	descr = Position_Specific_Bin_Base_6_Base_C
cnt = 320	feature = 38	correl = 0.154993	descr = Position_Specific_Bin_Base_16_Base_C
cnt = 321	feature = 656	correl = 0.0753726	descr = N_Gram_TGTG
cnt = 322	feature = 630	correl = -0.11707	descr = N_Gram_TGAT
cnt = 323	feature = 69	correl = 0.144874	descr = Fold_of_RNAi_Sequence_Pos_2
cnt = 324	feature = 572	correl = -0.0660272	descr = N_Gram_TACTT
cnt = 325	feature = 442	correl = 0.0479286	descr = N_Gram_GCCC
cnt = 326	feature = 59	correl = -0.0526008	descr = Gibbs_of_Target_Sequence__Pos_15_Step_1
cnt = 327	feature = 532	correl = -0.0573544	descr = N_Gram_GTCG
cnt = 328	feature = 71	correl = 0.0570467	descr = Fold_of_RNAi_Sequence_Pos_6
cnt = 329	feature = 595	correl = -0.138992	descr = N_Gram_TCCAG
cnt = 330	feature = 8	correl = 0.0882388	descr = Position_Specific_Bin_Base_2_Base_C
cnt = 331	feature = 17	correl = -0.1439	descr = Position_Specific_Bin_Base_6_Base_A
cnt = 332	feature = 81	correl = 0.112098	descr = Xue_Structure_Feature_A101
cnt = 333	feature = 12	correl = 0.0472081	descr = Position_Specific_Bin_Base_4_Base_C
cnt = 334	feature = 565	correl = -0.099727	descr = N_Gram_TAAG
cnt = 335	feature = 687	correl = 0.053639	descr = N_Gram_TTGG
cnt = 336	feature = 544	correl = 0.0999848	descr = N_Gram_GTGG
cnt = 337	feature = 79	correl = -0.0717641	descr = Xue_Structure_Feature_A110
cnt = 338	feature = 476	correl = 0.0898354	descr = N_Gram_GGAC
cnt = 339	feature = 57	correl = -0.0881619	descr = Gibbs_of_Target_Sequence__Pos_13_Step_1
cnt = 340	feature = 52	correl = -0.119077	descr = Gibbs_of_Target_Sequence__Pos_6_Step_1
cnt = 341	feature = 50	correl = 0.0717407	descr = Gibbs_of_Target_Sequence__Pos_3_Step_1
cnt = 342	feature = 43	correl = -0.255793	descr = Position_Specific_Bin_Base_18_Base_A
cnt = 343	feature = 472	correl = 0.0772817	descr = N_Gram_GGAA
cnt = 344	feature = 73	correl = 0.0525042	descr = Fold_of_RNAi_Sequence_Pos_11
cnt = 345	feature = 418	correl = -0.118412	descr = N_Gram_GATC
cnt = 346	feature = 604	correl = -0.108303	descr = N_Gram_TCCTT
cnt = 347	feature = 541	correl = 0.0443085	descr = N_Gram_GTGC
cnt = 348	feature = 234	correl = -0.0759074	descr = N_Gram_ATCG
cnt = 349	feature = 15	correl = 0.117325	descr = Position_Specific_Bin_Base_5_Base_C
cnt = 350	feature = 80	correl = 0.0530725	descr = Xue_Structure_Feature_A100
cnt = 351	feature = 60	correl = -0.111311	descr = Gibbs_of_Target_Sequence__Pos_17_Step_1
cnt = 352	feature = 422	correl = -0.0491192	descr = N_Gram_GATT
cnt = 353	feature = 347	correl = -0.105003	descr = N_Gram_CGTC
cnt = 354	feature = 619	correl = -0.117051	descr = N_Gram_TCTCT
cnt = 355	feature = 279	correl = 0.123132	descr = N_Gram_CAGT
cnt = 356	feature = 309	correl = 0.109583	descr = N_Gram_CCGGG
cnt = 357	feature = 554	correl = 0.0481514	descr = N_Gram_GTTG
cnt = 358	feature = 288	correl = 0.075325	descr = N_Gram_CCAA
cnt = 359	feature = 67	correl = 0.157007	descr = Fold_of_RNAi_Sequence_Pos_0
cnt = 360	feature = 56	correl = 0.0660343	descr = Gibbs_of_Target_Sequence__Pos_12_Step_1
cnt = 361	feature = 367	correl = -0.114791	descr = N_Gram_CTCCA
cnt = 362	feature = 388	correl = -0.0526176	descr = N_Gram_CTTTC
cnt = 363	feature = 697	correl = -0.0585	descr = N_Gram_TTTG
cnt = 364	feature = 28	correl = 0.140363	descr = Position_Specific_Bin_Base_12_Base_C
cnt = 365	feature = 214	correl = -0.0842201	descr = N_Gram_AGTC
cnt = 366	feature = 76	correl = 0.0654704	descr = Fold_of_RNAi_Sequence_Pos_14
cnt = 367	feature = 479	correl = 0.136895	descr = N_Gram_GGAG
cnt = 368	feature = 61	correl = -0.19477	descr = Gibbs_of_Target_Sequence__Pos_18_Step_1
cnt = 369	feature = 679	correl = -0.129936	descr = N_Gram_TTCTT
cnt = 370	feature = 488	correl = 0.152432	descr = N_Gram_GGCC
cnt = 371	feature = 681	correl = -0.0861382	descr = N_Gram_TTGA
cnt = 372	feature = 86	correl = 0.0468023	descr = Xue_Structure_Feature_C011
cnt = 373	feature = 70	correl = 0.0647924	descr = Fold_of_RNAi_Sequence_Pos_3
cnt = 374	feature = 536	correl = -0.081874	descr = N_Gram_GTCT
cnt = 375	feature = 700	correl = -0.127815	descr = N_Gram_TTTTC
cnt = 376	feature = 453	correl = 0.0883347	descr = N_Gram_GCGG
cnt = 377	feature = 409	correl = 0.0726094	descr = N_Gram_GAGG
cnt = 378	feature = 58	correl = -0.201419	descr = Gibbs_of_Target_Sequence__Pos_14_Step_1
cnt = 379	feature = 379	correl = -0.131786	descr = N_Gram_CTTC
cnt = 380	feature = 382	correl = -0.0452868	descr = N_Gram_CTTG
cnt = 381	feature = 74	correl = 0.0886433	descr = Fold_of_RNAi_Sequence_Pos_12
cnt = 382	feature = 283	correl = 0.0655313	descr = N_Gram_CATC
cnt = 383	feature = 503	correl = 0.139264	descr = N_Gram_GGGC
cnt = 384	feature = 702	correl = -0.104708	descr = N_Gram_TTTTT
cnt = 385	feature = 78	correl = 0.0461948	descr = Fold_of_RNAi_Sequence_Pos_16
cnt = 386	feature = 633	correl = -0.0476861	descr = N_Gram_TGC
cnt = 387	feature = 292	correl = -0.083028	descr = N_Gram_CCAG
cnt = 388	feature = 678	correl = -0.225281	descr = N_Gram_TTCTC
cnt = 389	feature = 329	correl = 0.0670619	descr = N_Gram_CGCC
cnt = 390	feature = 75	correl = 0.0831918	descr = Fold_of_RNAi_Sequence_Pos_13
cnt = 391	feature = 68	correl = 0.179941	descr = Fold_of_RNAi_Sequence_Pos_1
cnt = 392	feature = 662	correl = -0.0606262	descr = N_Gram_TTA
cnt = 393	feature = 381	correl = -0.233488	descr = N_Gram_CTTCT
cnt = 394	feature = 425	correl = 0.12695	descr = N_Gram_GCA
cnt = 395	feature = 560	correl = -0.0452318	descr = N_Gram_TAA
cnt = 396	feature = 599	correl = -0.0542676	descr = N_Gram_TCCG
cnt = 397	feature = 508	correl = 0.0940687	descr = N_Gram_GGGG
cnt = 398	feature = 617	correl = -0.125115	descr = N_Gram_TCTCC
cnt = 399	feature = 652	correl = 0.0574775	descr = N_Gram_TGT
cnt = 400	feature = 460	correl = 0.0474591	descr = N_Gram_GCT
cnt = 401	feature = 602	correl = -0.0962677	descr = N_Gram_TCCT
cnt = 402	feature = 255	correl = 0.113959	descr = N_Gram_CAA
cnt = 403	feature = 626	correl = -0.0926296	descr = N_Gram_TGA
cnt = 404	feature = 605	correl = -0.0786267	descr = N_Gram_TCG
cnt = 405	feature = 231	correl = -0.076158	descr = N_Gram_ATC
cnt = 406	feature = 516	correl = 0.0732941	descr = N_Gram_GGT
cnt = 407	feature = 640	correl = 0.089568	descr = N_Gram_TGG
cnt = 408	feature = 405	correl = 0.0644775	descr = N_Gram_GAG
cnt = 409	feature = 549	correl = 0.0489116	descr = N_Gram_GTT
cnt = 410	feature = 499	correl = 0.126177	descr = N_Gram_GGGA
cnt = 411	feature = 538	correl = 0.121846	descr = N_Gram_GTG
cnt = 412	feature = 356	correl = -0.0701932	descr = N_Gram_CT
cnt = 413	feature = 83	correl = 0.0826214	descr = Xue_Structure_Feature_C111
cnt = 414	feature = 254	correl = 0.0741285	descr = N_Gram_CA
cnt = 415	feature = 439	correl = 0.0730426	descr = N_Gram_GCC
cnt = 416	feature = 471	correl = 0.150008	descr = N_Gram_GGA
cnt = 417	feature = 222	correl = -0.0966907	descr = N_Gram_AT
cnt = 418	feature = 693	correl = -0.124369	descr = N_Gram_TTTC
cnt = 419	feature = 340	correl = 0.129862	descr = N_Gram_CGGG
cnt = 420	feature = 677	correl = -0.234287	descr = N_Gram_TTCT
cnt = 421	feature = 362	correl = -0.111963	descr = N_Gram_CTC
cnt = 422	feature = 305	correl = 0.0663525	descr = N_Gram_CCG
cnt = 423	feature = 66	correl = -0.0658058	descr = PF_RNAi_Fold_3'Free_Count
cnt = 424	feature = 376	correl = -0.116003	descr = N_Gram_CTT
cnt = 425	feature = 65	correl = -0.116819	descr = PF_RNAi_Fold_5'Free_Count
cnt = 426	feature = 485	correl = 0.149835	descr = N_Gram_GGC
cnt = 427	feature = 692	correl = -0.105765	descr = N_Gram_TTT
cnt = 428	feature = 591	correl = -0.133903	descr = N_Gram_TCC
cnt = 429	feature = 498	correl = 0.183921	descr = N_Gram_GGG
cnt = 430	feature = 614	correl = -0.137463	descr = N_Gram_TCT
cnt = 431	feature = 661	correl = -0.126288	descr = N_Gram_TT
cnt = 432	feature = 64	correl = -0.171683	descr = PF_RNAi_Fold_Energy
cnt = 433	feature = 47	correl = -0.17902	descr = Gibbs_of_Target_Sequence_
num rows = 521
num_elements = 226114
*
optimization finished, #iter = 653
nu = 0.489808
obj = -37.659490, rho = -0.600554
nSV = 371, nBSV = 165
num rows = 58
num_elements = 25172
*
optimization finished, #iter = 49
nu = 0.411759
obj = -3.644631, rho = -0.484569
nSV = 41, nBSV = 7
*
optimization finished, #iter = 653
nu = 0.489808
obj = -37.659490, rho = -0.600554
nSV = 371, nBSV = 165
CFS merit scores = 1.31574
CFS merit scores = 1.60933
CFS merit scores = 1.85584
CFS merit scores = 2.07978
CFS merit scores = 2.28685
CFS merit scores = 2.47714
CFS merit scores = 2.65019
CFS merit scores = 2.81021
CFS merit scores = 2.95855
CFS merit scores = 3.09555
CFS merit scores = 3.22415
CFS merit scores = 3.34628
CFS merit scores = 3.46276
CFS merit scores = 3.57365
CFS merit scores = 3.68009
CFS merit scores = 3.78341
CFS merit scores = 3.88382
CFS merit scores = 3.9816
CFS merit scores = 4.07686
CFS merit scores = 4.16863
CFS merit scores = 4.25819
CFS merit scores = 4.34565
CFS merit scores = 4.43111
CFS merit scores = 4.51473
CFS merit scores = 4.59665
CFS merit scores = 4.67696
CFS merit scores = 4.75573
CFS merit scores = 4.83303
CFS merit scores = 4.90889
CFS merit scores = 4.9833
CFS merit scores = 5.05642
CFS merit scores = 5.12829
CFS merit scores = 5.198
CFS merit scores = 5.26626
CFS merit scores = 5.33309
CFS merit scores = 5.39859
CFS merit scores = 5.46094
CFS merit scores = 5.52198
CFS merit scores = 5.57947
CFS merit scores = 5.63558
CFS merit scores = 5.69034
CFS merit scores = 5.74384
CFS merit scores = 5.79557
CFS merit scores = 5.84623
CFS merit scores = 5.89429
CFS merit scores = 5.94125
CFS merit scores = 5.98555
CFS merit scores = 6.02793
CFS merit scores = 6.0672
CFS merit scores = 6.10499
CFS merit scores = 6.13813
CFS merit scores = 6.16962
CFS merit scores = 6.20094
CFS merit scores = 6.23107
CFS merit scores = 6.25894
CFS merit scores = 6.28604
CFS merit scores = 6.31192
CFS merit scores = 6.33654
CFS merit scores = 6.35899
CFS merit scores = 6.38115
CFS merit scores = 6.40315
CFS merit scores = 6.42388
CFS merit scores = 6.44243
CFS merit scores = 6.46031
CFS merit scores = 6.47819
CFS merit scores = 6.49582
CFS merit scores = 6.51324
CFS merit scores = 6.52913
CFS merit scores = 6.54432
CFS merit scores = 6.55743
CFS merit scores = 6.56877
CFS merit scores = 6.57758
CFS merit scores = 6.58616
CFS merit scores = 6.5945
CFS merit scores = 6.6033
CFS merit scores = 6.61117
CFS merit scores = 6.61937
CFS merit scores = 6.62613
CFS merit scores = 6.63303
CFS merit scores = 6.63968
CFS merit scores = 6.64617
CFS merit scores = 6.65234
CFS merit scores = 6.65776
CFS merit scores = 6.66279
CFS merit scores = 6.66794
CFS merit scores = 6.67333
CFS merit scores = 6.67826
CFS merit scores = 6.68346
CFS merit scores = 6.688
CFS merit scores = 6.69215
CFS merit scores = 6.69656
CFS merit scores = 6.70125
CFS merit scores = 6.7062
CFS merit scores = 6.70979
CFS merit scores = 6.71279
CFS merit scores = 6.71541
CFS merit scores = 6.71755
CFS merit scores = 6.7194
CFS merit scores = 6.7214
CFS merit scores = 6.72323
CFS merit scores = 6.7251
CFS merit scores = 6.72718
CFS merit scores = 6.7294
CFS merit scores = 6.7315
CFS merit scores = 6.73374
CFS merit scores = 6.73557
CFS merit scores = 6.73637
CFS merit scores = 6.73628
CFS merit scores = 6.73645
CFS merit scores = 6.73676
CFS merit scores = 6.73709
CFS merit scores = 6.73738
CFS merit scores = 6.73766
CFS merit scores = 6.73712
CFS merit scores = 6.73623
CFS merit scores = 6.73503
CFS merit scores = 6.73286
CFS merit scores = 6.73072
CFS merit scores = 6.72794
CFS merit scores = 6.72476
CFS merit scores = 6.72129
CFS merit scores = 6.71811
CFS merit scores = 6.71519
CFS merit scores = 6.71172
CFS merit scores = 6.70799
CFS merit scores = 6.70447
CFS merit scores = 6.69944
CFS merit scores = 6.69462
CFS merit scores = 6.69016
CFS merit scores = 6.68577
CFS merit scores = 6.68124
CFS merit scores = 6.67697
CFS merit scores = 6.67294
CFS merit scores = 6.66926
CFS merit scores = 6.66587
CFS merit scores = 6.6625
CFS merit scores = 6.65932
CFS merit scores = 6.65546
CFS merit scores = 6.65154
CFS merit scores = 6.64772
CFS merit scores = 6.64401
CFS merit scores = 6.63994
CFS merit scores = 6.636
CFS merit scores = 6.63213
CFS merit scores = 6.62842
CFS merit scores = 6.62465
CFS merit scores = 6.6212
CFS merit scores = 6.6172
CFS merit scores = 6.61308
CFS merit scores = 6.60775
CFS merit scores = 6.60251
CFS merit scores = 6.5974
CFS merit scores = 6.59233
CFS merit scores = 6.58726
CFS merit scores = 6.58241
CFS merit scores = 6.57689
CFS merit scores = 6.57155
CFS merit scores = 6.56611
CFS merit scores = 6.56084
CFS merit scores = 6.55528
CFS merit scores = 6.54918
CFS merit scores = 6.54326
CFS merit scores = 6.53731
CFS merit scores = 6.53061
CFS merit scores = 6.52325
CFS merit scores = 6.51616
CFS merit scores = 6.50942
CFS merit scores = 6.50289
CFS merit scores = 6.49661
CFS merit scores = 6.49009
CFS merit scores = 6.48357
CFS merit scores = 6.47719
CFS merit scores = 6.47069
CFS merit scores = 6.46407
CFS merit scores = 6.45767
CFS merit scores = 6.45091
CFS merit scores = 6.44419
CFS merit scores = 6.43772
CFS merit scores = 6.43142
CFS merit scores = 6.42474
CFS merit scores = 6.41824
CFS merit scores = 6.41161
CFS merit scores = 6.40511
CFS merit scores = 6.3987
CFS merit scores = 6.39224
CFS merit scores = 6.38572
CFS merit scores = 6.37931
CFS merit scores = 6.37294
CFS merit scores = 6.36654
CFS merit scores = 6.36014
CFS merit scores = 6.3538
CFS merit scores = 6.34732
CFS merit scores = 6.34084
CFS merit scores = 6.33364
CFS merit scores = 6.3266
CFS merit scores = 6.31972
CFS merit scores = 6.31295
CFS merit scores = 6.30607
CFS merit scores = 6.29912
CFS merit scores = 6.29217
CFS merit scores = 6.28465
CFS merit scores = 6.27711
CFS merit scores = 6.26942
CFS merit scores = 6.26183
CFS merit scores = 6.25427
CFS merit scores = 6.2468
CFS merit scores = 6.2393
CFS merit scores = 6.23191
CFS merit scores = 6.22445
CFS merit scores = 6.21708
CFS merit scores = 6.20977
CFS merit scores = 6.20225
CFS merit scores = 6.19444
CFS merit scores = 6.18647
CFS merit scores = 6.17848
CFS merit scores = 6.17058
CFS merit scores = 6.16251
CFS merit scores = 6.15425
CFS merit scores = 6.14561
CFS merit scores = 6.13713
CFS merit scores = 6.12868
CFS merit scores = 6.12011
CFS merit scores = 6.11169
CFS merit scores = 6.10307
CFS merit scores = 6.09443
CFS merit scores = 6.08585
CFS merit scores = 6.0775
CFS merit scores = 6.06906
CFS merit scores = 6.06059
CFS merit scores = 6.05224
CFS merit scores = 6.04403
CFS merit scores = 6.03591
CFS merit scores = 6.02802
CFS merit scores = 6.02027
CFS merit scores = 6.0119
CFS merit scores = 6.00373
CFS merit scores = 5.9955
CFS merit scores = 5.98745
CFS merit scores = 5.97947
CFS merit scores = 5.97144
CFS merit scores = 5.96326
CFS merit scores = 5.95526
CFS merit scores = 5.94708
CFS merit scores = 5.93908
CFS merit scores = 5.93113
CFS merit scores = 5.92316
CFS merit scores = 5.91525
CFS merit scores = 5.9073
CFS merit scores = 5.89932
CFS merit scores = 5.8913
CFS merit scores = 5.88341
CFS merit scores = 5.8756
CFS merit scores = 5.86776
CFS merit scores = 5.86006
CFS merit scores = 5.85249
CFS merit scores = 5.84508
CFS merit scores = 5.83768
CFS merit scores = 5.83033
CFS merit scores = 5.82295
CFS merit scores = 5.81562
CFS merit scores = 5.80822
CFS merit scores = 5.80077
CFS merit scores = 5.79337
CFS merit scores = 5.78606
CFS merit scores = 5.77862
CFS merit scores = 5.77124
CFS merit scores = 5.76396
CFS merit scores = 5.75672
CFS merit scores = 5.74959
CFS merit scores = 5.74262
CFS merit scores = 5.73565
CFS merit scores = 5.7287
CFS merit scores = 5.72184
CFS merit scores = 5.71504
CFS merit scores = 5.70835
CFS merit scores = 5.70158
CFS merit scores = 5.69484
CFS merit scores = 5.68823
CFS merit scores = 5.68164
CFS merit scores = 5.67515
CFS merit scores = 5.66852
CFS merit scores = 5.66197
CFS merit scores = 5.65545
CFS merit scores = 5.64908
CFS merit scores = 5.6426
CFS merit scores = 5.63622
CFS merit scores = 5.62987
CFS merit scores = 5.62364
CFS merit scores = 5.61728
CFS merit scores = 5.61099
CFS merit scores = 5.60477
CFS merit scores = 5.59852
CFS merit scores = 5.5924
CFS merit scores = 5.58617
CFS merit scores = 5.58003
CFS merit scores = 5.57394
CFS merit scores = 5.5679
CFS merit scores = 5.56187
CFS merit scores = 5.55588
CFS merit scores = 5.54996
CFS merit scores = 5.54411
CFS merit scores = 5.5382
CFS merit scores = 5.53241
CFS merit scores = 5.52657
CFS merit scores = 5.52073
CFS merit scores = 5.51495
CFS merit scores = 5.50915
CFS merit scores = 5.5034
CFS merit scores = 5.49756
CFS merit scores = 5.4917
CFS merit scores = 5.48597
CFS merit scores = 5.48036
CFS merit scores = 5.47476
CFS merit scores = 5.46911
CFS merit scores = 5.46356
CFS merit scores = 5.45799
CFS merit scores = 5.45253
CFS merit scores = 5.44701
CFS merit scores = 5.44139
CFS merit scores = 5.43587
CFS merit scores = 5.43035
CFS merit scores = 5.42474
CFS merit scores = 5.41912
CFS merit scores = 5.41359
CFS merit scores = 5.40807
CFS merit scores = 5.40258
CFS merit scores = 5.39715
CFS merit scores = 5.39178
CFS merit scores = 5.38643
CFS merit scores = 5.38103
CFS merit scores = 5.37561
CFS merit scores = 5.37018
CFS merit scores = 5.36474
CFS merit scores = 5.35927
CFS merit scores = 5.3538
CFS merit scores = 5.34836
CFS merit scores = 5.34299
CFS merit scores = 5.33764
CFS merit scores = 5.33231
CFS merit scores = 5.32701
CFS merit scores = 5.32169
CFS merit scores = 5.31634
CFS merit scores = 5.31103
CFS merit scores = 5.30571
CFS merit scores = 5.30046
CFS merit scores = 5.29509
CFS merit scores = 5.28973
CFS merit scores = 5.28441
CFS merit scores = 5.27913
CFS merit scores = 5.2738
CFS merit scores = 5.26851
CFS merit scores = 5.26321
CFS merit scores = 5.25787
CFS merit scores = 5.25259
CFS merit scores = 5.24731
CFS merit scores = 5.24206
CFS merit scores = 5.23685
CFS merit scores = 5.2315
CFS merit scores = 5.22609
CFS merit scores = 5.22064
CFS merit scores = 5.2152
CFS merit scores = 5.2097
CFS merit scores = 5.20418
CFS merit scores = 5.19859
CFS merit scores = 5.19306
CFS merit scores = 5.18761
CFS merit scores = 5.18217
CFS merit scores = 5.17665
CFS merit scores = 5.17112
CFS merit scores = 5.16543
CFS merit scores = 5.15973
CFS merit scores = 5.15395
CFS merit scores = 5.1481
CFS merit scores = 5.1423
CFS merit scores = 5.13659
CFS merit scores = 5.13082
CFS merit scores = 5.12502
CFS merit scores = 5.11922
CFS merit scores = 5.11344
CFS merit scores = 5.10762
CFS merit scores = 5.10184
CFS merit scores = 5.0961
CFS merit scores = 5.09014
CFS merit scores = 5.0838
CFS merit scores = 5.07745
CFS merit scores = 5.07103
CFS merit scores = 5.06459
CFS merit scores = 5.05827
CFS merit scores = 5.05173
CFS merit scores = 5.04511
CFS merit scores = 5.03854
CFS merit scores = 5.03207
CFS merit scores = 5.02551
CFS merit scores = 5.01889
CFS merit scores = 5.0122
CFS merit scores = 5.00555
CFS merit scores = 4.99892
CFS merit scores = 4.99234
CFS merit scores = 4.98569
CFS merit scores = 4.97905
CFS merit scores = 4.97249
CFS merit scores = 4.96595
CFS merit scores = 4.9593
CFS merit scores = 4.95254
CFS merit scores = 4.94579
CFS merit scores = 4.93883
CFS merit scores = 4.93183
CFS merit scores = 4.92482
CFS merit scores = 4.91781
CFS merit scores = 4.91066
CFS merit scores = 4.90362
CFS merit scores = 4.89656
CFS merit scores = 4.88892
CFS merit scores = 4.88102
CFS merit scores = 4.87281
CFS merit scores = 4.86461
CFS merit scores = 4.8563
CFS merit scores = 4.8478
CFS merit scores = 4.83898
CFS merit scores = 4.83021
CFS merit scores = 4.82144
CFS merit scores = 4.81282
CFS merit scores = 4.80401
CFS merit scores = 4.79507
CFS merit scores = 4.78579
CFS merit scores = 4.77625
CFS merit scores = 4.76673
CFS merit scores = 4.75644
CFS merit scores = 4.74568
CFS merit scores = 4.72999
cnt = 1	feature = 64	correl = -0.315741	descr = Gibbs_of_Target_Sequence__Pos_20_Step_1
cnt = 2	feature = 49	correl = 0.257535	descr = Gibbs_of_Target_Sequence__Pos_1_Step_1
cnt = 3	feature = 629	correl = -0.125313	descr = N_Gram_TGCG
cnt = 4	feature = 368	correl = 0.086439	descr = N_Gram_CTGGG
cnt = 5	feature = 565	correl = 0.0749823	descr = N_Gram_TATAT
cnt = 6	feature = 551	correl = 0.0486964	descr = N_Gram_TAAAG
cnt = 7	feature = 616	correl = 0.0454579	descr = N_Gram_TGACA
cnt = 8	feature = 485	correl = 0.100021	descr = N_Gram_GGCGC
cnt = 9	feature = 264	correl = 0.0966289	descr = N_Gram_CACTC
cnt = 10	feature = 363	correl = 0.0483946	descr = N_Gram_CTCTA
cnt = 11	feature = 425	correl = 0.0724663	descr = N_Gram_GCAAT
cnt = 12	feature = 258	correl = -0.0445068	descr = N_Gram_CACCC
cnt = 13	feature = 560	correl = 0.0453896	descr = N_Gram_TAGAC
cnt = 14	feature = 281	correl = 0.063157	descr = N_Gram_CCAAG
cnt = 15	feature = 661	correl = 0.0442807	descr = N_Gram_TTCGA
cnt = 16	feature = 442	correl = -0.0560626	descr = N_Gram_GCCGT
cnt = 17	feature = 597	correl = -0.0490554	descr = N_Gram_TCGCA
cnt = 18	feature = 288	correl = -0.0489713	descr = N_Gram_CCATA
cnt = 19	feature = 552	correl = -0.0462525	descr = N_Gram_TAACG
cnt = 20	feature = 595	correl = 0.0798773	descr = N_Gram_TCGAC
cnt = 21	feature = 315	correl = 0.0728701	descr = N_Gram_CGACA
cnt = 22	feature = 652	correl = 0.0644614	descr = N_Gram_TTAAC
cnt = 23	feature = 583	correl = 0.0518485	descr = N_Gram_TCCCG
cnt = 24	feature = 523	correl = -0.0458321	descr = N_Gram_GTCGC
cnt = 25	feature = 300	correl = 0.0448412	descr = N_Gram_CCGCA
cnt = 26	feature = 453	correl = 0.0448412	descr = N_Gram_GCGTA
cnt = 27	feature = 497	correl = 0.0448412	descr = N_Gram_GGGCT
cnt = 28	feature = 501	correl = 0.0448412	descr = N_Gram_GGGGT
cnt = 29	feature = 344	correl = 0.0700672	descr = N_Gram_CGTGA
cnt = 30	feature = 628	correl = 0.0518485	descr = N_Gram_TGCCG
cnt = 31	feature = 511	correl = 0.0501107	descr = N_Gram_GTATA
cnt = 32	feature = 412	correl = 0.0448412	descr = N_Gram_GATAC
cnt = 33	feature = 659	correl = 0.0733953	descr = N_Gram_TTCAA
cnt = 34	feature = 614	correl = 0.0508786	descr = N_Gram_TGAAA
cnt = 35	feature = 395	correl = -0.0680429	descr = N_Gram_GACCC
cnt = 36	feature = 383	correl = 0.0525153	descr = N_Gram_GAAAC
cnt = 37	feature = 677	correl = 0.0843023	descr = N_Gram_TTGTG
cnt = 38	feature = 237	correl = 0.0730906	descr = N_Gram_ATGGG
cnt = 39	feature = 384	correl = 0.100715	descr = N_Gram_GAAAG
cnt = 40	feature = 555	correl = 0.0801525	descr = N_Gram_TAAGC
cnt = 41	feature = 409	correl = 0.0724133	descr = N_Gram_GAGTC
cnt = 42	feature = 605	correl = 0.0478472	descr = N_Gram_TCTCG
cnt = 43	feature = 219	correl = 0.0543071	descr = N_Gram_ATACA
cnt = 44	feature = 674	correl = -0.0724834	descr = N_Gram_TTGGA
cnt = 45	feature = 423	correl = 0.060452	descr = N_Gram_GCAAA
cnt = 46	feature = 244	correl = 0.0648243	descr = N_Gram_ATTTC
cnt = 47	feature = 255	correl = 0.0829143	descr = N_Gram_CACAG
cnt = 48	feature = 391	correl = 0.0528731	descr = N_Gram_GAATC
cnt = 49	feature = 541	correl = -0.0786822	descr = N_Gram_GTTAC
cnt = 50	feature = 428	correl = -0.107537	descr = N_Gram_GCAGA
cnt = 51	feature = 543	correl = -0.0483937	descr = N_Gram_GTTCG
cnt = 52	feature = 532	correl = 0.0567535	descr = N_Gram_GTGCG
cnt = 53	feature = 546	correl = 0.0445789	descr = N_Gram_GTTGC
cnt = 54	feature = 561	correl = -0.0559348	descr = N_Gram_TAGAT
cnt = 55	feature = 418	correl = -0.0715682	descr = N_Gram_GATTA
cnt = 56	feature = 331	correl = 0.049443	descr = N_Gram_CGGCC
cnt = 57	feature = 608	correl = -0.125755	descr = N_Gram_TCTTA
cnt = 58	feature = 599	correl = -0.0478457	descr = N_Gram_TCGGG
cnt = 59	feature = 417	correl = 0.0742177	descr = N_Gram_GATGT
cnt = 60	feature = 654	correl = -0.0527772	descr = N_Gram_TTACC
cnt = 61	feature = 542	correl = 0.0623238	descr = N_Gram_GTTCC
cnt = 62	feature = 540	correl = 0.0882741	descr = N_Gram_GTTAA
cnt = 63	feature = 397	correl = -0.0636668	descr = N_Gram_GACCT
cnt = 64	feature = 310	correl = 0.0549051	descr = N_Gram_CCTGC
cnt = 65	feature = 399	correl = 0.0882741	descr = N_Gram_GACGG
cnt = 66	feature = 632	correl = 0.0883958	descr = N_Gram_TGGAG
cnt = 67	feature = 515	correl = -0.0511159	descr = N_Gram_GTCAA
cnt = 68	feature = 640	correl = 0.0682103	descr = N_Gram_TGGGT
cnt = 69	feature = 341	correl = -0.0453035	descr = N_Gram_CGTCC
cnt = 70	feature = 388	correl = -0.0440018	descr = N_Gram_GAAGG
cnt = 71	feature = 447	correl = -0.0767367	descr = N_Gram_GCGAC
cnt = 72	feature = 292	correl = 0.0834916	descr = N_Gram_CCCAC
cnt = 73	feature = 586	correl = -0.0858415	descr = N_Gram_TCCGC
cnt = 74	feature = 355	correl = 0.0856951	descr = N_Gram_CTATT
cnt = 75	feature = 351	correl = 0.0448412	descr = N_Gram_CTAAA
cnt = 76	feature = 481	correl = 0.0980838	descr = N_Gram_GGCCC
cnt = 77	feature = 617	correl = -0.0715916	descr = N_Gram_TGAGA
cnt = 78	feature = 207	correl = 0.117095	descr = N_Gram_AGTAA
cnt = 79	feature = 483	correl = 0.134565	descr = N_Gram_GGCCT
cnt = 80	feature = 420	correl = -0.0652644	descr = N_Gram_GATTT
cnt = 81	feature = 362	correl = 0.0709676	descr = N_Gram_CTCGG
cnt = 82	feature = 306	correl = 0.0551439	descr = N_Gram_CCTAT
cnt = 83	feature = 451	correl = 0.0500977	descr = N_Gram_GCGGC
cnt = 84	feature = 494	correl = 0.0514292	descr = N_Gram_GGGCA
cnt = 85	feature = 222	correl = 0.0711138	descr = N_Gram_ATAGT
cnt = 86	feature = 620	correl = -0.0488518	descr = N_Gram_TGATC
cnt = 87	feature = 218	correl = -0.14867	descr = N_Gram_ATAAG
cnt = 88	feature = 627	correl = -0.0458337	descr = N_Gram_TGCCC
cnt = 89	feature = 318	correl = 0.0850226	descr = N_Gram_CGAGG
cnt = 90	feature = 456	correl = -0.0540667	descr = N_Gram_GCGTT
cnt = 91	feature = 228	correl = -0.0490554	descr = N_Gram_ATCGC
cnt = 92	feature = 563	correl = -0.0521398	descr = N_Gram_TAGCC
cnt = 93	feature = 322	correl = 0.0448412	descr = N_Gram_CGCCA
cnt = 94	feature = 648	correl = 0.0503771	descr = N_Gram_TGTGT
cnt = 95	feature = 429	correl = 0.0466578	descr = N_Gram_GCAGC
cnt = 96	feature = 643	correl = -0.0517893	descr = N_Gram_TGTCA
cnt = 97	feature = 510	correl = 0.0481283	descr = N_Gram_GTAAA
cnt = 98	feature = 303	correl = -0.087861	descr = N_Gram_CCGGT
cnt = 99	feature = 538	correl = 0.046912	descr = N_Gram_GTGTA
cnt = 100	feature = 381	correl = 0.0985498	descr = N_Gram_CTTTG
cnt = 101	feature = 226	correl = -0.0570998	descr = N_Gram_ATCAT
cnt = 102	feature = 598	correl = 0.073277	descr = N_Gram_TCGGA
cnt = 103	feature = 477	correl = 0.0516967	descr = N_Gram_GGCAA
cnt = 104	feature = 508	correl = 0.0549455	descr = N_Gram_GGTGC
cnt = 105	feature = 324	correl = 0.0567535	descr = N_Gram_CGCTA
cnt = 106	feature = 339	correl = -0.0674576	descr = N_Gram_CGTAC
cnt = 107	feature = 357	correl = 0.0919936	descr = N_Gram_CTCAA
cnt = 108	feature = 503	correl = 0.0924091	descr = N_Gram_GGGTC
cnt = 109	feature = 564	correl = -0.068138	descr = N_Gram_TATAC
cnt = 110	feature = 274	correl = 0.0869394	descr = N_Gram_CAGTG
cnt = 111	feature = 270	correl = 0.0669812	descr = N_Gram_CAGGA
cnt = 112	feature = 257	correl = 0.0630802	descr = N_Gram_CACCA
cnt = 113	feature = 301	correl = 0.0702649	descr = N_Gram_CCGGC
cnt = 114	feature = 646	correl = 0.0780913	descr = N_Gram_TGTGA
cnt = 115	feature = 619	correl = 0.0663225	descr = N_Gram_TGATA
cnt = 116	feature = 448	correl = 0.0442632	descr = N_Gram_GCGAG
cnt = 117	feature = 252	correl = 0.0899699	descr = N_Gram_CAAGG
cnt = 118	feature = 394	correl = 0.0833145	descr = N_Gram_GACAG
cnt = 119	feature = 588	correl = 0.0507833	descr = N_Gram_TCCGT
cnt = 120	feature = 660	correl = 0.062669	descr = N_Gram_TTCCA
cnt = 121	feature = 365	correl = 0.0452315	descr = N_Gram_CTGAG
cnt = 122	feature = 348	correl = -0.04745	descr = N_Gram_CGTTC
cnt = 123	feature = 230	correl = 0.0958098	descr = N_Gram_ATCTG
cnt = 124	feature = 416	correl = -0.0529468	descr = N_Gram_GATGC
cnt = 125	feature = 419	correl = 0.0481975	descr = N_Gram_GATTG
cnt = 126	feature = 241	correl = -0.0679949	descr = N_Gram_ATTAC
cnt = 127	feature = 500	correl = 0.0514292	descr = N_Gram_GGGGG
cnt = 128	feature = 283	correl = 0.0591166	descr = N_Gram_CCACC
cnt = 129	feature = 512	correl = -0.062498	descr = N_Gram_GTATC
cnt = 130	feature = 246	correl = -0.118227	descr = N_Gram_ATTTT
cnt = 131	feature = 686	correl = -0.0446259	descr = N_Gram_TTTGC
cnt = 132	feature = 467	correl = 0.120026	descr = N_Gram_GGAAA
cnt = 133	feature = 267	correl = 0.0541348	descr = N_Gram_CAGCC
cnt = 134	feature = 455	correl = 0.0945412	descr = N_Gram_GCGTG
cnt = 135	feature = 265	correl = 0.0467233	descr = N_Gram_CACTT
cnt = 136	feature = 624	correl = 0.106035	descr = N_Gram_TGCAA
cnt = 137	feature = 317	correl = -0.0967405	descr = N_Gram_CGACG
cnt = 138	feature = 536	correl = 0.0451637	descr = N_Gram_GTGGT
cnt = 139	feature = 649	correl = -0.0513953	descr = N_Gram_TGTTA
cnt = 140	feature = 590	correl = 0.0551439	descr = N_Gram_TCCTA
cnt = 141	feature = 249	correl = 0.0532443	descr = N_Gram_CAAAA
cnt = 142	feature = 495	correl = 0.146013	descr = N_Gram_GGGCC
cnt = 143	feature = 413	correl = 0.0662241	descr = N_Gram_GATAT
cnt = 144	feature = 492	correl = 0.0846977	descr = N_Gram_GGGAG
cnt = 145	feature = 390	correl = -0.0650887	descr = N_Gram_GAATA
cnt = 146	feature = 297	correl = 0.0761955	descr = N_Gram_CCCGG
cnt = 147	feature = 254	correl = 0.0518321	descr = N_Gram_CAATA
cnt = 148	feature = 457	correl = 0.0857943	descr = N_Gram_GCTAT
cnt = 149	feature = 518	correl = -0.0641985	descr = N_Gram_GTCCA
cnt = 150	feature = 308	correl = -0.100045	descr = N_Gram_CCTCC
cnt = 151	feature = 327	correl = 0.0634342	descr = N_Gram_CGGAA
cnt = 152	feature = 220	correl = -0.0503377	descr = N_Gram_ATACT
cnt = 153	feature = 342	correl = -0.111636	descr = N_Gram_CGTCG
cnt = 154	feature = 435	correl = 0.114818	descr = N_Gram_GCCAG
cnt = 155	feature = 396	correl = 0.0524747	descr = N_Gram_GACCG
cnt = 156	feature = 379	correl = 0.0780053	descr = N_Gram_CTTGT
cnt = 157	feature = 478	correl = 0.0893482	descr = N_Gram_GGCAT
cnt = 158	feature = 393	correl = 0.0442546	descr = N_Gram_GACAC
cnt = 159	feature = 544	correl = -0.0652554	descr = N_Gram_GTTCT
cnt = 160	feature = 647	correl = 0.105252	descr = N_Gram_TGTGG
cnt = 161	feature = 386	correl = 0.116463	descr = N_Gram_GAAGA
cnt = 162	feature = 472	correl = 0.0890801	descr = N_Gram_GGAGC
cnt = 163	feature = 554	correl = -0.0512934	descr = N_Gram_TAAGA
cnt = 164	feature = 486	correl = 0.0764919	descr = N_Gram_GGCGG
cnt = 165	feature = 676	correl = -0.0484028	descr = N_Gram_TTGTA
cnt = 166	feature = 438	correl = 0.0980838	descr = N_Gram_GCCCG
cnt = 167	feature = 309	correl = 0.0600399	descr = N_Gram_CCTCG
cnt = 168	feature = 488	correl = 0.153505	descr = N_Gram_GGCTT
cnt = 169	feature = 266	correl = 0.0624651	descr = N_Gram_CAGCA
cnt = 170	feature = 289	correl = 0.056537	descr = N_Gram_CCATC
cnt = 171	feature = 305	correl = 0.10468	descr = N_Gram_CCGTG
cnt = 172	feature = 529	correl = 0.0608454	descr = N_Gram_GTGAC
cnt = 173	feature = 210	correl = -0.0472142	descr = N_Gram_AGTCC
cnt = 174	feature = 441	correl = 0.0718506	descr = N_Gram_GCCGG
cnt = 175	feature = 509	correl = 0.0445121	descr = N_Gram_GGTTG
cnt = 176	feature = 364	correl = -0.0637952	descr = N_Gram_CTCTC
cnt = 177	feature = 440	correl = 0.0581111	descr = N_Gram_GCCGC
cnt = 178	feature = 681	correl = 0.0592949	descr = N_Gram_TTTCA
cnt = 179	feature = 687	correl = -0.0673101	descr = N_Gram_TTTGG
cnt = 180	feature = 656	correl = -0.0929285	descr = N_Gram_TTATA
cnt = 181	feature = 136	correl = -0.124323	descr = N_Gram_AATAA
cnt = 182	feature = 461	correl = 0.0653288	descr = N_Gram_GCTGC
cnt = 183	feature = 662	correl = -0.0625584	descr = N_Gram_TTCGG
cnt = 184	feature = 278	correl = -0.0659681	descr = N_Gram_CATCG
cnt = 185	feature = 285	correl = 0.0485221	descr = N_Gram_CCAGA
cnt = 186	feature = 596	correl = -0.114908	descr = N_Gram_TCGAG
cnt = 187	feature = 496	correl = 0.0772924	descr = N_Gram_GGGCG
cnt = 188	feature = 574	correl = 0.0967779	descr = N_Gram_TCAGT
cnt = 189	feature = 579	correl = 0.0837258	descr = N_Gram_TCCAA
cnt = 190	feature = 437	correl = 0.0442898	descr = N_Gram_GCCCA
cnt = 191	feature = 633	correl = -0.0446265	descr = N_Gram_TGGAT
cnt = 192	feature = 261	correl = -0.0768825	descr = N_Gram_CACGA
cnt = 193	feature = 635	correl = 0.106923	descr = N_Gram_TGGCC
cnt = 194	feature = 214	correl = 0.055236	descr = N_Gram_AGTTG
cnt = 195	feature = 209	correl = 0.0994517	descr = N_Gram_AGTCA
cnt = 196	feature = 669	correl = -0.0659113	descr = N_Gram_TTGAC
cnt = 197	feature = 539	correl = 0.0689761	descr = N_Gram_GTGTG
cnt = 198	feature = 404	correl = 0.0845905	descr = N_Gram_GAGCT
cnt = 199	feature = 491	correl = 0.105683	descr = N_Gram_GGGAC
cnt = 200	feature = 644	correl = 0.0728676	descr = N_Gram_TGTCC
cnt = 201	feature = 233	correl = -0.056193	descr = N_Gram_ATGAT
cnt = 202	feature = 505	correl = -0.0703818	descr = N_Gram_GGTAA
cnt = 203	feature = 637	correl = 0.146765	descr = N_Gram_TGGCT
cnt = 204	feature = 436	correl = 0.0505059	descr = N_Gram_GCCAT
cnt = 205	feature = 630	correl = -0.141106	descr = N_Gram_TGCGT
cnt = 206	feature = 473	correl = -0.117252	descr = N_Gram_GGATC
cnt = 207	feature = 499	correl = 0.0670674	descr = N_Gram_GGGGC
cnt = 208	feature = 387	correl = -0.0550667	descr = N_Gram_GAAGC
cnt = 209	feature = 484	correl = -0.051706	descr = N_Gram_GGCGA
cnt = 210	feature = 259	correl = 0.0846636	descr = N_Gram_CACCT
cnt = 211	feature = 407	correl = 0.0644015	descr = N_Gram_GAGGT
cnt = 212	feature = 277	correl = 0.0996108	descr = N_Gram_CATCC
cnt = 213	feature = 312	correl = -0.077094	descr = N_Gram_CCTTC
cnt = 214	feature = 547	correl = 0.0884316	descr = N_Gram_GTTGG
cnt = 215	feature = 345	correl = 0.125472	descr = N_Gram_CGTGC
cnt = 216	feature = 603	correl = -0.0652255	descr = N_Gram_TCTCA
cnt = 217	feature = 591	correl = -0.0644229	descr = N_Gram_TCCTC
cnt = 218	feature = 469	correl = 0.120607	descr = N_Gram_GGACC
cnt = 219	feature = 402	correl = -0.0771727	descr = N_Gram_GACTG
cnt = 220	feature = 231	correl = 0.0543425	descr = N_Gram_ATCTT
cnt = 221	feature = 319	correl = -0.0905931	descr = N_Gram_CGAGT
cnt = 222	feature = 382	correl = 0.0743496	descr = N_Gram_GAAA
cnt = 223	feature = 600	correl = -0.0514837	descr = N_Gram_TCGTC
cnt = 224	feature = 426	correl = 0.0777377	descr = N_Gram_GCAC
cnt = 225	feature = 21	correl = 0.0475506	descr = Position_Specific_Bin_Base_7_Base_T
cnt = 226	feature = 580	correl = -0.147061	descr = N_Gram_TCCAG
cnt = 227	feature = 14	correl = -0.0472451	descr = Position_Specific_Bin_Base_3_Base_T
cnt = 228	feature = 400	correl = -0.0801276	descr = N_Gram_GACGT
cnt = 229	feature = 430	correl = 0.0755094	descr = N_Gram_GCAT
cnt = 230	feature = 502	correl = 0.063971	descr = N_Gram_GGGT
cnt = 231	feature = 81	correl = 0.0532574	descr = Xue_Structure_Feature_C101
cnt = 232	feature = 683	correl = -0.0445568	descr = N_Gram_TTTCG
cnt = 233	feature = 606	correl = -0.102151	descr = N_Gram_TCTCT
cnt = 234	feature = 520	correl = -0.0449245	descr = N_Gram_GTCCT
cnt = 235	feature = 16	correl = -0.129915	descr = Position_Specific_Bin_Base_5_Base_A
cnt = 236	feature = 27	correl = -0.0960088	descr = Position_Specific_Bin_Base_11_Base_G
cnt = 237	feature = 454	correl = -0.11341	descr = N_Gram_GCGTC
cnt = 238	feature = 323	correl = 0.0931988	descr = N_Gram_CGCCG
cnt = 239	feature = 223	correl = 0.0465659	descr = N_Gram_ATAT
cnt = 240	feature = 679	correl = 0.0456454	descr = N_Gram_TTTA
cnt = 241	feature = 690	correl = -0.0776218	descr = N_Gram_TTTTG
cnt = 242	feature = 42	correl = 0.0575954	descr = Position_Specific_Bin_Base_17_Base_G
cnt = 243	feature = 60	correl = -0.0455979	descr = Gibbs_of_Target_Sequence__Pos_15_Step_1
cnt = 244	feature = 221	correl = 0.0583105	descr = N_Gram_ATAG
cnt = 245	feature = 238	correl = 0.058963	descr = N_Gram_ATGT
cnt = 246	feature = 250	correl = 0.075082	descr = N_Gram_CAAG
cnt = 247	feature = 610	correl = -0.0558676	descr = N_Gram_TCTTG
cnt = 248	feature = 279	correl = 0.100809	descr = N_Gram_CATCT
cnt = 249	feature = 15	correl = 0.0457689	descr = Position_Specific_Bin_Base_4_Base_T
cnt = 250	feature = 24	correl = 0.0724008	descr = Position_Specific_Bin_Base_9_Base_G
cnt = 251	feature = 295	correl = 0.0996153	descr = N_Gram_CCCG
cnt = 252	feature = 326	correl = 0.0636365	descr = N_Gram_CGGA
cnt = 253	feature = 10	correl = -0.0610749	descr = Position_Specific_Bin_Base_2_Base_G
cnt = 254	feature = 353	correl = 0.105131	descr = N_Gram_CTAT
cnt = 255	feature = 19	correl = -0.108709	descr = Position_Specific_Bin_Base_6_Base_A
cnt = 256	feature = 40	correl = -0.102619	descr = Position_Specific_Bin_Base_17_Base_A
cnt = 257	feature = 367	correl = 0.105927	descr = N_Gram_CTGCA
cnt = 258	feature = 47	correl = -0.0849472	descr = Position_Specific_Bin_Base_18_Base_T
cnt = 259	feature = 329	correl = 0.0684112	descr = N_Gram_CGGC
cnt = 260	feature = 335	correl = -0.0868439	descr = N_Gram_CGGTA
cnt = 261	feature = 422	correl = 0.136158	descr = N_Gram_GCAA
cnt = 262	feature = 23	correl = 0.0640235	descr = Position_Specific_Bin_Base_8_Base_T
cnt = 263	feature = 389	correl = -0.0661732	descr = N_Gram_GAAGT
cnt = 264	feature = 609	correl = -0.119215	descr = N_Gram_TCTTC
cnt = 265	feature = 33	correl = -0.104083	descr = Position_Specific_Bin_Base_14_Base_A
cnt = 266	feature = 160	correl = 0.0538196	descr = N_Gram_ACCG
cnt = 267	feature = 406	correl = 0.0582571	descr = N_Gram_GAGGC
cnt = 268	feature = 576	correl = -0.0476776	descr = N_Gram_TCATC
cnt = 269	feature = 28	correl = -0.0890399	descr = Position_Specific_Bin_Base_12_Base_A
cnt = 270	feature = 411	correl = 0.0670801	descr = N_Gram_GATA
cnt = 271	feature = 522	correl = -0.106336	descr = N_Gram_GTCGA
cnt = 272	feature = 43	correl = -0.0456094	descr = Position_Specific_Bin_Base_17_Base_T
cnt = 273	feature = 392	correl = 0.0679545	descr = N_Gram_GACA
cnt = 274	feature = 13	correl = 0.0978987	descr = Position_Specific_Bin_Base_3_Base_C
cnt = 275	feature = 334	correl = 0.147338	descr = N_Gram_CGGGC
cnt = 276	feature = 626	correl = -0.0451951	descr = N_Gram_TGCC
cnt = 277	feature = 528	correl = 0.0725138	descr = N_Gram_GTGA
cnt = 278	feature = 463	correl = 0.0718363	descr = N_Gram_GCTT
cnt = 279	feature = 57	correl = 0.0798759	descr = Gibbs_of_Target_Sequence__Pos_12_Step_1
cnt = 280	feature = 291	correl = 0.063444	descr = N_Gram_CCCA
cnt = 281	feature = 45	correl = 0.0890416	descr = Position_Specific_Bin_Base_18_Base_C
cnt = 282	feature = 11	correl = 0.0839022	descr = Position_Specific_Bin_Base_2_Base_T
cnt = 283	feature = 675	correl = 0.0771915	descr = N_Gram_TTGGC
cnt = 284	feature = 56	correl = 0.0539918	descr = Gibbs_of_Target_Sequence__Pos_9_Step_1
cnt = 285	feature = 337	correl = -0.063269	descr = N_Gram_CGTA
cnt = 286	feature = 217	correl = -0.104164	descr = N_Gram_ATAA
cnt = 287	feature = 105	correl = -0.0586989	descr = Fold_of_Target_NoBeginbrace_noends_Pos_4
cnt = 288	feature = 18	correl = 0.0670435	descr = Position_Specific_Bin_Base_5_Base_G
cnt = 289	feature = 34	correl = 0.0600671	descr = Position_Specific_Bin_Base_14_Base_C
cnt = 290	feature = 459	correl = -0.0553687	descr = N_Gram_GCTCC
cnt = 291	feature = 410	correl = -0.0686786	descr = N_Gram_GAGTT
cnt = 292	feature = 460	correl = 0.0707826	descr = N_Gram_GCTG
cnt = 293	feature = 20	correl = 0.080755	descr = Position_Specific_Bin_Base_6_Base_C
cnt = 294	feature = 39	correl = 0.127552	descr = Position_Specific_Bin_Base_16_Base_C
cnt = 295	feature = 684	correl = -0.0726588	descr = N_Gram_TTTCT
cnt = 296	feature = 653	correl = -0.0705834	descr = N_Gram_TTAC
cnt = 297	feature = 52	correl = -0.0621262	descr = Gibbs_of_Target_Sequence__Pos_4_Step_1
cnt = 298	feature = 466	correl = 0.0605593	descr = N_Gram_GGAA
cnt = 299	feature = 41	correl = 0.104833	descr = Position_Specific_Bin_Base_17_Base_C
cnt = 300	feature = 514	correl = 0.0495725	descr = N_Gram_GTCA
cnt = 301	feature = 314	correl = -0.0447017	descr = N_Gram_CGAC
cnt = 302	feature = 587	correl = -0.0992508	descr = N_Gram_TCCGG
cnt = 303	feature = 30	correl = 0.0971044	descr = Position_Specific_Bin_Base_12_Base_G
cnt = 304	feature = 36	correl = -0.0508992	descr = Position_Specific_Bin_Base_15_Base_A
cnt = 305	feature = 26	correl = -0.051299	descr = Position_Specific_Bin_Base_10_Base_C
cnt = 306	feature = 71	correl = 0.0549624	descr = Fold_of_RNAi_Sequence_Pos_6
cnt = 307	feature = 350	correl = 0.0807625	descr = N_Gram_CTA
cnt = 308	feature = 69	correl = 0.119763	descr = Fold_of_RNAi_Sequence_Pos_2
cnt = 309	feature = 623	correl = 0.0894808	descr = N_Gram_TGCA
cnt = 310	feature = 655	correl = -0.0481747	descr = N_Gram_TTAT
cnt = 311	feature = 487	correl = 0.086719	descr = N_Gram_GGCT
cnt = 312	feature = 526	correl = -0.0775986	descr = N_Gram_GTCTT
cnt = 313	feature = 572	correl = 0.0879668	descr = N_Gram_TCAG
cnt = 314	feature = 9	correl = 0.0526558	descr = Position_Specific_Bin_Base_2_Base_C
cnt = 315	feature = 82	correl = 0.0593089	descr = Xue_Structure_Feature_C010
cnt = 316	feature = 636	correl = -0.0921819	descr = N_Gram_TGGCG
cnt = 317	feature = 32	correl = 0.0921578	descr = Position_Specific_Bin_Base_13_Base_C
cnt = 318	feature = 54	correl = -0.0999396	descr = Gibbs_of_Target_Sequence__Pos_6_Step_1
cnt = 319	feature = 35	correl = 0.091511	descr = Position_Specific_Bin_Base_14_Base_T
cnt = 320	feature = 376	correl = -0.0897454	descr = N_Gram_CTTGA
cnt = 321	feature = 645	correl = 0.0936193	descr = N_Gram_TGTG
cnt = 322	feature = 449	correl = 0.0576379	descr = N_Gram_GCGCC
cnt = 323	feature = 272	correl = 0.0954197	descr = N_Gram_CAGT
cnt = 324	feature = 78	correl = 0.098503	descr = Xue_Structure_Feature_A101
cnt = 325	feature = 280	correl = 0.0688441	descr = N_Gram_CCAA
cnt = 326	feature = 8	correl = -0.0617368	descr = Position_Specific_Bin_Base_2_Base_A
cnt = 327	feature = 53	correl = -0.0686172	descr = Gibbs_of_Target_Sequence__Pos_5_Step_1
cnt = 328	feature = 17	correl = 0.0802261	descr = Position_Specific_Bin_Base_5_Base_C
cnt = 329	feature = 476	correl = 0.0837176	descr = N_Gram_GGCA
cnt = 330	feature = 691	correl = -0.0834092	descr = N_Gram_TTTTT
cnt = 331	feature = 72	correl = 0.066735	descr = Fold_of_RNAi_Sequence_Pos_9
cnt = 332	feature = 468	correl = 0.107474	descr = N_Gram_GGAC
cnt = 333	feature = 77	correl = -0.0642143	descr = Xue_Structure_Feature_A110
cnt = 334	feature = 304	correl = 0.0630603	descr = N_Gram_CCGT
cnt = 335	feature = 615	correl = -0.0786589	descr = N_Gram_TGAAG
cnt = 336	feature = 38	correl = -0.109084	descr = Position_Specific_Bin_Base_16_Base_A
cnt = 337	feature = 58	correl = -0.0816743	descr = Gibbs_of_Target_Sequence__Pos_13_Step_1
cnt = 338	feature = 232	correl = -0.0556832	descr = N_Gram_ATGA
cnt = 339	feature = 471	correl = 0.0972457	descr = N_Gram_GGAG
cnt = 340	feature = 55	correl = -0.166924	descr = Gibbs_of_Target_Sequence__Pos_7_Step_1
cnt = 341	feature = 360	correl = -0.0934474	descr = N_Gram_CTCCA
cnt = 342	feature = 450	correl = 0.0583028	descr = N_Gram_GCGG
cnt = 343	feature = 521	correl = -0.0959763	descr = N_Gram_GTCG
cnt = 344	feature = 73	correl = 0.0909172	descr = Fold_of_RNAi_Sequence_Pos_12
cnt = 345	feature = 12	correl = -0.0609064	descr = Position_Specific_Bin_Base_3_Base_A
cnt = 346	feature = 61	correl = -0.100253	descr = Gibbs_of_Target_Sequence__Pos_17_Step_1
cnt = 347	feature = 618	correl = -0.0910242	descr = N_Gram_TGAT
cnt = 348	feature = 343	correl = 0.164484	descr = N_Gram_CGTG
cnt = 349	feature = 433	correl = 0.0450806	descr = N_Gram_GCCA
cnt = 350	feature = 46	correl = 0.279209	descr = Position_Specific_Bin_Base_18_Base_G
cnt = 351	feature = 545	correl = 0.0551173	descr = N_Gram_GTTG
cnt = 352	feature = 498	correl = 0.0675716	descr = N_Gram_GGGG
cnt = 353	feature = 525	correl = -0.0762125	descr = N_Gram_GTCT
cnt = 354	feature = 51	correl = 0.0948038	descr = Gibbs_of_Target_Sequence__Pos_3_Step_1
cnt = 355	feature = 517	correl = -0.0473389	descr = N_Gram_GTCC
cnt = 356	feature = 398	correl = -0.0495722	descr = N_Gram_GACG
cnt = 357	feature = 553	correl = -0.110225	descr = N_Gram_TAAG
cnt = 358	feature = 29	correl = 0.131466	descr = Position_Specific_Bin_Base_12_Base_C
cnt = 359	feature = 594	correl = -0.066013	descr = N_Gram_TCGA
cnt = 360	feature = 70	correl = 0.0451385	descr = Fold_of_RNAi_Sequence_Pos_3
cnt = 361	feature = 664	correl = -0.205475	descr = N_Gram_TTCTC
cnt = 362	feature = 548	correl = -0.0969336	descr = N_Gram_GTTTT
cnt = 363	feature = 76	correl = 0.043969	descr = Fold_of_RNAi_Sequence_Pos_16
cnt = 364	feature = 62	correl = -0.175768	descr = Gibbs_of_Target_Sequence__Pos_18_Step_1
cnt = 365	feature = 673	correl = 0.0469127	descr = N_Gram_TTGG
cnt = 366	feature = 439	correl = 0.0668847	descr = N_Gram_GCCG
cnt = 367	feature = 67	correl = 0.115054	descr = Fold_of_RNAi_Sequence_Pos_0
cnt = 368	feature = 361	correl = -0.109807	descr = N_Gram_CTCCT
cnt = 369	feature = 531	correl = 0.0511179	descr = N_Gram_GTGC
cnt = 370	feature = 575	correl = -0.0454198	descr = N_Gram_TCAT
cnt = 371	feature = 458	correl = -0.0500816	descr = N_Gram_GCTC
cnt = 372	feature = 667	correl = -0.0763679	descr = N_Gram_TTGA
cnt = 373	feature = 558	correl = -0.0685235	descr = N_Gram_TAC
cnt = 374	feature = 689	correl = -0.123877	descr = N_Gram_TTTTC
cnt = 375	feature = 276	correl = 0.0716209	descr = N_Gram_CATC
cnt = 376	feature = 685	correl = -0.0811023	descr = N_Gram_TTTG
cnt = 377	feature = 59	correl = -0.173148	descr = Gibbs_of_Target_Sequence__Pos_14_Step_1
cnt = 378	feature = 208	correl = -0.0916173	descr = N_Gram_AGTC
cnt = 379	feature = 68	correl = 0.147956	descr = Fold_of_RNAi_Sequence_Pos_1
cnt = 380	feature = 479	correl = 0.168278	descr = N_Gram_GGCC
cnt = 381	feature = 340	correl = -0.0797355	descr = N_Gram_CGTC
cnt = 382	feature = 86	correl = 0.0685732	descr = Xue_Structure_Feature_G100
cnt = 383	feature = 290	correl = 0.0472243	descr = N_Gram_CCC
cnt = 384	feature = 421	correl = 0.0993473	descr = N_Gram_GCA
cnt = 385	feature = 373	correl = -0.122145	descr = N_Gram_CTTC
cnt = 386	feature = 584	correl = -0.052776	descr = N_Gram_TCCG
cnt = 387	feature = 375	correl = -0.0467989	descr = N_Gram_CTTG
cnt = 388	feature = 80	correl = 0.0753008	descr = Xue_Structure_Feature_C110
cnt = 389	feature = 248	correl = 0.128825	descr = N_Gram_CAA
cnt = 390	feature = 578	correl = -0.0816624	descr = N_Gram_TCCA
cnt = 391	feature = 634	correl = 0.0603906	descr = N_Gram_TGGC
cnt = 392	feature = 550	correl = -0.066743	descr = N_Gram_TAA
cnt = 393	feature = 275	correl = 0.0669745	descr = N_Gram_CAT
cnt = 394	feature = 527	correl = 0.13684	descr = N_Gram_GTG
cnt = 395	feature = 602	correl = -0.168925	descr = N_Gram_TCTC
cnt = 396	feature = 321	correl = 0.0681088	descr = N_Gram_CGCC
cnt = 397	feature = 651	correl = -0.0632509	descr = N_Gram_TTA
cnt = 398	feature = 641	correl = 0.0825464	descr = N_Gram_TGT
cnt = 399	feature = 225	correl = -0.0683281	descr = N_Gram_ATC
cnt = 400	feature = 589	correl = -0.081015	descr = N_Gram_TCCT
cnt = 401	feature = 313	correl = -0.0525714	descr = N_Gram_CGA
cnt = 402	feature = 465	correl = 0.107729	descr = N_Gram_GGA
cnt = 403	feature = 504	correl = 0.0569926	descr = N_Gram_GGT
cnt = 404	feature = 631	correl = 0.0658107	descr = N_Gram_TGG
cnt = 405	feature = 612	correl = -0.0810715	descr = N_Gram_TGA
cnt = 406	feature = 568	correl = 0.0739169	descr = N_Gram_TCA
cnt = 407	feature = 370	correl = -0.0748295	descr = N_Gram_CTT
cnt = 408	feature = 332	correl = 0.125133	descr = N_Gram_CGGG
cnt = 409	feature = 688	correl = -0.123213	descr = N_Gram_TTTT
cnt = 410	feature = 593	correl = -0.0976397	descr = N_Gram_TCG
cnt = 411	feature = 607	correl = -0.08548	descr = N_Gram_TCTT
cnt = 412	feature = 79	correl = 0.0562995	descr = Xue_Structure_Feature_C111
cnt = 413	feature = 66	correl = -0.0827188	descr = PF_RNAi_Fold_5'Free_Count
cnt = 414	feature = 680	correl = -0.091051	descr = N_Gram_TTTC
cnt = 415	feature = 356	correl = -0.0849171	descr = N_Gram_CTC
cnt = 416	feature = 298	correl = 0.070825	descr = N_Gram_CCG
cnt = 417	feature = 601	correl = -0.0915187	descr = N_Gram_TCT
cnt = 418	feature = 247	correl = 0.100019	descr = N_Gram_CA
cnt = 419	feature = 678	correl = -0.0944046	descr = N_Gram_TTT
cnt = 420	feature = 446	correl = -0.0613498	descr = N_Gram_GCG
cnt = 421	feature = 666	correl = -0.0718793	descr = N_Gram_TTG
cnt = 422	feature = 549	correl = -0.0767554	descr = N_Gram_TA
cnt = 423	feature = 325	correl = 0.05753	descr = N_Gram_CGG
cnt = 424	feature = 657	correl = -0.136732	descr = N_Gram_TTC
cnt = 425	feature = 464	correl = 0.147063	descr = N_Gram_GG
cnt = 426	feature = 475	correl = 0.149938	descr = N_Gram_GGC
cnt = 427	feature = 650	correl = -0.118613	descr = N_Gram_TT
cnt = 428	feature = 65	correl = -0.146326	descr = PF_RNAi_Fold_Energy
cnt = 429	feature = 83	correl = -0.0764503	descr = Xue_Structure_Feature_C000
cnt = 430	feature = 48	correl = -0.154169	descr = Gibbs_of_Target_Sequence_
num rows = 522
num_elements = 224982
*
optimization finished, #iter = 630
nu = 0.482353
obj = -38.525453, rho = -0.694459
nSV = 362, nBSV = 153
num rows = 57
num_elements = 24567
*
optimization finished, #iter = 62
nu = 0.397940
obj = -2.929480, rho = -0.480645
nSV = 42, nBSV = 5
*
optimization finished, #iter = 630
nu = 0.482353
obj = -38.525453, rho = -0.694459
nSV = 362, nBSV = 153
TEST = 9 AVE CORR = 0.557058
