# Supplementary material for: Improving model predictions for RNA interference activities that use support vector machine regression by combining and filtering features
Source: BMC Bioinformatics. 2007 Jun 6;8:182. doi: 10.1186/1471-2105-8-182 (PMC1906837; doi:10.1186/1471-2105-8-182)
Supplement: Additional file 6 — tr_579_cfsfilters. The features found to be useful by Correlation based Feature in training and testing the 579 dataset by cross validation, at t-test values from 0 to 90. [file 1471-2105-8-182-S6.gz › tr_579_file_91]

91
ave count = 104.5
--CFS-byCV-SUMMARY-START--
test = 0	count = 505.7	ave MSR = 196.924	ave MSE = -24076.6	ave Fstat = -0.00931146	ave corr = 0.603875	ave (corr)^2 = 0.344074	ave (err)^2 = 0.0748342
test = 1	count = 542.6	ave MSR = 216.347	ave MSE = -26621.6	ave Fstat = -0.00960871	ave corr = 0.622755	ave (corr)^2 = 0.358398	ave (err)^2 = 0.0729055
test = 2	count = 463.1	ave MSR = 169.054	ave MSE = -22991.6	ave Fstat = -0.00757927	ave corr = 0.568448	ave (corr)^2 = 0.301958	ave (err)^2 = 0.0785221
test = 3	count = 515	ave MSR = 213.041	ave MSE = -26645.8	ave Fstat = -0.00940585	ave corr = 0.619229	ave (corr)^2 = 0.354021	ave (err)^2 = 0.0733424
test = 4	count = 502.9	ave MSR = 212.805	ave MSE = -26813	ave Fstat = -0.00937169	ave corr = 0.618217	ave (corr)^2 = 0.352957	ave (err)^2 = 0.0735195
test = 5	count = 462.1	ave MSR = 188.889	ave MSE = -25641.9	ave Fstat = -0.00838646	ave corr = 0.572905	ave (corr)^2 = 0.317963	ave (err)^2 = 0.0771926
test = 6	count = 474.9	ave MSR = 212.083	ave MSE = -27440.1	ave Fstat = -0.00913417	ave corr = 0.613062	ave (corr)^2 = 0.347089	ave (err)^2 = 0.0741854
test = 7	count = 458.6	ave MSR = 210.632	ave MSE = -27437.2	ave Fstat = -0.00908302	ave corr = 0.612087	ave (corr)^2 = 0.345939	ave (err)^2 = 0.0743495
test = 8	count = 406.8	ave MSR = 191.074	ave MSE = -26149.4	ave Fstat = -0.00847468	ave corr = 0.565739	ave (corr)^2 = 0.317905	ave (err)^2 = 0.0783047
test = 9	count = 386.4	ave MSR = 185.781	ave MSE = -25309.8	ave Fstat = -0.00803241	ave corr = 0.557058	ave (corr)^2 = 0.308291	ave (err)^2 = 0.0785811
test = 10	count = 318.9	ave MSR = 162.26	ave MSE = -23466	ave Fstat = -0.00720399	ave corr = 0.503615	ave (corr)^2 = 0.273624	ave (err)^2 = 0.0827458
test = 11	count = 371.8	ave MSR = 199.872	ave MSE = -26363.6	ave Fstat = -0.00858625	ave corr = 0.578347	ave (corr)^2 = 0.324054	ave (err)^2 = 0.07687
test = 12	count = 362.2	ave MSR = 190.562	ave MSE = -25594	ave Fstat = -0.00821334	ave corr = 0.566398	ave (corr)^2 = 0.312805	ave (err)^2 = 0.0778551
test = 13	count = 374.3	ave MSR = 217.88	ave MSE = -28038.8	ave Fstat = -0.00918003	ave corr = 0.613545	ave (corr)^2 = 0.347917	ave (err)^2 = 0.074217
test = 14	count = 334.1	ave MSR = 206.497	ave MSE = -26871.6	ave Fstat = -0.00871761	ave corr = 0.586769	ave (corr)^2 = 0.328286	ave (err)^2 = 0.0762896
test = 15	count = 307.5	ave MSR = 187.722	ave MSE = -25734.2	ave Fstat = -0.00798602	ave corr = 0.557532	ave (corr)^2 = 0.3027	ave (err)^2 = 0.0793042
test = 16	count = 336.8	ave MSR = 220.557	ave MSE = -28301.8	ave Fstat = -0.00928803	ave corr = 0.613589	ave (corr)^2 = 0.348864	ave (err)^2 = 0.0743015
test = 17	count = 306.9	ave MSR = 200.903	ave MSE = -27159.5	ave Fstat = -0.00857634	ave corr = 0.572678	ave (corr)^2 = 0.319931	ave (err)^2 = 0.077943
test = 18	count = 314.9	ave MSR = 222.951	ave MSE = -28399.6	ave Fstat = -0.00941707	ave corr = 0.614052	ave (corr)^2 = 0.350341	ave (err)^2 = 0.0743111
test = 19	count = 262.3	ave MSR = 180.247	ave MSE = -24362.6	ave Fstat = -0.00786859	ave corr = 0.558788	ave (corr)^2 = 0.301678	ave (err)^2 = 0.0790488
test = 20	count = 220.4	ave MSR = 133.905	ave MSE = -22763.4	ave Fstat = -0.0058219	ave corr = 0.457393	ave (corr)^2 = 0.238272	ave (err)^2 = 0.0868456
test = 21	count = 266.4	ave MSR = 196.935	ave MSE = -27802.1	ave Fstat = -0.00814132	ave corr = 0.563277	ave (corr)^2 = 0.310185	ave (err)^2 = 0.0791106
test = 22	count = 225.7	ave MSR = 164.974	ave MSE = -22808	ave Fstat = -0.00719737	ave corr = 0.533277	ave (corr)^2 = 0.281668	ave (err)^2 = 0.0809179
test = 23	count = 224.5	ave MSR = 175.198	ave MSE = -26192	ave Fstat = -0.00767764	ave corr = 0.551244	ave (corr)^2 = 0.296669	ave (err)^2 = 0.0806762
test = 24	count = 218.9	ave MSR = 183.622	ave MSE = -25847.4	ave Fstat = -0.00793372	ave corr = 0.537468	ave (corr)^2 = 0.297856	ave (err)^2 = 0.0812313
test = 25	count = 189.5	ave MSR = 155.538	ave MSE = -22041.1	ave Fstat = -0.00704332	ave corr = 0.476295	ave (corr)^2 = 0.263889	ave (err)^2 = 0.0850125
test = 26	count = 209.2	ave MSR = 170.313	ave MSE = -26271.5	ave Fstat = -0.00733178	ave corr = 0.540326	ave (corr)^2 = 0.287565	ave (err)^2 = 0.0815307
test = 27	count = 191.3	ave MSR = 141.424	ave MSE = -23844.4	ave Fstat = -0.005858	ave corr = 0.468586	ave (corr)^2 = 0.234384	ave (err)^2 = 0.0869629
test = 28	count = 189.3	ave MSR = 141.816	ave MSE = -24806.4	ave Fstat = -0.00595775	ave corr = 0.49039	ave (corr)^2 = 0.243197	ave (err)^2 = 0.0856613
test = 29	count = 155.2	ave MSR = 124.455	ave MSE = -21665.1	ave Fstat = -0.00565822	ave corr = 0.474893	ave (corr)^2 = 0.233203	ave (err)^2 = 0.0867882
test = 30	count = 148.3	ave MSR = 115.514	ave MSE = -21253.9	ave Fstat = -0.00447452	ave corr = 0.400973	ave (corr)^2 = 0.186128	ave (err)^2 = 0.0913489
test = 31	count = 134.5	ave MSR = 124.6	ave MSE = -19691.6	ave Fstat = -0.00553111	ave corr = 0.389058	ave (corr)^2 = 0.207609	ave (err)^2 = 0.0916018
test = 32	count = 148.6	ave MSR = 94.8413	ave MSE = -22004.9	ave Fstat = -0.00437226	ave corr = 0.42361	ave (corr)^2 = 0.191445	ave (err)^2 = 0.0921034
test = 33	count = 188.7	ave MSR = 191.59	ave MSE = -27183.4	ave Fstat = -0.00815318	ave corr = 0.581491	ave (corr)^2 = 0.316115	ave (err)^2 = 0.0783569
test = 34	count = 97.9	ave MSR = 105.535	ave MSE = -16467.4	ave Fstat = -0.00498681	ave corr = 0.39733	ave (corr)^2 = 0.195909	ave (err)^2 = 0.0907704
test = 35	count = 166.2	ave MSR = 172.824	ave MSE = -24136.9	ave Fstat = -0.00761638	ave corr = 0.538165	ave (corr)^2 = 0.292582	ave (err)^2 = 0.0807776
test = 36	count = 172.1	ave MSR = 164.891	ave MSE = -26062	ave Fstat = -0.00705417	ave corr = 0.554469	ave (corr)^2 = 0.286962	ave (err)^2 = 0.0809753
test = 37	count = 186.6	ave MSR = 178.978	ave MSE = -27528.2	ave Fstat = -0.00749586	ave corr = 0.55913	ave (corr)^2 = 0.297485	ave (err)^2 = 0.0798846
test = 38	count = 151.9	ave MSR = 161.756	ave MSE = -22609.7	ave Fstat = -0.00762666	ave corr = 0.522603	ave (corr)^2 = 0.287278	ave (err)^2 = 0.0815111
test = 39	count = 182.5	ave MSR = 192.76	ave MSE = -26485.9	ave Fstat = -0.00865348	ave corr = 0.592023	ave (corr)^2 = 0.329504	ave (err)^2 = 0.0767519
test = 40	count = 170.8	ave MSR = 189.22	ave MSE = -25765.8	ave Fstat = -0.00857288	ave corr = 0.58987	ave (corr)^2 = 0.326596	ave (err)^2 = 0.0771085
test = 41	count = 157.5	ave MSR = 158.281	ave MSE = -25520	ave Fstat = -0.0071826	ave corr = 0.543518	ave (corr)^2 = 0.287454	ave (err)^2 = 0.0819213
test = 42	count = 159.9	ave MSR = 164.119	ave MSE = -23669.7	ave Fstat = -0.00693946	ave corr = 0.508397	ave (corr)^2 = 0.269794	ave (err)^2 = 0.0823579
test = 43	count = 157.6	ave MSR = 152.45	ave MSE = -25438.8	ave Fstat = -0.00683656	ave corr = 0.551893	ave (corr)^2 = 0.282696	ave (err)^2 = 0.0810695
test = 44	count = 152.7	ave MSR = 158.482	ave MSE = -24278.6	ave Fstat = -0.00736254	ave corr = 0.539666	ave (corr)^2 = 0.286305	ave (err)^2 = 0.0826673
test = 45	count = 143.2	ave MSR = 149.536	ave MSE = -23760.4	ave Fstat = -0.00681649	ave corr = 0.52078	ave (corr)^2 = 0.271659	ave (err)^2 = 0.0830233
test = 46	count = 109.5	ave MSR = 139.795	ave MSE = -20106.2	ave Fstat = -0.00687529	ave corr = 0.503389	ave (corr)^2 = 0.264851	ave (err)^2 = 0.0843889
test = 47	count = 140.3	ave MSR = 160.936	ave MSE = -23759.7	ave Fstat = -0.00727425	ave corr = 0.504356	ave (corr)^2 = 0.278451	ave (err)^2 = 0.0831589
test = 48	count = 157.2	ave MSR = 173.764	ave MSE = -26394.8	ave Fstat = -0.00770811	ave corr = 0.576219	ave (corr)^2 = 0.307912	ave (err)^2 = 0.0787073
test = 49	count = 142.2	ave MSR = 163.431	ave MSE = -23924.2	ave Fstat = -0.0076481	ave corr = 0.568322	ave (corr)^2 = 0.302945	ave (err)^2 = 0.0801087
test = 50	count = 149.2	ave MSR = 173.168	ave MSE = -24945.3	ave Fstat = -0.00766786	ave corr = 0.539267	ave (corr)^2 = 0.298257	ave (err)^2 = 0.0808007
test = 51	count = 156.7	ave MSR = 186.943	ave MSE = -27116.2	ave Fstat = -0.00814472	ave corr = 0.588236	ave (corr)^2 = 0.320131	ave (err)^2 = 0.0775088
test = 52	count = 131.8	ave MSR = 144.547	ave MSE = -24021.8	ave Fstat = -0.00658397	ave corr = 0.537366	ave (corr)^2 = 0.272057	ave (err)^2 = 0.0825932
test = 53	count = 142.9	ave MSR = 170.359	ave MSE = -26410.8	ave Fstat = -0.00745037	ave corr = 0.572943	ave (corr)^2 = 0.302707	ave (err)^2 = 0.0788953
test = 54	count = 129.6	ave MSR = 131.743	ave MSE = -23726.5	ave Fstat = -0.00628331	ave corr = 0.512042	ave (corr)^2 = 0.257694	ave (err)^2 = 0.0843769
test = 55	count = 127	ave MSR = 133.394	ave MSE = -23996.1	ave Fstat = -0.00611705	ave corr = 0.51008	ave (corr)^2 = 0.252291	ave (err)^2 = 0.0849281
test = 56	count = 146.6	ave MSR = 170.776	ave MSE = -25848.3	ave Fstat = -0.00789882	ave corr = 0.576653	ave (corr)^2 = 0.310763	ave (err)^2 = 0.0787844
test = 57	count = 109.1	ave MSR = 104.825	ave MSE = -20934.4	ave Fstat = -0.00505711	ave corr = 0.442013	ave (corr)^2 = 0.214125	ave (err)^2 = 0.0896574
test = 58	count = 92.9	ave MSR = 111.044	ave MSE = -17379.4	ave Fstat = -0.00560694	ave corr = 0.454263	ave (corr)^2 = 0.22899	ave (err)^2 = 0.0872211
test = 59	count = 121.7	ave MSR = 143.58	ave MSE = -23662.4	ave Fstat = -0.00642941	ave corr = 0.504373	ave (corr)^2 = 0.262542	ave (err)^2 = 0.0840394
test = 60	count = 129.3	ave MSR = 141.399	ave MSE = -24751.9	ave Fstat = -0.00643257	ave corr = 0.51368	ave (corr)^2 = 0.26182	ave (err)^2 = 0.0839231
test = 61	count = 127.4	ave MSR = 132.326	ave MSE = -23612.8	ave Fstat = -0.0061736	ave corr = 0.531302	ave (corr)^2 = 0.261827	ave (err)^2 = 0.0833207
test = 62	count = 106.7	ave MSR = 126.832	ave MSE = -20170.2	ave Fstat = -0.0059258	ave corr = 0.448156	ave (corr)^2 = 0.234717	ave (err)^2 = 0.0877048
test = 63	count = 112.5	ave MSR = 123.871	ave MSE = -21292.4	ave Fstat = -0.0057527	ave corr = 0.463518	ave (corr)^2 = 0.233327	ave (err)^2 = 0.0867278
test = 64	count = 136.2	ave MSR = 166.843	ave MSE = -26666.9	ave Fstat = -0.00730072	ave corr = 0.567962	ave (corr)^2 = 0.298016	ave (err)^2 = 0.0794357
test = 65	count = 114	ave MSR = 165.42	ave MSE = -22314.3	ave Fstat = -0.00805078	ave corr = 0.567499	ave (corr)^2 = 0.3098	ave (err)^2 = 0.0785506
test = 66	count = 131.8	ave MSR = 167.457	ave MSE = -25958.2	ave Fstat = -0.00753947	ave corr = 0.571011	ave (corr)^2 = 0.302766	ave (err)^2 = 0.0790968
test = 67	count = 124.2	ave MSR = 153.118	ave MSE = -25281.9	ave Fstat = -0.00692834	ave corr = 0.533992	ave (corr)^2 = 0.277927	ave (err)^2 = 0.0821535
test = 68	count = 109.9	ave MSR = 139.58	ave MSE = -23508.2	ave Fstat = -0.00636646	ave corr = 0.49141	ave (corr)^2 = 0.259218	ave (err)^2 = 0.0847351
test = 69	count = 121.7	ave MSR = 151.596	ave MSE = -25271.9	ave Fstat = -0.00695206	ave corr = 0.554079	ave (corr)^2 = 0.285142	ave (err)^2 = 0.0810158
test = 70	count = 100.7	ave MSR = 143.446	ave MSE = -20045.9	ave Fstat = -0.00701488	ave corr = 0.50592	ave (corr)^2 = 0.278766	ave (err)^2 = 0.0834645
test = 71	count = 99.8	ave MSR = 134.168	ave MSE = -19038	ave Fstat = -0.00680115	ave corr = 0.467222	ave (corr)^2 = 0.261932	ave (err)^2 = 0.0852502
test = 72	count = 125	ave MSR = 158.029	ave MSE = -25117.7	ave Fstat = -0.00766406	ave corr = 0.566623	ave (corr)^2 = 0.301851	ave (err)^2 = 0.0797692
test = 73	count = 115.5	ave MSR = 144.726	ave MSE = -23514.6	ave Fstat = -0.00705034	ave corr = 0.500223	ave (corr)^2 = 0.277689	ave (err)^2 = 0.0836413
test = 74	count = 114.3	ave MSR = 144.441	ave MSE = -23535.6	ave Fstat = -0.00707377	ave corr = 0.505631	ave (corr)^2 = 0.277442	ave (err)^2 = 0.0835717
test = 75	count = 120.5	ave MSR = 137.159	ave MSE = -25071.5	ave Fstat = -0.00659411	ave corr = 0.539485	ave (corr)^2 = 0.271886	ave (err)^2 = 0.082604
test = 76	count = 107.7	ave MSR = 121.368	ave MSE = -23112.6	ave Fstat = -0.00604432	ave corr = 0.496021	ave (corr)^2 = 0.246553	ave (err)^2 = 0.0862541
test = 77	count = 118.3	ave MSR = 133.57	ave MSE = -24762.4	ave Fstat = -0.00647978	ave corr = 0.534936	ave (corr)^2 = 0.267789	ave (err)^2 = 0.0831189
test = 78	count = 117.1	ave MSR = 131.403	ave MSE = -24779.7	ave Fstat = -0.00636989	ave corr = 0.531435	ave (corr)^2 = 0.264432	ave (err)^2 = 0.0835245
test = 79	count = 112.6	ave MSR = 126.345	ave MSE = -24284.4	ave Fstat = -0.00623323	ave corr = 0.529434	ave (corr)^2 = 0.261728	ave (err)^2 = 0.0837258
test = 80	count = 115.3	ave MSR = 128.181	ave MSE = -24982.3	ave Fstat = -0.00616464	ave corr = 0.525882	ave (corr)^2 = 0.2588	ave (err)^2 = 0.0841966
test = 81	count = 114.4	ave MSR = 126.061	ave MSE = -24856.5	ave Fstat = -0.00608719	ave corr = 0.524111	ave (corr)^2 = 0.256799	ave (err)^2 = 0.0843511
test = 82	count = 102.9	ave MSR = 105.477	ave MSE = -22365.2	ave Fstat = -0.00533985	ave corr = 0.476383	ave (corr)^2 = 0.226611	ave (err)^2 = 0.0878309
test = 83	count = 111.9	ave MSR = 118.901	ave MSE = -25002.5	ave Fstat = -0.0057973	ave corr = 0.513025	ave (corr)^2 = 0.246982	ave (err)^2 = 0.0854849
test = 84	count = 104.9	ave MSR = 113.179	ave MSE = -23555.2	ave Fstat = -0.00563775	ave corr = 0.49409	ave (corr)^2 = 0.237884	ave (err)^2 = 0.0868119
test = 85	count = 97.8	ave MSR = 93.1872	ave MSE = -22769.3	ave Fstat = -0.00456074	ave corr = 0.434886	ave (corr)^2 = 0.199777	ave (err)^2 = 0.0907681
test = 86	count = 102.8	ave MSR = 112.562	ave MSE = -22986.7	ave Fstat = -0.00560756	ave corr = 0.482985	ave (corr)^2 = 0.235689	ave (err)^2 = 0.0871278
test = 87	count = 106.9	ave MSR = 117.283	ave MSE = -24896.8	ave Fstat = -0.00574775	ave corr = 0.510785	ave (corr)^2 = 0.245017	ave (err)^2 = 0.085593
test = 88	count = 106.1	ave MSR = 118.542	ave MSE = -24854.4	ave Fstat = -0.00590409	ave corr = 0.513723	ave (corr)^2 = 0.24874	ave (err)^2 = 0.0853547
test = 89	count = 103.6	ave MSR = 113.904	ave MSE = -24313.3	ave Fstat = -0.0057898	ave corr = 0.508282	ave (corr)^2 = 0.244215	ave (err)^2 = 0.0857142
test = 90	count = 104.5	ave MSR = 120.156	ave MSE = -24971.6	ave Fstat = -0.00593746	ave corr = 0.513945	ave (corr)^2 = 0.249398	ave (err)^2 = 0.0853957
--CFS-byCV-SUMMARY-STOP--
Correlation Feature Selection by CV done
