# Supplementary material for: Improving model predictions for RNA interference activities that use support vector machine regression by combining and filtering features
Source: BMC Bioinformatics. 2007 Jun 6;8:182. doi: 10.1186/1471-2105-8-182 (PMC1906837; doi:10.1186/1471-2105-8-182)
Supplement: Additional file 7 — seq2svm_0.3. An GNU platform deployable GPL code base for performing SVM modeling on small RNA sequences, with examples. Deploy by unzipping, untarring, and building with configure and make. See the included readme files. Updated versions will be available at . [file 1471-2105-8-182-S7.gz]

Archive with 1,354 entries (1,249 files):
- seq2svm
- seq2svm/examples
- seq2svm/examples/out_mod_opt_test
- seq2svm/examples/out_filter_cv_test
- seq2svm/examples/runme_test.sh
- seq2svm/examples/README
- seq2svm/examples/out_train_test_test
- seq2svm/examples/small_test.csv
- seq2svm/examples/out_cfs_cv_test
- seq2svm/examples/nbt_2005_1118_DNA.csv
- seq2svm/examples/NBT_23_p995_2005_S3.txt
- seq2svm/examples/in_tr2431_B.txt
- seq2svm/examples/out_cv_test
- seq2svm/examples/SVM_Model_File
- seq2svm/install-sh
- seq2svm/ChangeLog
- seq2svm/README
- seq2svm/config.log
- seq2svm/Makefile.in
- seq2svm/missing
- seq2svm/config.h
- seq2svm/Makefile.am
- seq2svm/config.h.in
- seq2svm/stamp-h1
- seq2svm/configure
- seq2svm/config.status
- seq2svm/-
- seq2svm/config.guess
- seq2svm/docs
- seq2svm/docs/README_support.txt
- seq2svm/docs/README_todo.txt
- seq2svm/docs/GPL.txt
- seq2svm/docs/README_license.txt
- seq2svm/docs/README_build.txt
- seq2svm/docs/README_build_old.txt
- seq2svm/Makefile
- seq2svm/COPYING
- seq2svm/autogen.sh
- seq2svm/ltmain.sh
- seq2svm/autom4te.cache
- seq2svm/autom4te.cache/traces.0
- seq2svm/autom4te.cache/output.0
- seq2svm/autom4te.cache/requests
- seq2svm/autom4te.cache/traces.1
- seq2svm/autom4te.cache/output.1
- seq2svm/aclocal.m4
- seq2svm/AUTHORS
- seq2svm/INSTALL
- seq2svm/bin
- seq2svm/NEWS
- seq2svm/src
- seq2svm/src/autoscan.log
- seq2svm/src/Methods.cpp
- seq2svm/src/libsvm-2.71
- seq2svm/src/libsvm-2.71/svm-scale.c
- seq2svm/src/libsvm-2.71/README
- seq2svm/src/libsvm-2.71/Makefile.in
- seq2svm/src/libsvm-2.71/svm-train
- seq2svm/src/libsvm-2.71/FAQ.html
- seq2svm/src/libsvm-2.71/Makefile.am
- seq2svm/src/libsvm-2.71/lineout
- seq2svm/src/libsvm-2.71/Makefile.win
- seq2svm/src/libsvm-2.71/svm-train.c
- seq2svm/src/libsvm-2.71/svm-scale
- seq2svm/src/libsvm-2.71/svm_map_cont_4xpos.txt.model
- seq2svm/src/libsvm-2.71/svm_out.txt
- seq2svm/src/libsvm-2.71/svm-predict
- seq2svm/src/libsvm-2.71/svm.h
- seq2svm/src/libsvm-2.71/java
- seq2svm/src/libsvm-2.71/java/svm_toy.java
- seq2svm/src/libsvm-2.71/java/test_applet.html
- seq2svm/src/libsvm-2.71/java/libsvm.jar
- seq2svm/src/libsvm-2.71/java/Makefile
- seq2svm/src/libsvm-2.71/java/libsvm
- seq2svm/src/libsvm-2.71/java/libsvm/svm.java
- seq2svm/src/libsvm-2.71/java/libsvm/svm_parameter.java
- seq2svm/src/libsvm-2.71/java/libsvm/svm_problem.java
- seq2svm/src/libsvm-2.71/java/libsvm/svm_model.java
- seq2svm/src/libsvm-2.71/java/libsvm/svm_node.java
- seq2svm/src/libsvm-2.71/java/libsvm/svm.m4
- seq2svm/src/libsvm-2.71/java/svm_predict.java
- seq2svm/src/libsvm-2.71/java/svm_train.java
- seq2svm/src/libsvm-2.71/Compile_and_link
- seq2svm/src/libsvm-2.71/svm.cpp
- seq2svm/src/libsvm-2.71/Makefile
- seq2svm/src/libsvm-2.71/out
- seq2svm/src/libsvm-2.71/.deps
- seq2svm/src/libsvm-2.71/.deps/svm.Po
- seq2svm/src/libsvm-2.71/.deps/svm-predict.Po
- seq2svm/src/libsvm-2.71/.deps/svm-train.Po
- seq2svm/src/libsvm-2.71/.deps/svm-scale.Po
- seq2svm/src/libsvm-2.71/svm-predict.c
- seq2svm/src/libsvm-2.71/svm-toy
- seq2svm/src/libsvm-2.71/svm-toy/gtk
- seq2svm/src/libsvm-2.71/svm-toy/gtk/callbacks.h
- seq2svm/src/libsvm-2.71/svm-toy/gtk/main.c
- seq2svm/src/libsvm-2.71/svm-toy/gtk/callbacks.cpp
- seq2svm/src/libsvm-2.71/svm-toy/gtk/interface.c
- seq2svm/src/libsvm-2.71/svm-toy/gtk/Makefile
- seq2svm/src/libsvm-2.71/svm-toy/gtk/svm-toy.glade
- seq2svm/src/libsvm-2.71/svm-toy/gtk/interface.h
- seq2svm/src/libsvm-2.71/svm-toy/qt
- seq2svm/src/libsvm-2.71/svm-toy/qt/svm-toy.cpp
- seq2svm/src/libsvm-2.71/svm-toy/qt/Makefile
- seq2svm/src/libsvm-2.71/svm-toy/windows
- seq2svm/src/libsvm-2.71/svm-toy/windows/svm-toy.cpp
- seq2svm/src/libsvm-2.71/svm.o
- seq2svm/src/libsvm-2.71/python
- seq2svm/src/libsvm-2.71/python/svm_test.py
- seq2svm/src/libsvm-2.71/python/README
- seq2svm/src/libsvm-2.71/python/grid.py
- seq2svm/src/libsvm-2.71/python/svmc.so
- seq2svm/src/libsvm-2.71/python/Makefile
- seq2svm/src/libsvm-2.71/python/svmc_wrap.o
- seq2svm/src/libsvm-2.71/python/cross_validation.pyc
- seq2svm/src/libsvm-2.71/python/svm.py
- seq2svm/src/libsvm-2.71/python/cross_validation.py
- seq2svm/src/libsvm-2.71/python/easy.py
- seq2svm/src/libsvm-2.71/python/svmc_wrap.c
- seq2svm/src/libsvm-2.71/python/svmc.i
- seq2svm/src/libsvm-2.71/python/test_cross_validation.py
- seq2svm/src/libsvm-2.71/python/svm.pyc
- seq2svm/src/libsvm-2.71/heart_scale
- seq2svm/src/libsvm-2.71/svm-scale.o
- seq2svm/src/libsvm-2.71/svm_map_cont_4xpos.txt
- seq2svm/src/libsvm-2.71/svm-train.o
- seq2svm/src/libsvm-2.71/windows
- seq2svm/src/libsvm-2.71/windows/svmpredict.exe
- seq2svm/src/libsvm-2.71/windows/svmscale.exe
- seq2svm/src/libsvm-2.71/windows/python
- seq2svm/src/libsvm-2.71/windows/python/svmc.dll
- seq2svm/src/libsvm-2.71/windows/svmtrain.exe
- seq2svm/src/libsvm-2.71/windows/svmtoy.exe
- seq2svm/src/libsvm-2.71/svm-predict.o
- seq2svm/src/libsvm-2.71/svm_test.txt
- seq2svm/src/libsvm-2.71/libsvm.a
- seq2svm/src/config.log
- seq2svm/src/Makefile.in
- seq2svm/src/Makefile.am
- seq2svm/src/ModelOpt_C.cpp
- seq2svm/src/libRNAfold-2.4
- seq2svm/src/libRNAfold-2.4/ViennaRNA-1.4
- seq2svm/src/libRNAfold-2.4/ViennaRNA-1.4/default.par
- seq2svm/src/libRNAfold-2.4/ViennaRNA-1.4/README
- seq2svm/src/libRNAfold-2.4/ViennaRNA-1.4/Cluster
- seq2svm/src/libRNAfold-2.4/ViennaRNA-1.4/Cluster/AS_main.c
- seq2svm/src/libRNAfold-2.4/ViennaRNA-1.4/Cluster/statgeom.c
- seq2svm/src/libRNAfold-2.4/ViennaRNA-1.4/Cluster/distance_matrix.h
- seq2svm/src/libRNAfold-2.4/ViennaRNA-1.4/Cluster/PS3D.c
- seq2svm/src/libRNAfold-2.4/ViennaRNA-1.4/Cluster/randseq.c
- seq2svm/src/libRNAfold-2.4/ViennaRNA-1.4/Cluster/statgeom.o
- seq2svm/src/libRNAfold-2.4/ViennaRNA-1.4/Cluster/treeplot.c
- seq2svm/src/libRNAfold-2.4/ViennaRNA-1.4/Cluster/AnalyseSeqs
- seq2svm/src/libRNAfold-2.4/ViennaRNA-1.4/Cluster/distance_matrix.c
- seq2svm/src/libRNAfold-2.4/ViennaRNA-1.4/Cluster/cluster.o
- seq2svm/src/libRNAfold-2.4/ViennaRNA-1.4/Cluster/utils.o
- seq2svm/src/libRNAfold-2.4/ViennaRNA-1.4/Cluster/AD_main.o
- seq2svm/src/libRNAfold-2.4/ViennaRNA-1.4/Cluster/treeplot.h
- seq2svm/src/libRNAfold-2.4/ViennaRNA-1.4/Cluster/AD_main.c
- seq2svm/src/libRNAfold-2.4/ViennaRNA-1.4/Cluster/AS_main.o
- seq2svm/src/libRNAfold-2.4/ViennaRNA-1.4/Cluster/AnalyseDists
- seq2svm/src/libRNAfold-2.4/ViennaRNA-1.4/Cluster/split.h
- seq2svm/src/libRNAfold-2.4/ViennaRNA-1.4/Cluster/split.o
- seq2svm/src/libRNAfold-2.4/ViennaRNA-1.4/Cluster/cluster.h
- seq2svm/src/libRNAfold-2.4/ViennaRNA-1.4/Cluster/StrEdit_CostMatrix.h
- seq2svm/src/libRNAfold-2.4/ViennaRNA-1.4/Cluster/split.c
- seq2svm/src/libRNAfold-2.4/ViennaRNA-1.4/Cluster/PS3D.o
- seq2svm/src/libRNAfold-2.4/ViennaRNA-1.4/Cluster/PS3D.h
- seq2svm/src/libRNAfold-2.4/ViennaRNA-1.4/Cluster/distance_matrix.o
- seq2svm/src/libRNAfold-2.4/ViennaRNA-1.4/Cluster/treeplot.o
- seq2svm/src/libRNAfold-2.4/ViennaRNA-1.4/Cluster/utils.h
- seq2svm/src/libRNAfold-2.4/ViennaRNA-1.4/Cluster/makefile
- seq2svm/src/libRNAfold-2.4/ViennaRNA-1.4/Cluster/cluster.c
- seq2svm/src/libRNAfold-2.4/ViennaRNA-1.4/Cluster/statgeom.h
- seq2svm/src/libRNAfold-2.4/ViennaRNA-1.4/Perl
- seq2svm/src/libRNAfold-2.4/ViennaRNA-1.4/Perl/ptr2array.i
- seq2svm/src/libRNAfold-2.4/ViennaRNA-1.4/Perl/RNA.pm
- seq2svm/src/libRNAfold-2.4/ViennaRNA-1.4/Perl/RNAfold.cgi
- seq2svm/src/libRNAfold-2.4/ViennaRNA-1.4/Perl/Makefile.PL
- seq2svm/src/libRNAfold-2.4/ViennaRNA-1.4/Perl/RNA.i
- seq2svm/src/libRNAfold-2.4/ViennaRNA-1.4/Perl/RNA_wrap.doc
- seq2svm/src/libRNAfold-2.4/ViennaRNA-1.4/Perl/test.pl
- seq2svm/src/libRNAfold-2.4/ViennaRNA-1.4/Perl/RNAfold.pl
- seq2svm/src/libRNAfold-2.4/ViennaRNA-1.4/Perl/RNA_wrap.c
- seq2svm/src/libRNAfold-2.4/ViennaRNA-1.4/Makefile.in
- seq2svm/src/libRNAfold-2.4/ViennaRNA-1.4/Makefile.am
- seq2svm/src/libRNAfold-2.4/ViennaRNA-1.4/CHANGES
- seq2svm/src/libRNAfold-2.4/ViennaRNA-1.4/CREDITS
- seq2svm/src/libRNAfold-2.4/ViennaRNA-1.4/man
- seq2svm/src/libRNAfold-2.4/ViennaRNA-1.4/man/RNApdist.man
- seq2svm/src/libRNAfold-2.4/ViennaRNA-1.4/man/RNAinverse.man
- seq2svm/src/libRNAfold-2.4/ViennaRNA-1.4/man/RNAeval.man
- seq2svm/src/libRNAfold-2.4/ViennaRNA-1.4/man/RNAheat.man
- seq2svm/src/libRNAfold-2.4/ViennaRNA-1.4/man/RNAlib.html
- seq2svm/src/libRNAfold-2.4/ViennaRNA-1.4/man/AnalyseSeqs.man
- seq2svm/src/libRNAfold-2.4/ViennaRNA-1.4/man/RNAlib.pdf
- seq2svm/src/libRNAfold-2.4/ViennaRNA-1.4/man/RNAdistance.man
- seq2svm/src/libRNAfold-2.4/ViennaRNA-1.4/man/RNAlib.texinfo
- seq2svm/src/libRNAfold-2.4/ViennaRNA-1.4/man/RNAfold.man
- seq2svm/src/libRNAfold-2.4/ViennaRNA-1.4/man/AnalyseDists.man
- seq2svm/src/libRNAfold-2.4/ViennaRNA-1.4/man/RNAlib.info
- seq2svm/src/libRNAfold-2.4/ViennaRNA-1.4/Subopt
- seq2svm/src/libRNAfold-2.4/ViennaRNA-1.4/Subopt/RNAsubopt.c
- seq2svm/src/libRNAfold-2.4/ViennaRNA-1.4/Subopt/RNAsubopt.man
- seq2svm/src/libRNAfold-2.4/ViennaRNA-1.4/Subopt/list.h
- seq2svm/src/libRNAfold-2.4/ViennaRNA-1.4/Subopt/list.o
- seq2svm/src/libRNAfold-2.4/ViennaRNA-1.4/Subopt/list.c
- seq2svm/src/libRNAfold-2.4/ViennaRNA-1.4/Subopt/fold.o
- seq2svm/src/libRNAfold-2.4/ViennaRNA-1.4/Subopt/RNAsubopt
- seq2svm/src/libRNAfold-2.4/ViennaRNA-1.4/Subopt/popt
- seq2svm/src/libRNAfold-2.4/ViennaRNA-1.4/Subopt/subopt.o
- seq2svm/src/libRNAfold-2.4/ViennaRNA-1.4/Subopt/popt.c
- seq2svm/src/libRNAfold-2.4/ViennaRNA-1.4/Subopt/RNAsubopt.o
- seq2svm/src/libRNAfold-2.4/ViennaRNA-1.4/Subopt/popt.o
- seq2svm/src/libRNAfold-2.4/ViennaRNA-1.4/Subopt/subopt.c
- seq2svm/src/libRNAfold-2.4/ViennaRNA-1.4/Subopt/makefile
- seq2svm/src/libRNAfold-2.4/ViennaRNA-1.4/H
- seq2svm/src/libRNAfold-2.4/ViennaRNA-1.4/H/pair_mat.h
- seq2svm/src/libRNAfold-2.4/ViennaRNA-1.4/H/profiledist.h
- seq2svm/src/libRNAfold-2.4/ViennaRNA-1.4/H/inverse.h
- seq2svm/src/libRNAfold-2.4/ViennaRNA-1.4/H/fold.h
- seq2svm/src/libRNAfold-2.4/ViennaRNA-1.4/H/fold_vars.h
- seq2svm/src/libRNAfold-2.4/ViennaRNA-1.4/H/stringdist.h
- seq2svm/src/libRNAfold-2.4/ViennaRNA-1.4/H/RNAstruct.h
- seq2svm/src/libRNAfold-2.4/ViennaRNA-1.4/H/part_func.h
- seq2svm/src/libRNAfold-2.4/ViennaRNA-1.4/H/treedist.h
- seq2svm/src/libRNAfold-2.4/ViennaRNA-1.4/H/energy_par.h
- seq2svm/src/libRNAfold-2.4/ViennaRNA-1.4/H/edit_cost.h
- seq2svm/src/libRNAfold-2.4/ViennaRNA-1.4/H/PS_dot.h
- seq2svm/src/libRNAfold-2.4/ViennaRNA-1.4/H/utils.h
- seq2svm/src/libRNAfold-2.4/ViennaRNA-1.4/H/dist_vars.h
- seq2svm/src/libRNAfold-2.4/ViennaRNA-1.4/H/energy_const.h
- seq2svm/src/libRNAfold-2.4/ViennaRNA-1.4/Makefile
- seq2svm/src/libRNAfold-2.4/ViennaRNA-1.4/COPYING
- seq2svm/src/libRNAfold-2.4/ViennaRNA-1.4/makefile.old
- seq2svm/src/libRNAfold-2.4/ViennaRNA-1.4/lib
- seq2svm/src/libRNAfold-2.4/ViennaRNA-1.4/lib/intloops.h
- seq2svm/src/libRNAfold-2.4/ViennaRNA-1.4/lib/main
- seq2svm/src/libRNAfold-2.4/ViennaRNA-1.4/lib/Makefile.in
- seq2svm/src/libRNAfold-2.4/ViennaRNA-1.4/lib/Makefile.am
- seq2svm/src/libRNAfold-2.4/ViennaRNA-1.4/lib/treedist.o
- seq2svm/src/libRNAfold-2.4/ViennaRNA-1.4/lib/fold_vars.c
- seq2svm/src/libRNAfold-2.4/ViennaRNA-1.4/lib/fold.c
- seq2svm/src/libRNAfold-2.4/ViennaRNA-1.4/lib/stringdist.o
- seq2svm/src/libRNAfold-2.4/ViennaRNA-1.4/lib/main.c
- seq2svm/src/libRNAfold-2.4/ViennaRNA-1.4/lib/dist_vars.o
- seq2svm/src/libRNAfold-2.4/ViennaRNA-1.4/lib/naview.c
- seq2svm/src/libRNAfold-2.4/ViennaRNA-1.4/lib/utils.o
- seq2svm/src/libRNAfold-2.4/ViennaRNA-1.4/lib/fold.o
- seq2svm/src/libRNAfold-2.4/ViennaRNA-1.4/lib/read_epars.c
- seq2svm/src/libRNAfold-2.4/ViennaRNA-1.4/lib/RNAstruct.o
- seq2svm/src/libRNAfold-2.4/ViennaRNA-1.4/lib/Makefile
- seq2svm/src/libRNAfold-2.4/ViennaRNA-1.4/lib/inverse.c
- seq2svm/src/libRNAfold-2.4/ViennaRNA-1.4/lib/.deps
- seq2svm/src/libRNAfold-2.4/ViennaRNA-1.4/lib/.deps/fold_vars.Po
- seq2svm/src/libRNAfold-2.4/ViennaRNA-1.4/lib/.deps/stringdist.Po
- seq2svm/src/libRNAfold-2.4/ViennaRNA-1.4/lib/.deps/ProfileDist.Po
- seq2svm/src/libRNAfold-2.4/ViennaRNA-1.4/lib/.deps/PS_dot.Po
- seq2svm/src/libRNAfold-2.4/ViennaRNA-1.4/lib/.deps/inverse.Po
- seq2svm/src/libRNAfold-2.4/ViennaRNA-1.4/lib/.deps/part_func.Po
- seq2svm/src/libRNAfold-2.4/ViennaRNA-1.4/lib/.deps/fold.Po
- seq2svm/src/libRNAfold-2.4/ViennaRNA-1.4/lib/.deps/utils.Po
- seq2svm/src/libRNAfold-2.4/ViennaRNA-1.4/lib/.deps/read_epars.Po
- seq2svm/src/libRNAfold-2.4/ViennaRNA-1.4/lib/.deps/energy_par.Po
- seq2svm/src/libRNAfold-2.4/ViennaRNA-1.4/lib/.deps/naview.Po
- seq2svm/src/libRNAfold-2.4/ViennaRNA-1.4/lib/.deps/RNAstruct.Po
- seq2svm/src/libRNAfold-2.4/ViennaRNA-1.4/lib/.deps/dist_vars.Po
- seq2svm/src/libRNAfold-2.4/ViennaRNA-1.4/lib/.deps/treedist.Po
- seq2svm/src/libRNAfold-2.4/ViennaRNA-1.4/lib/treedist.c
- seq2svm/src/libRNAfold-2.4/ViennaRNA-1.4/lib/RNAstruct.c
- seq2svm/src/libRNAfold-2.4/ViennaRNA-1.4/lib/PS_dot.c
- seq2svm/src/libRNAfold-2.4/ViennaRNA-1.4/lib/read_epars.o
- seq2svm/src/libRNAfold-2.4/ViennaRNA-1.4/lib/PS_dot.o
- seq2svm/src/libRNAfold-2.4/ViennaRNA-1.4/lib/ProfileDist.o
- seq2svm/src/libRNAfold-2.4/ViennaRNA-1.4/lib/dist_vars.c
- seq2svm/src/libRNAfold-2.4/ViennaRNA-1.4/lib/energy_par.c
- seq2svm/src/libRNAfold-2.4/ViennaRNA-1.4/lib/inverse.o
- seq2svm/src/libRNAfold-2.4/ViennaRNA-1.4/lib/part_func.c
- seq2svm/src/libRNAfold-2.4/ViennaRNA-1.4/lib/ProfileDist.c
- seq2svm/src/libRNAfold-2.4/ViennaRNA-1.4/lib/energy_par.o
- seq2svm/src/libRNAfold-2.4/ViennaRNA-1.4/lib/fold_vars.o
- seq2svm/src/libRNAfold-2.4/ViennaRNA-1.4/lib/libRNA.a
- seq2svm/src/libRNAfold-2.4/ViennaRNA-1.4/lib/utils.c
- seq2svm/src/libRNAfold-2.4/ViennaRNA-1.4/lib/makefile
- seq2svm/src/libRNAfold-2.4/ViennaRNA-1.4/lib/stringdist.c
- seq2svm/src/libRNAfold-2.4/ViennaRNA-1.4/lib/part_func.o
- seq2svm/src/libRNAfold-2.4/ViennaRNA-1.4/lib/naview.o
- seq2svm/src/libRNAfold-2.4/ViennaRNA-1.4/vienna13.par
- seq2svm/src/libRNAfold-2.4/ViennaRNA-1.4/Progs
- seq2svm/src/libRNAfold-2.4/ViennaRNA-1.4/Progs/RNAheat
- seq2svm/src/libRNAfold-2.4/ViennaRNA-1.4/Progs/Makefile.in
- seq2svm/src/libRNAfold-2.4/ViennaRNA-1.4/Progs/Makefile.am
- seq2svm/src/libRNAfold-2.4/ViennaRNA-1.4/Progs/RNAinverse.c
- seq2svm/src/libRNAfold-2.4/ViennaRNA-1.4/Progs/RNAdistance
- seq2svm/src/libRNAfold-2.4/ViennaRNA-1.4/Progs/RNAheat.c
- seq2svm/src/libRNAfold-2.4/ViennaRNA-1.4/Progs/RNAeval.c
- seq2svm/src/libRNAfold-2.4/ViennaRNA-1.4/Progs/Makefile
- seq2svm/src/libRNAfold-2.4/ViennaRNA-1.4/Progs/RNAinverse
- seq2svm/src/libRNAfold-2.4/ViennaRNA-1.4/Progs/.deps
- seq2svm/src/libRNAfold-2.4/ViennaRNA-1.4/Progs/.deps/RNAinverse.Po
[truncated: 1,054 more entries]
