# Supplementary material for: Improving model predictions for RNA interference activities that use support vector machine regression by combining and filtering features
Source: BMC Bioinformatics. 2007 Jun 6;8:182. doi: 10.1186/1471-2105-8-182 (PMC1906837; doi:10.1186/1471-2105-8-182)
Supplement: Additional file 7 — seq2svm_0.3. An GNU platform deployable GPL code base for performing SVM modeling on small RNA sequences, with examples. Deploy by unzipping, untarring, and building with configure and make. See the included readme files. Updated versions will be available at . [file 1471-2105-8-182-S7.gz › seq2svm/examples/out_mod_opt_test]

num rows = 2431
num_elements = 206635
num rows = 2431
num_elements = 206635
num rows = 2431
num_elements = 206635
0.0001	0	1	0	0.01	1	3	2	
num rows = 2187
num_elements = 185895
num rows = 244
num_elements = 20740
......*
optimization finished, #iter = 6019
nu = 0.430143
obj = -81.723150, rho = -0.688001
nSV = 1110, nBSV = 772
i = 1	 corr = 0.590888
num rows = 2188
num_elements = 185980
num rows = 243
num_elements = 20655
......*
optimization finished, #iter = 6368
nu = 0.433266
obj = -82.787747, rho = -0.690054
nSV = 1127, nBSV = 768
i = 2	 corr = 0.620932
num rows = 2188
num_elements = 185980
num rows = 243
num_elements = 20655
......*
optimization finished, #iter = 6344
nu = 0.431218
obj = -83.187810, rho = -0.690610
nSV = 1126, nBSV = 775
i = 3	 corr = 0.624847
num rows = 2188
num_elements = 185980
num rows = 243
num_elements = 20655
.....*
optimization finished, #iter = 5819
nu = 0.429342
obj = -83.794537, rho = -0.689856
nSV = 1112, nBSV = 779
i = 4	 corr = 0.655364
num rows = 2188
num_elements = 185980
num rows = 243
num_elements = 20655
......*
optimization finished, #iter = 6212
nu = 0.438267
obj = -84.955153, rho = -0.689648
nSV = 1134, nBSV = 789
i = 5	 corr = 0.714343
num rows = 2188
num_elements = 185980
num rows = 243
num_elements = 20655
......*
optimization finished, #iter = 6151
nu = 0.435803
obj = -82.918505, rho = -0.690249
nSV = 1133, nBSV = 785
i = 6	 corr = 0.625396
num rows = 2188
num_elements = 185980
num rows = 243
num_elements = 20655
......*
optimization finished, #iter = 6033
nu = 0.437310
obj = -83.222392, rho = -0.689116
nSV = 1134, nBSV = 791
i = 7	 corr = 0.616644
num rows = 2188
num_elements = 185980
num rows = 243
num_elements = 20655
......*
optimization finished, #iter = 6184
nu = 0.434741
obj = -83.440663, rho = -0.689606
nSV = 1131, nBSV = 777
i = 8	 corr = 0.654239
num rows = 2188
num_elements = 185980
num rows = 243
num_elements = 20655
......*
optimization finished, #iter = 6353
nu = 0.430523
obj = -83.285793, rho = -0.690870
nSV = 1120, nBSV = 765
i = 9	 corr = 0.648188
num rows = 2188
num_elements = 185980
num rows = 243
num_elements = 20655
.....*
optimization finished, #iter = 5475
nu = 0.430461
obj = -84.466969, rho = -0.690285
nSV = 1109, nBSV = 791
i = 10	 corr = 0.681899
ave corr = 0.711464
0.0011	0	1	0	0.01	1	3	2	
num rows = 2187
num_elements = 185895
num rows = 244
num_elements = 20740
....*
optimization finished, #iter = 4128
nu = 0.429157
obj = -81.722693, rho = -0.687998
nSV = 1105, nBSV = 769
i = 1	 corr = 0.590914
num rows = 2188
num_elements = 185980
num rows = 243
num_elements = 20655
....*
optimization finished, #iter = 4236
nu = 0.432251
obj = -82.787200, rho = -0.690049
nSV = 1124, nBSV = 764
i = 2	 corr = 0.620948
num rows = 2188
num_elements = 185980
num rows = 243
num_elements = 20655
....*
optimization finished, #iter = 4224
nu = 0.430296
obj = -83.187308, rho = -0.690612
nSV = 1123, nBSV = 774
i = 3	 corr = 0.624864
num rows = 2188
num_elements = 185980
num rows = 243
num_elements = 20655
...*
optimization finished, #iter = 3992
nu = 0.428273
obj = -83.794060, rho = -0.689852
nSV = 1112, nBSV = 778
i = 4	 corr = 0.655357
num rows = 2188
num_elements = 185980
num rows = 243
num_elements = 20655
....*
optimization finished, #iter = 4185
nu = 0.437197
obj = -84.954633, rho = -0.689660
nSV = 1129, nBSV = 785
i = 5	 corr = 0.714482
num rows = 2188
num_elements = 185980
num rows = 243
num_elements = 20655
....*
optimization finished, #iter = 4157
nu = 0.434778
obj = -82.917995, rho = -0.690242
nSV = 1131, nBSV = 782
i = 6	 corr = 0.625324
num rows = 2188
num_elements = 185980
num rows = 243
num_elements = 20655
....*
optimization finished, #iter = 4120
nu = 0.436281
obj = -83.221934, rho = -0.689112
nSV = 1131, nBSV = 789
i = 7	 corr = 0.616693
num rows = 2188
num_elements = 185980
num rows = 243
num_elements = 20655
....*
optimization finished, #iter = 4205
nu = 0.433729
obj = -83.440151, rho = -0.689589
nSV = 1128, nBSV = 774
i = 8	 corr = 0.654227
num rows = 2188
num_elements = 185980
num rows = 243
num_elements = 20655
....*
optimization finished, #iter = 4219
nu = 0.429434
obj = -83.285258, rho = -0.690891
nSV = 1117, nBSV = 762
i = 9	 corr = 0.648219
num rows = 2188
num_elements = 185980
num rows = 243
num_elements = 20655
...*
optimization finished, #iter = 3788
nu = 0.429611
obj = -84.466555, rho = -0.690289
nSV = 1108, nBSV = 789
i = 10	 corr = 0.681891
ave corr = 0.711481
0.0021	0	1	0	0.01	1	3	2	
num rows = 2187
num_elements = 185895
num rows = 244
num_elements = 20740
...*
optimization finished, #iter = 3592
nu = 0.428002
obj = -81.721294, rho = -0.688002
nSV = 1101, nBSV = 766
i = 1	 corr = 0.590809
num rows = 2188
num_elements = 185980
num rows = 243
num_elements = 20655
...*
optimization finished, #iter = 3727
nu = 0.431285
obj = -82.785923, rho = -0.690061
nSV = 1122, nBSV = 761
i = 2	 corr = 0.620989
num rows = 2188
num_elements = 185980
num rows = 243
num_elements = 20655
...*
optimization finished, #iter = 3688
nu = 0.429291
obj = -83.185940, rho = -0.690590
nSV = 1121, nBSV = 773
i = 3	 corr = 0.624809
num rows = 2188
num_elements = 185980
num rows = 243
num_elements = 20655
...*
optimization finished, #iter = 3556
nu = 0.427258
obj = -83.792961, rho = -0.689874
nSV = 1110, nBSV = 771
i = 4	 corr = 0.655287
num rows = 2188
num_elements = 185980
num rows = 243
num_elements = 20655
...*
optimization finished, #iter = 3713
nu = 0.436195
obj = -84.953452, rho = -0.689666
nSV = 1127, nBSV = 785
i = 5	 corr = 0.714509
num rows = 2188
num_elements = 185980
num rows = 243
num_elements = 20655
...*
optimization finished, #iter = 3664
nu = 0.433728
obj = -82.916680, rho = -0.690256
nSV = 1129, nBSV = 781
i = 6	 corr = 0.625277
num rows = 2188
num_elements = 185980
num rows = 243
num_elements = 20655
...*
optimization finished, #iter = 3637
nu = 0.435254
obj = -83.220717, rho = -0.689133
nSV = 1129, nBSV = 787
i = 7	 corr = 0.616637
num rows = 2188
num_elements = 185980
num rows = 243
num_elements = 20655
...*
optimization finished, #iter = 3719
nu = 0.432723
obj = -83.438875, rho = -0.689597
nSV = 1127, nBSV = 771
i = 8	 corr = 0.654382
num rows = 2188
num_elements = 185980
num rows = 243
num_elements = 20655
...*
optimization finished, #iter = 3664
nu = 0.428215
obj = -83.283773, rho = -0.690869
nSV = 1116, nBSV = 760
i = 9	 corr = 0.648133
num rows = 2188
num_elements = 185980
num rows = 243
num_elements = 20655
...*
optimization finished, #iter = 3352
nu = 0.428698
obj = -84.465478, rho = -0.690267
nSV = 1105, nBSV = 784
i = 10	 corr = 0.682005
ave corr = 0.711484
0.0031	0	1	0	0.01	1	3	2	
num rows = 2187
num_elements = 185895
num rows = 244
num_elements = 20740
...*
optimization finished, #iter = 3322
nu = 0.427000
obj = -81.719329, rho = -0.687970
nSV = 1099, nBSV = 766
i = 1	 corr = 0.590739
num rows = 2188
num_elements = 185980
num rows = 243
num_elements = 20655
...*
optimization finished, #iter = 3418
nu = 0.430285
obj = -82.783914, rho = -0.690064
nSV = 1121, nBSV = 759
i = 2	 corr = 0.621128
num rows = 2188
num_elements = 185980
num rows = 243
num_elements = 20655
...*
optimization finished, #iter = 3426
nu = 0.428463
obj = -83.184153, rho = -0.690582
nSV = 1122, nBSV = 772
i = 3	 corr = 0.625035
num rows = 2188
num_elements = 185980
num rows = 243
num_elements = 20655
...*
optimization finished, #iter = 3255
nu = 0.426038
obj = -83.790934, rho = -0.689876
nSV = 1106, nBSV = 771
i = 4	 corr = 0.655419
num rows = 2188
num_elements = 185980
num rows = 243
num_elements = 20655
...*
optimization finished, #iter = 3388
nu = 0.434972
obj = -84.951194, rho = -0.689652
nSV = 1125, nBSV = 784
i = 5	 corr = 0.714374
num rows = 2188
num_elements = 185980
num rows = 243
num_elements = 20655
...*
optimization finished, #iter = 3375
nu = 0.432652
obj = -82.914603, rho = -0.690231
nSV = 1127, nBSV = 778
i = 6	 corr = 0.625439
num rows = 2188
num_elements = 185980
num rows = 243
num_elements = 20655
...*
optimization finished, #iter = 3354
nu = 0.434185
obj = -83.218773, rho = -0.689127
nSV = 1128, nBSV = 786
i = 7	 corr = 0.616587
num rows = 2188
num_elements = 185980
num rows = 243
num_elements = 20655
...*
optimization finished, #iter = 3415
nu = 0.431695
obj = -83.436772, rho = -0.689601
nSV = 1125, nBSV = 766
i = 8	 corr = 0.654077
num rows = 2188
num_elements = 185980
num rows = 243
num_elements = 20655
...*
optimization finished, #iter = 3350
nu = 0.427045
obj = -83.281419, rho = -0.690908
nSV = 1112, nBSV = 758
i = 9	 corr = 0.648158
num rows = 2188
num_elements = 185980
num rows = 243
num_elements = 20655
...*
optimization finished, #iter = 3104
nu = 0.427790
obj = -84.463802, rho = -0.690301
nSV = 1103, nBSV = 782
i = 10	 corr = 0.682174
ave corr = 0.71153
0.0041	0	1	0	0.01	1	3	2	
num rows = 2187
num_elements = 185895
num rows = 244
num_elements = 20740
...*
optimization finished, #iter = 3146
nu = 0.426021
obj = -81.716904, rho = -0.687988
nSV = 1096, nBSV = 763
i = 1	 corr = 0.590749
num rows = 2188
num_elements = 185980
num rows = 243
num_elements = 20655
...*
optimization finished, #iter = 3156
nu = 0.428989
obj = -82.780386, rho = -0.690022
nSV = 1116, nBSV = 756
i = 2	 corr = 0.621277
num rows = 2188
num_elements = 185980
num rows = 243
num_elements = 20655
...*
optimization finished, #iter = 3189
nu = 0.427354
obj = -83.181026, rho = -0.690529
nSV = 1121, nBSV = 768
i = 3	 corr = 0.624918
num rows = 2188
num_elements = 185980
num rows = 243
num_elements = 20655
...*
optimization finished, #iter = 3028
nu = 0.424755
obj = -83.787842, rho = -0.689877
nSV = 1105, nBSV = 769
i = 4	 corr = 0.655649
num rows = 2188
num_elements = 185980
num rows = 243
num_elements = 20655
...*
optimization finished, #iter = 3193
nu = 0.433924
obj = -84.948483, rho = -0.689681
nSV = 1124, nBSV = 781
i = 5	 corr = 0.714644
num rows = 2188
num_elements = 185980
num rows = 243
num_elements = 20655
...*
optimization finished, #iter = 3184
nu = 0.431724
obj = -82.912075, rho = -0.690224
nSV = 1126, nBSV = 774
i = 6	 corr = 0.625253
num rows = 2188
num_elements = 185980
num rows = 243
num_elements = 20655
...*
optimization finished, #iter = 3166
nu = 0.433225
obj = -83.216367, rho = -0.689089
nSV = 1127, nBSV = 785
i = 7	 corr = 0.616728
num rows = 2188
num_elements = 185980
num rows = 243
num_elements = 20655
...*
optimization finished, #iter = 3189
nu = 0.430525
obj = -83.433708, rho = -0.689533
nSV = 1125, nBSV = 766
i = 8	 corr = 0.654283
num rows = 2188
num_elements = 185980
num rows = 243
num_elements = 20655
...*
optimization finished, #iter = 3163
nu = 0.426034
obj = -83.278851, rho = -0.690903
nSV = 1111, nBSV = 754
i = 9	 corr = 0.648296
num rows = 2188
num_elements = 185980
num rows = 243
num_elements = 20655
..*
optimization finished, #iter = 2920
nu = 0.426793
obj = -84.461266, rho = -0.690315
nSV = 1098, nBSV = 784
i = 10	 corr = 0.682095
ave corr = 0.711599
0.0051	0	1	0	0.01	1	3	2	
num rows = 2187
num_elements = 185895
num rows = 244
num_elements = 20740
...*
optimization finished, #iter = 3006
nu = 0.424997
obj = -81.713764, rho = -0.687969
nSV = 1096, nBSV = 761
i = 1	 corr = 0.590785
num rows = 2188
num_elements = 185980
num rows = 243
num_elements = 20655
...*
optimization finished, #iter = 3034
nu = 0.428214
obj = -82.777652, rho = -0.690043
nSV = 1113, nBSV = 753
i = 2	 corr = 0.621042
num rows = 2188
num_elements = 185980
num rows = 243
num_elements = 20655
...*
optimization finished, #iter = 3024
nu = 0.426351
obj = -83.177450, rho = -0.690508
nSV = 1119, nBSV = 764
i = 3	 corr = 0.625036
num rows = 2188
num_elements = 185980
num rows = 243
num_elements = 20655
..*
optimization finished, #iter = 2909
nu = 0.423910
obj = -83.785283, rho = -0.689911
nSV = 1103, nBSV = 766
i = 4	 corr = 0.655233
num rows = 2188
num_elements = 185980
num rows = 243
num_elements = 20655
...*
optimization finished, #iter = 3012
nu = 0.432644
obj = -84.944349, rho = -0.689726
nSV = 1120, nBSV = 777
i = 5	 corr = 0.714466
num rows = 2188
num_elements = 185980
num rows = 243
num_elements = 20655
...*
optimization finished, #iter = 3034
nu = 0.430719
obj = -82.908923, rho = -0.690233
nSV = 1123, nBSV = 771
i = 6	 corr = 0.624761
num rows = 2188
num_elements = 185980
num rows = 243
num_elements = 20655
..*
optimization finished, #iter = 2991
nu = 0.432048
obj = -83.212588, rho = -0.689083
nSV = 1124, nBSV = 782
i = 7	 corr = 0.617095
num rows = 2188
num_elements = 185980
num rows = 243
num_elements = 20655
...*
optimization finished, #iter = 3037
nu = 0.429551
obj = -83.430395, rho = -0.689529
nSV = 1125, nBSV = 764
i = 8	 corr = 0.654124
num rows = 2188
num_elements = 185980
num rows = 243
num_elements = 20655
...*
optimization finished, #iter = 3029
nu = 0.425069
obj = -83.275991, rho = -0.690989
nSV = 1110, nBSV = 751
i = 9	 corr = 0.648233
num rows = 2188
num_elements = 185980
num rows = 243
num_elements = 20655
..*
optimization finished, #iter = 2794
nu = 0.425882
obj = -84.458408, rho = -0.690316
nSV = 1094, nBSV = 782
i = 10	 corr = 0.682128
ave corr = 0.711503
0.0061	0	1	0	0.01	1	3	2	
num rows = 2187
num_elements = 185895
num rows = 244
num_elements = 20740
..*
optimization finished, #iter = 2870
nu = 0.423807
obj = -81.709325, rho = -0.687996
nSV = 1096, nBSV = 758
i = 1	 corr = 0.590842
num rows = 2188
num_elements = 185980
num rows = 243
num_elements = 20655
..*
optimization finished, #iter = 2852
nu = 0.426743
obj = -82.771736, rho = -0.690042
nSV = 1113, nBSV = 750
i = 2	 corr = 0.620875
num rows = 2188
num_elements = 185980
num rows = 243
num_elements = 20655
..*
optimization finished, #iter = 2900
nu = 0.425457
obj = -83.173552, rho = -0.690527
nSV = 1116, nBSV = 761
i = 3	 corr = 0.624763
num rows = 2188
num_elements = 185980
num rows = 243
num_elements = 20655
..*
optimization finished, #iter = 2778
nu = 0.422795
obj = -83.781227, rho = -0.689915
nSV = 1102, nBSV = 763
i = 4	 corr = 0.655679
num rows = 2188
num_elements = 185980
num rows = 243
num_elements = 20655
..*
optimization finished, #iter = 2904
nu = 0.431677
obj = -84.940733, rho = -0.689638
nSV = 1118, nBSV = 775
i = 5	 corr = 0.714745
num rows = 2188
num_elements = 185980
num rows = 243
num_elements = 20655
..*
optimization finished, #iter = 2874
nu = 0.429430
obj = -82.903854, rho = -0.690279
nSV = 1116, nBSV = 767
i = 6	 corr = 0.624987
num rows = 2188
num_elements = 185980
num rows = 243
num_elements = 20655
..*
optimization finished, #iter = 2866
nu = 0.431008
obj = -83.208587, rho = -0.689180
nSV = 1117, nBSV = 776
i = 7	 corr = 0.616643
num rows = 2188
num_elements = 185980
num rows = 243
num_elements = 20655
..*
optimization finished, #iter = 2913
nu = 0.428526
obj = -83.426406, rho = -0.689596
nSV = 1123, nBSV = 764
i = 8	 corr = 0.654304
num rows = 2188
num_elements = 185980
num rows = 243
num_elements = 20655
..*
optimization finished, #iter = 2832
nu = 0.423361
obj = -83.269522, rho = -0.690904
nSV = 1106, nBSV = 746
i = 9	 corr = 0.648194
num rows = 2188
num_elements = 185980
num rows = 243
num_elements = 20655
..*
optimization finished, #iter = 2698
nu = 0.425045
obj = -84.455183, rho = -0.690299
nSV = 1092, nBSV = 780
i = 10	 corr = 0.682614
ave corr = 0.711626
0.0071	0	1	0	0.01	1	3	2	
num rows = 2187
num_elements = 185895
num rows = 244
num_elements = 20740
..*
optimization finished, #iter = 2780
nu = 0.422822
obj = -81.705143, rho = -0.687956
nSV = 1095, nBSV = 754
i = 1	 corr = 0.590002
num rows = 2188
num_elements = 185980
num rows = 243
num_elements = 20655
..*
optimization finished, #iter = 2744
nu = 0.425678
obj = -82.766402, rho = -0.690005
nSV = 1111, nBSV = 750
i = 2	 corr = 0.621056
num rows = 2188
num_elements = 185980
num rows = 243
num_elements = 20655
..*
optimization finished, #iter = 2782
nu = 0.424345
obj = -83.168299, rho = -0.690505
nSV = 1111, nBSV = 758
i = 3	 corr = 0.625537
num rows = 2188
num_elements = 185980
num rows = 243
num_elements = 20655
..*
optimization finished, #iter = 2631
nu = 0.421262
obj = -83.774459, rho = -0.689961
nSV = 1094, nBSV = 759
i = 4	 corr = 0.65542
num rows = 2188
num_elements = 185980
num rows = 243
num_elements = 20655
..*
optimization finished, #iter = 2826
nu = 0.430862
obj = -84.937268, rho = -0.689744
nSV = 1117, nBSV = 772
i = 5	 corr = 0.714995
num rows = 2188
num_elements = 185980
num rows = 243
num_elements = 20655
..*
optimization finished, #iter = 2757
nu = 0.428272
obj = -82.898471, rho = -0.690310
nSV = 1114, nBSV = 762
i = 6	 corr = 0.625521
num rows = 2188
num_elements = 185980
num rows = 243
num_elements = 20655
..*
optimization finished, #iter = 2749
nu = 0.429851
obj = -83.203307, rho = -0.689044
nSV = 1116, nBSV = 775
i = 7	 corr = 0.616945
num rows = 2188
num_elements = 185980
num rows = 243
num_elements = 20655
..*
optimization finished, #iter = 2778
nu = 0.427239
obj = -83.420384, rho = -0.689590
nSV = 1118, nBSV = 762
i = 8	 corr = 0.654257
num rows = 2188
num_elements = 185980
num rows = 243
num_elements = 20655
..*
optimization finished, #iter = 2757
nu = 0.422558
obj = -83.266067, rho = -0.690913
nSV = 1103, nBSV = 742
i = 9	 corr = 0.64859
num rows = 2188
num_elements = 185980
num rows = 243
num_elements = 20655
..*
optimization finished, #iter = 2628
nu = 0.424353
obj = -84.451958, rho = -0.690351
nSV = 1092, nBSV = 779
i = 10	 corr = 0.682439
ave corr = 0.71172
0.0081	0	1	0	0.01	1	3	2	
num rows = 2187
num_elements = 185895
num rows = 244
num_elements = 20740
..*
optimization finished, #iter = 2670
nu = 0.421554
obj = -81.698353, rho = -0.688019
nSV = 1091, nBSV = 751
i = 1	 corr = 0.591036
num rows = 2188
num_elements = 185980
num rows = 243
num_elements = 20655
..*
optimization finished, #iter = 2702
nu = 0.425211
obj = -82.763857, rho = -0.689968
nSV = 1111, nBSV = 750
i = 2	 corr = 0.621441
num rows = 2188
num_elements = 185980
num rows = 243
num_elements = 20655
..*
optimization finished, #iter = 2669
nu = 0.423119
obj = -83.161635, rho = -0.690465
nSV = 1108, nBSV = 754
i = 3	 corr = 0.625198
num rows = 2188
num_elements = 185980
num rows = 243
num_elements = 20655
..*
optimization finished, #iter = 2561
nu = 0.420418
obj = -83.770303, rho = -0.689985
nSV = 1092, nBSV = 757
i = 4	 corr = 0.65529
num rows = 2188
num_elements = 185980
num rows = 243
num_elements = 20655
..*
optimization finished, #iter = 2687
nu = 0.429254
obj = -84.929096, rho = -0.689610
nSV = 1115, nBSV = 768
i = 5	 corr = 0.714943
num rows = 2188
num_elements = 185980
num rows = 243
num_elements = 20655
..*
optimization finished, #iter = 2692
nu = 0.427513
obj = -82.894644, rho = -0.690309
nSV = 1113, nBSV = 758
i = 6	 corr = 0.624261
num rows = 2188
num_elements = 185980
num rows = 243
num_elements = 20655
..*
optimization finished, #iter = 2681
nu = 0.429048
obj = -83.199433, rho = -0.689089
nSV = 1113, nBSV = 773
i = 7	 corr = 0.616346
num rows = 2188
num_elements = 185980
num rows = 243
num_elements = 20655
..*
optimization finished, #iter = 2682
nu = 0.426125
obj = -83.414432, rho = -0.689534
nSV = 1115, nBSV = 760
i = 8	 corr = 0.65432
num rows = 2188
num_elements = 185980
num rows = 243
num_elements = 20655
..*
optimization finished, #iter = 2667
nu = 0.421519
obj = -83.260964, rho = -0.690858
nSV = 1099, nBSV = 738
i = 9	 corr = 0.648473
num rows = 2188
num_elements = 185980
num rows = 243
num_elements = 20655
..*
optimization finished, #iter = 2533
nu = 0.423246
obj = -84.446346, rho = -0.690458
nSV = 1086, nBSV = 777
i = 10	 corr = 0.682442
ave corr = 0.711619
0.0091	0	1	0	0.01	1	3	2	
num rows = 2187
num_elements = 185895
num rows = 244
num_elements = 20740
..*
optimization finished, #iter = 2632
nu = 0.421036
obj = -81.695333, rho = -0.687965
nSV = 1091, nBSV = 749
i = 1	 corr = 0.589837
num rows = 2188
num_elements = 185980
num rows = 243
num_elements = 20655
..*
optimization finished, #iter = 2618
nu = 0.424138
obj = -82.757825, rho = -0.689984
nSV = 1107, nBSV = 750
i = 2	 corr = 0.621751
num rows = 2188
num_elements = 185980
num rows = 243
num_elements = 20655
..*
optimization finished, #iter = 2609
nu = 0.422387
obj = -83.157056, rho = -0.690557
nSV = 1106, nBSV = 753
i = 3	 corr = 0.625218
num rows = 2188
num_elements = 185980
num rows = 243
num_elements = 20655
..*
optimization finished, #iter = 2479
nu = 0.419302
obj = -83.764126, rho = -0.689897
nSV = 1089, nBSV = 754
i = 4	 corr = 0.655543
num rows = 2188
num_elements = 185980
num rows = 243
num_elements = 20655
..*
optimization finished, #iter = 2633
nu = 0.428547
obj = -84.925329, rho = -0.689636
nSV = 1115, nBSV = 766
i = 5	 corr = 0.714803
num rows = 2188
num_elements = 185980
num rows = 243
num_elements = 20655
..*
optimization finished, #iter = 2615
nu = 0.426491
obj = -82.888980, rho = -0.690310
nSV = 1112, nBSV = 757
i = 6	 corr = 0.62559
num rows = 2188
num_elements = 185980
num rows = 243
num_elements = 20655
..*
optimization finished, #iter = 2602
nu = 0.427974
obj = -83.193459, rho = -0.689130
nSV = 1111, nBSV = 772
i = 7	 corr = 0.616853
num rows = 2188
num_elements = 185980
num rows = 243
num_elements = 20655
..*
optimization finished, #iter = 2613
nu = 0.425200
obj = -83.408946, rho = -0.689529
nSV = 1113, nBSV = 760
i = 8	 corr = 0.654872
num rows = 2188
num_elements = 185980
num rows = 243
num_elements = 20655
..*
optimization finished, #iter = 2583
nu = 0.420389
obj = -83.254893, rho = -0.690944
nSV = 1099, nBSV = 737
i = 9	 corr = 0.648786
num rows = 2188
num_elements = 185980
num rows = 243
num_elements = 20655
..*
optimization finished, #iter = 2489
nu = 0.422645
obj = -84.443090, rho = -0.690382
nSV = 1086, nBSV = 776
i = 10	 corr = 0.681883
ave corr = 0.711702
kernel_type = 2	svm_type = 3	svm_degree = 1	svm_gamma = 0.01	svm_coef0 = 0	svm_cost = 1	svm_nu = 0	epsilon = 0.0001	correlation = 0.711464	err squared = 0.0260425
kernel_type = 2	svm_type = 3	svm_degree = 1	svm_gamma = 0.01	svm_coef0 = 0	svm_cost = 1	svm_nu = 0	epsilon = 0.0011	correlation = 0.711481	err squared = 0.0260418
kernel_type = 2	svm_type = 3	svm_degree = 1	svm_gamma = 0.01	svm_coef0 = 0	svm_cost = 1	svm_nu = 0	epsilon = 0.0021	correlation = 0.711484	err squared = 0.0260412
kernel_type = 2	svm_type = 3	svm_degree = 1	svm_gamma = 0.01	svm_coef0 = 0	svm_cost = 1	svm_nu = 0	epsilon = 0.0031	correlation = 0.71153	err squared = 0.0260393
kernel_type = 2	svm_type = 3	svm_degree = 1	svm_gamma = 0.01	svm_coef0 = 0	svm_cost = 1	svm_nu = 0	epsilon = 0.0041	correlation = 0.711599	err squared = 0.0260361
kernel_type = 2	svm_type = 3	svm_degree = 1	svm_gamma = 0.01	svm_coef0 = 0	svm_cost = 1	svm_nu = 0	epsilon = 0.0051	correlation = 0.711503	err squared = 0.0260408
kernel_type = 2	svm_type = 3	svm_degree = 1	svm_gamma = 0.01	svm_coef0 = 0	svm_cost = 1	svm_nu = 0	epsilon = 0.0061	correlation = 0.711626	err squared = 0.0260351
kernel_type = 2	svm_type = 3	svm_degree = 1	svm_gamma = 0.01	svm_coef0 = 0	svm_cost = 1	svm_nu = 0	epsilon = 0.0071	correlation = 0.71172	err squared = 0.0260295
kernel_type = 2	svm_type = 3	svm_degree = 1	svm_gamma = 0.01	svm_coef0 = 0	svm_cost = 1	svm_nu = 0	epsilon = 0.0081	correlation = 0.711619	err squared = 0.0260347
kernel_type = 2	svm_type = 3	svm_degree = 1	svm_gamma = 0.01	svm_coef0 = 0	svm_cost = 1	svm_nu = 0	epsilon = 0.0091	correlation = 0.711702	err squared = 0.0260304
Model Optimization by CV done
