# Supplementary material for: Improving model predictions for RNA interference activities that use support vector machine regression by combining and filtering features
Source: BMC Bioinformatics. 2007 Jun 6;8:182. doi: 10.1186/1471-2105-8-182 (PMC1906837; doi:10.1186/1471-2105-8-182)
Supplement: Additional file 7 — seq2svm_0.3. An GNU platform deployable GPL code base for performing SVM modeling on small RNA sequences, with examples. Deploy by unzipping, untarring, and building with configure and make. See the included readme files. Updated versions will be available at . [file 1471-2105-8-182-S7.gz › seq2svm/examples/out_filter_cv_test]

num rows = 2431
num_elements = 206635
num rows = 2431
num_elements = 206635
num rows = 2431
num_elements = 206635
num rows = 2187
num_elements = 185895
num rows = 244
num_elements = 20740
..*
optimization finished, #iter = 2555
nu = 0.419933
obj = -81.688287, rho = -0.687900
nSV = 1087, nBSV = 747
test.count = 84	i = 1	 corr = 0.590673
num rows = 2188
num_elements = 185980
num rows = 243
num_elements = 20655
..*
optimization finished, #iter = 2506
nu = 0.422553
obj = -82.747165, rho = -0.689987
nSV = 1105, nBSV = 747
test.count = 84	i = 2	 corr = 0.62103
num rows = 2188
num_elements = 185980
num rows = 243
num_elements = 20655
..*
optimization finished, #iter = 2528
nu = 0.421149
obj = -83.149193, rho = -0.690557
nSV = 1105, nBSV = 753
test.count = 84	i = 3	 corr = 0.625293
num rows = 2188
num_elements = 185980
num rows = 243
num_elements = 20655
..*
optimization finished, #iter = 2400
nu = 0.418038
obj = -83.756669, rho = -0.689919
nSV = 1082, nBSV = 753
test.count = 84	i = 4	 corr = 0.655653
num rows = 2188
num_elements = 185980
num rows = 243
num_elements = 20655
..*
optimization finished, #iter = 2545
nu = 0.427219
obj = -84.917124, rho = -0.689686
nSV = 1115, nBSV = 765
test.count = 84	i = 5	 corr = 0.714285
num rows = 2188
num_elements = 185980
num rows = 243
num_elements = 20655
..*
optimization finished, #iter = 2550
nu = 0.425522
obj = -82.883004, rho = -0.690231
nSV = 1107, nBSV = 757
test.count = 84	i = 6	 corr = 0.625122
num rows = 2188
num_elements = 185980
num rows = 243
num_elements = 20655
..*
optimization finished, #iter = 2540
nu = 0.427041
obj = -83.187652, rho = -0.689059
nSV = 1110, nBSV = 771
test.count = 84	i = 7	 corr = 0.616808
num rows = 2188
num_elements = 185980
num rows = 243
num_elements = 20655
..*
optimization finished, #iter = 2539
nu = 0.424161
obj = -83.402105, rho = -0.689590
nSV = 1110, nBSV = 758
test.count = 84	i = 8	 corr = 0.654706
num rows = 2188
num_elements = 185980
num rows = 243
num_elements = 20655
..*
optimization finished, #iter = 2512
nu = 0.419285
obj = -83.248456, rho = -0.690954
nSV = 1097, nBSV = 736
test.count = 84	i = 9	 corr = 0.648121
num rows = 2188
num_elements = 185980
num rows = 243
num_elements = 20655
..*
optimization finished, #iter = 2387
nu = 0.421154
obj = -84.433411, rho = -0.690218
nSV = 1086, nBSV = 770
test.count = 84	i = 10	 corr = 0.681668
TEST = 0 AVE CORR = 0.711503
ave count = 84

num rows = 2187
num_elements = 137781
num rows = 244
num_elements = 15372
..*
optimization finished, #iter = 2172
nu = 0.447633
obj = -90.002687, rho = -0.688747
nSV = 1091, nBSV = 869
test.count = 62	i = 1	 corr = 0.601056
num rows = 2188
num_elements = 137844
num rows = 243
num_elements = 15309
..*
optimization finished, #iter = 2202
nu = 0.449715
obj = -90.144694, rho = -0.692078
nSV = 1103, nBSV = 871
test.count = 62	i = 2	 corr = 0.621573
num rows = 2188
num_elements = 140032
num rows = 243
num_elements = 15552
..*
optimization finished, #iter = 2173
nu = 0.447259
obj = -90.585143, rho = -0.688849
nSV = 1089, nBSV = 867
test.count = 63	i = 3	 corr = 0.612464
num rows = 2188
num_elements = 150972
num rows = 243
num_elements = 16767
..*
optimization finished, #iter = 2203
nu = 0.440851
obj = -89.338213, rho = -0.703651
nSV = 1079, nBSV = 842
test.count = 68	i = 4	 corr = 0.659904
num rows = 2188
num_elements = 146596
num rows = 243
num_elements = 16281
..*
optimization finished, #iter = 2205
nu = 0.451618
obj = -91.619279, rho = -0.695078
nSV = 1105, nBSV = 877
test.count = 66	i = 5	 corr = 0.727213
num rows = 2188
num_elements = 137844
num rows = 243
num_elements = 15309
..*
optimization finished, #iter = 2080
nu = 0.451114
obj = -91.129744, rho = -0.712707
nSV = 1101, nBSV = 887
test.count = 62	i = 6	 corr = 0.621933
num rows = 2188
num_elements = 129092
num rows = 243
num_elements = 14337
..*
optimization finished, #iter = 2114
nu = 0.457600
obj = -92.257936, rho = -0.714285
nSV = 1101, nBSV = 898
test.count = 58	i = 7	 corr = 0.618582
num rows = 2188
num_elements = 144408
num rows = 243
num_elements = 16038
..*
optimization finished, #iter = 2270
nu = 0.451138
obj = -90.126424, rho = -0.712256
nSV = 1103, nBSV = 870
test.count = 65	i = 8	 corr = 0.658339
num rows = 2188
num_elements = 150972
num rows = 243
num_elements = 16767
..*
optimization finished, #iter = 2160
nu = 0.438001
obj = -88.734869, rho = -0.672690
nSV = 1085, nBSV = 837
test.count = 68	i = 9	 corr = 0.645293
num rows = 2188
num_elements = 150972
num rows = 243
num_elements = 16767
..*
optimization finished, #iter = 2114
nu = 0.441312
obj = -90.361305, rho = -0.691862
nSV = 1087, nBSV = 850
test.count = 68	i = 10	 corr = 0.681032
TEST = 1 AVE CORR = 0.712842
ave count = 64.2

num rows = 2187
num_elements = 98415
num rows = 244
num_elements = 10980
.*
optimization finished, #iter = 1700
nu = 0.469851
obj = -98.053092, rho = -0.695550
nSV = 1097, nBSV = 966
test.count = 44	i = 1	 corr = 0.580483
num rows = 2188
num_elements = 98460
num rows = 243
num_elements = 10935
.*
optimization finished, #iter = 1727
nu = 0.468033
obj = -97.161294, rho = -0.695011
nSV = 1088, nBSV = 959
test.count = 44	i = 2	 corr = 0.591425
num rows = 2188
num_elements = 102836
num rows = 243
num_elements = 11421
.*
optimization finished, #iter = 1761
nu = 0.466826
obj = -96.765747, rho = -0.677542
nSV = 1093, nBSV = 948
test.count = 46	i = 3	 corr = 0.595438
num rows = 2188
num_elements = 102836
num rows = 243
num_elements = 11421
.*
optimization finished, #iter = 1649
nu = 0.462588
obj = -97.941706, rho = -0.717073
nSV = 1079, nBSV = 944
test.count = 46	i = 4	 corr = 0.648713
num rows = 2188
num_elements = 94084
num rows = 243
num_elements = 10449
.*
optimization finished, #iter = 1640
nu = 0.478068
obj = -101.967090, rho = -0.675187
nSV = 1106, nBSV = 983
test.count = 42	i = 5	 corr = 0.719346
num rows = 2188
num_elements = 94084
num rows = 243
num_elements = 10449
.*
optimization finished, #iter = 1574
nu = 0.471594
obj = -99.503117, rho = -0.682064
nSV = 1101, nBSV = 970
test.count = 42	i = 6	 corr = 0.55012
num rows = 2188
num_elements = 94084
num rows = 243
num_elements = 10449
.*
optimization finished, #iter = 1662
nu = 0.476477
obj = -99.049890, rho = -0.653989
nSV = 1097, nBSV = 980
test.count = 42	i = 7	 corr = 0.604908
num rows = 2188
num_elements = 98460
num rows = 243
num_elements = 10935
.*
optimization finished, #iter = 1661
nu = 0.471432
obj = -98.299450, rho = -0.687885
nSV = 1091, nBSV = 976
test.count = 44	i = 8	 corr = 0.639723
num rows = 2188
num_elements = 102836
num rows = 243
num_elements = 11421
.*
optimization finished, #iter = 1787
nu = 0.465837
obj = -97.479071, rho = -0.680927
nSV = 1086, nBSV = 954
test.count = 46	i = 9	 corr = 0.632619
num rows = 2188
num_elements = 96272
num rows = 243
num_elements = 10692
.*
optimization finished, #iter = 1634
nu = 0.469921
obj = -101.324531, rho = -0.667434
nSV = 1095, nBSV = 968
test.count = 43	i = 10	 corr = 0.654857
TEST = 2 AVE CORR = 0.687249
ave count = 43.9

num rows = 2187
num_elements = 69984
num rows = 244
num_elements = 7808
.*
optimization finished, #iter = 1288
nu = 0.474713
obj = -103.860846, rho = -0.659471
nSV = 1088, nBSV = 1003
test.count = 31	i = 1	 corr = 0.589748
num rows = 2188
num_elements = 70016
num rows = 243
num_elements = 7776
.*
optimization finished, #iter = 1334
nu = 0.479836
obj = -105.386491, rho = -0.631856
nSV = 1093, nBSV = 1010
test.count = 31	i = 2	 corr = 0.592357
num rows = 2188
num_elements = 65640
num rows = 243
num_elements = 7290
.*
optimization finished, #iter = 1295
nu = 0.482362
obj = -106.942223, rho = -0.624020
nSV = 1098, nBSV = 1017
test.count = 29	i = 3	 corr = 0.598534
num rows = 2188
num_elements = 70016
num rows = 243
num_elements = 7776
.*
optimization finished, #iter = 1371
nu = 0.485235
obj = -106.482262, rho = -0.625234
nSV = 1103, nBSV = 1020
test.count = 31	i = 4	 corr = 0.642671
num rows = 2188
num_elements = 67828
num rows = 243
num_elements = 7533
.*
optimization finished, #iter = 1345
nu = 0.489514
obj = -108.334353, rho = -0.642503
nSV = 1122, nBSV = 1031
test.count = 30	i = 5	 corr = 0.685659
num rows = 2188
num_elements = 65640
num rows = 243
num_elements = 7290
.*
optimization finished, #iter = 1325
nu = 0.480571
obj = -104.801306, rho = -0.637858
nSV = 1102, nBSV = 1011
test.count = 29	i = 6	 corr = 0.517152
num rows = 2188
num_elements = 67828
num rows = 243
num_elements = 7533
.*
optimization finished, #iter = 1499
nu = 0.507353
obj = -106.279658, rho = -0.644716
nSV = 1147, nBSV = 1067
test.count = 30	i = 7	 corr = 0.581224
num rows = 2188
num_elements = 72204
num rows = 243
num_elements = 8019
.*
optimization finished, #iter = 1441
nu = 0.489757
obj = -106.521785, rho = -0.675560
nSV = 1114, nBSV = 1029
test.count = 32	i = 8	 corr = 0.643297
num rows = 2188
num_elements = 67828
num rows = 243
num_elements = 7533
.*
optimization finished, #iter = 1338
nu = 0.484144
obj = -106.628704, rho = -0.649531
nSV = 1108, nBSV = 1022
test.count = 30	i = 9	 corr = 0.621195
num rows = 2188
num_elements = 67828
num rows = 243
num_elements = 7533
.*
optimization finished, #iter = 1313
nu = 0.487540
obj = -107.460720, rho = -0.666136
nSV = 1105, nBSV = 1024
test.count = 30	i = 10	 corr = 0.642504
TEST = 3 AVE CORR = 0.675685
ave count = 30.3

num rows = 2187
num_elements = 43740
num rows = 244
num_elements = 4880
.*
optimization finished, #iter = 1128
nu = 0.512490
obj = -111.904153, rho = -0.625369
nSV = 1142, nBSV = 1102
test.count = 19	i = 1	 corr = 0.58191
num rows = 2188
num_elements = 39384
num rows = 243
num_elements = 4374
.*
optimization finished, #iter = 1046
nu = 0.509458
obj = -114.005186, rho = -0.625902
nSV = 1144, nBSV = 1092
test.count = 17	i = 2	 corr = 0.562509
num rows = 2188
num_elements = 45948
num rows = 243
num_elements = 5103
.*
optimization finished, #iter = 1162
nu = 0.509440
obj = -112.434951, rho = -0.628504
nSV = 1141, nBSV = 1091
test.count = 20	i = 3	 corr = 0.583796
num rows = 2188
num_elements = 45948
num rows = 243
num_elements = 5103
.*
optimization finished, #iter = 1074
nu = 0.500286
obj = -111.539570, rho = -0.601579
nSV = 1123, nBSV = 1075
test.count = 20	i = 4	 corr = 0.633231
num rows = 2188
num_elements = 39384
num rows = 243
num_elements = 4374
.*
optimization finished, #iter = 1058
nu = 0.512864
obj = -113.883546, rho = -0.601103
nSV = 1145, nBSV = 1100
test.count = 17	i = 5	 corr = 0.670813
num rows = 2188
num_elements = 45948
num rows = 243
num_elements = 5103
.*
optimization finished, #iter = 1168
nu = 0.501306
obj = -108.503855, rho = -0.616288
nSV = 1120, nBSV = 1070
test.count = 20	i = 6	 corr = 0.508944
num rows = 2188
num_elements = 48136
num rows = 243
num_elements = 5346
.*
optimization finished, #iter = 1116
nu = 0.497635
obj = -110.743429, rho = -0.619444
nSV = 1118, nBSV = 1068
test.count = 21	i = 7	 corr = 0.562472
num rows = 2188
num_elements = 39384
num rows = 243
num_elements = 4374
.*
optimization finished, #iter = 1049
nu = 0.514662
obj = -115.775850, rho = -0.625076
nSV = 1149, nBSV = 1108
test.count = 17	i = 8	 corr = 0.646994
num rows = 2188
num_elements = 43760
num rows = 243
num_elements = 4860
.*
optimization finished, #iter = 1136
nu = 0.505807
obj = -111.166809, rho = -0.609207
nSV = 1128, nBSV = 1087
test.count = 19	i = 9	 corr = 0.611545
num rows = 2188
num_elements = 43760
num rows = 243
num_elements = 4860
.*
optimization finished, #iter = 1088
nu = 0.507993
obj = -113.220695, rho = -0.617802
nSV = 1131, nBSV = 1086
test.count = 19	i = 10	 corr = 0.610641
TEST = 4 AVE CORR = 0.658349
ave count = 18.9

num rows = 2187
num_elements = 34992
num rows = 244
num_elements = 3904
*
optimization finished, #iter = 970
nu = 0.512315
obj = -114.467446, rho = -0.623910
nSV = 1140, nBSV = 1105
test.count = 15	i = 1	 corr = 0.581986
num rows = 2188
num_elements = 32820
num rows = 243
num_elements = 3645
*
optimization finished, #iter = 957
nu = 0.512476
obj = -115.324643, rho = -0.614855
nSV = 1141, nBSV = 1104
test.count = 14	i = 2	 corr = 0.547672
num rows = 2188
num_elements = 35008
num rows = 243
num_elements = 3888
.*
optimization finished, #iter = 1001
nu = 0.511917
obj = -115.550422, rho = -0.628983
nSV = 1136, nBSV = 1105
test.count = 15	i = 3	 corr = 0.594705
num rows = 2188
num_elements = 32820
num rows = 243
num_elements = 3645
*
optimization finished, #iter = 942
nu = 0.510885
obj = -116.086810, rho = -0.620546
nSV = 1134, nBSV = 1104
test.count = 14	i = 4	 corr = 0.619017
num rows = 2188
num_elements = 32820
num rows = 243
num_elements = 3645
*
optimization finished, #iter = 972
nu = 0.522770
obj = -117.413015, rho = -0.627187
nSV = 1161, nBSV = 1125
test.count = 14	i = 5	 corr = 0.666716
num rows = 2188
num_elements = 37196
num rows = 243
num_elements = 4131
.*
optimization finished, #iter = 1032
nu = 0.506999
obj = -112.008821, rho = -0.638898
nSV = 1137, nBSV = 1086
test.count = 16	i = 6	 corr = 0.491147
num rows = 2188
num_elements = 35008
num rows = 243
num_elements = 3888
*
optimization finished, #iter = 970
nu = 0.510234
obj = -114.735642, rho = -0.631707
nSV = 1134, nBSV = 1100
test.count = 15	i = 7	 corr = 0.541826
num rows = 2188
num_elements = 35008
num rows = 243
num_elements = 3888
*
optimization finished, #iter = 995
nu = 0.514444
obj = -116.741710, rho = -0.627925
nSV = 1145, nBSV = 1108
test.count = 15	i = 8	 corr = 0.648276
num rows = 2188
num_elements = 35008
num rows = 243
num_elements = 3888
.*
optimization finished, #iter = 1033
nu = 0.518365
obj = -115.438462, rho = -0.628051
nSV = 1149, nBSV = 1119
test.count = 15	i = 9	 corr = 0.594906
num rows = 2188
num_elements = 32820
num rows = 243
num_elements = 3645
*
optimization finished, #iter = 975
nu = 0.516628
obj = -115.842350, rho = -0.623196
nSV = 1149, nBSV = 1119
test.count = 14	i = 10	 corr = 0.599755
TEST = 5 AVE CORR = 0.648576
ave count = 14.7

num rows = 2187
num_elements = 21870
num rows = 244
num_elements = 2440
*
optimization finished, #iter = 804
nu = 0.517698
obj = -123.695846, rho = -0.611134
nSV = 1144, nBSV = 1124
test.count = 9	i = 1	 corr = 0.560801
num rows = 2188
num_elements = 17504
num rows = 243
num_elements = 1944
*
optimization finished, #iter = 746
nu = 0.535995
obj = -129.954728, rho = -0.624965
nSV = 1181, nBSV = 1168
test.count = 7	i = 2	 corr = 0.44286
num rows = 2188
num_elements = 19692
num rows = 243
num_elements = 2187
*
optimization finished, #iter = 771
nu = 0.522615
obj = -126.565002, rho = -0.631583
nSV = 1153, nBSV = 1134
test.count = 8	i = 3	 corr = 0.552295
num rows = 2188
num_elements = 17504
num rows = 243
num_elements = 1944
*
optimization finished, #iter = 738
nu = 0.525802
obj = -127.754717, rho = -0.610074
nSV = 1159, nBSV = 1142
test.count = 7	i = 4	 corr = 0.51671
num rows = 2188
num_elements = 21880
num rows = 243
num_elements = 2430
*
optimization finished, #iter = 816
nu = 0.525672
obj = -125.956886, rho = -0.615003
nSV = 1162, nBSV = 1143
test.count = 9	i = 5	 corr = 0.641806
num rows = 2188
num_elements = 19692
num rows = 243
num_elements = 2187
*
optimization finished, #iter = 755
nu = 0.524106
obj = -124.867464, rho = -0.649373
nSV = 1157, nBSV = 1134
test.count = 8	i = 6	 corr = 0.414374
num rows = 2188
num_elements = 19692
num rows = 243
num_elements = 2187
*
optimization finished, #iter = 786
nu = 0.531509
obj = -125.897227, rho = -0.647039
nSV = 1178, nBSV = 1151
test.count = 8	i = 7	 corr = 0.423333
num rows = 2188
num_elements = 21880
num rows = 243
num_elements = 2430
*
optimization finished, #iter = 802
nu = 0.523976
obj = -125.004715, rho = -0.585872
nSV = 1159, nBSV = 1134
test.count = 9	i = 8	 corr = 0.610733
num rows = 2188
num_elements = 21880
num rows = 243
num_elements = 2430
*
optimization finished, #iter = 835
nu = 0.523140
obj = -123.969361, rho = -0.580361
nSV = 1156, nBSV = 1135
test.count = 9	i = 9	 corr = 0.551578
num rows = 2188
num_elements = 21880
num rows = 243
num_elements = 2430
*
optimization finished, #iter = 783
nu = 0.514313
obj = -124.471920, rho = -0.612344
nSV = 1138, nBSV = 1113
test.count = 9	i = 10	 corr = 0.578392
TEST = 6 AVE CORR = 0.587127
ave count = 8.3

num rows = 2187
num_elements = 13122
num rows = 244
num_elements = 1464
*
optimization finished, #iter = 721
nu = 0.549838
obj = -135.832778, rho = -0.657774
nSV = 1208, nBSV = 1200
test.count = 5	i = 1	 corr = 0.480383
num rows = 2188
num_elements = 13128
num rows = 243
num_elements = 1458
*
optimization finished, #iter = 713
nu = 0.550793
obj = -135.623305, rho = -0.657456
nSV = 1212, nBSV = 1196
test.count = 5	i = 2	 corr = 0.434949
num rows = 2188
num_elements = 13128
num rows = 243
num_elements = 1458
*
optimization finished, #iter = 744
nu = 0.556009
obj = -137.276884, rho = -0.661023
nSV = 1221, nBSV = 1210
test.count = 5	i = 3	 corr = 0.526452
num rows = 2188
num_elements = 15316
num rows = 243
num_elements = 1701
*
optimization finished, #iter = 746
nu = 0.550249
obj = -133.495954, rho = -0.635896
nSV = 1213, nBSV = 1197
test.count = 6	i = 4	 corr = 0.500506
num rows = 2188
num_elements = 10940
num rows = 243
num_elements = 1215
*
optimization finished, #iter = 670
nu = 0.555164
obj = -140.547032, rho = -0.666307
nSV = 1217, nBSV = 1211
test.count = 4	i = 5	 corr = 0.565953
num rows = 2188
num_elements = 13128
num rows = 243
num_elements = 1458
*
optimization finished, #iter = 719
nu = 0.543985
obj = -134.058213, rho = -0.661958
nSV = 1194, nBSV = 1186
test.count = 5	i = 6	 corr = 0.359219
num rows = 2188
num_elements = 13128
num rows = 243
num_elements = 1458
*
optimization finished, #iter = 709
nu = 0.547624
obj = -135.177706, rho = -0.661122
nSV = 1206, nBSV = 1191
test.count = 5	i = 7	 corr = 0.357069
num rows = 2188
num_elements = 13128
num rows = 243
num_elements = 1458
*
optimization finished, #iter = 769
nu = 0.561456
obj = -137.382051, rho = -0.660710
nSV = 1233, nBSV = 1221
test.count = 5	i = 8	 corr = 0.535075
num rows = 2188
num_elements = 13128
num rows = 243
num_elements = 1458
*
optimization finished, #iter = 732
nu = 0.554165
obj = -137.216914, rho = -0.661730
nSV = 1219, nBSV = 1209
test.count = 5	i = 9	 corr = 0.517174
num rows = 2188
num_elements = 13128
num rows = 243
num_elements = 1458
*
optimization finished, #iter = 688
nu = 0.541702
obj = -134.666721, rho = -0.639418
nSV = 1191, nBSV = 1181
test.count = 5	i = 10	 corr = 0.521956
TEST = 7 AVE CORR = 0.532069
ave count = 5

num rows = 2187
num_elements = 8748
num rows = 244
num_elements = 976
*
optimization finished, #iter = 655
nu = 0.570496
obj = -142.497519, rho = -0.654500
nSV = 1248, nBSV = 1245
test.count = 3	i = 1	 corr = 0.409836
num rows = 2188
num_elements = 10940
num rows = 243
num_elements = 1215
*
optimization finished, #iter = 651
nu = 0.547047
obj = -137.910701, rho = -0.664433
nSV = 1200, nBSV = 1193
test.count = 4	i = 2	 corr = 0.417458
num rows = 2188
num_elements = 10940
num rows = 243
num_elements = 1215
*
optimization finished, #iter = 660
nu = 0.550191
obj = -139.432274, rho = -0.663411
nSV = 1207, nBSV = 1200
test.count = 4	i = 3	 corr = 0.498803
num rows = 2188
num_elements = 8752
num rows = 243
num_elements = 972
*
optimization finished, #iter = 692
nu = 0.566726
obj = -143.769038, rho = -0.713349
nSV = 1243, nBSV = 1237
test.count = 3	i = 4	 corr = 0.412332
num rows = 2188
num_elements = 10940
num rows = 243
num_elements = 1215
*
optimization finished, #iter = 670
nu = 0.555164
obj = -140.547032, rho = -0.666307
nSV = 1217, nBSV = 1211
test.count = 4	i = 5	 corr = 0.565953
num rows = 2188
num_elements = 10940
num rows = 243
num_elements = 1215
*
optimization finished, #iter = 665
nu = 0.548250
obj = -136.718159, rho = -0.669964
nSV = 1203, nBSV = 1196
test.count = 4	i = 6	 corr = 0.359136
num rows = 2188
num_elements = 10940
num rows = 243
num_elements = 1215
*
optimization finished, #iter = 662
nu = 0.550083
obj = -137.581170, rho = -0.665365
nSV = 1209, nBSV = 1199
test.count = 4	i = 7	 corr = 0.349763
num rows = 2188
num_elements = 10940
num rows = 243
num_elements = 1215
*
optimization finished, #iter = 676
nu = 0.556693
obj = -140.078714, rho = -0.666705
nSV = 1221, nBSV = 1213
test.count = 4	i = 8	 corr = 0.540177
num rows = 2188
num_elements = 10940
num rows = 243
num_elements = 1215
*
optimization finished, #iter = 666
nu = 0.552592
obj = -139.719549, rho = -0.671872
nSV = 1212, nBSV = 1204
test.count = 4	i = 9	 corr = 0.51218
num rows = 2188
num_elements = 8752
num rows = 243
num_elements = 972
*
optimization finished, #iter = 657
nu = 0.566593
obj = -144.074097, rho = -0.653048
nSV = 1242, nBSV = 1238
test.count = 3	i = 10	 corr = 0.489505
TEST = 8 AVE CORR = 0.504465
ave count = 3.7

num rows = 2187
num_elements = 6561
num rows = 244
num_elements = 732
*
optimization finished, #iter = 653
nu = 0.578520
obj = -146.967880, rho = -0.703249
nSV = 1267, nBSV = 1263
test.count = 2	i = 1	 corr = 0.362448
num rows = 2188
num_elements = 6564
num rows = 243
num_elements = 729
*
optimization finished, #iter = 672
nu = 0.573498
obj = -147.608894, rho = -0.701781
nSV = 1257, nBSV = 1252
test.count = 2	i = 2	 corr = 0.371834
num rows = 2188
num_elements = 6564
num rows = 243
num_elements = 729
*
optimization finished, #iter = 675
nu = 0.577420
obj = -148.241383, rho = -0.699232
nSV = 1265, nBSV = 1262
test.count = 2	i = 3	 corr = 0.400528
num rows = 2188
num_elements = 6564
num rows = 243
num_elements = 729
*
optimization finished, #iter = 637
nu = 0.572541
obj = -147.982398, rho = -0.701376
nSV = 1254, nBSV = 1251
test.count = 2	i = 4	 corr = 0.394937
num rows = 2188
num_elements = 6564
num rows = 243
num_elements = 729
*
optimization finished, #iter = 662
nu = 0.579133
obj = -149.772752, rho = -0.699901
nSV = 1268, nBSV = 1266
test.count = 2	i = 5	 corr = 0.522886
num rows = 2188
num_elements = 6564
num rows = 243
num_elements = 729
*
optimization finished, #iter = 641
nu = 0.569470
obj = -146.512810, rho = -0.699805
nSV = 1247, nBSV = 1245
test.count = 2	i = 6	 corr = 0.328973
num rows = 2188
num_elements = 6564
num rows = 243
num_elements = 729
*
optimization finished, #iter = 652
nu = 0.569190
obj = -146.724758, rho = -0.700512
nSV = 1246, nBSV = 1243
test.count = 2	i = 7	 corr = 0.290725
num rows = 2188
num_elements = 6564
num rows = 243
num_elements = 729
*
optimization finished, #iter = 665
nu = 0.578257
obj = -149.282420, rho = -0.702397
nSV = 1266, nBSV = 1264
test.count = 2	i = 8	 corr = 0.49733
num rows = 2188
num_elements = 6564
num rows = 243
num_elements = 729
*
optimization finished, #iter = 648
nu = 0.578703
obj = -149.177887, rho = -0.701889
nSV = 1269, nBSV = 1265
test.count = 2	i = 9	 corr = 0.469787
num rows = 2188
num_elements = 6564
num rows = 243
num_elements = 729
*
optimization finished, #iter = 651
nu = 0.568915
obj = -148.600461, rho = -0.698305
nSV = 1246, nBSV = 1243
test.count = 2	i = 10	 corr = 0.453922
TEST = 9 AVE CORR = 0.454729
ave count = 2

test = 0	 count = 84	 ave MSR = 4459.85	 ave MSE = -1.50307e+06	 ave Fstat = -0.00331902	 ave corr = 0.711503	 ave (corr)^2 = 0.461492	 ave (err)^2 = 0.0260413	
test = 1	 count = 64.2	 ave MSR = 4378.91	 ave MSE = -1.46369e+06	 ave Fstat = -0.00335227	 ave corr = 0.712842	 ave (corr)^2 = 0.463391	 ave (err)^2 = 0.0259904	
test = 2	 count = 43.9	 ave MSR = 3793.99	 ave MSE = -1.43257e+06	 ave Fstat = -0.00298971	 ave corr = 0.687249	 ave (corr)^2 = 0.431525	 ave (err)^2 = 0.0273282	
test = 3	 count = 30.3	 ave MSR = 3549.72	 ave MSE = -1.41426e+06	 ave Fstat = -0.00281335	 ave corr = 0.675685	 ave (corr)^2 = 0.417069	 ave (err)^2 = 0.0278834	
test = 4	 count = 18.9	 ave MSR = 3144.91	 ave MSE = -1.3624e+06	 ave Fstat = -0.00259107	 ave corr = 0.658349	 ave (corr)^2 = 0.396058	 ave (err)^2 = 0.0287328	
test = 5	 count = 14.7	 ave MSR = 3033.82	 ave MSE = -1.37625e+06	 ave Fstat = -0.00248434	 ave corr = 0.648576	 ave (corr)^2 = 0.38484	 ave (err)^2 = 0.0292065	
test = 6	 count = 8.3	 ave MSR = 2148.45	 ave MSE = -1.26623e+06	 ave Fstat = -0.00192086	 ave corr = 0.587127	 ave (corr)^2 = 0.319178	 ave (err)^2 = 0.0319742	
test = 7	 count = 5	 ave MSR = 1400.57	 ave MSE = -1.09548e+06	 ave Fstat = -0.00145287	 ave corr = 0.532069	 ave (corr)^2 = 0.26231	 ave (err)^2 = 0.0343065	
test = 8	 count = 3.7	 ave MSR = 1177.21	 ave MSE = -1.05286e+06	 ave Fstat = -0.00127767	 ave corr = 0.504465	 ave (corr)^2 = 0.236602	 ave (err)^2 = 0.0353695	
test = 9	 count = 2	 ave MSR = 743.753	 ave MSE = -863808	 ave Fstat = -0.000990849	 ave corr = 0.454729	 ave (corr)^2 = 0.193231	 ave (err)^2 = 0.0371083	
Feature T Test Filter by CV done
