# Supplementary material for: Improving model predictions for RNA interference activities that use support vector machine regression by combining and filtering features
Source: BMC Bioinformatics. 2007 Jun 6;8:182. doi: 10.1186/1471-2105-8-182 (PMC1906837; doi:10.1186/1471-2105-8-182)
Supplement: Additional file 7 — seq2svm_0.3. An GNU platform deployable GPL code base for performing SVM modeling on small RNA sequences, with examples. Deploy by unzipping, untarring, and building with configure and make. See the included readme files. Updated versions will be available at . [file 1471-2105-8-182-S7.gz › seq2svm/examples/runme_test.sh]

#!/usr/bin

echo "examples start"
echo "cross validation start"
../bin/seq2svm_cv -v
../bin/seq2svm_cv in_tr2431_B.txt > out_cv_test
echo "cross validation end"
echo

echo "CFS cross validation start"
../bin/seq2svm_cfs_cv -v
../bin/seq2svm_cfs_cv in_tr2431_B.txt > out_cfs_cv_test
echo "CFS cross validation end"
echo

echo "t-test filter cross validation start"
../bin/seq2svm_filter_cv -v
../bin/seq2svm_filter_cv in_tr2431_B.txt > out_filter_cv_test
echo "t-test filter cross validation end"
echo

echo "train test filter start"
../bin/seq2svm_train_test -v
../bin/seq2svm_train_test in_tr2431_B.txt > out_train_test_test
echo "train test filter end"
echo

echo "model optimization cross validation start"
../bin/seq2svm_mod_opt_cv -v
../bin/seq2svm_mod_opt_cv in_tr2431_B.txt > out_mod_opt_test
echo "model optimization cross validation end"
echo
