# Supplementary material for: Improving model predictions for RNA interference activities that use support vector machine regression by combining and filtering features
Source: BMC Bioinformatics. 2007 Jun 6;8:182. doi: 10.1186/1471-2105-8-182 (PMC1906837; doi:10.1186/1471-2105-8-182)
Supplement: Additional file 7 — seq2svm_0.3. An GNU platform deployable GPL code base for performing SVM modeling on small RNA sequences, with examples. Deploy by unzipping, untarring, and building with configure and make. See the included readme files. Updated versions will be available at . [file 1471-2105-8-182-S7.gz › seq2svm/examples/README]

make sure the appropriate executables are installed in /seq2svm/bin/ or at least
../bin to this directory and run by:

>sh runme_test.sh

5 output files will be generated, the inputfile of in_tr2431_B.txt is the same
input file for all outputs, change as needed for your own input files and
parameter settings
