# Supplementary material for: Improving model predictions for RNA interference activities that use support vector machine regression by combining and filtering features
Source: BMC Bioinformatics. 2007 Jun 6;8:182. doi: 10.1186/1471-2105-8-182 (PMC1906837; doi:10.1186/1471-2105-8-182)
Supplement: Additional file 7 — seq2svm_0.3. An GNU platform deployable GPL code base for performing SVM modeling on small RNA sequences, with examples. Deploy by unzipping, untarring, and building with configure and make. See the included readme files. Updated versions will be available at . [file 1471-2105-8-182-S7.gz › seq2svm/examples/out_train_test_test]

num rows = 2431
num_elements = 206635
num rows = 2431
num_elements = 206635
num rows = 2431
num_elements = 206635
..*
optimization finished, #iter = 2839
nu = 0.424129
obj = -92.717193, rho = -0.310242
nSV = 1222, nBSV = 846
..*
optimization finished, #iter = 2839
nu = 0.424129
obj = -92.717192, rho = -0.689758
nSV = 1222, nBSV = 846
train Model Prediction all features start
sum_squares_total = 2.47187e+10
sum_squares_regression = 1.44473e+10
sum_squares_error = 1.02714e+10
mean_square_regression = 5.94294e+06
mean_square_error = -1.02714e+10
Fstat = -0.000578589
Fv1_df = 2431
Fv2_df = -1
correlation = 0.764505
correlation_squared = 0.584467
MSE = 0.0173404
index = 1655
count = 6.71948e-306
train Model Prediction all features stop
test Model Prediction all features start
sum_squares_total = 2.47187e+10
sum_squares_regression = 1.44473e+10
sum_squares_error = 1.02714e+10
mean_square_regression = 5.94294e+06
mean_square_error = -1.02714e+10
Fstat = -0.000578589
Fv1_df = 2431
Fv2_df = -1
correlation = -0.764505
correlation_squared = 0.584467
MSE = 0.247768
index = 1655
count = 6.71948e-306
test Model Prediction all features stop
Model Prediction Training then Testing on alternate datasets done
