# Supplementary material for: Improving model predictions for RNA interference activities that use support vector machine regression by combining and filtering features
Source: BMC Bioinformatics. 2007 Jun 6;8:182. doi: 10.1186/1471-2105-8-182 (PMC1906837; doi:10.1186/1471-2105-8-182)
Supplement: Additional file 7 — seq2svm_0.3. An GNU platform deployable GPL code base for performing SVM modeling on small RNA sequences, with examples. Deploy by unzipping, untarring, and building with configure and make. See the included readme files. Updated versions will be available at . [file 1471-2105-8-182-S7.gz › seq2svm/examples/small_test.csv]

16802	CTAATATGTTAATTGATTTAT	0.462
16803	AATATGTTAATTGATTTATAC	0.384
16804	GATTTATACAATTCCTTTCAA	0.514
16805	CAATTCCTTTCAATTTTATCT	0.364
16807	CAGACCAAAATTAAATAAGAA	0.522
16808	AGACCAAAATTAAATAAGAAA	0.442
16809	ACCAAAATTAAATAAGAAAGT	0.441
16810	CAAAATTAAATAAGAAAGTTA	0.436
16811	TAAGAAAGTTACATAAGATTC	0.591
16812	AAGTTACATAAGATTCCATTT	0.511
16814	ACATAAGATTCCATTTGAGCA	0.555
16815	AAGATTCCATTTGAGCATACA	0.547
16816	CCATTTGAGCATACATAAGGC	0.440
16817	CATTTGAGCATACATAAGGCC	0.651
16818	ATAAGGCCATGATACTTTAAT	0.759
16819	GCCATGATACTTTAATGTGAA	0.624
16820	TTAATGTGAACCACCATTTCT	0.858
16821	TGTGAACCACCATTTCTTGGA	0.849
16823	GAACCACCATTTCTTGGAAGA	0.383
16824	ATTTCTTGGAAGAAAGAAGAC	0.537
16825	TGGAAGAAAGAAGACATCCAA	0.832
16826	GGAAGAAAGAAGACATCCAAA	0.684
16827	GAAAGAAGACATCCAAATGTC	0.736
16828	AAGACATCCAAATGTCCGATT	0.830
16829	CATCCAAATGTCCGATTCAGA	0.389
16831	TTCCTGGCCAGTCATCCAGTA	0.757
16832	CCTGGCCAGTCATCCAGTAGA	0.552
16833	AGTCATCCAGTAGACTCTCTC	0.773
16834	AGACTCTCTCCACTCTTCAAT	0.707
16835	GGAAGGTGATGCTTATATTTT	0.518
