# Supplementary material for: Improving model predictions for RNA interference activities that use support vector machine regression by combining and filtering features
Source: BMC Bioinformatics. 2007 Jun 6;8:182. doi: 10.1186/1471-2105-8-182 (PMC1906837; doi:10.1186/1471-2105-8-182)
Supplement: Additional file 7 — seq2svm_0.3. An GNU platform deployable GPL code base for performing SVM modeling on small RNA sequences, with examples. Deploy by unzipping, untarring, and building with configure and make. See the included readme files. Updated versions will be available at . [file 1471-2105-8-182-S7.gz › seq2svm/examples/out_cfs_cv_test]

num rows = 2431
num_elements = 206635
num rows = 2431
num_elements = 206635
num rows = 2431
num_elements = 206635
CFS merit scores = 1.36779
CFS merit scores = 1.5896
CFS merit scores = 1.84385
CFS merit scores = 2.07654
CFS merit scores = 2.27435
CFS merit scores = 2.44965
CFS merit scores = 2.60924
CFS merit scores = 2.75427
CFS merit scores = 2.88305
CFS merit scores = 3.00388
CFS merit scores = 3.11491
CFS merit scores = 3.21565
CFS merit scores = 3.30392
CFS merit scores = 3.39053
CFS merit scores = 3.4712
CFS merit scores = 3.5505
CFS merit scores = 3.62113
CFS merit scores = 3.68362
CFS merit scores = 3.74317
CFS merit scores = 3.79514
CFS merit scores = 3.84411
CFS merit scores = 3.88132
CFS merit scores = 3.91108
CFS merit scores = 3.9391
CFS merit scores = 3.96154
CFS merit scores = 3.9853
CFS merit scores = 4.00747
CFS merit scores = 4.03106
CFS merit scores = 4.05059
CFS merit scores = 4.07116
CFS merit scores = 4.09176
CFS merit scores = 4.11181
CFS merit scores = 4.13271
CFS merit scores = 4.15165
CFS merit scores = 4.168
CFS merit scores = 4.18383
CFS merit scores = 4.20064
CFS merit scores = 4.21757
CFS merit scores = 4.23338
CFS merit scores = 4.24842
CFS merit scores = 4.26337
CFS merit scores = 4.27528
CFS merit scores = 4.28427
CFS merit scores = 4.28916
CFS merit scores = 4.29405
CFS merit scores = 4.29845
CFS merit scores = 4.30308
CFS merit scores = 4.3082
CFS merit scores = 4.31321
CFS merit scores = 4.31908
CFS merit scores = 4.32348
CFS merit scores = 4.32821
CFS merit scores = 4.33113
CFS merit scores = 4.33241
CFS merit scores = 4.33312
CFS merit scores = 4.33237
CFS merit scores = 4.33254
CFS merit scores = 4.33264
CFS merit scores = 4.33291
CFS merit scores = 4.3293
CFS merit scores = 4.32679
CFS merit scores = 4.32443
cnt = 1	feature = 58	correl = 0.367786	descr = Position_Specific_Bin_Base_20_Base_A
cnt = 2	feature = 2	correl = -0.147904	descr = Position_Specific_Bin_Base_0_Base_G
cnt = 3	feature = 54	correl = 0.166317	descr = Position_Specific_Bin_Base_19_Base_A
cnt = 4	feature = 7	correl = 0.127726	descr = Position_Specific_Bin_Base_2_Base_G
cnt = 5	feature = 44	correl = -0.042423	descr = Position_Specific_Bin_Base_16_Base_C
cnt = 6	feature = 12	correl = -0.0793755	descr = Position_Specific_Bin_Base_4_Base_C
cnt = 7	feature = 50	correl = 0.0512968	descr = Position_Specific_Bin_Base_18_Base_A
cnt = 8	feature = 28	correl = -0.0600876	descr = Position_Specific_Bin_Base_10_Base_C
cnt = 9	feature = 21	correl = 0.0513243	descr = Position_Specific_Bin_Base_8_Base_A
cnt = 10	feature = 35	correl = 0.0357453	descr = Position_Specific_Bin_Base_13_Base_A
cnt = 11	feature = 9	correl = 0.0631342	descr = Position_Specific_Bin_Base_3_Base_G
cnt = 12	feature = 15	correl = 0.0804565	descr = Position_Specific_Bin_Base_5_Base_T
cnt = 13	feature = 26	correl = 0.0310814	descr = Position_Specific_Bin_Base_9_Base_T
cnt = 14	feature = 34	correl = 0.0348197	descr = Position_Specific_Bin_Base_12_Base_A
cnt = 15	feature = 4	correl = -0.0932933	descr = Position_Specific_Bin_Base_1_Base_G
cnt = 16	feature = 37	correl = 0.113844	descr = Position_Specific_Bin_Base_14_Base_A
cnt = 17	feature = 19	correl = -0.128313	descr = Position_Specific_Bin_Base_7_Base_C
cnt = 18	feature = 41	correl = 0.0669387	descr = Position_Specific_Bin_Base_15_Base_A
cnt = 19	feature = 31	correl = -0.0434022	descr = Position_Specific_Bin_Base_11_Base_A
cnt = 20	feature = 17	correl = -0.0358903	descr = Position_Specific_Bin_Base_6_Base_C
cnt = 21	feature = 46	correl = 0.0368955	descr = Position_Specific_Bin_Base_17_Base_A
cnt = 22	feature = 60	correl = -0.175435	descr = Position_Specific_Bin_Base_20_Base_G
cnt = 23	feature = 11	correl = 0.0728943	descr = Position_Specific_Bin_Base_4_Base_A
cnt = 24	feature = 24	correl = 0.0665274	descr = Position_Specific_Bin_Base_8_Base_T
cnt = 25	feature = 27	correl = 0.0724355	descr = Position_Specific_Bin_Base_10_Base_A
cnt = 26	feature = 51	correl = -0.035202	descr = Position_Specific_Bin_Base_18_Base_C
cnt = 27	feature = 45	correl = -0.0630417	descr = Position_Specific_Bin_Base_16_Base_G
cnt = 28	feature = 10	correl = -0.0843521	descr = Position_Specific_Bin_Base_3_Base_T
cnt = 29	feature = 3	correl = 0.0801619	descr = Position_Specific_Bin_Base_1_Base_A
cnt = 30	feature = 20	correl = 0.0575782	descr = Position_Specific_Bin_Base_7_Base_T
cnt = 31	feature = 42	correl = -0.0363079	descr = Position_Specific_Bin_Base_15_Base_G
cnt = 32	feature = 14	correl = -0.0687039	descr = Position_Specific_Bin_Base_5_Base_C
cnt = 33	feature = 39	correl = -0.161317	descr = Position_Specific_Bin_Base_14_Base_G
cnt = 34	feature = 47	correl = -0.030179	descr = Position_Specific_Bin_Base_17_Base_C
cnt = 35	feature = 0	correl = 0.0283659	descr = Position_Specific_Bin_Base_0_Base_A
cnt = 36	feature = 61	correl = 0.112999	descr = Position_Specific_Bin_Base_20_Base_T
cnt = 37	feature = 57	correl = 0.0691677	descr = Position_Specific_Bin_Base_19_Base_T
cnt = 38	feature = 5	correl = -0.033853	descr = Position_Specific_Bin_Base_2_Base_A
cnt = 39	feature = 25	correl = -0.0220638	descr = Position_Specific_Bin_Base_9_Base_G
cnt = 40	feature = 33	correl = 0.119654	descr = Position_Specific_Bin_Base_11_Base_T
cnt = 41	feature = 16	correl = 0.0302313	descr = Position_Specific_Bin_Base_6_Base_A
cnt = 42	feature = 13	correl = 0.0242231	descr = Position_Specific_Bin_Base_4_Base_T
cnt = 43	feature = 36	correl = -0.0342438	descr = Position_Specific_Bin_Base_13_Base_G
cnt = 44	feature = 53	correl = 0.0476049	descr = Position_Specific_Bin_Base_18_Base_T
cnt = 45	feature = 18	correl = 0.0888821	descr = Position_Specific_Bin_Base_7_Base_A
cnt = 46	feature = 1	correl = 0.118807	descr = Position_Specific_Bin_Base_0_Base_C
cnt = 47	feature = 38	correl = -0.0285777	descr = Position_Specific_Bin_Base_14_Base_C
cnt = 48	feature = 48	correl = -0.0629963	descr = Position_Specific_Bin_Base_17_Base_G
cnt = 49	feature = 55	correl = -0.115583	descr = Position_Specific_Bin_Base_19_Base_C
cnt = 50	feature = 22	correl = -0.0939152	descr = Position_Specific_Bin_Base_8_Base_C
cnt = 51	feature = 30	correl = 0.0527164	descr = Position_Specific_Bin_Base_10_Base_T
cnt = 52	feature = 8	correl = -0.12919	descr = Position_Specific_Bin_Base_2_Base_T
cnt = 53	feature = 43	correl = 0.0871198	descr = Position_Specific_Bin_Base_16_Base_A
cnt = 54	feature = 32	correl = -0.0523976	descr = Position_Specific_Bin_Base_11_Base_G
cnt = 55	feature = 49	correl = 0.0560255	descr = Position_Specific_Bin_Base_17_Base_T
cnt = 56	feature = 59	correl = -0.313429	descr = Position_Specific_Bin_Base_20_Base_C
cnt = 57	feature = 29	correl = -0.0627604	descr = Position_Specific_Bin_Base_10_Base_G
cnt = 58	feature = 52	correl = -0.0646781	descr = Position_Specific_Bin_Base_18_Base_G
cnt = 59	feature = 40	correl = 0.0748515	descr = Position_Specific_Bin_Base_14_Base_T
cnt = 60	feature = 23	correl = -0.0248625	descr = Position_Specific_Bin_Base_8_Base_G
cnt = 61	feature = 6	correl = 0.0324388	descr = Position_Specific_Bin_Base_2_Base_C
cnt = 62	feature = 56	correl = -0.1249	descr = Position_Specific_Bin_Base_19_Base_G
num rows = 2187
num_elements = 137781
..*
optimization finished, #iter = 2126
nu = 0.526382
obj = -129.380443, rho = -0.706983
nSV = 1241, nBSV = 1059
num rows = 244
num_elements = 15372
*
optimization finished, #iter = 224
nu = 0.506067
obj = -13.517408, rho = -0.702465
nSV = 151, nBSV = 102
..*
optimization finished, #iter = 2126
nu = 0.526382
obj = -129.380443, rho = -0.706983
nSV = 1241, nBSV = 1059
CFS merit scores = 1.36617
CFS merit scores = 1.59109
CFS merit scores = 1.84447
CFS merit scores = 2.07733
CFS merit scores = 2.28549
CFS merit scores = 2.46863
CFS merit scores = 2.62743
CFS merit scores = 2.77264
CFS merit scores = 2.90279
CFS merit scores = 3.02042
CFS merit scores = 3.12922
CFS merit scores = 3.22764
CFS merit scores = 3.31895
CFS merit scores = 3.40338
CFS merit scores = 3.48371
CFS merit scores = 3.55789
CFS merit scores = 3.62311
CFS merit scores = 3.68217
CFS merit scores = 3.73911
CFS merit scores = 3.78964
CFS merit scores = 3.83687
CFS merit scores = 3.86742
CFS merit scores = 3.89472
CFS merit scores = 3.92209
CFS merit scores = 3.94845
CFS merit scores = 3.97496
CFS merit scores = 4.00219
CFS merit scores = 4.02593
CFS merit scores = 4.04952
CFS merit scores = 4.07063
CFS merit scores = 4.0912
CFS merit scores = 4.11109
CFS merit scores = 4.13162
CFS merit scores = 4.15234
CFS merit scores = 4.1711
CFS merit scores = 4.1896
CFS merit scores = 4.2059
CFS merit scores = 4.22262
CFS merit scores = 4.23658
CFS merit scores = 4.24985
CFS merit scores = 4.26266
CFS merit scores = 4.2749
CFS merit scores = 4.28683
CFS merit scores = 4.29944
CFS merit scores = 4.30841
CFS merit scores = 4.31554
CFS merit scores = 4.32197
CFS merit scores = 4.32908
CFS merit scores = 4.33432
CFS merit scores = 4.33958
CFS merit scores = 4.34529
CFS merit scores = 4.35093
CFS merit scores = 4.35244
CFS merit scores = 4.35438
CFS merit scores = 4.35542
CFS merit scores = 4.35508
CFS merit scores = 4.35378
CFS merit scores = 4.35339
CFS merit scores = 4.35407
CFS merit scores = 4.35278
CFS merit scores = 4.35083
CFS merit scores = 4.34875
cnt = 1	feature = 58	correl = 0.366173	descr = Position_Specific_Bin_Base_20_Base_A
cnt = 2	feature = 54	correl = 0.174779	descr = Position_Specific_Bin_Base_19_Base_A
cnt = 3	feature = 2	correl = -0.147063	descr = Position_Specific_Bin_Base_0_Base_G
cnt = 4	feature = 9	correl = 0.122208	descr = Position_Specific_Bin_Base_2_Base_G
cnt = 5	feature = 14	correl = -0.07136	descr = Position_Specific_Bin_Base_4_Base_C
cnt = 6	feature = 35	correl = -0.0244617	descr = Position_Specific_Bin_Base_12_Base_C
cnt = 7	feature = 27	correl = 0.0761157	descr = Position_Specific_Bin_Base_10_Base_A
cnt = 8	feature = 11	correl = 0.0675327	descr = Position_Specific_Bin_Base_3_Base_G
cnt = 9	feature = 49	correl = -0.0680719	descr = Position_Specific_Bin_Base_17_Base_G
cnt = 10	feature = 46	correl = -0.0594622	descr = Position_Specific_Bin_Base_16_Base_G
cnt = 11	feature = 42	correl = 0.069752	descr = Position_Specific_Bin_Base_15_Base_A
cnt = 12	feature = 19	correl = 0.0860003	descr = Position_Specific_Bin_Base_7_Base_A
cnt = 13	feature = 26	correl = 0.0277167	descr = Position_Specific_Bin_Base_9_Base_T
cnt = 14	feature = 24	correl = 0.0687671	descr = Position_Specific_Bin_Base_8_Base_T
cnt = 15	feature = 38	correl = 0.11157	descr = Position_Specific_Bin_Base_14_Base_A
cnt = 16	feature = 5	correl = -0.0825557	descr = Position_Specific_Bin_Base_1_Base_G
cnt = 17	feature = 16	correl = 0.0503412	descr = Position_Specific_Bin_Base_5_Base_T
cnt = 18	feature = 31	correl = -0.0421747	descr = Position_Specific_Bin_Base_11_Base_A
cnt = 19	feature = 18	correl = -0.0391571	descr = Position_Specific_Bin_Base_6_Base_C
cnt = 20	feature = 36	correl = 0.0517524	descr = Position_Specific_Bin_Base_13_Base_A
cnt = 21	feature = 52	correl = -0.0610258	descr = Position_Specific_Bin_Base_18_Base_G
cnt = 22	feature = 55	correl = -0.115831	descr = Position_Specific_Bin_Base_19_Base_C
cnt = 23	feature = 0	correl = 0.0359073	descr = Position_Specific_Bin_Base_0_Base_A
cnt = 24	feature = 47	correl = 0.0378871	descr = Position_Specific_Bin_Base_17_Base_A
cnt = 25	feature = 61	correl = 0.122012	descr = Position_Specific_Bin_Base_20_Base_T
cnt = 26	feature = 6	correl = 0.0275521	descr = Position_Specific_Bin_Base_1_Base_T
cnt = 27	feature = 25	correl = -0.0234939	descr = Position_Specific_Bin_Base_9_Base_C
cnt = 28	feature = 13	correl = 0.0704379	descr = Position_Specific_Bin_Base_4_Base_A
cnt = 29	feature = 20	correl = -0.141584	descr = Position_Specific_Bin_Base_7_Base_C
cnt = 30	feature = 33	correl = 0.11286	descr = Position_Specific_Bin_Base_11_Base_T
cnt = 31	feature = 28	correl = -0.0796189	descr = Position_Specific_Bin_Base_10_Base_C
cnt = 32	feature = 23	correl = -0.088087	descr = Position_Specific_Bin_Base_8_Base_C
cnt = 33	feature = 39	correl = -0.0321778	descr = Position_Specific_Bin_Base_14_Base_C
cnt = 34	feature = 53	correl = 0.0478389	descr = Position_Specific_Bin_Base_18_Base_T
cnt = 35	feature = 17	correl = 0.0296634	descr = Position_Specific_Bin_Base_6_Base_A
cnt = 36	feature = 37	correl = -0.0278338	descr = Position_Specific_Bin_Base_13_Base_T
cnt = 37	feature = 12	correl = -0.0800316	descr = Position_Specific_Bin_Base_3_Base_T
cnt = 38	feature = 34	correl = 0.0261386	descr = Position_Specific_Bin_Base_12_Base_A
cnt = 39	feature = 7	correl = -0.0489259	descr = Position_Specific_Bin_Base_2_Base_A
cnt = 40	feature = 15	correl = -0.0559338	descr = Position_Specific_Bin_Base_5_Base_C
cnt = 41	feature = 21	correl = 0.0722772	descr = Position_Specific_Bin_Base_7_Base_T
cnt = 42	feature = 60	correl = -0.181844	descr = Position_Specific_Bin_Base_20_Base_G
cnt = 43	feature = 43	correl = -0.0399275	descr = Position_Specific_Bin_Base_15_Base_G
cnt = 44	feature = 45	correl = -0.0356659	descr = Position_Specific_Bin_Base_16_Base_C
cnt = 45	feature = 3	correl = 0.0792615	descr = Position_Specific_Bin_Base_1_Base_A
cnt = 46	feature = 57	correl = 0.0629268	descr = Position_Specific_Bin_Base_19_Base_T
cnt = 47	feature = 40	correl = -0.154096	descr = Position_Specific_Bin_Base_14_Base_G
cnt = 48	feature = 48	correl = -0.027326	descr = Position_Specific_Bin_Base_17_Base_C
cnt = 49	feature = 1	correl = 0.102771	descr = Position_Specific_Bin_Base_0_Base_C
cnt = 50	feature = 51	correl = 0.0306206	descr = Position_Specific_Bin_Base_18_Base_A
cnt = 51	feature = 30	correl = 0.0594293	descr = Position_Specific_Bin_Base_10_Base_T
cnt = 52	feature = 10	correl = -0.126621	descr = Position_Specific_Bin_Base_2_Base_T
cnt = 53	feature = 22	correl = 0.0356943	descr = Position_Specific_Bin_Base_8_Base_A
cnt = 54	feature = 44	correl = 0.0745378	descr = Position_Specific_Bin_Base_16_Base_A
cnt = 55	feature = 32	correl = -0.0530523	descr = Position_Specific_Bin_Base_11_Base_G
cnt = 56	feature = 41	correl = 0.0728982	descr = Position_Specific_Bin_Base_14_Base_T
cnt = 57	feature = 50	correl = 0.0575751	descr = Position_Specific_Bin_Base_17_Base_T
cnt = 58	feature = 4	correl = -0.0262092	descr = Position_Specific_Bin_Base_1_Base_C
cnt = 59	feature = 29	correl = -0.0531629	descr = Position_Specific_Bin_Base_10_Base_G
cnt = 60	feature = 56	correl = -0.124906	descr = Position_Specific_Bin_Base_19_Base_G
cnt = 61	feature = 8	correl = 0.0505531	descr = Position_Specific_Bin_Base_2_Base_C
cnt = 62	feature = 59	correl = -0.314185	descr = Position_Specific_Bin_Base_20_Base_C
num rows = 2188
num_elements = 137844
..*
optimization finished, #iter = 2149
nu = 0.534937
obj = -131.996360, rho = -0.704495
nSV = 1274, nBSV = 1078
num rows = 243
num_elements = 15309
*
optimization finished, #iter = 227
nu = 0.493700
obj = -12.216584, rho = -0.713104
nSV = 146, nBSV = 97
..*
optimization finished, #iter = 2149
nu = 0.534937
obj = -131.996360, rho = -0.704495
nSV = 1274, nBSV = 1078
CFS merit scores = 1.36276
CFS merit scores = 1.58785
CFS merit scores = 1.83805
CFS merit scores = 2.06775
CFS merit scores = 2.27203
CFS merit scores = 2.45702
CFS merit scores = 2.62553
CFS merit scores = 2.7758
CFS merit scores = 2.91366
CFS merit scores = 3.03898
CFS merit scores = 3.14571
CFS merit scores = 3.24963
CFS merit scores = 3.34346
CFS merit scores = 3.42862
CFS merit scores = 3.50802
CFS merit scores = 3.58451
cnt = 1	feature = 59	correl = 0.362755	descr = Position_Specific_Bin_Base_20_Base_A
cnt = 2	feature = 2	correl = -0.135476	descr = Position_Specific_Bin_Base_0_Base_G
cnt = 3	feature = 7	correl = 0.135115	descr = Position_Specific_Bin_Base_2_Base_G
cnt = 4	feature = 29	correl = 0.0592604	descr = Position_Specific_Bin_Base_10_Base_T
cnt = 5	feature = 20	correl = -0.126465	descr = Position_Specific_Bin_Base_7_Base_C
cnt = 6	feature = 50	correl = -0.0564386	descr = Position_Specific_Bin_Base_17_Base_G
cnt = 7	feature = 4	correl = -0.0922977	descr = Position_Specific_Bin_Base_1_Base_G
cnt = 8	feature = 25	correl = 0.0282277	descr = Position_Specific_Bin_Base_9_Base_T
cnt = 9	feature = 36	correl = 0.0430845	descr = Position_Specific_Bin_Base_13_Base_A
cnt = 10	feature = 31	correl = -0.0299383	descr = Position_Specific_Bin_Base_11_Base_C
cnt = 11	feature = 12	correl = -0.0705335	descr = Position_Specific_Bin_Base_4_Base_C
cnt = 12	feature = 55	correl = 0.17796	descr = Position_Specific_Bin_Base_19_Base_A
cnt = 13	feature = 44	correl = -0.0320721	descr = Position_Specific_Bin_Base_15_Base_T
cnt = 14	feature = 24	correl = 0.0623025	descr = Position_Specific_Bin_Base_8_Base_T
cnt = 15	feature = 17	correl = 0.032018	descr = Position_Specific_Bin_Base_6_Base_G
cnt = 16	feature = 35	correl = -0.0269045	descr = Position_Specific_Bin_Base_12_Base_C
num rows = 2188
num_elements = 37196
.*
optimization finished, #iter = 1054
nu = 0.605241
obj = -165.571189, rho = -0.685331
nSV = 1349, nBSV = 1303
num rows = 243
num_elements = 4131
*
optimization finished, #iter = 118
nu = 0.579300
obj = -17.173198, rho = -0.720201
nSV = 151, nBSV = 131
.*
optimization finished, #iter = 1054
nu = 0.605241
obj = -165.571189, rho = -0.685331
nSV = 1349, nBSV = 1303
CFS merit scores = 1.36338
CFS merit scores = 1.58308
CFS merit scores = 1.83035
CFS merit scores = 2.05936
CFS merit scores = 2.26794
CFS merit scores = 2.45456
CFS merit scores = 2.62227
CFS merit scores = 2.77264
CFS merit scores = 2.90714
CFS merit scores = 3.03096
CFS merit scores = 3.14773
CFS merit scores = 3.25404
CFS merit scores = 3.35718
CFS merit scores = 3.4424
CFS merit scores = 3.52089
CFS merit scores = 3.59715
CFS merit scores = 3.6662
CFS merit scores = 3.72765
CFS merit scores = 3.7864
CFS merit scores = 3.84028
CFS merit scores = 3.88647
CFS merit scores = 3.91227
CFS merit scores = 3.93695
CFS merit scores = 3.96379
CFS merit scores = 3.98655
CFS merit scores = 4.00959
CFS merit scores = 4.03275
CFS merit scores = 4.05621
CFS merit scores = 4.0805
CFS merit scores = 4.103
CFS merit scores = 4.12479
CFS merit scores = 4.14666
CFS merit scores = 4.1655
CFS merit scores = 4.18327
CFS merit scores = 4.20232
CFS merit scores = 4.2179
CFS merit scores = 4.23338
CFS merit scores = 4.24952
CFS merit scores = 4.26491
CFS merit scores = 4.27965
CFS merit scores = 4.29215
CFS merit scores = 4.30303
CFS merit scores = 4.31094
CFS merit scores = 4.31987
CFS merit scores = 4.32842
CFS merit scores = 4.33465
CFS merit scores = 4.34015
CFS merit scores = 4.34682
CFS merit scores = 4.35389
CFS merit scores = 4.35974
CFS merit scores = 4.36642
CFS merit scores = 4.37185
CFS merit scores = 4.3774
CFS merit scores = 4.38336
CFS merit scores = 4.38751
CFS merit scores = 4.39125
CFS merit scores = 4.39532
CFS merit scores = 4.39652
CFS merit scores = 4.39806
CFS merit scores = 4.40024
CFS merit scores = 4.39991
CFS merit scores = 4.39947
CFS merit scores = 4.39779
CFS merit scores = 4.39593
CFS merit scores = 4.39439
CFS merit scores = 4.39326
CFS merit scores = 4.39218
CFS merit scores = 4.3919
cnt = 1	feature = 64	correl = 0.363379	descr = Position_Specific_Bin_Base_20_Base_A
cnt = 2	feature = 60	correl = 0.186379	descr = Position_Specific_Bin_Base_19_Base_A
cnt = 3	feature = 8	correl = 0.121431	descr = Position_Specific_Bin_Base_2_Base_G
cnt = 4	feature = 2	correl = -0.149004	descr = Position_Specific_Bin_Base_0_Base_G
cnt = 5	feature = 14	correl = -0.0774296	descr = Position_Specific_Bin_Base_4_Base_C
cnt = 6	feature = 38	correl = -0.0305606	descr = Position_Specific_Bin_Base_12_Base_C
cnt = 7	feature = 51	correl = 0.0300669	descr = Position_Specific_Bin_Base_16_Base_T
cnt = 8	feature = 5	correl = -0.087233	descr = Position_Specific_Bin_Base_1_Base_G
cnt = 9	feature = 29	correl = 0.0751094	descr = Position_Specific_Bin_Base_10_Base_A
cnt = 10	feature = 56	correl = 0.0434344	descr = Position_Specific_Bin_Base_18_Base_A
cnt = 11	feature = 11	correl = 0.0690295	descr = Position_Specific_Bin_Base_3_Base_G
cnt = 12	feature = 41	correl = 0.103117	descr = Position_Specific_Bin_Base_14_Base_A
cnt = 13	feature = 26	correl = 0.0674224	descr = Position_Specific_Bin_Base_8_Base_T
cnt = 14	feature = 21	correl = -0.125311	descr = Position_Specific_Bin_Base_7_Base_C
cnt = 15	feature = 33	correl = -0.0370236	descr = Position_Specific_Bin_Base_11_Base_A
cnt = 16	feature = 45	correl = 0.0726704	descr = Position_Specific_Bin_Base_15_Base_A
cnt = 17	feature = 28	correl = 0.0276972	descr = Position_Specific_Bin_Base_9_Base_T
cnt = 18	feature = 52	correl = 0.0467491	descr = Position_Specific_Bin_Base_17_Base_A
cnt = 19	feature = 18	correl = 0.0603946	descr = Position_Specific_Bin_Base_5_Base_T
cnt = 20	feature = 39	correl = 0.0521174	descr = Position_Specific_Bin_Base_13_Base_A
cnt = 21	feature = 19	correl = -0.0328288	descr = Position_Specific_Bin_Base_6_Base_C
cnt = 22	feature = 66	correl = -0.166724	descr = Position_Specific_Bin_Base_20_Base_G
cnt = 23	feature = 34	correl = -0.0342594	descr = Position_Specific_Bin_Base_11_Base_C
cnt = 24	feature = 13	correl = 0.074816	descr = Position_Specific_Bin_Base_4_Base_A
cnt = 25	feature = 23	correl = 0.0617399	descr = Position_Specific_Bin_Base_7_Base_T
cnt = 26	feature = 30	correl = -0.0643965	descr = Position_Specific_Bin_Base_10_Base_C
cnt = 27	feature = 50	correl = -0.0638493	descr = Position_Specific_Bin_Base_16_Base_G
cnt = 28	feature = 57	correl = -0.0308477	descr = Position_Specific_Bin_Base_18_Base_C
cnt = 29	feature = 3	correl = 0.0908252	descr = Position_Specific_Bin_Base_1_Base_A
cnt = 30	feature = 0	correl = 0.0378899	descr = Position_Specific_Bin_Base_0_Base_A
cnt = 31	feature = 25	correl = -0.0956516	descr = Position_Specific_Bin_Base_8_Base_C
cnt = 32	feature = 42	correl = -0.032372	descr = Position_Specific_Bin_Base_14_Base_C
cnt = 33	feature = 53	correl = -0.0567571	descr = Position_Specific_Bin_Base_17_Base_C
cnt = 34	feature = 10	correl = 0.0264599	descr = Position_Specific_Bin_Base_3_Base_A
cnt = 35	feature = 6	correl = -0.0394958	descr = Position_Specific_Bin_Base_2_Base_A
cnt = 36	feature = 37	correl = 0.0359216	descr = Position_Specific_Bin_Base_12_Base_A
cnt = 37	feature = 61	correl = -0.124941	descr = Position_Specific_Bin_Base_19_Base_C
cnt = 38	feature = 17	correl = -0.0698688	descr = Position_Specific_Bin_Base_5_Base_C
cnt = 39	feature = 27	correl = -0.0265378	descr = Position_Specific_Bin_Base_9_Base_C
cnt = 40	feature = 67	correl = 0.107189	descr = Position_Specific_Bin_Base_20_Base_T
cnt = 41	feature = 40	correl = -0.0300238	descr = Position_Specific_Bin_Base_13_Base_G
cnt = 42	feature = 47	correl = -0.0268652	descr = Position_Specific_Bin_Base_15_Base_T
cnt = 43	feature = 54	correl = -0.045521	descr = Position_Specific_Bin_Base_17_Base_G
cnt = 44	feature = 12	correl = -0.0905711	descr = Position_Specific_Bin_Base_3_Base_T
cnt = 45	feature = 16	correl = 0.0292485	descr = Position_Specific_Bin_Base_4_Base_T
cnt = 46	feature = 59	correl = 0.0331232	descr = Position_Specific_Bin_Base_18_Base_T
cnt = 47	feature = 36	correl = 0.120371	descr = Position_Specific_Bin_Base_11_Base_T
cnt = 48	feature = 63	correl = 0.0544667	descr = Position_Specific_Bin_Base_19_Base_T
cnt = 49	feature = 20	correl = 0.0895751	descr = Position_Specific_Bin_Base_7_Base_A
cnt = 50	feature = 1	correl = 0.115975	descr = Position_Specific_Bin_Base_0_Base_C
cnt = 51	feature = 43	correl = -0.150597	descr = Position_Specific_Bin_Base_14_Base_G
cnt = 52	feature = 32	correl = 0.0604756	descr = Position_Specific_Bin_Base_10_Base_T
cnt = 53	feature = 9	correl = -0.132636	descr = Position_Specific_Bin_Base_2_Base_T
cnt = 54	feature = 24	correl = 0.0466216	descr = Position_Specific_Bin_Base_8_Base_A
cnt = 55	feature = 4	correl = -0.025699	descr = Position_Specific_Bin_Base_1_Base_C
cnt = 56	feature = 46	correl = -0.0396743	descr = Position_Specific_Bin_Base_15_Base_G
cnt = 57	feature = 49	correl = -0.0375101	descr = Position_Specific_Bin_Base_16_Base_C
cnt = 58	feature = 15	correl = -0.0248418	descr = Position_Specific_Bin_Base_4_Base_G
cnt = 59	feature = 55	correl = 0.0550749	descr = Position_Specific_Bin_Base_17_Base_T
cnt = 60	feature = 65	correl = -0.314465	descr = Position_Specific_Bin_Base_20_Base_C
cnt = 61	feature = 58	correl = -0.0471093	descr = Position_Specific_Bin_Base_18_Base_G
cnt = 62	feature = 44	correl = 0.0800737	descr = Position_Specific_Bin_Base_14_Base_T
cnt = 63	feature = 31	correl = -0.0680806	descr = Position_Specific_Bin_Base_10_Base_G
cnt = 64	feature = 35	correl = -0.0441961	descr = Position_Specific_Bin_Base_11_Base_G
cnt = 65	feature = 48	correl = 0.072842	descr = Position_Specific_Bin_Base_16_Base_A
cnt = 66	feature = 22	correl = -0.0248271	descr = Position_Specific_Bin_Base_7_Base_G
cnt = 67	feature = 7	correl = 0.0485481	descr = Position_Specific_Bin_Base_2_Base_C
cnt = 68	feature = 62	correl = -0.121985	descr = Position_Specific_Bin_Base_19_Base_G
num rows = 2188
num_elements = 150972
..*
optimization finished, #iter = 2264
nu = 0.519270
obj = -127.849001, rho = -0.693381
nSV = 1252, nBSV = 1029
num rows = 243
num_elements = 16767
*
optimization finished, #iter = 268
nu = 0.515203
obj = -13.165994, rho = -0.690512
nSV = 157, nBSV = 96
..*
optimization finished, #iter = 2264
nu = 0.519270
obj = -127.849001, rho = -0.693381
nSV = 1252, nBSV = 1029
CFS merit scores = 1.35248
CFS merit scores = 1.57886
CFS merit scores = 1.83243
CFS merit scores = 2.05866
CFS merit scores = 2.26618
CFS merit scores = 2.44274
CFS merit scores = 2.60518
CFS merit scores = 2.75472
CFS merit scores = 2.89229
CFS merit scores = 3.01531
CFS merit scores = 3.12688
CFS merit scores = 3.23054
CFS merit scores = 3.32587
CFS merit scores = 3.41813
CFS merit scores = 3.49719
CFS merit scores = 3.57346
CFS merit scores = 3.64666
CFS merit scores = 3.71012
CFS merit scores = 3.77315
CFS merit scores = 3.82731
CFS merit scores = 3.87331
CFS merit scores = 3.90149
CFS merit scores = 3.92824
CFS merit scores = 3.95286
CFS merit scores = 3.9768
CFS merit scores = 4.00203
CFS merit scores = 4.02563
CFS merit scores = 4.05
CFS merit scores = 4.07217
CFS merit scores = 4.09335
CFS merit scores = 4.11491
CFS merit scores = 4.13616
CFS merit scores = 4.15641
CFS merit scores = 4.17475
CFS merit scores = 4.1937
CFS merit scores = 4.21088
CFS merit scores = 4.22813
CFS merit scores = 4.24536
CFS merit scores = 4.26067
CFS merit scores = 4.27589
CFS merit scores = 4.29043
CFS merit scores = 4.30416
CFS merit scores = 4.31507
CFS merit scores = 4.32286
CFS merit scores = 4.32926
CFS merit scores = 4.33577
CFS merit scores = 4.343
CFS merit scores = 4.35002
CFS merit scores = 4.35667
CFS merit scores = 4.3631
CFS merit scores = 4.36824
CFS merit scores = 4.37254
CFS merit scores = 4.37703
CFS merit scores = 4.38109
CFS merit scores = 4.38516
CFS merit scores = 4.38845
CFS merit scores = 4.39046
CFS merit scores = 4.39221
CFS merit scores = 4.39424
CFS merit scores = 4.39551
CFS merit scores = 4.39575
CFS merit scores = 4.39593
CFS merit scores = 4.39583
CFS merit scores = 4.39357
CFS merit scores = 4.39117
CFS merit scores = 4.38884
cnt = 1	feature = 62	correl = 0.352484	descr = Position_Specific_Bin_Base_20_Base_A
cnt = 2	feature = 58	correl = 0.178008	descr = Position_Specific_Bin_Base_19_Base_A
cnt = 3	feature = 2	correl = -0.131046	descr = Position_Specific_Bin_Base_0_Base_G
cnt = 4	feature = 7	correl = 0.134288	descr = Position_Specific_Bin_Base_2_Base_G
cnt = 5	feature = 12	correl = -0.0693015	descr = Position_Specific_Bin_Base_4_Base_C
cnt = 6	feature = 35	correl = -0.0281148	descr = Position_Specific_Bin_Base_12_Base_C
cnt = 7	feature = 50	correl = 0.0342317	descr = Position_Specific_Bin_Base_16_Base_T
cnt = 8	feature = 4	correl = -0.0989067	descr = Position_Specific_Bin_Base_1_Base_G
cnt = 9	feature = 27	correl = -0.0748921	descr = Position_Specific_Bin_Base_10_Base_C
cnt = 10	feature = 25	correl = 0.031505	descr = Position_Specific_Bin_Base_9_Base_T
cnt = 11	feature = 53	correl = 0.0523096	descr = Position_Specific_Bin_Base_17_Base_T
cnt = 12	feature = 21	correl = 0.0370049	descr = Position_Specific_Bin_Base_8_Base_A
cnt = 13	feature = 43	correl = 0.0764463	descr = Position_Specific_Bin_Base_14_Base_T
cnt = 14	feature = 46	correl = -0.0392544	descr = Position_Specific_Bin_Base_15_Base_T
cnt = 15	feature = 15	correl = 0.0232815	descr = Position_Specific_Bin_Base_6_Base_A
cnt = 16	feature = 33	correl = 0.120783	descr = Position_Specific_Bin_Base_11_Base_T
cnt = 17	feature = 18	correl = 0.0763174	descr = Position_Specific_Bin_Base_7_Base_A
cnt = 18	feature = 55	correl = -0.0312726	descr = Position_Specific_Bin_Base_18_Base_C
cnt = 19	feature = 9	correl = 0.0705455	descr = Position_Specific_Bin_Base_3_Base_G
cnt = 20	feature = 38	correl = 0.044306	descr = Position_Specific_Bin_Base_13_Base_A
cnt = 21	feature = 13	correl = -0.0750878	descr = Position_Specific_Bin_Base_5_Base_C
cnt = 22	feature = 64	correl = -0.178266	descr = Position_Specific_Bin_Base_20_Base_G
cnt = 23	feature = 29	correl = 0.051879	descr = Position_Specific_Bin_Base_10_Base_T
cnt = 24	feature = 31	correl = -0.0337109	descr = Position_Specific_Bin_Base_11_Base_C
cnt = 25	feature = 37	correl = -0.0393936	descr = Position_Specific_Bin_Base_12_Base_T
cnt = 26	feature = 40	correl = 0.100553	descr = Position_Specific_Bin_Base_14_Base_A
cnt = 27	feature = 52	correl = -0.0600576	descr = Position_Specific_Bin_Base_17_Base_G
cnt = 28	feature = 11	correl = 0.0828221	descr = Position_Specific_Bin_Base_4_Base_A
cnt = 29	feature = 20	correl = 0.0686459	descr = Position_Specific_Bin_Base_7_Base_T
cnt = 30	feature = 24	correl = -0.0274771	descr = Position_Specific_Bin_Base_9_Base_C
cnt = 31	feature = 0	correl = 0.0308315	descr = Position_Specific_Bin_Base_0_Base_A
cnt = 32	feature = 3	correl = 0.0827512	descr = Position_Specific_Bin_Base_1_Base_A
cnt = 33	feature = 23	correl = 0.0608711	descr = Position_Specific_Bin_Base_8_Base_T
cnt = 34	feature = 5	correl = -0.0433715	descr = Position_Specific_Bin_Base_2_Base_A
cnt = 35	feature = 44	correl = 0.0793026	descr = Position_Specific_Bin_Base_15_Base_A
cnt = 36	feature = 10	correl = -0.0988791	descr = Position_Specific_Bin_Base_3_Base_T
cnt = 37	feature = 49	correl = -0.059363	descr = Position_Specific_Bin_Base_16_Base_G
cnt = 38	feature = 65	correl = 0.117019	descr = Position_Specific_Bin_Base_20_Base_T
cnt = 39	feature = 57	correl = 0.0281368	descr = Position_Specific_Bin_Base_18_Base_T
cnt = 40	feature = 14	correl = 0.0622375	descr = Position_Specific_Bin_Base_5_Base_T
cnt = 41	feature = 59	correl = -0.11964	descr = Position_Specific_Bin_Base_19_Base_C
cnt = 42	feature = 16	correl = -0.0363219	descr = Position_Specific_Bin_Base_6_Base_C
cnt = 43	feature = 51	correl = 0.0238451	descr = Position_Specific_Bin_Base_17_Base_A
cnt = 44	feature = 19	correl = -0.136715	descr = Position_Specific_Bin_Base_7_Base_C
cnt = 45	feature = 41	correl = -0.0326769	descr = Position_Specific_Bin_Base_14_Base_C
cnt = 46	feature = 30	correl = -0.0405823	descr = Position_Specific_Bin_Base_11_Base_A
cnt = 47	feature = 56	correl = -0.0409098	descr = Position_Specific_Bin_Base_18_Base_G
cnt = 48	feature = 22	correl = -0.0776495	descr = Position_Specific_Bin_Base_8_Base_C
cnt = 49	feature = 36	correl = 0.0285982	descr = Position_Specific_Bin_Base_12_Base_G
cnt = 50	feature = 26	correl = 0.0774627	descr = Position_Specific_Bin_Base_10_Base_A
cnt = 51	feature = 39	correl = -0.0233484	descr = Position_Specific_Bin_Base_13_Base_G
cnt = 52	feature = 61	correl = 0.0587162	descr = Position_Specific_Bin_Base_19_Base_T
cnt = 53	feature = 17	correl = 0.021539	descr = Position_Specific_Bin_Base_6_Base_G
cnt = 54	feature = 8	correl = -0.128634	descr = Position_Specific_Bin_Base_2_Base_T
cnt = 55	feature = 47	correl = 0.0692978	descr = Position_Specific_Bin_Base_16_Base_A
cnt = 56	feature = 1	correl = 0.108951	descr = Position_Specific_Bin_Base_0_Base_C
cnt = 57	feature = 63	correl = -0.30054	descr = Position_Specific_Bin_Base_20_Base_C
cnt = 58	feature = 45	correl = -0.039882	descr = Position_Specific_Bin_Base_15_Base_G
cnt = 59	feature = 42	correl = -0.14531	descr = Position_Specific_Bin_Base_14_Base_G
cnt = 60	feature = 34	correl = 0.0371555	descr = Position_Specific_Bin_Base_12_Base_A
cnt = 61	feature = 54	correl = 0.042764	descr = Position_Specific_Bin_Base_18_Base_A
cnt = 62	feature = 28	correl = -0.0530427	descr = Position_Specific_Bin_Base_10_Base_G
cnt = 63	feature = 48	correl = -0.0423938	descr = Position_Specific_Bin_Base_16_Base_C
cnt = 64	feature = 32	correl = -0.0429348	descr = Position_Specific_Bin_Base_11_Base_G
cnt = 65	feature = 6	correl = 0.0358121	descr = Position_Specific_Bin_Base_2_Base_C
cnt = 66	feature = 60	correl = -0.12104	descr = Position_Specific_Bin_Base_19_Base_G
num rows = 2188
num_elements = 146596
..*
optimization finished, #iter = 2255
nu = 0.524812
obj = -128.522967, rho = -0.696105
nSV = 1255, nBSV = 1041
num rows = 243
num_elements = 16281
*
optimization finished, #iter = 222
nu = 0.468916
obj = -11.439164, rho = -0.707849
nSV = 138, nBSV = 90
..*
optimization finished, #iter = 2255
nu = 0.524812
obj = -128.522967, rho = -0.696105
nSV = 1255, nBSV = 1041
CFS merit scores = 1.37464
CFS merit scores = 1.60138
CFS merit scores = 1.84913
CFS merit scores = 2.07663
CFS merit scores = 2.28237
CFS merit scores = 2.46649
CFS merit scores = 2.62608
CFS merit scores = 2.77195
CFS merit scores = 2.90093
CFS merit scores = 3.02175
CFS merit scores = 3.138
CFS merit scores = 3.24354
CFS merit scores = 3.33732
CFS merit scores = 3.42002
CFS merit scores = 3.4961
CFS merit scores = 3.56258
CFS merit scores = 3.6222
CFS merit scores = 3.67621
cnt = 1	feature = 58	correl = 0.374637	descr = Position_Specific_Bin_Base_20_Base_A
cnt = 2	feature = 54	correl = 0.187441	descr = Position_Specific_Bin_Base_19_Base_A
cnt = 3	feature = 1	correl = -0.133802	descr = Position_Specific_Bin_Base_0_Base_G
cnt = 4	feature = 7	correl = 0.138681	descr = Position_Specific_Bin_Base_2_Base_G
cnt = 5	feature = 45	correl = 0.0320055	descr = Position_Specific_Bin_Base_16_Base_T
cnt = 6	feature = 19	correl = 0.0880214	descr = Position_Specific_Bin_Base_7_Base_A
cnt = 7	feature = 37	correl = -0.029077	descr = Position_Specific_Bin_Base_14_Base_C
cnt = 8	feature = 50	correl = 0.0337236	descr = Position_Specific_Bin_Base_18_Base_A
cnt = 9	feature = 4	correl = -0.101252	descr = Position_Specific_Bin_Base_1_Base_G
cnt = 10	feature = 23	correl = 0.0341228	descr = Position_Specific_Bin_Base_8_Base_A
cnt = 11	feature = 12	correl = -0.0640472	descr = Position_Specific_Bin_Base_4_Base_C
cnt = 12	feature = 27	correl = -0.0600949	descr = Position_Specific_Bin_Base_10_Base_C
cnt = 13	feature = 9	correl = 0.0582267	descr = Position_Specific_Bin_Base_3_Base_G
cnt = 14	feature = 17	correl = 0.0451114	descr = Position_Specific_Bin_Base_5_Base_T
cnt = 15	feature = 33	correl = 0.125549	descr = Position_Specific_Bin_Base_11_Base_T
cnt = 16	feature = 40	correl = 0.0771991	descr = Position_Specific_Bin_Base_15_Base_A
cnt = 17	feature = 49	correl = 0.0540473	descr = Position_Specific_Bin_Base_17_Base_T
cnt = 18	feature = 35	correl = 0.0459414	descr = Position_Specific_Bin_Base_13_Base_A
num rows = 2188
num_elements = 41572
.*
optimization finished, #iter = 1090
nu = 0.605684
obj = -163.923614, rho = -0.704975
nSV = 1349, nBSV = 1307
num rows = 243
num_elements = 4617
*
optimization finished, #iter = 112
nu = 0.580549
obj = -16.323695, rho = -0.652061
nSV = 149, nBSV = 130
.*
optimization finished, #iter = 1090
nu = 0.605684
obj = -163.923614, rho = -0.704975
nSV = 1349, nBSV = 1307
CFS merit scores = 1.37577
CFS merit scores = 1.59721
CFS merit scores = 1.84718
CFS merit scores = 2.07427
CFS merit scores = 2.27258
CFS merit scores = 2.45163
CFS merit scores = 2.61583
CFS merit scores = 2.7657
CFS merit scores = 2.89287
CFS merit scores = 3.0107
CFS merit scores = 3.11884
CFS merit scores = 3.21571
CFS merit scores = 3.31082
CFS merit scores = 3.40183
CFS merit scores = 3.47836
CFS merit scores = 3.5518
CFS merit scores = 3.6163
CFS merit scores = 3.67651
CFS merit scores = 3.73152
CFS merit scores = 3.7843
CFS merit scores = 3.83461
CFS merit scores = 3.86265
CFS merit scores = 3.8924
CFS merit scores = 3.92234
CFS merit scores = 3.95322
CFS merit scores = 3.97747
CFS merit scores = 4.00084
CFS merit scores = 4.02471
CFS merit scores = 4.049
CFS merit scores = 4.07241
CFS merit scores = 4.09196
CFS merit scores = 4.11078
CFS merit scores = 4.1299
CFS merit scores = 4.14848
CFS merit scores = 4.16756
CFS merit scores = 4.18441
CFS merit scores = 4.20027
CFS merit scores = 4.21523
CFS merit scores = 4.22954
CFS merit scores = 4.24316
CFS merit scores = 4.2546
CFS merit scores = 4.26499
CFS merit scores = 4.27194
CFS merit scores = 4.2768
CFS merit scores = 4.2828
CFS merit scores = 4.2857
CFS merit scores = 4.2887
CFS merit scores = 4.29308
CFS merit scores = 4.2977
CFS merit scores = 4.3026
CFS merit scores = 4.30659
CFS merit scores = 4.30646
CFS merit scores = 4.30557
CFS merit scores = 4.30248
CFS merit scores = 4.29833
CFS merit scores = 4.295
CFS merit scores = 4.29169
CFS merit scores = 4.28921
cnt = 1	feature = 54	correl = 0.375773	descr = Position_Specific_Bin_Base_20_Base_A
cnt = 2	feature = 50	correl = 0.185428	descr = Position_Specific_Bin_Base_19_Base_A
cnt = 3	feature = 2	correl = -0.137997	descr = Position_Specific_Bin_Base_0_Base_G
cnt = 4	feature = 7	correl = 0.138461	descr = Position_Specific_Bin_Base_2_Base_G
cnt = 5	feature = 41	correl = -0.0344943	descr = Position_Specific_Bin_Base_16_Base_C
cnt = 6	feature = 27	correl = 0.064207	descr = Position_Specific_Bin_Base_10_Base_T
cnt = 7	feature = 32	correl = 0.0337897	descr = Position_Specific_Bin_Base_13_Base_A
cnt = 8	feature = 47	correl = 0.0369171	descr = Position_Specific_Bin_Base_18_Base_A
cnt = 9	feature = 9	correl = 0.0721052	descr = Position_Specific_Bin_Base_3_Base_G
cnt = 10	feature = 17	correl = -0.128655	descr = Position_Specific_Bin_Base_7_Base_C
cnt = 11	feature = 34	correl = 0.109817	descr = Position_Specific_Bin_Base_14_Base_A
cnt = 12	feature = 4	correl = -0.0736756	descr = Position_Specific_Bin_Base_1_Base_G
cnt = 13	feature = 23	correl = 0.0391819	descr = Position_Specific_Bin_Base_9_Base_T
cnt = 14	feature = 12	correl = -0.0771914	descr = Position_Specific_Bin_Base_4_Base_C
cnt = 15	feature = 31	correl = -0.0264337	descr = Position_Specific_Bin_Base_12_Base_C
cnt = 16	feature = 21	correl = 0.0738078	descr = Position_Specific_Bin_Base_8_Base_T
cnt = 17	feature = 44	correl = 0.0308567	descr = Position_Specific_Bin_Base_17_Base_A
cnt = 18	feature = 15	correl = -0.0270439	descr = Position_Specific_Bin_Base_6_Base_C
cnt = 19	feature = 38	correl = 0.0605154	descr = Position_Specific_Bin_Base_15_Base_A
cnt = 20	feature = 14	correl = 0.0619095	descr = Position_Specific_Bin_Base_5_Base_T
cnt = 21	feature = 28	correl = -0.0499986	descr = Position_Specific_Bin_Base_11_Base_A
cnt = 22	feature = 56	correl = -0.178563	descr = Position_Specific_Bin_Base_20_Base_G
cnt = 23	feature = 10	correl = -0.0925996	descr = Position_Specific_Bin_Base_3_Base_T
cnt = 24	feature = 18	correl = 0.054215	descr = Position_Specific_Bin_Base_7_Base_T
cnt = 25	feature = 25	correl = -0.0872777	descr = Position_Specific_Bin_Base_10_Base_C
cnt = 26	feature = 20	correl = -0.0891056	descr = Position_Specific_Bin_Base_8_Base_C
cnt = 27	feature = 3	correl = 0.086602	descr = Position_Specific_Bin_Base_1_Base_A
cnt = 28	feature = 43	correl = 0.0229297	descr = Position_Specific_Bin_Base_16_Base_T
cnt = 29	feature = 0	correl = 0.0321101	descr = Position_Specific_Bin_Base_0_Base_A
cnt = 30	feature = 22	correl = -0.024884	descr = Position_Specific_Bin_Base_9_Base_C
cnt = 31	feature = 36	correl = -0.159186	descr = Position_Specific_Bin_Base_14_Base_G
cnt = 32	feature = 11	correl = 0.0856056	descr = Position_Specific_Bin_Base_4_Base_A
cnt = 33	feature = 5	correl = -0.0601368	descr = Position_Specific_Bin_Base_2_Base_A
cnt = 34	feature = 49	correl = 0.0250464	descr = Position_Specific_Bin_Base_18_Base_T
cnt = 35	feature = 30	correl = 0.123335	descr = Position_Specific_Bin_Base_11_Base_T
cnt = 36	feature = 46	correl = 0.0519117	descr = Position_Specific_Bin_Base_17_Base_T
cnt = 37	feature = 39	correl = -0.0278389	descr = Position_Specific_Bin_Base_15_Base_G
cnt = 38	feature = 13	correl = -0.062294	descr = Position_Specific_Bin_Base_5_Base_C
cnt = 39	feature = 53	correl = 0.04042	descr = Position_Specific_Bin_Base_19_Base_T
cnt = 40	feature = 33	correl = -0.0216303	descr = Position_Specific_Bin_Base_13_Base_G
cnt = 41	feature = 57	correl = 0.113128	descr = Position_Specific_Bin_Base_20_Base_T
cnt = 42	feature = 24	correl = 0.0776857	descr = Position_Specific_Bin_Base_10_Base_A
cnt = 43	feature = 42	correl = -0.0609349	descr = Position_Specific_Bin_Base_16_Base_G
cnt = 44	feature = 35	correl = -0.0271304	descr = Position_Specific_Bin_Base_14_Base_C
cnt = 45	feature = 51	correl = -0.118293	descr = Position_Specific_Bin_Base_19_Base_C
cnt = 46	feature = 48	correl = -0.0501991	descr = Position_Specific_Bin_Base_18_Base_G
cnt = 47	feature = 1	correl = 0.108712	descr = Position_Specific_Bin_Base_0_Base_C
cnt = 48	feature = 19	correl = 0.0297565	descr = Position_Specific_Bin_Base_8_Base_A
cnt = 49	feature = 8	correl = -0.126216	descr = Position_Specific_Bin_Base_2_Base_T
cnt = 50	feature = 16	correl = 0.0870943	descr = Position_Specific_Bin_Base_7_Base_A
cnt = 51	feature = 45	correl = -0.064435	descr = Position_Specific_Bin_Base_17_Base_G
cnt = 52	feature = 29	correl = -0.0485509	descr = Position_Specific_Bin_Base_11_Base_G
cnt = 53	feature = 55	correl = -0.318073	descr = Position_Specific_Bin_Base_20_Base_C
cnt = 54	feature = 40	correl = 0.0738764	descr = Position_Specific_Bin_Base_16_Base_A
cnt = 55	feature = 26	correl = -0.050743	descr = Position_Specific_Bin_Base_10_Base_G
cnt = 56	feature = 37	correl = 0.0755201	descr = Position_Specific_Bin_Base_14_Base_T
cnt = 57	feature = 6	correl = 0.0451797	descr = Position_Specific_Bin_Base_2_Base_C
cnt = 58	feature = 52	correl = -0.113771	descr = Position_Specific_Bin_Base_19_Base_G
num rows = 2188
num_elements = 129092
..*
optimization finished, #iter = 2117
nu = 0.542909
obj = -136.000593, rho = -0.709396
nSV = 1278, nBSV = 1095
num rows = 243
num_elements = 14337
*
optimization finished, #iter = 229
nu = 0.478661
obj = -12.545457, rho = -0.681434
nSV = 147, nBSV = 91
..*
optimization finished, #iter = 2117
nu = 0.542909
obj = -136.000593, rho = -0.709396
nSV = 1278, nBSV = 1095
CFS merit scores = 1.3568
CFS merit scores = 1.58992
CFS merit scores = 1.84282
CFS merit scores = 2.0658
CFS merit scores = 2.27064
CFS merit scores = 2.44869
CFS merit scores = 2.61001
CFS merit scores = 2.75788
CFS merit scores = 2.89423
CFS merit scores = 3.01897
CFS merit scores = 3.13709
CFS merit scores = 3.24053
CFS merit scores = 3.33963
CFS merit scores = 3.43252
CFS merit scores = 3.51774
CFS merit scores = 3.60035
CFS merit scores = 3.67703
CFS merit scores = 3.74002
CFS merit scores = 3.80122
CFS merit scores = 3.86088
CFS merit scores = 3.89496
CFS merit scores = 3.92622
CFS merit scores = 3.95354
CFS merit scores = 3.97956
CFS merit scores = 4.00584
CFS merit scores = 4.03031
CFS merit scores = 4.05362
CFS merit scores = 4.0759
CFS merit scores = 4.09854
CFS merit scores = 4.11745
CFS merit scores = 4.13531
CFS merit scores = 4.15509
CFS merit scores = 4.17422
CFS merit scores = 4.19099
CFS merit scores = 4.20598
CFS merit scores = 4.22045
CFS merit scores = 4.23521
CFS merit scores = 4.2511
CFS merit scores = 4.2655
CFS merit scores = 4.28021
CFS merit scores = 4.29452
CFS merit scores = 4.30758
CFS merit scores = 4.3179
CFS merit scores = 4.3275
CFS merit scores = 4.33754
CFS merit scores = 4.34324
CFS merit scores = 4.34892
CFS merit scores = 4.35507
CFS merit scores = 4.35998
CFS merit scores = 4.36374
CFS merit scores = 4.36782
CFS merit scores = 4.37212
CFS merit scores = 4.37565
CFS merit scores = 4.37995
CFS merit scores = 4.38448
CFS merit scores = 4.38694
CFS merit scores = 4.38893
CFS merit scores = 4.38955
CFS merit scores = 4.38812
CFS merit scores = 4.38713
CFS merit scores = 4.38646
CFS merit scores = 4.38601
CFS merit scores = 4.38542
CFS merit scores = 4.38321
CFS merit scores = 4.38038
cnt = 1	feature = 61	correl = 0.356802	descr = Position_Specific_Bin_Base_20_Base_A
cnt = 2	feature = 57	correl = 0.174308	descr = Position_Specific_Bin_Base_19_Base_A
cnt = 3	feature = 2	correl = -0.134318	descr = Position_Specific_Bin_Base_0_Base_G
cnt = 4	feature = 14	correl = -0.0832759	descr = Position_Specific_Bin_Base_4_Base_C
cnt = 5	feature = 5	correl = -0.074695	descr = Position_Specific_Bin_Base_1_Base_G
cnt = 6	feature = 24	correl = 0.0704555	descr = Position_Specific_Bin_Base_8_Base_T
cnt = 7	feature = 21	correl = 0.063079	descr = Position_Specific_Bin_Base_7_Base_T
cnt = 8	feature = 9	correl = 0.119112	descr = Position_Specific_Bin_Base_2_Base_G
cnt = 9	feature = 30	correl = 0.062151	descr = Position_Specific_Bin_Base_10_Base_T
cnt = 10	feature = 36	correl = -0.0307966	descr = Position_Specific_Bin_Base_12_Base_T
cnt = 11	feature = 54	correl = 0.0423629	descr = Position_Specific_Bin_Base_18_Base_A
cnt = 12	feature = 49	correl = 0.0382509	descr = Position_Specific_Bin_Base_16_Base_T
cnt = 13	feature = 11	correl = 0.0705931	descr = Position_Specific_Bin_Base_3_Base_G
cnt = 14	feature = 39	correl = 0.112083	descr = Position_Specific_Bin_Base_14_Base_A
cnt = 15	feature = 26	correl = -0.0361316	descr = Position_Specific_Bin_Base_9_Base_C
cnt = 16	feature = 34	correl = 0.126878	descr = Position_Specific_Bin_Base_11_Base_T
cnt = 17	feature = 45	correl = -0.0341925	descr = Position_Specific_Bin_Base_15_Base_T
cnt = 18	feature = 18	correl = 0.0247397	descr = Position_Specific_Bin_Base_6_Base_G
cnt = 19	feature = 37	correl = 0.0445971	descr = Position_Specific_Bin_Base_13_Base_A
cnt = 20	feature = 51	correl = -0.0438178	descr = Position_Specific_Bin_Base_17_Base_C
cnt = 21	feature = 16	correl = 0.0569384	descr = Position_Specific_Bin_Base_5_Base_T
cnt = 22	feature = 63	correl = -0.179226	descr = Position_Specific_Bin_Base_20_Base_G
cnt = 23	feature = 47	correl = -0.0464534	descr = Position_Specific_Bin_Base_16_Base_C
cnt = 24	feature = 20	correl = -0.13199	descr = Position_Specific_Bin_Base_7_Base_C
cnt = 25	feature = 32	correl = -0.0333632	descr = Position_Specific_Bin_Base_11_Base_C
cnt = 26	feature = 13	correl = 0.0827787	descr = Position_Specific_Bin_Base_4_Base_A
cnt = 27	feature = 28	correl = -0.0840068	descr = Position_Specific_Bin_Base_10_Base_C
cnt = 28	feature = 3	correl = 0.0793375	descr = Position_Specific_Bin_Base_1_Base_A
cnt = 29	feature = 43	correl = 0.0764144	descr = Position_Specific_Bin_Base_15_Base_A
cnt = 30	feature = 50	correl = 0.0426701	descr = Position_Specific_Bin_Base_17_Base_A
cnt = 31	feature = 12	correl = -0.0815817	descr = Position_Specific_Bin_Base_3_Base_T
cnt = 32	feature = 7	correl = -0.0410637	descr = Position_Specific_Bin_Base_2_Base_A
cnt = 33	feature = 0	correl = 0.0267728	descr = Position_Specific_Bin_Base_0_Base_A
cnt = 34	feature = 40	correl = -0.0337954	descr = Position_Specific_Bin_Base_14_Base_C
cnt = 35	feature = 64	correl = 0.115046	descr = Position_Specific_Bin_Base_20_Base_T
cnt = 36	feature = 17	correl = -0.0411288	descr = Position_Specific_Bin_Base_6_Base_C
cnt = 37	feature = 25	correl = 0.0315956	descr = Position_Specific_Bin_Base_9_Base_A
cnt = 38	feature = 56	correl = 0.0342793	descr = Position_Specific_Bin_Base_18_Base_T
cnt = 39	feature = 23	correl = -0.0937995	descr = Position_Specific_Bin_Base_8_Base_C
cnt = 40	feature = 38	correl = -0.0307459	descr = Position_Specific_Bin_Base_13_Base_G
cnt = 41	feature = 58	correl = -0.127886	descr = Position_Specific_Bin_Base_19_Base_C
cnt = 42	feature = 35	correl = 0.0305708	descr = Position_Specific_Bin_Base_12_Base_A
cnt = 43	feature = 31	correl = -0.0413951	descr = Position_Specific_Bin_Base_11_Base_A
cnt = 44	feature = 15	correl = -0.0752273	descr = Position_Specific_Bin_Base_5_Base_C
cnt = 45	feature = 27	correl = 0.0775108	descr = Position_Specific_Bin_Base_10_Base_A
cnt = 46	feature = 6	correl = 0.0227163	descr = Position_Specific_Bin_Base_1_Base_T
cnt = 47	feature = 41	correl = -0.153466	descr = Position_Specific_Bin_Base_14_Base_G
cnt = 48	feature = 48	correl = -0.0698873	descr = Position_Specific_Bin_Base_16_Base_G
cnt = 49	feature = 60	correl = 0.0675692	descr = Position_Specific_Bin_Base_19_Base_T
cnt = 50	feature = 19	correl = 0.0853656	descr = Position_Specific_Bin_Base_7_Base_A
cnt = 51	feature = 52	correl = -0.0598637	descr = Position_Specific_Bin_Base_17_Base_G
cnt = 52	feature = 22	correl = 0.0362073	descr = Position_Specific_Bin_Base_8_Base_A
cnt = 53	feature = 44	correl = -0.0384858	descr = Position_Specific_Bin_Base_15_Base_G
cnt = 54	feature = 1	correl = 0.10639	descr = Position_Specific_Bin_Base_0_Base_C
cnt = 55	feature = 10	correl = -0.128026	descr = Position_Specific_Bin_Base_2_Base_T
cnt = 56	feature = 55	correl = -0.0571974	descr = Position_Specific_Bin_Base_18_Base_G
cnt = 57	feature = 4	correl = -0.0290785	descr = Position_Specific_Bin_Base_1_Base_C
cnt = 58	feature = 62	correl = -0.300589	descr = Position_Specific_Bin_Base_20_Base_C
cnt = 59	feature = 59	correl = -0.119212	descr = Position_Specific_Bin_Base_19_Base_G
cnt = 60	feature = 42	correl = 0.0758564	descr = Position_Specific_Bin_Base_14_Base_T
cnt = 61	feature = 33	correl = -0.0478523	descr = Position_Specific_Bin_Base_11_Base_G
cnt = 62	feature = 29	correl = -0.0520621	descr = Position_Specific_Bin_Base_10_Base_G
cnt = 63	feature = 53	correl = 0.0608748	descr = Position_Specific_Bin_Base_17_Base_T
cnt = 64	feature = 8	correl = 0.046204	descr = Position_Specific_Bin_Base_2_Base_C
cnt = 65	feature = 46	correl = 0.0796893	descr = Position_Specific_Bin_Base_16_Base_A
num rows = 2188
num_elements = 144408
..*
optimization finished, #iter = 2166
nu = 0.520444
obj = -128.895914, rho = -0.699707
nSV = 1251, nBSV = 1036
num rows = 243
num_elements = 16038
*
optimization finished, #iter = 206
nu = 0.485377
obj = -12.631886, rho = -0.696663
nSV = 143, nBSV = 96
..*
optimization finished, #iter = 2166
nu = 0.520444
obj = -128.895914, rho = -0.699707
nSV = 1251, nBSV = 1036
CFS merit scores = 1.35829
CFS merit scores = 1.59756
CFS merit scores = 1.85335
CFS merit scores = 2.08062
CFS merit scores = 2.29189
CFS merit scores = 2.47192
CFS merit scores = 2.63122
CFS merit scores = 2.78119
CFS merit scores = 2.9129
CFS merit scores = 3.03402
CFS merit scores = 3.14562
CFS merit scores = 3.2479
CFS merit scores = 3.3439
CFS merit scores = 3.43485
CFS merit scores = 3.52362
CFS merit scores = 3.5973
CFS merit scores = 3.6569
CFS merit scores = 3.71028
CFS merit scores = 3.76484
CFS merit scores = 3.81609
CFS merit scores = 3.86105
CFS merit scores = 3.8905
CFS merit scores = 3.9181
CFS merit scores = 3.9426
CFS merit scores = 3.96974
CFS merit scores = 3.9964
CFS merit scores = 4.01986
CFS merit scores = 4.04507
CFS merit scores = 4.06955
CFS merit scores = 4.09398
CFS merit scores = 4.11683
CFS merit scores = 4.13969
CFS merit scores = 4.16343
CFS merit scores = 4.18554
CFS merit scores = 4.20577
CFS merit scores = 4.2249
CFS merit scores = 4.24118
CFS merit scores = 4.25563
CFS merit scores = 4.26818
CFS merit scores = 4.27926
CFS merit scores = 4.28997
CFS merit scores = 4.30161
CFS merit scores = 4.31221
CFS merit scores = 4.32141
CFS merit scores = 4.33177
CFS merit scores = 4.34007
CFS merit scores = 4.34845
CFS merit scores = 4.35777
CFS merit scores = 4.36678
CFS merit scores = 4.37556
CFS merit scores = 4.38305
CFS merit scores = 4.39008
CFS merit scores = 4.39691
CFS merit scores = 4.40202
CFS merit scores = 4.40744
CFS merit scores = 4.41244
CFS merit scores = 4.41814
CFS merit scores = 4.42222
CFS merit scores = 4.42373
CFS merit scores = 4.42498
CFS merit scores = 4.4246
CFS merit scores = 4.4223
CFS merit scores = 4.42092
CFS merit scores = 4.41923
CFS merit scores = 4.41731
CFS merit scores = 4.41623
CFS merit scores = 4.41526
CFS merit scores = 4.4148
cnt = 1	feature = 64	correl = 0.358287	descr = Position_Specific_Bin_Base_20_Base_A
cnt = 2	feature = 60	correl = 0.178366	descr = Position_Specific_Bin_Base_19_Base_A
cnt = 3	feature = 2	correl = -0.146576	descr = Position_Specific_Bin_Base_0_Base_G
cnt = 4	feature = 14	correl = -0.0712411	descr = Position_Specific_Bin_Base_4_Base_C
cnt = 5	feature = 8	correl = 0.126725	descr = Position_Specific_Bin_Base_2_Base_G
cnt = 6	feature = 56	correl = 0.0371989	descr = Position_Specific_Bin_Base_18_Base_A
cnt = 7	feature = 31	correl = -0.0681223	descr = Position_Specific_Bin_Base_10_Base_C
cnt = 8	feature = 17	correl = 0.025947	descr = Position_Specific_Bin_Base_6_Base_A
cnt = 9	feature = 11	correl = 0.0660375	descr = Position_Specific_Bin_Base_3_Base_G
cnt = 10	feature = 51	correl = 0.0286626	descr = Position_Specific_Bin_Base_16_Base_T
cnt = 11	feature = 42	correl = 0.109371	descr = Position_Specific_Bin_Base_14_Base_A
cnt = 12	feature = 39	correl = -0.0232311	descr = Position_Specific_Bin_Base_12_Base_C
cnt = 13	feature = 4	correl = -0.095692	descr = Position_Specific_Bin_Base_1_Base_G
cnt = 14	feature = 37	correl = 0.122067	descr = Position_Specific_Bin_Base_11_Base_T
cnt = 15	feature = 21	correl = -0.128692	descr = Position_Specific_Bin_Base_7_Base_C
cnt = 16	feature = 24	correl = 0.0361848	descr = Position_Specific_Bin_Base_8_Base_A
cnt = 17	feature = 28	correl = -0.0219214	descr = Position_Specific_Bin_Base_9_Base_C
cnt = 18	feature = 46	correl = 0.0709021	descr = Position_Specific_Bin_Base_15_Base_A
cnt = 19	feature = 40	correl = 0.062245	descr = Position_Specific_Bin_Base_13_Base_A
cnt = 20	feature = 54	correl = -0.0514707	descr = Position_Specific_Bin_Base_17_Base_G
cnt = 21	feature = 15	correl = -0.0587711	descr = Position_Specific_Bin_Base_5_Base_C
cnt = 22	feature = 66	correl = -0.175743	descr = Position_Specific_Bin_Base_20_Base_G
cnt = 23	feature = 13	correl = 0.0691123	descr = Position_Specific_Bin_Base_4_Base_A
cnt = 24	feature = 57	correl = -0.0222686	descr = Position_Specific_Bin_Base_18_Base_C
cnt = 25	feature = 35	correl = -0.0260274	descr = Position_Specific_Bin_Base_11_Base_C
cnt = 26	feature = 33	correl = 0.056225	descr = Position_Specific_Bin_Base_10_Base_T
cnt = 27	feature = 19	correl = 0.0261038	descr = Position_Specific_Bin_Base_6_Base_G
cnt = 28	feature = 43	correl = -0.0360016	descr = Position_Specific_Bin_Base_14_Base_C
cnt = 29	feature = 5	correl = 0.0225114	descr = Position_Specific_Bin_Base_1_Base_T
cnt = 30	feature = 27	correl = 0.0703917	descr = Position_Specific_Bin_Base_8_Base_T
cnt = 31	feature = 53	correl = -0.0321121	descr = Position_Specific_Bin_Base_17_Base_C
cnt = 32	feature = 29	correl = 0.0436148	descr = Position_Specific_Bin_Base_9_Base_T
cnt = 33	feature = 50	correl = -0.0601339	descr = Position_Specific_Bin_Base_16_Base_G
cnt = 34	feature = 0	correl = 0.0408875	descr = Position_Specific_Bin_Base_0_Base_A
cnt = 35	feature = 23	correl = 0.0675076	descr = Position_Specific_Bin_Base_7_Base_T
cnt = 36	feature = 10	correl = 0.0232199	descr = Position_Specific_Bin_Base_3_Base_A
cnt = 37	feature = 67	correl = 0.116276	descr = Position_Specific_Bin_Base_20_Base_T
cnt = 38	feature = 61	correl = -0.128173	descr = Position_Specific_Bin_Base_19_Base_C
cnt = 39	feature = 6	correl = -0.0487253	descr = Position_Specific_Bin_Base_2_Base_A
cnt = 40	feature = 38	correl = 0.032358	descr = Position_Specific_Bin_Base_12_Base_A
cnt = 41	feature = 3	correl = 0.0852603	descr = Position_Specific_Bin_Base_1_Base_A
cnt = 42	feature = 47	correl = -0.0324619	descr = Position_Specific_Bin_Base_15_Base_G
cnt = 43	feature = 16	correl = 0.0521204	descr = Position_Specific_Bin_Base_5_Base_T
cnt = 44	feature = 12	correl = -0.0898853	descr = Position_Specific_Bin_Base_3_Base_T
cnt = 45	feature = 41	correl = -0.0292418	descr = Position_Specific_Bin_Base_13_Base_G
cnt = 46	feature = 55	correl = 0.0577797	descr = Position_Specific_Bin_Base_17_Base_T
cnt = 47	feature = 25	correl = -0.0805312	descr = Position_Specific_Bin_Base_8_Base_C
cnt = 48	feature = 30	correl = 0.0758611	descr = Position_Specific_Bin_Base_10_Base_A
cnt = 49	feature = 34	correl = -0.0443754	descr = Position_Specific_Bin_Base_11_Base_A
cnt = 50	feature = 44	correl = -0.157148	descr = Position_Specific_Bin_Base_14_Base_G
cnt = 51	feature = 59	correl = 0.0387945	descr = Position_Specific_Bin_Base_18_Base_T
cnt = 52	feature = 18	correl = -0.0475843	descr = Position_Specific_Bin_Base_6_Base_C
cnt = 53	feature = 63	correl = 0.0593112	descr = Position_Specific_Bin_Base_19_Base_T
cnt = 54	feature = 20	correl = 0.0859398	descr = Position_Specific_Bin_Base_7_Base_A
cnt = 55	feature = 9	correl = -0.138678	descr = Position_Specific_Bin_Base_2_Base_T
cnt = 56	feature = 1	correl = 0.10883	descr = Position_Specific_Bin_Base_0_Base_C
cnt = 57	feature = 52	correl = 0.0257648	descr = Position_Specific_Bin_Base_17_Base_A
cnt = 58	feature = 48	correl = 0.0660836	descr = Position_Specific_Bin_Base_16_Base_A
cnt = 59	feature = 45	correl = 0.084364	descr = Position_Specific_Bin_Base_14_Base_T
cnt = 60	feature = 65	correl = -0.303306	descr = Position_Specific_Bin_Base_20_Base_C
cnt = 61	feature = 32	correl = -0.0614011	descr = Position_Specific_Bin_Base_10_Base_G
cnt = 62	feature = 26	correl = -0.0269014	descr = Position_Specific_Bin_Base_8_Base_G
cnt = 63	feature = 49	correl = -0.0325903	descr = Position_Specific_Bin_Base_16_Base_C
cnt = 64	feature = 58	correl = -0.0554315	descr = Position_Specific_Bin_Base_18_Base_G
cnt = 65	feature = 62	correl = -0.113957	descr = Position_Specific_Bin_Base_19_Base_G
cnt = 66	feature = 7	correl = 0.0587075	descr = Position_Specific_Bin_Base_2_Base_C
cnt = 67	feature = 36	correl = -0.0474182	descr = Position_Specific_Bin_Base_11_Base_G
cnt = 68	feature = 22	correl = -0.0242067	descr = Position_Specific_Bin_Base_7_Base_G
num rows = 2188
num_elements = 150972
..*
optimization finished, #iter = 2370
nu = 0.528245
obj = -127.104674, rho = -0.691915
nSV = 1280, nBSV = 1042
num rows = 243
num_elements = 16767
*
optimization finished, #iter = 202
nu = 0.470444
obj = -13.635330, rho = -0.682289
nSV = 141, nBSV = 88
..*
optimization finished, #iter = 2370
nu = 0.528245
obj = -127.104674, rho = -0.691915
nSV = 1280, nBSV = 1042
CFS merit scores = 1.35653
CFS merit scores = 1.5886
CFS merit scores = 1.83815
CFS merit scores = 2.05923
CFS merit scores = 2.26333
CFS merit scores = 2.44257
CFS merit scores = 2.60573
CFS merit scores = 2.7515
CFS merit scores = 2.88921
CFS merit scores = 3.01643
CFS merit scores = 3.13179
CFS merit scores = 3.24041
CFS merit scores = 3.34355
CFS merit scores = 3.43138
cnt = 1	feature = 64	correl = 0.35653	descr = Position_Specific_Bin_Base_20_Base_A
cnt = 2	feature = 2	correl = -0.140676	descr = Position_Specific_Bin_Base_0_Base_G
cnt = 3	feature = 60	correl = 0.164791	descr = Position_Specific_Bin_Base_19_Base_A
cnt = 4	feature = 13	correl = -0.0689558	descr = Position_Specific_Bin_Base_4_Base_C
cnt = 5	feature = 8	correl = 0.143931	descr = Position_Specific_Bin_Base_2_Base_G
cnt = 6	feature = 45	correl = -0.0241231	descr = Position_Specific_Bin_Base_15_Base_C
cnt = 7	feature = 30	correl = -0.071886	descr = Position_Specific_Bin_Base_10_Base_C
cnt = 8	feature = 28	correl = 0.0267607	descr = Position_Specific_Bin_Base_9_Base_T
cnt = 9	feature = 5	correl = -0.103412	descr = Position_Specific_Bin_Base_1_Base_G
cnt = 10	feature = 42	correl = -0.146903	descr = Position_Specific_Bin_Base_14_Base_G
cnt = 11	feature = 51	correl = 0.021746	descr = Position_Specific_Bin_Base_16_Base_T
cnt = 12	feature = 56	correl = 0.0544302	descr = Position_Specific_Bin_Base_18_Base_A
cnt = 13	feature = 21	correl = -0.132738	descr = Position_Specific_Bin_Base_7_Base_C
cnt = 14	feature = 38	correl = 0.032891	descr = Position_Specific_Bin_Base_13_Base_A
num rows = 2188
num_elements = 32820
*
optimization finished, #iter = 988
nu = 0.616341
obj = -167.231924, rho = -0.699660
nSV = 1366, nBSV = 1333
num rows = 243
num_elements = 3645
*
optimization finished, #iter = 111
nu = 0.624431
obj = -17.790717, rho = -0.670487
nSV = 162, nBSV = 144
*
optimization finished, #iter = 988
nu = 0.616341
obj = -167.231924, rho = -0.699660
nSV = 1366, nBSV = 1333
TEST = 0 AVE CORR = 0.374652
ave count = 49.7

CFS merit scores = 1.36779
CFS merit scores = 1.5896
CFS merit scores = 1.84385
CFS merit scores = 2.07654
CFS merit scores = 2.27435
CFS merit scores = 2.44965
CFS merit scores = 2.60924
CFS merit scores = 2.75427
CFS merit scores = 2.88305
CFS merit scores = 3.00388
CFS merit scores = 3.11491
CFS merit scores = 3.21565
CFS merit scores = 3.30392
CFS merit scores = 3.39053
CFS merit scores = 3.4712
CFS merit scores = 3.5505
CFS merit scores = 3.62113
CFS merit scores = 3.68362
CFS merit scores = 3.74317
CFS merit scores = 3.79514
CFS merit scores = 3.84411
CFS merit scores = 3.88132
CFS merit scores = 3.91108
CFS merit scores = 3.9391
CFS merit scores = 3.96154
CFS merit scores = 3.9853
CFS merit scores = 4.00747
CFS merit scores = 4.03106
CFS merit scores = 4.04811
CFS merit scores = 4.06744
CFS merit scores = 4.08628
CFS merit scores = 4.10502
CFS merit scores = 4.12303
CFS merit scores = 4.14081
CFS merit scores = 4.15794
CFS merit scores = 4.17411
CFS merit scores = 4.1912
CFS merit scores = 4.20797
CFS merit scores = 4.22323
CFS merit scores = 4.23729
CFS merit scores = 4.24978
CFS merit scores = 4.25757
CFS merit scores = 4.2637
CFS merit scores = 4.26757
CFS merit scores = 4.27138
CFS merit scores = 4.27617
CFS merit scores = 4.28181
CFS merit scores = 4.28769
CFS merit scores = 4.29087
CFS merit scores = 4.29451
CFS merit scores = 4.29792
CFS merit scores = 4.30144
CFS merit scores = 4.30068
CFS merit scores = 4.2984
CFS merit scores = 4.2969
CFS merit scores = 4.29589
CFS merit scores = 4.29475
CFS merit scores = 4.29347
CFS merit scores = 4.29113
CFS merit scores = 4.28944
cnt = 1	feature = 58	correl = 0.367786	descr = Position_Specific_Bin_Base_20_Base_A
cnt = 2	feature = 2	correl = -0.147904	descr = Position_Specific_Bin_Base_0_Base_G
cnt = 3	feature = 54	correl = 0.166317	descr = Position_Specific_Bin_Base_19_Base_A
cnt = 4	feature = 7	correl = 0.127726	descr = Position_Specific_Bin_Base_2_Base_G
cnt = 5	feature = 44	correl = -0.042423	descr = Position_Specific_Bin_Base_16_Base_C
cnt = 6	feature = 12	correl = -0.0793755	descr = Position_Specific_Bin_Base_4_Base_C
cnt = 7	feature = 50	correl = 0.0512968	descr = Position_Specific_Bin_Base_18_Base_A
cnt = 8	feature = 28	correl = -0.0600876	descr = Position_Specific_Bin_Base_10_Base_C
cnt = 9	feature = 21	correl = 0.0513243	descr = Position_Specific_Bin_Base_8_Base_A
cnt = 10	feature = 35	correl = 0.0357453	descr = Position_Specific_Bin_Base_13_Base_A
cnt = 11	feature = 9	correl = 0.0631342	descr = Position_Specific_Bin_Base_3_Base_G
cnt = 12	feature = 15	correl = 0.0804565	descr = Position_Specific_Bin_Base_5_Base_T
cnt = 13	feature = 26	correl = 0.0310814	descr = Position_Specific_Bin_Base_9_Base_T
cnt = 14	feature = 34	correl = 0.0348197	descr = Position_Specific_Bin_Base_12_Base_A
cnt = 15	feature = 4	correl = -0.0932933	descr = Position_Specific_Bin_Base_1_Base_G
cnt = 16	feature = 37	correl = 0.113844	descr = Position_Specific_Bin_Base_14_Base_A
cnt = 17	feature = 19	correl = -0.128313	descr = Position_Specific_Bin_Base_7_Base_C
cnt = 18	feature = 41	correl = 0.0669387	descr = Position_Specific_Bin_Base_15_Base_A
cnt = 19	feature = 31	correl = -0.0434022	descr = Position_Specific_Bin_Base_11_Base_A
cnt = 20	feature = 17	correl = -0.0358903	descr = Position_Specific_Bin_Base_6_Base_C
cnt = 21	feature = 46	correl = 0.0368955	descr = Position_Specific_Bin_Base_17_Base_A
cnt = 22	feature = 60	correl = -0.175435	descr = Position_Specific_Bin_Base_20_Base_G
cnt = 23	feature = 11	correl = 0.0728943	descr = Position_Specific_Bin_Base_4_Base_A
cnt = 24	feature = 24	correl = 0.0665274	descr = Position_Specific_Bin_Base_8_Base_T
cnt = 25	feature = 27	correl = 0.0724355	descr = Position_Specific_Bin_Base_10_Base_A
cnt = 26	feature = 51	correl = -0.035202	descr = Position_Specific_Bin_Base_18_Base_C
cnt = 27	feature = 45	correl = -0.0630417	descr = Position_Specific_Bin_Base_16_Base_G
cnt = 28	feature = 10	correl = -0.0843521	descr = Position_Specific_Bin_Base_3_Base_T
cnt = 29	feature = 42	correl = -0.0363079	descr = Position_Specific_Bin_Base_15_Base_G
cnt = 30	feature = 14	correl = -0.0687039	descr = Position_Specific_Bin_Base_5_Base_C
cnt = 31	feature = 39	correl = -0.161317	descr = Position_Specific_Bin_Base_14_Base_G
cnt = 32	feature = 1	correl = 0.118807	descr = Position_Specific_Bin_Base_0_Base_C
cnt = 33	feature = 47	correl = -0.030179	descr = Position_Specific_Bin_Base_17_Base_C
cnt = 34	feature = 57	correl = 0.0691677	descr = Position_Specific_Bin_Base_19_Base_T
cnt = 35	feature = 61	correl = 0.112999	descr = Position_Specific_Bin_Base_20_Base_T
cnt = 36	feature = 18	correl = 0.0888821	descr = Position_Specific_Bin_Base_7_Base_A
cnt = 37	feature = 25	correl = -0.0220638	descr = Position_Specific_Bin_Base_9_Base_G
cnt = 38	feature = 5	correl = -0.033853	descr = Position_Specific_Bin_Base_2_Base_A
cnt = 39	feature = 16	correl = 0.0302313	descr = Position_Specific_Bin_Base_6_Base_A
cnt = 40	feature = 33	correl = 0.119654	descr = Position_Specific_Bin_Base_11_Base_T
cnt = 41	feature = 13	correl = 0.0242231	descr = Position_Specific_Bin_Base_4_Base_T
cnt = 42	feature = 36	correl = -0.0342438	descr = Position_Specific_Bin_Base_13_Base_G
cnt = 43	feature = 53	correl = 0.0476049	descr = Position_Specific_Bin_Base_18_Base_T
cnt = 44	feature = 0	correl = 0.0283659	descr = Position_Specific_Bin_Base_0_Base_A
cnt = 45	feature = 49	correl = 0.0560255	descr = Position_Specific_Bin_Base_17_Base_T
cnt = 46	feature = 22	correl = -0.0939152	descr = Position_Specific_Bin_Base_8_Base_C
cnt = 47	feature = 38	correl = -0.0285777	descr = Position_Specific_Bin_Base_14_Base_C
cnt = 48	feature = 55	correl = -0.115583	descr = Position_Specific_Bin_Base_19_Base_C
cnt = 49	feature = 32	correl = -0.0523976	descr = Position_Specific_Bin_Base_11_Base_G
cnt = 50	feature = 29	correl = -0.0627604	descr = Position_Specific_Bin_Base_10_Base_G
cnt = 51	feature = 8	correl = -0.12919	descr = Position_Specific_Bin_Base_2_Base_T
cnt = 52	feature = 43	correl = 0.0871198	descr = Position_Specific_Bin_Base_16_Base_A
cnt = 53	feature = 48	correl = -0.0629963	descr = Position_Specific_Bin_Base_17_Base_G
cnt = 54	feature = 52	correl = -0.0646781	descr = Position_Specific_Bin_Base_18_Base_G
cnt = 55	feature = 40	correl = 0.0748515	descr = Position_Specific_Bin_Base_14_Base_T
cnt = 56	feature = 59	correl = -0.313429	descr = Position_Specific_Bin_Base_20_Base_C
cnt = 57	feature = 30	correl = 0.0527164	descr = Position_Specific_Bin_Base_10_Base_T
cnt = 58	feature = 23	correl = -0.0248625	descr = Position_Specific_Bin_Base_8_Base_G
cnt = 59	feature = 56	correl = -0.1249	descr = Position_Specific_Bin_Base_19_Base_G
cnt = 60	feature = 6	correl = 0.0324388	descr = Position_Specific_Bin_Base_2_Base_C
num rows = 2187
num_elements = 133407
..*
optimization finished, #iter = 2073
nu = 0.527507
obj = -129.965114, rho = -0.714762
nSV = 1246, nBSV = 1061
num rows = 244
num_elements = 14884
*
optimization finished, #iter = 229
nu = 0.514076
obj = -13.647961, rho = -0.689413
nSV = 153, nBSV = 100
..*
optimization finished, #iter = 2073
nu = 0.527507
obj = -129.965114, rho = -0.714762
nSV = 1246, nBSV = 1061
CFS merit scores = 1.36617
CFS merit scores = 1.59109
CFS merit scores = 1.84447
CFS merit scores = 2.07733
CFS merit scores = 2.28549
CFS merit scores = 2.46863
CFS merit scores = 2.62665
CFS merit scores = 2.77303
CFS merit scores = 2.90634
CFS merit scores = 3.02442
CFS merit scores = 3.13619
CFS merit scores = 3.24343
CFS merit scores = 3.33691
CFS merit scores = 3.42095
CFS merit scores = 3.5022
CFS merit scores = 3.58063
CFS merit scores = 3.64635
CFS merit scores = 3.70301
CFS merit scores = 3.75877
CFS merit scores = 3.80954
CFS merit scores = 3.85952
CFS merit scores = 3.8853
CFS merit scores = 3.90792
CFS merit scores = 3.92994
CFS merit scores = 3.95313
CFS merit scores = 3.97553
CFS merit scores = 3.99728
CFS merit scores = 4.01905
CFS merit scores = 4.0409
CFS merit scores = 4.0605
CFS merit scores = 4.08063
CFS merit scores = 4.09928
CFS merit scores = 4.11817
CFS merit scores = 4.13762
CFS merit scores = 4.15685
CFS merit scores = 4.17375
CFS merit scores = 4.19003
CFS merit scores = 4.20344
CFS merit scores = 4.2174
CFS merit scores = 4.22984
CFS merit scores = 4.24218
CFS merit scores = 4.25533
CFS merit scores = 4.26752
CFS merit scores = 4.27979
CFS merit scores = 4.28521
CFS merit scores = 4.29106
CFS merit scores = 4.29716
CFS merit scores = 4.30333
CFS merit scores = 4.30981
CFS merit scores = 4.31352
CFS merit scores = 4.31652
CFS merit scores = 4.31758
CFS merit scores = 4.31781
CFS merit scores = 4.31782
CFS merit scores = 4.3182
CFS merit scores = 4.31839
CFS merit scores = 4.31742
CFS merit scores = 4.31441
CFS merit scores = 4.31128
cnt = 1	feature = 58	correl = 0.366173	descr = Position_Specific_Bin_Base_20_Base_A
cnt = 2	feature = 54	correl = 0.174779	descr = Position_Specific_Bin_Base_19_Base_A
cnt = 3	feature = 2	correl = -0.147063	descr = Position_Specific_Bin_Base_0_Base_G
cnt = 4	feature = 9	correl = 0.122208	descr = Position_Specific_Bin_Base_2_Base_G
cnt = 5	feature = 14	correl = -0.07136	descr = Position_Specific_Bin_Base_4_Base_C
cnt = 6	feature = 35	correl = -0.0244617	descr = Position_Specific_Bin_Base_12_Base_C
cnt = 7	feature = 26	correl = 0.0277167	descr = Position_Specific_Bin_Base_9_Base_T
cnt = 8	feature = 28	correl = -0.0796189	descr = Position_Specific_Bin_Base_10_Base_C
cnt = 9	feature = 46	correl = -0.0594622	descr = Position_Specific_Bin_Base_16_Base_G
cnt = 10	feature = 5	correl = -0.0825557	descr = Position_Specific_Bin_Base_1_Base_G
cnt = 11	feature = 42	correl = 0.069752	descr = Position_Specific_Bin_Base_15_Base_A
cnt = 12	feature = 24	correl = 0.0687671	descr = Position_Specific_Bin_Base_8_Base_T
cnt = 13	feature = 38	correl = 0.11157	descr = Position_Specific_Bin_Base_14_Base_A
cnt = 14	feature = 49	correl = -0.0680719	descr = Position_Specific_Bin_Base_17_Base_G
cnt = 15	feature = 11	correl = 0.0675327	descr = Position_Specific_Bin_Base_3_Base_G
cnt = 16	feature = 19	correl = 0.0860003	descr = Position_Specific_Bin_Base_7_Base_A
cnt = 17	feature = 16	correl = 0.0503412	descr = Position_Specific_Bin_Base_5_Base_T
cnt = 18	feature = 33	correl = 0.11286	descr = Position_Specific_Bin_Base_11_Base_T
cnt = 19	feature = 18	correl = -0.0391571	descr = Position_Specific_Bin_Base_6_Base_C
cnt = 20	feature = 52	correl = -0.0610258	descr = Position_Specific_Bin_Base_18_Base_G
cnt = 21	feature = 36	correl = 0.0517524	descr = Position_Specific_Bin_Base_13_Base_A
cnt = 22	feature = 60	correl = -0.181844	descr = Position_Specific_Bin_Base_20_Base_G
cnt = 23	feature = 25	correl = -0.0234939	descr = Position_Specific_Bin_Base_9_Base_C
cnt = 24	feature = 0	correl = 0.0359073	descr = Position_Specific_Bin_Base_0_Base_A
cnt = 25	feature = 6	correl = 0.0275521	descr = Position_Specific_Bin_Base_1_Base_T
cnt = 26	feature = 47	correl = 0.0378871	descr = Position_Specific_Bin_Base_17_Base_A
cnt = 27	feature = 20	correl = -0.141584	descr = Position_Specific_Bin_Base_7_Base_C
cnt = 28	feature = 55	correl = -0.115831	descr = Position_Specific_Bin_Base_19_Base_C
cnt = 29	feature = 12	correl = -0.0800316	descr = Position_Specific_Bin_Base_3_Base_T
cnt = 30	feature = 30	correl = 0.0594293	descr = Position_Specific_Bin_Base_10_Base_T
cnt = 31	feature = 15	correl = -0.0559338	descr = Position_Specific_Bin_Base_5_Base_C
cnt = 32	feature = 37	correl = -0.0278338	descr = Position_Specific_Bin_Base_13_Base_T
cnt = 33	feature = 53	correl = 0.0478389	descr = Position_Specific_Bin_Base_18_Base_T
cnt = 34	feature = 34	correl = 0.0261386	descr = Position_Specific_Bin_Base_12_Base_A
cnt = 35	feature = 23	correl = -0.088087	descr = Position_Specific_Bin_Base_8_Base_C
cnt = 36	feature = 41	correl = 0.0728982	descr = Position_Specific_Bin_Base_14_Base_T
cnt = 37	feature = 10	correl = -0.126621	descr = Position_Specific_Bin_Base_2_Base_T
cnt = 38	feature = 31	correl = -0.0421747	descr = Position_Specific_Bin_Base_11_Base_A
cnt = 39	feature = 17	correl = 0.0296634	descr = Position_Specific_Bin_Base_6_Base_A
cnt = 40	feature = 21	correl = 0.0722772	descr = Position_Specific_Bin_Base_7_Base_T
cnt = 41	feature = 61	correl = 0.122012	descr = Position_Specific_Bin_Base_20_Base_T
cnt = 42	feature = 44	correl = 0.0745378	descr = Position_Specific_Bin_Base_16_Base_A
cnt = 43	feature = 43	correl = -0.0399275	descr = Position_Specific_Bin_Base_15_Base_G
cnt = 44	feature = 3	correl = 0.0792615	descr = Position_Specific_Bin_Base_1_Base_A
cnt = 45	feature = 40	correl = -0.154096	descr = Position_Specific_Bin_Base_14_Base_G
cnt = 46	feature = 48	correl = -0.027326	descr = Position_Specific_Bin_Base_17_Base_C
cnt = 47	feature = 7	correl = -0.0489259	descr = Position_Specific_Bin_Base_2_Base_A
cnt = 48	feature = 57	correl = 0.0629268	descr = Position_Specific_Bin_Base_19_Base_T
cnt = 49	feature = 1	correl = 0.102771	descr = Position_Specific_Bin_Base_0_Base_C
cnt = 50	feature = 29	correl = -0.0531629	descr = Position_Specific_Bin_Base_10_Base_G
cnt = 51	feature = 45	correl = -0.0356659	descr = Position_Specific_Bin_Base_16_Base_C
cnt = 52	feature = 22	correl = 0.0356943	descr = Position_Specific_Bin_Base_8_Base_A
cnt = 53	feature = 32	correl = -0.0530523	descr = Position_Specific_Bin_Base_11_Base_G
cnt = 54	feature = 50	correl = 0.0575751	descr = Position_Specific_Bin_Base_17_Base_T
cnt = 55	feature = 39	correl = -0.0321778	descr = Position_Specific_Bin_Base_14_Base_C
cnt = 56	feature = 4	correl = -0.0262092	descr = Position_Specific_Bin_Base_1_Base_C
cnt = 57	feature = 56	correl = -0.124906	descr = Position_Specific_Bin_Base_19_Base_G
cnt = 58	feature = 59	correl = -0.314185	descr = Position_Specific_Bin_Base_20_Base_C
cnt = 59	feature = 8	correl = 0.0505531	descr = Position_Specific_Bin_Base_2_Base_C
num rows = 2188
num_elements = 131280
..*
optimization finished, #iter = 2061
nu = 0.535368
obj = -132.872451, rho = -0.698133
nSV = 1270, nBSV = 1081
num rows = 243
num_elements = 14580
*
optimization finished, #iter = 218
nu = 0.495117
obj = -12.463313, rho = -0.746801
nSV = 145, nBSV = 98
..*
optimization finished, #iter = 2061
nu = 0.535368
obj = -132.872451, rho = -0.698133
nSV = 1270, nBSV = 1081
CFS merit scores = 1.36276
CFS merit scores = 1.58785
CFS merit scores = 1.83805
CFS merit scores = 2.06775
CFS merit scores = 2.27203
CFS merit scores = 2.45702
CFS merit scores = 2.62553
CFS merit scores = 2.7758
CFS merit scores = 2.91081
CFS merit scores = 3.03641
CFS merit scores = 3.14637
CFS merit scores = 3.25032
CFS merit scores = 3.33663
CFS merit scores = 3.41946
CFS merit scores = 3.49843
CFS merit scores = 3.57314
CFS merit scores = 3.63997
CFS merit scores = 3.70433
CFS merit scores = 3.76204
CFS merit scores = 3.81517
CFS merit scores = 3.8461
CFS merit scores = 3.87836
CFS merit scores = 3.91105
CFS merit scores = 3.93901
CFS merit scores = 3.96674
CFS merit scores = 3.9949
CFS merit scores = 4.02214
CFS merit scores = 4.04496
CFS merit scores = 4.0669
CFS merit scores = 4.08716
CFS merit scores = 4.10805
CFS merit scores = 4.12655
CFS merit scores = 4.14302
CFS merit scores = 4.15896
CFS merit scores = 4.17527
CFS merit scores = 4.19182
CFS merit scores = 4.2087
CFS merit scores = 4.22515
CFS merit scores = 4.23776
CFS merit scores = 4.2506
CFS merit scores = 4.26356
CFS merit scores = 4.27426
CFS merit scores = 4.28209
CFS merit scores = 4.28903
CFS merit scores = 4.29358
CFS merit scores = 4.29919
CFS merit scores = 4.30462
CFS merit scores = 4.3099
CFS merit scores = 4.31502
CFS merit scores = 4.3199
CFS merit scores = 4.32222
CFS merit scores = 4.32516
CFS merit scores = 4.32612
CFS merit scores = 4.32604
CFS merit scores = 4.32591
CFS merit scores = 4.32455
CFS merit scores = 4.32148
CFS merit scores = 4.31841
CFS merit scores = 4.31621
cnt = 1	feature = 59	correl = 0.362755	descr = Position_Specific_Bin_Base_20_Base_A
cnt = 2	feature = 2	correl = -0.135476	descr = Position_Specific_Bin_Base_0_Base_G
cnt = 3	feature = 7	correl = 0.135115	descr = Position_Specific_Bin_Base_2_Base_G
cnt = 4	feature = 29	correl = 0.0592604	descr = Position_Specific_Bin_Base_10_Base_T
cnt = 5	feature = 20	correl = -0.126465	descr = Position_Specific_Bin_Base_7_Base_C
cnt = 6	feature = 50	correl = -0.0564386	descr = Position_Specific_Bin_Base_17_Base_G
cnt = 7	feature = 4	correl = -0.0922977	descr = Position_Specific_Bin_Base_1_Base_G
cnt = 8	feature = 25	correl = 0.0282277	descr = Position_Specific_Bin_Base_9_Base_T
cnt = 9	feature = 35	correl = -0.0269045	descr = Position_Specific_Bin_Base_12_Base_C
cnt = 10	feature = 12	correl = -0.0705335	descr = Position_Specific_Bin_Base_4_Base_C
cnt = 11	feature = 55	correl = 0.17796	descr = Position_Specific_Bin_Base_19_Base_A
cnt = 12	feature = 44	correl = -0.0320721	descr = Position_Specific_Bin_Base_15_Base_T
cnt = 13	feature = 24	correl = 0.0623025	descr = Position_Specific_Bin_Base_8_Base_T
cnt = 14	feature = 9	correl = 0.0552538	descr = Position_Specific_Bin_Base_3_Base_G
cnt = 15	feature = 31	correl = -0.0299383	descr = Position_Specific_Bin_Base_11_Base_C
cnt = 16	feature = 14	correl = 0.051592	descr = Position_Specific_Bin_Base_5_Base_T
cnt = 17	feature = 52	correl = 0.0468121	descr = Position_Specific_Bin_Base_18_Base_A
cnt = 18	feature = 38	correl = 0.10963	descr = Position_Specific_Bin_Base_14_Base_A
cnt = 19	feature = 47	correl = -0.0668364	descr = Position_Specific_Bin_Base_16_Base_G
cnt = 20	feature = 16	correl = -0.046843	descr = Position_Specific_Bin_Base_6_Base_C
cnt = 21	feature = 37	correl = -0.0244803	descr = Position_Specific_Bin_Base_13_Base_T
cnt = 22	feature = 27	correl = -0.064215	descr = Position_Specific_Bin_Base_10_Base_C
cnt = 23	feature = 61	correl = -0.171585	descr = Position_Specific_Bin_Base_20_Base_G
cnt = 24	feature = 11	correl = 0.0768797	descr = Position_Specific_Bin_Base_4_Base_A
cnt = 25	feature = 21	correl = 0.0484259	descr = Position_Specific_Bin_Base_7_Base_T
cnt = 26	feature = 3	correl = 0.0909866	descr = Position_Specific_Bin_Base_1_Base_A
cnt = 27	feature = 48	correl = 0.0313336	descr = Position_Specific_Bin_Base_17_Base_A
cnt = 28	feature = 42	correl = 0.0730093	descr = Position_Specific_Bin_Base_15_Base_A
cnt = 29	feature = 0	correl = 0.036685	descr = Position_Specific_Bin_Base_0_Base_A
cnt = 30	feature = 10	correl = -0.082375	descr = Position_Specific_Bin_Base_3_Base_T
cnt = 31	feature = 34	correl = 0.0338767	descr = Position_Specific_Bin_Base_12_Base_A
cnt = 32	feature = 5	correl = -0.0554173	descr = Position_Specific_Bin_Base_2_Base_A
cnt = 33	feature = 13	correl = -0.0692735	descr = Position_Specific_Bin_Base_5_Base_C
cnt = 34	feature = 56	correl = -0.121187	descr = Position_Specific_Bin_Base_19_Base_C
cnt = 35	feature = 54	correl = 0.0226785	descr = Position_Specific_Bin_Base_18_Base_T
cnt = 36	feature = 41	correl = 0.0738021	descr = Position_Specific_Bin_Base_14_Base_T
cnt = 37	feature = 23	correl = -0.0911283	descr = Position_Specific_Bin_Base_8_Base_C
cnt = 38	feature = 30	correl = -0.0379586	descr = Position_Specific_Bin_Base_11_Base_A
cnt = 39	feature = 15	correl = 0.0363669	descr = Position_Specific_Bin_Base_6_Base_A
cnt = 40	feature = 45	correl = 0.0941542	descr = Position_Specific_Bin_Base_16_Base_A
cnt = 41	feature = 62	correl = 0.1139	descr = Position_Specific_Bin_Base_20_Base_T
cnt = 42	feature = 26	correl = 0.0648651	descr = Position_Specific_Bin_Base_10_Base_A
cnt = 43	feature = 49	correl = -0.0291772	descr = Position_Specific_Bin_Base_17_Base_C
cnt = 44	feature = 39	correl = -0.0352653	descr = Position_Specific_Bin_Base_14_Base_C
cnt = 45	feature = 33	correl = 0.122367	descr = Position_Specific_Bin_Base_11_Base_T
cnt = 46	feature = 19	correl = 0.0898424	descr = Position_Specific_Bin_Base_7_Base_A
cnt = 47	feature = 1	correl = 0.106362	descr = Position_Specific_Bin_Base_0_Base_C
cnt = 48	feature = 58	correl = 0.0629845	descr = Position_Specific_Bin_Base_19_Base_T
cnt = 49	feature = 8	correl = -0.141526	descr = Position_Specific_Bin_Base_2_Base_T
cnt = 50	feature = 17	correl = 0.032018	descr = Position_Specific_Bin_Base_6_Base_G
cnt = 51	feature = 43	correl = -0.0382515	descr = Position_Specific_Bin_Base_15_Base_G
cnt = 52	feature = 46	correl = -0.044867	descr = Position_Specific_Bin_Base_16_Base_C
cnt = 53	feature = 51	correl = 0.0540533	descr = Position_Specific_Bin_Base_17_Base_T
cnt = 54	feature = 28	correl = -0.0579378	descr = Position_Specific_Bin_Base_10_Base_G
cnt = 55	feature = 40	correl = -0.148796	descr = Position_Specific_Bin_Base_14_Base_G
cnt = 56	feature = 60	correl = -0.31334	descr = Position_Specific_Bin_Base_20_Base_C
cnt = 57	feature = 57	correl = -0.124988	descr = Position_Specific_Bin_Base_19_Base_G
cnt = 58	feature = 32	correl = -0.0505673	descr = Position_Specific_Bin_Base_11_Base_G
cnt = 59	feature = 6	correl = 0.0587686	descr = Position_Specific_Bin_Base_2_Base_C
num rows = 2188
num_elements = 131280
..*
optimization finished, #iter = 2163
nu = 0.541101
obj = -132.210464, rho = -0.713318
nSV = 1279, nBSV = 1090
num rows = 243
num_elements = 14580
*
optimization finished, #iter = 191
nu = 0.477487
obj = -13.015426, rho = -0.736408
nSV = 140, nBSV = 97
..*
optimization finished, #iter = 2163
nu = 0.541101
obj = -132.210464, rho = -0.713318
nSV = 1279, nBSV = 1090
CFS merit scores = 1.36338
CFS merit scores = 1.58308
CFS merit scores = 1.83035
CFS merit scores = 2.05936
CFS merit scores = 2.26794
CFS merit scores = 2.45456
CFS merit scores = 2.62227
CFS merit scores = 2.77264
CFS merit scores = 2.90714
CFS merit scores = 3.03096
CFS merit scores = 3.14773
CFS merit scores = 3.25404
CFS merit scores = 3.35718
CFS merit scores = 3.4424
CFS merit scores = 3.52089
CFS merit scores = 3.59715
CFS merit scores = 3.6662
CFS merit scores = 3.72765
CFS merit scores = 3.7864
CFS merit scores = 3.84028
CFS merit scores = 3.88647
CFS merit scores = 3.91227
CFS merit scores = 3.93695
CFS merit scores = 3.96379
CFS merit scores = 3.98655
CFS merit scores = 4.00959
CFS merit scores = 4.03275
CFS merit scores = 4.05621
CFS merit scores = 4.0805
CFS merit scores = 4.103
CFS merit scores = 4.12479
CFS merit scores = 4.14666
CFS merit scores = 4.1655
CFS merit scores = 4.18327
CFS merit scores = 4.20232
CFS merit scores = 4.2179
CFS merit scores = 4.23338
CFS merit scores = 4.24952
CFS merit scores = 4.26297
CFS merit scores = 4.27508
CFS merit scores = 4.28536
CFS merit scores = 4.29259
CFS merit scores = 4.30058
CFS merit scores = 4.30921
CFS merit scores = 4.31567
CFS merit scores = 4.32141
CFS merit scores = 4.32762
CFS merit scores = 4.33501
CFS merit scores = 4.34099
CFS merit scores = 4.34717
CFS merit scores = 4.35348
CFS merit scores = 4.35994
CFS merit scores = 4.36543
CFS merit scores = 4.36997
CFS merit scores = 4.37414
CFS merit scores = 4.37858
CFS merit scores = 4.38046
CFS merit scores = 4.38205
CFS merit scores = 4.38324
CFS merit scores = 4.38329
CFS merit scores = 4.38378
CFS merit scores = 4.38396
CFS merit scores = 4.38252
CFS merit scores = 4.381
cnt = 1	feature = 64	correl = 0.363379	descr = Position_Specific_Bin_Base_20_Base_A
cnt = 2	feature = 60	correl = 0.186379	descr = Position_Specific_Bin_Base_19_Base_A
cnt = 3	feature = 8	correl = 0.121431	descr = Position_Specific_Bin_Base_2_Base_G
cnt = 4	feature = 2	correl = -0.149004	descr = Position_Specific_Bin_Base_0_Base_G
cnt = 5	feature = 14	correl = -0.0774296	descr = Position_Specific_Bin_Base_4_Base_C
cnt = 6	feature = 38	correl = -0.0305606	descr = Position_Specific_Bin_Base_12_Base_C
cnt = 7	feature = 51	correl = 0.0300669	descr = Position_Specific_Bin_Base_16_Base_T
cnt = 8	feature = 5	correl = -0.087233	descr = Position_Specific_Bin_Base_1_Base_G
cnt = 9	feature = 29	correl = 0.0751094	descr = Position_Specific_Bin_Base_10_Base_A
cnt = 10	feature = 56	correl = 0.0434344	descr = Position_Specific_Bin_Base_18_Base_A
cnt = 11	feature = 11	correl = 0.0690295	descr = Position_Specific_Bin_Base_3_Base_G
cnt = 12	feature = 41	correl = 0.103117	descr = Position_Specific_Bin_Base_14_Base_A
cnt = 13	feature = 26	correl = 0.0674224	descr = Position_Specific_Bin_Base_8_Base_T
cnt = 14	feature = 21	correl = -0.125311	descr = Position_Specific_Bin_Base_7_Base_C
cnt = 15	feature = 33	correl = -0.0370236	descr = Position_Specific_Bin_Base_11_Base_A
cnt = 16	feature = 45	correl = 0.0726704	descr = Position_Specific_Bin_Base_15_Base_A
cnt = 17	feature = 28	correl = 0.0276972	descr = Position_Specific_Bin_Base_9_Base_T
cnt = 18	feature = 52	correl = 0.0467491	descr = Position_Specific_Bin_Base_17_Base_A
cnt = 19	feature = 18	correl = 0.0603946	descr = Position_Specific_Bin_Base_5_Base_T
cnt = 20	feature = 39	correl = 0.0521174	descr = Position_Specific_Bin_Base_13_Base_A
cnt = 21	feature = 19	correl = -0.0328288	descr = Position_Specific_Bin_Base_6_Base_C
cnt = 22	feature = 66	correl = -0.166724	descr = Position_Specific_Bin_Base_20_Base_G
cnt = 23	feature = 34	correl = -0.0342594	descr = Position_Specific_Bin_Base_11_Base_C
cnt = 24	feature = 13	correl = 0.074816	descr = Position_Specific_Bin_Base_4_Base_A
cnt = 25	feature = 23	correl = 0.0617399	descr = Position_Specific_Bin_Base_7_Base_T
cnt = 26	feature = 30	correl = -0.0643965	descr = Position_Specific_Bin_Base_10_Base_C
cnt = 27	feature = 50	correl = -0.0638493	descr = Position_Specific_Bin_Base_16_Base_G
cnt = 28	feature = 57	correl = -0.0308477	descr = Position_Specific_Bin_Base_18_Base_C
cnt = 29	feature = 3	correl = 0.0908252	descr = Position_Specific_Bin_Base_1_Base_A
cnt = 30	feature = 0	correl = 0.0378899	descr = Position_Specific_Bin_Base_0_Base_A
cnt = 31	feature = 25	correl = -0.0956516	descr = Position_Specific_Bin_Base_8_Base_C
cnt = 32	feature = 42	correl = -0.032372	descr = Position_Specific_Bin_Base_14_Base_C
cnt = 33	feature = 53	correl = -0.0567571	descr = Position_Specific_Bin_Base_17_Base_C
cnt = 34	feature = 10	correl = 0.0264599	descr = Position_Specific_Bin_Base_3_Base_A
cnt = 35	feature = 6	correl = -0.0394958	descr = Position_Specific_Bin_Base_2_Base_A
cnt = 36	feature = 37	correl = 0.0359216	descr = Position_Specific_Bin_Base_12_Base_A
cnt = 37	feature = 61	correl = -0.124941	descr = Position_Specific_Bin_Base_19_Base_C
cnt = 38	feature = 17	correl = -0.0698688	descr = Position_Specific_Bin_Base_5_Base_C
cnt = 39	feature = 67	correl = 0.107189	descr = Position_Specific_Bin_Base_20_Base_T
cnt = 40	feature = 40	correl = -0.0300238	descr = Position_Specific_Bin_Base_13_Base_G
cnt = 41	feature = 47	correl = -0.0268652	descr = Position_Specific_Bin_Base_15_Base_T
cnt = 42	feature = 12	correl = -0.0905711	descr = Position_Specific_Bin_Base_3_Base_T
cnt = 43	feature = 54	correl = -0.045521	descr = Position_Specific_Bin_Base_17_Base_G
cnt = 44	feature = 16	correl = 0.0292485	descr = Position_Specific_Bin_Base_4_Base_T
cnt = 45	feature = 59	correl = 0.0331232	descr = Position_Specific_Bin_Base_18_Base_T
cnt = 46	feature = 20	correl = 0.0895751	descr = Position_Specific_Bin_Base_7_Base_A
cnt = 47	feature = 36	correl = 0.120371	descr = Position_Specific_Bin_Base_11_Base_T
cnt = 48	feature = 63	correl = 0.0544667	descr = Position_Specific_Bin_Base_19_Base_T
cnt = 49	feature = 1	correl = 0.115975	descr = Position_Specific_Bin_Base_0_Base_C
cnt = 50	feature = 43	correl = -0.150597	descr = Position_Specific_Bin_Base_14_Base_G
cnt = 51	feature = 24	correl = 0.0466216	descr = Position_Specific_Bin_Base_8_Base_A
cnt = 52	feature = 32	correl = 0.0604756	descr = Position_Specific_Bin_Base_10_Base_T
cnt = 53	feature = 9	correl = -0.132636	descr = Position_Specific_Bin_Base_2_Base_T
cnt = 54	feature = 4	correl = -0.025699	descr = Position_Specific_Bin_Base_1_Base_C
cnt = 55	feature = 46	correl = -0.0396743	descr = Position_Specific_Bin_Base_15_Base_G
cnt = 56	feature = 49	correl = -0.0375101	descr = Position_Specific_Bin_Base_16_Base_C
cnt = 57	feature = 55	correl = 0.0550749	descr = Position_Specific_Bin_Base_17_Base_T
cnt = 58	feature = 65	correl = -0.314465	descr = Position_Specific_Bin_Base_20_Base_C
cnt = 59	feature = 15	correl = -0.0248418	descr = Position_Specific_Bin_Base_4_Base_G
cnt = 60	feature = 58	correl = -0.0471093	descr = Position_Specific_Bin_Base_18_Base_G
cnt = 61	feature = 31	correl = -0.0680806	descr = Position_Specific_Bin_Base_10_Base_G
cnt = 62	feature = 44	correl = 0.0800737	descr = Position_Specific_Bin_Base_14_Base_T
cnt = 63	feature = 48	correl = 0.072842	descr = Position_Specific_Bin_Base_16_Base_A
cnt = 64	feature = 22	correl = -0.0248271	descr = Position_Specific_Bin_Base_7_Base_G
num rows = 2188
num_elements = 142220
..*
optimization finished, #iter = 2157
nu = 0.522913
obj = -129.242024, rho = -0.693686
nSV = 1258, nBSV = 1037
num rows = 243
num_elements = 15795
*
optimization finished, #iter = 244
nu = 0.523885
obj = -13.401080, rho = -0.680624
nSV = 152, nBSV = 102
..*
optimization finished, #iter = 2157
nu = 0.522913
obj = -129.242024, rho = -0.693686
nSV = 1258, nBSV = 1037
CFS merit scores = 1.35248
CFS merit scores = 1.57886
CFS merit scores = 1.83243
CFS merit scores = 2.05866
CFS merit scores = 2.26618
CFS merit scores = 2.44274
CFS merit scores = 2.60518
CFS merit scores = 2.75472
CFS merit scores = 2.89229
CFS merit scores = 3.01531
CFS merit scores = 3.12688
CFS merit scores = 3.23054
CFS merit scores = 3.32587
CFS merit scores = 3.41813
CFS merit scores = 3.49719
CFS merit scores = 3.57346
CFS merit scores = 3.64666
CFS merit scores = 3.71012
CFS merit scores = 3.77315
CFS merit scores = 3.82731
CFS merit scores = 3.87331
CFS merit scores = 3.90149
CFS merit scores = 3.92824
CFS merit scores = 3.95286
CFS merit scores = 3.9768
CFS merit scores = 4.00203
CFS merit scores = 4.02563
CFS merit scores = 4.05
CFS merit scores = 4.07217
CFS merit scores = 4.09335
CFS merit scores = 4.11491
CFS merit scores = 4.13616
CFS merit scores = 4.15641
CFS merit scores = 4.17475
CFS merit scores = 4.1937
CFS merit scores = 4.21088
CFS merit scores = 4.22813
CFS merit scores = 4.24536
CFS merit scores = 4.26067
CFS merit scores = 4.27589
CFS merit scores = 4.29043
CFS merit scores = 4.30416
CFS merit scores = 4.31507
CFS merit scores = 4.32286
CFS merit scores = 4.32926
CFS merit scores = 4.33577
CFS merit scores = 4.343
CFS merit scores = 4.35002
CFS merit scores = 4.35667
CFS merit scores = 4.3631
CFS merit scores = 4.36824
CFS merit scores = 4.37254
CFS merit scores = 4.37703
CFS merit scores = 4.38109
CFS merit scores = 4.38516
CFS merit scores = 4.38845
CFS merit scores = 4.39046
CFS merit scores = 4.39221
CFS merit scores = 4.39424
CFS merit scores = 4.39551
CFS merit scores = 4.39575
CFS merit scores = 4.39593
CFS merit scores = 4.39583
CFS merit scores = 4.39357
CFS merit scores = 4.39117
CFS merit scores = 4.38884
cnt = 1	feature = 62	correl = 0.352484	descr = Position_Specific_Bin_Base_20_Base_A
cnt = 2	feature = 58	correl = 0.178008	descr = Position_Specific_Bin_Base_19_Base_A
cnt = 3	feature = 2	correl = -0.131046	descr = Position_Specific_Bin_Base_0_Base_G
cnt = 4	feature = 7	correl = 0.134288	descr = Position_Specific_Bin_Base_2_Base_G
cnt = 5	feature = 12	correl = -0.0693015	descr = Position_Specific_Bin_Base_4_Base_C
cnt = 6	feature = 35	correl = -0.0281148	descr = Position_Specific_Bin_Base_12_Base_C
cnt = 7	feature = 50	correl = 0.0342317	descr = Position_Specific_Bin_Base_16_Base_T
cnt = 8	feature = 4	correl = -0.0989067	descr = Position_Specific_Bin_Base_1_Base_G
cnt = 9	feature = 27	correl = -0.0748921	descr = Position_Specific_Bin_Base_10_Base_C
cnt = 10	feature = 25	correl = 0.031505	descr = Position_Specific_Bin_Base_9_Base_T
cnt = 11	feature = 53	correl = 0.0523096	descr = Position_Specific_Bin_Base_17_Base_T
cnt = 12	feature = 21	correl = 0.0370049	descr = Position_Specific_Bin_Base_8_Base_A
cnt = 13	feature = 43	correl = 0.0764463	descr = Position_Specific_Bin_Base_14_Base_T
cnt = 14	feature = 46	correl = -0.0392544	descr = Position_Specific_Bin_Base_15_Base_T
cnt = 15	feature = 15	correl = 0.0232815	descr = Position_Specific_Bin_Base_6_Base_A
cnt = 16	feature = 33	correl = 0.120783	descr = Position_Specific_Bin_Base_11_Base_T
cnt = 17	feature = 18	correl = 0.0763174	descr = Position_Specific_Bin_Base_7_Base_A
cnt = 18	feature = 55	correl = -0.0312726	descr = Position_Specific_Bin_Base_18_Base_C
cnt = 19	feature = 9	correl = 0.0705455	descr = Position_Specific_Bin_Base_3_Base_G
cnt = 20	feature = 38	correl = 0.044306	descr = Position_Specific_Bin_Base_13_Base_A
cnt = 21	feature = 13	correl = -0.0750878	descr = Position_Specific_Bin_Base_5_Base_C
cnt = 22	feature = 64	correl = -0.178266	descr = Position_Specific_Bin_Base_20_Base_G
cnt = 23	feature = 29	correl = 0.051879	descr = Position_Specific_Bin_Base_10_Base_T
cnt = 24	feature = 31	correl = -0.0337109	descr = Position_Specific_Bin_Base_11_Base_C
cnt = 25	feature = 37	correl = -0.0393936	descr = Position_Specific_Bin_Base_12_Base_T
cnt = 26	feature = 40	correl = 0.100553	descr = Position_Specific_Bin_Base_14_Base_A
cnt = 27	feature = 52	correl = -0.0600576	descr = Position_Specific_Bin_Base_17_Base_G
cnt = 28	feature = 11	correl = 0.0828221	descr = Position_Specific_Bin_Base_4_Base_A
cnt = 29	feature = 20	correl = 0.0686459	descr = Position_Specific_Bin_Base_7_Base_T
cnt = 30	feature = 24	correl = -0.0274771	descr = Position_Specific_Bin_Base_9_Base_C
cnt = 31	feature = 0	correl = 0.0308315	descr = Position_Specific_Bin_Base_0_Base_A
cnt = 32	feature = 3	correl = 0.0827512	descr = Position_Specific_Bin_Base_1_Base_A
cnt = 33	feature = 23	correl = 0.0608711	descr = Position_Specific_Bin_Base_8_Base_T
cnt = 34	feature = 5	correl = -0.0433715	descr = Position_Specific_Bin_Base_2_Base_A
cnt = 35	feature = 44	correl = 0.0793026	descr = Position_Specific_Bin_Base_15_Base_A
cnt = 36	feature = 10	correl = -0.0988791	descr = Position_Specific_Bin_Base_3_Base_T
cnt = 37	feature = 49	correl = -0.059363	descr = Position_Specific_Bin_Base_16_Base_G
cnt = 38	feature = 65	correl = 0.117019	descr = Position_Specific_Bin_Base_20_Base_T
cnt = 39	feature = 57	correl = 0.0281368	descr = Position_Specific_Bin_Base_18_Base_T
cnt = 40	feature = 14	correl = 0.0622375	descr = Position_Specific_Bin_Base_5_Base_T
cnt = 41	feature = 59	correl = -0.11964	descr = Position_Specific_Bin_Base_19_Base_C
cnt = 42	feature = 16	correl = -0.0363219	descr = Position_Specific_Bin_Base_6_Base_C
cnt = 43	feature = 51	correl = 0.0238451	descr = Position_Specific_Bin_Base_17_Base_A
cnt = 44	feature = 19	correl = -0.136715	descr = Position_Specific_Bin_Base_7_Base_C
cnt = 45	feature = 41	correl = -0.0326769	descr = Position_Specific_Bin_Base_14_Base_C
cnt = 46	feature = 30	correl = -0.0405823	descr = Position_Specific_Bin_Base_11_Base_A
cnt = 47	feature = 56	correl = -0.0409098	descr = Position_Specific_Bin_Base_18_Base_G
cnt = 48	feature = 22	correl = -0.0776495	descr = Position_Specific_Bin_Base_8_Base_C
cnt = 49	feature = 36	correl = 0.0285982	descr = Position_Specific_Bin_Base_12_Base_G
cnt = 50	feature = 26	correl = 0.0774627	descr = Position_Specific_Bin_Base_10_Base_A
cnt = 51	feature = 39	correl = -0.0233484	descr = Position_Specific_Bin_Base_13_Base_G
cnt = 52	feature = 61	correl = 0.0587162	descr = Position_Specific_Bin_Base_19_Base_T
cnt = 53	feature = 17	correl = 0.021539	descr = Position_Specific_Bin_Base_6_Base_G
cnt = 54	feature = 8	correl = -0.128634	descr = Position_Specific_Bin_Base_2_Base_T
cnt = 55	feature = 47	correl = 0.0692978	descr = Position_Specific_Bin_Base_16_Base_A
cnt = 56	feature = 1	correl = 0.108951	descr = Position_Specific_Bin_Base_0_Base_C
cnt = 57	feature = 63	correl = -0.30054	descr = Position_Specific_Bin_Base_20_Base_C
cnt = 58	feature = 45	correl = -0.039882	descr = Position_Specific_Bin_Base_15_Base_G
cnt = 59	feature = 42	correl = -0.14531	descr = Position_Specific_Bin_Base_14_Base_G
cnt = 60	feature = 34	correl = 0.0371555	descr = Position_Specific_Bin_Base_12_Base_A
cnt = 61	feature = 54	correl = 0.042764	descr = Position_Specific_Bin_Base_18_Base_A
cnt = 62	feature = 28	correl = -0.0530427	descr = Position_Specific_Bin_Base_10_Base_G
cnt = 63	feature = 48	correl = -0.0423938	descr = Position_Specific_Bin_Base_16_Base_C
cnt = 64	feature = 32	correl = -0.0429348	descr = Position_Specific_Bin_Base_11_Base_G
cnt = 65	feature = 6	correl = 0.0358121	descr = Position_Specific_Bin_Base_2_Base_C
cnt = 66	feature = 60	correl = -0.12104	descr = Position_Specific_Bin_Base_19_Base_G
num rows = 2188
num_elements = 146596
..*
optimization finished, #iter = 2255
nu = 0.524812
obj = -128.522967, rho = -0.696105
nSV = 1255, nBSV = 1041
num rows = 243
num_elements = 16281
*
optimization finished, #iter = 222
nu = 0.468916
obj = -11.439164, rho = -0.707849
nSV = 138, nBSV = 90
..*
optimization finished, #iter = 2255
nu = 0.524812
obj = -128.522967, rho = -0.696105
nSV = 1255, nBSV = 1041
CFS merit scores = 1.37464
CFS merit scores = 1.60138
CFS merit scores = 1.84913
CFS merit scores = 2.07663
CFS merit scores = 2.28237
CFS merit scores = 2.46649
CFS merit scores = 2.62608
CFS merit scores = 2.76858
CFS merit scores = 2.90231
CFS merit scores = 3.02504
CFS merit scores = 3.14093
CFS merit scores = 3.24604
CFS merit scores = 3.34214
CFS merit scores = 3.42918
CFS merit scores = 3.50581
CFS merit scores = 3.58123
CFS merit scores = 3.64665
CFS merit scores = 3.70672
CFS merit scores = 3.75789
CFS merit scores = 3.80586
CFS merit scores = 3.84381
CFS merit scores = 3.87893
CFS merit scores = 3.90716
CFS merit scores = 3.93536
CFS merit scores = 3.96206
CFS merit scores = 3.98984
CFS merit scores = 4.01502
CFS merit scores = 4.03785
CFS merit scores = 4.06001
CFS merit scores = 4.08214
CFS merit scores = 4.10491
CFS merit scores = 4.12658
CFS merit scores = 4.14763
CFS merit scores = 4.16737
CFS merit scores = 4.1811
CFS merit scores = 4.19323
CFS merit scores = 4.20523
CFS merit scores = 4.21701
CFS merit scores = 4.22735
CFS merit scores = 4.23717
CFS merit scores = 4.24522
CFS merit scores = 4.2521
CFS merit scores = 4.25855
CFS merit scores = 4.26554
CFS merit scores = 4.27278
CFS merit scores = 4.27962
CFS merit scores = 4.28512
CFS merit scores = 4.28921
CFS merit scores = 4.29307
CFS merit scores = 4.29768
CFS merit scores = 4.30087
CFS merit scores = 4.30408
CFS merit scores = 4.30738
CFS merit scores = 4.31012
CFS merit scores = 4.31219
CFS merit scores = 4.31066
CFS merit scores = 4.30867
CFS merit scores = 4.30652
CFS merit scores = 4.30535
CFS merit scores = 4.30398
CFS merit scores = 4.30055
cnt = 1	feature = 58	correl = 0.374637	descr = Position_Specific_Bin_Base_20_Base_A
cnt = 2	feature = 54	correl = 0.187441	descr = Position_Specific_Bin_Base_19_Base_A
cnt = 3	feature = 1	correl = -0.133802	descr = Position_Specific_Bin_Base_0_Base_G
cnt = 4	feature = 7	correl = 0.138681	descr = Position_Specific_Bin_Base_2_Base_G
cnt = 5	feature = 45	correl = 0.0320055	descr = Position_Specific_Bin_Base_16_Base_T
cnt = 6	feature = 19	correl = 0.0880214	descr = Position_Specific_Bin_Base_7_Base_A
cnt = 7	feature = 37	correl = -0.029077	descr = Position_Specific_Bin_Base_14_Base_C
cnt = 8	feature = 4	correl = -0.101252	descr = Position_Specific_Bin_Base_1_Base_G
cnt = 9	feature = 49	correl = 0.0540473	descr = Position_Specific_Bin_Base_17_Base_T
cnt = 10	feature = 15	correl = 0.0263811	descr = Position_Specific_Bin_Base_5_Base_A
cnt = 11	feature = 29	correl = 0.0526608	descr = Position_Specific_Bin_Base_10_Base_T
cnt = 12	feature = 51	correl = -0.0283137	descr = Position_Specific_Bin_Base_18_Base_C
cnt = 13	feature = 31	correl = -0.0223653	descr = Position_Specific_Bin_Base_11_Base_C
cnt = 14	feature = 9	correl = 0.0582267	descr = Position_Specific_Bin_Base_3_Base_G
cnt = 15	feature = 40	correl = 0.0771991	descr = Position_Specific_Bin_Base_15_Base_A
cnt = 16	feature = 25	correl = 0.0792651	descr = Position_Specific_Bin_Base_8_Base_T
cnt = 17	feature = 12	correl = -0.0640472	descr = Position_Specific_Bin_Base_4_Base_C
cnt = 18	feature = 35	correl = 0.0459414	descr = Position_Specific_Bin_Base_13_Base_A
cnt = 19	feature = 34	correl = 0.0222793	descr = Position_Specific_Bin_Base_12_Base_A
cnt = 20	feature = 60	correl = -0.183525	descr = Position_Specific_Bin_Base_20_Base_G
cnt = 21	feature = 18	correl = -0.0313939	descr = Position_Specific_Bin_Base_6_Base_C
cnt = 22	feature = 27	correl = -0.0600949	descr = Position_Specific_Bin_Base_10_Base_C
cnt = 23	feature = 47	correl = -0.0318497	descr = Position_Specific_Bin_Base_17_Base_C
cnt = 24	feature = 22	correl = 0.0661465	descr = Position_Specific_Bin_Base_7_Base_T
cnt = 25	feature = 10	correl = -0.0940207	descr = Position_Specific_Bin_Base_3_Base_T
cnt = 26	feature = 5	correl = -0.0414922	descr = Position_Specific_Bin_Base_2_Base_A
cnt = 27	feature = 2	correl = 0.113364	descr = Position_Specific_Bin_Base_1_Base_A
cnt = 28	feature = 36	correl = 0.109915	descr = Position_Specific_Bin_Base_14_Base_A
cnt = 29	feature = 53	correl = 0.0441154	descr = Position_Specific_Bin_Base_18_Base_T
cnt = 30	feature = 13	correl = -0.0330014	descr = Position_Specific_Bin_Base_4_Base_G
cnt = 31	feature = 24	correl = -0.0980671	descr = Position_Specific_Bin_Base_8_Base_C
cnt = 32	feature = 43	correl = -0.0339412	descr = Position_Specific_Bin_Base_16_Base_C
cnt = 33	feature = 17	correl = 0.0451114	descr = Position_Specific_Bin_Base_5_Base_T
cnt = 34	feature = 33	correl = 0.125549	descr = Position_Specific_Bin_Base_11_Base_T
cnt = 35	feature = 41	correl = -0.0373747	descr = Position_Specific_Bin_Base_15_Base_G
cnt = 36	feature = 61	correl = 0.115127	descr = Position_Specific_Bin_Base_20_Base_T
cnt = 37	feature = 57	correl = 0.0431927	descr = Position_Specific_Bin_Base_19_Base_T
cnt = 38	feature = 0	correl = 0.113603	descr = Position_Specific_Bin_Base_0_Base_C
cnt = 39	feature = 20	correl = -0.128227	descr = Position_Specific_Bin_Base_7_Base_C
cnt = 40	feature = 26	correl = 0.0766812	descr = Position_Specific_Bin_Base_10_Base_A
cnt = 41	feature = 38	correl = -0.160656	descr = Position_Specific_Bin_Base_14_Base_G
cnt = 42	feature = 44	correl = -0.0582835	descr = Position_Specific_Bin_Base_16_Base_G
cnt = 43	feature = 11	correl = 0.071972	descr = Position_Specific_Bin_Base_4_Base_A
cnt = 44	feature = 46	correl = 0.0317539	descr = Position_Specific_Bin_Base_17_Base_A
cnt = 45	feature = 30	correl = -0.0565195	descr = Position_Specific_Bin_Base_11_Base_A
cnt = 46	feature = 16	correl = -0.0739791	descr = Position_Specific_Bin_Base_5_Base_C
cnt = 47	feature = 8	correl = -0.126501	descr = Position_Specific_Bin_Base_2_Base_T
cnt = 48	feature = 52	correl = -0.0494663	descr = Position_Specific_Bin_Base_18_Base_G
cnt = 49	feature = 55	correl = -0.126702	descr = Position_Specific_Bin_Base_19_Base_C
cnt = 50	feature = 23	correl = 0.0341228	descr = Position_Specific_Bin_Base_8_Base_A
cnt = 51	feature = 3	correl = -0.0358957	descr = Position_Specific_Bin_Base_1_Base_C
cnt = 52	feature = 28	correl = -0.066724	descr = Position_Specific_Bin_Base_10_Base_G
cnt = 53	feature = 39	correl = 0.0802998	descr = Position_Specific_Bin_Base_14_Base_T
cnt = 54	feature = 14	correl = 0.0269293	descr = Position_Specific_Bin_Base_4_Base_T
cnt = 55	feature = 48	correl = -0.0545511	descr = Position_Specific_Bin_Base_17_Base_G
cnt = 56	feature = 42	correl = 0.0619724	descr = Position_Specific_Bin_Base_16_Base_A
cnt = 57	feature = 59	correl = -0.310922	descr = Position_Specific_Bin_Base_20_Base_C
cnt = 58	feature = 32	correl = -0.0412887	descr = Position_Specific_Bin_Base_11_Base_G
cnt = 59	feature = 21	correl = -0.0248255	descr = Position_Specific_Bin_Base_7_Base_G
cnt = 60	feature = 6	correl = 0.0261779	descr = Position_Specific_Bin_Base_2_Base_C
cnt = 61	feature = 56	correl = -0.111241	descr = Position_Specific_Bin_Base_19_Base_G
num rows = 2188
num_elements = 135656
..*
optimization finished, #iter = 2149
nu = 0.537237
obj = -131.597746, rho = -0.707538
nSV = 1269, nBSV = 1080
num rows = 243
num_elements = 15066
*
optimization finished, #iter = 218
nu = 0.468850
obj = -12.193896, rho = -0.679241
nSV = 141, nBSV = 93
..*
optimization finished, #iter = 2149
nu = 0.537237
obj = -131.597746, rho = -0.707538
nSV = 1269, nBSV = 1080
CFS merit scores = 1.37577
CFS merit scores = 1.59721
CFS merit scores = 1.84718
CFS merit scores = 2.06113
CFS merit scores = 2.26152
CFS merit scores = 2.43992
CFS merit scores = 2.60017
CFS merit scores = 2.74731
CFS merit scores = 2.88208
CFS merit scores = 2.99922
CFS merit scores = 3.10777
CFS merit scores = 3.20662
CFS merit scores = 3.29565
CFS merit scores = 3.37844
CFS merit scores = 3.45743
CFS merit scores = 3.52339
CFS merit scores = 3.58537
CFS merit scores = 3.64549
CFS merit scores = 3.701
CFS merit scores = 3.75424
CFS merit scores = 3.79447
CFS merit scores = 3.8273
CFS merit scores = 3.85512
CFS merit scores = 3.87913
CFS merit scores = 3.90334
CFS merit scores = 3.92857
CFS merit scores = 3.9522
CFS merit scores = 3.97708
CFS merit scores = 4.00016
CFS merit scores = 4.02307
CFS merit scores = 4.0454
CFS merit scores = 4.06641
CFS merit scores = 4.08681
CFS merit scores = 4.10517
CFS merit scores = 4.12311
CFS merit scores = 4.14241
CFS merit scores = 4.15957
CFS merit scores = 4.16797
CFS merit scores = 4.17725
CFS merit scores = 4.18632
CFS merit scores = 4.19527
CFS merit scores = 4.20348
CFS merit scores = 4.21098
CFS merit scores = 4.21665
CFS merit scores = 4.22258
CFS merit scores = 4.22901
CFS merit scores = 4.23222
CFS merit scores = 4.23264
CFS merit scores = 4.23351
CFS merit scores = 4.2353
CFS merit scores = 4.23633
CFS merit scores = 4.23638
CFS merit scores = 4.23561
CFS merit scores = 4.23497
cnt = 1	feature = 54	correl = 0.375773	descr = Position_Specific_Bin_Base_20_Base_A
cnt = 2	feature = 50	correl = 0.185428	descr = Position_Specific_Bin_Base_19_Base_A
cnt = 3	feature = 2	correl = -0.137997	descr = Position_Specific_Bin_Base_0_Base_G
cnt = 4	feature = 45	correl = -0.064435	descr = Position_Specific_Bin_Base_17_Base_G
cnt = 5	feature = 27	correl = 0.064207	descr = Position_Specific_Bin_Base_10_Base_T
cnt = 6	feature = 32	correl = 0.0337897	descr = Position_Specific_Bin_Base_13_Base_A
cnt = 7	feature = 23	correl = 0.0391819	descr = Position_Specific_Bin_Base_9_Base_T
cnt = 8	feature = 4	correl = -0.0736756	descr = Position_Specific_Bin_Base_1_Base_G
cnt = 9	feature = 17	correl = -0.128655	descr = Position_Specific_Bin_Base_7_Base_C
cnt = 10	feature = 10	correl = -0.0925996	descr = Position_Specific_Bin_Base_3_Base_T
cnt = 11	feature = 37	correl = 0.0755201	descr = Position_Specific_Bin_Base_14_Base_T
cnt = 12	feature = 47	correl = 0.0369171	descr = Position_Specific_Bin_Base_18_Base_A
cnt = 13	feature = 12	correl = -0.0771914	descr = Position_Specific_Bin_Base_4_Base_C
cnt = 14	feature = 31	correl = -0.0264337	descr = Position_Specific_Bin_Base_12_Base_C
cnt = 15	feature = 19	correl = 0.0297565	descr = Position_Specific_Bin_Base_8_Base_A
cnt = 16	feature = 14	correl = 0.0619095	descr = Position_Specific_Bin_Base_5_Base_T
cnt = 17	feature = 42	correl = -0.0609349	descr = Position_Specific_Bin_Base_16_Base_G
cnt = 18	feature = 30	correl = 0.123335	descr = Position_Specific_Bin_Base_11_Base_T
cnt = 19	feature = 8	correl = -0.126216	descr = Position_Specific_Bin_Base_2_Base_T
cnt = 20	feature = 15	correl = -0.0270439	descr = Position_Specific_Bin_Base_6_Base_C
cnt = 21	feature = 39	correl = -0.0278389	descr = Position_Specific_Bin_Base_15_Base_G
cnt = 22	feature = 25	correl = -0.0872777	descr = Position_Specific_Bin_Base_10_Base_C
cnt = 23	feature = 3	correl = 0.086602	descr = Position_Specific_Bin_Base_1_Base_A
cnt = 24	feature = 34	correl = 0.109817	descr = Position_Specific_Bin_Base_14_Base_A
cnt = 25	feature = 56	correl = -0.178563	descr = Position_Specific_Bin_Base_20_Base_G
cnt = 26	feature = 43	correl = 0.0229297	descr = Position_Specific_Bin_Base_16_Base_T
cnt = 27	feature = 18	correl = 0.054215	descr = Position_Specific_Bin_Base_7_Base_T
cnt = 28	feature = 11	correl = 0.0856056	descr = Position_Specific_Bin_Base_4_Base_A
cnt = 29	feature = 20	correl = -0.0891056	descr = Position_Specific_Bin_Base_8_Base_C
cnt = 30	feature = 0	correl = 0.0321101	descr = Position_Specific_Bin_Base_0_Base_A
cnt = 31	feature = 46	correl = 0.0519117	descr = Position_Specific_Bin_Base_17_Base_T
cnt = 32	feature = 5	correl = -0.0601368	descr = Position_Specific_Bin_Base_2_Base_A
cnt = 33	feature = 49	correl = 0.0250464	descr = Position_Specific_Bin_Base_18_Base_T
cnt = 34	feature = 28	correl = -0.0499986	descr = Position_Specific_Bin_Base_11_Base_A
cnt = 35	feature = 9	correl = 0.0721052	descr = Position_Specific_Bin_Base_3_Base_G
cnt = 36	feature = 38	correl = 0.0605154	descr = Position_Specific_Bin_Base_15_Base_A
cnt = 37	feature = 51	correl = -0.118293	descr = Position_Specific_Bin_Base_19_Base_C
cnt = 38	feature = 24	correl = 0.0776857	descr = Position_Specific_Bin_Base_10_Base_A
cnt = 39	feature = 57	correl = 0.113128	descr = Position_Specific_Bin_Base_20_Base_T
cnt = 40	feature = 44	correl = 0.0308567	descr = Position_Specific_Bin_Base_17_Base_A
cnt = 41	feature = 21	correl = 0.0738078	descr = Position_Specific_Bin_Base_8_Base_T
cnt = 42	feature = 33	correl = -0.0216303	descr = Position_Specific_Bin_Base_13_Base_G
cnt = 43	feature = 35	correl = -0.0271304	descr = Position_Specific_Bin_Base_14_Base_C
cnt = 44	feature = 1	correl = 0.108712	descr = Position_Specific_Bin_Base_0_Base_C
cnt = 45	feature = 40	correl = 0.0738764	descr = Position_Specific_Bin_Base_16_Base_A
cnt = 46	feature = 48	correl = -0.0501991	descr = Position_Specific_Bin_Base_18_Base_G
cnt = 47	feature = 16	correl = 0.0870943	descr = Position_Specific_Bin_Base_7_Base_A
cnt = 48	feature = 6	correl = 0.0451797	descr = Position_Specific_Bin_Base_2_Base_C
cnt = 49	feature = 55	correl = -0.318073	descr = Position_Specific_Bin_Base_20_Base_C
cnt = 50	feature = 29	correl = -0.0485509	descr = Position_Specific_Bin_Base_11_Base_G
cnt = 51	feature = 52	correl = -0.113771	descr = Position_Specific_Bin_Base_19_Base_G
cnt = 52	feature = 36	correl = -0.159186	descr = Position_Specific_Bin_Base_14_Base_G
cnt = 53	feature = 26	correl = -0.050743	descr = Position_Specific_Bin_Base_10_Base_G
cnt = 54	feature = 41	correl = -0.0344943	descr = Position_Specific_Bin_Base_16_Base_C
num rows = 2188
num_elements = 120340
.*
optimization finished, #iter = 1964
nu = 0.544445
obj = -137.315256, rho = -0.730390
nSV = 1281, nBSV = 1111
num rows = 243
num_elements = 13365
*
optimization finished, #iter = 212
nu = 0.492983
obj = -12.834182, rho = -0.665370
nSV = 153, nBSV = 100
.*
optimization finished, #iter = 1964
nu = 0.544445
obj = -137.315256, rho = -0.730390
nSV = 1281, nBSV = 1111
CFS merit scores = 1.3568
CFS merit scores = 1.58992
CFS merit scores = 1.84282
CFS merit scores = 2.0658
CFS merit scores = 2.27064
CFS merit scores = 2.44869
CFS merit scores = 2.61001
CFS merit scores = 2.75788
CFS merit scores = 2.89423
CFS merit scores = 3.01897
CFS merit scores = 3.13709
CFS merit scores = 3.24053
CFS merit scores = 3.33963
CFS merit scores = 3.43252
CFS merit scores = 3.51774
CFS merit scores = 3.60035
CFS merit scores = 3.67703
CFS merit scores = 3.74002
CFS merit scores = 3.80122
CFS merit scores = 3.86088
CFS merit scores = 3.89496
CFS merit scores = 3.92622
CFS merit scores = 3.95354
CFS merit scores = 3.97956
CFS merit scores = 4.00584
CFS merit scores = 4.03031
CFS merit scores = 4.05362
CFS merit scores = 4.07468
CFS merit scores = 4.09448
CFS merit scores = 4.11095
CFS merit scores = 4.12922
CFS merit scores = 4.14674
CFS merit scores = 4.16443
CFS merit scores = 4.18073
CFS merit scores = 4.19649
CFS merit scores = 4.21104
CFS merit scores = 4.2267
CFS merit scores = 4.24115
CFS merit scores = 4.25625
CFS merit scores = 4.27166
CFS merit scores = 4.28593
CFS merit scores = 4.29845
CFS merit scores = 4.30845
CFS merit scores = 4.31918
CFS merit scores = 4.33057
CFS merit scores = 4.33716
CFS merit scores = 4.34335
CFS merit scores = 4.35009
CFS merit scores = 4.35445
CFS merit scores = 4.35891
CFS merit scores = 4.36352
CFS merit scores = 4.36778
CFS merit scores = 4.37253
CFS merit scores = 4.3751
CFS merit scores = 4.37749
CFS merit scores = 4.37643
CFS merit scores = 4.37392
CFS merit scores = 4.37171
CFS merit scores = 4.3701
CFS merit scores = 4.36912
CFS merit scores = 4.36753
CFS merit scores = 4.36495
CFS merit scores = 4.36128
cnt = 1	feature = 61	correl = 0.356802	descr = Position_Specific_Bin_Base_20_Base_A
cnt = 2	feature = 57	correl = 0.174308	descr = Position_Specific_Bin_Base_19_Base_A
cnt = 3	feature = 2	correl = -0.134318	descr = Position_Specific_Bin_Base_0_Base_G
cnt = 4	feature = 14	correl = -0.0832759	descr = Position_Specific_Bin_Base_4_Base_C
cnt = 5	feature = 5	correl = -0.074695	descr = Position_Specific_Bin_Base_1_Base_G
cnt = 6	feature = 24	correl = 0.0704555	descr = Position_Specific_Bin_Base_8_Base_T
cnt = 7	feature = 21	correl = 0.063079	descr = Position_Specific_Bin_Base_7_Base_T
cnt = 8	feature = 9	correl = 0.119112	descr = Position_Specific_Bin_Base_2_Base_G
cnt = 9	feature = 30	correl = 0.062151	descr = Position_Specific_Bin_Base_10_Base_T
cnt = 10	feature = 36	correl = -0.0307966	descr = Position_Specific_Bin_Base_12_Base_T
cnt = 11	feature = 54	correl = 0.0423629	descr = Position_Specific_Bin_Base_18_Base_A
cnt = 12	feature = 49	correl = 0.0382509	descr = Position_Specific_Bin_Base_16_Base_T
cnt = 13	feature = 11	correl = 0.0705931	descr = Position_Specific_Bin_Base_3_Base_G
cnt = 14	feature = 39	correl = 0.112083	descr = Position_Specific_Bin_Base_14_Base_A
cnt = 15	feature = 26	correl = -0.0361316	descr = Position_Specific_Bin_Base_9_Base_C
cnt = 16	feature = 34	correl = 0.126878	descr = Position_Specific_Bin_Base_11_Base_T
cnt = 17	feature = 45	correl = -0.0341925	descr = Position_Specific_Bin_Base_15_Base_T
cnt = 18	feature = 18	correl = 0.0247397	descr = Position_Specific_Bin_Base_6_Base_G
cnt = 19	feature = 37	correl = 0.0445971	descr = Position_Specific_Bin_Base_13_Base_A
cnt = 20	feature = 51	correl = -0.0438178	descr = Position_Specific_Bin_Base_17_Base_C
cnt = 21	feature = 16	correl = 0.0569384	descr = Position_Specific_Bin_Base_5_Base_T
cnt = 22	feature = 63	correl = -0.179226	descr = Position_Specific_Bin_Base_20_Base_G
cnt = 23	feature = 47	correl = -0.0464534	descr = Position_Specific_Bin_Base_16_Base_C
cnt = 24	feature = 20	correl = -0.13199	descr = Position_Specific_Bin_Base_7_Base_C
cnt = 25	feature = 32	correl = -0.0333632	descr = Position_Specific_Bin_Base_11_Base_C
cnt = 26	feature = 13	correl = 0.0827787	descr = Position_Specific_Bin_Base_4_Base_A
cnt = 27	feature = 28	correl = -0.0840068	descr = Position_Specific_Bin_Base_10_Base_C
cnt = 28	feature = 43	correl = 0.0764144	descr = Position_Specific_Bin_Base_15_Base_A
cnt = 29	feature = 6	correl = 0.0227163	descr = Position_Specific_Bin_Base_1_Base_T
cnt = 30	feature = 50	correl = 0.0426701	descr = Position_Specific_Bin_Base_17_Base_A
cnt = 31	feature = 0	correl = 0.0267728	descr = Position_Specific_Bin_Base_0_Base_A
cnt = 32	feature = 40	correl = -0.0337954	descr = Position_Specific_Bin_Base_14_Base_C
cnt = 33	feature = 12	correl = -0.0815817	descr = Position_Specific_Bin_Base_3_Base_T
cnt = 34	feature = 23	correl = -0.0937995	descr = Position_Specific_Bin_Base_8_Base_C
cnt = 35	feature = 56	correl = 0.0342793	descr = Position_Specific_Bin_Base_18_Base_T
cnt = 36	feature = 38	correl = -0.0307459	descr = Position_Specific_Bin_Base_13_Base_G
cnt = 37	feature = 25	correl = 0.0315956	descr = Position_Specific_Bin_Base_9_Base_A
cnt = 38	feature = 64	correl = 0.115046	descr = Position_Specific_Bin_Base_20_Base_T
cnt = 39	feature = 58	correl = -0.127886	descr = Position_Specific_Bin_Base_19_Base_C
cnt = 40	feature = 7	correl = -0.0410637	descr = Position_Specific_Bin_Base_2_Base_A
cnt = 41	feature = 17	correl = -0.0411288	descr = Position_Specific_Bin_Base_6_Base_C
cnt = 42	feature = 35	correl = 0.0305708	descr = Position_Specific_Bin_Base_12_Base_A
cnt = 43	feature = 15	correl = -0.0752273	descr = Position_Specific_Bin_Base_5_Base_C
cnt = 44	feature = 27	correl = 0.0775108	descr = Position_Specific_Bin_Base_10_Base_A
cnt = 45	feature = 31	correl = -0.0413951	descr = Position_Specific_Bin_Base_11_Base_A
cnt = 46	feature = 4	correl = -0.0290785	descr = Position_Specific_Bin_Base_1_Base_C
cnt = 47	feature = 48	correl = -0.0698873	descr = Position_Specific_Bin_Base_16_Base_G
cnt = 48	feature = 41	correl = -0.153466	descr = Position_Specific_Bin_Base_14_Base_G
cnt = 49	feature = 60	correl = 0.0675692	descr = Position_Specific_Bin_Base_19_Base_T
cnt = 50	feature = 19	correl = 0.0853656	descr = Position_Specific_Bin_Base_7_Base_A
cnt = 51	feature = 52	correl = -0.0598637	descr = Position_Specific_Bin_Base_17_Base_G
cnt = 52	feature = 1	correl = 0.10639	descr = Position_Specific_Bin_Base_0_Base_C
cnt = 53	feature = 44	correl = -0.0384858	descr = Position_Specific_Bin_Base_15_Base_G
cnt = 54	feature = 10	correl = -0.128026	descr = Position_Specific_Bin_Base_2_Base_T
cnt = 55	feature = 55	correl = -0.0571974	descr = Position_Specific_Bin_Base_18_Base_G
cnt = 56	feature = 62	correl = -0.300589	descr = Position_Specific_Bin_Base_20_Base_C
cnt = 57	feature = 59	correl = -0.119212	descr = Position_Specific_Bin_Base_19_Base_G
cnt = 58	feature = 33	correl = -0.0478523	descr = Position_Specific_Bin_Base_11_Base_G
cnt = 59	feature = 29	correl = -0.0520621	descr = Position_Specific_Bin_Base_10_Base_G
cnt = 60	feature = 42	correl = 0.0758564	descr = Position_Specific_Bin_Base_14_Base_T
cnt = 61	feature = 53	correl = 0.0608748	descr = Position_Specific_Bin_Base_17_Base_T
cnt = 62	feature = 8	correl = 0.046204	descr = Position_Specific_Bin_Base_2_Base_C
cnt = 63	feature = 46	correl = 0.0796893	descr = Position_Specific_Bin_Base_16_Base_A
num rows = 2188
num_elements = 140032
..*
optimization finished, #iter = 2123
nu = 0.521257
obj = -129.576318, rho = -0.707322
nSV = 1246, nBSV = 1050
num rows = 243
num_elements = 15552
*
optimization finished, #iter = 231
nu = 0.494246
obj = -12.720691, rho = -0.709443
nSV = 147, nBSV = 95
..*
optimization finished, #iter = 2123
nu = 0.521257
obj = -129.576318, rho = -0.707322
nSV = 1246, nBSV = 1050
CFS merit scores = 1.35829
CFS merit scores = 1.59756
CFS merit scores = 1.85335
CFS merit scores = 2.08062
CFS merit scores = 2.29189
CFS merit scores = 2.47192
CFS merit scores = 2.63122
CFS merit scores = 2.78119
CFS merit scores = 2.9129
CFS merit scores = 3.03402
CFS merit scores = 3.14562
CFS merit scores = 3.2479
CFS merit scores = 3.3439
CFS merit scores = 3.43485
CFS merit scores = 3.52362
CFS merit scores = 3.5973
CFS merit scores = 3.6569
CFS merit scores = 3.71028
CFS merit scores = 3.76484
CFS merit scores = 3.81609
CFS merit scores = 3.86105
CFS merit scores = 3.8905
CFS merit scores = 3.9181
CFS merit scores = 3.9426
CFS merit scores = 3.96974
CFS merit scores = 3.9964
CFS merit scores = 4.01986
CFS merit scores = 4.04507
CFS merit scores = 4.06955
CFS merit scores = 4.09398
CFS merit scores = 4.11683
CFS merit scores = 4.13969
CFS merit scores = 4.16343
CFS merit scores = 4.18554
CFS merit scores = 4.20577
CFS merit scores = 4.2249
CFS merit scores = 4.24118
CFS merit scores = 4.25563
CFS merit scores = 4.26818
CFS merit scores = 4.27926
CFS merit scores = 4.28997
CFS merit scores = 4.30161
CFS merit scores = 4.31221
CFS merit scores = 4.32141
CFS merit scores = 4.33177
CFS merit scores = 4.34007
CFS merit scores = 4.34845
CFS merit scores = 4.35777
CFS merit scores = 4.36678
CFS merit scores = 4.37556
CFS merit scores = 4.38305
CFS merit scores = 4.39008
CFS merit scores = 4.39691
CFS merit scores = 4.40202
CFS merit scores = 4.40744
CFS merit scores = 4.41244
CFS merit scores = 4.41814
CFS merit scores = 4.42222
CFS merit scores = 4.42373
CFS merit scores = 4.42498
CFS merit scores = 4.4246
CFS merit scores = 4.4223
CFS merit scores = 4.42092
CFS merit scores = 4.41923
CFS merit scores = 4.41731
CFS merit scores = 4.41623
CFS merit scores = 4.41526
cnt = 1	feature = 64	correl = 0.358287	descr = Position_Specific_Bin_Base_20_Base_A
cnt = 2	feature = 60	correl = 0.178366	descr = Position_Specific_Bin_Base_19_Base_A
cnt = 3	feature = 2	correl = -0.146576	descr = Position_Specific_Bin_Base_0_Base_G
cnt = 4	feature = 14	correl = -0.0712411	descr = Position_Specific_Bin_Base_4_Base_C
cnt = 5	feature = 8	correl = 0.126725	descr = Position_Specific_Bin_Base_2_Base_G
cnt = 6	feature = 56	correl = 0.0371989	descr = Position_Specific_Bin_Base_18_Base_A
cnt = 7	feature = 31	correl = -0.0681223	descr = Position_Specific_Bin_Base_10_Base_C
cnt = 8	feature = 17	correl = 0.025947	descr = Position_Specific_Bin_Base_6_Base_A
cnt = 9	feature = 11	correl = 0.0660375	descr = Position_Specific_Bin_Base_3_Base_G
cnt = 10	feature = 51	correl = 0.0286626	descr = Position_Specific_Bin_Base_16_Base_T
cnt = 11	feature = 42	correl = 0.109371	descr = Position_Specific_Bin_Base_14_Base_A
cnt = 12	feature = 39	correl = -0.0232311	descr = Position_Specific_Bin_Base_12_Base_C
cnt = 13	feature = 4	correl = -0.095692	descr = Position_Specific_Bin_Base_1_Base_G
cnt = 14	feature = 37	correl = 0.122067	descr = Position_Specific_Bin_Base_11_Base_T
cnt = 15	feature = 21	correl = -0.128692	descr = Position_Specific_Bin_Base_7_Base_C
cnt = 16	feature = 24	correl = 0.0361848	descr = Position_Specific_Bin_Base_8_Base_A
cnt = 17	feature = 28	correl = -0.0219214	descr = Position_Specific_Bin_Base_9_Base_C
cnt = 18	feature = 46	correl = 0.0709021	descr = Position_Specific_Bin_Base_15_Base_A
cnt = 19	feature = 40	correl = 0.062245	descr = Position_Specific_Bin_Base_13_Base_A
cnt = 20	feature = 54	correl = -0.0514707	descr = Position_Specific_Bin_Base_17_Base_G
cnt = 21	feature = 15	correl = -0.0587711	descr = Position_Specific_Bin_Base_5_Base_C
cnt = 22	feature = 66	correl = -0.175743	descr = Position_Specific_Bin_Base_20_Base_G
cnt = 23	feature = 13	correl = 0.0691123	descr = Position_Specific_Bin_Base_4_Base_A
cnt = 24	feature = 57	correl = -0.0222686	descr = Position_Specific_Bin_Base_18_Base_C
cnt = 25	feature = 35	correl = -0.0260274	descr = Position_Specific_Bin_Base_11_Base_C
cnt = 26	feature = 33	correl = 0.056225	descr = Position_Specific_Bin_Base_10_Base_T
cnt = 27	feature = 19	correl = 0.0261038	descr = Position_Specific_Bin_Base_6_Base_G
cnt = 28	feature = 43	correl = -0.0360016	descr = Position_Specific_Bin_Base_14_Base_C
cnt = 29	feature = 5	correl = 0.0225114	descr = Position_Specific_Bin_Base_1_Base_T
cnt = 30	feature = 27	correl = 0.0703917	descr = Position_Specific_Bin_Base_8_Base_T
cnt = 31	feature = 53	correl = -0.0321121	descr = Position_Specific_Bin_Base_17_Base_C
cnt = 32	feature = 29	correl = 0.0436148	descr = Position_Specific_Bin_Base_9_Base_T
cnt = 33	feature = 50	correl = -0.0601339	descr = Position_Specific_Bin_Base_16_Base_G
cnt = 34	feature = 0	correl = 0.0408875	descr = Position_Specific_Bin_Base_0_Base_A
cnt = 35	feature = 23	correl = 0.0675076	descr = Position_Specific_Bin_Base_7_Base_T
cnt = 36	feature = 10	correl = 0.0232199	descr = Position_Specific_Bin_Base_3_Base_A
cnt = 37	feature = 67	correl = 0.116276	descr = Position_Specific_Bin_Base_20_Base_T
cnt = 38	feature = 61	correl = -0.128173	descr = Position_Specific_Bin_Base_19_Base_C
cnt = 39	feature = 6	correl = -0.0487253	descr = Position_Specific_Bin_Base_2_Base_A
cnt = 40	feature = 38	correl = 0.032358	descr = Position_Specific_Bin_Base_12_Base_A
cnt = 41	feature = 3	correl = 0.0852603	descr = Position_Specific_Bin_Base_1_Base_A
cnt = 42	feature = 47	correl = -0.0324619	descr = Position_Specific_Bin_Base_15_Base_G
cnt = 43	feature = 16	correl = 0.0521204	descr = Position_Specific_Bin_Base_5_Base_T
cnt = 44	feature = 12	correl = -0.0898853	descr = Position_Specific_Bin_Base_3_Base_T
cnt = 45	feature = 41	correl = -0.0292418	descr = Position_Specific_Bin_Base_13_Base_G
cnt = 46	feature = 55	correl = 0.0577797	descr = Position_Specific_Bin_Base_17_Base_T
cnt = 47	feature = 25	correl = -0.0805312	descr = Position_Specific_Bin_Base_8_Base_C
cnt = 48	feature = 30	correl = 0.0758611	descr = Position_Specific_Bin_Base_10_Base_A
cnt = 49	feature = 34	correl = -0.0443754	descr = Position_Specific_Bin_Base_11_Base_A
cnt = 50	feature = 44	correl = -0.157148	descr = Position_Specific_Bin_Base_14_Base_G
cnt = 51	feature = 59	correl = 0.0387945	descr = Position_Specific_Bin_Base_18_Base_T
cnt = 52	feature = 18	correl = -0.0475843	descr = Position_Specific_Bin_Base_6_Base_C
cnt = 53	feature = 63	correl = 0.0593112	descr = Position_Specific_Bin_Base_19_Base_T
cnt = 54	feature = 20	correl = 0.0859398	descr = Position_Specific_Bin_Base_7_Base_A
cnt = 55	feature = 9	correl = -0.138678	descr = Position_Specific_Bin_Base_2_Base_T
cnt = 56	feature = 1	correl = 0.10883	descr = Position_Specific_Bin_Base_0_Base_C
cnt = 57	feature = 52	correl = 0.0257648	descr = Position_Specific_Bin_Base_17_Base_A
cnt = 58	feature = 48	correl = 0.0660836	descr = Position_Specific_Bin_Base_16_Base_A
cnt = 59	feature = 45	correl = 0.084364	descr = Position_Specific_Bin_Base_14_Base_T
cnt = 60	feature = 65	correl = -0.303306	descr = Position_Specific_Bin_Base_20_Base_C
cnt = 61	feature = 32	correl = -0.0614011	descr = Position_Specific_Bin_Base_10_Base_G
cnt = 62	feature = 26	correl = -0.0269014	descr = Position_Specific_Bin_Base_8_Base_G
cnt = 63	feature = 49	correl = -0.0325903	descr = Position_Specific_Bin_Base_16_Base_C
cnt = 64	feature = 58	correl = -0.0554315	descr = Position_Specific_Bin_Base_18_Base_G
cnt = 65	feature = 62	correl = -0.113957	descr = Position_Specific_Bin_Base_19_Base_G
cnt = 66	feature = 7	correl = 0.0587075	descr = Position_Specific_Bin_Base_2_Base_C
cnt = 67	feature = 36	correl = -0.0474182	descr = Position_Specific_Bin_Base_11_Base_G
num rows = 2188
num_elements = 148784
..*
optimization finished, #iter = 2296
nu = 0.527832
obj = -127.394134, rho = -0.700269
nSV = 1277, nBSV = 1047
num rows = 243
num_elements = 16524
*
optimization finished, #iter = 193
nu = 0.474008
obj = -13.668769, rho = -0.686588
nSV = 143, nBSV = 87
..*
optimization finished, #iter = 2296
nu = 0.527832
obj = -127.394134, rho = -0.700269
nSV = 1277, nBSV = 1047
CFS merit scores = 1.35653
CFS merit scores = 1.5886
CFS merit scores = 1.83815
CFS merit scores = 2.05923
CFS merit scores = 2.26333
CFS merit scores = 2.44257
CFS merit scores = 2.60573
CFS merit scores = 2.7515
CFS merit scores = 2.88787
CFS merit scores = 3.01187
CFS merit scores = 3.12801
CFS merit scores = 3.23794
CFS merit scores = 3.33094
CFS merit scores = 3.41739
CFS merit scores = 3.49522
CFS merit scores = 3.56926
CFS merit scores = 3.64118
CFS merit scores = 3.7058
CFS merit scores = 3.76099
CFS merit scores = 3.81417
CFS merit scores = 3.86215
CFS merit scores = 3.88939
CFS merit scores = 3.91752
CFS merit scores = 3.94478
CFS merit scores = 3.97394
CFS merit scores = 4.00198
CFS merit scores = 4.02804
CFS merit scores = 4.05327
CFS merit scores = 4.07909
CFS merit scores = 4.10057
CFS merit scores = 4.12291
CFS merit scores = 4.14414
CFS merit scores = 4.1655
CFS merit scores = 4.18571
CFS merit scores = 4.20636
CFS merit scores = 4.22605
CFS merit scores = 4.24488
CFS merit scores = 4.25757
CFS merit scores = 4.27073
CFS merit scores = 4.28175
CFS merit scores = 4.29325
CFS merit scores = 4.30214
CFS merit scores = 4.31054
CFS merit scores = 4.31858
CFS merit scores = 4.32648
CFS merit scores = 4.33288
CFS merit scores = 4.33877
CFS merit scores = 4.34383
CFS merit scores = 4.3483
CFS merit scores = 4.35253
CFS merit scores = 4.35782
CFS merit scores = 4.36309
CFS merit scores = 4.36841
CFS merit scores = 4.37411
CFS merit scores = 4.38024
CFS merit scores = 4.38029
CFS merit scores = 4.38069
CFS merit scores = 4.38185
CFS merit scores = 4.38309
CFS merit scores = 4.38413
CFS merit scores = 4.3857
CFS merit scores = 4.38743
CFS merit scores = 4.3876
CFS merit scores = 4.38757
CFS merit scores = 4.38604
CFS merit scores = 4.38278
cnt = 1	feature = 64	correl = 0.35653	descr = Position_Specific_Bin_Base_20_Base_A
cnt = 2	feature = 2	correl = -0.140676	descr = Position_Specific_Bin_Base_0_Base_G
cnt = 3	feature = 60	correl = 0.164791	descr = Position_Specific_Bin_Base_19_Base_A
cnt = 4	feature = 13	correl = -0.0689558	descr = Position_Specific_Bin_Base_4_Base_C
cnt = 5	feature = 8	correl = 0.143931	descr = Position_Specific_Bin_Base_2_Base_G
cnt = 6	feature = 45	correl = -0.0241231	descr = Position_Specific_Bin_Base_15_Base_C
cnt = 7	feature = 30	correl = -0.071886	descr = Position_Specific_Bin_Base_10_Base_C
cnt = 8	feature = 28	correl = 0.0267607	descr = Position_Specific_Bin_Base_9_Base_T
cnt = 9	feature = 42	correl = -0.146903	descr = Position_Specific_Bin_Base_14_Base_G
cnt = 10	feature = 51	correl = 0.021746	descr = Position_Specific_Bin_Base_16_Base_T
cnt = 11	feature = 56	correl = 0.0544302	descr = Position_Specific_Bin_Base_18_Base_A
cnt = 12	feature = 21	correl = -0.132738	descr = Position_Specific_Bin_Base_7_Base_C
cnt = 13	feature = 38	correl = 0.032891	descr = Position_Specific_Bin_Base_13_Base_A
cnt = 14	feature = 10	correl = 0.0489757	descr = Position_Specific_Bin_Base_3_Base_G
cnt = 15	feature = 4	correl = 0.0868008	descr = Position_Specific_Bin_Base_1_Base_A
cnt = 16	feature = 26	correl = 0.0657797	descr = Position_Specific_Bin_Base_8_Base_T
cnt = 17	feature = 33	correl = -0.0442991	descr = Position_Specific_Bin_Base_11_Base_A
cnt = 18	feature = 16	correl = 0.0456473	descr = Position_Specific_Bin_Base_5_Base_T
cnt = 19	feature = 36	correl = 0.0338162	descr = Position_Specific_Bin_Base_12_Base_A
cnt = 20	feature = 52	correl = 0.0443392	descr = Position_Specific_Bin_Base_17_Base_A
cnt = 21	feature = 18	correl = -0.0421888	descr = Position_Specific_Bin_Base_6_Base_C
cnt = 22	feature = 66	correl = -0.172995	descr = Position_Specific_Bin_Base_20_Base_G
cnt = 23	feature = 11	correl = -0.0806065	descr = Position_Specific_Bin_Base_3_Base_T
cnt = 24	feature = 0	correl = 0.0425359	descr = Position_Specific_Bin_Base_0_Base_A
cnt = 25	feature = 23	correl = 0.0638445	descr = Position_Specific_Bin_Base_7_Base_T
cnt = 26	feature = 29	correl = 0.0742035	descr = Position_Specific_Bin_Base_10_Base_A
cnt = 27	feature = 57	correl = -0.0250493	descr = Position_Specific_Bin_Base_18_Base_C
cnt = 28	feature = 39	correl = -0.0250116	descr = Position_Specific_Bin_Base_13_Base_G
cnt = 29	feature = 25	correl = -0.0872171	descr = Position_Specific_Bin_Base_8_Base_C
cnt = 30	feature = 41	correl = -0.024285	descr = Position_Specific_Bin_Base_14_Base_C
cnt = 31	feature = 48	correl = 0.0685112	descr = Position_Specific_Bin_Base_16_Base_A
cnt = 32	feature = 6	correl = -0.0393786	descr = Position_Specific_Bin_Base_2_Base_A
cnt = 33	feature = 44	correl = 0.08197	descr = Position_Specific_Bin_Base_15_Base_A
cnt = 34	feature = 27	correl = -0.0288974	descr = Position_Specific_Bin_Base_9_Base_C
cnt = 35	feature = 63	correl = 0.0698993	descr = Position_Specific_Bin_Base_19_Base_T
cnt = 36	feature = 15	correl = -0.0661679	descr = Position_Specific_Bin_Base_5_Base_C
cnt = 37	feature = 53	correl = -0.0310103	descr = Position_Specific_Bin_Base_17_Base_C
cnt = 38	feature = 67	correl = 0.118129	descr = Position_Specific_Bin_Base_20_Base_T
cnt = 39	feature = 12	correl = 0.076518	descr = Position_Specific_Bin_Base_4_Base_A
cnt = 40	feature = 19	correl = 0.0253056	descr = Position_Specific_Bin_Base_6_Base_G
cnt = 41	feature = 35	correl = 0.123838	descr = Position_Specific_Bin_Base_11_Base_T
cnt = 42	feature = 3	correl = -0.0228735	descr = Position_Specific_Bin_Base_0_Base_T
cnt = 43	feature = 40	correl = 0.0988192	descr = Position_Specific_Bin_Base_14_Base_A
cnt = 44	feature = 49	correl = -0.0376945	descr = Position_Specific_Bin_Base_16_Base_C
cnt = 45	feature = 37	correl = -0.0260439	descr = Position_Specific_Bin_Base_12_Base_C
cnt = 46	feature = 32	correl = 0.053757	descr = Position_Specific_Bin_Base_10_Base_T
cnt = 47	feature = 14	correl = 0.0230467	descr = Position_Specific_Bin_Base_5_Base_A
cnt = 48	feature = 55	correl = 0.0438976	descr = Position_Specific_Bin_Base_17_Base_T
cnt = 49	feature = 61	correl = -0.121488	descr = Position_Specific_Bin_Base_19_Base_C
cnt = 50	feature = 9	correl = -0.148313	descr = Position_Specific_Bin_Base_2_Base_T
cnt = 51	feature = 59	correl = 0.0284672	descr = Position_Specific_Bin_Base_18_Base_T
cnt = 52	feature = 20	correl = 0.0899079	descr = Position_Specific_Bin_Base_7_Base_A
cnt = 53	feature = 17	correl = 0.0219766	descr = Position_Specific_Bin_Base_6_Base_A
cnt = 54	feature = 24	correl = 0.0385705	descr = Position_Specific_Bin_Base_8_Base_A
cnt = 55	feature = 47	correl = -0.0251609	descr = Position_Specific_Bin_Base_15_Base_T
cnt = 56	feature = 1	correl = 0.118066	descr = Position_Specific_Bin_Base_0_Base_C
cnt = 57	feature = 54	correl = -0.0585242	descr = Position_Specific_Bin_Base_17_Base_G
cnt = 58	feature = 31	correl = -0.0537681	descr = Position_Specific_Bin_Base_10_Base_G
cnt = 59	feature = 43	correl = 0.0722451	descr = Position_Specific_Bin_Base_14_Base_T
cnt = 60	feature = 65	correl = -0.308076	descr = Position_Specific_Bin_Base_20_Base_C
cnt = 61	feature = 34	correl = -0.0530855	descr = Position_Specific_Bin_Base_11_Base_G
cnt = 62	feature = 50	correl = -0.0517601	descr = Position_Specific_Bin_Base_16_Base_G
cnt = 63	feature = 58	correl = -0.0592457	descr = Position_Specific_Bin_Base_18_Base_G
cnt = 64	feature = 62	correl = -0.119029	descr = Position_Specific_Bin_Base_19_Base_G
cnt = 65	feature = 46	correl = -0.0354567	descr = Position_Specific_Bin_Base_15_Base_G
cnt = 66	feature = 7	correl = 0.0413699	descr = Position_Specific_Bin_Base_2_Base_C
num rows = 2188
num_elements = 146596
..*
optimization finished, #iter = 2275
nu = 0.523627
obj = -128.336072, rho = -0.689514
nSV = 1266, nBSV = 1038
num rows = 243
num_elements = 16281
*
optimization finished, #iter = 244
nu = 0.492744
obj = -12.778528, rho = -0.734377
nSV = 149, nBSV = 91
..*
optimization finished, #iter = 2275
nu = 0.523627
obj = -128.336072, rho = -0.689514
nSV = 1266, nBSV = 1038
TEST = 1 AVE CORR = 0.447108
ave count = 61.9

--CFS-byCV-SUMMARY-START--
test = 0	 count = 49.7	 ave MSR = 570.851	 ave MSE = -834646	 ave Fstat = -0.000663534	 ave corr = 0.374652	 ave (corr)^2 = 0.136535	 ave (err)^2 = 0.0393915	
test = 1	 count = 61.9	 ave MSR = 863.546	 ave MSE = -1.05665e+06	 ave Fstat = -0.000911458	 ave corr = 0.447108	 ave (corr)^2 = 0.183174	 ave (err)^2 = 0.0374267	
--CFS-byCV-SUMMARY-STOP--
Correlation Feature Selection by CV done
