# Supplementary material for: Improving model predictions for RNA interference activities that use support vector machine regression by combining and filtering features
Source: BMC Bioinformatics. 2007 Jun 6;8:182. doi: 10.1186/1471-2105-8-182 (PMC1906837; doi:10.1186/1471-2105-8-182)
Supplement: Additional file 7 — seq2svm_0.3. An GNU platform deployable GPL code base for performing SVM modeling on small RNA sequences, with examples. Deploy by unzipping, untarring, and building with configure and make. See the included readme files. Updated versions will be available at . [file 1471-2105-8-182-S7.gz › seq2svm/examples/nbt_2005_1118_DNA.csv]

16802	CTAATATGTTAATTGATTTAT	0.462
16803	AATATGTTAATTGATTTATAC	0.384
16804	GATTTATACAATTCCTTTCAA	0.514
16805	CAATTCCTTTCAATTTTATCT	0.364
16807	CAGACCAAAATTAAATAAGAA	0.522
16808	AGACCAAAATTAAATAAGAAA	0.442
16809	ACCAAAATTAAATAAGAAAGT	0.441
16810	CAAAATTAAATAAGAAAGTTA	0.436
16811	TAAGAAAGTTACATAAGATTC	0.591
16812	AAGTTACATAAGATTCCATTT	0.511
16814	ACATAAGATTCCATTTGAGCA	0.555
16815	AAGATTCCATTTGAGCATACA	0.547
16816	CCATTTGAGCATACATAAGGC	0.440
16817	CATTTGAGCATACATAAGGCC	0.651
16818	ATAAGGCCATGATACTTTAAT	0.759
16819	GCCATGATACTTTAATGTGAA	0.624
16820	TTAATGTGAACCACCATTTCT	0.858
16821	TGTGAACCACCATTTCTTGGA	0.849
16823	GAACCACCATTTCTTGGAAGA	0.383
16824	ATTTCTTGGAAGAAAGAAGAC	0.537
16825	TGGAAGAAAGAAGACATCCAA	0.832
16826	GGAAGAAAGAAGACATCCAAA	0.684
16827	GAAAGAAGACATCCAAATGTC	0.736
16828	AAGACATCCAAATGTCCGATT	0.830
16829	CATCCAAATGTCCGATTCAGA	0.389
16831	TTCCTGGCCAGTCATCCAGTA	0.757
16832	CCTGGCCAGTCATCCAGTAGA	0.552
16833	AGTCATCCAGTAGACTCTCTC	0.773
16834	AGACTCTCTCCACTCTTCAAT	0.707
16835	GGAAGGTGATGCTTATATTTT	0.518
16836	TCTACAAAGCTCACATACAAC	0.753
16837	CAACAAGACAGTACATCCTAG	0.817
16838	ACAGTACATCCTAGATTTGTG	0.794
16839	TCCTAGATTTGTGACTGATAT	0.753
16840	TTTGTGACTGATATGAGCATT	0.836
16841	TGTGACTGATATGAGCATTTA	0.760
16842	GCATTTAAGGCTGTCATTTTC	0.423
16843	TTTAAGGCTGTCATTTTCAAG	0.788
16844	TTAAGGCTGTCATTTTCAAGT	0.871
16846	AAGTATAAAAGTTTAGTGTTC	0.761
16847	TAAAAGTTTAGTGTTCCATTA	0.821
16848	GTGTTCCATTACCCAATCTGT	0.720
16849	TGTTCCATTACCCAATCTGTG	0.863
16850	GTTCCATTACCCAATCTGTGC	0.471
16851	TGTGCAGTAGACATAGCTATA	0.868
16852	TGCAGTAGACATAGCTATAAG	0.776
16854	TAGCTATAAGCTCAAGTCATG	0.849
16855	ATAAGCTCAAGTCATGTGAAT	0.870
16856	CTCAAGTCATGTGAATTAACA	0.544
16859	TATAATTTGGGCAACAGCAAG	0.856
16860	ATAATTTGGGCAACAGCAAGT	0.835
16861	GCAACAGCAAGTTTAAATGTA	0.746
16862	ACAGCAAGTTTAAATGTAGGA	0.825
16863	ATTGTTTCTCTAAAATGCATT	0.849
16864	ATGCATTAGGTTGTTCACAAT	0.754
16865	TGCATTAGGTTGTTCACAATG	0.830
16867	TAACACCATTATCTGATGCAT	0.928
16868	AACACCATTATCTGATGCATC	0.616
16869	CATTATCTGATGCATCCATTA	0.825
16870	TATCTGATGCATCCATTATCT	0.808
16871	CTGATGCATCCATTATCTGAT	0.804
16873	ATCCATTATCTGATGCATGGC	0.723
16874	CATTATCTGATGCATGGCATA	0.597
16875	TTATCTGATGCATGGCATATG	0.757
16876	ATGCAATAAGGCAGATCCACA	0.887
16877	GCAATAAGGCAGATCCACAGC	0.688
16878	CAATAAGGCAGATCCACAGCA	0.790
16881	CGTCCCGTAGTAGTCGTCGTA	0.627
16882	CCCGTAGTAGTCGTCGTAGAA	0.690
16883	GTAGTCGTCGTAGAAGAGGTC	0.827
16884	TAGTCGTCGTAGAAGAGGTCT	0.893
16885	GTCGTAGAAGAGGTCTGAGCC	0.372
16887	AGAGGTCTGAGCCCTCGTCGG	0.517
16888	GTCTGAGCCCTCGTCGGGCGC	0.336
16889	GTCGGGCGCCGGCGCCTTGGT	0.268
16891	GCGCCGGCGCCTTGGTCTTCA	0.255
16893	TGGTCTTCACGCAGTACTCGG	0.737
16894	GTCTTCACGCAGTACTCGGCC	0.590
16895	TTCACGCAGTACTCGGCCAGC	0.652
16896	CGCAGTACTCGGCCAGCGTGG	0.524
16900	GTCACGCTCCGCGTCCACCTT	0.534
16902	CCTTGGTCCCCAGGACCTGCT	0.430
16903	GTCCCCAGGACCTGCTTCCGG	0.584
16905	GCTTCCGGATGATGTCTGTGT	0.349
16906	GATGATGTCTGTGTACTCCCG	0.766
16907	TGTGTACTCCCGATCCTTCCC	0.743
16908	GTGTACTCCCGATCCTTCCCC	0.565
16909	CCCGATCCTTCCCCTTGCTCT	0.412
16911	TTTCCACTTCCTGTACATCAC	0.829
16913	CCTGTACATCACGGAGGCGTC	0.364
16914	CATCACGGAGGCGTCCACGTT	0.794
16915	TCACGGAGGCGTCCACGTTTG	0.552
16916	CGGGCGAGAAGGTGTTGGGCT	0.459
16917	GTTGGGCTCGTTCAGGAGGGA	0.682
16918	TCGTTCAGGAGGGAGATCACA	0.700
16920	GGAGGGAGATCACACTCAGGA	0.232
16921	GAGGGAGATCACACTCAGGAG	0.584
16922	GGGAGATCACACTCAGGAGAA	0.423
16923	TCACACTCAGGAGAATGGTCC	0.813
16924	CACACTCAGGAGAATGGTCCT	0.449
16925	CAGGAGAATGGTCCTGACGTT	0.721
16926	AGGAGAATGGTCCTGACGTTC	0.722
16927	CTGACGTTCTGCGTGGGGTTC	0.578
16928	TCTGCGTGGGGTTCCACCTCT	0.726
16929	CCACCTCTCTGAGGGCAGCTC	0.393
16935	GGTCGTCCACCGGCGGGTGGA	0.254
16936	GTCGTCCACCGGCGGGTGGAG	0.442
16937	CGTAGATGTTAGGGTGCCACA	0.251
16938	TGTTAGGGTGCCACATCTTGG	0.367
16939	GTGGAGAGTATGGGTAGTCGA	0.659
16940	GTATGGGTAGTCGATGGGGAA	0.449
16942	GATGGGGAACTTGAGGCGCGC	0.580
16943	ATGGGGAACTTGAGGCGCGCC	0.511
16945	CGCCTTGAAGTAGCCGCCCTC	0.298
16947	GAAGTAGCCGCCCTCGTAGTA	0.598
16948	AAGTAGCCGCCCTCGTAGTAG	0.737
16949	CCTCCCAGTTGTATAGATCGC	0.417
16950	TCCCAGTTGTATAGATCGCCC	0.740
16951	GTTGTATAGATCGCCCTCGTC	0.727
16952	TGTATAGATCGCCCTCGTCCA	0.643
16954	TCGCCCTCGTCCACCAGTGTC	0.755
16955	CGTCCACCAGTGTCACGCGGA	0.673
16957	CCCTCGACCGGCTCTTCCTGC	0.443
16958	CGGCTCTTCCTGCAGCCCCTT	0.476
16959	GTCTGTTTTATAGATCCGTGC	0.683
16960	TTTATAGATCCGTGCAATCTC	0.924
16961	AGATCCGTGCAATCTCTGGCA	0.820
16962	CGTGCAATCTCTGGCACTAGG	0.624
16963	TGCAATCTCTGGCACTAGGGG	0.862
16964	GGGTCATCTGGGTTTGGATCA	0.445
16965	GGTCATCTGGGTTTGGATCAC	0.565
16966	CTGGGTTTGGATCACATAGCA	0.958
16967	GGGTTTGGATCACATAGCAGT	0.422
16968	TTGGATCACATAGCAGTGAAC	0.952
16969	CATAGCAGTGAACAAATGGAT	0.945
16970	ATAGCAGTGAACAAATGGATA	0.984
16971	TAGCAGTGAACAAATGGATAA	0.961
16972	GCAGTGAACAAATGGATAAAA	0.236
16973	GTGAACAAATGGATAAAAGAA	0.270
16974	TGGATAAAAGAACTTTAGAAA	0.642
16975	GATAAAAGAACTTTAGAAATT	0.306
16976	AAAAGAACTTTAGAAATTGTT	0.806
16977	TTTAGAAATTGTTAAAGCAGG	0.920
16978	TTAGAAATTGTTAAAGCAGGC	0.897
16979	ATTGTTAAAGCAGGCGACCAC	0.845
16980	TTGTTAAAGCAGGCGACCACT	0.903
16981	TGTTAAAGCAGGCGACCACTG	1.002
16982	GGCGACCACTGTGATCTTAGA	0.556
16983	CGACCACTGTGATCTTAGAAT	0.433
16985	TGATCTTAGAATATCGAGACA	0.981
16986	GAATATCGAGACAAATGCTGC	0.792
16987	AATATCGAGACAAATGCTGCC	0.952
16988	ATCGAGACAAATGCTGCCATT	0.996
16989	ACAAATGCTGCCATTACTGTT	0.974
16990	TGCTGCCATTACTGTTAATAT	0.576
16991	CTGTTAATATTTGGATGATAA	0.320
16992	TAATATTTGGATGATAAATTC	0.762
16993	TTTGGATGATAAATTCTTGTT	0.931
16994	GATAAATTCTTGTTGTAAATG	0.488
16995	ATAAATTCTTGTTGTAAATGC	0.744
16996	TAAATTCTTGTTGTAAATGCA	0.700
16997	AATTCTTGTTGTAAATGCAAC	0.833
16998	ATTCTTGTTGTAAATGCAACC	0.684
16999	CTTGTTGTAAATGCAACCTTA	0.866
17000	TTGTTGTAAATGCAACCTTAG	0.830
17001	GTTGTAAATGCAACCTTAGGT	0.809
17002	CAACCTTAGGTGGTTTGAAGG	0.644
17003	ACCTTAGGTGGTTTGAAGGGG	0.945
17004	GGTGGTTTGAAGGGGTAGTCT	0.631
17005	GTGGTTTGAAGGGGTAGTCTG	0.876
17006	TTGAAGGGGTAGTCTGTAGGA	0.949
17007	TGAAGGGGTAGTCTGTAGGAA	0.999
17008	TAGTCTGTAGGAAAATGAATT	0.850
17009	GTCTGTAGGAAAATGAATTGT	0.623
17010	CTGTAGGAAAATGAATTGTCA	0.762
17011	TGTAGGAAAATGAATTGTCAA	0.923
17012	GTAGGAAAATGAATTGTCAAA	0.554
17013	AAAAGAATACACCGCCTTGAT	1.045
17014	AGAATACACCGCCTTGATATG	0.995
17015	CTTGATATGGGCTGTCATTAG	0.800
17016	TTGATATGGGCTGTCATTAGG	0.977
17017	GGGCTGTCATTAGGTCCCATA	0.486
17018	GCTGTCATTAGGTCCCATAAT	0.444
17019	TGTCATTAGGTCCCATAATTG	0.641
17020	GGTCCCATAATTGTGGCTTGC	0.520
17021	GTCCCATAATTGTGGCTTGCC	0.352
17022	TCCCATAATTGTGGCTTGCCA	0.758
17023	CCCATAATTGTGGCTTGCCAA	0.602
17024	TAATTGTGGCTTGCCAATGAA	1.003
17025	TTGTGGCTTGCCAATGAAACA	0.853
17026	TGTGGCTTGCCAATGAAACAT	0.949
17027	TGGCTTGCCAATGAAACATAT	0.907
17028	GGCTTGCCAATGAAACATATC	0.447
17029	GCCAATGAAACATATCATCCC	0.661
17030	CAATGAAACATATCATCCCCA	0.950
17031	ATATCATCCCCAACTGGACCT	0.883
17032	TATCATCCCCAACTGGACCTG	0.937
17033	CCCCAACTGGACCTGCAGAAC	0.329
17034	CCCAACTGGACCTGCAGAACA	0.500
17035	GACCTGCAGAACATTGTGCTG	1.003
17036	ACCTGCAGAACATTGTGCTGG	1.015
17037	CCTGCAGAACATTGTGCTGGA	0.878
17038	CTTTGTTCAACAATGGCCGAA	0.765
17039	GTTCAACAATGGCCGAAACTC	0.616
17040	CAATGGCCGAAACTCTTTTCT	0.492
17041	ATGGCCGAAACTCTTTTCTCA	0.778
17042	TGGCCGAAACTCTTTTCTCAT	0.827
17043	CGAAACTCTTTTCTCATATTC	0.463
17044	AAACTCTTTTCTCATATTCTC	0.787
17045	ACTCTTTTCTCATATTCTCGT	0.836
17046	CTCTTTTCTCATATTCTCGTT	0.735
17047	TCTTTTCTCATATTCTCGTTT	0.842
17048	ATTCTCGTTTGTTTTCCTGAT	0.840
17049	TTTGTTTTCCTGATAAAGCTG	0.804
17050	TTTCCTGATAAAGCTGTGCTG	0.838
17051	TCCTGATAAAGCTGTGCTGCC	0.775
17052	GATAAAGCTGTGCTGCCTGGC	0.751
17053	AAAGCTGTGCTGCCTGGCTAT	0.714
17054	AGCTGTGCTGCCTGGCTATTG	0.712
17055	GCTGTGCTGCCTGGCTATTGG	0.510
17056	TGCTGCCTGGCTATTGGCTGG	0.759
17057	CCTGGCTATTGGCTGGACTGT	0.687
17058	GGACTGTTAGGATTCGGTTCA	0.499
17059	GACTGTTAGGATTCGGTTCAT	0.727
17060	TTAGGATTCGGTTCATCCAGC	0.743
17061	AGGATTCGGTTCATCCAGCAG	0.815
17062	GGTTCATCCAGCAGAGACTGA	0.531
17063	TTCATCCAGCAGAGACTGAAT	0.624
17064	ATCCAGCAGAGACTGAATTGA	0.608
17065	CTGAATTGATGTTAAGATAGA	0.505
17066	TTAAGATAGAAGATACATCAT	0.847
17067	ATAGAAGATACATCATATGTT	0.839
17068	ATACATCATATGTTGGACTCC	0.836
17069	ATGTTGGACTCCATCGATTCT	0.744
17070	TGTTGGACTCCATCGATTCTG	0.841
17071	GTTGGACTCCATCGATTCTGA	0.648
17072	TTGGACTCCATCGATTCTGAA	0.863
17073	GACTCCATCGATTCTGAAGGA	0.722
17074	CTCCATCGATTCTGAAGGATA	0.500
17075	TCCATCGATTCTGAAGGATAT	0.772
17076	CGATTCTGAAGGATATCTAAA	0.479
17077	CTGAAGGATATCTAAACATAT	0.467
17078	TGAAGGATATCTAAACATATG	0.635
17079	TCTAAACATATGCTACCATCA	0.694
17080	TATGCTACCATCAGCATACAC	0.757
17081	CCATCAGCATACACATTTGGA	0.626
17082	TCAGCATACACATTTGGATGA	0.730
17083	GCATACACATTTGGATGAAAC	0.460
17084	CACATTTGGATGAAACATTTT	0.635
17085	TTTGGATGAAACATTTTGGAT	0.846
17086	GGATGAAACATTTTGGATAAA	0.482
17087	AAAACCTAACAGTTGGTGGTT	0.697
17088	AGTTGGTGGTTTATTTGGATA	0.618
17089	GTTTATTTGGATATTCTTCAG	0.777
17090	TTATTTGGATATTCTTCAGAA	0.801
17091	TTTGGATATTCTTCAGAAAAT	0.825
17092	TTGGATATTCTTCAGAAAATT	0.853
17093	TGGATATTCTTCAGAAAATTC	0.637
17094	TCAGAAAATTCTATTACTAGT	0.723
17095	AAAATTCTATTACTAGTTTAA	0.475
17096	AATTCTATTACTAGTTTAAAA	0.467
17097	ATTACTAGTTTAAAAGTACCA	0.862
17098	ATCTTCAAAAGGTGTCCCTTC	0.781
17099	CTTCAAAAGGTGTCCCTTCTG	0.798
17100	TTCTGGTCCAAATATAACTGC	0.790
17101	TGGTCCAAATATAACTGCATT	0.817
17102	GGTCCAAATATAACTGCATTC	0.532
17103	AAATATAACTGCATTCCACTG	0.846
17104	ATATAACTGCATTCCACTGCA	0.835
17105	CATTCCACTGCATGATGTTGT	0.550
17106	TCCACTGCATGATGTTGTTTT	0.564
17107	GCATGATGTTGTTTTCAGATG	0.483
17108	GATGTTGTTTTCAGATGGTGC	0.508
17109	TGTTGTTTTCAGATGGTGCGC	0.742
17110	TTGTTTTCAGATGGTGCGCCA	0.728
17111	TTCAGATGGTGCGCCACTGAC	0.618
17112	GCCACTGACACCCACAGGTGG	0.767
17113	CACAGGTGGGTCCTCTTGTAA	0.611
17114	CTCTTGTAACCGCTTGAAATC	0.455
17115	TCTTGTAACCGCTTGAAATCC	0.782
17116	GTAACCGCTTGAAATCCCGCA	0.851
17117	GGAGCCGATGTAGCCACCCCG	0.581
17118	AGCCGATGTAGCCACCCCGCA	0.543
17119	GATGTAGCCACCCCGCATGGA	0.677
17120	GCATGGAGCGCTGCACGTTCT	0.612
17121	TTCTGCTCAAACAGCCGCCGG	0.766
17122	AACAGCCGCCGGTTGTTCTGC	0.612
17123	AGCCGCCGGTTGTTCTGCAGG	0.676
17124	GCCGCCGGTTGTTCTGCAGGA	0.641
17125	TGTTCTGCAGGACCTCTGCGG	0.699
17126	TTCTGCAGGACCTCTGCGGCC	0.671
17127	CTGCAGGACCTCTGCGGCCTC	0.664
17128	TGCAGGACCTCTGCGGCCTCC	0.654
17129	TCTGCGGCCTCCTTGTTCAGT	0.659
17130	CTGCGGCCTCCTTGTTCAGTG	0.686
17131	CTCCTTGTTCAGTGGGTCCTC	0.631
17132	CAGTGGGTCCTCGGGGTTGGG	0.628
17133	CTCGGGGTTGGGCTCCAAGAA	0.645
17134	GGGGTTGGGCTCCAAGAAGAG	0.613
17135	GGGTTGGGCTCCAAGAAGAGA	0.561
17136	GTTGGGCTCCAAGAAGAGATA	0.697
17137	TTGGGCTCCAAGAAGAGATAC	0.771
17138	AGAAGAGATACTGCAGGCCAT	0.802
17139	TACTGCAGGCCATAAATTATG	0.670
17140	GGCCATAAATTATGGAGTTTA	0.497
17141	AAATTATGGAGTTTATCGTAA	0.822
17142	TGGAGTTTATCGTAAGGACTG	0.767
17143	GGAGTTTATCGTAAGGACTGG	0.606
17144	GTTTATCGTAAGGACTGGCTT	0.685
17145	AGGACTGGCTTCCAGTCCTCT	0.541
17146	AGGATGTTGAGGCAGACGTTG	0.804
17147	TTGAGGCAGACGTTGCCCTCG	0.795
17148	CGAGGTCAATGTTGGGGTGAT	0.625
17149	GAGGTCAATGTTGGGGTGATA	0.654
17150	AATGTTGGGGTGATAGACCAT	0.797
17151	TGTTGGGGTGATAGACCATTG	0.713
17152	TTGGGGTGATAGACCATTGTC	0.861
17153	GGGGTGATAGACCATTGTCTC	0.618
17154	TAGACCATTGTCTCACACTTC	0.921
17155	CATTGTCTCACACTTCACCTT	0.817
17156	CATGCGGGTAACCCTGGCCCA	0.738
17157	ATGCGGGTAACCCTGGCCCAC	0.793
17158	GCGGGTAACCCTGGCCCACCT	0.564
17159	GTAACCCTGGCCCACCTTAAA	0.699
17160	GCCCACCTTAAAACTGAACAC	0.539
17161	CCTTAAAACTGAACACAAACT	0.511
17162	ACACAAACTTCCCACTCTTGT	0.851
17163	AAACTTCCCACTCTTGTAGAA	0.873
17164	ACTTCCCACTCTTGTAGAAGC	0.689
17165	CTTCCCACTCTTGTAGAAGCC	0.759
17166	TCTTGTAGAAGCCCTCATCAG	0.827
17167	TGTAGAAGCCCTCATCAGGAC	0.779
17168	TAGAAGCCCTCATCAGGACAG	0.803
17169	CCCTCATCAGGACAGATGACC	0.575
17170	CCTCATCAGGACAGATGACCA	0.589
17171	CATCAGGACAGATGACCAGCT	0.767
17172	ACAGATGACCAGCTTGAAGTT	0.770
17173	GTCGTCTGGATCTGAGAAGCT	0.656
17174	GTCTGGATCTGAGAAGCTGAT	0.793
17175	GATCTGAGAAGCTGATATCAC	0.605
17176	TCTGAGAAGCTGATATCACAC	0.703
17177	GTCTTGGGCAGGTTCAGCTCG	0.718
17178	CTTGGGCAGGTTCAGCTCGTT	0.719
17179	TTGGGCAGGTTCAGCTCGTTT	0.660
17180	CGTTTATGTCCTTCTGGATCC	0.564
17182	GATCCGCAGCTGCGCCGCCGA	0.717
17183	ATCCGCAGCTGCGCCGCCGAC	0.699
17184	AGCTGCGCCGCCGACGCCTTC	0.517
17185	CCGACGCCTTCTTGCTGCTGC	0.530
17186	GACGCCTTCTTGCTGCTGCCC	0.610
17187	CGCCTTCTTGCTGCTGCCCTT	0.589
17188	GCTGCCCTTGGTGCCGCCCGC	0.649
17191	TTGGTGCCGCCCGCCGACTCC	0.736
17192	TGGTGCCGCCCGCCGACTCCT	0.530
17193	TGCCGCCCGCCGACTCCTCCT	0.599
17194	CCCGCCGACTCCTCCTCCTTC	0.417
17195	GACTCCTCCTCCTTCTTCTGC	0.594
17196	ACTGGAAGTCTGTGTCCGTGA	0.857
17197	GTCTGTGTCCGTGAGGGCGTC	0.591
17198	CTCATCTTGGGATGAGGATGA	0.538
17199	GGGGCTCATCCCCTGAGCTCC	0.430
17200	CCTGAGCTCCCAGGAGCCCCA	0.363
17201	CTCCCAGGAGCCCCATCCCCA	0.433
17202	CATCCCCGTCCACCTCTGAGT	0.295
17203	TCTGAGTCCTGCAGCACCTGA	0.618
17204	ATTTCGCAGATTTGGGGACAG	0.820
17205	TTGCTTCTGGGGTCCACAGTA	0.754
17206	TCTTGTAGTTGTGGGCACTGA	0.817
17207	CACTGAGGTATTTGAAGTGTC	0.550
17208	CAGACGTGGCAGAGACAGATG	0.683
17209	ACATAGACGTGGGAGCTAGGA	0.667
17210	ATAGACGTGGGAGCTAGGAAC	0.797
17211	ACGTGGGAGCTAGGAACCCCG	0.579
17212	CAGAAGAGGCAGAGGATGGGC	0.532
17213	CTTCTTGTCCAGCTTGGCCGG	0.650
17214	TGTCCAGCTTGGCCGGCAGGT	0.652
17215	CTACCAGGTGCTTCAGCAGCA	0.750
17216	TACCAGGTGCTTCAGCAGCAT	0.824
17217	ATGACCACCGTGAAGACGCAC	0.759
17218	GCGTAGGCTGCGCCAAACTGG	0.609
17219	TGATGCCGCTTCACGTTGCGC	0.724
17220	GCTTCACGTTGCGCCTCTCGG	0.568
17221	TTGCGCCTCTCGGCGGCCGAG	0.729
17222	GGATCATGTACATGAGCAGGC	0.490
17223	TCATGTACATGAGCAGGCCTG	0.719
17224	AGCAGGTCCATGGCGTTGCCG	0.711
17225	TCCATGGCGTTGCCGATAAAG	0.627
17226	GAAAGTGTAGCACTTGTGCAT	0.836
17227	AAAGTGTAGCACTTGTGCATG	0.991
17228	GGAGGGCCGAGAAGCACCACA	0.651
17229	GGTGGGGAAGAACTGGGTGAT	0.561
17230	TCCATGGTGGTGATGATGATG	0.792
17231	CCATGGTGGTGATGATGATGG	0.595
17232	ATGATGATGGCTGGAGTGGTG	0.774
17233	GATGATGGCTGGAGTGGTGAG	0.702
17234	TGGTGAGGAAGAAGAGGAGGA	0.680
17235	AGGAGGATGAAGAGGACGACA	0.558
17236	AGATGAAGCCTCGGATGGAGA	0.653
17237	GGCGTGGCTCCCCACGGCAGG	0.627
17238	ATTTACACACGTTGAAGTCCT	1.016
17239	CACGTTGAAGTCCTTCAGGAT	0.845
17240	ATAGTCTCATTGTGGAAGGTG	0.723
17241	TTGTGGAAGGTGACAAAGGCC	0.742
17242	TCAATGGCCTCCACCTGCTCA	0.772
17243	CCACCTGCTCACAGCCTCGCA	0.422
17244	TGATCATGGTAGGCACGTTCT	0.801
17245	GGAGGTTTGTGAAGTACAGCT	0.574
17246	CTCGGCCTTCTTCCTCTCTGC	0.494
17247	CTTCTTCCTCTCTGCATCGAG	0.564
17248	ATCGAGGAACATTAGGCGAGC	0.779
17249	CGAGCCACGTTGTAACACGGG	0.916
17250	AGCCACGTTGTAACACGGGCG	0.758
17251	TGTGCAGTTGGGGTAGGCTTC	0.707
17252	CAAAATGCTTCTTGATCTTTT	0.617
17253	GCATATTTGGAGATTCCATTG	0.787
17254	GATCATCCTCCTTGTAGCGCA	0.793
17255	TGGAGGTGTGTCTACGCATGC	0.768
17256	GACGGTGAGCAGCAGATACAG	0.654
17257	GTTGTTCCCTGATTTCAAGTT	0.711
17258	ATGGTGGTTCTCCCAAAGCTG	0.758
17259	GTTCTCCCAAAGCTGTAGGCA	0.819
17260	GCACGATGCCTACGGAGAGGA	0.758
17262	CAGCAGCCCGATGATGTGCCG	0.699
17264	AAGGACAGGTAGTGCACGGCA	0.868
17265	GTCCCGGATCTCATCATCCTT	0.893
17266	CGGATCTCATCATCCTTTATC	0.247
17268	TGTCCCTTTGGTCAAAGTCAA	0.895
17269	TTGGTCAAAGTCAACGGAGCT	0.986
17270	AGTCAACGGAGCTGGAGACAG	0.695
17271	CTGGAGACAGAGGTGAGACGC	0.886
17272	TGAGACGCTCATACCGGTCAT	0.990
17273	TCATACCGGTCATGGCTGTCC	0.564
17274	GGCTGTCCCCGTGCATAGCTG	0.732
17275	GGAAGTCTGTGTCCGTGAGGG	0.617
17276	GTGAGGGCGTCGGGTGGCATC	0.127
17278	CGTCGGGTGGCATCAGCAACT	0.397
17279	AACTCCTCATCTTGGGATGAG	0.530
17280	ATCCCCTGAGCTCCCAGGAGC	0.520
17281	GTCCTGCAGCACCTGAGCGAT	0.462
17282	CCTGAGCGATGTATTTCGCAG	0.402
17283	AGCGATGTATTTCGCAGATTT	0.505
17284	TTCTGGGGTCCACAGTATCTG	0.738
17285	AGTTGTGGGCACTGAGGTATT	0.513
17287	TGACGATGGTGATGACCAGGA	0.670
17288	CGTGCGCATGGTGGAAAAGAA	0.000
17289	GCGCATGGTGGAAAAGAAGAG	0.397
17290	GAGGATGGGCGCGGCCACCAC	0.494
17292	GGATGGGCGCGGCCACCACCT	0.463
17294	GGCGCGGCCACCACCTGGTTC	0.576
17295	GCAGGTAGGCGTAGTAGAGAT	0.564
17296	ACGATGATGGGGCAGGTGATA	0.730
17298	GGTGATACTGTAGGTCATGAC	0.589
17299	GTGATACTGTAGGTCATGACC	0.602
17300	ACATCATCCAGGCGTAGGCTG	0.723
17301	CCGCTTCACGTTGCGCCTCTC	0.595
17302	CGCTTCACGTTGCGCCTCTCG	0.357
17303	ACGTTGCGCCTCTCGGCGGCC	0.218
17304	GCAGAGCCGGATCATGTACAT	0.468
17305	GATCATGTACATGAGCAGGCC	0.731
17306	ATGTACATGAGCAGGCCTGGG	0.721
17307	TGAGCAGGCCTGGGATGCGCA	0.749
17308	GCAGCAGGTCCATGGCGTTGC	0.272
17309	CCATGGCGTTGCCGATAAAGG	0.367
17310	ACCATGAAGATGAGGAAAGTG	0.727
17311	CTTGTGCATGGTTGTCCTGTT	0.615
17312	ATGGTTGTCCTGTTCTCCCCA	0.659
17313	TTGTCCTGTTCTCCCCAGAGC	0.680
17314	CCTGTTCTCCCCAGAGCGTGT	0.483
17315	AGCACCACAGCAGCAGGGTGG	0.585
17317	AGAACTGGGTGATGATGGGGT	0.687
17318	AACTTGTCCATGGTGGTGATG	0.677
17319	GTGGTGATGATGATGGCTGGA	0.743
17320	AAGAAGAGGAGGATGAAGAGG	0.584
17321	TGAAGAGGACGACATTGATGA	0.492
17322	GACGACATTGATGACCAGGCA	0.604
17323	TGATGACCAGGCAGCGCAGCC	0.661
17324	GCAGCGCAGCCACCAGATGAA	0.293
17325	CACCAGATGAAGCCTCGGATG	0.292
17326	TGTGCAGGGACTCGCTGCAGG	0.259
17327	CAGCCCTGGCATTTACACACG	0.668
17328	GCCCTGGCATTTACACACGTT	0.521
17329	TGTGGAAGGTGACAAAGGCCA	0.725
17331	CCAAGAGGCTTCTCATTCACC	0.395
17332	CAAGAGGCTTCTCATTCACCT	0.693
17333	TCCTTCTCCCGCTTGTAGTCT	0.720
17334	CTCCAGCTTTGTGTAGTACTC	0.584
17336	GGGGTTGATCATGGTAGGCAC	0.396
17337	TGGTAGGCACGTTCTCCTTGC	0.702
17339	GGGTAGGCTTCCTCAAAATGC	0.278
17340	GTAGGCTTCCTCAAAATGCTT	0.873
17342	GATTCCATTGATGAAGAGGGT	0.739
17343	CCGCTTCACCAGATCATCCTC	0.639
17344	TTCACCAGATCATCCTCCTTG	0.774
17345	GAGCAGCAGATACAGGAAGGC	0.758
17346	TTGTTCCCTGATTTCAAGTTG	0.344
17347	CAAGTTGGCAATGGTGGTTCT	0.342
17348	GGCAATGGTGGTTCTCCCAAA	0.438
17349	GAGAAGTTGACAGGCAGCACG	0.605
17350	AGAGGACGCCCACAACCACCA	0.535
17351	GATGTGCCGCTGAAAGGACAG	0.651
17352	ACCATTGTCCCTTTGGTCAAA	0.709
17353	GTCAAAGTCAACGGAGCTGGA	0.844
17435	CAGCACACGAATCAAGGAATT	0.221
17436	AGCCAGCAGGGCAATCCAGTG	0.637
17439	TAATGTCTCATAATAGGTTTG	0.663
17442	CTCCACAGAGCAACAGCGTCA	0.607
17443	CTCAGGCTTATGGAAGTGCTT	0.787
17445	GCTGGGATGTGAGCAGCTCCC	0.426
17446	CACATACTCCACCAGCCATTT	0.719
17450	GTAAGCTTCCCCAAGTTCTGG	0.882
17451	CTTCCCCAAGTTCTGGCACTC	0.419
17452	TGTCTCACCCAATTCTCCTGA	0.705
17453	TCTTGCTTGGTACGATCAGAA	0.547
17455	TAATCGACGGCATTGAAAGAC	0.768
17456	CGACGGCATTGAAAGACAGGA	0.474
17458	TCCCCGATGTTCTGGATGTGC	0.444
17459	GAATCAGGGAGATCCTCAGGG	0.606
17461	GGGACCATAAGGCTGATTTCC	0.419
17462	ACCATAAGGCTGATTTCCCCT	0.611
17463	TTATTGCGGCATTCCTTCAGC	0.777
17464	ACAGTTTGGGCTGGCGGATAG	0.409
17465	TGGATGTACTTCTCCCTCTGG	0.807
17466	CACTTGTTGCTGGCTGGCCCA	0.737
17468	CCTTGTCCAATCTTCATGTCA	0.705
17469	GAATTGCAGTATGGTCAATTT	0.459
17470	GATGTACGGAGAGTAGGTGTC	0.547
17471	GTAGGTGTCCGAACATTCAAC	0.490
17472	TTATTTTGTTGTCAATGAAAG	0.978
17473	TGAAAGATGCAAACATCTGGG	0.753
17474	AGATGCAAACATCTGGGTCTC	0.719
17476	CTTGAGAGGAAGGGCAGGTAG	0.532
17478	GTTTTGCATTTGCTCCCTGTT	0.679
17479	TTTGCATTTGCTCCCTGTTGG	0.492
17480	TATCCTGGCTGGGTTGGATGA	0.518
17481	GTAAATCCTGAGTTCTTCTTC	0.447
17482	TTTCCAGGCTCACCCCAGTTC	0.371
17483	TTCCAGGCTCACCCCAGTTCT	0.584
17484	CAAGGCTTGCAGCCGGGCAAT	0.564
17485	CGTAGGAATGCAAAGGGGAGC	0.447
17486	GGCCCGCAGCCTCTTCAGCTT	0.374
17487	TTCAGCTTGGAGGCACTCTCA	0.669
17488	GTTGGGGAACTGTGGCAAGTC	0.506
17489	GGCAAGTCCTCTGGCAACTCA	0.717
17490	CACAAAGCAGAGGTTAGCCTC	0.702
17491	CAGAGGTTAGCCTCTTGAGGC	0.523
17493	AGTCATCAGTCTCTGGTAATG	0.288
17495	TGGCCCATAGACCCCAGAAAA	0.632
17496	AGGAGGTGGGAGCGGCACCTC	0.390
17497	TGCCTGGTGGAGTTGCTCCAG	0.621
17498	TCCAGCACGCTCCGACATGCC	0.608
17500	TGCACTTAGAGACGTAGAGAG	0.683
17502	TGTGAGGGCAAACCCAAATGT	0.722
17503	TGTGATAATAAAGGCATGGAA	0.725
17504	AAGGCATGGAATTGGGGCTCC	0.576
17505	CTGGGATCAGCCTGGGTCTTG	0.751
17507	CCTACTGCATCTTGGTCAAAG	0.579
17508	AAAATTTTCTCCTTCAGTCGT	0.908
17509	AAGGGCTGGCACCATCCCTGG	0.837
17510	CCATCCCTGGCTTTAGAAGCC	0.464
17511	ACTGGCATAATGCCGACAGCT	0.730
17512	GTGATGTTGAACTCCTGCAAT	0.625
17513	AATGTCTGCAGCACACGAATC	0.402
17515	GAGGTGATCTCTGGCTCCCAA	0.497
17516	ATCGGCAGAAGTTCCGGGCTC	0.709
17517	AGTGCTTCACAATGCCATTGA	0.605
17519	GACTGCTGCAGCGGCGGGGTC	0.618
17520	TCCGGCATGGCCTCTCATCCA	0.630
17521	ATGGCCTCTCATCCACCTCAG	0.744
17522	CAGCTCCCCAACTAGGATCCG	0.666
17523	GCTTCCATCATCCATGCCCTT	0.544
17524	TCCACCAGCCATTTGGCATAC	0.695
17526	ATCCATGGGTTGGCAGTGAAC	0.578
17527	AATCGACGGCATTGAAAGACA	0.527
17528	GAAAGACAGGAGGTGATAGAG	0.631
17529	GGATGTGCCTCATATCCTGAA	0.467
17530	GGAGGCATGAGTGAGCTGGCA	0.644
17531	CCTACGTTCTGAATCAAGAAG	0.291
17532	TTTCTCTGCCGGTTGTCCTGA	0.670
17533	AACAGGTGGGACCATAAGGCT	0.625
17535	GATCCTTTCCAGGAGATCACA	0.441
17536	TTTCCAGGAGATCACAAAGGC	0.658
17537	AGGAGATCACAAAGGCTGGCA	0.471
17538	GATCACAAAGGCTGGCAATCA	0.485
17539	TCTTGGTCTTATTGCGGCATT	0.693
17541	GATGTACTTCTCCCTCTGGTC	0.345
17542	CTCTGGTCATTATCTAAACGC	0.514
17544	CAGTGGAAAGTACATCAGACT	0.479
17545	ATTCAACAGCCTGATCTTGTC	0.557
17547	GGTCTCCAGGAATCTTGAGAG	0.646
17549	GCTTTATCAAAGTTTTGCATT	0.460
17550	GGATGACAAACGCCTCATAAT	0.449
17551	GCCTCATAATCTGCAAACATC	0.385
17552	TGCAAACATCTGAGTGAAACG	0.424
17553	AACTTCCCGGATCTGAATGTT	0.747
17554	TTCTTCTTCATCACACTGAAC	0.752
17555	ACTTTGAGATCCTTATTGCTG	0.662
17556	TCCTTATTGCTGCTGGGGTCT	0.649
17557	ACGCACTTCCAACTTTTCCAG	0.608
17558	CTTAAGAAGCTCGTAGGAATG	0.598
17559	TTAAGAAGCTCGTAGGAATGC	0.654
17560	GAAGCTCGTAGGAATGCAAAG	0.508
17561	AGCCAGCAATGTTCCCATTCC	0.436
17562	GCCAGCAATGTTCCCATTCCT	0.453
17563	GCAATGTTCCCATTCCTCTTG	0.536
17564	CAATGTTCCCATTCCTCTTGT	0.500
17565	GCCCGCAGCCTCTTCAGCTTG	0.549
17566	CCAATTTGTTGGGGAACTGTG	0.679
17567	CAATGAAGTGGTTGTCAATGT	0.487
17568	AGCTTTGACCGGTCATCCAGG	0.677
17569	ATCTAAGAAATGCAGGAGAGA	0.513
17573	TTTGACAGGAAAGTCAAATAG	0.537
17574	TATTGGCCCATAGACCCCAGA	0.667
17575	CCAGGAGGTGGGAGCGGCACC	0.249
17576	TGTATATGTAGCTCTCAAGGG	0.742
17577	CATAGGAGTTGAAGCGCTGCA	0.499
17578	TGCAGTTTGGTCACAGGAGTG	0.805
17579	CAGGAGTGTCTTCACCATCCT	0.829
17580	ACTCAGCATTGTGCATGTGGT	0.696
17581	ATTGTGCATGTGGTAGAGGGT	0.683
17582	GCATTGCACTGCAGATCTGCT	0.563
17583	CTTGCTAGTCACCTCTTCATA	0.686
17584	ATGTGAGGGCAAACCCAAATG	0.734
17585	ATGTCCGAGAGCCATCCTCCC	0.559
17586	GGCTCCCTGGGATCAGCCTGG	0.574
17587	TGGGTCTTGAATGCCAGCCCT	0.758
17588	ATTTGAATGTTCTTCTCAATG	0.547
17589	CATAATGCCGACAGCTCGTCC	0.541
17590	CGGTCTCCGTGTCCAGTCCGC	0.604
17592	AGAGTATTCTTCAGCTAGGTC	0.639
17593	AGTATTCTTCAGCTAGGTCAG	1.016
17594	ATTCTTCAGCTAGGTCAGCCC	0.701
17595	CTTCAGCTAGGTCAGCCCGAA	0.613
17596	TCAGCTAGGTCAGCCCGAAGC	0.490
17598	TAGGTCAGCCCGAAGCGGGTG	0.623
17599	GGTCAGCCCGAAGCGGGTGCT	0.600
17600	TCAGCCCGAAGCGGGTGCTCA	0.376
17601	GCCCGAAGCGGGTGCTCAGGC	0.517
17603	CGAAGCGGGTGCTCAGGCTGG	0.463
17604	GAAGCGGGTGCTCAGGCTGGG	0.371
17605	GTCATTCACCAGTGCTATGAG	0.809
17606	TCATTCACCAGTGCTATGAGG	0.775
17607	CATTCACCAGTGCTATGAGGG	0.771
17609	GAGGGACTGGATTACTTGGTC	0.614
17610	AGGGACTGGATTACTTGGTCG	0.873
17612	CTGGATTACTTGGTCGGTTTT	0.666
17613	GATTACTTGGTCGGTTTTGGT	0.562
17614	ATTACTTGGTCGGTTTTGGTT	0.846
17615	ACTTGGTCGGTTTTGGTTGCT	0.870
17616	TGGTCGGTTTTGGTTGCTGGC	0.600
17618	CGGTTTTGGTTGCTGGCTTCC	0.417
17619	GTTTTGGTTGCTGGCTTCCAG	0.730
17620	TGGTTGCTGGCTTCCAGTTTT	0.718
17622	TTTCGGCACTAATTACTGGCA	0.828
17623	CACTAATTACTGGCAGACAGA	0.517
17624	ACTAATTACTGGCAGACAGAC	0.525
17625	TAATTACTGGCAGACAGACCT	0.910
17626	AATTACTGGCAGACAGACCTG	0.743
17627	TACTGGCAGACAGACCTGCCC	0.527
17630	CCTGCCCCTTTTCGTCGATGT	0.320
17631	TGCCCCTTTTCGTCGATGTTT	0.645
17632	CCTTTTCGTCGATGTTTGGGT	0.594
17633	CGTCGATGTTTGGGTGATAGA	0.570
17634	ATGTTTGGGTGATAGATCTTT	0.731
17635	TTTGGGTGATAGATCTTTGTT	0.828
17636	GGGTGATAGATCTTTGTTTTA	0.501
17637	ATAGATCTTTGTTTTAAATGT	0.655
17638	TTTTAAATGTGATCTTCGGTG	0.834
17639	TGATCTTCGGTGGTTTGAATG	0.659
17640	TCGGTGGTTTGAATGGGTACT	0.718
17642	TTGAATGGGTACTCTGCTGGA	0.900
17648	TCTGAAGGCTCCCTTATCATA	1.099
17649	CTCCCTTATCATATGGAGGGT	0.812
17650	ATATGGAGGGTTGTCAGGAAC	0.697
17652	GGAACAATAAGCCCTTGCCAA	0.794
17655	TAAGCCCTTGCCAAGTCAATA	0.619
17656	AAGCCCTTGCCAAGTCAATAA	0.587
17657	AGCCCTTGCCAAGTCAATAAA	0.753
17660	GCCAAGTCAATAAATTAGCTT	0.462
17662	AATTAGCTTCATCAACCTGGA	0.967
17663	TTAGCTTCATCAACCTGGATG	1.115
17667	ATCAACCTGGATGTTACGGAA	0.614
17670	TGAGCTGTCCCCGGTACCCTC	0.719
17671	GAGCTGTCCCCGGTACCCTCT	0.772
17672	GCTGTCCCCGGTACCCTCTTC	0.650
17673	CCCCGGTACCCTCTTCCTGTT	0.747
17674	TTCCTGTTCTTTCAGCGCCTC	0.985
17675	TTCTTTCAGCGCCTCCTCCGT	0.919
17676	CAGCGCCTCCTCCGTGGCGTA	0.668
17677	AGCGCCTCCTCCGTGGCGTAT	0.719
17678	CGTATTTCTGGATGTACTCTT	0.776
17679	GGATGTACTCTTTAATTTTCT	0.705
17680	TGTACTCTTTAATTTTCTGCT	0.786
17681	TAATTTTCTGCTTGTATTCTT	0.931
17682	TTTTCTGCTTGTATTCTTCTG	0.951
17683	TTCTGCTTGTATTCTTCTGGT	0.777
17684	TCTGCTTGTATTCTTCTGGTC	1.039
17685	CTTGTATTCTTCTGGTCGGTG	0.864
17686	GTATTCTTCTGGTCGGTGGAG	0.825
17687	TCTGGTCGGTGGAGGTACATG	0.957
17688	CGGTGGAGGTACATGGCTGCA	0.614
17689	GGTACATGGCTGCAGCGTCAC	0.553
17690	ACATGGCTGCAGCGTCACCAT	0.910
17691	ATGGCTGCAGCGTCACCATTG	0.866
17693	TGAGAGGATCTATGGGGTTAG	0.494
17694	GAGGATCTATGGGGTTAGGAT	0.669
17695	GATCTATGGGGTTAGGATAGG	0.502
17696	GGGGTTAGGATAGGCCAATAA	0.362
17697	AGGATAGGCCAATAACTGAGG	0.666
17698	AGGCAGGAAGGACTCAAATAT	0.482
17699	GGAAGGACTCAAATATATTGG	0.416
17700	GAAGGACTCAAATATATTGGT	0.842
17701	GGACTCAAATATATTGGTAAG	0.486
17702	CAAATATATTGGTAAGATCAT	0.783
17703	AAATATATTGGTAAGATCATA	0.684
17704	TATATTGGTAAGATCATAGAG	1.100
17705	TAAGATCATAGAGAGCTGTCC	0.958
17706	TCATAGAGAGCTGTCCAAGTT	0.810
17707	CATAGAGAGCTGTCCAAGTTT	0.860
17708	GTTTGATTAATTACATCTAGA	0.465
17709	TGATTAATTACATCTAGACAC	1.058
17710	ACATCTAGACACACAGTTCCT	0.984
17711	ATCTAGACACACAGTTCCTGA	1.001
17712	AGACACACAGTTCCTGACGCT	0.999
17715	ATGGAAAATTTTATTCATGAA	0.640
17716	TTTTATTCATGAATCCTATAG	1.064
17717	TTTATTCATGAATCCTATAGA	0.679
17718	ATTCATGAATCCTATAGATGG	0.953
17719	ATCCTATAGATGGAGATTTGA	0.964
17720	TGGAGATTTGAAAGGGTATTT	0.992
17722	ATTTGAAAGGGTATTTATCAG	1.016
17723	ATTTATCAGGTAGGTCCACTC	0.779
17724	TTTATCAGGTAGGTCCACTCT	1.084
17726	GGTAGGTCCACTCTAACTTTC	0.642
17727	GTAGGTCCACTCTAACTTTCC	0.500
17728	ACTCTAACTTTCCATACTCCG	0.836
17729	ATACTCCGCCTTCATATGGTG	1.016
17730	TCCGCCTTCATATGGTGTTCC	0.678
17731	CTTCATATGGTGTTCCTTGTG	0.995
17732	GGTGTTCCTTGTGGTCCATAA	0.340
17733	TGTTCCTTGTGGTCCATAAAA	0.917
17734	GTGGTCCATAAAACTTCACTA	0.638
17735	TGGTCCATAAAACTTCACTAC	0.955
17736	TCCATAAAACTTCACTACAAA	0.756
17738	AAAACTTCACTACAAATTCAT	0.967
17740	CCTCCCAGGATCGTAACCTCA	0.841
17741	CTCCCAGGATCGTAACCTCAT	0.573
17742	CCCAGGATCGTAACCTCATGT	0.777
17745	AACCTCATGTTTACTCTCGAT	0.980
17746	CCTCATGTTTACTCTCGATGA	0.711
17747	CTCATGTTTACTCTCGATGAG	0.702
17748	TCATGTTTACTCTCGATGAGC	0.715
17750	TTTGGCAGTAAATCGTGTAGG	0.929
17751	GGCAGTAAATCGTGTAGGCCT	0.678
17752	TAAATCGTGTAGGCCTCTGCT	0.838
17753	GTAGGCCTCTGCTTGAGCTGG	0.895
17754	CTGCTTGAGCTGGGTCTTGGA	0.758
17755	TGGGTCTTGGATATTTGGTTC	0.839
17756	GGGTCTTGGATATTTGGTTCA	0.489
17757	TATTTGGTTCATTTAGAAGTT	0.888
17758	CATTTAGAAGTTCCTGTATTC	0.521
17759	AGTTCCTGTATTCCTAATAGG	0.719
17760	TGTATTCCTAATAGGATCTGT	0.904
17761	GTATTCCTAATAGGATCTGTT	0.744
17763	TAGGATCTGTTTGATTGTGAT	0.874
17764	CTGTTTGATTGTGATGGCTGG	0.601
17765	GTTTGATTGTGATGGCTGGCC	0.560
17768	TGGCCTCCAGTCCTTGTCCTC	0.859
17769	TCCAGTCCTTGTCCTCCTCTA	0.705
17771	TCTAAGATGGACAGGCACACT	0.760
17772	AAGATGGACAGGCACACTGTC	0.801
17773	AGATGGACAGGCACACTGTCC	0.592
17774	GGACAGGCACACTGTCCCCGA	0.478
17775	GGCACACTGTCCCCGAAGGGT	0.511
17776	TCCCCGAAGGGTACACATTCG	0.596
17777	CCCGAAGGGTACACATTCGGG	0.451
17778	GGGTACACATTCGGGTGAAAT	0.496
17779	TACACATTCGGGTGAAATAAT	0.789
17780	ATTCGGGTGAAATAATGGTGG	0.883
17782	GAAATAATGGTGGTTCGAATT	0.591
17783	AAATAATGGTGGTTCGAATTT	0.810
17784	AATGGTGGTTCGAATTTACAT	0.892
17785	TGGTGGTTCGAATTTACATTT	0.750
17786	GTGGTTCGAATTTACATTTTG	0.539
17787	TTCGAATTTACATTTTGGTGG	0.864
17788	TGGCGAAGATGGATAATCATC	0.590
17789	CGAAGATGGATAATCATCTTT	0.527
17790	ATGGATAATCATCTTTGAAAA	0.652
17792	CATCTTTGAAAAGCATCCGTA	0.873
17795	AAAAGCATCCGTAGTTTAAAC	0.502
17796	AGCATCCGTAGTTTAAACAAG	0.681
17798	ATCCGTAGTTTAAACAAGCCT	0.922
17799	CGTAGTTTAAACAAGCCTCCT	0.732
17800	GTAGTTTAAACAAGCCTCCTT	0.825
17801	TAAACAAGCCTCCTTCCCACG	0.780
17803	CAAGCCTCCTTCCCACGGAGT	0.524
17805	TCCTTCCCACGGAGTCCCTTT	0.721
17807	TTCCCACGGAGTCCCTTTCTT	0.893
17808	TCCCACGGAGTCCCTTTCTTT	0.631
17809	CCCACGGAGTCCCTTTCTTTC	0.456
17810	CACGGAGTCCCTTTCTTTCCT	0.531
17811	GAGTCCCTTTCTTTCCTGGAA	0.549
17812	TCCCTTTCTTTCCTGGAATGG	0.839
17813	TTCCTGGAATGGCGCACTCCC	0.726
17815	GCACTCCCAGTTCATGAGGTT	0.722
17816	CACTCCCAGTTCATGAGGTTC	0.588
17817	ACTCCCAGTTCATGAGGTTCA	0.345
17818	CAGTTCATGAGGTTCATCGTG	0.782
17820	TTCATGAGGTTCATCGTGCCA	0.844
17821	AGGTTCATCGTGCCATCGGGA	0.818
17822	GGTTCATCGTGCCATCGGGAT	0.550
17823	GTTCATCGTGCCATCGGGATT	0.488
17824	GACAGCCACGAAACCAAATGG	0.516
17825	GCCACGAAACCAAATGGGTGG	0.569
17826	CCACGAAACCAAATGGGTGGT	0.854
17827	GAAACCAAATGGGTGGTCTTT	0.798
17828	TTCTTATCGCGCTCGCCAGCA	0.824
17829	TTATCGCGCTCGCCAGCATGC	0.713
17830	GCCAGCATGCTTCTTGGCCAT	0.572
17831	GCCATGGGACCCTCAGCCCCT	0.457
17832	CCATGGGACCCTCAGCCCCTC	0.428
17833	ATGGGACCCTCAGCCCCTCCC	0.450
17834	GGCCCCAGGGTCGGTGGAGGA	0.440
17835	AGGGTCGGTGGAGGAAGCTTC	0.494
17836	GTGGAGGAAGCTTCAGTGCCA	0.585
17837	AAGCTTCAGTGCCACTGGCCA	0.579
17838	GTGCCACTGGCCAGGGCCCGA	0.430
17839	ACTGGCCAGGGCCCGACCGGC	0.415
17840	GGCCAGGGCCCGACCGGCTTC	0.430
17841	GCCCGACCGGCTTCGGCCCTG	0.364
17842	CCCGACCGGCTTCGGCCCTGC	0.491
17843	TTCGGCCCTGCCGCTGGGCCC	0.420
17844	CGTGGATCTCTGTGAGCAGAC	0.548
17845	ATCTCTGTGAGCAGACGGGCC	0.701
17846	GTGAGCAGACGGGCCCGAGCT	0.550
17847	ACGGGCCCGAGCTGCATACTC	0.470
17848	CGGGCCCGAGCTGCATACTCC	0.498
17849	GGGCCCGAGCTGCATACTCCT	0.534
17850	CCCGAGCTGCATACTCCTCGT	0.567
17851	CTGCATACTCCTCGTAGTTCT	0.400
17852	ATACTCCTCGTAGTTCTCCAA	0.563
17853	TCGTAGTTCTCCAAGAGCAGG	0.778
17854	GTAGTTCTCCAAGAGCAGGCG	0.707
17855	TAGTTCTCCAAGAGCAGGCGG	0.760
17856	TCTCCAAGAGCAGGCGGCCCG	0.694
17857	AGGCGGCCCGCCTCCTCGTTG	0.443
17858	CCGCCTCCTCGTTGAGTGCAG	0.485
17859	CCTCGTTGAGTGCAGACTCGG	0.715
17860	CTCGTTGAGTGCAGACTCGGG	0.706
17861	GAGTGCAGACTCGGGGTTAGG	0.395
17862	GACTCGGGGTTAGGGTGGATC	0.394
17863	GGGTGGATCAGCAGGCACTTG	0.557
17864	GTGGATCAGCAGGCACTTGAT	0.635
17865	GATGGTCAGCAGTACGTGTCG	0.593
17866	ATGGTCAGCAGTACGTGTCGG	0.855
17867	GGATGCCCAGCTCAGCCGTCC	0.523
17868	CCTCTTGAGCACGTTGACGCA	0.631
17869	TCTTGAGCACGTTGACGCAGA	0.745
17870	CTTGAGCACGTTGACGCAGAT	0.678
17871	GTTGACGCAGATCTCGCCATT	0.856
17872	TCTCGCCATTGGCGCCCACGT	0.544
17873	CATTGGCGCCCACGTTCGGGT	0.449
17874	CCACGTTCGGGTGGAAGATCT	0.316
17875	CGTTCGGGTGGAAGATCTTGG	0.604
17876	TCTTGGTCAGGAAGTAGCCCT	0.917
17877	AGGAAGTAGCCCTTGGGTGGG	0.815
17878	GGAAGTAGCCCTTGGGTGGGG	0.547
17879	AGTAGCCCTTGGGTGGGGAGG	0.489
17880	AGCCCTTGGGTGGGGAGGCAG	0.463
17881	GGGGAGGCAGGGAAGTCCTTC	0.552
17882	CAGGGAAGTCCTTCCCCAGCA	0.404
17883	AGGGAAGTCCTTCCCCAGCAG	0.539
17884	TTCCCCAGCAGGAGTTTCATG	0.540
17885	GAGTTTCATGCGGAACAGACC	0.423
17886	CATGCGGAACAGACCTCCAGC	0.585
17887	GACCTCCAGCATATGGGGTCC	0.499
17888	CCAGCATATGGGGTCCCCTCA	0.365
17889	CATATGGGGTCCCCTCAGGGC	0.252
17890	ATATGGGGTCCCCTCAGGGCC	0.465
17891	GGGTCCCCTCAGGGCCCTCGA	0.446
17892	TCAGGGCCCTCGATGGTGACC	0.359
17893	CAGGGCCCTCGATGGTGACCT	0.451
17894	TGAGGTCCTCCTCGTTGGGAA	0.540
17895	GAGGTCCTCCTCGTTGGGAAA	0.357
17896	AGGTCCTCCTCGTTGGGAAAG	0.416
17897	GTCCTCCTCGTTGGGAAAGAC	0.339
17898	CCTCGTTGGGAAAGACCTTGA	0.530
17899	TGGGAAAGACCTTGATGCCAT	0.573
17900	GGAAAGACCTTGATGCCATCG	0.565
17901	GACCTTGATGCCATCGGGTGG	0.664
17902	CCTTGATGCCATCGGGTGGGT	0.472
17903	TGATGCCATCGGGTGGGTCTG	0.617
17904	GCCATCGGGTGGGTCTGCGGT	0.515
17905	GGGTGGGTCTGCGGTCAGTGT	0.436
17906	TGCGGTCAGTGTCGTCACCTC	0.887
17907	TCCGAATCGGAGGGTGAACTC	0.611
17908	CCGAATCGGAGGGTGAACTCT	0.553
17909	CGGAGGGTGAACTCTTCGGCA	0.626
17910	GAGGGTGAACTCTTCGGCATT	0.599
17911	GGGTGAACTCTTCGGCATTCT	0.516
17913	CTTCGGCATTCTTTCTGAACA	0.577
17914	ATTCTTTCTGAACAGCTCCGG	1.077
17915	AACAGCTCCGGATTCTGTGTC	0.978
17916	ACAGCTCCGGATTCTGTGTCA	0.854
17917	AGCTCCGGATTCTGTGTCAGC	0.548
17918	GCTCCGGATTCTGTGTCAGCA	0.796
17919	GTCAGCAGGTCAGCGAGGTCC	0.586
17920	GCAGGTCAGCGAGGTCCATCC	0.438
17921	AGGTCAGCGAGGTCCATCCGC	0.805
17922	GGTCAGCGAGGTCCATCCGCA	0.716
17924	AGCGAGGTCCATCCGCAGGGG	0.818
17925	GCGAGGTCCATCCGCAGGGGC	0.597
17926	GGTCCATCCGCAGGGGCTCCC	0.559
17927	CCATCCGCAGGGGCTCCCTGA	0.601
17928	GGGGCTCCCTGATATTCGGTC	0.500
17929	TGATATTCGGTCTATTCACCA	0.899
17930	CGGTCTATTCACCAGCACATT	0.590
17931	CTATTCACCAGCACATTGAGG	0.691
17932	GCACATTGAGGGCCTCCAGGA	0.482
17933	ACATTGAGGGCCTCCAGGACT	0.742
17935	CCTCCAGGACTTGGCAAGTCT	0.318
17936	TGGCAAGTCTTGGTGCAAGGC	0.896
17937	TCTTGGTGCAAGGCTTCCAGT	0.777
17938	TGGTGCAAGGCTTCCAGTTCT	0.778
17939	CTTCCAGTTCTCACTGCTGAT	0.749
17940	TCCAGTTCTCACTGCTGATGA	0.829
17941	CCAGTTCTCACTGCTGATGAT	0.657
17942	CAGTTCTCACTGCTGATGATG	0.613
17943	TCTCACTGCTGATGATGGGCA	0.740
17944	GATGATGGGCAGGCAAATCTG	0.713
17946	CTCGTCCACGTTGGGGTGGTA	0.676
17947	TCGTCCACGTTGGGGTGGTAG	0.649
17948	CGTCCACGTTGGGGTGGTAGA	0.374
17949	TCCACGTTGGGGTGGTAGATC	0.530
17950	TGGGGTGGTAGATCTTGGTTG	0.908
17951	GGGGTGGTAGATCTTGGTTGT	0.436
17952	GTGGTAGATCTTGGTTGTGAA	0.458
17953	GTAGATCTTGGTTGTGAATTT	0.510
17954	GATCTTGGTTGTGAATTTGAT	0.859
17955	TTGTGAATTTGATCATGGGAG	0.952
17957	TTGATCATGGGAGGCTTGAAC	0.867
17958	TGATCATGGGAGGCTTGAACG	0.712
17959	GGAGGCTTGAACGGATACTCC	0.537
17960	AGGCTTGAACGGATACTCCGG	0.846
17961	ACGGATACTCCGGCGGGAAGC	0.430
17962	CGGATACTCCGGCGGGAAGCT	0.381
17963	ACTCCGGCGGGAAGCTGATGC	0.523
17964	GGGAAGCTGATGCGCAGGTTG	0.709
17965	GGAAGCTGATGCGCAGGTTGA	0.516
17966	TGCGCAGGTTGAAGGCTTTCA	0.698
17968	GTAGGGAGGTTGGTCGGGTAG	0.640
17969	GGGAGGTTGGTCGGGTAGGAG	0.556
17970	GAGGTTGGTCGGGTAGGAGGA	0.635
17971	GGTTGGTCGGGTAGGAGGAGA	0.495
17972	TTGGTCGGGTAGGAGGAGAGC	0.799
17973	GTCGGGTAGGAGGAGAGCGTG	0.737
17974	GGTAGGAGGAGAGCGTGCCAC	0.625
17975	TAGGAGGAGAGCGTGCCACAC	0.969
17976	AGGAGAGCGTGCCACACCAGG	0.895
17977	GAGCGTGCCACACCAGGACAT	0.742
17979	CAGGACATTGGCATCATCGCT	0.971
17980	AGGACATTGGCATCATCGCTG	1.072
17981	GGACATTGGCATCATCGCTGG	0.873
17982	GGCATCATCGCTGGACAGGTT	0.776
17983	CGCTGGACAGGTTCCGCAGGT	0.761
17984	CTGGACAGGTTCCGCAGGTAT	0.738
17985	ACAGGTTCCGCAGGTATGGGG	0.883
17986	ATTTCTCTTTGTGTTGGATGA	0.691
17987	TTCTCTTTGTGTTGGATGACG	0.930
17989	CTCTTTGTGTTGGATGACGCC	0.863
17990	TTGTGTTGGATGACGCCCTTC	1.071
17991	CCCTTCTGAATCAGATCAGGG	0.732
17992	TGAATCAGATCAGGGATTTCC	0.810
17993	TCAGGGATTTCCACTGCCAGC	0.714
17994	AGGGATTTCCACTGCCAGCCA	0.485
17996	ACTGCCAGCCATGGACCCAGC	0.352
17997	CTGCCAGCCATGGACCCAGCC	0.605
17998	TGGACCCAGCCCCAGAGCCAT	0.699
18000	AGCCCCAGAGCCATGAGATGA	0.538
18001	AGCCATGAGATGAGCTAGTCC	0.538
18002	CCATGAGATGAGCTAGTCCAA	0.617
18003	TCCAAATTTGGGCACATTCCT	0.679
18004	ATTTGGGCACATTCCTGGCCC	0.772
18005	ATTCCTGGCCCACAAAGGTTT	0.569
18007	ACAAAGGTTTGAAATGATCCG	0.988
18008	AAGGTTTGAAATGATCCGTCA	1.060
18009	AGGTTTGAAATGATCCGTCAG	1.227
18010	GTTTGAAATGATCCGTCAGGC	0.657
18011	TTGAAATGATCCGTCAGGCAT	1.173
18012	CCGTCAGGCATATTTTGCCAC	0.999
18013	TGCCACCCCTGTACATCTTTG	0.623
18014	CACCCCTGTACATCTTTGCTG	1.081
18015	CCTGTACATCTTTGCTGTCTT	0.501
18016	TGTACATCTTTGCTGTCTTTC	1.126
18017	ATCTTTGCTGTCTTTCCATCC	0.699
18018	CTTTGCTGTCTTTCCATCCAG	1.026
18019	TCTTTCCATCCAGCTCAGGAA	1.201
18020	CATCCAGCTCAGGAACTGCAA	0.801
18021	CCAGCTCAGGAACTGCAATTT	0.616
18022	GAACTGCAATTTCTGGGGCAG	0.617
18023	AACTGCAATTTCTGGGGCAGT	0.449
18024	TGCAATTTCTGGGGCAGTAGT	0.522
18026	TGGGGCAGTAGTAGGATATGT	0.782
18027	CAGTAGTAGGATATGTGATAG	0.692
18028	ATATGTGATAGGAATGTCAAA	1.146
18029	GATAGGAATGTCAAACTCGAT	0.957
18030	TCAAACTCGATGTCAAACTCA	1.216
18031	GATGTCAAACTCATATTTCAG	0.669
18032	ATGTCAAACTCATATTTCAGG	0.753
18033	AACTCATATTTCAGGAGGTCA	0.435
18034	CAGGAGGTCATGGATATACCA	0.960
18035	GGAGGTCATGGATATACCAGC	0.314
18037	ATATACCAGCATTTTCCAAAC	0.568
18038	TTTCCAAACCACCGAGTTCCT	0.977
18039	CCAAACCACCGAGTTCCTTCC	0.322
18040	AACCACCGAGTTCCTTCCTTG	0.618
18041	GTTCCTTCCTTGTTGGACTCC	0.835
18042	CTTCCTTGTTGGACTCCAGTC	0.663
18043	TGGACTCCAGTCGGAACCAAT	0.719
18044	TCGGAACCAATCGTTGTCAGC	0.761
18045	GGAACCAATCGTTGTCAGCAT	0.780
18046	CGTTGTCAGCATTCTTGTTGT	0.433
18047	TTGTCAGCATTCTTGTTGTTC	0.864
18048	CATTCTTGTTGTTCTCCACAT	0.689
18049	GTTGTTCTCCACATACCGGAT	0.723
18051	TCTCCACATACCGGATAAGGG	0.784
18052	ACATACCGGATAAGGGACTGA	0.746
18053	CATACCGGATAAGGGACTGAT	0.788
18054	ATACCGGATAAGGGACTGATA	0.889
18055	TACCGGATAAGGGACTGATAT	0.991
18056	CTGATATTCCTCCTTCAGTCG	0.752
18057	ATATTCCTCCTTCAGTCGCTG	1.066
18058	TATTCCTCCTTCAGTCGCTGC	0.931
18059	ATTCCTCCTTCAGTCGCTGCA	1.005
18060	TCCTTCAGTCGCTGCACCCAC	0.859
18062	AGTCGCTGCACCCACAACTCA	0.804
18064	TCACGATCTCGGGGTCCGGCG	0.566
18065	TTTCTTTTCTATGCCTACTAG	1.016
18066	CTTTTCTATGCCTACTAGCTG	1.060
18067	TACTAGCTGACTGGCCTTCCT	0.919
18068	CCTTCCTTTTCTGTGTTGAGT	0.655
18069	TGTTGAGTTGTGTACTCTGGA	0.830
18070	TTGTGTACTCTGGAGTCACCA	1.080
18071	GTGTACTCTGGAGTCACCAGC	0.803
18072	GTCACCAGCCTCTGGTAGATT	0.635
18073	TCACCAGCCTCTGGTAGATTA	0.970
18074	CTCTGGTAGATTATCAAGCAT	1.010
18075	AGATTATCAAGCATCTCTTCC	0.994
18076	GATTATCAAGCATCTCTTCCT	0.859
18077	TTATCAAGCATCTCTTCCTCA	1.130
18078	ATCAAGCATCTCTTCCTCATC	0.916
18079	CAAGCATCTCTTCCTCATCAG	0.951
18080	GCATCTCTTCCTCATCAGCCT	0.738
18081	TTTCTGTCTTGCATGCTTCTC	0.971
18082	CTGTCCACTGTCTGGCATTCT	0.775
18083	GTCCACTGTCTGGCATTCTTG	0.950
18084	TCTGGCATTCTTGAGGAAGGC	0.760
18086	ATTATATTTAAATTCTGAGGA	0.859
18087	TTAAATTCTGAGGATATGTCA	1.140
18088	AGCCATGAGCGGGTCATCAGG	0.756
18089	CCATGAGCGGGTCATCAGGGT	0.835
18090	CATGAGCGGGTCATCAGGGTT	0.912
18091	ATGAGCGGGTCATCAGGGTTG	1.007
18092	GGGTCATCAGGGTTGGGTTCT	0.527
18093	TGGGTTCTGACATGAGCAGCT	1.045
18094	GGTTCTGACATGAGCAGCTGA	0.794
18095	GCAGCTGAATAGAGGTCAACA	0.492
18096	TAGAGGTCAACACAGTTGCGA	1.145
18097	GGTCAACACAGTTGCGATGTT	0.848
18098	AACACAGTTGCGATGTTGAGG	1.026
18099	ACAGTTGCGATGTTGAGGGAT	1.062
18100	GGGATGGTCTCCAAGCACCTT	0.804
18101	GGATGGTCTCCAAGCACCTTT	0.656
18102	GATGGTCTCCAAGCACCTTTT	0.605
18103	GTCTCCAAGCACCTTTTGGTG	0.849
18104	AGCACCTTTTGGTGGCAATTT	0.438
18105	CTTTTGGTGGCAATTTGAGAA	0.685
18106	TGGTGGCAATTTGAGAACATC	0.533
18107	GGCAATTTGAGAACATCCAGA	0.719
18108	CAATTTGAGAACATCCAGACA	0.808
18109	GAGAACATCCAGACAAATCCT	0.750
18110	AACATCCAGACAAATCCTTCC	0.799
18111	CATCCAGACAAATCCTTCCAG	0.961
18112	GACAAATCCTTCCAGCAGAAT	0.878
18113	AATCCTTCCAGCAGAATCAAT	0.954
18114	AATCAATGTTTGGATGATAAA	0.674
18115	TGTTTGGATGATAAATTGGAG	1.013
18116	TTTGGATGATAAATTGGAGTG	1.071
18117	GGATGATAAATTGGAGTGAGA	0.568
18118	AAATTGGAGTGAGAAATCGGA	1.068
18119	ATTGGAGTGAGAAATCGGATC	1.093
18120	AAATCGGATCTGAGGAGGTTC	1.004
18121	TCGGATCTGAGGAGGTTCAAA	1.051
18122	CGGATCTGAGGAGGTTCAAAT	0.565
18124	GAGGTTCAAATGGGTACCTCT	0.631
18125	TTCAAATGGGTACCTCTCAGG	0.874
18126	CAAATGGGTACCTCTCAGGAA	0.785
18127	ATGGGTACCTCTCAGGAATGA	1.141
18128	ACCTCTCAGGAATGATAACTT	0.754
18129	CTCTCAGGAATGATAACTTCT	0.794
18130	ATGATAACTTCTAGCTTAAAA	0.899
18131	AAAACACCTTTCTCATAAGGT	0.925
18132	CCTTTCTCATAAGGTGTGTTG	0.747
18133	GTGTTGGCTCCACCTAATATT	0.574
18134	CTCCACCTAATATTTGAGCTC	0.871
18135	CACCTAATATTTGAGCTCGCA	0.900
18136	ACCTAATATTTGAGCTCGCAG	0.716
18137	TAATATTTGAGCTCGCAGGTC	1.021
18138	ATATTTGAGCTCGCAGGTCAT	1.008
18139	TCGCAGGTCATCCATTTGGTC	0.953
18140	GTCATCCATTTGGTCTTTATC	0.632
18141	GGTCTTTATCTTGCCAACATG	0.758
18142	CTTGCCAACATGTGATGCCTG	0.873
18143	TGCCAACATGTGATGCCTGGG	0.908
18144	ACCATTTTGTTTTCTTTGGAT	1.013
18145	TTTGTTTTCTTTGGATTCTTG	1.057
18146	TTTCTTTGGATTCTTGTTACA	1.146
18147	TTCTTGTTACATGTTCGCACA	1.039
18148	TCTTGTTACATGTTCGCACAT	1.252
18149	TTGTTACATGTTCGCACATAA	0.887
18150	AAAAGAATTATCCGGTGGTCG	0.967
18151	AAAGAATTATCCGGTGGTCGT	0.964
18152	TATCCGGTGGTCGTCTCTTTT	0.827
18153	TGGTCGTCTCTTTTCCTTGCA	1.098
18154	GGTCGTCTCTTTTCCTTGCAG	1.121
18155	TTTCCTTGCAGCTGGAAAGCA	1.030
18156	TCCTTGCAGCTGGAAAGCATG	1.103
18157	AGCTGGAAAGCATGCTAATAA	0.675
18158	GGAAAGCATGCTAATAATGCT	0.932
18159	AAAGCATGCTAATAATGCTAA	0.848
18160	AATGCTAAGACAAACTGATTG	1.070
18161	ATGCTAAGACAAACTGATTGG	1.042
18162	CTAAGACAAACTGATTGGACT	0.850
18163	AGACAAACTGATTGGACTGAG	1.215
18164	CTGATTGGACTGAGAGCGCTG	1.088
18165	GAGAGCGCTGGGGACCAGTCT	0.931
18166	GCGCTGGGGACCAGTCTTCTG	0.805
18167	CGCTGGGGACCAGTCTTCTGT	0.884
18168	GGGGACCAGTCTTCTGTTAGA	0.647
18169	GGACCAGTCTTCTGTTAGAAT	0.733
18170	AGTCTTCTGTTAGAATGGATA	0.641
18171	TCTTCTGTTAGAATGGATAAA	0.839
18172	CTGTTAGAATGGATAAACAGA	0.662
18173	TTAGAATGGATAAACAGATAT	0.966
18174	TAGAATGGATAAACAGATATG	0.859
18175	TGACCATTGCTATAAACATGA	0.962
18176	TTGCTATAAACATGAGGATGA	1.043
18177	GCTATAAACATGAGGATGAAC	0.788
18178	TATAAACATGAGGATGAACAG	1.054
18179	TAAACATGAGGATGAACAGGA	1.126
18180	AACATGAGGATGAACAGGAAT	1.083
18181	ACATGAGGATGAACAGGAATA	0.730
18182	ATGAGGATGAACAGGAATATT	1.040
18183	GGATGAACAGGAATATTTTCA	0.535
18184	TGAACAGGAATATTTTCACCA	0.820
18185	AACAGGAATATTTTCACCAGT	1.151
18186	ACAGGAATATTTTCACCAGTA	1.078
18187	AGGAATATTTTCACCAGTAAA	0.944
18188	GAATATTTTCACCAGTAAACA	0.912
18189	TTCACCAGTAAACATGACCTG	1.032
18190	GACCTGAGGAGAGTCAAAAGG	0.950
18191	CTGAGGAGAGTCAAAAGGATA	0.784
18192	GAGAGTCAAAAGGATATCGAC	0.857
18193	AGAGTCAAAAGGATATCGACT	0.747
18194	AGTCAAAAGGATATCGACTAC	0.814
18195	CAAAAGGATATCGACTACTAA	1.235
18197	TATCGACTACTAAATTTAAAT	0.799
18198	ATCGACTACTAAATTTAAATA	0.880
18199	GACTACTAAATTTAAATAGAA	0.835
18200	CTAAATTTAAATAGAAGTTGA	0.961
18201	TTAAATAGAAGTTGAAATTTT	0.975
18202	TTCCCCTTCATATAAGGTACC	1.111
18203	ATATAAGGTACCTGGTGCACC	0.780
18204	TAAGGTACCTGGTGCACCTTC	0.932
18205	TACCTGGTGCACCTTCCATGT	0.861
18206	CTGGTGCACCTTCCATGTCTA	0.949
18207	GGTGCACCTTCCATGTCTACA	0.389
18208	CATGTCTACAATCCACTGTGT	1.104
18209	ATGTCTACAATCCACTGTGTA	1.152
18210	TGTCTACAATCCACTGTGTAA	0.993
18211	TCTACAATCCACTGTGTAATT	0.926
18212	TACAATCCACTGTGTAATTGA	1.118
18213	CACTGTGTAATTGAATTTTGA	0.768
18214	GTGTAATTGAATTTTGAACAC	0.736
18215	ATTGAATTTTGAACACTCTTC	1.091
18216	TTGAATTTTGAACACTCTTCT	1.135
18217	AATTTTGAACACTCTTCTCAT	1.156
18218	CTCTTCTCATTTAAGGTCATT	0.750
18219	TCTTCTCATTTAAGGTCATTC	0.689
18220	CTCATTTAAGGTCATTCCAGG	0.964
18221	TTTAAGGTCATTCCAGGAGGT	1.003
18222	TTAAGGTCATTCCAGGAGGTG	0.993
18223	AATATGTATTCGTTTGCCAGA	1.100
18224	TGTATTCGTTTGCCAGATATA	0.916
18225	ATTCGTTTGCCAGATATATTC	0.959
18226	ATTCGTCGGAATATAAGAGCT	0.988
18227	CTGCCAATGCCAAAGTCAGGA	0.764
18228	GGATGACAATCAGTACAGCTG	0.624
18229	CAGTACAGCTGACCCACCATG	0.834
18231	GGTTGTCTCTTGGCTGGTGGC	0.558
18232	TTGGCTGGTGGCCCTGGATTA	0.760
18234	ACATCTGGTGAAGTAGACAAC	0.731
18235	GAAGTAGACAACCTTCTCTGA	0.788
18236	ACTCTGCTGCTGGGCCCGGCG	0.474
18237	CTGCTGCTGGGCCCGGCGCTG	0.353
18238	TTCTTAGCTACAGGTTGGGTA	0.785
18240	AGGTTGGGTAGGTTGATGAAA	0.479
18241	TGGGTAGGTTGATGAAAGGAT	0.562
18246	TGGCCGTAGCACCCTGGAATG	0.751
18247	GGTATATCATCTTGTAAATCA	0.476
18248	TTGTAAATCAGTTAGTGAAAA	0.675
18249	AGTGGTTTAAGTCTGACTCAG	0.887
18252	TTCCAGATGAATTGACTTCTG	0.753
18253	TCCAGATGAATTGACTTCTGC	0.796
18254	CCAGATGAATTGACTTCTGCC	0.605
18255	CAGATGAATTGACTTCTGCCT	0.544
18256	CTGCCTTAAAGCTTATTTGCC	0.560
18257	GTTCTTTGGCTTCTTGGTCAG	0.567
18258	TCTTTGGCTTCTTGGTCAGCT	0.731
18260	GCTTCCAGATTTTAAAGGCAA	0.504
18261	TTCCAGATTTTAAAGGCAACA	0.705
18262	TCCAGATTTTAAAGGCAACAG	0.552
18267	GCAAGTGCTCTTCTTTCCTCA	0.707
18269	AACCTATGGCTCCCTCTCCTT	0.610
18270	TGGCTCCCTCTCCTTTTGTTG	0.417
18271	CCCTCTCCTTTTGTTGGCATA	0.287
18276	TGATGGCTAATAATGCTGTCC	0.547
18277	TGGCTAATAATGCTGTCCTTA	0.748
18278	TAATGCTGTCCTTATACTCCA	0.914
18280	AGGATGATGGCCTGAGATGCT	0.647
18281	ATGATGGCCTGAGATGCTCAA	0.641
18282	TGGCCTGAGATGCTCAAACAG	0.726
18283	CCTGAGATGCTCAAACAGATT	0.560
18286	CCCACTTCAAATCGACCATTA	0.563
18288	CACTTCAAATCGACCATTAGC	0.463
18290	AATCGACCATTAGCCGTTAGG	0.840
18293	TAATGCTTGGTGGTTTCATGG	0.681
18295	CATGGGATACTCTGGTGGCAG	0.536
18296	ACTATCCGCCCGTGATAAACT	0.518
18297	ACTCCTCCATCAAAATCGGAG	0.480
18300	GGCTGCGCATGGTAATGATCT	0.552
18302	GAGCTGTCTGTTTGAACATTT	0.646
18303	CTGTCTGTTTGAACATTTCGG	0.766
18304	TCTGTTTGAACATTTCGGGAT	0.927
18305	TTTGAACATTTCGGGATTTTG	0.738
18306	TTTCGGGATTTTGTTTGTACT	0.661
18307	TTCGGGATTTTGTTTGTACTG	0.739
18308	CGGGATTTTGTTTGTACTGAT	0.701
18309	TTGTTTGTACTGATTTGCTAC	0.778
18310	TTGTACTGATTTGCTACTACA	0.879
18311	TGTACTGATTTGCTACTACAG	0.921
18312	ACTGATTTGCTACTACAGCAT	0.874
18313	GATTTGCTACTACAGCATCCT	0.655
18314	TTTGCTACTACAGCATCCTGT	0.921
18315	TTGCTACTACAGCATCCTGTG	0.930
18316	TGCTACTACAGCATCCTGTGG	0.899
18317	CTACAGCATCCTGTGGATCAT	0.676
18318	AGCATCCTGTGGATCATCTGG	0.680
18319	CATCCTGTGGATCATCTGGCT	0.667
18320	ATCCTGTGGATCATCTGGCTC	0.749
18321	TGTGGATCATCTGGCTCTGCA	0.825
18322	ATCTGGCTCTGCAGCTGCCAA	0.818
18323	TGGCTCTGCAGCTGCCAATAG	0.850
18324	CTCTGCAGCTGCCAATAGTGC	0.620
18325	TAGTGCTTGCAATGACAATAA	0.854
18326	AGTGCTTGCAATGACAATAAT	0.892
18327	TGACAATAATACCGTGCGGAG	0.633
18328	ATACCGTGCGGAGAGTCATTG	0.857
18329	TGCGGAGAGTCATTGCAGCTG	0.871
18330	GGAGAGTCATTGCAGCTGCCC	0.474
18331	GAGAGTCATTGCAGCTGCCCA	0.576
18332	GAGTCATTGCAGCTGCCCATT	0.442
18333	ATTGCAGCTGCCCATTGATCT	0.484
18334	GCTGCCCATTGATCTTTCAGG	0.573
18335	CTGCCCATTGATCTTTCAGGA	0.792
18336	TCTTTCAGGATATCCAAACAA	0.871
18337	CTTTCAGGATATCCAAACAAA	0.587
18338	TTCAGGATATCCAAACAAATA	0.789
18339	TATCCAAACAAATAGCCCCTG	0.812
18340	ATCCAAACAAATAGCCCCTGT	0.710
18341	AATAGCCCCTGTGACGGAACT	0.555
18342	TGACGGAACTAATATTAGGAT	0.749
18343	ACGGAACTAATATTAGGATGC	0.532
18344	AACTAATATTAGGATGCCATA	0.616
18345	TATTAGGATGCCATATTTTAG	0.673
18346	TAGGATGCCATATTTTAGTGA	0.760
18347	CATATTTTAGTGATAAACCGG	0.812
18348	TATTTTAGTGATAAACCGGAC	0.897
18349	ATTTTAGTGATAAACCGGACC	0.730
18350	ATTAAATGGGTATGTTTCTGG	0.723
18351	TAAATGGGTATGTTTCTGGTA	0.724
18352	ATGGGTATGTTTCTGGTATTT	0.763
18353	TTTTATCTCTAGTTGGTATCT	0.785
18354	TCTAGTTGGTATCTTCCTCCT	0.793
18355	TAGTTGGTATCTTCCTCCTTC	0.754
18356	AGTTGGTATCTTCCTCCTTCA	0.681
18357	TTGGTATCTTCCTCCTTCATA	0.827
18358	CTTCCTCCTTCATATGGTGTG	0.695
18359	CTCCTTCATATGGTGTGTCTG	0.642
18360	TCCTTCATATGGTGTGTCTGG	0.810
18361	CCTTCATATGGTGTGTCTGGA	0.728
18362	TTCATATGGTGTGTCTGGAGG	0.739
18363	CATATGGTGTGTCTGGAGGTC	0.669
18364	TGGTGTGTCTGGAGGTCCTGC	0.746
18365	TGTCTGGAGGTCCTGCTATTT	0.698
18366	GTCTGGAGGTCCTGCTATTTC	0.561
18367	TCTGGAGGTCCTGCTATTTCT	0.654
18368	AGGTCCTGCTATTTCTCCTCT	0.694
18369	GGTCCTGCTATTTCTCCTCTT	0.548
18370	CTATTTCTCCTCTTAATTCTG	0.742
18371	TCCTCTTAATTCTGTAAAATT	0.476
18372	TGTAAAATTCTCATCTACAAG	0.895
18373	GTAAAATTCTCATCTACAAGA	0.551
18374	TAAAATTCTCATCTACAAGAT	0.913
18375	AAAATTCTCATCTACAAGATC	0.844
18376	AAATTCTCATCTACAAGATCT	0.813
18377	TTCTCATCTACAAGATCTACT	0.857
18378	CTCATCTACAAGATCTACTTT	0.882
18379	TCATCTACAAGATCTACTTTA	0.889
18380	CTACAAGATCTACTTTAATTT	0.458
18381	GGTCTTTGTCCCATATGCTGG	0.531
18382	GTCTTTGTCCCATATGCTGGC	0.517
18383	GTCCCATATGCTGGCCAAGTG	0.520
18384	GCCAAGTGTGTCCACCACCTG	0.522
18385	ACCACCTGCTCAGTCAGAGCA	0.468
18386	CTCAGTCAGAGCAGAGATGGA	0.427
18387	CGAGGAGACTGGACAGCCAGT	0.674
18388	TGATGGAGGGCTGGGTGGCTG	0.608
18389	TGGAGGGCTGGGTGGCTGATC	0.512
18390	GGTGGCTGATCCTGGGAGTAG	0.447
18391	GCTGATCCTGGGAGTAGTGAC	0.464
18392	GATCCTGGGAGTAGTGACTAG	0.646
18393	CTGGCCCAAGACAAGGGCAAG	0.370
18394	AAGACAAGGGCAAGGGTCACA	0.539
18395	TCACAGGCCATCTACTTGAGG	0.671
18396	TTGTCGAACTTCTTATGGCTG	0.886
18397	TATGGCTGTAGAGCTTGTTTT	0.766
18398	CCAGTCACACAGGAAGGAGCC	0.475
18399	GGAGCCCACCCCGATGGAGGT	0.385
18400	GAGGTCAGAGCAGTGGCCAGA	0.570
18401	GCAGTGGCCAGATTGATGATG	0.431
18402	GGGAATGAGACTGAATTTCCC	0.397
18403	GAATGAGACTGAATTTCCCTG	0.726
18404	GAGACTGAATTTCCCTGCCTG	0.515
18405	CCATGCACGATAACATCGATT	0.574
18406	ATTCGAATCCCATAGGCTTTG	0.760
18407	GATGAGAGTTCGAGTGGTGGT	0.647
18408	GAGTTCGAGTGGTGGTAGTGC	0.436
18409	GTAGTGCCGTTTATCTTGTAA	0.506
18410	TATCTTGTAATACTTGGCAAA	0.768
18411	ATCTTGTAATACTTGGCAAAC	0.567
18412	GGCAAACCTGAAGTTGTAGCC	0.570
18413	AGCCTGAGGAGGCAGGGTCAT	0.619
18414	TTGCACTCTGATTCAGACAAG	0.809
18415	ACAAGTCCAGGTCACAGTTCC	0.386
18416	GTCCAGGTCACAGTTCCAGTT	0.703
18417	GTTCCAGTTGATGATGACTCC	0.337
18418	ATGATGACTCCAATGACACCG	0.590
18419	GTTCTGTGAAGTTCTCTCCTG	0.617
18420	GTTCTCTCCTGCCTTCTCAAC	0.323
18421	TCCTGCCTTCTCAACAATGAA	0.614
18422	CAACAATGAAACCCAGCCTGA	0.649
18423	ATGGGTCAGAGTCCTGATCAA	0.813
18424	ATGTGCAATGCTTGAGGTAGT	0.723
18425	TCACTCTTCTGGCTTGCAATG	0.728
18427	GAACTTGAACTTGGGGTAGTG	0.628
18428	TGGATGCTGTTCTTGATGAGG	0.537
18429	GATGAGGATGGTGAAATTTGG	0.236
18430	CCCAGAAAATGGTTGTCAGAA	0.403
18431	GAAAATGGTTGTCAGAAGTTC	0.335
18433	GTTCCATCCTCCACCGGGCAC	0.484
18434	GACACCTCGCAGGTCTTGGAG	0.687
18435	ATAGGGTACACAGTGCCCTGT	0.550
18436	AGTGCCCTGTGCGAATCCCAT	0.660
18437	TGCGAATCCCATTGCCTTGCA	0.644
18438	CATTGCCTTGCATGTCCAGCT	0.552
18439	CCTTGCATGTCCAGCTGTCCG	0.353
18440	TCTGAATGGCAGGTAGAGCTG	0.794
18441	GAATGGCAGGTAGAGCTGTGA	0.423
18442	TGGCAGGTAGAGCTGTGAACC	0.517
18443	ATGTTCCCAAGGTCTGGGAAG	0.504
18444	AAGGGGTAACCTCGATCCTGG	0.768
18445	TCGATCCTGGTGATGATGCTG	0.785
18446	GATGATGCTGACTACACTGCC	0.784
18447	GGGGCTTTACGTATTCCTCCA	0.349
18448	GTCCCACACTTTGTCTTCCGA	0.695
18449	TCCCACACTTTGTCTTCCGAC	0.646
18450	TGGTGATCCCCTTGACTTTGG	0.662
18451	CTTGACTTTGGTGATGATGGA	0.715
18452	TGATGATGGAGCTCTCCGGTC	0.542
18453	CCGGTCTCGCTGTCCTGGTAG	0.495
18454	GTCTCGCTGTCCTGGTAGCTT	0.605
18455	CTGGTAGCTTTTCTGCACGAT	0.805
18456	TGGTAGCTTTTCTGCACGATG	0.742
18457	TTCTGCACGATGAAGACGTAC	0.852
18458	GAAGTAAAGCAGGATGAGAAG	0.613
18459	CAGGCGCCGATTCCGCACCAC	0.693
18460	TAGCCTAGTCCATGCTCTAGC	0.738
18461	TCCATGCTCTAGCTGTTTCTA	1.003
18462	ATGCTCTAGCTGTTTCTATGG	0.918
18463	TGCTCTAGCTGTTTCTATGGC	0.953
18464	CTAGCTGTTTCTATGGCTTGG	0.904
18465	GCTGTTTCTATGGCTTGGGCT	0.602
18466	TGTTTCTATGGCTTGGGCTTC	0.917
18467	GTTTCTATGGCTTGGGCTTCG	0.611
18468	TTTCTATGGCTTGGGCTTCGT	0.903
18469	TTCTATGGCTTGGGCTTCGTT	0.841
18470	TCTATGGCTTGGGCTTCGTTG	0.775
18471	TATGGCTTGGGCTTCGTTGGT	0.940
18472	TTGGGCTTCGTTGGTCTTCCA	0.854
18473	CTTCGTTGGTCTTCCACTGCT	0.780
18474	GGTCTTCCACTGCTCCGCTAC	0.439
18475	GTCTTCCACTGCTCCGCTACA	0.402
18476	CTGCTCCGCTACATCATTTGC	0.432
18477	TGCTCCGCTACATCATTTGCT	0.642
18478	GCTCCGCTACATCATTTGCTA	0.498
18479	CGCTACATCATTTGCTAATGG	0.342
18480	GCTACATCATTTGCTAATGGA	0.302
18481	CTACATCATTTGCTAATGGAT	0.779
18482	CATCATTTGCTAATGGATCAT	0.613
18483	ATCATTTGCTAATGGATCATC	0.702
18484	TGCTAATGGATCATCTGGATT	0.859
18485	TGGATCATCTGGATTGGGAGC	0.784
18486	GGATCATCTGGATTGGGAGCA	0.587
18487	GATAGCAGAACTGTGCGGATC	0.635
18488	ATAGCAGAACTGTGCGGATCT	0.542
18489	CAGAACTGTGCGGATCTGCAG	0.863
18490	ATCTGCAGTGCTGGGGACCAC	0.622
18491	CTGCAGTGCTGGGGACCACTT	0.594
18492	GCAGTGCTGGGGACCACTTAT	0.482
18493	GGGGACCACTTATCTTTCAAA	0.345
18494	GACCACTTATCTTTCAAAATA	0.355
18495	CTTATCTTTCAAAATATCTAG	0.571
18496	TTATCTTTCAAAATATCTAGA	0.806
18497	TATCTTTCAAAATATCTAGAC	0.856
18498	TTTCAAAATATCTAGACATAT	0.759
18499	CTAGACATATTCTTCCCAACT	0.528
18500	TTCTTCCCAACTTGTCTACAT	0.940
18501	TTCCCAACTTGTCTACATTAG	0.938
18502	CCAACTTGTCTACATTAGGAT	0.694
18503	TTGTCTACATTAGGATGATAA	0.464
18504	CTACATTAGGATGATAAATTT	0.492
18505	TAGGATGATAAATTTTGGTCA	0.816
18506	AAATTTTGGTCATGAAACGTA	1.000
18507	AATTTTGGTCATGAAACGTAC	0.921
18508	GTCATGAAACGTACTTTAGGG	0.795
18509	TTAGGGGCTGCCATTGGGTAT	0.640
18510	GGCTGCCATTGGGTATTCTTC	0.447
18511	GGGTATTCTTCTGGAAGGAAT	0.369
18512	TATTCTTCTGGAAGGAATAGT	0.830
18513	CTTCTGGAAGGAATAGTTCAA	0.875
18514	CTGGAAGGAATAGTTCAAGTT	0.848
18515	TGGAAGGAATAGTTCAAGTTT	0.961
18516	GAAGGAATAGTTCAAGTTTAA	0.436
18517	GGAATAGTTCAAGTTTAAAAG	0.299
18518	AGTTCAAGTTTAAAAGTCCCT	0.872
18519	AAAAGTCCCTCCCTCAAAGGG	0.706
18520	GAATCCTGAGGGCCAGCAATG	0.502
18521	GAGGGCCAGCAATGACCACAT	0.541
18522	GGGCCAGCAATGACCACATGA	0.471
18523	GCCAGCAATGACCACATGAAA	0.506
18524	CCAGCAATGACCACATGAAAA	0.395
18525	CAGCAATGACCACATGAAAAT	0.398
18526	GCAATGACCACATGAAAATAA	0.471
18527	ACATGAAAATAACGGGCGTTG	0.624
18528	ATGAAAATAACGGGCGTTGCT	0.871
18529	GGGCGTTGCTCTCATCTGGTT	0.658
18530	TGCTCTCATCTGGTTCGGCTT	0.826
18531	CTCTCATCTGGTTCGGCTTTG	0.883
18532	ATCTGGTTCGGCTTTGATGCC	0.847
18533	TGGTTCGGCTTTGATGCCAGG	0.816
18534	CGGCTTTGATGCCAGGAACTG	0.782
18535	GCTTTGATGCCAGGAACTGGT	0.614
18536	TTTGATGCCAGGAACTGGTTC	0.974
18537	TGATGCCAGGAACTGGTTCTG	0.360
18538	GATGCCAGGAACTGGTTCTGC	0.607
18539	TTTTCTTACACAGCGGGCAAC	0.943
18540	CTTACACAGCGGGCAACTTTT	0.790
18541	TTACACAGCGGGCAACTTTTC	0.939
18542	GGGCAACTTTTCTTTTAAATT	0.435
18543	ACTTTTCTTTTAAATTCTCCA	0.564
18544	TTTTCTTTTAAATTCTCCATT	0.742
18545	AAATTCTCCATTTCTATCTTC	1.020
18546	TTTCTATCTTCCCTCCATTCT	0.859
18547	TTCCCTCCATTCTTTCGCAGC	0.727
18548	CCCTCCATTCTTTCGCAGCAT	0.638
18549	CCTCCATTCTTTCGCAGCATC	0.344
18550	TCTTTCGCAGCATCAACATTA	1.042
18551	CTTTCGCAGCATCAACATTAG	0.935
18552	CAGCATCAACATTAGCAGGTG	0.975
18553	AGCATCAACATTAGCAGGTGA	0.939
18554	AACATTAGCAGGTGAGTCTCC	0.811
18555	GCAGGTGAGTCTCCATTAGGG	0.719
18556	TGAGTCTCCATTAGGGTCTGC	0.898
18557	AGGGTCTGCCAGCATAGAAAT	0.610
18558	CCAGCATAGAAATGACACTAA	0.476
18559	AGCATAGAAATGACACTAATC	0.540
18560	ATAGAAATGACACTAATCATG	0.785
18561	GACACTAATCATGATGGTTTC	0.654
18562	ACACTAATCATGATGGTTTCC	0.669
18563	ACTAATCATGATGGTTTCCAC	0.544
18564	ATGATGGTTTCCACAGTGTGG	0.893
18565	GATGGTTTCCACAGTGTGGAT	0.861
18566	ATGGTTTCCACAGTGTGGATA	0.853
18567	GGTTTCCACAGTGTGGATAGG	0.412
18568	TCCACAGTGTGGATAGGGAGC	0.621
18569	CCACAGTGTGGATAGGGAGCC	0.629
18570	GTGTGGATAGGGAGCCAGCGT	0.640
18571	GGGAGCCAGCGTTCCTCTGGC	0.425
18572	AGCCAGCGTTCCTCTGGCTTT	0.378
18573	GCCAGCGTTCCTCTGGCTTTT	0.359
18574	CAGCGTTCCTCTGGCTTTTCA	0.326
18575	GCGTTCCTCTGGCTTTTCATA	0.359
18576	TCCTCTGGCTTTTCATAACCA	0.493
18577	TCTGGCTTTTCATAACCATAC	0.392
18578	CTGGCTTTTCATAACCATACT	0.318
18579	TTTTCATAACCATACTTATCT	0.693
18580	TTTCATAACCATACTTATCTT	0.877
18581	CCATACTTATCTTCCCCAGGC	0.550
18582	TACTTATCTTCCCCAGGCTCA	0.786
18583	TATCTTCCCCAGGCTCATGAA	0.760
18584	ATCTTCCCCAGGCTCATGAAG	0.764
18585	GGCTCATGAAGAATAGAAATG	0.295
18586	AATAGAAATGCACACATCACC	0.748
18587	TAGAAATGCACACATCACCAT	0.947
18588	AGAAATGCACACATCACCATT	0.850
18589	TTTTATCAACATTTGGGTGCC	0.731
18590	TCAACATTTGGGTGCCAGATT	0.734
18591	AACATTTGGGTGCCAGATTTC	0.734
18592	GTGCCAGATTTCTGTAATGAA	0.501
18593	ATTTCTGTAATGAATTTCATT	0.616
18594	TAATGAATTTCATTTTAGGAG	0.696
18595	ATGAATTTCATTTTAGGAGGT	0.879
18596	GAATTTCATTTTAGGAGGTCG	0.395
18597	ATTTTAGGAGGTCGGAGGGGA	0.624
18598	GAGGTCGGAGGGGATAATCTT	0.847
18599	AGGTCGGAGGGGATAATCTTT	0.842
18600	CACCTTCATAAAGTGTATCTG	0.660
18601	ACCTTCATAAAGTGTATCTGG	0.787
18602	TAAAGTGTATCTGGAGGGCCA	0.752
18603	GTGTATCTGGAGGGCCAATAA	0.361
18604	GGAGGGCCAATAATAAGGACT	0.447
18605	GGCCAATAATAAGGACTTCCC	0.876
18606	GCCAATAATAAGGACTTCCCA	0.710
18607	TAAGGACTTCCCATCGGTAGA	0.931
18608	GGACTTCCCATCGGTAGAGAT	0.683
18609	ACTTCCCATCGGTAGAGATCA	0.677
18610	CCATCGGTAGAGATCATTGTC	0.867
18611	ATCGGTAGAGATCATTGTCAT	1.032
18612	CGGTAGAGATCATTGTCATCT	0.405
18613	TTGTCATCTATTAAACCTGCA	0.975
18614	CATCTATTAAACCTGCAGAAA	0.606
18615	TCTATTAAACCTGCAGAAAAG	0.517
18616	TTAAACCTGCAGAAAAGCCTT	0.833
18617	GAAAAGCCTTCCACTGGATTT	0.654
18618	CACTGTCTGGCTATCCTGTCG	0.552
18619	CTGTCTGGCTATCCTGTCGTG	0.780
18620	TGTCGTGTTCTGCTCTGTTGG	0.769
18621	TCGTGTTCTGCTCTGTTGGTC	0.888
18622	GTTGGTCAAATACTGAGTGGC	0.871
18623	TGGTCAAATACTGAGTGGCTA	0.909
18624	TCAAATACTGAGTGGCTATGC	0.887
18625	GCTTCCAACCAGAGGATCCGC	0.598
18626	TCCAACCAGAGGATCCGCAGG	0.758
18627	CAGAGGATCCGCAGGGTTGCA	0.563
18628	GGATCCGCAGGGTTGCAGTCT	0.711
18629	GGGTTGCAGTCTGTCAAAAGG	0.503
18630	CTGTCAAAAGGGAACAAATAG	0.478
18631	TGTCAAAAGGGAACAAATAGA	0.452
18632	AAAAGGGAACAAATAGACAGC	0.860
18633	AGGGAACAAATAGACAGCAAA	0.734
18634	ACAAATAGACAGCAAAACCTT	0.948
18635	ATAGACAGCAAAACCTTTGAA	0.924
18636	GCAAAACCTTTGAAATAGTCA	0.343
18637	AAATAGTCAAAGCGGGACTCC	0.567
18638	ATAGTCAAAGCGGGACTCCAG	0.692
18639	AGTCAAAGCGGGACTCCAGTT	0.720
18640	GGGACTCCAGTTGTCTTTAAG	0.438
18641	ACTCCAGTTGTCTTTAAGGAT	0.589
18642	GGATGTCCAGACAGATGACTC	0.438
18643	TGTCCAGACAGATGACTCCCT	0.756
18644	CAGACAGATGACTCCCTGACT	0.490
18645	AGACAGATGACTCCCTGACTG	0.834
18646	AGATGACTCCCTGACTGTTGA	0.585
18647	ATGACTCCCTGACTGTTGATG	0.747
18648	TGACTCCCTGACTGTTGATGT	0.705
18649	ACTCCCTGACTGTTGATGTTG	0.699
18650	CCCTGACTGTTGATGTTGCAG	0.661
18651	CTGTTGATGTTGCAGTGATAG	0.697
18652	AGTGATAGATTCTGGTGCGGA	0.734
18653	GATAGATTCTGGTGCGGAAAG	0.425
18654	GATTCTGGTGCGGAAAGTAAC	0.492
18655	TCTGGTGCGGAAAGTAACCTT	0.914
18656	GGTGCGGAAAGTAACCTTTGG	0.507
18657	CGGAAAGTAACCTTTGGTGGC	0.588
18658	AACCTTTGGTGGCTTAAATGG	0.642
18659	TGGTGGCTTAAATGGATAATC	0.287
18660	GCTTAAATGGATAATCTGATG	0.382
18661	CTGATGAAAATGTGATATCCA	0.576
18662	TGAAAATGTGATATCCAGAAA	0.688
18663	AAAACACACCACCTTCATATA	0.501
18664	ACACCACCTTCATATACAGAA	0.368
18665	CAGAACCCGGTGGACCAAGTA	0.684
18666	TGGACCAAGTATAGTTGATCT	0.595
18667	GACCAAGTATAGTTGATCTCC	0.528
18668	TATAGTTGATCTCCATTCATA	0.905
18669	ATTCATAAATGTTATCTCCTT	0.758
18670	TCATAAATGTTATCTCCTTTA	0.520
18671	TATCTCCTTTAGGCCCAGCAC	0.672
18672	TCCTTTAGGCCCAGCACTGCA	0.732
18673	AGGCCCAGCACTGCAATTAGG	0.473
18674	CCAGCACTGCAATTAGGAGGA	0.511
18675	GCACTGCAATTAGGAGGAGGA	0.343
18676	CACTGCAATTAGGAGGAGGAT	0.626
18677	ATTAGGAGGAGGATCAAGGGT	0.816
18678	ATCAAGGGTTATTTCAGCTAG	0.820
18679	GGTTATTTCAGCTAGCTCCTT	0.805
18680	TATTTCAGCTAGCTCCTTCTG	0.885
18681	TTCAGCTAGCTCCTTCTGAAT	0.874
18682	CAGCTAGCTCCTTCTGAATTC	0.423
18683	AGCTAGCTCCTTCTGAATTCT	0.712
18684	TTCTGAATTCTTTTAGCACTA	0.815
18685	ACTAGTGGATAACTTAGCAGT	0.828
18686	GCAGTGGTTTTGCTAGAGAGT	0.359
18687	GTGGTTTTGCTAGAGAGTTTG	0.524
18688	GTTTTGCTAGAGAGTTTGGTG	0.698
18689	TTTGCTAGAGAGTTTGGTGTT	0.842
18690	TTGCTAGAGAGTTTGGTGTTT	0.901
18691	CTGGGTGGCAGAAGGTTTTCT	0.321
18692	TCTTTCCTCTTGTTCTTCAGG	0.893
18693	TCCTCTTGTTCTTCAGGCTCT	0.890
18694	TGGAGCGGCTGGGTCTCGCTG	0.692
18695	CGGCTGGGTCTCGCTGGTCCG	0.547
18696	CGCATCTGAACTGCCACTGCT	0.530
18697	GTCCTTCGGGCGGCTGAGGGA	0.552
18698	CCTTCGGGCGGCTGAGGGAGT	0.466
18699	TTTCATATTTTCTTTAGACAT	0.753
18700	TTCTTTAGACATCATTAGGCG	0.951
18701	TCTTTAGACATCATTAGGCGC	0.945
18702	AGACATCATTAGGCGCCGAAG	0.788
18703	TTAGGCGCCGAAGCTCTTGCA	0.841
18704	TAGGCGCCGAAGCTCTTGCAG	0.826
18705	CGAAGCTCTTGCAGGACAACT	0.519
18706	CTCTTGCAGGACAACTTTGAT	0.715
18707	TCTTGCAGGACAACTTTGATG	0.898
18709	GGACAACTTTGATGCTATATG	0.470
18710	ACAACTTTGATGCTATATGAA	0.777
18711	CAACTTTGATGCTATATGAAT	0.490
18712	CTTTGATGCTATATGAATTCT	0.700
18713	TGATGCTATATGAATTCTGCC	0.900
18714	GATGCTATATGAATTCTGCCA	0.820
18715	TGCTATATGAATTCTGCCATT	0.897
18716	GAATTCTGCCATTTTGCTAGC	0.630
18717	TTCTGCCATTTTGCTAGCACT	0.714
18718	TGCCATTTTGCTAGCACTGAT	0.875
18720	TTGCTAGCACTGATATGGCTC	0.921
18721	GCTAGCACTGATATGGCTCTT	0.909
18722	CTAGCACTGATATGGCTCTTG	0.903
18723	TAGCACTGATATGGCTCTTGG	0.844
18724	TATGGCTCTTGGGTCCACCAC	0.841
18725	TTGGGTCCACCACTCCATTAG	0.835
18726	CCACCACTCCATTAGAACTAT	0.568
18727	GTTACAAATCTTACAAAGGGG	0.638
18728	GGTCCACATTCTATTTTAAGG	0.388
18729	TATTTTAAGGCTGTATATTCG	0.829
18731	TTTTAAGGCTGTATATTCGGT	0.894
18732	TAAGGCTGTATATTCGGTTTT	0.961
18733	CATAAATTGTTCTTGGAGGCC	0.631
18734	ATAAATTGTTCTTGGAGGCCC	0.765
18735	AATTGTTCTTGGAGGCCCAAT	0.571
18736	GGAGGCCCAATTATCATCCCT	0.705
18737	TTATCATCCCTGTCCATCTTG	0.900
18738	CATCCCTGTCCATCTTGTAAG	0.527
18739	TCATGTCTTCGTCATCTTCTA	0.950
18740	TGTCTTCGTCATCTTCTAGAC	0.888
18741	GTCTTCGTCATCTTCTAGACC	0.580
18742	TCTTCGTCATCTTCTAGACCC	0.920
18743	TTCGTCATCTTCTAGACCCCA	0.963
18744	CGTCATCTTCTAGACCCCAGC	0.388
18745	CATCTTCTAGACCCCAGCTAA	0.730
18746	ATCTTCTAGACCCCAGCTAAC	0.828
18747	GCTAACTGTGCCATCTCCTAC	0.609
18748	TAACTGTGCCATCTCCTACTC	0.888
18749	TGTGCCATCTCCTACTCCTTT	0.923
18750	CCATCTCCTACTCCTTTCTGG	0.586
18751	TACTCCTTTCTGGCCTTCTTC	0.861
18753	GGCCTTCTTCGAGTTCTTCCA	0.538
18754	CCTTCTTCGAGTTCTTCCAAC	0.599
18755	GTTCTTCCAACAGTCGGAAAT	0.523
18756	TTCCAACAGTCGGAAATTGCG	0.953
18757	CAACAGTCGGAAATTGCGAGG	0.856
18758	CAGTCGGAAATTGCGAGGGAC	0.845
18759	TCGGAAATTGCGAGGGACTTT	0.960
18760	ATTGCGAGGGACTTTTACTCC	0.910
18761	TGCGAGGGACTTTTACTCCTT	0.887
18762	GAGGGACTTTTACTCCTTTGC	0.656
18764	TTTACTCCTTTGCAGTGAAAT	0.814
18765	TACTCCTTTGCAGTGAAATTT	0.950
18766	CTCCTTTGCAGTGAAATTTTC	0.458
18767	CCTTTGCAGTGAAATTTTCTA	0.837
18768	TTGCAGTGAAATTTTCTAGGT	0.960
18769	GCAGTGAAATTTTCTAGGTTC	0.365
18770	CAGTGAAATTTTCTAGGTTCA	0.494
18771	GTGAAATTTTCTAGGTTCAAG	0.430
18772	GAAATTTTCTAGGTTCAAGTC	0.535
18773	ATTTTCTAGGTTCAAGTCTTC	0.714
18774	TCTAGGTTCAAGTCTTCCTTC	0.780
18775	AGTCTTCCTTCATCACTCAGT	0.623
18776	GCTTGGTTCGTTTCCAAGGGA	0.858
18777	CAAGGGAACACAATGGGCAGG	0.954
18778	GGTGGGGCAGGCTCTGGTGTG	0.904
18779	GTGGGGCAGGCTCTGGTGTGA	0.728
18780	GTGTGAGTTTCCACTCTGGTG	0.953
18781	GTGAGTTTCCACTCTGGTGAC	0.928
18782	GTTTCCACTCTGGTGACCTTT	0.943
18783	CTCTGGTGACCTTTGACTCCC	0.859
18784	ACCTTTGACTCCCGTAGGCGT	0.915
18785	TTGACTCCCGTAGGCGTTTGC	0.936
18786	CACGGGTGTGCATACCCTGTT	0.706
18788	GGTGTGCATACCCTGTTGCTC	0.725
18789	CATACCCTGTTGCTCTCTCCC	0.855
18790	CCTGTTGCTCTCTCCCGCTGC	0.435
18791	GTTGCTCTCTCCCGCTGCCCC	0.619
18793	CTCTCTCCCGCTGCCCCTGAA	0.662
18795	CACTCCGACCCCTGACAGGCA	0.725
18796	ACCCCTGACAGGCAGGGGAAA	0.422
18797	GGGAAAGAAACTGTAGTCTGC	0.556
18798	AAAGAAACTGTAGTCTGCCAG	0.860
18799	AACTGTAGTCTGCCAGATTCC	0.817
18800	CAGATTCCACACCATGTGGCA	0.402
18801	CACACCATGTGGCAGAGAGAC	0.467
18802	ATGTGGCAGAGAGACAGAGCC	0.623
18803	GTGGCAGAGAGACAGAGCCAC	0.458
18804	TGGCAGAGAGACAGAGCCACC	0.765
18805	GCAGAGAGACAGAGCCACCGG	0.715
18807	CCTGCTGCCTGTCCCCTGGGC	0.456
18809	CCCTGGGCTATCTCCTGCCAC	0.677
18810	CTGCCACAGACCAGCTTCAGA	0.444
18811	CTTCAGAGAAGGAAGGAGTCC	0.507
18812	AGAGAAGGAAGGAGTCCTCTG	0.812
18813	GCTAGAGATGGAAGTCTCAGA	0.329
18814	GAAGTCTCAGAAGCAGGGAAG	0.679
18815	AGGGAAGGTGGATGAAGGCAG	0.857
18816	GCAGAAGGGCTCCAAAGCCTA	0.737
18817	GCTCCAAAGCCTATGGGGATA	0.358
18818	TGGGGATATTGCTCAGAAGTT	0.930
18819	TATTGCTCAGAAGTTAAGTAA	0.907
18820	GTTAAGTAAGGAGCTCATTCC	0.708
18821	CTCATTCCTCAGAGGCAAGAA	0.598
18822	AAGAATTCCTGGGTGTTCTGT	0.845
18823	TGGGTGTTCTGTAAAGGGTGG	0.865
18824	TAAAGGGTGGGGCGGATTGGG	0.802
18826	CCTAAGTGGGCACCCTAAAAG	0.488
18827	AGACGCCTCAAGGGAGGCAAT	0.341
18828	GACGCCTCAAGGGAGGCAATC	0.373
18830	CTGAATCTCCAACTGCAAACG	0.486
18831	CTTCTAAACTGGTGGAATCTG	0.840
18832	AATCTGGAGCAAGTTTCTTCT	0.790
18833	TCTGGAGCAAGTTTCTTCTCA	0.900
18834	TTTCTTCTCAGAGTCCACAAG	0.855
18835	TCAGAGTCCACAAGGAACATC	0.943
18836	GTCCACAAGGAACATCAGTGA	0.552
18837	ACGAACTTTCTCAGCCCCGGG	0.952
18838	GAACTTTCTCAGCCCCGGGAT	0.854
18839	TCTCAGCCCCGGGATCACTGG	0.949
18840	GGTACAACTCTCCCTCAAGCC	0.634
18841	CAACTCTCCCTCAAGCCTAAA	0.767
18842	TCTCCCTCAAGCCTAAATCCA	0.908
18843	TCCCTCAAGCCTAAATCCAGA	0.814
18844	CCAGAAAGAGGGGACTAAGGG	0.875
18845	CTAAGGGCTCCTCAGGGACGG	0.858
18846	GGGAGACTCCAGAGAGCAAGA	0.584
18847	ACTCCAGAGAGCAAGAGTAGA	0.579
18848	AGAGTAGATGGAGGTCACAGG	0.968
18849	ATGGAGGTCACAGGAGGGCAC	0.890
18850	ATGGGAGAGGAAGCACACAGT	1.042
18851	CACAGTTCACAGGAACAATGA	0.769
18852	CAGTTCACAGGAACAATGAAA	0.667
18853	TCACAGGAACAATGAAACGAC	0.542
18854	TGAAACGACCACGAACGACCA	0.393
19013	TTTGTTTTCAACATGGTAAGG	0.913
19014	CAACATGGTAAGGGTTTTGAC	0.703
19015	CATGGTAAGGGTTTTGACCTC	0.845
19016	ATGGTAAGGGTTTTGACCTCA	0.857
19017	CCTCAAATGCTTATCAGGTCT	0.468
19018	CGCCTCTTCCTTGAAGTTTTG	0.663
19019	ATTGCAGGTTTTCCTTCTCAG	0.791
19020	ACACAAAGGGTATTGCAAGGA	0.741
19021	CAAAGGGTATTGCAAGGATCT	0.663
19022	CCTCAAATATATGGGGATACC	0.486
19023	TCAAATATATGGGGATACCAA	0.763
19024	CAACTTGTACAGACGAACAAG	0.848
19025	AACTTGTACAGACGAACAAGA	0.555
19026	ACTTGTACAGACGAACAAGAC	0.543
19027	TACAGACGAACAAGACCTCAT	0.727
19028	GACCTCATCTCCCATACCGGG	0.848
19029	TCTCCCATACCGGGTTCCGTT	0.498
19030	AAAATGAGTTAGGCTGTCCCA	0.628
19031	CAAACTCATCAGGCAGGTTAT	0.520
19032	GCAGGTTATAATAGATAGTGT	0.422
19033	AGTGTAGCACATAAAATTTAA	0.468
19034	ATACATCTCTCCTCCTTTGGT	0.992
19035	TCCTCCTTTGGTCTCACACAG	0.980
19036	AGAAACAATACAATCCTCCGA	1.047
19037	AAACAATACAATCCTCCGACC	0.547
19038	TCCGACCCTTCTCCCAGGTCA	0.776
19039	CCCTTCTCCCAGGTCATCAGT	0.332
19041	GTCCTAGCCGTGTAAGGCCCA	0.600
19043	ATTGCTGCATGGAGTCCTCTT	0.448
19044	GGTGAGCTCCAACTCCAAGTC	0.552
19045	TCCAACTCCAAGTCTCAGTGT	0.887
19046	AAGTCTCAGTGTCACAGGGAC	0.659
19047	GTCTCAGTGTCACAGGGACCC	0.430
19048	AGTGTCACAGGGACCCAAAGT	0.508
19049	GTCACAGGGACCCAAAGTTCA	0.268
19050	GCACCTCAAATTCAGGAACAC	0.231
19051	CTCAAATTCAGGAACACACCA	0.327
19052	CCAGGAATGAACGTTATTCAC	0.668
19053	ATGTGAGCGCATTTTCCAAAT	0.387
19054	TGTGAGCGCATTTTCCAAATC	0.476
19055	CATTTTCCAAATCAAAGTTAT	0.503
19056	TTCCAAATCAAAGTTATTTTC	0.702
19057	TCCAAATCAAAGTTATTTTCC	0.699
19058	AAACTCATATCGAGGTCGTCA	0.700
19059	AGACCATAGCAGAAACGTAGT	0.627
19060	GAAGACAGAGGGGAAAAGAAA	0.353
19061	GAAAACAAAGGCTCTCTGGTT	0.896
19062	AAGGCTCTCTGGTTTCAGCTT	1.020
19063	TTTCAGCTTCTCCAGGGTGTC	0.667
19064	AGGGTGTCATGTCAGCCAATC	0.654
19065	TCGCCATCACTCAACCAGAAT	0.757
19066	TGGAAACCGCGGACGGCTCAC	0.701
19067	GAAACCGCGGACGGCTCACGA	0.722
19068	CGCGGACGGCTCACGAAGACT	0.354
19069	ATCCGCCGCACGAGCTGCACC	0.337
19070	CGAGCTGCACCAGCATCTCGG	0.322
19071	CCAGCATCTCGGCCATCTTCG	0.331
19072	GGCCATCTTCGCCATCTCCTG	0.724
19073	CCATCTTCGCCATCTCCTGCG	0.819
19075	CGCCCTGCAGGTGGTTGAGAG	0.432
19076	GAGAGCGCTCTCCTCAGAGGC	0.488
19077	GCTCTCCTCAGAGGCCTCTAC	0.693
19078	ACCTGCGTCTTGATCTGGATC	0.546
19079	CATATTGTCCATCTCCCACAG	0.797
19080	TCTCCCACAGCTTGCCCCGGT	0.696
19081	CTCCCACAGCTTGCCCCGGTT	0.449
19082	GCGCACGGGCGCGCGTCCGCG	0.197
19083	CGCGCTCGCGCGTCAGCGACG	0.140
19084	TCTCGTGGATGACGGGCAGCA	0.708
19085	ATGACGGGCAGCAGAAACTGC	0.662
19086	AGCAGAAACTGCTCGAAGTCC	0.514
19087	AGCACCTCCACCTCCTCGGGC	0.589
19089	GCCGCATCTCCGCTGCTTTGC	0.356
19090	CGCATCTCCGCTGCTTTGCTT	0.748
19091	TCTCCGCTGCTTTGCTTGTCT	0.626
19092	TATTAACATGTAAGATTTTGT	0.765
19093	TAAGGGTTTTGACCTCAAATG	0.826
19094	ACATTTATAGCTTGACTACAT	0.883
19095	TATAGCTTGACTACATATGAA	1.013
19096	TTGACTACATATGAACCTTGA	0.854
19097	GACGCCTCTTCCTTGAAGTTT	0.825
19098	GTTTTGGGTCCATTGCAGGTT	0.862
19099	GGTATTGCAAGGATCTTTCAT	0.826
19101	ATATGGGGATACCAACTTGTA	0.625
19102	GAGTTAGGCTGTCCCAACAAA	0.856
19103	ATCAGGCAGGTTATAATAGAT	0.880
19104	GGCAGGTTATAATAGATAGTG	0.904
19106	CATAGAAACAATACAATCCTC	0.933
19107	TCCCAGGTCATCAGTCCTAGC	0.704
19108	CCCAGGTCATCAGTCCTAGCC	0.631
19109	CATCAGTCCTAGCCGTGTAAG	0.618
19110	CACAGTCCCAGATGAAGTCTG	0.824
19112	TTCTTCTGCCATTGCTGCATG	0.729
19113	CTTCTGCCATTGCTGCATGGA	0.791
19114	TGCATGGAGTCCTCTTCTAGA	0.686
19116	GAACTTTCAGAGGCGGTGAGC	0.455
19117	GGCGGTGAGCTCCAACTCCAA	0.500
19118	CTCCAACTCCAAGTCTCAGTG	0.815
19119	CCAACTCCAAGTCTCAGTGTC	0.776
19120	GGGACCCAAAGTTCAGGGAGC	0.533
19121	GTTCAGGGAGCTATCAGGTCA	0.685
19122	GGGAGCTATCAGGTCACCCAA	0.871
19123	GCTATCAGGTCACCCAAGAAA	0.456
19124	AGGTCACCCAAGAAAGAGCAA	0.958
19126	GAACACACCAAAGCCAGGAAT	0.669
19127	ACACCAAAGCCAGGAATGAAC	0.526
19128	GTATGTGAGCGCATTTTCCAA	0.867
19129	AGCGCATTTTCCAAATCAAAG	0.681
19130	CCATAGCAGAAACGTAGTGTC	0.580
19131	AGCAGAAACGTAGTGTCAGTG	0.993
19132	AACGTAGTGTCAGTGAGAACA	0.722
19133	CGTAGTGTCAGTGAGAACAGA	0.689
19134	CAGAGTGAAGACAGAGGGGAA	0.875
19135	AAGGAAAACAAAGGCTCTCTG	1.064
19136	ACAAAGGCTCTCTGGTTTCAG	0.860
19137	TCAGCCAATCGCCATCACTCA	0.858
19138	TTCTCTATCCGCCGCACGAGC	0.872
19139	TCTATCCGCCGCACGAGCTGC	0.797
19140	CCGCCGCACGAGCTGCACCAG	0.884
19141	TCTCGGCCATCTTCGCCATCT	0.787
19142	GCGCCTTCTCGTCGGCCTTCT	0.631
19143	CGTCGGCCTTCTCCGCCCTGG	0.239
19144	CGGCCTTCTCCGCCCTGGGGC	0.656
19147	GCGGGGCTCGGCGCCGCCCGC	0.749
19148	GCCGCCCGCGCCCTGCAGGTG	0.609
19151	GGCCTCTACCTGCGTCTTGAT	0.732
19152	CTCTACCTGCGTCTTGATCTG	0.720
19153	TGGATCAGCATATTGTCCATC	0.915
19154	TATTGTCCATCTCCCACAGCT	0.829
19155	CCATCTCCCACAGCTTGCCCC	0.810
19156	CCCGGTTGCGCACGGGCGCGC	0.553
19158	TCAGCGACGCGATGTCCTCGC	0.779
19159	CGTGGATGACGGGCAGCAGAA	0.395
19160	GTGGATGACGGGCAGCAGAAA	0.353
19161	CAGCAGAAACTGCTCGAAGTC	0.599
19162	TCCGGCTCCAGCACCTCCACC	0.691
19163	TCCGCCAGCTCCACTGCGTCC	0.764
19164	CCGCCAGCTCCACTGCGTCCA	0.655
19165	GGCCGCATCTCCGCTGCTTTG	0.428
19166	GCTTTGCTTGTCTGCACGACA	0.676
19167	GCTTGTCTGCACGACACTCAG	0.648
19168	GACCGAGCTCGGGCCGAGTCT	0.615
19169	GTCTTCAAAACTTCCGCCGCT	0.948
19170	AAAACTTCCGCCGCTGTTCCA	0.843
19330	CTGCCTCTCAGCGGATGTAGA	0.395
19332	CAGCCCTCCAGCTCATTCTTA	0.753
19333	AGCCCTCCAGCTCATTCTTAT	0.542
19334	TTGCGCCCCAGAACCGGCCCA	0.796
19335	GGCCCACCACCCTCCGCACAG	0.524
19336	CCTCCTCTTCCCAGGAGCCCT	0.467
19339	GAGTCTCCTGGCTCCGTGTAG	0.488
19340	AGTCTCCTGGCTCCGTGTAGA	0.549
19341	CCGTGTAGACAGAGTTTCGGC	0.440
19342	TCAAAGGTGTCTTGGCGGGAT	0.576
19343	AGGTGTCTTGGCGGGATAGCG	0.707
19346	GGCCAGGTGGGTGGTTGCTGG	0.316
19347	GGGGCTGGCCCAGCTCCCCGG	0.192
19349	GGTAGCCATGGTGCGGTTCAG	0.490
19350	TCAGCAGCGGATTGGGTGGCG	0.815
19352	CTTCCAGTAGGCTTCCAAGTA	0.609
19354	AGGCATCTTCCAATTGGTTCT	0.500
19355	CAATTGGTTCTCGTCCAGGAT	0.802
19359	TGATGAGCCTCTGCAGTACCT	0.736
19360	AGCGAGGTTTTAGAGAGCTGG	0.561
19362	GATCCGCTCGATTTCACTCTG	0.849
19363	ATTTCACTCTGTACCTCAGCC	0.591
19364	CACTCTGTACCTCAGCCAGGC	0.348
19365	GCGAGTGTTGGAGCGCTCGAT	0.152
19367	ATAATGTGTTTGCTGGGGTTG	0.634
19370	TTGAGCGATGGTCCCACCAGG	0.712
19372	GGGGCACGTGCTCTGTCGACT	0.399
19373	TTCTGCTTCTGTTTGGCACTG	0.821
19374	TGCTGGAGCTGAGGCGGTTTT	0.462
19375	GAGCTGAGGCGGTTTTGGCGC	0.541
19376	AGCAGGCGAAGGCTGTCCAGT	0.395
19381	GACAGGGCTGGGGATGAAACC	0.164
19384	TCCTTCACCAGCCTCCCGATC	0.737
19385	CAGCCTCCCGATCCACCAGTC	0.407
19386	TTCTCCTTGATGTGCAGGAAG	0.940
19387	ATGTGCAGGAAGTCCTTGGGC	0.632
19388	ACTGGCACCTCATCTCCTGGA	0.834
19390	ACGGATTGTAGCCAACATTTG	0.909
19394	CTTTCTCGAGCTGGGCTAAGG	0.637
19395	TTCTCGAGCTGGGCTAAGGCC	0.768
19396	GACACGTCGGAGTCTGACGGC	0.770
19397	CGGAGTCTGACGGCCGGCTCG	0.442
19398	GGCTCGTGTAGGACTCTGCTG	0.794
19403	GACCTTTTGAACCGCCCTTTC	0.577
19406	CTGTATTTGCCCTGTGGGCTG	0.758
19407	AGACCTCCATAGGGATCTCTT	0.715
19408	TGTCGTCCTTTGTAAGACTGA	0.987
19409	TCCTTTGTAAGACTGAAGTCT	1.119
19410	CCTTTGTAAGACTGAAGTCTT	0.929
19411	AAGACTGAAGTCTTCTGAATG	0.925
19412	ACTGAAGTCTTCTGAATGATC	0.547
19413	TGAATGATCTCCTTGATAGGT	1.153
19414	TGATCTCCTTGATAGGTAGGG	1.144
19415	ATCTCCTTGATAGGTAGGGTA	1.025
19416	ATAGGTAGGGTACATCACAGA	1.074
19417	AGGTAGGGTACATCACAGAAC	0.552
19418	GTAGGGTACATCACAGAACTG	1.048
19419	TAGGGTACATCACAGAACTGG	1.164
19420	TCACAGAACTGGGAACAGAAG	0.996
19421	GAACTGGGAACAGAAGAGTGA	0.814
19422	CAGAAGAGTGACCCAGACCCA	0.738
19423	AAGAGTGACCCAGACCCAGAG	0.876
19424	GTGACCCAGACCCAGAGAGTG	0.731
19425	TGACCCAGACCCAGAGAGTGG	0.618
19427	CCCAGACCCAGAGAGTGGCCA	0.633
19428	CCAGACCCAGAGAGTGGCCAA	0.414
19429	GGCCAAGTTCATGAGTGGCAA	0.622
19430	TCATGAGTGGCAACAAACAGG	1.048
19431	GAGTGGCAACAAACAGGAAGT	0.376
19432	GGCAACAAACAGGAAGTTCAC	0.536
19433	GCAACAAACAGGAAGTTCACG	0.337
19434	AAACAGGAAGTTCACGCCTGA	0.911
19435	AGGAAGTTCACGCCTGAGTCC	0.731
19436	GAAGTTCACGCCTGAGTCCTC	0.704
19437	TTCACGCCTGAGTCCTCACCA	0.894
19438	TCACGCCTGAGTCCTCACCAT	0.946
19439	CACGCCTGAGTCCTCACCATC	0.698
[truncated: 431 more rows]
