# Supplementary material for: Improving model predictions for RNA interference activities that use support vector machine regression by combining and filtering features
Source: BMC Bioinformatics. 2007 Jun 6;8:182. doi: 10.1186/1471-2105-8-182 (PMC1906837; doi:10.1186/1471-2105-8-182)
Supplement: Additional file 7 — seq2svm_0.3. An GNU platform deployable GPL code base for performing SVM modeling on small RNA sequences, with examples. Deploy by unzipping, untarring, and building with configure and make. See the included readme files. Updated versions will be available at . [file 1471-2105-8-182-S7.gz › seq2svm/examples/NBT_23_p995_2005_S3.txt]

>Hs_TC10_(BD135193) 
CTTCCTTGTTTGGTCTGCTGTGGATCTGCCTTATTGCATATGCCATGCATCAGATAATGGATGCAT 
CAGATAATGGTGTTAGACAAAGCTTCATTGTGAACAACCTAATGCATTTTAGAGAAACAATCTC 
ATCACATTTTTTCTAGCCTTTCCTACATTTAAACTTGCTGTTGCCCAAATTATAATTTTTTAAATGT 
CTTTGGTGGGCTTCTGTTAATTCACATGACTTGAGCTTATAGCTATGTCTACTGCACAGATTGGG 
TAATGGAACACTAAACTTTTATACTTGAAAATGACAGCCTTAAATGCTCATATCAGTCACAAATC 
TAGGATGTACTGTCTTGTTGTATGTGAGCTTTGTAGAGATTTTTAAAAATATAAGCATCACCTTC 
CCATTGAAGAGTGGAGAGAGTCTACTGGATGACTGGCCAGGAACTTTCTCTCTGAATCGGACAT 
TTGGATGTCTTCTTTCTTCCAAGAAATGGTGGTTCACATTAAAGTATCATGGCCTTATGTATGCTC 
AAATGGAATCTTATGTAACTTTCTTATTTAATTTTGGTCTGCTTATTTTTAGATAAAATTGAAAG 
GAATTGTATAAATCAATTAACATATTAGCTGAGTTG 
>Hs_CDC34_(NM_004359) 
CAAGGGGCTGCAGGAAGAGCCGGTCGAGGGATTCCGCGTGACACTGGTGGACGAGGGCGATCT 
ATACAACTGGGAGGTGGCCATCTTCGGGCCCCCCAACACCTACTACGAGGGCGGCTACTTCAAGG 
CGCGCCTCAAGTTCCCCATCGACTACCCATACTCTCCACCAGCCTTTCGGTTCCTGACCAAGATGT 
GGCACCCTAACATCTACGAGACGGGGGACGTGTGTATCTCCATCCTCCACCCGCCGGTGGACGAC 
CCCCAGAGCGGGGAGCTGCCCTCAGAGAGGTGGAACCCCACGCAGAACGTCAGGACCATTCTCC 
TGAGTGTGATCTCCCTCCTGAACGAGCCCAACACCTTCTCGCCCGCAAACGTGGACGCCTCCGTGA 
TGTACAGGAAGTGGAAAGAGAGCAAGGGGAAGGATCGGGAGTACACAGACATCATCCGGAAG 
CAGGTCCTGGGGACCAAGGTGGACGCGGAGCGTGACGGCGTGAAGGTGCCCACCACGCTGGCCG 
AGTACTGCGTGAAGACCAAGGCGCCGGCGCCCGACGAGGGCTCAGACCTCTTCTACGACGACTA 
CTACGGGACGGCGAGGTGGAGGAGGAGG 
>Hs_UBE2D3_(NM_003340) 
TCCAGCACAATGTTCTGCAGGTCCAGTTGGGGATGATATGTTTCATTGGCAAGCCACAATTATGG 
GACCTAATGACAGCCCATATCAAGGCGGTGTATTCTTTTTGACAATTCATTTTCCTACAGACTACC 
CCTTCAAACCACCTAAGGTTGCATTTACAACAAGAATTTATCATCCAAATATTAACAGTAATGGC 
AGCATTTGTCTCGATATTCTAAGATCACAGTGGTCGCCTGCTTTAACAATTTCTAAAGTTCTTTTA 
TCCATTTGTTCACTGCTATGTGATCCAAACCCAGATGACCCCCTAGTGCCAGAGATTGCACGGAT 
CTATAAAACAGACAGAG 
>Hs_UBE2B_(NM_003337) 
CTCATGCGGGATTTCAAGCGGTTACAAGAGGACCCACCTGTGGGTGTCAGTGGCGCACCATCTG 
AAAACAACATCATGCAGTGGAATGCAGTTATATTTGGACCAGAAGGGACACCTTTTGAAGATG 
GTACTTTTAAACTAGTAATAGAATTTTCTGAAGAATATCCAAATAAACCACCAACTGTTAGGTTT 
TTATCCAAAATGTTTCATCCAAATGTGTATGCTGATGGTAGCATATGTTTAGATATCCTTCAGAA 
TCGATGGAGTCCAACATATGATGTATCTTCTATCTTAACATCAATTCAGTCTCTGCTGGATGAAC 
CGAATCCTAACAGTCCAGCCAATAGCCAGGCAGCACAGCTTTATCAGGAAAACAAACGAGAATA 
TGAGAAAAGAGTTTCGGCCATTGTTGAACAAAGC 
>Hs_UBE2M_(NM_003969) 
CAGCAGAAGAAGGAGGAGGAGTCGGCGGGCGGCACCAAGGGCAGCAGCAAGAAGGCGTCGGC 
GGCGCAGCTGCGGATCCAGAAGGACATAAACGAGCTGAACCTGCCCAAGACGTGTGATATCAGC 
TTCTCAGATCCAGACGACCTCCTCAACTTCAAGCTGGTCATCTGTCCTGATGAGGGCTTCTACAAG 
AGTGGGAAGTTTGTGTTCAGTTTTAAGGTGGGCCAGGGTTACCCGCATGATCCCCCCAAGGTGA 
AGTGTGAGACAATGGTCTATCACCCCAACATTGACCTCGAGGGCAACGTCTGCCTCAACATCCTC 
AGAGAGGACTGGAAGCCAGTCCTTACGATAAACTCCATAATTTATGGCCTGCAGTATCTCTTCTT 
GGAGCCCAACCCCGAGGACCCACTGAACAAGGAGGCCGCAGAGGTCCTGCAGAACAACCGGCG 
GCTGTTTGAGCAGAACGTGCAGCGCTCCATGCGGGGTGGCTACATCGGCTCCACCTACTTTG 
>Hs_C6orf110_(XM_371822) 
AGGAATATGTGGCTTCAGCTATGCACGGGGACAGCCATGACCGGTATGAGCGTCTCACCTCTGTC 
TCCAGCTCCGTTGACTTTGACCAAAGGGACAATGGTTTCTTCCTGGCTGACAGCCATCTTCAGGA 
TAAAGGATGATGAGATCCGGGACAAATGTGGGGGCGATGCCGTGCACTACCTGTCCTTTCAGCG 
GCACATCATCGGGCTGCTGGTGGTTGTGGGCGTCCTCTCCGTAGGCATCGTGCTGCCTGTCAACTT 
CTCAGGGGACCTGCTGGAGAACAATGCCTACAGCTTTGGGAGAACCACCATTGCCAACTTGAAA 
TCAGGGAACAACCTGCTATGGCTGCACACCTCCTTCGCCTTCCTGTATCTGCTGCTCACCGTCTAC 
AGCATGCGTAGACACACCTCCAAGATGCGCTACAAGGAGGATGATCTGGTGAAGCGGACCCTCT 
TCATCAATGGAATCTCCAAATATGCAGAGTCAGAAAAGATCAAGAAGCATTTTGAGGAAGCCT 
ACCCCAACTGCACAGTTCTCGAAGCCCGCCCGTGTTACAACGTGGCTCGCCTAATGTTCCTCGATG 
CAGAGAGGAAGAAGGCCGAGCGGGGAAAGCTGTACTTCACAAACCTCCAGAGCAAGGAGAAC 
GTGCCTACCATGATCAACCCCAAGCCCTGTGGCCACCTCTGCTGCTGTGTGGTGCGAGGCTGTGA 
GCAGGTGGAGGCCATTGAGTACTACACAAAGCTGGAGCAGAAGCTGAAGGAAGACTACAAGCG 
GGAGAAGGAGAAGGTGAATGAGAAGCCTCTTGGCATGGCCTTTGTCACCTTCCACAATGAGACT 
ATCACCGCCATCATCCTGAAGGACTTCAACGTGTGTAAATGCCAGGGCTGCACCTGCCGTGGGGA 
GCCACGCCCCTCATCCTGCAGCGAGTCCCTGCACATCTCCAACTGGACCGTGTCCTATGCCCCTGA 
CCCTCAGAACATCTACTGGGAGCACCTCTCCATCCGAGGCTTCATCTGGTGGCTGCGCTGCCTGGT 
CATCAATGTCGTCCTCTTCATCCTCCTCTTCTTCCTCACCACTCCAGCCATCATCATCACCACCATGG 
ACAAGTTCAACGTCACCAAGCCTGTGGAGTACCTCAACAACCCCATCATCACCCAGTTCTTCCCCA 
CCCTGCTGCTGTGGTGCTTCTCGGCCCTCCTTCCCACCATCGTCTACTACTCAGCCTTCTTTGAAGC 
CCACTGGACACGCTCTGGGGAGAACAGGACAACCATGCACAAGTGCTACACTTTCCTCATCTTCA 
TGGTGCTGCTCCTACCCTCGCTGGGACTGAGCAGCCTGGACCTCTTCTTCCGCTGGCTCTTTGATA 
AGAAATTCTTGGCTGAGGCAGCTATTCGGTTTGAGTGTGTGTTCCTGCCCGACAACGGCGCCTTC 
TTCGTGAACTACGTCATTGCCTCAGCCTTTATCGGCAACGCCATGGACCTGCTGCGCATCCCAGGC 
CTGCTCATGTACATGATCCGGCTCTGCCTGGCGCGCTCGGCCGCCGAGAGGCGCAACGTGAAGCG 
GCATCAGGCCTACGAGTTCCAGTTTGGCGCAGCCTACGCCTGGATGATGTGCGTCTTCACGGTGG 
TCATGACCTACAGTATCACCTGCCCCATCATCGTGCCCTTCGGGCTCATGTACATGCTGCTGAAGC 
ACCTGGTAGACAGGTACAATCTCTACTACGCCTACCTGCCGGCCAAGCTGGACAAGAAGATCCAC 
TCGGGGGCTGTGAACCAGGTGGTGGCCGCGCCCATCCTCTGCCTCTTCTGGCTGCTCTTCTTTTCC 
ACCATGCGCACGGGGTTCCTAGCTCCCACGTCTATGTTCACATTTGTGGTCCTGGTCATCACCATC 
GTCATCTGTCTCTGCCACGTCTGCTTTGGACACTTCAAATACCTCAGTGCCCACAACTACAAGATT 
GAGCACACGGAGACAGATACTGTGGACCCCAGAAGCAATGGACGGCCCCCCACTGCTGCTGCTG 
TCCCCAAATCTGCGAAATACATCGCTCAGGTGCTGCAGGACTCAGAGGTGGACGGGGATGGGGA 
TGGGGCTCCTGGGAGCTCAGGGGATGAGCCCCCATCATCCTCATCCCAAGATGAGGAGTTGCTG 
ATGCCACCCGACGCCCTCACGGACACAGACTTCCAGTC 
>Hs_CD81P3_(AY044845) 
ATGAGGGGCAGGAGCTGGCACTGGGCTGCCTGGCGAGGACAAGCACACAGAAGCACACACACC 
TGGCAGTGTCCTTTGGGCGATCTGTGCCCGAGGCACCAGTTGGGCGGTCAACTCTGCAGGAAGT 
GGTGGGAATCCGGTCAGACTTGGCCGTGGAGGCTGGAGCTCCCTATGCTGAGCGATTGGCTGCA 
GGGGAGCTTCGTCTGGGCAAGGAAGGGACCGATCGGTACCGCATGGTAGTAGGGGGTGCCCAG 
GCAGGGGACGCAGGCACCTACCACTGCACTGCCGCTGAGTGGATTCAGGATCCTGATGGCAGCT 
GGGCCCAGATTGCAGAGAAAAGGGCCGTCCTGGCCCACGTGGATGTGCAGACGCTGTCCAGCCA 
GCTGGCAGTGACAGTGGGGCCTGGTGAACGTCGGATCGGCCCAGGGGAGCCCTTGGAACTGCTG 
TGCAATGTGTCAGGGGCACTTCCCCCAGCAGGCCGTCATGCTGCATACTCTGTAGGTTGGGAGAT 
GGCACCTGCGGGGGCACCTGGGCCCGGCCGCCTGGTAGCCCAGCTGGACACAGAGGGTGTGGGC 
AGCCTGGGCCCTGGCTATGAGGGCCGACACATTGCCATGGAGAAGGTGGCATCCAGAACATACC 
GGCTACGGCTAGAGGCTGCCAGGCCTGGTGATGCGGGCACCTACCGCTGCCTCGCCAAAGCCTAT 
GTTCGAGGGTCTGGGACCCGGCTTCGTGAAGCAGCCAGTGCCCGTTCCCGGCCTCTCCCTGTACAT 
GTGCGGGAGGAAGGTGAGAGGGGGCTGGGCCCTGGACGGGGTTCGAGGATTGTCAACCCCTTT 
TCCTTCTGTTTCCATGACCCCTCCCTCTCCGTCAGCTGT 
>Hs_RAB6IP1_(NM_015213) 
TCGCCGACTACTTTGTCATCTGCGGACTGGACACGGAGACCGGGCTGGAGCCGGACGAGCTGTC 
GGCATTATGCCAGTACATACAGGCTTCTAAAGCCAGGGATGGTGCCAGCCCTTTCATTTCAAGTA 
CGACTGAAGGAGAAAATTTTGAGCAGACACCATTGAGAAGAACATTCAAATCTAAGGTCCTTGC 
ACGATATCCTGAGAACGTAGAATGGAATCCCTTTGACCAAGATGCAGTAGGAATGCTATGTATG 
CCGAAAGGGCTGGCATTCAAGACCCAGGCTGATCCCAGGGAGCCCCAATTCCATGCCTTTATTAT 
CACAAGGGAGGATGGCTCTCGGACATTTGGGTTTGCCCTCACATTTTATGAAGAGGTGACTAGC 
AAGCAGATCTGCAGTGCAATGCAGACCCTCTACCACATGCACAATGCTGAGTATGATGTCCTACA 
TGCTCCCCCTGCTGATGACAGAGACCAGAGCAGCATGGAGGATGGTGAAGACACTCCTGTGACC 
AAACTGCAGCGCTTCAACTCCTATGACATTAGCCGGGACACTCTCTACGTCTCTAAGTGCATCTGC 
CTCATCACACCCATGTCTTTCATGAAGGCATGTCGGAGCGTGCTGGAGCAACTCCACCAGGCAGT 
CACTTCACCTCAGCCCCCTCCACTGCCCCTTGAGAGCTACATATACAACGTACTCTACGAGGTGCC 
GCTCCCACCTCCTGGCCGGTCCTTGAAGTTTTCTGGGGTCTATGGGCCAATAATCTGCCAGAGACC 
AAGTACCAATGAGCTTCCCCTATTTGACTTTCCTGTCAAAGAGGTTTTTGAACTGCTCGGGGTGG 
AGAATGTGTTTCAGCTTTTTACTTGTGCCCTTCTGGAGTTTCAAATCCTGCTCTACTCACAGCATT 
ACCAGAGACTGATGACTGTGGCGGAGACGATTACAGCTCTCATGTTTCCTTTCCAGTGGCAGCAT 
GTCTATGTCCCTATTCTCCCAGCTTCTCTCCTGCATTTCTTAGATGCTCCTGTTCCATACCTGATGG 
GTTTGCATTCCAATGGCCTGGATGACCGGTCAAAGCTGGAGCTGCCTCAAGAGGCTAACCTCTGC 
TTTGTGGACATTGACAACCACTTCATTGAGTTGCCAGAGGACTTGCCACAGTTCCCCAACAAATT 
GGAGTTTGTCCAGGAAGTCTCTGAGATTCTCATGGCATTTGGAATTCCCCCTGAAGGGAATCTTC 
ATTGCAGTGAGAGTGCCTCCAAGCTGAAGAGGCTGCGGGCCTCTGAGCTTGTCTCGGACAAGAG 
GAATGGGAACATTGCTGGCTCCCCTTTGCATTCCTACGAGCTTCTTAAGGAGAATGAAACTATTG 
CCCGGCTGCAAGCCTTGGTCAAGAGAACTGGGGTGAGCCTGGAAAAGTTGGAAGTGCGTGAAG 
ACCCCAGCAGCAATAAGGATCTCAAAGTTCAGTGTGATGAAGAAGAACTCAGGATTTACCAGCT 
AAACATTCAGATCCGGGAAGTTTTTGCAAATCGTTTCACTCAGATGTTTGCAGATTATGAGGCGT 
TTGTCATCCAACCCAGCCAGGATAAGGAATCCTGGTTTACCAACAGGGAGCAAATGCAAAACTT 
TGATAAAGCATCTTTTCTGTCAGATCAGCCTGAGCCCTACCTGCCCTTCCTCTCAAGATTCCTGGA 
GACCCAGATGTTTGCATCTTTCATTGACAACAAAATAATGTGTCATGATGATGATGATAAAGAC 
CCTGTACTCCGGGTATTTGATTCCCGAGTTGACAAGATCAGGCTGTTGAATGTTCGGACACCTAC 
TCTCCGTACATCCATGTACCAGAAGTGTACCACTGTGGATGAAGCAGAGAAAGCAATTGAGCTG 
CGTCTGGCAAAAATTGACCATACTGCAATTCACCCACATTTACTTGACATGAAGATTGGACAAG 
GGAAATATGAGCCGGGCTTCTTCCCTAAGCTGCAGTCTGATGTACTTTCCACTGGGCCAGCCAGC 
AACAAGTGGACGAAAAGGAATGCCCCTGCCCAGTGGAGGCGGAAAGATCGGCAGAAGCAGCAC 
ACAGAACACCTGCGTTTAGATAATGACCAGAGGGAGAAGTACATCCAGGAAGCCAGGACTATG 
GGCAGCACTATCCGCCAGCCCAAACTGTCCAACCTCTCTCCATCAGTGATTGCCCAGACCAATTGG 
AAGTTTGTAGAGGGCCTGCTGAAGGAATGCCGCAATAAGACCAAGAGGATGCTGGTGGAAAAG 
ATGGGCCGAGAAGCTGTGGAGCTAGGGCATGGGGAGGTGAACATCACAGGGGTGGAAGAGAA 
CACCCTGATTGCCAGCCTTTGTGATCTCCTGGAAAGGATCTGGAGTCATGGACTACAAGTGAAAC 
AGGGGAAATCAGCCTTATGGTCCCACCTGTTACATTATCAGGACAACCGGCAGAGAAAACTCAC 
ATCAGGAAGCCTCAGTACCTCAGGAATACTTCTTGATTCAGAACGTAGGAAGTCTGATGCCAGC 
TCACTCATGCCTCCCCTGAGGATCTCCCTGATTCAGGATATGAGGCACATCCAGAACATCGGGGA 
AATCAAGACTGATGTGGGAAAGGCCAGAGCATGGGTGCGACTGTCCATGGAAAAAAAGTTACT 
TTCCAGACACCTGAAGCAGCTCCTCTCAGACCATGAGCTCACCAAAAAGTTATATAAGCGCTATG 
CCTTCCTGCGCTGTGATGACGAGAAGGAGCAGTTCCTCTATCACCTCCTGTCTTTCAATGCCGTCG 
ATTACTTTTGCTTCACCAATGTCTTCACAACTATCCTGATCCCGTACCACATTCTGATCGTACCAA 
GCAAGAAGCTGGGGGGCTCCATGTTCACTGCCAACCCATGGATCTGTATATCAGGAGAATTGGG 
TGAGACACAGATCATGCAGATTCCCAGGAATGTGCTAGAGATGACCTTCGAGTGCCAGAACTTG 
GGGAAGCTTACTACTGTCCAGATTGGCCATGATAACTCTGGGCTGTATGCCAAATGGCTGGTGG 
AGTATGTGATGGTCAGGAATGAGATCACAGGACATACCTACAAGTTCCCGTGTGGCCGGTGGTT 
AGGGAAGGGCATGGATGATGGAAGCCTGGAGCGGATCCTAGTTGGGGAGCTGCTCACATCCCA 
GCCTGAGGTGGATGAGAGGCCATGCCGGACCCCGCCGCTGCAGCAGTCCCCCAGTGTCATCCGGA 
GGCTTGTTACCATCTCACCCAACAACAAGCCCAAGCTGAACACTGGGCAGATCCAGGAGTCCATC 
GGGGAGGCAGTCAATGGCATTGTGAAGCACTTCCATAAGCCTGAGAAAGAGCGAGGCAGTCTG 
ACGCTGTTGCTCTGTGGAGAGTGTGGCCTTGTCTCGGCCTTGGAACAGGCTTTCCAGCATGGATT 
TAAATCGCCCCGGCTCTTCAAAAATGTCTTCATTTGGGATTTCCTGGAAAAAGCACAAACCTATT 
ATGAGACATTAGAGAAGAATGAAGTAGTCCCTGAGGAAAACTGGCATACAAGAGCCCGGAACT 
TCTGCCGATTTGTCACTGCAATCAACAATACTCCCCGGAACATCGGCAAGGATGGCAAGTTTCAG 
ATGCTGGTGTGCTTGGGAGCCAGAGATCACCTCCTACACCACTGGATTGCCCTGCTGGCTGACTG 
CCCCATCACTGCACACATGTATGAGGATGTGGCACTGATCAAAGACCATACACTTGTCAATTCCT 
TGATTCGTGTGCTGCAGACATTGCAGGAGTTCAACATCAC 
>Hs_UBE2L3_(NM_003347) 
TGGGATGAAAAACTTCCGTAACATCCAGGTTGATGAAGCTAATTTATTGACTTGGCAAGGGCTT 
ATTGTTCCTGACAACCCTCCATATGATAAGGGAGCCTTCAGAATCGAAATCAACTTTCCAGCAGA 
GTACCCATTCAAACCACCGAAGATCACATTTAAAACAAAGATCTATCACCCAAACATCGACGAA 
AAGGGGCAGGTCTGTCTGCCAGTAATTAGTGCCGAAAACTGGAAGCCAGCAACCAAAACCGACC 
AAGTAATCCAGTCCCTCATAGCACTGGTGAATGACCCCCAGCCTGAGCACCCGCTTCGGGCTGAC 
CTAGCTGAAGAATACTCTAAGGACCGTAAAAAATTCTGTA 
>Hs_UBE2H_(NM_003344) 
GCTCATCGAGAGTAAACATGAGGTTACGATCCTGGGAGGACTTAATGAATTTGTAGTGAAGTTT 
TATGGACCACAAGGAACACCATATGAAGGCGGAGTATGGAAAGTTAGAGTGGACCTACCTGAT 
AAATACCCTTTCAAATCTCCATCTATAGGATTCATGAATAAAATTTTCCATCCCAACATTGATGA 
AGCGTCAGGAACTGTGTGTCTAGATGTAATTAATCAAACTTGGACAGCTCTCTATGATCTTACCA 
ATATATTTGAGTCCTTCCTGCCTCAGTTATTGGCCTATCCTAACCCCATAGATCCTCTCAATGGTG 
ACGCTGCAGCCATGTACCTCCACCGACCAGAAGAATACAAGCAGAAAATTAAAGAGTACATCCA 
GAAATACGCCACGGAGGAGGCGCTGAAAGAACAGGAAGAGGGTACCGGGGACAGCTCATCGG 
>Hs_UBE2I_(NM_003345) 
GAAAGACCACCCATTTGGTTTCGTGGCTGTCCCAACAAAAAATCCCGATGGCACGATGAACCTCA 
TGAACTGGGAGTGCGCCATTCCAGGAAAGAAAGGGACTCCGTGGGAAGGAGGCTTGTTTAAAC 
TACGGATGCTTTTCAAAGATGATTATCCATCTTCGCCACCAAAATGTAAATTCGAACCACCATTA 
TTTCACCCGAATGTGTACCCTTCGGGGACAGTGTGCCTGTCCATCTTAGAGGAGGACAAGGACTG 
GAGGCCAGCCATCACAATCAAACAGATCCTATTAGGAATACAGGAACTTCTAAATGAACCAAAT 
ATCCAAGACCCAGCTCAAGCAGAGGCCTACACGATTTACTGCCAAAACAGAG 
>Hs_UBE2S_(NM_014501) 
CAAGGAGGTGACGACACTGACCGCAGACCCACCCGATGGCATCAAGGTCTTTCCCAACGAGGAG 
GACCTCACCGACCTCCAGGTCACCATCGAGGGCCCTGAGGGGACCCCATATGCTGGAGGTCTGTT 
CCGCATGAAACTCCTGCTGGGGAAGGACTTCCCTGCCTCCCCACCCAAGGGCTACTTCCTGACCAA 
GATCTTCCACCCGAACGTGGGCGCCAATGGCGAGATCTGCGTCAACGTGCTCAAGAGGGACTGG 
ACGGCTGAGCTGGGCATCCGACACGTACTGCTGACCATCAAGTGCCTGCTGATCCACCCTAACCC 
CGAGTCTGCACTCAACGAGGAGGCGGGCCGCCTGCTCTTGGAGAACTACGAGGAGTATGCAGCT 
CGGGCCCGTCTGCTCACAGAGATCCACGGGGGCGCCGGCGGGCCCAGCGGCAGGGCCGAAGCCG 
GTCGGGCCCTGGCCAGTGGCACTGAAGCTTCCTCCACCGACCCTGGGGCCCCAGGGGGCCCGGGA 
GGGGCTGAGGGTCCCATGGCCAAGAAGCATGCTGGCGAGCGCGATAAGAAGCTGGCGG 
>Hs_UBE2L6_(NM_004223) 
GCCTCCCCCATACCTGCGGAACCTGTCCAGCGATGATGCCAATGTCCTGGTGTGGCACGCTCTCCT 
CCTACCCGACCAACCTCCCTACCACCTGAAAGCCTTCAACCTGCGCATCAGCTTCCCGCCGGAGTA 
TCCGTTCAAGCCTCCCATGATCAAATTCACAACCAAGATCTACCACCCCAACGTGGACGAGAACG 
GACAGATTTGCCTGCCCATCATCAGCAGTGAGAACTGGAAGCCTTGCACCAAGACTTGCCAAGTC 
CTGGAGGCCCTCAATGTGCTGGTGAATAGACCGAATATCAGGGAGCCCCTGCGGATGGACCTCG 
CTGACCTGCTGACACAGAATCCGGAGCTGTTCAGAAAGAATGCCGAAGAGTTCACCCTCCGATTC 
GGAGTG 
>Hs_Ufc1_(NM_016406) 
GACTAACGCCGGACCCCGAGATCGTGAGTTGTGGGTGCAGCGACTGAAGGAGGAATATCAGTCC 
CTTATCCGGTATGTGGAGAACAACAAGAATGCTGACAACGATTGGTTCCGACTGGAGTCCAACA 
AGGAAGGAACTCGGTGGTTTGGAAAATGCTGGTATATCCATGACCTCCTGAAATATGAGTTTGA 
CATCGAGTTTGACATTCCTATCACATATCCTACTACTGCCCCAGAAATTGCAGTTCCTGAGCTGGA 
TGGAAAGACAGCAAAGATGTACAGGGGTGGCAAAATATGCCTGACGGATCATTTCAAACCTTT 
GTGGGCCAGGAATGTGCCCAAATTTGGACTAGCTCATCTCATGGCTCTGGGGCTGGGTCCATGGC 
TGGCAGTGGAAATCCCTGATCTGATTCAGAAGGGCGTCATCCAACACAAAGAGAAATGCAACCA 
>Hs_HSPC150_(NM_014176) 
GCCACCCCCAGGCATCACATGTTGGCAAGATAAAGACCAAATGGATGACCTGCGAGCTCAAATA 
TTAGGTGGAGCCAACACACCTTATGAGAAAGGTGTTTTTAAGCTAGAAGTTATCATTCCTGAGA 
GGTACCCATTTGAACCTCCTCAGATCCGATTTCTCACTCCAATTTATCATCCAAACATTGATTCTG 
CTGGAAGGATTTGTCTGGATGTTCTCAAATTGCCACCAAAAGGTGCTTGGAGACCATCCCTCAAC 
ATCGCAACTGTGTTGACCTCTATTCAGCTGCTCATGTCAGAACCCAACCCTGATGACCCGCTCATG 
GCTGACATATCCTCAGAATTTAAATATAATAAGCCAGCCTTCCTCAAGAATGCCAGACAGTGGA 
CAGAGAAGCATGCAAGACAGAAACAAAAGGCTGATGAGGAAGAGATGCTTGATAATCTACCA 
GAGGCTGGTGACTCCAGAGTACACAACTCAACACAGAAAAGGAAGGCCAGTCAGCTAGTAGGC 
ATAGAAAAGAAATTT 
>Hs_FLJ11011_(NM_001001481) 
TGACCCACCTCCTGGAATGACCTTAAATGAGAAGAGTGTTCAAAATTCAATTACACAGTGGATT 
GTAGACATGGAAGGTGCACCAGGTACCTTATATGAAGGGGAAAAATTTCAACTTCTATTTAAAT 
TTAGTAGTCGATATCCTTTTGACTCTCCTCAGGTCATGTTTACTGGTGAAAATATTCCTGTTCATC 
CTCATGTTTATAGCAATGGTCATATCTGTTTATCCATTCTAACAGAAGACTGGTCCCCAGCGCTCT 
CAGTCCAATCAGTTTGTCTTAGCATTATTAGCATGCTTTCCAGCTGCAAGGAAAAGAGACGACCA 
CCGGATAATTCTTTTTATGTGCGAACATGTAACAAGAATCCAAAGAAAACAAAATGGTGGTATC 
AT 
>Hs_UBE2J1_(NM_016021) 
AGAAGCGGCAGAATTGAAAGATCCAACAGATCATTACCATGCGCAGCCTTTAGAGGATAACCTT 
TTTGAATGGCACTTCACGGTTAGAGGGCCCCCAGACTCCGATTTTGATGGAGGAGTTTATCACGG 
GCGGATAGTACTGCCACCAGAGTATCCCATGAAACCACCAAGCATTATTCTCCTAACGGCTAATG 
GTCGATTTGAAGTGGGCAAGAAAATCTGTTTGAGCATCTCAGGCCATCATCCTGAAACTTGGCA 
GCCTTCGTGGAGTATAAGGACAGCATTATTAGCCATCATTGGGTTTATGCCAACAAAAGGAGAG 
GGAGCCATAGGTTCTCTAGATTACACTCCTGAGGAAAGAAGAGCACTTGCCAAAAAATCACAAG 
ATTTCTGTTGTGAAGGATGTGGCTCTGCCATGAAGGATGTCCTGTTGCCTTTAAAATCTGGAAGC 
GATTCAAGCCAAGCTGACCAAGAAGCCAAAGAACTGGCTAGGCAAATAAGCTTTAAGGCAGAA 
GTCAATTCATCTGGAAAGACTATCTCTGAGTCAGACTTAAACCACTCTTTTTCACTAACTGATTTA 
CAAGATGATATACCTACAACATTCCAGGGTGCTACGGCCAGTACATCGTACGGACTCCAGAATTC 
CTCAGCAGCATCCTTTCATCAACCTACCCAACCTGTAGCTAAGAATACCTCCATGAGCCCTCGACA 
GCGCCGGGCCCAGCAGCAGAGTCAGAGAAGGTTGTCTACTTCACCAGATGTAATCCAGGGCCAC 
CAGCCAAGAGACAACCACACTGATCATGGTGGGTCAGCTGTACTGATTGTCATCCTGACTTTGGC 
ATTGGCAGCTCTTATATTCCGACGAATATATCTGGCAAACGAATACATATTT 
>Hs_HIP2_(NM_005339) 
GAAGAGCGAGGAGACGAGCAAAAATCAAATTAAAGTAGATCTTGTAGATGAGAATTTTACAG 
AATTAAGAGGAGAAATAGCAGGACCTCCAGACACACCATATGAAGGAGGAAGATACCAACTAG 
AGATAAAAATACCAGAAACATACCCATTTAATCCCCCTAAGGTCCGGTTTATCACTAAAATATG 
GCATCCTAATATTAGTTCCGTCACAGGGGCTATTTGTTTGGATATCCTGAAAGATCAATGGGCAG 
CTGCAATGACTCTCCGCACGGTATTATTGTCATTGCAAGCACTATTGGCAGCTGCAGAGCCAGAT 
GATCCACAGGATGCTGTAGTAGCAAATCAGTACAAACAAAATCCCGAAATGTTCAAACAGACA 
GCTCGAC
>Rn_P2rx2_(NM_053656) 
GACGCCTAAGGTGATCGTGGTGCGGAATCGGCGCCTGGGATTCGTGCACCGCATGGTGCAGCTT 
CTCATCCTGCTTTACTTCGTGTGGTACGTCTTCATCGTGCAGAAAAGCTACCAGGACAGCGAGAC 
CGGACCGGAGAGCTCCATCATCACCAAAGTCAAGGGGATCACCATGTCGGAAGACAAAGTGTG 
GGACGTGGAGGAATACGTAAAGCCCCCGGAGGGGGGCAGTGTAGTCAGCATCATCACCAGGAT 
CGAGGTTACCCCTTCCCAGACCTTGGGAACATGCCCAGAGAGCATGAGGGTTCACAGCTCTACCT 
GCCATTCAGACGACGACTGTATTGCCGGACAGCTGGACATGCAAGGCAATGGGATTCGCACAGG 
GCACTGTGTACCCTATTACCATGGGGACTCCAAGACCTGCGAGGTGTCAGCCTGGTGCCCGGTGG 
AGGATGGAACTTCTGACAACCATTTTCTGGGTAAAATGGCCCCAAATTTCACCATCCTCATCAAG 
AACAGCATCCACTACCCCAAGTTCAAGTTCTCAAAGGGCAACATTGCAAGCCAGAAGAGTGACT 
ACCTCAAGCATTGCACATTTGATCAGGACTCTGACCCATACTGTCCCATCTTCAGGCTGGGTTTCA 
TTGTTGAGAAGGCAGGAGAGAACTTCACAGAACTGGCACACAAGGGCGGTGTCATTGGAGTCA 
TCATCAACTGGAACTGTGACCTGGACTTGTCTGAATCAGAGTGCAACCCCAAATATTCTTTCCGG 
AGGCTCGACCCCAAGTATGACCCTGCCTCCTCAGGCTACAACTTCAGGTTTGCCAAGTATTACAA 
GATAAACGGCACTACCACCACTCGAACTCTCATCAAAGCCTATGGGATTCGAATCGATGTTATCG 
TGCATGGACAGGCAGGGAAATTCAGTCTCATTCCCACCATCATCAATCTGGCCACTGCTCTGACC 
TCCATCGGGGTGGGCTCCTTCCTGTGTGACTGGATTTTGTTAACGTTCATGAACAAAAACAAGCT 
CTACAGCCATAAGAAGTTCGACAAGGTGCGTACTCCAAAGCATCCCTCAAGTAGATGGCCTGTG 
ACCCTTGCCCTTGTCTTGGGCCAGATCCCTCCCCCACCTAGTCACTACTCCCAGGATCAGCCACCCA 
GCCCTCCATCAGGTGAAGGACCAACTTTGGGAGAAGGGGCAGAGCTACCACTGGCTGTCCAGTC 
TCCTCGGCCTTGCTCCATCTCTGCTCTGACTGAGCAGGTGGTGGACACACTTGGCCAGCATATGG 
GACAAAGACCTCCTGTCCCTGAGCCTT 
>Hs_UBE2N_(NM_003348) 
GCTGGCAGAACCAGTTCCTGGCATCAAAGCCGAACCAGATGAGAGCAACGCCCGTTATTTTCAT 
GTGGTCATTGCTGGCCCTCAGGATTCCCCCTTTGAGGGAGGGACTTTTAAACTTGAACTATTCCTT 
CCAGAAGAATACCCAATGGCAGCCCCTAAAGTACGTTTCATGACCAAAATTTATCATCCTAATGT 
AGACAAGTTGGGAAGAATATGTCTAGATATTTTGAAAGATAAGTGGTCCCCAGCACTGCAGATC 
CGCACAGTTCTGCTATCGATCCAGGCCTTGTTAAGTGCTCCCAATCCAGATGATCCATTAGCAAA 
TGATGTAGCGGAGCAGTGGAAGACCAACGAAGCCCAAGCCATAGAAACAGCTAGAGCATGGAC 
TAGGCTATATGCC 
>Hs_UBE2G1_(NM_003342) 
AGAACTCAACAAAAATCCAGTGGAAGGCTTTTCTGCAGGTTTAATAGATGACAATGATCTCTAC 
CGATGGGAAGTCCTTATTATTGGCCCTCCAGATACACTTTATGAAGGTGGTGTTTTTAAGGCTCA 
TCTTACTTTCCCAAAAGATTATCCCCTCCGACCTCCTAAAATGAAATTCATTACAGAAATCTGGCA 
CCCAAATGTTGATAAAAATGGTGATGTGTGCATTTCTATTCTTCATGAGCCTGGGGAAGATAAG 
TATGGTTATGAAAAGCCAGAGGAACGCTGGCTCCCTATCCACACTGTGGAAACCATCATGATTA 
GTGTCATTTCTATGCTGGCAGACCCTAATGGAGACTCACCTGCTAATGTTGATGCTGCGAAAGAA 
TGGAGGGAAGATAGAAATGGAGAATTTAAAAGAAAAGTTGCCCGCTGTGTAAGAAAAAGCCA 
AGAG 
>Hs_UBE2E3_(NM_006357) 
CAGCAGTGGCAGTTCAGATGCGGACCAGCGAGACCCAGCCGCTCCAGAGCCTGAAGAACAAGA 
GGAAAGAAAACCTTCTGCCACCCAGCAGAAGAAAAACACCAAACTCTCTAGCAAAACCACTGCT 
AAGTTATCCACTAGTGCTAAAAGAATTCAGAAGGAGCTAGCTGAAATAACCCTTGATCCTCCTCC 
TAATTGCAGTGCTGGGCCTAAAGGAGATAACATTTATGAATGGAGATCAACTATACTTGGTCCA 
CCGGGTTCTGTATATGAAGGTGGTGTGTTTTTTCTGGATATCACATTTTCATCAGATTATCCATTT 
AAGCCACCAAAGGTTACTTTCCGCACCAGAATCTATCACTGCAACATCAACAGTCAGGGAGTCAT 
CTGTCTGGACATCCTTAAAGACAACTGGAGTCCCGCTTTGACTATTTCAAAGGTTTTGCTGTCTAT 
TTGTTCCCTTTTGACAGACTGCAACCCTGCGGATCCTCTGGTTGGAAGCATAGCCACTCAGTATTT 
GACCAACAGAGCAGAACACGACAGGATAGCCAGACAGTGGACCAA 
>Hs_UBE2V1_(NM_021988) 
ACTGAGTGATGAAGGAAGACTTGAACCTAGAAAATTTCACTGCAAAGGAGTAAAAGTCCCTCG 
CAATTTCCGACTGTTGGAAGAACTCGAAGAAGGCCAGAAAGGAGTAGGAGATGGCACAGTTAG 
CTGGGGTCTAGAAGATGACGAAGACATGACACTTACAAGATGGACAGGGATGATAATTGGGCC 
TCCAAGAACAATTTATGAAAACCGAATATACAGCCTTAAAATAGAATGTGGACCTAAATACCCA 
GAAGCACCCCCCTTTGTAAGATTTGTAACAAAAATTAATATGAATGGAGTAAATAGTTCTAATG 
GAGTGGTGGACCCAAGAGCCATATCAGTGCTAGCAAAATGGCAGAATTCATATAGCATCAAAG 
TTGTCCTGCAAGAGCTTCGGCGCCTAATGATGTCTAAAGAAAATATGAAACTCCCTCAGCCGCCC 
GAAGGACAG 
>Rn_Fxyd6_(NM_022005) 
TGGTCGTTCGTGGTCGTTTCATTGTTCCTGTGAACTGTGTGCTTCCTCTCCCATGCCACCGTCAGCA 
CCTTGTGCCCTCCTGTGACCTCCATCTACTCTTGCTCTCTGGAGTCTCCCCGTCCCTGAGGAGCCCT 
TAGTCCCCTCTTTCTGGATTTAGGCTTGAGGGAGAGTTGTACCGAGGGCAGGAGTCCCCAGTGAT 
CCCGGGGCTGAGAAAGTTCGTACCCTCTTCACTGATGTTCCTTGTGGACTCTGAGAAGAAACTTG 
CTCCAGATTCCACCAGTTTAGAAGGTCCGTTTGCAGTTGGAGATTCAGATTGCCTCCCTTGAGGC 
GTCTGCCCTCCAGGCCTCCTTTTTCTTTTAGGGTGCCCACTTAGGAGTCCCAATCCGCCCCACCCTT 
TACAGAACACCCAGGAATTCTTGCCTCTGAGGAATGAGCTCCTTACTTAACTTCTGAGCAATATC 
CCCATAGGCTTTGGAGCCCTTCTGCCTTCATCCACCTTCCCTGCTTCTGAGACTTCCATCTCTAGCC 
CAATTCATCTGACAGAGGACTCCTTCCTTCTCTGAAGCTGGTCTGTGGCAGGAGATAGCCCAGGG 
GACAGGCAGCAGGCAGGGTGCCGGTGGCTCTGTCTCTCTGCCACATGGTGTGGAATCTGGCAGA 
CTACAGTTTCTTTCCCCTGCCTGTCAGGGGTCGGAGTGGAGAGGGCTGGAARGGTTCAGGGGCA 
GCGGGAGAGAGCAACAGGGTATGCACACCCGTGGATGCAAACGCCTACGGGAGTCAAAGGTCA 
CCAGAGTGGAAACTCACACCAGAGCCTGCCCCACCTGCCCATTGTGTTCCCTTGGAAACGAACCA 
AGCCA 
>Rn_Dcbld2_(NM_130419) 
ATCCATCAACTACCCACATACCTATCCTAACAGTACTGTGTGTAAATGGGAGATTCGAGTAAAG 
ACGGGAGAAAGAATTCGCATCAAGTTCGGTGACTTTGACATTGAAGATTCTGATTATTGTCACC 
TTAATTACCTGAAAATCTTTAATGGAATTGGAGTCAGCAGAACGGAAATAGGCAAGTACTGTG 
GTCTGGGTTTACAAATGAATCAGTCAATTGAGTCCAAAGGCAGTGAAATCACAGTGCTGTTCAT 
GAGTGGAATCCATGCTTCTGGTCGAGGATTTTTGGCTTCTTACTCAGTTATAGATAAACAAGATT 
TAATCACTTGTTTGGATACTGTATCTAATTTTTTGGAACCTGAGTTCAGTAAGTACTGCCCAGCT 
GGCTGTCTGCTGCCTTTTGCTGAAATATCTGGAACGATTCCTCATGGATATAGAGATTCTTCACC 
GCTGTGTATGGCTGGAATCCATGCAGGAGTAGTGTCAGATGTGCTGGGTGGCCAAATCAGCGTT 
GTGATTAGCAAAGGCACCCCATATTACGAAAGTTCTTTGGCCAACAATGTCACTTCCATGGTGGG 
ATACTTATCTACGAGTCTGTTTACATTTAAGACAAGTGGTTGCTATGGGACTCTAGGGATGGAG 
TCAGGTGTGATCGCCGATCCCCAGATAACAGCATCATCTGTACTGGAGTGGACTGACCACATGG 
GGCAGGAGAACAGCTGGAAACCCGAGAAGGCCAGGCTGAGAAAACCGGGGCCTCCCTGGGCTG 
CTTTTGCCACTGATGAGCATCAGTGGCTGCAAATTGACCTTAATAAGGAGAAGAAGATAACAGG 
CATCGTAACCACTGGATCTACCCTGATAGAGCACAATTACTATGTGTCTGCCTACAGAGTTCTGT 
ACAGTGACGATGGGCAGAAATGGACTGTGTACAGAGAGCCTGGTGCGGCTCAGGACAAGATAT 
TTCAAGGAAACAAAGATTATCACAAGGATGTTCGTAATAACTTTTTGCCACCAATTATTGCACGT 
TTCATTAGAGTGAACCCTGTCCAGTGGCAACAGAAAATTGCCATGAAAGTGGAATTGCTGGGAT 
GTCAGTTCACTCTGAAAGGTCGCCTTCCAAAGCTTACTCAACCTCCCCCACCTCGGAACAGCAATA 
ACCTCAAAAACACTACAGTTCATCCCAAACTAGGTCGTGCCCCTAAATTTACTCAAGCACTCCAA 
CCACGAAGTAGGAATGACCTTCCTCTGCTGCCGGCCCAGACAACTGCCACTCCTGATGTCAAAAA 
CACGACTGTGACTCCCAGTGTGACCAAAGATGTTGCACTGGCCGCCGTTCTGGTTCCTGTGCTGG 
TCATGGCCCTCACCACACTCATCCTCATTCTAGTGTGTGCTTGGCATTGGAGAAACAGAAAGAAA 
AAAGCCGAAGGCACCTATGATTTACCCCACTGGGATCGGGCAGGCTGGTGGAAAGGAGTGAAG 
CAGCTTCTCCCTGCCAAATCGGTGGAACACGAGGAGACGCCAGTGCGCTACAGCAA 
>Rn_TCAP_(XM_214061) 
TCCGAGGCAGAAAGTTGGAACAGCGGCGGAAGTTTTGAAGACTCGGCCCGAGCTCGGTCACTGA 
GTGTCGTGCAGACAAGCAAAGCAGCGGAGATGCGGCCCCTGGACGCAGTGGAGCTGGCGGAGC 
CCGAGGAGGTGGAGGTGCTGGAGCCGGAGGAGGACTTCGAGCAGTTTCTGCTGCCCGTCATCCA 
CGAGATGCGCGAGGACATCGCGTCGCTGACGCGCGAGCGCGGACGCGCGCCCGTGCGCAACCGG 
GGCAAGCTGTGGGAGATGGACAATATGCTGATCCAGATCAAGACGCAGGTAGAGGCCTCTGAG 
GAGAGCGCTCTCAACCACCTGCAGGGCGCGGGCGGCGCCGAGCCCCGCGGCCCCAGGGCGGAGA 
AGGCCGACGAGAAGGCGCAGGAGATGGCGAAGATGGCCGAGATGCTGGTGCAGCTCGTGCGGC 
GGATAGAGAAGAGCGAGTCTTCGTGAGCCGTCCGCGGTTTCCAGCCAATGGATTCTGGTTGAGT 
GATGGCGATTGGCTGACATGACACCCTGGAGAAGCTGAAACCAGAGAGCCTTTGTTTTCCTTTTT 
TCTTTCTTTATTTTTTTTTCTTTTCCCCTCTGTCTTCACTCTGTTCTCACTGACACTACGTTTCTGCTA 
TGGTCTGCGGNTGACGACCTCGATATGAGTTTTTGATTATTCAGTGGTTCCTTTTTTTTTGTTTGN 
TTGGGGAAAATAACTTTGATTTGGAAAATGCGCTCACATACGGGAATTAAGGCCTAGATTGTAA 
GCCTGTGCCAGTGAATAACGTTCATTCCTGGCTTTGGTGTGTTCCTGAATTTGAGGTGCTTTGCTC 
TTTCTTGGGTGACCTGATAGCTCCCTGAACTTTGGGTCCCTGTGACACTGAGACTTGGAGTTGGA 
GCTCACCGCCTCTGAAAGTTCTGAAGAAGCTGCGTTAATTCTAGAAGAGGACTCCATGCAGCAA 
TGGCAGAAGAAGGGCCCAGACTTCATCTGGGACTGTGGATGGGCCTTACACGGCTAGGACTGAT 
GACCTGGGAGAAGGGTCGGAGGATTGTATTGTTTCTATGGGGGGACTTTAATTTCTGTGTGAGA 
CCAAAGGAGGAGAGATGTATTTTGTGCAAATTTTAAATTTTATGTGCTACACTATCTATTATAAC 
CTGCCTGATGAGTTTGTTGGGACAGCCTAACTCATTTTTAAATGAAACGGAACCCGGTATGGGA 
GATGAGGTCTTGTTCGTCTGTACAAGTTGGTATCCCCATATATTTGAGGAGATCCTGGGCGTAAA 
ATGAAAGATCCTTGCAATACCCTTTGTGTACTGAGAAGGAAAACCTGCAATGGACCCAAAACTT 
CAAGGAAGAGGCGTCTTCAAGGTTCATATGTAGTCAAGCTATAAATGTGTGGCAGACCTGATAA 
GCATTTGAGGTCAAAACCCTTACCATGTTGAAAACAAAATCTTACATGTTAATAAAAGTATCGT 
TTG 
>Rn_Cacng4_(NM_080692) 
CTTCGCCGCCTTCTCGCTCATGGCCATCGCCATCGGCACTGACTACTGGCTGTACTCCAGCGCGCA 
CATCTGCAACGGCACCAACCTGACCATGGACGACGGGCCCCCGCCCCGCCGCGCCCGCGGCGACC 
TCACCCATTCGGGACTGTGGCGGGTGTGTTGCATCGAAGGCATCTACAAGGGGCACTGCTTCCGG 
ATCAACCACTTCCCAGAGGACAACGATTATGACCACGACAGCTCCGAGTACCTCCTCCGCATTGT 
GCGAGCCTCCAGTGTCTTCCCCATCCTCAGCACCATTCTGCTCCTGCTTGGAGGGCTCTGCATCGG 
CGCTGGGAGGATCTACAGCCGCAAGAACAACATTGTCCTCAGTGCAGGAATCCTCTTTGTGGCTG 
CAGGCCTCAGTAATATCATCGGCATCATCGTCTACATTTCCAGCAACACGGGCGACCCCAGTGAC 
AAGCGTGACGAAGACAAGAAGAACCATTACAACTACGGCTGGTCTTTTTACTTTGGAGCCCTGT 
CGTTTATTGTGGCGGAGACCGTGGGCGTTCTGGCTGTAAACATTTACATTGAGAAAAACAAAGA 
GTTGAGGTTTAAGACCAAGCGGGAGTTCCTCAAGGCCTCTTCCTCCTCTCCTTACTCCAGGATGCC 
GAGTTACAGGTACCGGCGACGGCGCTCCAGGTCCAGTTCGAGGTCCACTGAGGCCTCACCCTCTA 
GAGATGCCTCTCCTGTGGGCCTGAAGATCACGGGGGCCATTCCCATGGGTGAGCTGTCCATGTAC 
ACGCTGTCCAGAGAACCCCTCAAGGTGACCACAGCTGCCAGCTACAGTCCGGATCAGGATGCTG 
GCTTCCTACAGATGCATGACTTCTTCCAACAGGACCTAA 
>Rn_Cacnb1_(NM_017346) 
CACCTTCCCAAGAGATCCCTATGGAGGTCTTCGACCCCAGCCCACAGGGCAAATACAGCAAGAG 
GAAAGGGCGGTTCAAAAGGTCAGATGGGAGCACCTCCTCAGATACCACATCCAACAGCTTTGTC 
CGTCAGGGCTCAGCAGAGTCCTACACGAGCCGGCCGTCAGACTCCGACGTGTCCCTGGAGGAGG 
ACCGGGAAGCCTTAAGGAAGGAGGCAGAGCGCCAGGCCTTAGCCCAGCTCGAGAAAGCCAAGA 
CCAAACCAGTGGCCTTTGCTGTTCGGACAAATGTTGGCTACAATCCGTCTCCAGGAGATGAGGTG 
CCAGTGCAGGGAGTGGCCATCACCTTTGAGCCCAAGGACTTCCTGCACATCAAGGAGAAATACA 
ATAATGACTGGTGGATCGGGAGGCTGGTGAAGGAAGGCTGTGAGGTTGGTTTCATCCCCAGCCC 
TGTCAAACTGGACAGCCTTCGCCTGCTGCAGGAACAGACGCTGCGCCAAAACCGCCTCAGCTCCA 
GCAAGTCAGGTGACAACTCCAGTTCCAGTCTGGGAGATGTGGTGACTGGCACCCGCCGCCCCACA 
CCCCCCGCCAGTGCCAAACAGAAGCAGAAGTCGACAGAGCACGTGCCCCCCTATGACGTGGTGCC 
TTCCATGAGGCCCATCATCCTGGTGGGACCATCGCTCAAGGGCTATGAGGTAACTGACATGATGC 
AGAAGGCGTTGTTTGACTTCTTGAAGCATCGGTTTGATGGCAGGATTTCCATCACCCGGGTAACG 
GCTGACATTTCCCTGGCCAAGCGCTCGGTCCTCAACAACCCCAGCAAACACATTATCATCGAGCG 
CTCCAACACTCGCTCCAGCCTGGCTGAGGTACAGAGTGAAATCGAGCGGATCTTCGAGCTGGCCC 
GGACCTTGCAGCTGGTTGCCCTGGACGCCGACACCATCAACCACCCAGCCCAGCTCTCTAAAACCT 
CGCTGGCCCCCATCATTGTTTACATCAAGATCACATCCCCCAAGGTACTGCAGAGGCTCATCAAA 
TCCCGAGGGAAGTCTCAATCCAAACACCTCAATGTCCAAATAGCAGCCTCGGAGAAGCTGGCAC 
AGTGTCCCCCCGAAATGTTTGACATAATCCTGGACGAGAACCAATTGGAAGATGCCTGCGAGCA 
CCTGGCGGAGTACTTGGAAGCCTACTGGAAGGCCACACACCCGCCTAGCAGGACGCCACCCAATC 
CGCTGCTGAACCGCACCATGGCTACCGCCGCTCTGGCTGTCAGCCCTGCCCCCGTCTCCAACCTCCA 
GGGACCCTACCTTGTTTCCGGGGACCAGCCGCTGGACCGGGCCACTGGGGAGCATGCCAGTGTGC 
ACGAGTACCCCGGGGAGCTGGGCCAGCCCCCAGGCCTTTACCCCAGCAACCACCCACCTGGCCGG 
GCAGGCACCCTGTGGGCGCTATCCCGCCAAGACACCTTTGATGCTGACACCCCCGGGAGCCGAAA 
CTCTGTCTACACGGAGCCAGGAGACTCGTGTGTGGACATGGAGACAGACCCCTCAGAGGGCCCA 
GGGCCTGGAGACCCTGCAGGGGGAGGTACACCACCAGCTCGGCAGGGCTCCTGGGAAGAGGAG 
GAAGATTATGAGGAGGAGATGACCGACAACAGGAACCGGGGCCGGAATAAGGCCCGCTACTGT 
GCGGAGGGTGGTGGGCCGGTTCTGGGGCGCAATAAGAATGAGCTGGAGGGCTGGGGACAAGG 
CGTCTACATCCGCTGAGAGGCAGGGGCAGTTCTGGGAGAGAAGAGGCTCTGAACTCGGGGAGG 
GGAGGGCAGAGGGGCGCACCACCCAAGATGTGTCTTGCCT 
>Rn_Mmp7_(pos. 444-793)_(NM_012864) 
AATGTGGAGTATGCAAATCCCACTGNAACTTCAAGAGGGTTAGTTGGGGGACTGCAGACATCAT 
AATTGGCTTCGCAAGGGGAGATCACGGAGACAACTTCCCATTTGATGGGCCAGGAAACACTCTA 
GGCCATGCCTTTGCACCGGGGCCAGGCCTCGGCGGAGATGCTCACTTTGACAAGGATGAGTACT 
GGACGGATGGTGAGGACTCAGGCGTGAACTTCCTGTTTGTTGCCACTCATGAACTTGGCCACTCT 
CTGGGTCTGGGTCACTCTTCTGTTCCCAGTTCTGTGATGTACCCTACCTATCAAGGAGATCATTCA 
GAAGACTTCAGTCTTACAAAGGACGACA 
>Rn_Mmp7_(pos. 80-365)_(NM_012864) 
CAGGCTGCCTGGCCCTGCCACTGTCCCAGGAAGCCGGAGAAGTGACCGCACTTCAGTGGGAACA 
GGCGCAGAATTATCTTAGGAAATTTTACCTTCACGACTCTAAAACAAAGAAGGCCACCAGTGCA 
GTGGACAAACTGAGGGAAATGCAGAAGTTCTTCGGTTTGCCGGAGACTGGAAAGCTGTCCCCCC 
GTGTCATGGAGATAATGCAGAAGCCCAGGTGTGGAGTGCCAGATGTTGCAGAATTCTCACTAAT 
GCCAAACAGTCCTAAGTGGCATTCCAGAAC 
>Hs_SOST_(NM_025237) 
CTTCCGTGTAGTGGAGGGCCAGGGGTGGCAGGCGTTCAAGAATGATGCCACGGAAATCATCCCC 
GAGCTCGGAGAGTACCCCGAGCCTCCACCGGAGCTGGAGAACAACAAGACCATGAACCGGGCG 
GAGAACGGAGGGCGGCCTCCCCACCACCCCTTTGAGACCAAAGACGTGTCCGAGTACAGCTGCC 
GCGAGCTGCACTTCACCCGCTACGTGACCGATGGGCCGTGCCGCAGCGCCAAGCCGGTCACCGAG 
CTGGTGTGCTCCGGCCAGTGCGGCCCGGCGCGCCTGCTGCCCAACGCCATCGGCCGCGGCAAGTG 
GTGGCGACCTAGTGGGCCCGACTTCCGCTGCATCCCCGACCGCTACCGCGCGCAGCGCGTGCAGC 
TGCTGTGTCCCGGTGGTGAGGCGCCGCGCGCGCGCAAGGTGCGCCTGGTGGCCTCGTGCAAGTGC 
AAGCGCCTCACCCGCTTCCACAACCAGTCGGAGCTCAAGGACTTCGGGACCGAGGCCGCTCGGCC 
GCAGAAGGGCCGGAAGCCGCGGCCCC 
>Hs_NOG_(NM_005450) 
CGGCCGGCGGCCAGCACTATCTCCACATCCGCCCGGCACCCAGCGACAACCTGCCCCTGGTGGACC 
TCATCGAACACCCAGACCCTATCTTTGACCCCAAGGAAAAGGATCTGAACGAGACGCTGCTGCGC 
TCGCTGCTCGGGGGCCACTACGACCCAGGCTTCATGGCCACCTCGCCCCCCGAGGACCGGCCCGGC 
GGGGGCGGGGGTGCAGCTGGGGGCGCGGAGGACCTGGCGGAGCTGGACCAGCTGCTGCGGCAG 
CGGCCGTCGGGGGCCATGCCGAGCGAGATCAAAGGGCTAGAGTTCTCCGAGGGCTTGGCCCAGG 
GCAAGAAGCAGCGCCTAAGCAAGAAGCTGCGGAGGAAGTTACAGATGTGGCTGTGGTCGCAGA 
CATTCTGCCCCGTGCTGTACGCGTGGAACGACCTGGGCAGCCGCTTTTGGCCGCGCTACGTGAAG 
GTGGGCAGCTGCTTCAGTAAGCGCTCGTGCTCCGTGCCCGAGGGCATGGTGTGCAAGCCGTCCAA 
GTCCGTGCACCTCACGGTGCTGCGGTGGCGCTGTCAGCGGCGCGGGGGCCAGCGCTGCGGCT 
>Hs_UBE2C_(NM_007019) 
GGGACCATCCATGGAGCAGCTGGAACAGTATATGAAGACCTGAGGTATAAGCTCTCGCTAGAGT 
TCCCCAGTGGCTACCCTTACAATGCGCCCACAGTGAAGTTCCTCACGCCCTGCTATCACCCCAACG 
TGGACACCCAGGGTAACATATGCCTGGACATCCTGAAGGAAAAGTGGTCTGCCCTGTATGATGT 
CAGGACCATTCTGCTCTCCATCCAGAGCCTTCTAGGAGAACCCAACATTGATAGTCCCTTGAACA 
CACATGCTGCCGAGCTCTGGAAAAACCCCACAGCTTTTAAG 
>Hs_P2RX3_(NM_002559) 
ACCACCAAGTCGGTGGTTGTGAAGAGCTGGACCATCGGGATCATCAACCGAGTAGTTCAGCTTC 
TGATCATCTCCTACTTTGTAGGGTGGGTTTTCTTGCACGAGAAGGCTTACCAGGTACGGGACACA 
GCCATTGAGTCCTCGGTGGTAACCAAGGTGAAGGGCTCCGGACTCTACGCCAACAGAGTCATGG 
ATGTGTCTGATTACGTGACGCCACCTCAGGGCACCTCGGTCTTTGTCATCATCACCAAGATGATT 
GTTACTGAAAATCAGATGCAAGGATTCTGCCCAGAGAGTGAGGAGAAATACCGCTGTGTATCA 
GACAGCCAGTGCGGGCCTGAGCGCTTGCCAGGTGGGGGGATCCTCACTGGCCGCTGCGTGAACT 
ACAGCTCTGTGCTCCGGACCTGTGAGATCCAGGGCTGGTGCCCCACGGAGGTGGACACAGTGGA 
AACGCCCATCATGATGGAAGCTGAGAACTTCACTATTTTCATCAAGAACAGCATCCGTTTCCCCC 
TCTTCAACTTTGAGAAGGGAAACCTCCTTCCCAACCTGACAGCCAGGGACATGAAGACCTGCCGC 
TTCCACCCGGACAAGGACCCTTTCTGCCCCATCTTGCGGGTAGGGGACGTGGTCAAGTTTGCGGG 
GCAGGATTTTGCCAAACTGGCGCGCACGGGGGGAGTTCTGGGCATTAAGATCGGCTGGGTGTGC 
GACTTGGACAAGGCCTGGGACCAGTGCATCCCCAAATACTCCTTCACCCGGCTCGACAGCGTTTC 
TGAGAAAAGCAGCGTGTCCCCAGGCTACAACTTCAGGTTTGCCAAGTACTACAAAATGGAAAAT 
GGCAGTGAGTACCGCACCCTCCTGAAGGCTTTTGGCATCCGCTTCGACGTGCTGGTATACGGGAA 
TGCTGGCAAGTTCAACATCATCCCCACCATCATCAGCTCTGTGGCGGCCTTTACTTCTGTGGGAGT 
GGGAACTGTTCTCTGTGACATCATCCTGCTCAACTTCCTCAAGGGGGCCGACCAGTACAAAGCCA 
AGAAGTTTGAGGAGGTGAATGAGACTACGCTGAAAATCGCGGCTTTGACCAACCCAGTGTACCC 
CAGCGACCAGACCACAGCGGAGAAGCAGTCCACCG 
