# Supplementary material for: Improving model predictions for RNA interference activities that use support vector machine regression by combining and filtering features
Source: BMC Bioinformatics. 2007 Jun 6;8:182. doi: 10.1186/1471-2105-8-182 (PMC1906837; doi:10.1186/1471-2105-8-182)
Supplement: Additional file 7 — seq2svm_0.3. An GNU platform deployable GPL code base for performing SVM modeling on small RNA sequences, with examples. Deploy by unzipping, untarring, and building with configure and make. See the included readme files. Updated versions will be available at . [file 1471-2105-8-182-S7.gz › seq2svm/examples/in_tr2431_B.txt]

#
#  THIS IS A PARAMETER FILE FOR SEQ2SV
#  Config file, read at run time

#  input parameters for run time configuration of seq2sv
#  line preceeded with a '#' are comments and ignored
#  other lines are <key>=<value> pairs, <key> is read by the program to map to a
#  variable name, <value> is user supplied and corresponds to the variable contents
#  <key> <value> pairs are separated by an '=' sign

# this is research software and as such is subject to drastic changes
# at the whim of the author, your mileage may vary


# mode 1 compute SVM model from RNAi sequence activity relationships
# mode 2 use SVM model to predict activities of RNAi sequence activity relationships
# mode 3 use SVM model to predict high activity RNAi candidates from a gene sequence


# mode 1
# read CSV = TRUE
# read model = FALSE
# read seq = FALSE
# train model = TRUE
# write model = TRUE
# model predict = TRUE or FALSE
# use model = FALSE

# mode 1
read_CSV=1
read_model=0
read_sequence=0
train_model=1
write_model=1
model_predict=1
use_model=0

# mode 2
# read CSV = TRUE
# read model = TRUE
# read seq = FALSE
# train model = FALSE
# write mode = FALSE
# model predict = TRUE
# use model = TRUE

# mode 2
#read_CSV=1
#read_model=1
#read_sequence=0
#train_model=0
#write_model=0
#model_predict=1
#use_model=1


# mode 3
# read CSV=FALSE
# read model= TRUE
# read seq = TRUE
# train model = FALSE
# write model = FALSE
# model predict = FALSE
# use model = TRUE


# mode 3 
#read_CSV=0
#read_model=1
#read_sequence=1
#train_model=0
#write_model=0
#model_predict=0
#use_model=1


# n-fold cross validation

do_cross_validation=1
nr_fold=10


# name of the file with the FASTA delimited target gene sequences

#target_seq_file_nm=human.rna.fas
target_seq_file_nm=seq_10000.fasta


# file path, if not local currently not implemented

target_seq_file_dirpath=./


# minimal length of the RNAi sequences to consider from the target sequence

min_oligomer_length=21


# maximal length of the RNAi sequences to consider from the target sequence

max_oligomer_length=21


# name of the file with the CSV for NAME,SEQUENCE,ACTIVITY for known RNAi seqs

# RNA_efficacy_csv.csv the sequence strand is antisense "guide strand" and 19bases
#

#nm_seq_act_file_nm=RNA_efficacy_csv.csv

#nm_seq_act_file_nm=AODN_Patent_20.csv

# NBT_2005_S4_stripped.csv the sequence strand is antisense "guide strand" and 21bases, terminal 3' 2 are DNA
#
#nm_seq_act_file_nm=NBT_2005_S4_stripped.csv

#nm_seq_act_file_nm=NBT_2005_S4_toDNA_stripped.csv

#for the real 2431 nbt data below
#nm_seq_act_file_nm=nbt_2005_1118_DNA.csv

#trifecta data
#nm_seq_act_file_nm=trifecta_list.csv

#for the 579 dataset
#nm_seq_act_file_nm=RNA_efficacy_csv_test.csv

test_nm_seq_act_file_nm=nbt_2005_1118_DNA.csv
train_nm_seq_act_file_nm=nbt_2005_1118_DNA.csv
#test_nm_seq_act_file_nm=nbt_2005_1118_DNA_top1200.csv


#target sequence for the name/sequence/activity files
#taget sequences for the 2431 dataset
#target_seqs_for_nsa_data=NBT_23_p995_2005_S3.txt

#target sequences for the 519 dataset
#target_seqs_for_nsa_data=RNA_efficacy_sequences_test.fasta

test_target_seqs_for_nsa_data=NBT_23_p995_2005_S3.txt
train_target_seqs_for_nsa_data=NBT_23_p995_2005_S3.txt
#test_target_seqs_for_nsa_data=NBT_23_p995_2005_S3.txt

# file path for the CSV, if not local currently not implemented

nm_seq_act_file_dirpath=./


# file name for SVM model file to save

save_model_file=SVM_Model_File

# file name for SVM model file to read

read_model_file=SVM_Model_File


# random number seed

rand_seed=1023847

# when doing a sub sample without replacement, how many do you want?

sub_sample_size=200


# how many times do you want to sub sample?

sub_sample_iterations=100


# strand orientation of the RNAi sequences, defaults to ???

#sense or antisense
nm_seq_strand=sense


# strand offset of the RNAi sequences, allows for comparing between different input strands
# and offsets in model construction, such that models are useful more globally

strand_offset=0


#in case of heterogeneous sequence lengths

pad_sequences_to_length=21


#"21mer" or "Dicer" for prediction method

prediction_method=21mer


# output type, verbose, format, etc.

output_verbosity=0

output_format=1


# SVM parameters below

# options are  { 0 = C_SVC, 1 = NU_SVC, 2 = ONE_CLASS, 3 = EPSILON_SVR, 4 = NU_SVR }
svm_type=3

#options are  { 0 = LINEAR, 1 = POLY, 2 = RBF, 3 = SIGMOID }
kernel_type=2

#degree in kernel functionPrediction

degree=3

# gamma in kernel function default 1/k
Prediction
gamma=0.01

coef0=0

nu=0.5

cache_size=40

C=1

eps=0.01

p=0.1

shrinking=1

probability=0

nr_weight=0

weight_label=NULL

weight=NULL

#position mask Boolean
do_masking=0
mask_lower_bound=1
mask_upper_bound=21


# just some simple Boolean flags for controlling what mapping method of sequence to vector you want
# can have multiple turned on, it just pads to the end of the vector when
# multiple methods are invoked

#n-gram co-local is something to play around with, not done
N_GRAM_COLOCAL_seq_to_vector_method=0

BINARY_BASE_seq_to_vector_method=1
#BB works with train and test

THERMO_seq_to_vector_method=0
#THERMO works with train and test


ENTROPY_seq_to_vector_method=0
#ENTROPY works with train and test


UNIT_VECTOR_seq_to_vector_method=0

FOLD_STRUCTURE_MFE_seq_to_vector_method=0

FOLD_STRUCTURE_PF_seq_to_vector_method=0

FOLD_STRUCTURE_seq_to_vector_method=0

FOLD_STRUCTURE_ENERGY_seq_to_vector_method=0

FOLD_STRUCTURE_COUNT_seq_to_vector_method=0

FOLD_STRUCTURE_XUE_ARRAY_seq_to_vector_method=0

TARGET_FOLD_ENTIRE_seq_to_vector_method=0

TARGET_FOLD_MFE_seq_to_vector_method=0

TARGET_FOLD_PF_CONTEXT_seq_to_vector_method=0

TARGET_FOLD_MFE_CONTEXT_seq_to_vector_method=0

N_GRAM_seq_to_vector_method=0

TARGET_5PRIME_seq_to_vector_method=0

TARGET_3PRIME_seq_to_vector_method=0

CROSS_REACTIVE_SITES_seq_to_vector_method=0


#feature selection methods

CORRELATION_FEATURE_SELECTION_FORWARD_feature_method=1
CORRELATION_FEATURE_SELECTION_FORWARD_minimum_ttest=1.0
CORRELATION_FEATURE_SELECTION_FORWARD_verbose=1

CORRELATION_FEATURE_SELECTION_FORWARD_binary_ttest_start=0.0	  
CORRELATION_FEATURE_SELECTION_FORWARD_binary_ttest_stop=1.0	  
CORRELATION_FEATURE_SELECTION_FORWARD_binary_ttest_step=1.0	  


NO_feature_method=0
NO_verbose=0


CORRELATION_FILTER_feature_method=1
CORRELATION_FILTER_verbose=1

#correlation filter variables
correlation_filter_start=0.0
correlation_filter_stop=9.0
correlation_filter_step=1.0


#target nearby patch on mRNA variables

target_5dist=100

target_3dist=100


#target fold context variables

pf_step=100
mfe_step=100


#thermo and entropy size and step

thermo_substring_size=2
thermo_te_step_size=1

entropy_substring_size=2
entropy_te_step_size=1


#unit vector base values

UV_A=0.33
UV_C=0.67
UV_G=1.0
UV_TU=0.0


# single n-gram variables
min_size=2
max_size=5
alphabet=ACGT
step_size=1


# colocal n-gram variables, n-gram L and n-gram R
L_min_size=3
L_max_size=3
L_alphabet=ACGT
L_step_size=1

R_min_size=2
R_max_size=2
R_alphabet=ACGT
R_step_size=1


 
