# Supplementary material for: Improving model predictions for RNA interference activities that use support vector machine regression by combining and filtering features
Source: BMC Bioinformatics. 2007 Jun 6;8:182. doi: 10.1186/1471-2105-8-182 (PMC1906837; doi:10.1186/1471-2105-8-182)
Supplement: Additional file 7 — seq2svm_0.3. An GNU platform deployable GPL code base for performing SVM modeling on small RNA sequences, with examples. Deploy by unzipping, untarring, and building with configure and make. See the included readme files. Updated versions will be available at . [file 1471-2105-8-182-S7.gz › seq2svm/examples/out_cv_test]

num rows = 2431
num_elements = 206635
num rows = 2431
num_elements = 206635
num rows = 2431
num_elements = 206635
num rows = 2187
num_elements = 185895
num rows = 244
num_elements = 20740
..*
optimization finished, #iter = 2555
nu = 0.419933
obj = -81.688287, rho = -0.687900
nSV = 1087, nBSV = 747
i = 1	 corr = 0.590673
num rows = 2188
num_elements = 185980
num rows = 243
num_elements = 20655
..*
optimization finished, #iter = 2506
nu = 0.422553
obj = -82.747165, rho = -0.689987
nSV = 1105, nBSV = 747
i = 2	 corr = 0.62103
num rows = 2188
num_elements = 185980
num rows = 243
num_elements = 20655
..*
optimization finished, #iter = 2528
nu = 0.421149
obj = -83.149193, rho = -0.690557
nSV = 1105, nBSV = 753
i = 3	 corr = 0.625293
num rows = 2188
num_elements = 185980
num rows = 243
num_elements = 20655
..*
optimization finished, #iter = 2400
nu = 0.418038
obj = -83.756669, rho = -0.689919
nSV = 1082, nBSV = 753
i = 4	 corr = 0.655653
num rows = 2188
num_elements = 185980
num rows = 243
num_elements = 20655
..*
optimization finished, #iter = 2545
nu = 0.427219
obj = -84.917124, rho = -0.689686
nSV = 1115, nBSV = 765
i = 5	 corr = 0.714285
num rows = 2188
num_elements = 185980
num rows = 243
num_elements = 20655
..*
optimization finished, #iter = 2550
nu = 0.425522
obj = -82.883004, rho = -0.690231
nSV = 1107, nBSV = 757
i = 6	 corr = 0.625122
num rows = 2188
num_elements = 185980
num rows = 243
num_elements = 20655
..*
optimization finished, #iter = 2540
nu = 0.427041
obj = -83.187652, rho = -0.689059
nSV = 1110, nBSV = 771
i = 7	 corr = 0.616808
num rows = 2188
num_elements = 185980
num rows = 243
num_elements = 20655
..*
optimization finished, #iter = 2539
nu = 0.424161
obj = -83.402105, rho = -0.689590
nSV = 1110, nBSV = 758
i = 8	 corr = 0.654706
num rows = 2188
num_elements = 185980
num rows = 243
num_elements = 20655
..*
optimization finished, #iter = 2512
nu = 0.419285
obj = -83.248456, rho = -0.690954
nSV = 1097, nBSV = 736
i = 9	 corr = 0.648121
num rows = 2188
num_elements = 185980
num rows = 243
num_elements = 20655
..*
optimization finished, #iter = 2387
nu = 0.421154
obj = -84.433411, rho = -0.690218
nSV = 1086, nBSV = 770
i = 10	 corr = 0.681668
correlation = 0.711503
Cross Validation done
