# Supplementary material for: Improving model predictions for RNA interference activities that use support vector machine regression by combining and filtering features
Source: BMC Bioinformatics. 2007 Jun 6;8:182. doi: 10.1186/1471-2105-8-182 (PMC1906837; doi:10.1186/1471-2105-8-182)
Supplement: Additional file 7 — seq2svm_0.3. An GNU platform deployable GPL code base for performing SVM modeling on small RNA sequences, with examples. Deploy by unzipping, untarring, and building with configure and make. See the included readme files. Updated versions will be available at . [file 1471-2105-8-182-S7.gz › seq2svm/examples/SVM_Model_File]

svm_type epsilon_svr
kernel_type rbf
gamma 0.01
nr_class 2
total_sv 1222
rho -0.689758
SV
-1 1:1 2:0 3:0 4:0 5:0 6:0 7:0 8:1 9:1 10:0 11:0 12:0 13:1 14:0 15:0 16:0 17:1 18:0 19:0 20:0 21:0 22:0 23:0 24:1 25:0 26:1 27:0 28:0 29:1 30:0 31:0 32:0 33:1 34:0 35:0 36:0 37:0 38:0 39:0 40:1 41:0 42:0 43:0 44:1 45:1 46:0 47:0 48:0 49:1 50:0 51:0 52:0 53:0 54:1 55:0 56:0 57:1 58:0 59:0 60:0 61:0 62:0 63:0 64:1 65:1 66:0 67:0 68:0 69:0 70:0 71:0 72:1 73:0 74:0 75:0 76:1 77:1 78:0 79:0 80:0 81:0 82:0 83:1 84:0 
-1 1:0 2:0 3:1 4:0 5:0 6:0 7:0 8:1 9:1 10:0 11:0 12:0 13:0 14:0 15:0 16:1 17:1 18:0 19:0 20:0 21:1 22:0 23:0 24:0 25:1 26:0 27:0 28:0 29:0 30:0 31:0 32:1 33:0 34:1 35:0 36:0 37:1 38:0 39:0 40:0 41:1 42:0 43:0 44:0 45:0 46:0 47:0 48:1 49:0 50:0 51:0 52:1 53:1 54:0 55:0 56:0 57:1 58:0 59:0 60:0 61:0 62:1 63:0 64:0 65:1 66:0 67:0 68:0 69:0 70:0 71:0 72:1 73:1 74:0 75:0 76:0 77:0 78:0 79:0 80:1 81:0 82:0 83:0 84:1 
-1 1:0 2:0 3:0 4:1 5:0 6:0 7:0 8:1 9:0 10:0 11:1 12:0 13:1 14:0 15:0 16:0 17:1 18:0 19:0 20:0 21:1 22:0 23:0 24:0 25:0 26:0 27:1 28:0 29:0 30:0 31:1 32:0 33:1 34:0 35:0 36:0 37:1 38:0 39:0 40:0 41:0 42:0 43:0 44:1 45:0 46:0 47:0 48:1 49:0 50:0 51:1 52:0 53:0 54:0 55:0 56:1 57:1 58:0 59:0 60:0 61:0 62:0 63:0 64:1 65:1 66:0 67:0 68:0 69:1 70:0 71:0 72:0 73:1 74:0 75:0 76:0 77:0 78:0 79:0 80:1 81:0 82:1 83:0 84:0 
-1 1:1 2:0 3:0 4:0 5:0 6:0 7:1 8:0 9:1 10:0 11:0 12:0 13:0 14:0 15:0 16:1 17:1 18:0 19:0 20:0 21:1 22:0 23:0 24:0 25:1 26:0 27:0 28:0 29:1 30:0 31:0 32:0 33:0 34:0 35:0 36:1 37:0 38:0 39:0 40:1 41:0 42:0 43:1 44:0 45:1 46:0 47:0 48:0 49:1 50:0 51:0 52:0 53:1 54:0 55:0 56:0 57:0 58:0 59:1 60:0 61:0 62:0 63:1 64:0 65:1 66:0 67:0 68:0 69:1 70:0 71:0 72:0 73:0 74:0 75:0 76:1 77:0 78:0 79:0 80:1 81:0 82:0 83:1 84:0 
-1 1:0 2:0 3:0 4:1 5:0 6:0 7:0 8:1 9:0 10:1 11:0 12:0 13:0 14:0 15:0 16:1 17:0 18:0 19:0 20:1 21:1 22:0 23:0 24:0 25:0 26:0 27:0 28:1 29:0 30:0 31:0 32:1 33:0 34:0 35:0 36:1 37:1 38:0 39:0 40:0 41:1 42:0 43:0 44:0 45:0 46:0 47:0 48:1 49:0 50:0 51:0 52:1 53:0 54:0 55:0 56:1 57:0 58:0 59:0 60:1 61:0 62:0 63:1 64:0 65:0 66:0 67:1 68:0 69:0 70:0 71:0 72:1 73:0 74:1 75:0 76:0 77:0 78:0 79:0 80:1 81:0 82:0 83:1 84:0 
-1 1:0 2:0 3:0 4:1 5:0 6:0 7:0 8:1 9:0 10:0 11:0 12:1 13:0 14:1 15:0 16:0 17:0 18:0 19:0 20:1 21:0 22:0 23:0 24:1 25:1 26:0 27:0 28:0 29:0 30:0 31:0 32:1 33:0 34:0 35:0 36:1 37:0 38:0 39:0 40:1 41:1 42:0 43:0 44:0 45:1 46:0 47:0 48:0 49:0 50:0 51:0 52:1 53:0 54:0 55:0 56:1 57:0 58:0 59:0 60:1 61:0 62:0 63:0 64:1 65:0 66:0 67:1 68:0 69:0 70:0 71:1 72:0 73:0 74:0 75:0 76:1 77:0 78:1 79:0 80:0 81:0 82:0 83:0 84:1 
-1 1:1 2:0 3:0 4:0 5:0 6:1 7:0 8:0 9:0 10:0 11:0 12:1 13:0 14:0 15:0 16:1 17:0 18:0 19:0 20:1 21:0 22:1 23:0 24:0 25:0 26:0 27:0 28:1 29:0 30:0 31:0 32:1 33:1 34:0 35:0 36:0 37:0 38:0 39:0 40:1 41:0 42:0 43:0 44:1 45:0 46:0 47:0 48:1 49:1 50:0 51:0 52:0 53:1 54:0 55:0 56:0 57:0 58:0 59:0 60:1 61:0 62:0 63:0 64:1 65:0 66:0 67:0 68:1 69:0 70:0 71:0 72:1 73:0 74:0 75:1 76:0 77:0 78:0 79:1 80:0 81:0 82:0 83:0 84:1 
-1 1:0 2:0 3:0 4:1 5:1 6:0 7:0 8:0 9:1 10:0 11:0 12:0 13:0 14:1 15:0 16:0 17:0 18:0 19:0 20:1 21:0 22:0 23:0 24:1 25:0 26:0 27:0 28:1 29:0 30:1 31:0 32:0 33:0 34:0 35:0 36:1 37:0 38:0 39:0 40:1 41:1 42:0 43:0 44:0 45:0 46:0 47:0 48:1 49:0 50:0 51:0 52:1 53:0 54:0 55:0 56:1 57:1 58:0 59:0 60:0 61:1 62:0 63:0 64:0 65:0 66:0 67:0 68:1 69:0 70:0 71:0 72:1 73:0 74:0 75:0 76:1 77:0 78:0 79:0 80:1 81:0 82:0 83:1 84:0 
-1 1:0 2:0 3:1 4:0 5:1 6:0 7:0 8:0 9:1 10:0 11:0 12:0 13:0 14:0 15:0 16:1 17:0 18:1 19:0 20:0 21:0 22:0 23:0 24:1 25:0 26:0 27:0 28:1 29:1 30:0 31:0 32:0 33:0 34:0 35:0 36:1 37:0 38:0 39:1 40:0 41:0 42:0 43:0 44:1 45:1 46:0 47:0 48:0 49:1 50:0 51:0 52:0 53:0 54:1 55:0 56:0 57:0 58:0 59:0 60:1 61:0 62:0 63:0 64:1 65:0 66:0 67:0 68:1 69:0 70:1 71:0 72:0 73:0 74:0 75:0 76:1 77:0 78:0 79:0 80:1 81:1 82:0 83:0 84:0 
-1 1:1 2:0 3:0 4:0 5:1 6:0 7:0 8:0 9:1 10:0 11:0 12:0 13:0 14:0 15:0 16:1 17:0 18:0 19:1 20:0 21:0 22:0 23:1 24:0 25:1 26:0 27:0 28:0 29:1 30:0 31:0 32:0 33:0 34:0 35:0 36:1 37:0 38:1 39:0 40:0 41:0 42:0 43:0 44:1 45:0 46:0 47:0 48:1 49:1 50:0 51:0 52:0 53:0 54:0 55:0 56:1 57:0 58:0 59:1 60:0 61:0 62:0 63:0 64:1 65:1 66:0 67:0 68:0 69:1 70:0 71:0 72:0 73:0 74:1 75:0 76:0 77:0 78:0 79:0 80:1 81:0 82:0 83:0 84:1 
-1 1:0 2:0 3:0 4:1 5:0 6:0 7:1 8:0 9:0 10:1 11:0 12:0 13:0 14:0 15:0 16:1 17:0 18:1 19:0 20:0 21:1 22:0 23:0 24:0 25:1 26:0 27:0 28:0 29:1 30:0 31:0 32:0 33:0 34:0 35:0 36:1 37:0 38:0 39:1 40:0 41:0 42:0 43:1 44:0 45:1 46:0 47:0 48:0 49:1 50:0 51:0 52:0 53:0 54:0 55:0 56:1 57:0 58:1 59:0 60:0 61:0 62:0 63:0 64:1 65:0 66:0 67:0 68:1 69:1 70:0 71:0 72:0 73:0 74:0 75:0 76:1 77:0 78:0 79:1 80:0 81:0 82:0 83:0 84:1 
-0.5297254451487278 1:0 2:0 3:0 4:1 5:0 6:0 7:1 8:0 9:0 10:0 11:0 12:1 13:1 14:0 15:0 16:0 17:0 18:0 19:0 20:1 21:0 22:0 23:1 24:0 25:0 26:1 27:0 28:0 29:0 30:0 31:0 32:1 33:0 34:1 35:0 36:0 37:1 38:0 39:0 40:0 41:1 42:0 43:0 44:0 45:1 46:0 47:0 48:0 49:0 50:0 51:0 52:1 53:0 54:0 55:1 56:0 57:0 58:0 59:1 60:0 61:1 62:0 63:0 64:0 65:1 66:0 67:0 68:0 69:0 70:0 71:0 72:1 73:0 74:1 75:0 76:0 77:0 78:0 79:0 80:1 81:0 82:0 83:0 84:1 
-1 1:0 2:0 3:1 4:0 5:0 6:1 7:0 8:0 9:0 10:1 11:0 12:0 13:0 14:0 15:0 16:1 17:0 18:0 19:0 20:1 21:1 22:0 23:0 24:0 25:0 26:0 27:0 28:1 29:0 30:0 31:1 32:0 33:0 34:0 35:0 36:1 37:1 38:0 39:0 40:0 41:0 42:0 43:0 44:1 45:0 46:0 47:1 48:0 49:0 50:1 51:0 52:0 53:0 54:0 55:0 56:1 57:0 58:1 59:0 60:0 61:1 62:0 63:0 64:0 65:1 66:0 67:0 68:0 69:1 70:0 71:0 72:0 73:0 74:0 75:0 76:1 77:0 78:0 79:1 80:0 81:0 82:0 83:1 84:0 
-1 1:0 2:0 3:1 4:0 5:0 6:0 7:1 8:0 9:0 10:1 11:0 12:0 13:0 14:1 15:0 16:0 17:0 18:0 19:0 20:1 21:0 22:0 23:0 24:1 25:1 26:0 27:0 28:0 29:0 30:0 31:0 32:1 33:0 34:0 35:1 36:0 37:0 38:0 39:0 40:1 41:1 42:0 43:0 44:0 45:0 46:0 47:0 48:1 49:0 50:0 51:1 52:0 53:0 54:1 55:0 56:0 57:0 58:0 59:0 60:1 61:0 62:1 63:0 64:0 65:1 66:0 67:0 68:0 69:1 70:0 71:0 72:0 73:1 74:0 75:0 76:0 77:0 78:0 79:0 80:1 81:0 82:0 83:1 84:0 
-1 1:0 2:0 3:1 4:0 5:0 6:0 7:0 8:1 9:0 10:1 11:0 12:0 13:0 14:0 15:0 16:1 17:0 18:0 19:0 20:1 21:0 22:1 23:0 24:0 25:0 26:0 27:0 28:1 29:0 30:0 31:0 32:1 33:0 34:0 35:0 36:1 37:0 38:1 39:0 40:0 41:0 42:0 43:0 44:1 45:0 46:0 47:0 48:1 49:0 50:1 51:0 52:0 53:0 54:1 55:0 56:0 57:1 58:0 59:0 60:0 61:1 62:0 63:0 64:0 65:0 66:0 67:1 68:0 69:1 70:0 71:0 72:0 73:1 74:0 75:0 76:0 77:1 78:0 79:0 80:0 81:0 82:0 83:0 84:1 
-1 1:0 2:0 3:0 4:1 5:0 6:1 7:0 8:0 9:0 10:0 11:0 12:1 13:0 14:0 15:1 16:0 17:1 18:0 19:0 20:0 21:1 22:0 23:0 24:0 25:0 26:0 27:0 28:1 29:0 30:1 31:0 32:0 33:0 34:0 35:1 36:0 37:0 38:0 39:1 40:0 41:1 42:0 43:0 44:0 45:0 46:1 47:0 48:0 49:1 50:0 51:0 52:0 53:0 54:0 55:0 56:1 57:0 58:0 59:0 60:1 61:0 62:0 63:0 64:1 65:0 66:0 67:1 68:0 69:0 70:0 71:1 72:0 73:1 74:0 75:0 76:0 77:0 78:0 79:0 80:1 81:0 82:0 83:1 84:0 
-0.5810157325900568 1:0 2:0 3:0 4:1 5:1 6:0 7:0 8:0 9:0 10:1 11:0 12:0 13:0 14:0 15:0 16:1 17:0 18:0 19:1 20:0 21:0 22:0 23:1 24:0 25:1 26:0 27:0 28:0 29:0 30:0 31:0 32:1 33:0 34:0 35:1 36:0 37:1 38:0 39:0 40:0 41:0 42:1 43:0 44:0 45:0 46:0 47:0 48:1 49:0 50:0 51:1 52:0 53:0 54:0 55:1 56:0 57:0 58:1 59:0 60:0 61:0 62:1 63:0 64:0 65:1 66:0 67:0 68:0 69:0 70:0 71:1 72:0 73:0 74:0 75:1 76:0 77:1 78:0 79:0 80:0 81:1 82:0 83:0 84:0 
-0.3152391353325773 1:1 2:0 3:0 4:0 5:1 6:0 7:0 8:0 9:0 10:0 11:0 12:1 13:0 14:0 15:1 16:0 17:0 18:1 19:0 20:0 21:0 22:0 23:0 24:1 25:0 26:1 27:0 28:0 29:1 30:0 31:0 32:0 33:0 34:0 35:0 36:1 37:1 38:0 39:0 40:0 41:0 42:0 43:0 44:1 45:0 46:1 47:0 48:0 49:1 50:0 51:0 52:0 53:0 54:0 55:1 56:0 57:0 58:0 59:0 60:1 61:0 62:1 63:0 64:0 65:1 66:0 67:0 68:0 69:0 70:1 71:0 72:0 73:1 74:0 75:0 76:0 77:1 78:0 79:0 80:0 81:1 82:0 83:0 84:0 
-1 1:0 2:0 3:1 4:0 5:1 6:0 7:0 8:0 9:1 10:0 11:0 12:0 13:1 14:0 15:0 16:0 17:1 18:0 19:0 20:0 21:0 22:0 23:0 24:1 25:0 26:0 27:1 28:0 29:1 30:0 31:0 32:0 33:0 34:1 35:0 36:0 37:1 38:0 39:0 40:0 41:0 42:0 43:1 44:0 45:0 46:1 47:0 48:0 49:0 50:1 51:0 52:0 53:0 54:0 55:0 56:1 57:0 58:0 59:0 60:1 61:1 62:0 63:0 64:0 65:1 66:0 67:0 68:0 69:1 70:0 71:0 72:0 73:0 74:0 75:0 76:1 77:0 78:0 79:1 80:0 81:0 82:1 83:0 84:0 
-0.01876919964049964 1:0 2:1 3:0 4:0 5:0 6:0 7:0 8:1 9:0 10:0 11:0 12:1 13:0 14:0 15:1 16:0 17:1 18:0 19:0 20:0 21:1 22:0 23:0 24:0 25:1 26:0 27:0 28:0 29:1 30:0 31:0 32:0 33:0 34:0 35:0 36:1 37:0 38:0 39:1 40:0 41:1 42:0 43:0 44:0 45:0 46:1 47:0 48:0 49:1 50:0 51:0 52:0 53:0 54:0 55:1 56:0 57:0 58:1 59:0 60:0 61:0 62:1 63:0 64:0 65:0 66:0 67:0 68:1 69:0 70:0 71:0 72:1 73:1 74:0 75:0 76:0 77:1 78:0 79:0 80:0 81:1 82:0 83:0 84:0 
1 1:1 2:0 3:0 4:0 5:0 6:1 7:0 8:0 9:0 10:0 11:0 12:1 13:0 14:0 15:0 16:1 17:0 18:0 19:1 20:0 21:1 22:0 23:0 24:0 25:1 26:0 27:0 28:0 29:1 30:0 31:0 32:0 33:1 34:0 35:0 36:0 37:0 38:0 39:0 40:1 41:0 42:0 43:1 44:0 45:1 46:0 47:0 48:0 49:0 50:1 51:0 52:0 53:1 54:0 55:0 56:0 57:0 58:0 59:1 60:0 61:0 62:1 63:0 64:0 65:0 66:1 67:0 68:0 69:0 70:0 71:0 72:1 73:0 74:0 75:0 76:1 77:1 78:0 79:0 80:0 81:1 82:0 83:0 84:0 
-0.3067983612408045 1:0 2:0 3:1 4:0 5:0 6:1 7:0 8:0 9:1 10:0 11:0 12:0 13:0 14:1 15:0 16:0 17:1 18:0 19:0 20:0 21:0 22:0 23:1 24:0 25:1 26:0 27:0 28:0 29:0 30:0 31:0 32:1 33:0 34:0 35:0 36:1 37:0 38:0 39:1 40:0 41:0 42:0 43:1 44:0 45:0 46:0 47:1 48:0 49:0 50:0 51:0 52:1 53:1 54:0 55:0 56:0 57:1 58:0 59:0 60:0 61:0 62:0 63:0 64:1 65:0 66:0 67:1 68:0 69:0 70:0 71:1 72:0 73:1 74:0 75:0 76:0 77:1 78:0 79:0 80:0 81:0 82:1 83:0 84:0 
-0.6940171722250511 1:0 2:0 3:1 4:0 5:1 6:0 7:0 8:0 9:0 10:0 11:0 12:1 13:0 14:0 15:1 16:0 17:0 18:1 19:0 20:0 21:1 22:0 23:0 24:0 25:0 26:0 27:0 28:1 29:0 30:1 31:0 32:0 33:1 34:0 35:0 36:0 37:0 38:0 39:1 40:0 41:1 42:0 43:0 44:0 45:0 46:0 47:0 48:1 49:1 50:0 51:0 52:0 53:1 54:0 55:0 56:0 57:0 58:0 59:0 60:1 61:0 62:0 63:1 64:0 65:0 66:0 67:1 68:0 69:0 70:0 71:0 72:1 73:0 74:0 75:1 76:0 77:0 78:0 79:0 80:1 81:0 82:0 83:0 84:1 
1 1:0 2:0 3:0 4:1 5:1 6:0 7:0 8:0 9:1 10:0 11:0 12:0 13:0 14:0 15:0 16:1 17:0 18:0 19:1 20:0 21:0 22:0 23:1 24:0 25:1 26:0 27:0 28:0 29:0 30:0 31:0 32:1 33:0 34:0 35:1 36:0 37:0 38:1 39:0 40:0 41:1 42:0 43:0 44:0 45:0 46:0 47:0 48:1 49:0 50:1 51:0 52:0 53:1 54:0 55:0 56:0 57:0 58:0 59:1 60:0 61:1 62:0 63:0 64:0 65:0 66:0 67:0 68:1 69:1 70:0 71:0 72:0 73:1 74:0 75:0 76:0 77:0 78:0 79:0 80:1 81:0 82:0 83:1 84:0 
1 1:1 2:0 3:0 4:0 5:0 6:0 7:0 8:1 9:0 10:1 11:0 12:0 13:1 14:0 15:0 16:0 17:0 18:0 19:1 20:0 21:1 22:0 23:0 24:0 25:0 26:0 27:0 28:1 29:1 30:0 31:0 32:0 33:1 34:0 35:0 36:0 37:0 38:0 39:0 40:1 41:0 42:0 43:1 44:0 45:0 46:0 47:1 48:0 49:1 50:0 51:0 52:0 53:0 54:0 55:0 56:1 57:0 58:0 59:1 60:0 61:0 62:1 63:0 64:0 65:1 66:0 67:0 68:0 69:0 70:0 71:0 72:1 73:0 74:1 75:0 76:0 77:1 78:0 79:0 80:0 81:0 82:0 83:1 84:0 
-0.136835750678386 1:0 2:0 3:1 4:0 5:0 6:1 7:0 8:0 9:0 10:1 11:0 12:0 13:1 14:0 15:0 16:0 17:0 18:0 19:0 20:1 21:0 22:0 23:1 24:0 25:0 26:1 27:0 28:0 29:1 30:0 31:0 32:0 33:0 34:0 35:0 36:1 37:0 38:1 39:0 40:0 41:1 42:0 43:0 44:0 45:0 46:0 47:1 48:0 49:1 50:0 51:0 52:0 53:0 54:0 55:0 56:1 57:1 58:0 59:0 60:0 61:1 62:0 63:0 64:0 65:0 66:0 67:0 68:1 69:0 70:0 71:1 72:0 73:0 74:0 75:1 76:0 77:1 78:0 79:0 80:0 81:0 82:0 83:0 84:1 
1 1:0 2:0 3:0 4:1 5:0 6:0 7:1 8:0 9:0 10:0 11:0 12:1 13:0 14:0 15:1 16:0 17:0 18:0 19:1 20:0 21:1 22:0 23:0 24:0 25:0 26:0 27:0 28:1 29:0 30:1 31:0 32:0 33:0 34:0 35:0 36:1 37:0 38:0 39:1 40:0 41:0 42:1 43:0 44:0 45:0 46:1 47:0 48:0 49:0 50:0 51:0 52:1 53:0 54:0 55:0 56:1 57:1 58:0 59:0 60:0 61:0 62:0 63:0 64:1 65:0 66:0 67:0 68:1 69:0 70:0 71:1 72:0 73:0 74:1 75:0 76:0 77:1 78:0 79:0 80:0 81:0 82:0 83:0 84:1 
1 1:0 2:0 3:1 4:0 5:0 6:1 7:0 8:0 9:0 10:0 11:0 12:1 13:0 14:0 15:1 16:0 17:0 18:0 19:0 20:1 21:0 22:0 23:1 24:0 25:0 26:0 27:1 28:0 29:1 30:0 31:0 32:0 33:0 34:0 35:0 36:1 37:0 38:1 39:0 40:0 41:0 42:0 43:0 44:1 45:0 46:0 47:1 48:0 49:0 50:1 51:0 52:0 53:0 54:1 55:0 56:0 57:0 58:0 59:0 60:1 61:0 62:0 63:0 64:1 65:1 66:0 67:0 68:0 69:0 70:0 71:0 72:1 73:0 74:0 75:0 76:1 77:0 78:0 79:1 80:0 81:0 82:1 83:0 84:0 
0.4144911009552634 1:0 2:0 3:0 4:1 5:0 6:0 7:0 8:1 9:0 10:1 11:0 12:0 13:0 14:0 15:0 16:1 17:1 18:0 19:0 20:0 21:0 22:1 23:0 24:0 25:0 26:0 27:1 28:0 29:1 30:0 31:0 32:0 33:0 34:1 35:0 36:0 37:0 38:0 39:1 40:0 41:1 42:0 43:0 44:0 45:0 46:1 47:0 48:0 49:0 50:0 51:0 52:1 53:1 54:0 55:0 56:0 57:0 58:1 59:0 60:0 61:0 62:0 63:0 64:1 65:1 66:0 67:0 68:0 69:0 70:1 71:0 72:0 73:0 74:0 75:1 76:0 77:0 78:0 79:1 80:0 81:0 82:0 83:1 84:0 
0.9099185769806175 1:0 2:0 3:1 4:0 5:1 6:0 7:0 8:0 9:0 10:1 11:0 12:0 13:0 14:1 15:0 16:0 17:0 18:0 19:0 20:1 21:0 22:1 23:0 24:0 25:0 26:0 27:0 28:1 29:0 30:0 31:0 32:1 33:0 34:1 35:0 36:0 37:0 38:0 39:0 40:1 41:1 42:0 43:0 44:0 45:0 46:1 47:0 48:0 49:0 50:0 51:1 52:0 53:1 54:0 55:0 56:0 57:0 58:1 59:0 60:0 61:0 62:0 63:1 64:0 65:1 66:0 67:0 68:0 69:0 70:1 71:0 72:0 73:0 74:0 75:0 76:1 77:1 78:0 79:0 80:0 81:0 82:1 83:0 84:0 
-1 1:0 2:0 3:1 4:0 5:0 6:0 7:1 8:0 9:0 10:1 11:0 12:0 13:0 14:0 15:0 16:1 17:0 18:1 19:0 20:0 21:1 22:0 23:0 24:0 25:0 26:0 27:1 28:0 29:1 30:0 31:0 32:0 33:0 34:1 35:0 36:0 37:0 38:1 39:0 40:0 41:0 42:0 43:0 44:1 45:0 46:1 47:0 48:0 49:0 50:0 51:0 52:1 53:0 54:0 55:0 56:1 57:0 58:1 59:0 60:0 61:0 62:0 63:0 64:1 65:1 66:0 67:0 68:0 69:0 70:1 71:0 72:0 73:0 74:0 75:1 76:0 77:1 78:0 79:0 80:0 81:0 82:1 83:0 84:0 
-1 1:0 2:1 3:0 4:0 5:0 6:1 7:0 8:0 9:0 10:0 11:1 12:0 13:1 14:0 15:0 16:0 17:0 18:1 19:0 20:0 21:0 22:0 23:1 24:0 25:1 26:0 27:0 28:0 29:0 30:0 31:1 32:0 33:0 34:0 35:1 36:0 37:0 38:0 39:1 40:0 41:0 42:1 43:0 44:0 45:0 46:0 47:0 48:1 49:0 50:1 51:0 52:0 53:1 54:0 55:0 56:0 57:0 58:0 59:1 60:0 61:1 62:0 63:0 64:0 65:0 66:1 67:0 68:0 69:0 70:1 71:0 72:0 73:0 74:0 75:0 76:1 77:0 78:1 79:0 80:0 81:0 82:0 83:0 84:1 
-1 1:0 2:0 3:1 4:0 5:0 6:1 7:0 8:0 9:0 10:0 11:1 12:0 13:0 14:1 15:0 16:0 17:0 18:1 19:0 20:0 21:0 22:1 23:0 24:0 25:0 26:0 27:1 28:0 29:1 30:0 31:0 32:0 33:0 34:1 35:0 36:0 37:0 38:0 39:1 40:0 41:1 42:0 43:0 44:0 45:0 46:0 47:1 48:0 49:0 50:0 51:1 52:0 53:0 54:0 55:1 56:0 57:0 58:1 59:0 60:0 61:0 62:0 63:0 64:1 65:0 66:1 67:0 68:0 69:1 70:0 71:0 72:0 73:0 74:0 75:1 76:0 77:1 78:0 79:0 80:0 81:0 82:1 83:0 84:0 
-1 1:1 2:0 3:0 4:0 5:0 6:1 7:0 8:0 9:0 10:1 11:0 12:0 13:1 14:0 15:0 16:0 17:1 18:0 19:0 20:0 21:0 22:0 23:1 24:0 25:0 26:0 27:1 28:0 29:0 30:1 31:0 32:0 33:0 34:0 35:1 36:0 37:0 38:1 39:0 40:0 41:0 42:1 43:0 44:0 45:0 46:0 47:1 48:0 49:0 50:0 51:1 52:0 53:0 54:1 55:0 56:0 57:0 58:0 59:1 60:0 61:0 62:1 63:0 64:0 65:0 66:1 67:0 68:0 69:0 70:1 71:0 72:0 73:0 74:0 75:1 76:0 77:1 78:0 79:0 80:0 81:0 82:1 83:0 84:0 
-1 1:0 2:0 3:0 4:1 5:0 6:0 7:1 8:0 9:1 10:0 11:0 12:0 13:1 14:0 15:0 16:0 17:0 18:0 19:1 20:0 21:1 22:0 23:0 24:0 25:0 26:1 27:0 28:0 29:0 30:1 31:0 32:0 33:1 34:0 35:0 36:0 37:1 38:0 39:0 40:0 41:0 42:0 43:1 44:0 45:0 46:0 47:1 48:0 49:0 50:1 51:0 52:0 53:0 54:0 55:1 56:0 57:0 58:1 59:0 60:0 61:0 62:1 63:0 64:0 65:0 66:0 67:1 68:0 69:0 70:0 71:1 72:0 73:0 74:1 75:0 76:0 77:0 78:0 79:1 80:0 81:0 82:1 83:0 84:0 
-0.3998981344381053 1:0 2:1 3:0 4:0 5:0 6:1 7:0 8:0 9:0 10:0 11:1 12:0 13:1 14:0 15:0 16:0 17:0 18:0 19:1 20:0 21:0 22:0 23:0 24:1 25:1 26:0 27:0 28:0 29:0 30:1 31:0 32:0 33:0 34:0 35:0 36:1 37:0 38:0 39:1 40:0 41:0 42:1 43:0 44:0 45:0 46:0 47:1 48:0 49:0 50:0 51:0 52:1 53:0 54:0 55:1 56:0 57:1 58:0 59:0 60:0 61:1 62:0 63:0 64:0 65:0 66:0 67:1 68:0 69:1 70:0 71:0 72:0 73:0 74:1 75:0 76:0 77:0 78:1 79:0 80:0 81:1 82:0 83:0 84:0 
-1 1:1 2:0 3:0 4:0 5:1 6:0 7:0 8:0 9:0 10:0 11:1 12:0 13:0 14:0 15:1 16:0 17:0 18:0 19:0 20:1 21:0 22:0 23:1 24:0 25:0 26:0 27:1 28:0 29:1 30:0 31:0 32:0 33:0 34:1 35:0 36:0 37:0 38:0 39:1 40:0 41:0 42:1 43:0 44:0 45:0 46:0 47:1 48:0 49:0 50:0 51:1 52:0 53:1 54:0 55:0 56:0 57:0 58:0 59:1 60:0 61:0 62:1 63:0 64:0 65:0 66:0 67:1 68:0 69:0 70:0 71:0 72:1 73:0 74:0 75:1 76:0 77:1 78:0 79:0 80:0 81:0 82:1 83:0 84:0 
-0.3672677305582446 1:1 2:0 3:0 4:0 5:0 6:0 7:1 8:0 9:0 10:1 11:0 12:0 13:1 14:0 15:0 16:0 17:0 18:0 19:1 20:0 21:0 22:0 23:1 24:0 25:0 26:0 27:0 28:1 29:0 30:1 31:0 32:0 33:0 34:1 35:0 36:0 37:0 38:0 39:0 40:1 41:0 42:0 43:1 44:0 45:0 46:0 47:1 48:0 49:0 50:0 51:1 52:0 53:0 54:0 55:1 56:0 57:1 58:0 59:0 60:0 61:0 62:1 63:0 64:0 65:0 66:1 67:0 68:0 69:1 70:0 71:0 72:0 73:1 74:0 75:0 76:0 77:0 78:0 79:1 80:0 81:0 82:0 83:1 84:0 
-1 1:1 2:0 3:0 4:0 5:0 6:1 7:0 8:0 9:1 10:0 11:0 12:0 13:0 14:1 15:0 16:0 17:1 18:0 19:0 20:0 21:0 22:0 23:1 24:0 25:1 26:0 27:0 28:0 29:0 30:1 31:0 32:0 33:1 34:0 35:0 36:0 37:0 38:0 39:0 40:1 41:0 42:1 43:0 44:0 45:1 46:0 47:0 48:0 49:0 50:0 51:0 52:1 53:0 54:1 55:0 56:0 57:0 58:1 59:0 60:0 61:0 62:0 63:1 64:0 65:0 66:0 67:1 68:0 69:1 70:0 71:0 72:0 73:1 74:0 75:0 76:0 77:0 78:0 79:1 80:0 81:0 82:1 83:0 84:0 
-0.2898572102574897 1:0 2:0 3:1 4:0 5:0 6:0 7:1 8:0 9:0 10:0 11:1 12:0 13:0 14:0 15:1 16:0 17:1 18:0 19:0 20:0 21:1 22:0 23:0 24:0 25:0 26:0 27:1 28:0 29:0 30:0 31:1 32:0 33:1 34:0 35:0 36:0 37:0 38:0 39:0 40:1 41:0 42:1 43:0 44:0 45:0 46:0 47:1 48:0 49:0 50:0 51:1 52:0 53:0 54:0 55:1 56:0 57:1 58:0 59:0 60:0 61:0 62:0 63:1 64:0 65:0 66:0 67:0 68:1 69:1 70:0 71:0 72:0 73:0 74:1 75:0 76:0 77:1 78:0 79:0 80:0 81:0 82:1 83:0 84:0 
-0.6484721406534708 1:0 2:0 3:1 4:0 5:1 6:0 7:0 8:0 9:0 10:1 11:0 12:0 13:0 14:0 15:1 16:0 17:0 18:1 19:0 20:0 21:0 22:1 23:0 24:0 25:0 26:0 27:0 28:1 29:0 30:1 31:0 32:0 33:0 34:1 35:0 36:0 37:0 38:0 39:1 40:0 41:0 42:0 43:0 44:1 45:0 46:0 47:1 48:0 49:1 50:0 51:0 52:0 53:0 54:0 55:0 56:1 57:0 58:0 59:1 60:0 61:0 62:0 63:0 64:1 65:1 66:0 67:0 68:0 69:0 70:1 71:0 72:0 73:1 74:0 75:0 76:0 77:0 78:0 79:1 80:0 81:0 82:0 83:1 84:0 
-1 1:0 2:1 3:0 4:0 5:1 6:0 7:0 8:0 9:1 10:0 11:0 12:0 13:1 14:0 15:0 16:0 17:0 18:1 19:0 20:0 21:0 22:0 23:1 24:0 25:0 26:0 27:0 28:1 29:0 30:0 31:1 32:0 33:0 34:0 35:1 36:0 37:1 38:0 39:0 40:0 41:0 42:1 43:0 44:0 45:0 46:0 47:1 48:0 49:0 50:1 51:0 52:0 53:0 54:1 55:0 56:0 57:0 58:0 59:0 60:1 61:0 62:1 63:0 64:0 65:0 66:1 67:0 68:0 69:0 70:0 71:1 72:0 73:0 74:0 75:0 76:1 77:0 78:0 79:1 80:0 81:1 82:0 83:0 84:0 
-1 1:0 2:0 3:0 4:1 5:0 6:1 7:0 8:0 9:0 10:1 11:0 12:0 13:0 14:0 15:0 16:1 17:0 18:0 19:1 20:0 21:1 22:0 23:0 24:0 25:0 26:0 27:1 28:0 29:0 30:0 31:0 32:1 33:0 34:0 35:1 36:0 37:0 38:0 39:0 40:1 41:0 42:0 43:1 44:0 45:1 46:0 47:0 48:0 49:0 50:0 51:0 52:1 53:0 54:1 55:0 56:0 57:0 58:0 59:0 60:1 61:0 62:1 63:0 64:0 65:0 66:1 67:0 68:0 69:0 70:1 71:0 72:0 73:0 74:0 75:0 76:1 77:0 78:1 79:0 80:0 81:0 82:1 83:0 84:0 
-0.8741601314878515 1:0 2:0 3:0 4:1 5:0 6:0 7:0 8:1 9:0 10:1 11:0 12:0 13:0 14:0 15:0 16:1 17:0 18:1 19:0 20:0 21:0 22:1 23:0 24:0 25:0 26:0 27:0 28:1 29:0 30:0 31:1 32:0 33:1 34:0 35:0 36:0 37:0 38:0 39:1 40:0 41:0 42:0 43:0 44:1 45:0 46:0 47:1 48:0 49:0 50:0 51:0 52:1 53:0 54:0 55:1 56:0 57:1 58:0 59:0 60:0 61:0 62:0 63:0 64:1 65:0 66:1 67:0 68:0 69:0 70:0 71:0 72:1 73:0 74:1 75:0 76:0 77:0 78:1 79:0 80:0 81:0 82:1 83:0 84:0 
-1 1:1 2:0 3:0 4:0 5:0 6:0 7:1 8:0 9:0 10:0 11:1 12:0 13:1 14:0 15:0 16:0 17:0 18:1 19:0 20:0 21:0 22:1 23:0 24:0 25:1 26:0 27:0 28:0 29:0 30:0 31:0 32:1 33:0 34:0 35:0 36:1 37:0 38:1 39:0 40:0 41:0 42:0 43:0 44:1 45:0 46:1 47:0 48:0 49:0 50:1 51:0 52:0 53:0 54:0 55:0 56:1 57:0 58:0 59:1 60:0 61:1 62:0 63:0 64:0 65:0 66:0 67:1 68:0 69:0 70:0 71:0 72:1 73:0 74:0 75:1 76:0 77:0 78:0 79:0 80:1 81:0 82:0 83:1 84:0 
-0.6920025091649411 1:1 2:0 3:0 4:0 5:0 6:0 7:1 8:0 9:1 10:0 11:0 12:0 13:0 14:0 15:1 16:0 17:0 18:0 19:1 20:0 21:0 22:0 23:0 24:1 25:0 26:0 27:1 28:0 29:0 30:0 31:1 32:0 33:1 34:0 35:0 36:0 37:1 38:0 39:0 40:0 41:0 42:1 43:0 44:0 45:0 46:1 47:0 48:0 49:0 50:1 51:0 52:0 53:0 54:1 55:0 56:0 57:1 58:0 59:0 60:0 61:0 62:1 63:0 64:0 65:0 66:0 67:1 68:0 69:0 70:1 71:0 72:0 73:1 74:0 75:0 76:0 77:0 78:0 79:1 80:0 81:1 82:0 83:0 84:0 
-0.9697824693012832 1:0 2:0 3:1 4:0 5:1 6:0 7:0 8:0 9:0 10:0 11:1 12:0 13:0 14:1 15:0 16:0 17:0 18:0 19:0 20:1 21:0 22:0 23:1 24:0 25:0 26:1 27:0 28:0 29:0 30:1 31:0 32:0 33:0 34:1 35:0 36:0 37:0 38:0 39:0 40:1 41:0 42:1 43:0 44:0 45:1 46:0 47:0 48:0 49:0 50:0 51:1 52:0 53:1 54:0 55:0 56:0 57:0 58:0 59:1 60:0 61:1 62:0 63:0 64:0 65:0 66:0 67:1 68:0 69:0 70:0 71:1 72:0 73:0 74:0 75:0 76:1 77:0 78:0 79:1 80:0 81:0 82:0 83:1 84:0 
-1 1:0 2:0 3:0 4:1 5:0 6:1 7:0 8:0 9:0 10:1 11:0 12:0 13:1 14:0 15:0 16:0 17:0 18:1 19:0 20:0 21:0 22:1 23:0 24:0 25:0 26:1 27:0 28:0 29:0 30:0 31:1 32:0 33:0 34:1 35:0 36:0 37:0 38:1 39:0 40:0 41:0 42:0 43:1 44:0 45:0 46:0 47:1 48:0 49:0 50:0 51:0 52:1 53:0 54:0 55:1 56:0 57:0 58:0 59:1 60:0 61:1 62:0 63:0 64:0 65:0 66:1 67:0 68:0 69:0 70:0 71:1 72:0 73:1 74:0 75:0 76:0 77:0 78:1 79:0 80:0 81:0 82:1 83:0 84:0 
-0.2214452492257998 1:0 2:1 3:0 4:0 5:0 6:0 7:0 8:1 9:0 10:1 11:0 12:0 13:0 14:1 15:0 16:0 17:1 18:0 19:0 20:0 21:0 22:1 23:0 24:0 25:0 26:1 27:0 28:0 29:0 30:1 31:0 32:0 33:0 34:0 35:1 36:0 37:0 38:1 39:0 40:0 41:0 42:1 43:0 44:0 45:0 46:0 47:1 48:0 49:0 50:0 51:1 52:0 53:0 54:0 55:0 56:1 57:0 58:0 59:1 60:0 61:0 62:0 63:1 64:0 65:1 66:0 67:0 68:0 69:0 70:1 71:0 72:0 73:0 74:0 75:1 76:0 77:1 78:0 79:0 80:0 81:0 82:1 83:0 84:0 
-1 1:0 2:0 3:0 4:1 5:0 6:0 7:1 8:0 9:0 10:0 11:0 12:1 13:0 14:0 15:1 16:0 17:0 18:0 19:1 20:0 21:0 22:1 23:0 24:0 25:1 26:0 27:0 28:0 29:0 30:1 31:0 32:0 33:0 34:1 35:0 36:0 37:0 38:1 39:0 40:0 41:0 42:0 43:0 44:1 45:1 46:0 47:0 48:0 49:1 50:0 51:0 52:0 53:0 54:1 55:0 56:0 57:1 58:0 59:0 60:0 61:0 62:0 63:0 64:1 65:0 66:1 67:0 68:0 69:0 70:0 71:0 72:1 73:1 74:0 75:0 76:0 77:0 78:1 79:0 80:0 81:0 82:0 83:1 84:0 
-1 1:0 2:1 3:0 4:0 5:0 6:1 7:0 8:0 9:1 10:0 11:0 12:0 13:1 14:0 15:0 16:0 17:0 18:0 19:1 20:0 21:1 22:0 23:0 24:0 25:0 26:0 27:0 28:1 29:0 30:0 31:1 32:0 33:0 34:0 35:0 36:1 37:0 38:0 39:1 40:0 41:0 42:0 43:1 44:0 45:0 46:1 47:0 48:0 49:1 50:0 51:0 52:0 53:0 54:1 55:0 56:0 57:0 58:1 59:0 60:0 61:0 62:1 63:0 64:0 65:0 66:0 67:0 68:1 69:1 70:0 71:0 72:0 73:1 74:0 75:0 76:0 77:0 78:1 79:0 80:0 81:1 82:0 83:0 84:0 
-1 1:0 2:0 3:0 4:1 5:0 6:0 7:0 8:1 9:0 10:1 11:0 12:0 13:0 14:1 15:0 16:0 17:0 18:1 19:0 20:0 21:0 22:1 23:0 24:0 25:1 26:0 27:0 28:0 29:0 30:0 31:0 32:1 33:0 34:1 35:0 36:0 37:0 38:0 39:1 40:0 41:1 42:0 43:0 44:0 45:0 46:1 47:0 48:0 49:0 50:0 51:0 52:1 53:1 54:0 55:0 56:0 57:0 58:1 59:0 60:0 61:0 62:1 63:0 64:0 65:0 66:1 67:0 68:0 69:1 70:0 71:0 72:0 73:0 74:0 75:0 76:1 77:1 78:0 79:0 80:0 81:0 82:1 83:0 84:0 
-1 1:0 2:0 3:1 4:0 5:0 6:0 7:1 8:0 9:0 10:1 11:0 12:0 13:0 14:0 15:1 16:0 17:0 18:1 19:0 20:0 21:0 22:0 23:1 24:0 25:0 26:1 27:0 28:0 29:0 30:1 31:0 32:0 33:0 34:0 35:0 36:1 37:0 38:1 39:0 40:0 41:1 42:0 43:0 44:0 45:1 46:0 47:0 48:0 49:0 50:0 51:1 52:0 53:0 54:0 55:0 56:1 57:0 58:0 59:0 60:1 61:0 62:1 63:0 64:0 65:0 66:1 67:0 68:0 69:0 70:1 71:0 72:0 73:0 74:1 75:0 76:0 77:1 78:0 79:0 80:0 81:0 82:0 83:0 84:1 
-1 1:0 2:0 3:1 4:0 5:1 6:0 7:0 8:0 9:0 10:0 11:1 12:0 13:0 14:0 15:1 16:0 17:0 18:0 19:1 20:0 21:0 22:1 23:0 24:0 25:0 26:0 27:1 28:0 29:0 30:0 31:1 32:0 33:0 34:1 35:0 36:0 37:0 38:0 39:0 40:1 41:1 42:0 43:0 44:0 45:0 46:1 47:0 48:0 49:0 50:0 51:0 52:1 53:0 54:0 55:0 56:1 57:0 58:1 59:0 60:0 61:1 62:0 63:0 64:0 65:1 66:0 67:0 68:0 69:0 70:0 71:1 72:0 73:0 74:0 75:1 76:0 77:0 78:1 79:0 80:0 81:0 82:0 83:1 84:0 
-1 1:0 2:0 3:1 4:0 5:0 6:1 7:0 8:0 9:0 10:0 11:1 12:0 13:1 14:0 15:0 16:0 17:0 18:0 19:0 20:1 21:0 22:1 23:0 24:0 25:0 26:0 27:0 28:1 29:1 30:0 31:0 32:0 33:0 34:0 35:0 36:1 37:1 38:0 39:0 40:0 41:0 42:1 43:0 44:0 45:1 46:0 47:0 48:0 49:1 50:0 51:0 52:0 53:0 54:1 55:0 56:0 57:0 58:0 59:0 60:1 61:0 62:0 63:1 64:0 65:0 66:0 67:1 68:0 69:0 70:0 71:1 72:0 73:1 74:0 75:0 76:0 77:0 78:0 79:1 80:0 81:0 82:0 83:1 84:0 
-1 1:0 2:0 3:1 4:0 5:0 6:1 7:0 8:0 9:1 10:0 11:0 12:0 13:0 14:0 15:1 16:0 17:0 18:0 19:1 20:0 21:1 22:0 23:0 24:0 25:1 26:0 27:0 28:0 29:0 30:0 31:1 32:0 33:1 34:0 35:0 36:0 37:0 38:0 39:1 40:0 41:0 42:1 43:0 44:0 45:0 46:1 47:0 48:0 49:0 50:0 51:1 52:0 53:0 54:0 55:1 56:0 57:0 58:0 59:0 60:1 61:0 62:1 63:0 64:0 65:0 66:0 67:1 68:0 69:1 70:0 71:0 72:0 73:0 74:0 75:1 76:0 77:0 78:0 79:1 80:0 81:0 82:0 83:1 84:0 
-1 1:1 2:0 3:0 4:0 5:1 6:0 7:0 8:0 9:0 10:0 11:1 12:0 13:0 14:0 15:1 16:0 17:0 18:0 19:1 20:0 21:0 22:0 23:1 24:0 25:0 26:1 27:0 28:0 29:0 30:0 31:0 32:1 33:0 34:0 35:1 36:0 37:0 38:1 39:0 40:0 41:1 42:0 43:0 44:0 45:0 46:0 47:1 48:0 49:0 50:0 51:1 52:0 53:1 54:0 55:0 56:0 57:1 58:0 59:0 60:0 61:0 62:0 63:1 64:0 65:1 66:0 67:0 68:0 69:0 70:0 71:1 72:0 73:0 74:1 75:0 76:0 77:0 78:1 79:0 80:0 81:0 82:0 83:1 84:0 
1 1:0 2:0 3:0 4:1 5:0 6:0 7:1 8:0 9:0 10:1 11:0 12:0 13:0 14:0 15:0 16:1 17:1 18:0 19:0 20:0 21:0 22:0 23:0 24:1 25:0 26:0 27:1 28:0 29:0 30:0 31:0 32:1 33:0 34:0 35:1 36:0 37:1 38:0 39:0 40:0 41:0 42:0 43:0 44:1 45:0 46:1 47:0 48:0 49:0 50:1 51:0 52:0 53:1 54:0 55:0 56:0 57:1 58:0 59:0 60:0 61:1 62:0 63:0 64:0 65:0 66:1 67:0 68:0 69:0 70:1 71:0 72:0 73:0 74:1 75:0 76:0 77:1 78:0 79:0 80:0 81:0 82:0 83:1 84:0 
-0.5571571396649853 1:1 2:0 3:0 4:0 5:0 6:1 7:0 8:0 9:0 10:0 11:0 12:1 13:0 14:0 15:1 16:0 17:0 18:1 19:0 20:0 21:0 22:0 23:0 24:1 25:1 26:0 27:0 28:0 29:0 30:0 31:0 32:1 33:0 34:0 35:1 36:0 37:0 38:0 39:0 40:1 41:0 42:0 43:1 44:0 45:1 46:0 47:0 48:0 49:0 50:0 51:0 52:1 53:0 54:1 55:0 56:0 57:0 58:1 59:0 60:0 61:1 62:0 63:0 64:0 65:1 66:0 67:0 68:0 69:1 70:0 71:0 72:0 73:0 74:1 75:0 76:0 77:0 78:1 79:0 80:0 81:0 82:1 83:0 84:0 
1 1:0 2:0 3:1 4:0 5:0 6:0 7:0 8:1 9:0 10:0 11:0 12:1 13:0 14:1 15:0 16:0 17:1 18:0 19:0 20:0 21:0 22:1 23:0 24:0 25:0 26:0 27:0 28:1 29:0 30:0 31:1 32:0 33:0 34:1 35:0 36:0 37:0 38:0 39:0 40:1 41:1 42:0 43:0 44:0 45:0 46:0 47:0 48:1 49:0 50:0 51:1 52:0 53:0 54:0 55:0 56:1 57:0 58:0 59:1 60:0 61:1 62:0 63:0 64:0 65:0 66:0 67:0 68:1 69:0 70:1 71:0 72:0 73:0 74:1 75:0 76:0 77:1 78:0 79:0 80:0 81:1 82:0 83:0 84:0 
1 1:1 2:0 3:0 4:0 5:0 6:0 7:0 8:1 9:0 10:1 11:0 12:0 13:0 14:1 15:0 16:0 17:1 18:0 19:0 20:0 21:0 22:0 23:0 24:1 25:0 26:0 27:0 28:1 29:0 30:0 31:0 32:1 33:0 34:0 35:1 36:0 37:0 38:0 39:0 40:1 41:0 42:0 43:0 44:1 45:0 46:1 47:0 48:0 49:1 50:0 51:0 52:0 53:0 54:1 55:0 56:0 57:0 58:0 59:0 60:1 61:0 62:0 63:1 64:0 65:0 66:1 67:0 68:0 69:0 70:0 71:0 72:1 73:1 74:0 75:0 76:0 77:0 78:0 79:0 80:1 81:0 82:0 83:1 84:0 
1 1:0 2:0 3:0 4:1 5:1 6:0 7:0 8:0 9:0 10:0 11:0 12:1 13:0 14:1 15:0 16:0 17:0 18:1 19:0 20:0 21:1 22:0 23:0 24:0 25:0 26:0 27:0 28:1 29:0 30:0 31:0 32:1 33:0 34:0 35:0 36:1 37:0 38:0 39:1 40:0 41:0 42:0 43:0 44:1 45:0 46:0 47:0 48:1 49:0 50:1 51:0 52:0 53:1 54:0 55:0 56:0 57:0 58:1 59:0 60:0 61:0 62:0 63:0 64:1 65:0 66:0 67:1 68:0 69:0 70:1 71:0 72:0 73:0 74:0 75:0 76:1 77:1 78:0 79:0 80:0 81:0 82:0 83:0 84:1 
0.3353274233392431 1:0 2:0 3:0 4:1 5:0 6:0 7:0 8:1 9:1 10:0 11:0 12:0 13:0 14:0 15:0 16:1 17:0 18:1 19:0 20:0 21:0 22:1 23:0 24:0 25:1 26:0 27:0 28:0 29:0 30:0 31:0 32:1 33:0 34:0 35:0 36:1 37:0 38:0 39:0 40:1 41:0 42:0 43:1 44:0 45:0 46:0 47:0 48:1 49:0 50:0 51:0 52:1 53:0 54:1 55:0 56:0 57:1 58:0 59:0 60:0 61:0 62:1 63:0 64:0 65:0 66:0 67:0 68:1 69:0 70:0 71:1 72:0 73:0 74:1 75:0 76:0 77:0 78:0 79:0 80:1 81:1 82:0 83:0 84:0 
-1 1:0 2:0 3:0 4:1 5:0 6:0 7:0 8:1 9:0 10:0 11:0 12:1 13:0 14:0 15:0 16:1 17:1 18:0 19:0 20:0 21:0 22:0 23:0 24:1 25:0 26:1 27:0 28:0 29:0 30:1 31:0 32:0 33:1 34:0 35:0 36:0 37:0 38:0 39:0 40:1 41:0 42:0 43:0 44:1 45:0 46:0 47:0 48:1 49:0 50:0 51:1 52:0 53:0 54:0 55:0 56:1 57:0 58:0 59:0 60:1 61:0 62:1 63:0 64:0 65:1 66:0 67:0 68:0 69:0 70:1 71:0 72:0 73:0 74:0 75:0 76:1 77:0 78:0 79:1 80:0 81:0 82:1 83:0 84:0 
-1 1:0 2:0 3:0 4:1 5:0 6:0 7:0 8:1 9:0 10:1 11:0 12:0 13:0 14:0 15:0 16:1 17:0 18:0 19:0 20:1 21:0 22:0 23:0 24:1 25:0 26:0 27:0 28:1 29:1 30:0 31:0 32:0 33:0 34:0 35:0 36:1 37:0 38:1 39:0 40:0 41:0 42:1 43:0 44:0 45:1 46:0 47:0 48:0 49:0 50:0 51:0 52:1 53:0 54:0 55:0 56:1 57:0 58:0 59:0 60:1 61:0 62:0 63:1 64:0 65:0 66:0 67:0 68:1 69:0 70:0 71:0 72:1 73:0 74:1 75:0 76:0 77:1 78:0 79:0 80:0 81:0 82:1 83:0 84:0 
-1 1:1 2:0 3:0 4:0 5:1 6:0 7:0 8:0 9:0 10:0 11:0 12:1 13:0 14:0 15:0 16:1 17:0 18:0 19:0 20:1 21:0 22:1 23:0 24:0 25:0 26:0 27:0 28:1 29:1 30:0 31:0 32:0 33:1 34:0 35:0 36:0 37:1 38:0 39:0 40:0 41:0 42:0 43:1 44:0 45:0 46:0 47:0 48:1 49:0 50:0 51:0 52:1 53:0 54:1 55:0 56:0 57:0 58:0 59:0 60:1 61:0 62:0 63:0 64:1 65:0 66:0 67:0 68:1 69:0 70:0 71:0 72:1 73:1 74:0 75:0 76:0 77:0 78:0 79:0 80:1 81:0 82:1 83:0 84:0 
-0.9002030122442209 1:1 2:0 3:0 4:0 5:1 6:0 7:0 8:0 9:0 10:1 11:0 12:0 13:1 14:0 15:0 16:0 17:1 18:0 19:0 20:0 21:0 22:0 23:0 24:1 25:0 26:0 27:0 28:1 29:0 30:0 31:0 32:1 33:0 34:1 35:0 36:0 37:0 38:0 39:0 40:1 41:1 42:0 43:0 44:0 45:1 46:0 47:0 48:0 49:1 50:0 51:0 52:0 53:0 54:0 55:1 56:0 57:0 58:0 59:0 60:1 61:0 62:0 63:0 64:1 65:0 66:1 67:0 68:0 69:0 70:0 71:0 72:1 73:0 74:0 75:0 76:1 77:0 78:0 79:0 80:1 81:0 82:0 83:0 84:1 
1 1:0 2:1 3:0 4:0 5:1 6:0 7:0 8:0 9:0 10:0 11:1 12:0 13:0 14:0 15:0 16:1 17:0 18:0 19:1 20:0 21:0 22:0 23:1 24:0 25:0 26:0 27:0 28:1 29:0 30:1 31:0 32:0 33:0 34:0 35:1 36:0 37:0 38:1 39:0 40:0 41:0 42:1 43:0 44:0 45:0 46:0 47:0 48:1 49:0 50:0 51:1 52:0 53:0 54:1 55:0 56:0 57:0 58:0 59:0 60:1 61:0 62:0 63:0 64:1 65:0 66:0 67:0 68:1 69:1 70:0 71:0 72:0 73:1 74:0 75:0 76:0 77:0 78:1 79:0 80:0 81:1 82:0 83:0 84:0 
0.1171527046101557 1:0 2:0 3:0 4:1 5:0 6:1 7:0 8:0 9:0 10:0 11:0 12:1 13:1 14:0 15:0 16:0 17:1 18:0 19:0 20:0 21:0 22:0 23:1 24:0 25:1 26:0 27:0 28:0 29:0 30:0 31:0 32:1 33:0 34:1 35:0 36:0 37:1 38:0 39:0 40:0 41:0 42:1 43:0 44:0 45:1 46:0 47:0 48:0 49:0 50:0 51:1 52:0 53:0 54:0 55:0 56:1 57:0 58:0 59:1 60:0 61:0 62:0 63:1 64:0 65:0 66:0 67:0 68:1 69:0 70:1 71:0 72:0 73:0 74:0 75:1 76:0 77:0 78:1 79:0 80:0 81:0 82:1 83:0 84:0 
1 1:0 2:0 3:0 4:1 5:0 6:0 7:1 8:0 9:0 10:0 11:0 12:1 13:0 14:1 15:0 16:0 17:0 18:0 19:0 20:1 21:0 22:1 23:0 24:0 25:0 26:0 27:1 28:0 29:1 30:0 31:0 32:0 33:0 34:0 35:0 36:1 37:1 38:0 39:0 40:0 41:0 42:0 43:0 44:1 45:0 46:0 47:0 48:1 49:0 50:1 51:0 52:0 53:0 54:0 55:0 56:1 57:1 58:0 59:0 60:0 61:1 62:0 63:0 64:0 65:0 66:0 67:1 68:0 69:1 70:0 71:0 72:0 73:0 74:0 75:0 76:1 77:0 78:1 79:0 80:0 81:1 82:0 83:0 84:0 
1 1:0 2:0 3:1 4:0 5:0 6:1 7:0 8:0 9:1 10:0 11:0 12:0 13:0 14:0 15:1 16:0 17:0 18:1 19:0 20:0 21:1 22:0 23:0 24:0 25:0 26:0 27:0 28:1 29:0 30:0 31:0 32:1 33:0 34:0 35:0 36:1 37:0 38:0 39:1 40:0 41:0 42:0 43:0 44:1 45:0 46:1 47:0 48:0 49:0 50:0 51:0 52:1 53:0 54:1 55:0 56:0 57:0 58:0 59:1 60:0 61:1 62:0 63:0 64:0 65:0 66:0 67:0 68:1 69:1 70:0 71:0 72:0 73:0 74:0 75:0 76:1 77:0 78:0 79:0 80:1 81:0 82:1 83:0 84:0 
0.6493786256989718 1:0 2:0 3:1 4:0 5:0 6:0 7:1 8:0 9:0 10:1 11:0 12:0 13:1 14:0 15:0 16:0 17:0 18:0 19:1 20:0 21:0 22:1 23:0 24:0 25:1 26:0 27:0 28:0 29:0 30:0 31:0 32:1 33:0 34:0 35:0 36:1 37:0 38:0 39:0 40:1 41:0 42:0 43:1 44:0 45:0 46:0 47:0 48:1 49:0 50:1 51:0 52:0 53:0 54:0 55:0 56:1 57:0 58:1 59:0 60:0 61:0 62:0 63:1 64:0 65:1 66:0 67:0 68:0 69:0 70:0 71:0 72:1 73:1 74:0 75:0 76:0 77:0 78:0 79:0 80:1 81:0 82:0 83:0 84:1 
1 1:1 2:0 3:0 4:0 5:1 6:0 7:0 8:0 9:0 10:0 11:0 12:1 13:0 14:0 15:1 16:0 17:0 18:0 19:1 20:0 21:0 22:1 23:0 24:0 25:1 26:0 27:0 28:0 29:0 30:0 31:1 32:0 33:0 34:1 35:0 36:0 37:1 38:0 39:0 40:0 41:0 42:0 43:0 44:1 45:0 46:0 47:0 48:1 49:0 50:0 51:0 52:1 53:0 54:0 55:1 56:0 57:0 58:0 59:0 60:1 61:0 62:1 63:0 64:0 65:0 66:0 67:0 68:1 69:0 70:1 71:0 72:0 73:0 74:0 75:1 76:0 77:1 78:0 79:0 80:0 81:0 82:0 83:0 84:1 
-1 1:0 2:0 3:0 4:1 5:0 6:0 7:0 8:1 9:1 10:0 11:0 12:0 13:0 14:0 15:0 16:1 17:0 18:1 19:0 20:0 21:1 22:0 23:0 24:0 25:0 26:0 27:0 28:1 29:0 30:1 31:0 32:0 33:0 34:1 35:0 36:0 37:1 38:0 39:0 40:0 41:1 42:0 43:0 44:0 45:1 46:0 47:0 48:0 49:0 50:0 51:0 52:1 53:1 54:0 55:0 56:0 57:0 58:0 59:0 60:1 61:0 62:0 63:0 64:1 65:1 66:0 67:0 68:0 69:1 70:0 71:0 72:0 73:0 74:1 75:0 76:0 77:1 78:0 79:0 80:0 81:0 82:0 83:1 84:0 
-0.8576899934851658 1:0 2:1 3:0 4:0 5:1 6:0 7:0 8:0 9:0 10:0 11:0 12:1 13:0 14:0 15:0 16:1 17:0 18:0 19:0 20:1 21:1 22:0 23:0 24:0 25:0 26:1 27:0 28:0 29:1 30:0 31:0 32:0 33:1 34:0 35:0 36:0 37:0 38:1 39:0 40:0 41:1 42:0 43:0 44:0 45:1 46:0 47:0 48:0 49:0 50:0 51:1 52:0 53:1 54:0 55:0 56:0 57:1 58:0 59:0 60:0 61:0 62:0 63:0 64:1 65:0 66:0 67:0 68:1 69:0 70:0 71:0 72:1 73:1 74:0 75:0 76:0 77:0 78:0 79:0 80:1 81:0 82:1 83:0 84:0 
-1 1:0 2:0 3:0 4:1 5:0 6:0 7:1 8:0 9:0 10:1 11:0 12:0 13:1 14:0 15:0 16:0 17:0 18:0 19:0 20:1 21:0 22:0 23:0 24:1 25:0 26:0 27:0 28:1 29:1 30:0 31:0 32:0 33:0 34:1 35:0 36:0 37:1 38:0 39:0 40:0 41:1 42:0 43:0 44:0 45:0 46:1 47:0 48:0 49:1 50:0 51:0 52:0 53:1 54:0 55:0 56:0 57:0 58:0 59:1 60:0 61:1 62:0 63:0 64:0 65:1 66:0 67:0 68:0 69:0 70:0 71:0 72:1 73:0 74:0 75:0 76:1 77:0 78:0 79:0 80:1 81:1 82:0 83:0 84:0 
0.6448951023083669 1:0 2:0 3:1 4:0 5:0 6:0 7:0 8:1 9:0 10:0 11:0 12:1 13:0 14:0 15:1 16:0 17:0 18:1 19:0 20:0 21:1 22:0 23:0 24:0 25:0 26:0 27:0 28:1 29:0 30:0 31:0 32:1 33:0 34:0 35:0 36:1 37:1 38:0 39:0 40:0 41:0 42:1 43:0 44:0 45:1 46:0 47:0 48:0 49:1 50:0 51:0 52:0 53:0 54:1 55:0 56:0 57:1 58:0 59:0 60:0 61:1 62:0 63:0 64:0 65:0 66:0 67:1 68:0 69:1 70:0 71:0 72:0 73:1 74:0 75:0 76:0 77:0 78:0 79:0 80:1 81:0 82:0 83:0 84:1 
-1 1:0 2:1 3:0 4:0 5:0 6:0 7:0 8:1 9:1 10:0 11:0 12:0 13:1 14:0 15:0 16:0 17:0 18:0 19:1 20:0 21:0 22:0 23:1 24:0 25:0 26:0 27:0 28:1 29:0 30:0 31:0 32:1 33:0 34:0 35:1 36:0 37:0 38:1 39:0 40:0 41:1 42:0 43:0 44:0 45:0 46:0 47:0 48:1 49:0 50:0 51:0 52:1 53:0 54:0 55:0 56:1 57:1 58:0 59:0 60:0 61:0 62:1 63:0 64:0 65:1 66:0 67:0 68:0 69:1 70:0 71:0 72:0 73:0 74:1 75:0 76:0 77:1 78:0 79:0 80:0 81:1 82:0 83:0 84:0 
1 1:0 2:1 3:0 4:0 5:0 6:1 7:0 8:0 9:0 10:1 11:0 12:0 13:0 14:1 15:0 16:0 17:0 18:0 19:0 20:1 21:0 22:0 23:0 24:1 25:0 26:1 27:0 28:0 29:1 30:0 31:0 32:0 33:1 34:0 35:0 36:0 37:1 38:0 39:0 40:0 41:0 42:1 43:0 44:0 45:0 46:1 47:0 48:0 49:1 50:0 51:0 52:0 53:0 54:1 55:0 56:0 57:0 58:1 59:0 60:0 61:0 62:0 63:0 64:1 65:1 66:0 67:0 68:0 69:1 70:0 71:0 72:0 73:0 74:0 75:1 76:0 77:0 78:0 79:1 80:0 81:0 82:0 83:0 84:1 
1 1:0 2:1 3:0 4:0 5:1 6:0 7:0 8:0 9:0 10:0 11:1 12:0 13:1 14:0 15:0 16:0 17:0 18:1 19:0 20:0 21:0 22:0 23:0 24:1 25:1 26:0 27:0 28:0 29:0 30:1 31:0 32:0 33:0 34:1 35:0 36:0 37:0 38:1 39:0 40:0 41:0 42:1 43:0 44:0 45:0 46:0 47:0 48:1 49:0 50:0 51:0 52:1 53:0 54:1 55:0 56:0 57:1 58:0 59:0 60:0 61:1 62:0 63:0 64:0 65:1 66:0 67:0 68:0 69:0 70:1 71:0 72:0 73:0 74:1 75:0 76:0 77:1 78:0 79:0 80:0 81:0 82:1 83:0 84:0 
0.1563552508243948 1:0 2:0 3:0 4:1 5:0 6:1 7:0 8:0 9:0 10:1 11:0 12:0 13:0 14:0 15:0 16:1 17:1 18:0 19:0 20:0 21:0 22:1 23:0 24:0 25:1 26:0 27:0 28:0 29:0 30:0 31:1 32:0 33:1 34:0 35:0 36:0 37:0 38:1 39:0 40:0 41:0 42:0 43:0 44:1 45:1 46:0 47:0 48:0 49:0 50:1 51:0 52:0 53:0 54:1 55:0 56:0 57:0 58:1 59:0 60:0 61:0 62:1 63:0 64:0 65:0 66:0 67:0 68:1 69:0 70:0 71:0 72:1 73:0 74:1 75:0 76:0 77:1 78:0 79:0 80:0 81:1 82:0 83:0 84:0 
1 1:0 2:0 3:0 4:1 5:0 6:0 7:0 8:1 9:0 10:1 11:0 12:0 13:0 14:1 15:0 16:0 17:0 18:0 19:0 20:1 21:1 22:0 23:0 24:0 25:0 26:1 27:0 28:0 29:1 30:0 31:0 32:0 33:0 34:0 35:1 36:0 37:1 38:0 39:0 40:0 41:0 42:1 43:0 44:0 45:0 46:0 47:0 48:1 49:1 50:0 51:0 52:0 53:0 54:1 55:0 56:0 57:0 58:1 59:0 60:0 61:0 62:1 63:0 64:0 65:0 66:1 67:0 68:0 69:0 70:0 71:0 72:1 73:0 74:0 75:0 76:1 77:0 78:1 79:0 80:0 81:1 82:0 83:0 84:0 
-0.6557115907187399 1:1 2:0 3:0 4:0 5:0 6:1 7:0 8:0 9:1 10:0 11:0 12:0 13:1 14:0 15:0 16:0 17:0 18:0 19:0 20:1 21:0 22:0 23:0 24:1 25:0 26:1 27:0 28:0 29:1 30:0 31:0 32:0 33:0 34:0 35:0 36:1 37:0 38:0 39:0 40:1 41:0 42:0 43:0 44:1 45:0 46:0 47:0 48:1 49:0 50:1 51:0 52:0 53:0 54:1 55:0 56:0 57:0 58:0 59:0 60:1 61:1 62:0 63:0 64:0 65:0 66:1 67:0 68:0 69:1 70:0 71:0 72:0 73:0 74:0 75:1 76:0 77:1 78:0 79:0 80:0 81:0 82:1 83:0 84:0 
1 1:1 2:0 3:0 4:0 5:0 6:0 7:0 8:1 9:0 10:1 11:0 12:0 13:1 14:0 15:0 16:0 17:1 18:0 19:0 20:0 21:0 22:0 23:1 24:0 25:0 26:0 27:1 28:0 29:0 30:1 31:0 32:0 33:0 34:0 35:1 36:0 37:0 38:0 39:1 40:0 41:0 42:0 43:0 44:1 45:0 46:0 47:1 48:0 49:0 50:0 51:0 52:1 53:1 54:0 55:0 56:0 57:0 58:0 59:0 60:1 61:0 62:0 63:0 64:1 65:0 66:1 67:0 68:0 69:0 70:0 71:0 72:1 73:0 74:0 75:0 76:1 77:0 78:0 79:0 80:1 81:0 82:0 83:0 84:1 
1 1:0 2:1 3:0 4:0 5:1 6:0 7:0 8:0 9:0 10:0 11:0 12:1 13:1 14:0 15:0 16:0 17:0 18:0 19:0 20:1 21:0 22:1 23:0 24:0 25:1 26:0 27:0 28:0 29:1 30:0 31:0 32:0 33:0 34:0 35:1 36:0 37:0 38:0 39:1 40:0 41:0 42:1 43:0 44:0 45:0 46:0 47:1 48:0 49:0 50:0 51:1 52:0 53:0 54:0 55:0 56:1 57:0 58:0 59:1 60:0 61:0 62:0 63:0 64:1 65:1 66:0 67:0 68:0 69:0 70:0 71:0 72:1 73:0 74:0 75:0 76:1 77:0 78:1 79:0 80:0 81:0 82:0 83:0 84:1 
0.9113544963287764 1:0 2:1 3:0 4:0 5:0 6:0 7:0 8:1 9:1 10:0 11:0 12:0 13:1 14:0 15:0 16:0 17:0 18:0 19:0 20:1 21:0 22:0 23:1 24:0 25:1 26:0 27:0 28:0 29:0 30:1 31:0 32:0 33:1 34:0 35:0 36:0 37:0 38:0 39:1 40:0 41:0 42:1 43:0 44:0 45:0 46:1 47:0 48:0 49:0 50:1 51:0 52:0 53:1 54:0 55:0 56:0 57:0 58:0 59:0 60:1 61:1 62:0 63:0 64:0 65:0 66:0 67:0 68:1 69:0 70:1 71:0 72:0 73:1 74:0 75:0 76:0 77:1 78:0 79:0 80:0 81:0 82:0 83:1 84:0 
0.09975310372644078 1:0 2:1 3:0 4:0 5:0 6:1 7:0 8:0 9:0 10:0 11:0 12:1 13:1 14:0 15:0 16:0 17:1 18:0 19:0 20:0 21:0 22:0 23:0 24:1 25:0 26:0 27:1 28:0 29:1 30:0 31:0 32:0 33:0 34:1 35:0 36:0 37:1 38:0 39:0 40:0 41:0 42:0 43:1 44:0 45:0 46:1 47:0 48:0 49:0 50:1 51:0 52:0 53:0 54:1 55:0 56:0 57:1 58:0 59:0 60:0 61:0 62:0 63:0 64:1 65:1 66:0 67:0 68:0 69:0 70:0 71:0 72:1 73:0 74:1 75:0 76:0 77:1 78:0 79:0 80:0 81:1 82:0 83:0 84:0 
-0.4480582070335524 1:1 2:0 3:0 4:0 5:0 6:0 7:0 8:1 9:0 10:0 11:0 12:1 13:1 14:0 15:0 16:0 17:0 18:0 19:0 20:1 21:0 22:0 23:1 24:0 25:0 26:0 27:1 28:0 29:0 30:0 31:1 32:0 33:1 34:0 35:0 36:0 37:0 38:1 39:0 40:0 41:0 42:1 43:0 44:0 45:0 46:0 47:0 48:1 49:1 50:0 51:0 52:0 53:1 54:0 55:0 56:0 57:0 58:0 59:0 60:1 61:0 62:0 63:1 64:0 65:1 66:0 67:0 68:0 69:0 70:1 71:0 72:0 73:1 74:0 75:0 76:0 77:0 78:0 79:1 80:0 81:0 82:1 83:0 84:0 
-1 1:0 2:1 3:0 4:0 5:1 6:0 7:0 8:0 9:1 10:0 11:0 12:0 13:0 14:0 15:0 16:1 17:0 18:0 19:0 20:1 21:1 22:0 23:0 24:0 25:0 26:0 27:0 28:1 29:0 30:0 31:1 32:0 33:0 34:0 35:1 36:0 37:0 38:0 39:1 40:0 41:1 42:0 43:0 44:0 45:0 46:1 47:0 48:0 49:0 50:1 51:0 52:0 53:0 54:0 55:0 56:1 57:1 58:0 59:0 60:0 61:1 62:0 63:0 64:0 65:0 66:0 67:0 68:1 69:0 70:0 71:1 72:0 73:1 74:0 75:0 76:0 77:0 78:1 79:0 80:0 81:1 82:0 83:0 84:0 
-1 1:0 2:0 3:1 4:0 5:0 6:0 7:1 8:0 9:0 10:1 11:0 12:0 13:1 14:0 15:0 16:0 17:1 18:0 19:0 20:0 21:0 22:0 23:1 24:0 25:0 26:1 27:0 28:0 29:0 30:1 31:0 32:0 33:1 34:0 35:0 36:0 37:0 38:1 39:0 40:0 41:1 42:0 43:0 44:0 45:1 46:0 47:0 48:0 49:0 50:0 51:0 52:1 53:0 54:0 55:0 56:1 57:1 58:0 59:0 60:0 61:0 62:0 63:0 64:1 65:0 66:0 67:1 68:0 69:0 70:0 71:1 72:0 73:0 74:0 75:1 76:0 77:1 78:0 79:0 80:0 81:0 82:1 83:0 84:0 
1 1:0 2:0 3:0 4:1 5:0 6:0 7:1 8:0 9:0 10:0 11:0 12:1 13:0 14:0 15:0 16:1 17:0 18:0 19:0 20:1 21:0 22:1 23:0 24:0 25:1 26:0 27:0 28:0 29:0 30:0 31:0 32:1 33:0 34:0 35:0 36:1 37:0 38:0 39:1 40:0 41:0 42:0 43:1 44:0 45:0 46:1 47:0 48:0 49:1 50:0 51:0 52:0 53:1 54:0 55:0 56:0 57:0 58:0 59:1 60:0 61:0 62:1 63:0 64:0 65:0 66:1 67:0 68:0 69:1 70:0 71:0 72:0 73:0 74:1 75:0 76:0 77:1 78:0 79:0 80:0 81:1 82:0 83:0 84:0 
1 1:1 2:0 3:0 4:0 5:0 6:0 7:0 8:1 9:0 10:0 11:1 12:0 13:0 14:0 15:0 16:1 17:0 18:0 19:0 20:1 21:0 22:0 23:0 24:1 25:0 26:1 27:0 28:0 29:1 30:0 31:0 32:0 33:0 34:0 35:0 36:1 37:0 38:0 39:0 40:1 41:0 42:0 43:1 44:0 45:0 46:0 47:1 48:0 49:0 50:1 51:0 52:0 53:1 54:0 55:0 56:0 57:1 58:0 59:0 60:0 61:0 62:0 63:1 64:0 65:0 66:1 67:0 68:0 69:0 70:1 71:0 72:0 73:1 74:0 75:0 76:0 77:0 78:1 79:0 80:0 81:1 82:0 83:0 84:0 
0.5021561089996082 1:1 2:0 3:0 4:0 5:0 6:0 7:0 8:1 9:1 10:0 11:0 12:0 13:0 14:0 15:0 16:1 17:0 18:0 19:1 20:0 21:0 22:0 23:0 24:1 25:0 26:0 27:0 28:1 29:0 30:0 31:0 32:1 33:0 34:1 35:0 36:0 37:1 38:0 39:0 40:0 41:0 42:0 43:0 44:1 45:0 46:0 47:0 48:1 49:0 50:0 51:1 52:0 53:0 54:0 55:1 56:0 57:0 58:1 59:0 60:0 61:1 62:0 63:0 64:0 65:1 66:0 67:0 68:0 69:0 70:0 71:1 72:0 73:0 74:1 75:0 76:0 77:0 78:1 79:0 80:0 81:1 82:0 83:0 84:0 
1 1:0 2:0 3:0 4:1 5:0 6:0 7:1 8:0 9:0 10:0 11:1 12:0 13:0 14:0 15:1 16:0 17:0 18:0 19:1 20:0 21:1 22:0 23:0 24:0 25:0 26:0 27:0 28:1 29:0 30:0 31:1 32:0 33:1 34:0 35:0 36:0 37:0 38:0 39:0 40:1 41:1 42:0 43:0 44:0 45:0 46:0 47:0 48:1 49:0 50:0 51:1 52:0 53:0 54:0 55:0 56:1 57:0 58:0 59:0 60:1 61:0 62:0 63:0 64:1 65:0 66:1 67:0 68:0 69:1 70:0 71:0 72:0 73:0 74:0 75:0 76:1 77:0 78:0 79:0 80:1 81:0 82:0 83:1 84:0 
1 1:0 2:1 3:0 4:0 5:1 6:0 7:0 8:0 9:0 10:0 11:1 12:0 13:0 14:1 15:0 16:0 17:1 18:0 19:0 20:0 21:0 22:1 23:0 24:0 25:1 26:0 27:0 28:0 29:1 30:0 31:0 32:0 33:0 34:0 35:0 36:1 37:0 38:0 39:1 40:0 41:0 42:0 43:0 44:1 45:0 46:0 47:0 48:1 49:0 50:1 51:0 52:0 53:0 54:0 55:0 56:1 57:0 58:0 59:1 60:0 61:0 62:1 63:0 64:0 65:1 66:0 67:0 68:0 69:0 70:0 71:1 72:0 73:0 74:0 75:1 76:0 77:0 78:0 79:0 80:1 81:0 82:1 83:0 84:0 
1 1:0 2:1 3:0 4:0 5:0 6:1 7:0 8:0 9:1 10:0 11:0 12:0 13:0 14:0 15:1 16:0 17:0 18:1 19:0 20:0 21:1 22:0 23:0 24:0 25:0 26:1 27:0 28:0 29:1 30:0 31:0 32:0 33:1 34:0 35:0 36:0 37:0 38:0 39:0 40:1 41:0 42:0 43:1 44:0 45:0 46:0 47:0 48:1 49:0 50:0 51:0 52:1 53:0 54:1 55:0 56:0 57:0 58:0 59:0 60:1 61:0 62:0 63:1 64:0 65:0 66:1 67:0 68:0 69:1 70:0 71:0 72:0 73:0 74:0 75:1 76:0 77:0 78:0 79:1 80:0 81:0 82:0 83:0 84:1 
1 1:0 2:0 3:0 4:1 5:0 6:1 7:0 8:0 9:0 10:1 11:0 12:0 13:1 14:0 15:0 16:0 17:0 18:0 19:1 20:0 21:0 22:1 23:0 24:0 25:1 26:0 27:0 28:0 29:0 30:1 31:0 32:0 33:1 34:0 35:0 36:0 37:1 38:0 39:0 40:0 41:0 42:0 43:0 44:1 45:0 46:0 47:1 48:0 49:0 50:0 51:0 52:1 53:0 54:0 55:0 56:1 57:0 58:1 59:0 60:0 61:0 62:0 63:0 64:1 65:0 66:0 67:1 68:0 69:0 70:1 71:0 72:0 73:1 74:0 75:0 76:0 77:0 78:0 79:1 80:0 81:0 82:0 83:1 84:0 
0.3564274949647975 1:0 2:0 3:1 4:0 5:1 6:0 7:0 8:0 9:0 10:0 11:1 12:0 13:0 14:0 15:0 16:1 17:0 18:0 19:0 20:1 21:0 22:0 23:0 24:1 25:0 26:1 27:0 28:0 29:0 30:0 31:1 32:0 33:0 34:0 35:1 36:0 37:0 38:1 39:0 40:0 41:0 42:1 43:0 44:0 45:1 46:0 47:0 48:0 49:0 50:0 51:0 52:1 53:0 54:0 55:0 56:1 57:0 58:0 59:1 60:0 61:0 62:0 63:0 64:1 65:0 66:0 67:0 68:1 69:0 70:0 71:1 72:0 73:1 74:0 75:0 76:0 77:1 78:0 79:0 80:0 81:0 82:1 83:0 84:0 
-0.2986987319188008 1:1 2:0 3:0 4:0 5:0 6:0 7:1 8:0 9:1 10:0 11:0 12:0 13:1 14:0 15:0 16:0 17:1 18:0 19:0 20:0 21:1 22:0 23:0 24:0 25:0 26:0 27:1 28:0 29:1 30:0 31:0 32:0 33:0 34:0 35:1 36:0 37:0 38:0 39:0 40:1 41:0 42:0 43:0 44:1 45:0 46:0 47:0 48:1 49:0 50:1 51:0 52:0 53:0 54:0 55:1 56:0 57:0 58:0 59:1 60:0 61:0 62:1 63:0 64:0 65:0 66:1 67:0 68:0 69:1 70:0 71:0 72:0 73:0 74:0 75:0 76:1 77:0 78:0 79:0 80:1 81:0 82:0 83:1 84:0 
-0.9501601372202216 1:0 2:0 3:1 4:0 5:1 6:0 7:0 8:0 9:1 10:0 11:0 12:0 13:0 14:0 15:0 16:1 17:1 18:0 19:0 20:0 21:0 22:0 23:0 24:1 25:0 26:0 27:1 28:0 29:1 30:0 31:0 32:0 33:0 34:0 35:1 36:0 37:1 38:0 39:0 40:0 41:1 42:0 43:0 44:0 45:1 46:0 47:0 48:0 49:1 50:0 51:0 52:0 53:0 54:0 55:1 56:0 57:1 58:0 59:0 60:0 61:0 62:0 63:1 64:0 65:0 66:0 67:0 68:1 69:0 70:0 71:0 72:1 73:0 74:0 75:0 76:1 77:0 78:1 79:0 80:0 81:0 82:0 83:1 84:0 
-0.101565195529027 1:1 2:0 3:0 4:0 5:1 6:0 7:0 8:0 9:0 10:1 11:0 12:0 13:0 14:0 15:1 16:0 17:1 18:0 19:0 20:0 21:0 22:0 23:1 24:0 25:1 26:0 27:0 28:0 29:1 30:0 31:0 32:0 33:0 34:0 35:0 36:1 37:1 38:0 39:0 40:0 41:0 42:0 43:0 44:1 45:0 46:0 47:1 48:0 49:1 50:0 51:0 52:0 53:0 54:0 55:1 56:0 57:1 58:0 59:0 60:0 61:1 62:0 63:0 64:0 65:1 66:0 67:0 68:0 69:1 70:0 71:0 72:0 73:0 74:0 75:1 76:0 77:1 78:0 79:0 80:0 81:0 82:0 83:1 84:0 
-1 1:0 2:1 3:0 4:0 5:1 6:0 7:0 8:0 9:0 10:0 11:1 12:0 13:0 14:1 15:0 16:0 17:0 18:0 19:0 20:1 21:0 22:0 23:0 24:1 25:0 26:0 27:0 28:1 29:1 30:0 31:0 32:0 33:0 34:0 35:0 36:1 37:0 38:1 39:0 40:0 41:1 42:0 43:0 44:0 45:0 46:0 47:1 48:0 49:0 50:0 51:1 52:0 53:1 54:0 55:0 56:0 57:1 58:0 59:0 60:0 61:1 62:0 63:0 64:0 65:1 66:0 67:0 68:0 69:0 70:1 71:0 72:0 73:1 74:0 75:0 76:0 77:1 78:0 79:0 80:0 81:1 82:0 83:0 84:0 
-1 1:0 2:1 3:0 4:0 5:1 6:0 7:0 8:0 9:0 10:0 11:1 12:0 13:0 14:1 15:0 16:0 17:1 18:0 19:0 20:0 21:0 22:1 23:0 24:0 25:1 26:0 27:0 28:0 29:0 30:0 31:1 32:0 33:0 34:1 35:0 36:0 37:0 38:0 39:0 40:1 41:0 42:0 43:0 44:1 45:0 46:0 47:0 48:1 49:1 50:0 51:0 52:0 53:0 54:0 55:0 56:1 57:0 58:1 59:0 60:0 61:1 62:0 63:0 64:0 65:0 66:0 67:1 68:0 69:0 70:0 71:1 72:0 73:1 74:0 75:0 76:0 77:1 78:0 79:0 80:0 81:1 82:0 83:0 84:0 
0.1794827405954714 1:0 2:0 3:1 4:0 5:0 6:0 7:1 8:0 9:0 10:1 11:0 12:0 13:1 14:0 15:0 16:0 17:0 18:0 19:1 20:0 21:0 22:1 23:0 24:0 25:1 26:0 27:0 28:0 29:0 30:1 31:0 32:0 33:1 34:0 35:0 36:0 37:0 38:0 39:1 40:0 41:0 42:1 43:0 44:0 45:0 46:0 47:0 48:1 49:0 50:0 51:0 52:1 53:0 54:0 55:0 56:1 57:1 58:0 59:0 60:0 61:0 62:0 63:0 64:1 65:0 66:1 67:0 68:0 69:1 70:0 71:0 72:0 73:0 74:0 75:1 76:0 77:0 78:0 79:1 80:0 81:1 82:0 83:0 84:0 
-0.1900492532786936 1:1 2:0 3:0 4:0 5:0 6:0 7:0 8:1 9:0 10:0 11:0 12:1 13:0 14:1 15:0 16:0 17:1 18:0 19:0 20:0 21:0 22:0 23:1 24:0 25:0 26:0 27:0 28:1 29:0 30:1 31:0 32:0 33:0 34:0 35:0 36:1 37:0 38:1 39:0 40:0 41:0 42:0 43:0 44:1 45:0 46:0 47:1 48:0 49:0 50:1 51:0 52:0 53:0 54:0 55:0 56:1 57:0 58:0 59:1 60:0 61:0 62:0 63:1 64:0 65:1 66:0 67:0 68:0 69:0 70:0 71:0 72:1 73:0 74:0 75:1 76:0 77:1 78:0 79:0 80:0 81:1 82:0 83:0 84:0 
-0.2741319993508246 1:0 2:0 3:0 4:1 5:0 6:1 7:0 8:0 9:1 10:0 11:0 12:0 13:1 14:0 15:0 16:0 17:0 18:0 19:0 20:1 21:0 22:0 23:0 24:1 25:0 26:1 27:0 28:0 29:1 30:0 31:0 32:0 33:0 34:0 35:1 36:0 37:0 38:0 39:0 40:1 41:0 42:1 43:0 44:0 45:0 46:0 47:0 48:1 49:0 50:1 51:0 52:0 53:0 54:0 55:0 56:1 57:0 58:0 59:1 60:0 61:0 62:1 63:0 64:0 65:0 66:0 67:0 68:1 69:0 70:0 71:1 72:0 73:0 74:0 75:1 76:0 77:1 78:0 79:0 80:0 81:0 82:0 83:0 84:1 
-1 1:0 2:0 3:0 4:1 5:0 6:1 7:0 8:0 9:0 10:0 11:0 12:1 13:1 14:0 15:0 16:0 17:0 18:0 19:0 20:1 21:0 22:1 23:0 24:0 25:0 26:0 27:0 28:1 29:0 30:0 31:0 32:1 33:1 34:0 35:0 36:0 37:1 38:0 39:0 40:0 41:0 42:1 43:0 44:0 45:1 46:0 47:0 48:0 49:0 50:0 51:0 52:1 53:0 54:1 55:0 56:0 57:1 58:0 59:0 60:0 61:1 62:0 63:0 64:0 65:0 66:0 67:0 68:1 69:0 70:0 71:0 72:1 73:0 74:1 75:0 76:0 77:1 78:0 79:0 80:0 81:0 82:0 83:1 84:0 
-1 1:1 2:0 3:0 4:0 5:0 6:0 7:0 8:1 9:0 10:0 11:1 12:0 13:1 14:0 15:0 16:0 17:0 18:0 19:0 20:1 21:0 22:0 23:1 24:0 25:0 26:0 27:0 28:1 29:1 30:0 31:0 32:0 33:0 34:0 35:0 36:1 37:0 38:1 39:0 40:0 41:0 42:0 43:0 44:1 45:0 46:0 47:0 48:1 49:0 50:1 51:0 52:0 53:0 54:0 55:0 56:1 57:1 58:0 59:0 60:0 61:0 62:0 63:0 64:1 65:0 66:1 67:0 68:0 69:0 70:0 71:0 72:1 73:0 74:0 75:0 76:1 77:1 78:0 79:0 80:0 81:1 82:0 83:0 84:0 
0.670115259705564 1:1 2:0 3:0 4:0 5:0 6:0 7:0 8:1 9:1 10:0 11:0 12:0 13:0 14:0 15:0 16:1 17:0 18:1 19:0 20:0 21:0 22:1 23:0 24:0 25:0 26:0 27:0 28:1 29:0 30:0 31:0 32:1 33:0 34:1 35:0 36:0 37:1 38:0 39:0 40:0 41:0 42:0 43:1 44:0 45:1 46:0 47:0 48:0 49:1 50:0 51:0 52:0 53:0 54:0 55:0 56:1 57:0 58:1 59:0 60:0 61:0 62:0 63:1 64:0 65:1 66:0 67:0 68:0 69:0 70:0 71:0 72:1 73:0 74:0 75:1 76:0 77:0 78:0 79:1 80:0 81:1 82:0 83:0 84:0 
-0.302846544727738 1:0 2:0 3:0 4:1 5:0 6:0 7:0 8:1 9:0 10:0 11:0 12:1 13:1 14:0 15:0 16:0 17:0 18:0 19:1 20:0 21:1 22:0 23:0 24:0 25:0 26:0 27:0 28:1 29:1 30:0 31:0 32:0 33:0 34:0 35:0 36:1 37:0 38:1 39:0 40:0 41:0 42:1 43:0 44:0 45:0 46:0 47:0 48:1 49:0 50:0 51:0 52:1 53:0 54:1 55:0 56:0 57:1 58:0 59:0 60:0 61:0 62:0 63:1 64:0 65:1 66:0 67:0 68:0 69:1 70:0 71:0 72:0 73:0 74:0 75:0 76:1 77:0 78:1 79:0 80:0 81:0 82:0 83:1 84:0 
-1 1:1 2:0 3:0 4:0 5:0 6:0 7:0 8:1 9:1 10:0 11:0 12:0 13:0 14:0 15:0 16:1 17:0 18:0 19:1 20:0 21:0 22:0 23:0 24:1 25:0 26:0 27:0 28:1 29:0 30:0 31:0 32:1 33:1 34:0 35:0 36:0 37:0 38:0 39:1 40:0 41:1 42:0 43:0 44:0 45:0 46:0 47:0 48:1 49:1 50:0 51:0 52:0 53:0 54:0 55:0 56:1 57:0 58:1 59:0 60:0 61:0 62:1 63:0 64:0 65:0 66:0 67:0 68:1 69:0 70:0 71:0 72:1 73:0 74:1 75:0 76:0 77:1 78:0 79:0 80:0 81:0 82:0 83:1 84:0 
-1 1:0 2:1 3:0 4:0 5:1 6:0 7:0 8:0 9:0 10:0 11:0 12:1 13:1 14:0 15:0 16:0 17:0 18:0 19:0 20:1 21:0 22:0 23:1 24:0 25:0 26:0 27:0 28:1 29:0 30:0 31:0 32:1 33:0 34:0 35:0 36:1 37:1 38:0 39:0 40:0 41:0 42:0 43:1 44:0 45:1 46:0 47:0 48:0 49:0 50:0 51:0 52:1 53:1 54:0 55:0 56:0 57:0 58:0 59:0 60:1 61:0 62:1 63:0 64:0 65:0 66:1 67:0 68:0 69:0 70:0 71:0 72:1 73:0 74:0 75:0 76:1 77:0 78:1 79:0 80:0 81:1 82:0 83:0 84:0 
-1 1:0 2:0 3:1 4:0 5:0 6:0 7:0 8:1 9:0 10:0 11:1 12:0 13:0 14:0 15:0 16:1 17:1 18:0 19:0 20:0 21:0 22:0 23:0 24:1 25:0 26:0 27:1 28:0 29:0 30:1 31:0 32:0 33:0 34:0 35:0 36:1 37:0 38:0 39:1 40:0 41:1 42:0 43:0 44:0 45:0 46:0 47:0 48:1 49:0 50:0 51:1 52:0 53:0 54:0 55:1 56:0 57:0 58:0 59:0 60:1 61:1 62:0 63:0 64:0 65:0 66:0 67:1 68:0 69:0 70:1 71:0 72:0 73:1 74:0 75:0 76:0 77:0 78:0 79:0 80:1 81:1 82:0 83:0 84:0 
-0.5400431941470254 1:0 2:0 3:0 4:1 5:0 6:1 7:0 8:0 9:1 10:0 11:0 12:0 13:0 14:0 15:0 16:1 17:0 18:1 19:0 20:0 21:0 22:1 23:0 24:0 25:1 26:0 27:0 28:0 29:1 30:0 31:0 32:0 33:1 34:0 35:0 36:0 37:0 38:0 39:0 40:1 41:0 42:0 43:1 44:0 45:0 46:0 47:0 48:1 49:0 50:0 51:1 52:0 53:0 54:0 55:0 56:1 57:1 58:0 59:0 60:0 61:0 62:0 63:0 64:1 65:0 66:0 67:1 68:0 69:0 70:1 71:0 72:0 73:0 74:0 75:0 76:1 77:0 78:0 79:1 80:0 81:1 82:0 83:0 84:0 
1 1:0 2:0 3:1 4:0 5:0 6:0 7:0 8:1 9:0 10:0 11:0 12:1 13:0 14:0 15:0 16:1 17:0 18:1 19:0 20:0 21:1 22:0 23:0 24:0 25:0 26:0 27:0 28:1 29:0 30:1 31:0 32:0 33:0 34:1 35:0 36:0 37:1 38:0 39:0 40:0 41:1 42:0 43:0 44:0 45:1 46:0 47:0 48:0 49:0 50:0 51:0 52:1 53:0 54:0 55:1 56:0 57:0 58:0 59:0 60:1 61:0 62:0 63:1 64:0 65:0 66:0 67:0 68:1 69:1 70:0 71:0 72:0 73:0 74:0 75:0 76:1 77:0 78:0 79:1 80:0 81:0 82:1 83:0 84:0 
-0.1623104416716828 1:1 2:0 3:0 4:0 5:1 6:0 7:0 8:0 9:1 10:0 11:0 12:0 13:1 14:0 15:0 16:0 17:0 18:0 19:0 20:1 21:0 22:0 23:1 24:0 25:0 26:0 27:0 28:1 29:0 30:0 31:0 32:1 33:0 34:0 35:0 36:1 37:0 38:1 39:0 40:0 41:1 42:0 43:0 44:0 45:0 46:0 47:0 48:1 49:0 50:1 51:0 52:0 53:0 54:1 55:0 56:0 57:1 58:0 59:0 60:0 61:1 62:0 63:0 64:0 65:1 66:0 67:0 68:0 69:0 70:0 71:0 72:1 73:0 74:0 75:1 76:0 77:0 78:0 79:0 80:1 81:0 82:0 83:1 84:0 
-0.3372562862810109 1:1 2:0 3:0 4:0 5:0 6:0 7:0 8:1 9:0 10:1 11:0 12:0 13:0 14:1 15:0 16:0 17:1 18:0 19:0 20:0 21:1 22:0 23:0 24:0 25:1 26:0 27:0 28:0 29:1 30:0 31:0 32:0 33:0 34:0 35:0 36:1 37:0 38:0 39:1 40:0 41:0 42:0 43:0 44:1 45:0 46:0 47:0 48:1 49:0 50:0 51:0 52:1 53:0 54:1 55:0 56:0 57:1 58:0 59:0 60:0 61:0 62:0 63:0 64:1 65:0 66:1 67:0 68:0 69:0 70:1 71:0 72:0 73:1 74:0 75:0 76:0 77:1 78:0 79:0 80:0 81:1 82:0 83:0 84:0 
-1 1:1 2:0 3:0 4:0 5:1 6:0 7:0 8:0 9:0 10:1 11:0 12:0 13:0 14:1 15:0 16:0 17:1 18:0 19:0 20:0 21:0 22:1 23:0 24:0 25:0 26:1 27:0 28:0 29:1 30:0 31:0 32:0 33:1 34:0 35:0 36:0 37:0 38:1 39:0 40:0 41:0 42:0 43:0 44:1 45:0 46:0 47:1 48:0 49:0 50:0 51:0 52:1 53:0 54:0 55:0 56:1 57:1 58:0 59:0 60:0 61:0 62:0 63:1 64:0 65:0 66:0 67:1 68:0 69:0 70:0 71:0 72:1 73:0 74:0 75:0 76:1 77:0 78:0 79:0 80:1 81:0 82:0 83:0 84:1 
-0.592751260108391 1:0 2:0 3:0 4:1 5:0 6:0 7:0 8:1 9:0 10:1 11:0 12:0 13:0 14:0 15:0 16:1 17:0 18:0 19:1 20:0 21:1 22:0 23:0 24:0 25:1 26:0 27:0 28:0 29:0 30:0 31:1 32:0 33:1 34:0 35:0 36:0 37:1 38:0 39:0 40:0 41:0 42:0 43:0 44:1 45:1 46:0 47:0 48:0 49:0 50:0 51:0 52:1 53:0 54:1 55:0 56:0 57:0 58:1 59:0 60:0 61:1 62:0 63:0 64:0 65:1 66:0 67:0 68:0 69:1 70:0 71:0 72:0 73:0 74:0 75:0 76:1 77:1 78:0 79:0 80:0 81:1 82:0 83:0 84:0 
-0.1261474140681269 1:0 2:0 3:1 4:0 5:1 6:0 7:0 8:0 9:1 10:0 11:0 12:0 13:0 14:0 15:0 16:1 17:0 18:0 19:0 20:1 21:0 22:0 23:0 24:1 25:0 26:0 27:0 28:1 29:0 30:1 31:0 32:0 33:0 34:0 35:0 36:1 37:0 38:0 39:1 40:0 41:1 42:0 43:0 44:0 45:1 46:0 47:0 48:0 49:0 50:0 51:1 52:0 53:1 54:0 55:0 56:0 57:1 58:0 59:0 60:0 61:0 62:0 63:0 64:1 65:1 66:0 67:0 68:0 69:0 70:0 71:0 72:1 73:0 74:1 75:0 76:0 77:0 78:1 79:0 80:0 81:1 82:0 83:0 84:0 
-1 1:0 2:0 3:0 4:1 5:0 6:0 7:0 8:1 9:1 10:0 11:0 12:0 13:1 14:0 15:0 16:0 17:1 18:0 19:0 20:0 21:0 22:1 23:0 24:0 25:0 26:0 27:0 28:1 29:1 30:0 31:0 32:0 33:0 34:0 35:1 36:0 37:0 38:0 39:0 40:1 41:1 42:0 43:0 44:0 45:1 46:0 47:0 48:0 49:0 50:0 51:0 52:1 53:1 54:0 55:0 56:0 57:0 58:0 59:1 60:0 61:1 62:0 63:0 64:0 65:1 66:0 67:0 68:0 69:0 70:0 71:0 72:1 73:0 74:0 75:0 76:1 77:0 78:0 79:0 80:1 81:0 82:0 83:0 84:1 
-1 1:0 2:0 3:0 4:1 5:0 6:0 7:0 8:1 9:0 10:0 11:0 12:1 13:0 14:0 15:0 16:1 17:1 18:0 19:0 20:0 21:1 22:0 23:0 24:0 25:1 26:0 27:0 28:0 29:0 30:1 31:0 32:0 33:0 34:0 35:0 36:1 37:1 38:0 39:0 40:0 41:0 42:0 43:1 44:0 45:0 46:0 47:0 48:1 49:1 50:0 51:0 52:0 53:1 54:0 55:0 56:0 57:0 58:0 59:0 60:1 61:1 62:0 63:0 64:0 65:0 66:0 67:1 68:0 69:1 70:0 71:0 72:0 73:1 74:0 75:0 76:0 77:0 78:0 79:0 80:1 81:0 82:0 83:0 84:1 
-0.6122242094321951 1:0 2:0 3:1 4:0 5:0 6:1 7:0 8:0 9:1 10:0 11:0 12:0 13:0 14:0 15:1 16:0 17:0 18:0 19:0 20:1 21:0 22:0 23:0 24:1 25:1 26:0 27:0 28:0 29:0 30:0 31:0 32:1 33:1 34:0 35:0 36:0 37:0 38:0 39:0 40:1 41:0 42:0 43:0 44:1 45:0 46:0 47:0 48:1 49:0 50:0 51:1 52:0 53:0 54:0 55:1 56:0 57:1 58:0 59:0 60:0 61:0 62:1 63:0 64:0 65:0 66:1 67:0 68:0 69:1 70:0 71:0 72:0 73:0 74:0 75:1 76:0 77:1 78:0 79:0 80:0 81:1 82:0 83:0 84:0 
-0.02091682602349967 1:0 2:1 3:0 4:0 5:1 6:0 7:0 8:0 9:0 10:0 11:1 12:0 13:0 14:0 15:0 16:1 17:0 18:0 19:1 20:0 21:0 22:0 23:1 24:0 25:1 26:0 27:0 28:0 29:1 30:0 31:0 32:0 33:0 34:0 35:0 36:1 37:0 38:0 39:1 40:0 41:0 42:1 43:0 44:0 45:1 46:0 47:0 48:0 49:0 50:0 51:1 52:0 53:0 54:0 55:0 56:1 57:0 58:0 59:0 60:1 61:1 62:0 63:0 64:0 65:0 66:0 67:0 68:1 69:1 70:0 71:0 72:0 73:0 74:0 75:0 76:1 77:0 78:0 79:0 80:1 81:0 82:0 83:0 84:1 
-0.8629627659866991 1:1 2:0 3:0 4:0 5:1 6:0 7:0 8:0 9:1 10:0 11:0 12:0 13:1 14:0 15:0 16:0 17:0 18:1 19:0 20:0 21:1 22:0 23:0 24:0 25:1 26:0 27:0 28:0 29:0 30:1 31:0 32:0 33:1 34:0 35:0 36:0 37:0 38:0 39:0 40:1 41:0 42:1 43:0 44:0 45:1 46:0 47:0 48:0 49:0 50:0 51:0 52:1 53:0 54:0 55:1 56:0 57:0 58:1 59:0 60:0 61:1 62:0 63:0 64:0 65:0 66:0 67:1 68:0 69:0 70:0 71:0 72:1 73:0 74:0 75:1 76:0 77:0 78:0 79:1 80:0 81:1 82:0 83:0 84:0 
-1 1:0 2:0 3:1 4:0 5:0 6:1 7:0 8:0 9:0 10:0 11:1 12:0 13:0 14:1 15:0 16:0 17:1 18:0 19:0 20:0 21:0 22:1 23:0 24:0 25:0 26:1 27:0 28:0 29:1 30:0 31:0 32:0 33:0 34:0 35:0 36:1 37:0 38:1 39:0 40:0 41:0 42:0 43:0 44:1 45:0 46:0 47:1 48:0 49:1 50:0 51:0 52:0 53:1 54:0 55:0 56:0 57:1 58:0 59:0 60:0 61:1 62:0 63:0 64:0 65:0 66:1 67:0 68:0 69:1 70:0 71:0 72:0 73:1 74:0 75:0 76:0 77:0 78:1 79:0 80:0 81:1 82:0 83:0 84:0 
-1 1:0 2:0 3:0 4:1 5:0 6:0 7:1 8:0 9:0 10:0 11:1 12:0 13:0 14:1 15:0 16:0 17:0 18:0 19:1 20:0 21:0 22:1 23:0 24:0 25:1 26:0 27:0 28:0 29:0 30:1 31:0 32:0 33:0 34:1 35:0 36:0 37:1 38:0 39:0 40:0 41:0 42:0 43:0 44:1 45:0 46:1 47:0 48:0 49:0 50:0 51:0 52:1 53:0 54:0 55:1 56:0 57:1 58:0 59:0 60:0 61:1 62:0 63:0 64:0 65:1 66:0 67:0 68:0 69:1 70:0 71:0 72:0 73:0 74:1 75:0 76:0 77:1 78:0 79:0 80:0 81:1 82:0 83:0 84:0 
-0.9988415902575848 1:0 2:0 3:1 4:0 5:0 6:0 7:0 8:1 9:0 10:1 11:0 12:0 13:1 14:0 15:0 16:0 17:0 18:0 19:1 20:0 21:0 22:0 23:0 24:1 25:0 26:0 27:1 28:0 29:0 30:0 31:1 32:0 33:0 34:1 35:0 36:0 37:0 38:0 39:1 40:0 41:0 42:1 43:0 44:0 45:1 46:0 47:0 48:0 49:0 50:1 51:0 52:0 53:0 54:1 55:0 56:0 57:1 58:0 59:0 60:0 61:0 62:0 63:0 64:1 65:0 66:1 67:0 68:0 69:0 70:0 71:0 72:1 73:0 74:0 75:1 76:0 77:1 78:0 79:0 80:0 81:1 82:0 83:0 84:0 
0.8691182806083192 1:0 2:1 3:0 4:0 5:0 6:1 7:0 8:0 9:1 10:0 11:0 12:0 13:0 14:1 15:0 16:0 17:0 18:1 19:0 20:0 21:0 22:0 23:0 24:1 25:0 26:0 27:1 28:0 29:0 30:0 31:0 32:1 33:0 34:0 35:1 36:0 37:0 38:0 39:1 40:0 41:0 42:0 43:1 44:0 45:0 46:0 47:0 48:1 49:0 50:0 51:1 52:0 53:0 54:0 55:0 56:1 57:0 58:1 59:0 60:0 61:1 62:0 63:0 64:0 65:0 66:0 67:1 68:0 69:0 70:0 71:0 72:1 73:0 74:0 75:1 76:0 77:0 78:0 79:1 80:0 81:0 82:1 83:0 84:0 
1 1:0 2:0 3:0 4:1 5:0 6:0 7:1 8:0 9:0 10:1 11:0 12:0 13:0 14:0 15:1 16:0 17:0 18:0 19:1 20:0 21:0 22:0 23:1 24:0 25:1 26:0 27:0 28:0 29:0 30:0 31:0 32:1 33:0 34:0 35:0 36:1 37:0 38:0 39:0 40:1 41:0 42:1 43:0 44:0 45:1 46:0 47:0 48:0 49:1 50:0 51:0 52:0 53:0 54:0 55:1 56:0 57:0 58:1 59:0 60:0 61:0 62:0 63:1 64:0 65:0 66:0 67:1 68:0 69:0 70:0 71:0 72:1 73:0 74:0 75:0 76:1 77:1 78:0 79:0 80:0 81:0 82:1 83:0 84:0 
-0.154126811040898 1:0 2:1 3:0 4:0 5:0 6:0 7:1 8:0 9:0 10:0 11:1 12:0 13:0 14:0 15:1 16:0 17:0 18:0 19:1 20:0 21:0 22:0 23:0 24:1 25:0 26:0 27:1 28:0 29:0 30:0 31:1 32:0 33:0 34:1 35:0 36:0 37:0 38:0 39:0 40:1 41:1 42:0 43:0 44:0 45:0 46:1 47:0 48:0 49:1 50:0 51:0 52:0 53:0 54:0 55:0 56:1 57:0 58:1 59:0 60:0 61:0 62:0 63:1 64:0 65:0 66:0 67:1 68:0 69:0 70:1 71:0 72:0 73:0 74:0 75:0 76:1 77:0 78:1 79:0 80:0 81:0 82:1 83:0 84:0 
-1 1:0 2:0 3:0 4:1 5:0 6:0 7:1 8:0 9:0 10:1 11:0 12:0 13:0 14:0 15:1 16:0 17:0 18:0 19:1 20:0 21:0 22:0 23:1 24:0 25:0 26:0 27:1 28:0 29:0 30:0 31:0 32:1 33:0 34:0 35:1 36:0 37:0 38:0 39:1 40:0 41:0 42:1 43:0 44:0 45:0 46:0 47:0 48:1 49:1 50:0 51:0 52:0 53:0 54:1 55:0 56:0 57:1 58:0 59:0 60:0 61:0 62:0 63:0 64:1 65:0 66:1 67:0 68:0 69:0 70:0 71:1 72:0 73:0 74:0 75:1 76:0 77:0 78:1 79:0 80:0 81:0 82:0 83:0 84:1 
-1 1:0 2:1 3:0 4:0 5:0 6:1 7:0 8:0 9:0 10:0 11:1 12:0 13:0 14:0 15:1 16:0 17:0 18:1 19:0 20:0 21:0 22:0 23:1 24:0 25:0 26:0 27:1 28:0 29:0 30:1 31:0 32:0 33:0 34:0 35:0 36:1 37:0 38:0 39:1 40:0 41:0 42:0 43:0 44:1 45:0 46:0 47:0 48:1 49:0 50:0 51:0 52:1 53:0 54:0 55:1 56:0 57:1 58:0 59:0 60:0 61:0 62:0 63:1 64:0 65:0 66:1 67:0 68:0 69:1 70:0 71:0 72:0 73:0 74:0 75:1 76:0 77:1 78:0 79:0 80:0 81:1 82:0 83:0 84:0 
1 1:0 2:0 3:0 4:1 5:0 6:1 7:0 8:0 9:0 10:1 11:0 12:0 13:0 14:0 15:0 16:1 17:0 18:0 19:1 20:0 21:0 22:1 23:0 24:0 25:1 26:0 27:0 28:0 29:0 30:0 31:1 32:0 33:1 34:0 35:0 36:0 37:1 38:0 39:0 40:0 41:0 42:1 43:0 44:0 45:1 46:0 47:0 48:0 49:1 50:0 51:0 52:0 53:0 54:1 55:0 56:0 57:0 58:1 59:0 60:0 61:0 62:0 63:1 64:0 65:0 66:0 67:1 68:0 69:0 70:1 71:0 72:0 73:0 74:0 75:1 76:0 77:0 78:0 79:1 80:0 81:0 82:1 83:0 84:0 
-1 1:0 2:1 3:0 4:0 5:0 6:1 7:0 8:0 9:0 10:0 11:1 12:0 13:0 14:1 15:0 16:0 17:1 18:0 19:0 20:0 21:0 22:0 23:1 24:0 25:1 26:0 27:0 28:0 29:0 30:0 31:1 32:0 33:0 34:0 35:1 36:0 37:0 38:0 39:0 40:1 41:0 42:1 43:0 44:0 45:0 46:1 47:0 48:0 49:0 50:0 51:0 52:1 53:0 54:0 55:1 56:0 57:0 58:1 59:0 60:0 61:1 62:0 63:0 64:0 65:0 66:0 67:1 68:0 69:1 70:0 71:0 72:0 73:1 74:0 75:0 76:0 77:0 78:1 79:0 80:0 81:1 82:0 83:0 84:0 
-0.885736785522511 1:0 2:0 3:1 4:0 5:0 6:0 7:1 8:0 9:0 10:1 11:0 12:0 13:0 14:1 15:0 16:0 17:0 18:0 19:1 20:0 21:0 22:1 23:0 24:0 25:1 26:0 27:0 28:0 29:0 30:0 31:1 32:0 33:1 34:0 35:0 36:0 37:0 38:0 39:1 40:0 41:0 42:0 43:1 44:0 45:0 46:0 47:0 48:1 49:0 50:1 51:0 52:0 53:0 54:1 55:0 56:0 57:0 58:0 59:0 60:1 61:0 62:0 63:1 64:0 65:0 66:1 67:0 68:0 69:1 70:0 71:0 72:0 73:0 74:0 75:1 76:0 77:1 78:0 79:0 80:0 81:1 82:0 83:0 84:0 
0.1165842065182174 1:0 2:1 3:0 4:0 5:1 6:0 7:0 8:0 9:0 10:1 11:0 12:0 13:0 14:0 15:0 16:1 17:0 18:0 19:1 20:0 21:1 22:0 23:0 24:0 25:1 26:0 27:0 28:0 29:0 30:1 31:0 32:0 33:1 34:0 35:0 36:0 37:1 38:0 39:0 40:0 41:0 42:0 43:1 44:0 45:0 46:0 47:1 48:0 49:1 50:0 51:0 52:0 53:0 54:0 55:1 56:0 57:0 58:0 59:1 60:0 61:0 62:1 63:0 64:0 65:0 66:1 67:0 68:0 69:0 70:0 71:1 72:0 73:0 74:1 75:0 76:0 77:1 78:0 79:0 80:0 81:0 82:0 83:1 84:0 
0.2477581414406426 1:0 2:0 3:0 4:1 5:1 6:0 7:0 8:0 9:0 10:0 11:0 12:1 13:0 14:1 15:0 16:0 17:0 18:0 19:0 20:1 21:0 22:1 23:0 24:0 25:0 26:0 27:0 28:1 29:0 30:0 31:0 32:1 33:0 34:1 35:0 36:0 37:0 38:0 39:0 40:1 41:0 42:0 43:0 44:1 45:0 46:0 47:1 48:0 49:0 50:0 51:1 52:0 53:1 54:0 55:0 56:0 57:0 58:0 59:1 60:0 61:0 62:1 63:0 64:0 65:0 66:1 67:0 68:0 69:0 70:1 71:0 72:0 73:1 74:0 75:0 76:0 77:1 78:0 79:0 80:0 81:0 82:1 83:0 84:0 
-0.07381473339230248 1:0 2:1 3:0 4:0 5:1 6:0 7:0 8:0 9:0 10:0 11:0 12:1 13:1 14:0 15:0 16:0 17:1 18:0 19:0 20:0 21:0 22:0 23:0 24:1 25:0 26:0 27:0 28:1 29:0 30:0 31:0 32:1 33:1 34:0 35:0 36:0 37:0 38:0 39:0 40:1 41:0 42:0 43:1 44:0 45:0 46:0 47:1 48:0 49:0 50:1 51:0 52:0 53:0 54:1 55:0 56:0 57:0 58:0 59:0 60:1 61:0 62:0 63:1 64:0 65:0 66:1 67:0 68:0 69:1 70:0 71:0 72:0 73:0 74:0 75:1 76:0 77:0 78:0 79:0 80:1 81:1 82:0 83:0 84:0 
-0.08324933070865996 1:0 2:1 3:0 4:0 5:1 6:0 7:0 8:0 9:0 10:0 11:1 12:0 13:0 14:0 15:0 16:1 17:0 18:1 19:0 20:0 21:0 22:1 23:0 24:0 25:0 26:0 27:0 28:1 29:0 30:0 31:0 32:1 33:1 34:0 35:0 36:0 37:0 38:1 39:0 40:0 41:0 42:0 43:1 44:0 45:1 46:0 47:0 48:0 49:0 50:0 51:0 52:1 53:1 54:0 55:0 56:0 57:1 58:0 59:0 60:0 61:1 62:0 63:0 64:0 65:0 66:1 67:0 68:0 69:0 70:0 71:0 72:1 73:0 74:1 75:0 76:0 77:0 78:1 79:0 80:0 81:1 82:0 83:0 84:0 
-0.8051108934772244 1:0 2:1 3:0 4:0 5:0 6:1 7:0 8:0 9:1 10:0 11:0 12:0 13:0 14:0 15:1 16:0 17:0 18:0 19:0 20:1 21:0 22:1 23:0 24:0 25:0 26:1 27:0 28:0 29:0 30:0 31:0 32:1 33:0 34:0 35:0 36:1 37:1 38:0 39:0 40:0 41:0 42:1 43:0 44:0 45:0 46:0 47:1 48:0 49:1 50:0 51:0 52:0 53:0 54:0 55:0 56:1 57:1 58:0 59:0 60:0 61:1 62:0 63:0 64:0 65:1 66:0 67:0 68:0 69:0 70:1 71:0 72:0 73:0 74:0 75:0 76:1 77:0 78:1 79:0 80:0 81:0 82:1 83:0 84:0 
-1 1:1 2:0 3:0 4:0 5:0 6:0 7:1 8:0 9:1 10:0 11:0 12:0 13:0 14:0 15:1 16:0 17:0 18:0 19:1 20:0 21:1 22:0 23:0 24:0 25:0 26:1 27:0 28:0 29:0 30:0 31:0 32:1 33:0 34:0 35:1 36:0 37:0 38:0 39:1 40:0 41:1 42:0 43:0 44:0 45:1 46:0 47:0 48:0 49:0 50:0 51:1 52:0 53:0 54:1 55:0 56:0 57:0 58:1 59:0 60:0 61:1 62:0 63:0 64:0 65:0 66:0 67:1 68:0 69:0 70:0 71:0 72:1 73:0 74:1 75:0 76:0 77:0 78:1 79:0 80:0 81:0 82:0 83:0 84:1 
1 1:1 2:0 3:0 4:0 5:0 6:0 7:0 8:1 9:0 10:1 11:0 12:0 13:1 14:0 15:0 16:0 17:0 18:1 19:0 20:0 21:0 22:1 23:0 24:0 25:0 26:1 27:0 28:0 29:0 30:1 31:0 32:0 33:1 34:0 35:0 36:0 37:1 38:0 39:0 40:0 41:0 42:1 43:0 44:0 45:1 46:0 47:0 48:0 49:0 50:0 51:0 52:1 53:0 54:0 55:0 56:1 57:0 58:0 59:1 60:0 61:1 62:0 63:0 64:0 65:0 66:1 67:0 68:0 69:0 70:1 71:0 72:0 73:0 74:0 75:0 76:1 77:0 78:1 79:0 80:0 81:0 82:0 83:1 84:0 
0.1920143341687506 1:0 2:0 3:0 4:1 5:1 6:0 7:0 8:0 9:0 10:0 11:0 12:1 13:0 14:1 15:0 16:0 17:1 18:0 19:0 20:0 21:0 22:1 23:0 24:0 25:0 26:1 27:0 28:0 29:0 30:1 31:0 32:0 33:0 34:1 35:0 36:0 37:1 38:0 39:0 40:0 41:1 42:0 43:0 44:0 45:0 46:1 47:0 48:0 49:1 50:0 51:0 52:0 53:0 54:0 55:0 56:1 57:0 58:0 59:0 60:1 61:0 62:0 63:1 64:0 65:1 66:0 67:0 68:0 69:0 70:1 71:0 72:0 73:0 74:1 75:0 76:0 77:0 78:0 79:0 80:1 81:0 82:1 83:0 84:0 
-0.3474002626908397 1:1 2:0 3:0 4:0 5:0 6:0 7:0 8:1 9:0 10:0 11:1 12:0 13:0 14:0 15:1 16:0 17:0 18:0 19:0 20:1 21:0 22:1 23:0 24:0 25:0 26:0 27:0 28:1 29:1 30:0 31:0 32:0 33:0 34:0 35:0 36:1 37:0 38:1 39:0 40:0 41:1 42:0 43:0 44:0 45:0 46:1 47:0 48:0 49:0 50:1 51:0 52:0 53:0 54:1 55:0 56:0 57:0 58:1 59:0 60:0 61:1 62:0 63:0 64:0 65:1 66:0 67:0 68:0 69:0 70:1 71:0 72:0 73:1 74:0 75:0 76:0 77:0 78:0 79:0 80:1 81:0 82:0 83:0 84:1 
1 1:0 2:0 3:0 4:1 5:0 6:0 7:0 8:1 9:0 10:0 11:0 12:1 13:1 14:0 15:0 16:0 17:1 18:0 19:0 20:0 21:0 22:0 23:1 24:0 25:0 26:0 27:1 28:0 29:0 30:0 31:0 32:1 33:0 34:0 35:1 36:0 37:0 38:0 39:1 40:0 41:0 42:0 43:1 44:0 45:0 46:1 47:0 48:0 49:0 50:1 51:0 52:0 53:1 54:0 55:0 56:0 57:0 58:0 59:1 60:0 61:0 62:0 63:1 64:0 65:0 66:0 67:1 68:0 69:0 70:0 71:0 72:1 73:0 74:0 75:0 76:1 77:1 78:0 79:0 80:0 81:0 82:1 83:0 84:0 
0.7754907897676594 1:1 2:0 3:0 4:0 5:0 6:1 7:0 8:0 9:1 10:0 11:0 12:0 13:1 14:0 15:0 16:0 17:0 18:0 19:1 20:0 21:1 22:0 23:0 24:0 25:0 26:0 27:1 28:0 29:0 30:0 31:0 32:1 33:0 34:0 35:1 36:0 37:0 38:0 39:1 40:0 41:0 42:0 43:1 44:0 45:1 46:0 47:0 48:0 49:1 50:0 51:0 52:0 53:0 54:0 55:1 56:0 57:0 58:0 59:0 60:1 61:0 62:0 63:0 64:1 65:0 66:0 67:0 68:1 69:0 70:0 71:1 72:0 73:0 74:0 75:0 76:1 77:0 78:0 79:1 80:0 81:0 82:0 83:0 84:1 
1 1:0 2:0 3:1 4:0 5:0 6:1 7:0 8:0 9:0 10:0 11:0 12:1 13:0 14:0 15:0 16:1 17:0 18:1 19:0 20:0 21:0 22:0 23:0 24:1 25:1 26:0 27:0 28:0 29:0 30:1 31:0 32:0 33:1 34:0 35:0 36:0 37:1 38:0 39:0 40:0 41:0 42:0 43:1 44:0 45:1 46:0 47:0 48:0 49:0 50:0 51:1 52:0 53:0 54:0 55:0 56:1 57:0 58:0 59:1 60:0 61:0 62:0 63:1 64:0 65:0 66:0 67:1 68:0 69:1 70:0 71:0 72:0 73:1 74:0 75:0 76:0 77:0 78:0 79:1 80:0 81:0 82:0 83:0 84:1 
0.5770694668788703 1:0 2:0 3:1 4:0 5:0 6:0 7:1 8:0 9:0 10:1 11:0 12:0 13:0 14:0 15:0 16:1 17:0 18:0 19:0 20:1 21:0 22:1 23:0 24:0 25:0 26:0 27:0 28:1 29:1 30:0 31:0 32:0 33:0 34:1 35:0 36:0 37:1 38:0 39:0 40:0 41:1 42:0 43:0 44:0 45:0 46:0 47:1 48:0 49:1 50:0 51:0 52:0 53:0 54:0 55:1 56:0 57:0 58:0 59:0 60:1 61:0 62:0 63:1 64:0 65:0 66:0 67:1 68:0 69:0 70:0 71:1 72:0 73:1 74:0 75:0 76:0 77:1 78:0 79:0 80:0 81:0 82:0 83:1 84:0 
1 1:0 2:0 3:1 4:0 5:0 6:0 7:1 8:0 9:0 10:0 11:0 12:1 13:0 14:1 15:0 16:0 17:1 18:0 19:0 20:0 21:0 22:0 23:0 24:1 25:0 26:1 27:0 28:0 29:0 30:0 31:0 32:1 33:0 34:0 35:1 36:0 37:0 38:0 39:0 40:1 41:0 42:1 43:0 44:0 45:0 46:1 47:0 48:0 49:0 50:0 51:0 52:1 53:0 54:0 55:1 56:0 57:1 58:0 59:0 60:0 61:0 62:0 63:0 64:1 65:0 66:0 67:1 68:0 69:1 70:0 71:0 72:0 73:0 74:0 75:1 76:0 77:0 78:0 79:1 80:0 81:0 82:0 83:1 84:0 
0.3561835138382509 1:0 2:0 3:0 4:1 5:0 6:0 7:1 8:0 9:0 10:0 11:1 12:0 13:0 14:0 15:0 16:1 17:0 18:1 19:0 20:0 21:1 22:0 23:0 24:0 25:0 26:0 27:0 28:1 29:0 30:1 31:0 32:0 33:0 34:0 35:0 36:1 37:0 38:0 39:1 40:0 41:0 42:0 43:0 44:1 45:0 46:1 47:0 48:0 49:0 50:1 51:0 52:0 53:0 54:0 55:0 56:1 57:0 58:0 59:1 60:0 61:1 62:0 63:0 64:0 65:0 66:0 67:0 68:1 69:0 70:0 71:1 72:0 73:1 74:0 75:0 76:0 77:0 78:0 79:1 80:0 81:0 82:0 83:1 84:0 
1 1:1 2:0 3:0 4:0 5:0 6:0 7:0 8:1 9:0 10:1 11:0 12:0 13:1 14:0 15:0 16:0 17:0 18:0 19:1 20:0 21:0 22:1 23:0 24:0 25:0 26:0 27:0 28:1 29:0 30:0 31:0 32:1 33:0 34:1 35:0 36:0 37:0 38:0 39:0 40:1 41:0 42:1 43:0 44:0 45:1 46:0 47:0 48:0 49:0 50:0 51:1 52:0 53:1 54:0 55:0 56:0 57:0 58:0 59:0 60:1 61:0 62:1 63:0 64:0 65:0 66:1 67:0 68:0 69:1 70:0 71:0 72:0 73:0 74:0 75:1 76:0 77:1 78:0 79:0 80:0 81:0 82:1 83:0 84:0 
-1 1:1 2:0 3:0 4:0 5:1 6:0 7:0 8:0 9:1 10:0 11:0 12:0 13:0 14:1 15:0 16:0 17:0 18:0 19:1 20:0 21:1 22:0 23:0 24:0 25:0 26:0 27:1 28:0 29:0 30:1 31:0 32:0 33:0 34:0 35:0 36:1 37:0 38:0 39:1 40:0 41:1 42:0 43:0 44:0 45:1 46:0 47:0 48:0 49:0 50:1 51:0 52:0 53:0 54:1 55:0 56:0 57:0 58:0 59:0 60:1 61:0 62:0 63:1 64:0 65:0 66:1 67:0 68:0 69:0 70:1 71:0 72:0 73:0 74:1 75:0 76:0 77:1 78:0 79:0 80:0 81:1 82:0 83:0 84:0 
0.4332512065474206 1:0 2:0 3:1 4:0 5:0 6:0 7:1 8:0 9:1 10:0 11:0 12:0 13:0 14:0 15:0 16:1 17:0 18:1 19:0 20:0 21:0 22:1 23:0 24:0 25:1 26:0 27:0 28:0 29:0 30:0 31:1 32:0 33:1 34:0 35:0 36:0 37:1 38:0 39:0 40:0 41:0 42:0 43:1 44:0 45:0 46:0 47:1 48:0 49:1 50:0 51:0 52:0 53:0 54:1 55:0 56:0 57:1 58:0 59:0 60:0 61:0 62:0 63:0 64:1 65:1 66:0 67:0 68:0 69:1 70:0 71:0 72:0 73:1 74:0 75:0 76:0 77:0 78:1 79:0 80:0 81:0 82:0 83:1 84:0 
0.5383189983950447 1:0 2:0 3:0 4:1 5:0 6:1 7:0 8:0 9:0 10:0 11:1 12:0 13:0 14:0 15:1 16:0 17:0 18:1 19:0 20:0 21:0 22:0 23:1 24:0 25:0 26:0 27:1 28:0 29:0 30:1 31:0 32:0 33:0 34:0 35:1 36:0 37:0 38:1 39:0 40:0 41:1 42:0 43:0 44:0 45:0 46:0 47:1 48:0 49:0 50:1 51:0 52:0 53:0 54:0 55:0 56:1 57:0 58:0 59:1 60:0 61:0 62:1 63:0 64:0 65:0 66:0 67:1 68:0 69:0 70:0 71:1 72:0 73:1 74:0 75:0 76:0 77:0 78:0 79:0 80:1 81:0 82:1 83:0 84:0 
1 1:0 2:0 3:1 4:0 5:0 6:1 7:0 8:0 9:0 10:0 11:1 12:0 13:0 14:0 15:1 16:0 17:0 18:0 19:1 20:0 21:0 22:1 23:0 24:0 25:0 26:0 27:1 28:0 29:0 30:0 31:1 32:0 33:0 34:1 35:0 36:0 37:1 38:0 39:0 40:0 41:0 42:1 43:0 44:0 45:0 46:1 47:0 48:0 49:1 50:0 51:0 52:0 53:1 54:0 55:0 56:0 57:0 58:0 59:1 60:0 61:0 62:0 63:1 64:0 65:0 66:0 67:1 68:0 69:0 70:1 71:0 72:0 73:1 74:0 75:0 76:0 77:0 78:0 79:1 80:0 81:0 82:1 83:0 84:0 
-1 1:1 2:0 3:0 4:0 5:0 6:0 7:1 8:0 9:0 10:0 11:1 12:0 13:1 14:0 15:0 16:0 17:0 18:0 19:1 20:0 21:0 22:0 23:0 24:1 25:0 26:1 27:0 28:0 29:0 30:0 31:1 32:0 33:0 34:0 35:1 36:0 37:0 38:1 39:0 40:0 41:0 42:0 43:1 44:0 45:0 46:0 47:1 48:0 49:0 50:0 51:1 52:0 53:0 54:1 55:0 56:0 57:0 58:0 59:1 60:0 61:0 62:0 63:1 64:0 65:0 66:1 67:0 68:0 69:1 70:0 71:0 72:0 73:0 74:1 75:0 76:0 77:0 78:1 79:0 80:0 81:1 82:0 83:0 84:0 
1 1:0 2:0 3:0 4:1 5:0 6:1 7:0 8:0 9:1 10:0 11:0 12:0 13:0 14:1 15:0 16:0 17:0 18:0 19:1 20:0 21:0 22:0 23:1 24:0 25:1 26:0 27:0 28:0 29:0 30:1 31:0 32:0 33:1 34:0 35:0 36:0 37:0 38:1 39:0 40:0 41:1 42:0 43:0 44:0 45:0 46:0 47:1 48:0 49:1 50:0 51:0 52:0 53:0 54:1 55:0 56:0 57:0 58:0 59:0 60:1 61:0 62:0 63:0 64:1 65:0 66:1 67:0 68:0 69:0 70:1 71:0 72:0 73:1 74:0 75:0 76:0 77:0 78:0 79:1 80:0 81:0 82:0 83:0 84:1 
-1 1:0 2:0 3:0 4:1 5:0 6:0 7:1 8:0 9:0 10:0 11:1 12:0 13:0 14:0 15:1 16:0 17:0 18:0 19:1 20:0 21:0 22:1 23:0 24:0 25:0 26:0 27:0 28:1 29:0 30:1 31:0 32:0 33:0 34:1 35:0 36:0 37:0 38:0 39:0 40:1 41:0 42:0 43:1 44:0 45:0 46:0 47:1 48:0 49:0 50:0 51:1 52:0 53:1 54:0 55:0 56:0 57:0 58:0 59:1 60:0 61:0 62:1 63:0 64:0 65:0 66:0 67:0 68:1 69:0 70:1 71:0 72:0 73:1 74:0 75:0 76:0 77:0 78:0 79:1 80:0 81:0 82:0 83:1 84:0 
-0.4792048931997733 1:0 2:0 3:0 4:1 5:0 6:0 7:1 8:0 9:0 10:0 11:1 12:0 13:0 14:0 15:1 16:0 17:0 18:0 19:1 20:0 21:1 22:0 23:0 24:0 25:0 26:0 27:0 28:1 29:0 30:0 31:1 32:0 33:0 34:0 35:1 36:0 37:0 38:0 39:1 40:0 41:0 42:0 43:1 44:0 45:0 46:1 47:0 48:0 49:0 50:0 51:0 52:1 53:0 54:1 55:0 56:0 57:0 58:1 59:0 60:0 61:0 62:0 63:0 64:1 65:0 66:0 67:1 68:0 69:0 70:0 71:1 72:0 73:0 74:0 75:1 76:0 77:1 78:0 79:0 80:0 81:0 82:0 83:1 84:0 
-1 1:1 2:0 3:0 4:0 5:0 6:1 7:0 8:0 9:0 10:0 11:0 12:1 13:0 14:1 15:0 16:0 17:1 18:0 19:0 20:0 21:0 22:0 23:1 24:0 25:1 26:0 27:0 28:0 29:0 30:0 31:1 32:0 33:0 34:0 35:1 36:0 37:0 38:0 39:0 40:1 41:0 42:0 43:1 44:0 45:0 46:0 47:1 48:0 49:1 50:0 51:0 52:0 53:0 54:1 55:0 56:0 57:0 58:0 59:1 60:0 61:0 62:0 63:1 64:0 65:0 66:0 67:1 68:0 69:0 70:0 71:1 72:0 73:1 74:0 75:0 76:0 77:0 78:0 79:0 80:1 81:0 82:0 83:1 84:0 
-1 1:0 2:0 3:0 4:1 5:0 6:1 7:0 8:0 9:1 10:0 11:0 12:0 13:0 14:0 15:1 16:0 17:0 18:0 19:1 20:0 21:0 22:0 23:0 24:1 25:0 26:0 27:1 28:0 29:0 30:1 31:0 32:0 33:0 34:0 35:0 36:1 37:0 38:0 39:1 40:0 41:0 42:1 43:0 44:0 45:1 46:0 47:0 48:0 49:0 50:0 51:1 52:0 53:0 54:0 55:1 56:0 57:1 58:0 59:0 60:0 61:0 62:1 63:0 64:0 65:0 66:0 67:0 68:1 69:0 70:1 71:0 72:0 73:1 74:0 75:0 76:0 77:0 78:0 79:1 80:0 81:1 82:0 83:0 84:0 
-0.08496826997253314 1:0 2:0 3:0 4:1 5:1 6:0 7:0 8:0 9:0 10:1 11:0 12:0 13:0 14:0 15:0 16:1 17:0 18:0 19:1 20:0 21:0 22:0 23:0 24:1 25:0 26:0 27:1 28:0 29:0 30:0 31:1 32:0 33:1 34:0 35:0 36:0 37:0 38:1 39:0 40:0 41:0 42:1 43:0 44:0 45:0 46:1 47:0 48:0 49:0 50:1 51:0 52:0 53:1 54:0 55:0 56:0 57:0 58:0 59:1 60:0 61:1 62:0 63:0 64:0 65:1 66:0 67:0 68:0 69:0 70:0 71:1 72:0 73:0 74:1 75:0 76:0 77:1 78:0 79:0 80:0 81:1 82:0 83:0 84:0 
-0.3655029960411207 1:0 2:0 3:1 4:0 5:1 6:0 7:0 8:0 9:0 10:1 11:0 12:0 13:1 14:0 15:0 16:0 17:0 18:1 19:0 20:0 21:0 22:0 23:0 24:1 25:0 26:0 27:0 28:1 29:0 30:1 31:0 32:0 33:1 34:0 35:0 36:0 37:1 38:0 39:0 40:0 41:1 42:0 43:0 44:0 45:0 46:0 47:0 48:1 49:1 50:0 51:0 52:0 53:0 54:1 55:0 56:0 57:0 58:1 59:0 60:0 61:0 62:0 63:0 64:1 65:0 66:1 67:0 68:0 69:1 70:0 71:0 72:0 73:0 74:0 75:1 76:0 77:0 78:0 79:0 80:1 81:0 82:0 83:1 84:0 
0.5692906945248316 1:0 2:0 3:1 4:0 5:0 6:0 7:0 8:1 9:0 10:0 11:0 12:1 13:0 14:1 15:0 16:0 17:0 18:1 19:0 20:0 21:0 22:0 23:0 24:1 25:1 26:0 27:0 28:0 29:0 30:0 31:1 32:0 33:0 34:1 35:0 36:0 37:0 38:0 39:0 40:1 41:0 42:1 43:0 44:0 45:0 46:1 47:0 48:0 49:0 50:1 51:0 52:0 53:1 54:0 55:0 56:0 57:0 58:1 59:0 60:0 61:0 62:0 63:1 64:0 65:0 66:0 67:0 68:1 69:0 70:1 71:0 72:0 73:0 74:0 75:0 76:1 77:1 78:0 79:0 80:0 81:0 82:0 83:0 84:1 
-0.257397453488481 1:0 2:1 3:0 4:0 5:0 6:0 7:1 8:0 9:0 10:0 11:1 12:0 13:0 14:0 15:1 16:0 17:0 18:0 19:1 20:0 21:0 22:0 23:0 24:1 25:0 26:0 27:0 28:1 29:0 30:1 31:0 32:0 33:0 34:1 35:0 36:0 37:0 38:0 39:0 40:1 41:1 42:0 43:0 44:0 45:0 46:0 47:1 48:0 49:0 50:1 51:0 52:0 53:0 54:0 55:0 56:1 57:0 58:1 59:0 60:0 61:0 62:1 63:0 64:0 65:0 66:1 67:0 68:0 69:1 70:0 71:0 72:0 73:0 74:1 75:0 76:0 77:0 78:0 79:1 80:0 81:0 82:0 83:0 84:1 
-0.416117311030158 1:0 2:0 3:1 4:0 5:0 6:1 7:0 8:0 9:0 10:1 11:0 12:0 13:0 14:1 15:0 16:0 17:1 18:0 19:0 20:0 21:0 22:0 23:0 24:1 25:0 26:1 27:0 28:0 29:0 30:1 31:0 32:0 33:0 34:0 35:0 36:1 37:0 38:1 39:0 40:0 41:0 42:0 43:0 44:1 45:0 46:0 47:1 48:0 49:0 50:1 51:0 52:0 53:0 54:1 55:0 56:0 57:0 58:0 59:0 60:1 61:0 62:1 63:0 64:0 65:0 66:0 67:0 68:1 69:0 70:0 71:0 72:1 73:0 74:1 75:0 76:0 77:0 78:0 79:0 80:1 81:0 82:0 83:1 84:0 
-1 1:0 2:1 3:0 4:0 5:0 6:1 7:0 8:0 9:0 10:0 11:1 12:0 13:0 14:0 15:1 16:0 17:0 18:1 19:0 20:0 21:0 22:1 23:0 24:0 25:1 26:0 27:0 28:0 29:1 30:0 31:0 32:0 33:0 34:0 35:1 36:0 37:0 38:1 39:0 40:0 41:0 42:0 43:0 44:1 45:0 46:0 47:1 48:0 49:0 50:0 51:1 52:0 53:1 54:0 55:0 56:0 57:0 58:1 59:0 60:0 61:1 62:0 63:0 64:0 65:1 66:0 67:0 68:0 69:0 70:0 71:1 72:0 73:1 74:0 75:0 76:0 77:1 78:0 79:0 80:0 81:0 82:0 83:1 84:0 
-1 1:0 2:1 3:0 4:0 5:1 6:0 7:0 8:0 9:0 10:0 11:1 12:0 13:0 14:0 15:1 16:0 17:0 18:1 19:0 20:0 21:0 22:1 23:0 24:0 25:0 26:0 27:0 28:1 29:0 30:0 31:1 32:0 33:0 34:1 35:0 36:0 37:0 38:0 39:0 40:1 41:0 42:1 43:0 44:0 45:1 46:0 47:0 48:0 49:0 50:0 51:0 52:1 53:0 54:0 55:1 56:0 57:0 58:0 59:0 60:1 61:1 62:0 63:0 64:0 65:0 66:1 67:0 68:0 69:1 70:0 71:0 72:0 73:0 74:0 75:0 76:1 77:0 78:0 79:1 80:0 81:1 82:0 83:0 84:0 
1 1:0 2:1 3:0 4:0 5:1 6:0 7:0 8:0 9:0 10:0 11:0 12:1 13:0 14:0 15:1 16:0 17:0 18:1 19:0 20:0 21:1 22:0 23:0 24:0 25:0 26:1 27:0 28:0 29:1 30:0 31:0 32:0 33:1 34:0 35:0 36:0 37:0 38:0 39:1 40:0 41:0 42:0 43:0 44:1 45:0 46:0 47:1 48:0 49:0 50:1 51:0 52:0 53:0 54:0 55:0 56:1 57:1 58:0 59:0 60:0 61:0 62:1 63:0 64:0 65:1 66:0 67:0 68:0 69:0 70:1 71:0 72:0 73:0 74:0 75:0 76:1 77:0 78:0 79:0 80:1 81:0 82:0 83:0 84:1 
1 1:0 2:0 3:0 4:1 5:0 6:0 7:1 8:0 9:0 10:0 11:0 12:1 13:0 14:0 15:1 16:0 17:0 18:0 19:1 20:0 21:0 22:0 23:0 24:1 25:0 26:0 27:1 28:0 29:0 30:1 31:0 32:0 33:0 34:0 35:0 36:1 37:0 38:0 39:0 40:1 41:0 42:1 43:0 44:0 45:0 46:0 47:0 48:1 49:0 50:1 51:0 52:0 53:0 54:0 55:1 56:0 57:0 58:0 59:1 60:0 61:0 62:1 63:0 64:0 65:0 66:1 67:0 68:0 69:0 70:1 71:0 72:0 73:0 74:0 75:0 76:1 77:0 78:1 79:0 80:0 81:0 82:1 83:0 84:0 
0.1218497232707225 1:0 2:1 3:0 4:0 5:0 6:1 7:0 8:0 9:1 10:0 11:0 12:0 13:0 14:0 15:0 16:1 17:0 18:1 19:0 20:0 21:1 22:0 23:0 24:0 25:0 26:0 27:0 28:1 29:0 30:1 31:0 32:0 33:1 34:0 35:0 36:0 37:0 38:0 39:0 40:1 41:0 42:1 43:0 44:0 45:1 46:0 47:0 48:0 49:0 50:1 51:0 52:0 53:0 54:1 55:0 56:0 57:1 58:0 59:0 60:0 61:0 62:1 63:0 64:0 65:0 66:1 67:0 68:0 69:1 70:0 71:0 72:0 73:0 74:0 75:0 76:1 77:0 78:0 79:1 80:0 81:0 82:0 83:1 84:0 
1 1:0 2:1 3:0 4:0 5:0 6:1 7:0 8:0 9:0 10:0 11:0 12:1 13:0 14:0 15:1 16:0 17:0 18:1 19:0 20:0 21:0 22:1 23:0 24:0 25:0 26:0 27:1 28:0 29:0 30:0 31:0 32:1 33:0 34:0 35:1 36:0 37:0 38:0 39:1 40:0 41:0 42:0 43:1 44:0 45:0 46:0 47:1 48:0 49:1 50:0 51:0 52:0 53:0 54:0 55:1 56:0 57:0 58:1 59:0 60:0 61:0 62:1 63:0 64:0 65:1 66:0 67:0 68:0 69:0 70:1 71:0 72:0 73:0 74:0 75:1 76:0 77:0 78:1 79:0 80:0 81:0 82:1 83:0 84:0 
1 1:1 2:0 3:0 4:0 5:0 6:0 7:1 8:0 9:0 10:0 11:1 12:0 13:1 14:0 15:0 16:0 17:0 18:1 19:0 20:0 21:0 22:0 23:0 24:1 25:0 26:0 27:0 28:1 29:0 30:1 31:0 32:0 33:1 34:0 35:0 36:0 37:1 38:0 39:0 40:0 41:0 42:1 43:0 44:0 45:0 46:0 47:1 48:0 49:0 50:0 51:0 52:1 53:0 54:0 55:1 56:0 57:0 58:0 59:0 60:1 61:0 62:0 63:1 64:0 65:0 66:0 67:0 68:1 69:1 70:0 71:0 72:0 73:1 74:0 75:0 76:0 77:1 78:0 79:0 80:0 81:0 82:0 83:0 84:1 
0.3561117099186539 1:1 2:0 3:0 4:0 5:0 6:0 7:0 8:1 9:0 10:1 11:0 12:0 13:0 14:1 15:0 16:0 17:0 18:0 19:0 20:1 21:0 22:0 23:1 24:0 25:1 26:0 27:0 28:0 29:1 30:0 31:0 32:0 33:0 34:0 35:1 36:0 37:0 38:0 39:1 40:0 41:1 42:0 43:0 44:0 45:0 46:1 47:0 48:0 49:0 50:0 51:0 52:1 53:0 54:0 55:0 56:1 57:0 58:1 59:0 60:0 61:1 62:0 63:0 64:0 65:1 66:0 67:0 68:0 69:0 70:1 71:0 72:0 73:0 74:0 75:1 76:0 77:0 78:0 79:0 80:1 81:0 82:0 83:1 84:0 
-1 1:0 2:1 3:0 4:0 5:1 6:0 7:0 8:0 9:0 10:1 11:0 12:0 13:0 14:1 15:0 16:0 17:0 18:0 19:0 20:1 21:0 22:0 23:0 24:1 25:0 26:1 27:0 28:0 29:0 30:1 31:0 32:0 33:1 34:0 35:0 36:0 37:0 38:1 39:0 40:0 41:1 42:0 43:0 44:0 45:1 46:0 47:0 48:0 49:0 50:0 51:0 52:1 53:0 54:0 55:1 56:0 57:1 58:0 59:0 60:0 61:0 62:0 63:1 64:0 65:1 66:0 67:0 68:0 69:0 70:1 71:0 72:0 73:0 74:0 75:0 76:1 77:1 78:0 79:0 80:0 81:0 82:0 83:0 84:1 
-1 1:0 2:0 3:0 4:1 5:0 6:0 7:1 8:0 9:0 10:1 11:0 12:0 13:0 14:0 15:1 16:0 17:1 18:0 19:0 20:0 21:0 22:0 23:1 24:0 25:0 26:0 27:1 28:0 29:0 30:1 31:0 32:0 33:0 34:0 35:0 36:1 37:0 38:0 39:1 40:0 41:0 42:0 43:0 44:1 45:0 46:0 47:1 48:0 49:1 50:0 51:0 52:0 53:0 54:0 55:1 56:0 57:0 58:1 59:0 60:0 61:1 62:0 63:0 64:0 65:0 66:0 67:1 68:0 69:0 70:0 71:1 72:0 73:0 74:0 75:0 76:1 77:0 78:0 79:1 80:0 81:0 82:0 83:1 84:0 
0.8697022167995498 1:1 2:0 3:0 4:0 5:0 6:0 7:1 8:0 9:1 10:0 11:0 12:0 13:1 14:0 15:0 16:0 17:0 18:1 19:0 20:0 21:0 22:0 23:1 24:0 25:0 26:0 27:0 28:1 29:0 30:0 31:1 32:0 33:0 34:1 35:0 36:0 37:0 38:1 39:0 40:0 41:0 42:0 43:0 44:1 45:1 46:0 47:0 48:0 49:0 50:1 51:0 52:0 53:0 54:1 55:0 56:0 57:1 58:0 59:0 60:0 61:0 62:0 63:0 64:1 65:0 66:0 67:1 68:0 69:1 70:0 71:0 72:0 73:0 74:0 75:0 76:1 77:0 78:1 79:0 80:0 81:1 82:0 83:0 84:0 
-1 1:0 2:1 3:0 4:0 5:0 6:0 7:0 8:1 9:0 10:1 11:0 12:0 13:0 14:0 15:1 16:0 17:1 18:0 19:0 20:0 21:0 22:0 23:0 24:1 25:0 26:0 27:1 28:0 29:0 30:1 31:0 32:0 33:1 34:0 35:0 36:0 37:0 38:0 39:1 40:0 41:1 42:0 43:0 44:0 45:0 46:0 47:1 48:0 49:1 50:0 51:0 52:0 53:0 54:0 55:1 56:0 57:0 58:0 59:1 60:0 61:1 62:0 63:0 64:0 65:1 66:0 67:0 68:0 69:0 70:0 71:1 72:0 73:1 74:0 75:0 76:0 77:1 78:0 79:0 80:0 81:0 82:0 83:1 84:0 
0.8221702537101971 1:0 2:0 3:1 4:0 5:0 6:1 7:0 8:0 9:0 10:0 11:0 12:1 13:0 14:1 15:0 16:0 17:0 18:0 19:1 20:0 21:0 22:1 23:0 24:0 25:0 26:1 27:0 28:0 29:0 30:0 31:0 32:1 33:1 34:0 35:0 36:0 37:1 38:0 39:0 40:0 41:0 42:0 43:0 44:1 45:0 46:0 47:1 48:0 49:0 50:0 51:0 52:1 53:0 54:0 55:0 56:1 57:0 58:1 59:0 60:0 61:0 62:1 63:0 64:0 65:0 66:0 67:0 68:1 69:0 70:1 71:0 72:0 73:0 74:0 75:1 76:0 77:1 78:0 79:0 80:0 81:0 82:0 83:0 84:1 
1 1:0 2:1 3:0 4:0 5:0 6:1 7:0 8:0 9:0 10:1 11:0 12:0 13:0 14:0 15:1 16:0 17:0 18:0 19:0 20:1 21:0 22:0 23:1 24:0 25:0 26:0 27:0 28:1 29:0 30:0 31:0 32:1 33:1 34:0 35:0 36:0 37:0 38:1 39:0 40:0 41:1 42:0 43:0 44:0 45:1 46:0 47:0 48:0 49:0 50:1 51:0 52:0 53:0 54:0 55:1 56:0 57:0 58:0 59:0 60:1 61:0 62:0 63:1 64:0 65:0 66:0 67:1 68:0 69:0 70:1 71:0 72:0 73:0 74:0 75:0 76:1 77:0 78:1 79:0 80:0 81:0 82:0 83:1 84:0 
0.4537682959373906 1:0 2:1 3:0 4:0 5:1 6:0 7:0 8:0 9:1 10:0 11:0 12:0 13:0 14:0 15:0 16:1 17:0 18:0 19:1 20:0 21:0 22:0 23:1 24:0 25:1 26:0 27:0 28:0 29:1 30:0 31:0 32:0 33:0 34:0 35:0 36:1 37:0 38:1 39:0 40:0 41:0 42:0 43:0 44:1 45:0 46:1 47:0 48:0 49:0 50:1 51:0 52:0 53:1 54:0 55:0 56:0 57:1 58:0 59:0 60:0 61:1 62:0 63:0 64:0 65:0 66:0 67:0 68:1 69:1 70:0 71:0 72:0 73:0 74:0 75:0 76:1 77:0 78:0 79:1 80:0 81:0 82:1 83:0 84:0 
1 1:0 2:0 3:0 4:1 5:0 6:0 7:1 8:0 9:0 10:1 11:0 12:0 13:0 14:0 15:1 16:0 17:0 18:1 19:0 20:0 21:0 22:0 23:0 24:1 25:1 26:0 27:0 28:0 29:0 30:1 31:0 32:0 33:1 34:0 35:0 36:0 37:1 38:0 39:0 40:0 41:0 42:0 43:1 44:0 45:0 46:0 47:1 48:0 49:1 50:0 51:0 52:0 53:0 54:0 55:1 56:0 57:0 58:0 59:1 60:0 61:1 62:0 63:0 64:0 65:0 66:0 67:0 68:1 69:0 70:0 71:1 72:0 73:1 74:0 75:0 76:0 77:0 78:0 79:0 80:1 81:0 82:1 83:0 84:0 
-0.3632005549296453 1:0 2:1 3:0 4:0 5:1 6:0 7:0 8:0 9:0 10:0 11:1 12:0 13:0 14:1 15:0 16:0 17:0 18:0 19:0 20:1 21:0 22:0 23:0 24:1 25:0 26:0 27:0 28:1 29:0 30:0 31:1 32:0 33:0 34:0 35:1 36:0 37:0 38:0 39:1 40:0 41:1 42:0 43:0 44:0 45:0 46:0 47:1 48:0 49:1 50:0 51:0 52:0 53:1 54:0 55:0 56:0 57:0 58:1 59:0 60:0 61:0 62:1 63:0 64:0 65:1 66:0 67:0 68:0 69:0 70:1 71:0 72:0 73:0 74:1 75:0 76:0 77:1 78:0 79:0 80:0 81:0 82:0 83:0 84:1 
1 1:0 2:0 3:0 4:1 5:0 6:0 7:1 8:0 9:0 10:1 11:0 12:0 13:0 14:1 15:0 16:0 17:0 18:0 19:0 20:1 21:1 22:0 23:0 24:0 25:0 26:1 27:0 28:0 29:1 30:0 31:0 32:0 33:0 34:0 35:1 36:0 37:0 38:1 39:0 40:0 41:0 42:0 43:0 44:1 45:0 46:0 47:0 48:1 49:0 50:0 51:0 52:1 53:0 54:0 55:1 56:0 57:0 58:0 59:1 60:0 61:0 62:0 63:1 64:0 65:1 66:0 67:0 68:0 69:0 70:0 71:1 72:0 73:1 74:0 75:0 76:0 77:1 78:0 79:0 80:0 81:0 82:1 83:0 84:0 
1 1:0 2:0 3:0 4:1 5:0 6:1 7:0 8:0 9:0 10:1 11:0 12:0 13:0 14:0 15:0 16:1 17:0 18:1 19:0 20:0 21:0 22:0 23:0 24:1 25:0 26:1 27:0 28:0 29:0 30:1 31:0 32:0 33:0 34:0 35:1 36:0 37:0 38:0 39:0 40:1 41:1 42:0 43:0 44:0 45:0 46:0 47:1 48:0 49:0 50:0 51:1 52:0 53:0 54:1 55:0 56:0 57:1 58:0 59:0 60:0 61:0 62:0 63:0 64:1 65:0 66:1 67:0 68:0 69:0 70:0 71:1 72:0 73:0 74:0 75:0 76:1 77:0 78:0 79:1 80:0 81:0 82:1 83:0 84:0 
0.6495882253799605 1:0 2:0 3:0 4:1 5:0 6:0 7:1 8:0 9:0 10:1 11:0 12:0 13:0 14:1 15:0 16:0 17:0 18:0 19:1 20:0 21:0 22:0 23:0 24:1 25:0 26:0 27:1 28:0 29:0 30:1 31:0 32:0 33:1 34:0 35:0 36:0 37:0 38:1 39:0 40:0 41:0 42:0 43:0 44:1 45:1 46:0 47:0 48:0 49:0 50:1 51:0 52:0 53:0 54:1 55:0 56:0 57:0 58:0 59:0 60:1 61:0 62:0 63:1 64:0 65:0 66:0 67:0 68:1 69:0 70:1 71:0 72:0 73:0 74:1 75:0 76:0 77:0 78:0 79:0 80:1 81:0 82:0 83:0 84:1 
1 1:1 2:0 3:0 4:0 5:1 6:0 7:0 8:0 9:0 10:0 11:1 12:0 13:0 14:0 15:1 16:0 17:1 18:0 19:0 20:0 21:0 22:0 23:0 24:1 25:0 26:0 27:1 28:0 29:1 30:0 31:0 32:0 33:0 34:0 35:0 36:1 37:0 38:0 39:1 40:0 41:1 42:0 43:0 44:0 45:0 46:0 47:1 48:0 49:1 50:0 51:0 52:0 53:0 54:0 55:0 56:1 57:0 58:1 59:0 60:0 61:0 62:1 63:0 64:0 65:0 66:0 67:1 68:0 69:0 70:0 71:1 72:0 73:0 74:0 75:1 76:0 77:1 78:0 79:0 80:0 81:0 82:1 83:0 84:0 
-1 1:0 2:0 3:1 4:0 5:1 6:0 7:0 8:0 9:0 10:0 11:0 12:1 13:1 14:0 15:0 16:0 17:1 18:0 19:0 20:0 21:1 22:0 23:0 24:0 25:0 26:0 27:1 28:0 29:0 30:0 31:1 32:0 33:1 34:0 35:0 36:0 37:0 38:0 39:0 40:1 41:0 42:0 43:1 44:0 45:1 46:0 47:0 48:0 49:0 50:0 51:0 52:1 53:0 54:0 55:1 56:0 57:1 58:0 59:0 60:0 61:0 62:0 63:1 64:0 65:1 66:0 67:0 68:0 69:0 70:0 71:0 72:1 73:0 74:1 75:0 76:0 77:0 78:1 79:0 80:0 81:0 82:0 83:1 84:0 
0.3223245946645549 1:1 2:0 3:0 4:0 5:0 6:0 7:1 8:0 9:0 10:1 11:0 12:0 13:0 14:0 15:0 16:1 17:0 18:1 19:0 20:0 21:0 22:1 23:0 24:0 25:0 26:0 27:1 28:0 29:0 30:0 31:0 32:1 33:0 34:0 35:0 36:1 37:0 38:0 39:1 40:0 41:1 42:0 43:0 44:0 45:0 46:1 47:0 48:0 49:0 50:0 51:0 52:1 53:0 54:0 55:0 56:1 57:0 58:0 59:0 60:1 61:0 62:0 63:1 64:0 65:1 66:0 67:0 68:0 69:0 70:1 71:0 72:0 73:0 74:1 75:0 76:0 77:1 78:0 79:0 80:0 81:1 82:0 83:0 84:0 
1 1:0 2:0 3:1 4:0 5:0 6:1 7:0 8:0 9:0 10:0 11:1 12:0 13:0 14:0 15:0 16:1 17:0 18:1 19:0 20:0 21:0 22:0 23:0 24:1 25:0 26:1 27:0 28:0 29:1 30:0 31:0 32:0 33:0 34:1 35:0 36:0 37:0 38:1 39:0 40:0 41:0 42:0 43:0 44:1 45:0 46:1 47:0 48:0 49:0 50:0 51:0 52:1 53:0 54:0 55:1 56:0 57:0 58:0 59:0 60:1 61:0 62:1 63:0 64:0 65:0 66:0 67:0 68:1 69:0 70:1 71:0 72:0 73:0 74:1 75:0 76:0 77:1 78:0 79:0 80:0 81:0 82:0 83:1 84:0 
1 1:1 2:0 3:0 4:0 5:0 6:0 7:0 8:1 9:0 10:0 11:1 12:0 13:1 14:0 15:0 16:0 17:0 18:1 19:0 20:0 21:0 22:1 23:0 24:0 25:0 26:0 27:1 28:0 29:0 30:0 31:1 32:0 33:0 34:0 35:0 36:1 37:1 38:0 39:0 40:0 41:0 42:0 43:0 44:1 45:0 46:0 47:1 48:0 49:1 50:0 51:0 52:0 53:0 54:0 55:1 56:0 57:0 58:1 59:0 60:0 61:0 62:0 63:1 64:0 65:0 66:0 67:0 68:1 69:0 70:1 71:0 72:0 73:0 74:0 75:0 76:1 77:0 78:1 79:0 80:0 81:1 82:0 83:0 84:0 
1 1:0 2:1 3:0 4:0 5:1 6:0 7:0 8:0 9:0 10:0 11:1 12:0 13:0 14:1 15:0 16:0 17:0 18:0 19:0 20:1 21:1 22:0 23:0 24:0 25:0 26:0 27:0 28:1 29:0 30:0 31:1 32:0 33:0 34:1 35:0 36:0 37:1 38:0 39:0 40:0 41:0 42:1 43:0 44:0 45:0 46:0 47:1 48:0 49:0 50:0 51:1 52:0 53:0 54:0 55:1 56:0 57:0 58:0 59:1 60:0 61:1 62:0 63:0 64:0 65:0 66:1 67:0 68:0 69:1 70:0 71:0 72:0 73:0 74:0 75:1 76:0 77:0 78:1 79:0 80:0 81:0 82:1 83:0 84:0 
-1 1:0 2:0 3:1 4:0 5:1 6:0 7:0 8:0 9:0 10:0 11:0 12:1 13:0 14:0 15:1 16:0 17:0 18:1 19:0 20:0 21:0 22:1 23:0 24:0 25:1 26:0 27:0 28:0 29:0 30:1 31:0 32:0 33:0 34:1 35:0 36:0 37:0 38:1 39:0 40:0 41:0 42:0 43:1 44:0 45:1 46:0 47:0 48:0 49:0 50:1 51:0 52:0 53:0 54:0 55:1 56:0 57:0 58:1 59:0 60:0 61:0 62:1 63:0 64:0 65:0 66:1 67:0 68:0 69:0 70:0 71:0 72:1 73:0 74:1 75:0 76:0 77:1 78:0 79:0 80:0 81:0 82:1 83:0 84:0 
-1 1:0 2:1 3:0 4:0 5:0 6:0 7:0 8:1 9:0 10:1 11:0 12:0 13:1 14:0 15:0 16:0 17:0 18:0 19:0 20:1 21:0 22:1 23:0 24:0 25:0 26:1 27:0 28:0 29:0 30:1 31:0 32:0 33:1 34:0 35:0 36:0 37:1 38:0 39:0 40:0 41:0 42:0 43:1 44:0 45:1 46:0 47:0 48:0 49:0 50:0 51:0 52:1 53:0 54:0 55:1 56:0 57:1 58:0 59:0 60:0 61:0 62:0 63:1 64:0 65:0 66:0 67:1 68:0 69:1 70:0 71:0 72:0 73:0 74:0 75:1 76:0 77:0 78:0 79:0 80:1 81:0 82:0 83:0 84:1 
-1 1:1 2:0 3:0 4:0 5:0 6:0 7:0 8:1 9:0 10:1 11:0 12:0 13:0 14:0 15:1 16:0 17:0 18:1 19:0 20:0 21:0 22:0 23:0 24:1 25:0 26:1 27:0 28:0 29:1 30:0 31:0 32:0 33:0 34:0 35:1 36:0 37:0 38:0 39:1 40:0 41:0 42:0 43:0 44:1 45:0 46:0 47:1 48:0 49:0 50:1 51:0 52:0 53:0 54:0 55:0 56:1 57:0 58:0 59:1 60:0 61:0 62:1 63:0 64:0 65:1 66:0 67:0 68:0 69:0 70:0 71:1 72:0 73:0 74:0 75:1 76:0 77:1 78:0 79:0 80:0 81:0 82:1 83:0 84:0 
-1 1:0 2:1 3:0 4:0 5:0 6:0 7:0 8:1 9:0 10:0 11:1 12:0 13:0 14:1 15:0 16:0 17:0 18:0 19:1 20:0 21:1 22:0 23:0 24:0 25:1 26:0 27:0 28:0 29:1 30:0 31:0 32:0 33:0 34:0 35:0 36:1 37:1 38:0 39:0 40:0 41:0 42:1 43:0 44:0 45:1 46:0 47:0 48:0 49:0 50:0 51:0 52:1 53:0 54:1 55:0 56:0 57:0 58:0 59:1 60:0 61:0 62:1 63:0 64:0 65:0 66:0 67:0 68:1 69:0 70:1 71:0 72:0 73:1 74:0 75:0 76:0 77:0 78:0 79:1 80:0 81:0 82:0 83:1 84:0 
-0.07814176758353758 1:1 2:0 3:0 4:0 5:1 6:0 7:0 8:0 9:1 10:0 11:0 12:0 13:0 14:0 15:0 16:1 17:0 18:1 19:0 20:0 21:0 22:0 23:0 24:1 25:0 26:0 27:1 28:0 29:0 30:1 31:0 32:0 33:0 34:0 35:1 36:0 37:1 38:0 39:0 40:0 41:1 42:0 43:0 44:0 45:1 46:0 47:0 48:0 49:0 50:0 51:0 52:1 53:1 54:0 55:0 56:0 57:0 58:1 59:0 60:0 61:1 62:0 63:0 64:0 65:0 66:0 67:0 68:1 69:0 70:1 71:0 72:0 73:0 74:0 75:1 76:0 77:0 78:1 79:0 80:0 81:0 82:0 83:0 84:1 
-0.8176428500924331 1:0 2:1 3:0 4:0 5:1 6:0 7:0 8:0 9:0 10:0 11:1 12:0 13:1 14:0 15:0 16:0 17:0 18:0 19:0 20:1 21:1 22:0 23:0 24:0 25:0 26:1 27:0 28:0 29:0 30:0 31:0 32:1 33:0 34:0 35:1 36:0 37:0 38:0 39:0 40:1 41:0 42:0 43:1 44:0 45:0 46:0 47:1 48:0 49:1 50:0 51:0 52:0 53:0 54:1 55:0 56:0 57:0 58:1 59:0 60:0 61:0 62:1 63:0 64:0 65:0 66:1 67:0 68:0 69:1 70:0 71:0 72:0 73:0 74:0 75:1 76:0 77:1 78:0 79:0 80:0 81:1 82:0 83:0 84:0 
-1 1:0 2:0 3:0 4:1 5:0 6:0 7:0 8:1 9:0 10:1 11:0 12:0 13:0 14:0 15:0 16:1 17:0 18:0 19:0 20:1 21:0 22:0 23:0 24:1 25:0 26:0 27:0 28:1 29:0 30:1 31:0 32:0 33:0 34:1 35:0 36:0 37:1 38:0 39:0 40:0 41:0 42:1 43:0 44:0 45:0 46:1 47:0 48:0 49:1 50:0 51:0 52:0 53:0 54:0 55:0 56:1 57:0 58:0 59:1 60:0 61:0 62:1 63:0 64:0 65:0 66:0 67:1 68:0 69:0 70:1 71:0 72:0 73:1 74:0 75:0 76:0 77:0 78:1 79:0 80:0 81:0 82:0 83:1 84:0 
-1 1:0 2:1 3:0 4:0 5:0 6:0 7:0 8:1 9:0 10:1 11:0 12:0 13:0 14:0 15:0 16:1 17:0 18:0 19:0 20:1 21:0 22:1 23:0 24:0 25:0 26:0 27:0 28:1 29:0 30:0 31:0 32:1 33:0 34:0 35:0 36:1 37:0 38:0 39:0 40:1 41:0 42:1 43:0 44:0 45:0 46:1 47:0 48:0 49:1 50:0 51:0 52:0 53:0 54:1 55:0 56:0 57:0 58:1 59:0 60:0 61:1 62:0 63:0 64:0 65:0 66:0 67:0 68:1 69:0 70:0 71:1 72:0 73:0 74:1 75:0 76:0 77:0 78:0 79:1 80:0 81:0 82:1 83:0 84:0 
0.3355172701788498 1:0 2:0 3:1 4:0 5:0 6:0 7:1 8:0 9:0 10:0 11:0 12:1 13:0 14:1 15:0 16:0 17:1 18:0 19:0 20:0 21:0 22:0 23:0 24:1 25:0 26:0 27:1 28:0 29:1 30:0 31:0 32:0 33:0 34:1 35:0 36:0 37:0 38:1 39:0 40:0 41:0 42:0 43:0 44:1 45:1 46:0 47:0 48:0 49:0 50:1 51:0 52:0 53:1 54:0 55:0 56:0 57:0 58:0 59:1 60:0 61:0 62:0 63:0 64:1 65:1 66:0 67:0 68:0 69:0 70:0 71:0 72:1 73:0 74:1 75:0 76:0 77:1 78:0 79:0 80:0 81:0 82:1 83:0 84:0 
-1 1:0 2:1 3:0 4:0 5:0 6:0 7:1 8:0 9:1 10:0 11:0 12:0 13:0 14:0 15:1 16:0 17:1 18:0 19:0 20:0 21:0 22:0 23:1 24:0 25:0 26:0 27:1 28:0 29:0 30:1 31:0 32:0 33:0 34:0 35:1 36:0 37:0 38:1 39:0 40:0 41:1 42:0 43:0 44:0 45:1 46:0 47:0 48:0 49:0 50:1 51:0 52:0 53:0 54:0 55:1 56:0 57:0 58:0 59:0 60:1 61:0 62:0 63:1 64:0 65:1 66:0 67:0 68:0 69:1 70:0 71:0 72:0 73:0 74:0 75:1 76:0 77:0 78:1 79:0 80:0 81:0 82:0 83:1 84:0 
-1 1:0 2:0 3:1 4:0 5:0 6:0 7:1 8:0 9:0 10:1 11:0 12:0 13:0 14:1 15:0 16:0 17:0 18:0 19:1 20:0 21:0 22:1 23:0 24:0 25:0 26:1 27:0 28:0 29:0 30:0 31:1 32:0 33:1 34:0 35:0 36:0 37:0 38:0 39:1 40:0 41:1 42:0 43:0 44:0 45:0 46:0 47:1 48:0 49:0 50:0 51:1 52:0 53:0 54:1 55:0 56:0 57:0 58:0 59:1 60:0 61:0 62:1 63:0 64:0 65:1 66:0 67:0 68:0 69:1 70:0 71:0 72:0 73:0 74:1 75:0 76:0 77:0 78:0 79:1 80:0 81:0 82:0 83:0 84:1 
-1 1:0 2:1 3:0 4:0 5:0 6:1 7:0 8:0 9:0 10:1 11:0 12:0 13:1 14:0 15:0 16:0 17:0 18:0 19:1 20:0 21:0 22:0 23:1 24:0 25:0 26:1 27:0 28:0 29:0 30:1 31:0 32:0 33:0 34:0 35:0 36:1 37:0 38:0 39:1 40:0 41:0 42:1 43:0 44:0 45:0 46:0 47:0 48:1 49:0 50:1 51:0 52:0 53:1 54:0 55:0 56:0 57:0 58:0 59:0 60:1 61:0 62:0 63:1 64:0 65:0 66:0 67:0 68:1 69:1 70:0 71:0 72:0 73:0 74:1 75:0 76:0 77:1 78:0 79:0 80:0 81:0 82:0 83:0 84:1 
-0.6708149130969066 1:0 2:0 3:1 4:0 5:0 6:1 7:0 8:0 9:1 10:0 11:0 12:0 13:1 14:0 15:0 16:0 17:0 18:1 19:0 20:0 21:0 22:0 23:1 24:0 25:0 26:1 27:0 28:0 29:0 30:1 31:0 32:0 33:1 34:0 35:0 36:0 37:0 38:0 39:0 40:1 41:0 42:0 43:1 44:0 45:0 46:0 47:1 48:0 49:1 50:0 51:0 52:0 53:0 54:1 55:0 56:0 57:0 58:1 59:0 60:0 61:0 62:0 63:0 64:1 65:0 66:0 67:1 68:0 69:0 70:1 71:0 72:0 73:0 74:0 75:0 76:1 77:0 78:0 79:1 80:0 81:0 82:1 83:0 84:0 
-1 1:0 2:0 3:0 4:1 5:0 6:0 7:1 8:0 9:0 10:0 11:1 12:0 13:0 14:0 15:1 16:0 17:0 18:0 19:1 20:0 21:1 22:0 23:0 24:0 25:0 26:0 27:1 28:0 29:1 30:0 31:0 32:0 33:1 34:0 35:0 36:0 37:0 38:1 39:0 40:0 41:1 42:0 43:0 44:0 45:0 46:0 47:1 48:0 49:0 50:0 51:1 52:0 53:1 54:0 55:0 56:0 57:0 58:1 59:0 60:0 61:1 62:0 63:0 64:0 65:1 66:0 67:0 68:0 69:0 70:1 71:0 72:0 73:0 74:1 75:0 76:0 77:1 78:0 79:0 80:0 81:0 82:0 83:0 84:1 
-0.2012967618882419 1:0 2:1 3:0 4:0 5:0 6:1 7:0 8:0 9:1 10:0 11:0 12:0 13:0 14:1 15:0 16:0 17:0 18:1 19:0 20:0 21:0 22:1 23:0 24:0 25:0 26:0 27:0 28:1 29:0 30:0 31:1 32:0 33:0 34:1 35:0 36:0 37:0 38:0 39:0 40:1 41:0 42:0 43:1 44:0 45:0 46:1 47:0 48:0 49:0 50:0 51:0 52:1 53:0 54:0 55:1 56:0 57:0 58:0 59:0 60:1 61:0 62:0 63:1 64:0 65:0 66:0 67:1 68:0 69:0 70:0 71:0 72:1 73:0 74:0 75:1 76:0 77:0 78:1 79:0 80:0 81:0 82:0 83:0 84:1 
-1 1:0 2:1 3:0 4:0 5:0 6:1 7:0 8:0 9:0 10:0 11:0 12:1 13:0 14:1 15:0 16:0 17:0 18:0 19:0 20:1 21:0 22:0 23:0 24:1 25:0 26:1 27:0 28:0 29:1 30:0 31:0 32:0 33:0 34:0 35:0 36:1 37:0 38:1 39:0 40:0 41:0 42:1 43:0 44:0 45:0 46:0 47:0 48:1 49:0 50:1 51:0 52:0 53:0 54:1 55:0 56:0 57:0 58:0 59:0 60:1 61:0 62:1 63:0 64:0 65:0 66:0 67:0 68:1 69:0 70:0 71:0 72:1 73:0 74:1 75:0 76:0 77:0 78:0 79:0 80:1 81:0 82:0 83:0 84:1 
-1 1:0 2:0 3:0 4:1 5:0 6:1 7:0 8:0 9:1 10:0 11:0 12:0 13:0 14:0 15:0 16:1 17:0 18:1 19:0 20:0 21:1 22:0 23:0 24:0 25:1 26:0 27:0 28:0 29:0 30:0 31:0 32:1 33:0 34:0 35:1 36:0 37:0 38:0 39:0 40:1 41:0 42:1 43:0 44:0 45:0 46:0 47:1 48:0 49:0 50:0 51:0 52:1 53:0 54:1 55:0 56:0 57:0 58:1 59:0 60:0 61:0 62:0 63:0 64:1 65:0 66:1 67:0 68:0 69:0 70:0 71:0 72:1 73:0 74:0 75:0 76:1 77:0 78:1 79:0 80:0 81:1 82:0 83:0 84:0 
-0.2278143012811577 1:0 2:0 3:0 4:1 5:0 6:0 7:1 8:0 9:0 10:1 11:0 12:0 13:0 14:1 15:0 16:0 17:0 18:0 19:0 20:1 21:0 22:0 23:1 24:0 25:0 26:0 27:1 28:0 29:0 30:0 31:0 32:1 33:0 34:1 35:0 36:0 37:1 38:0 39:0 40:0 41:0 42:0 43:0 44:1 45:0 46:1 47:0 48:0 49:1 50:0 51:0 52:0 53:1 54:0 55:0 56:0 57:0 58:0 59:0 60:1 61:0 62:0 63:1 64:0 65:0 66:0 67:0 68:1 69:0 70:1 71:0 72:0 73:0 74:0 75:1 76:0 77:0 78:0 79:0 80:1 81:0 82:1 83:0 84:0 
-1 1:0 2:0 3:0 4:1 5:0 6:0 7:0 8:1 9:0 10:1 11:0 12:0 13:1 14:0 15:0 16:0 17:0 18:0 19:0 20:1 21:0 22:1 23:0 24:0 25:0 26:0 27:0 28:1 29:0 30:0 31:1 32:0 33:0 34:0 35:1 36:0 37:0 38:0 39:0 40:1 41:0 42:0 43:1 44:0 45:0 46:0 47:1 48:0 49:0 50:1 51:0 52:0 53:0 54:0 55:0 56:1 57:0 58:0 59:1 60:0 61:0 62:1 63:0 64:0 65:0 66:0 67:1 68:0 69:0 70:1 71:0 72:0 73:0 74:0 75:0 76:1 77:0 78:0 79:1 80:0 81:0 82:1 83:0 84:0 
-1 1:0 2:1 3:0 4:0 5:1 6:0 7:0 8:0 9:0 10:0 11:0 12:1 13:0 14:1 15:0 16:0 17:0 18:1 19:0 20:0 21:0 22:0 23:1 24:0 25:1 26:0 27:0 28:0 29:0 30:0 31:1 32:0 33:0 34:0 35:1 36:0 37:0 38:1 39:0 40:0 41:0 42:0 43:0 44:1 45:0 46:0 47:0 48:1 49:0 50:1 51:0 52:0 53:1 54:0 55:0 56:0 57:0 58:0 59:0 60:1 61:0 62:1 63:0 64:0 65:0 66:0 67:0 68:1 69:0 70:0 71:1 72:0 73:0 74:0 75:1 76:0 77:0 78:0 79:0 80:1 81:0 82:0 83:1 84:0 
-1 1:0 2:1 3:0 4:0 5:0 6:1 7:0 8:0 9:0 10:0 11:0 12:1 13:0 14:0 15:1 16:0 17:0 18:1 19:0 20:0 21:1 22:0 23:0 24:0 25:0 26:0 27:1 28:0 29:0 30:1 31:0 32:0 33:0 34:0 35:1 36:0 37:1 38:0 39:0 40:0 41:0 42:0 43:1 44:0 45:0 46:0 47:0 48:1 49:0 50:1 51:0 52:0 53:0 54:1 55:0 56:0 57:0 58:1 59:0 60:0 61:0 62:0 63:0 64:1 65:0 66:0 67:1 68:0 69:0 70:1 71:0 72:0 73:1 74:0 75:0 76:0 77:0 78:1 79:0 80:0 81:1 82:0 83:0 84:0 
-0.5441741715986124 1:1 2:0 3:0 4:0 5:1 6:0 7:0 8:0 9:0 10:1 11:0 12:0 13:0 14:0 15:1 16:0 17:0 18:0 19:0 20:1 21:0 22:0 23:1 24:0 25:0 26:0 27:0 28:1 29:0 30:0 31:1 32:0 33:0 34:0 35:0 36:1 37:1 38:0 39:0 40:0 41:1 42:0 43:0 44:0 45:1 46:0 47:0 48:0 49:0 50:0 51:0 52:1 53:0 54:0 55:1 56:0 57:0 58:1 59:0 60:0 61:0 62:1 63:0 64:0 65:1 66:0 67:0 68:0 69:0 70:0 71:1 72:0 73:0 74:0 75:1 76:0 77:0 78:0 79:1 80:0 81:0 82:1 83:0 84:0 
-0.5750771446969712 1:0 2:0 3:1 4:0 5:0 6:0 7:0 8:1 9:0 10:0 11:1 12:0 13:0 14:1 15:0 16:0 17:0 18:1 19:0 20:0 21:0 22:0 23:0 24:1 25:1 26:0 27:0 28:0 29:0 30:1 31:0 32:0 33:0 34:1 35:0 36:0 37:1 38:0 39:0 40:0 41:0 42:0 43:0 44:1 45:0 46:0 47:1 48:0 49:1 50:0 51:0 52:0 53:0 54:0 55:0 56:1 57:0 58:1 59:0 60:0 61:1 62:0 63:0 64:0 65:1 66:0 67:0 68:0 69:0 70:1 71:0 72:0 73:0 74:1 75:0 76:0 77:0 78:1 79:0 80:0 81:0 82:1 83:0 84:0 
-1 1:0 2:0 3:1 4:0 5:0 6:1 7:0 8:0 9:1 10:0 11:0 12:0 13:0 14:0 15:0 16:1 17:0 18:0 19:0 20:1 21:0 22:0 23:0 24:1 25:0 26:0 27:0 28:1 29:0 30:0 31:1 32:0 33:1 34:0 35:0 36:0 37:0 38:0 39:1 40:0 41:0 42:0 43:1 44:0 45:1 46:0 47:0 48:0 49:1 50:0 51:0 52:0 53:0 54:0 55:1 56:0 57:0 58:1 59:0 60:0 61:0 62:1 63:0 64:0 65:0 66:0 67:0 68:1 69:1 70:0 71:0 72:0 73:0 74:1 75:0 76:0 77:0 78:1 79:0 80:0 81:0 82:1 83:0 84:0 
1 1:0 2:0 3:1 4:0 5:0 6:1 7:0 8:0 9:0 10:1 11:0 12:0 13:0 14:0 15:0 16:1 17:0 18:0 19:0 20:1 21:0 22:1 23:0 24:0 25:0 26:1 27:0 28:0 29:0 30:0 31:0 32:1 33:0 34:0 35:1 36:0 37:0 38:0 39:0 40:1 41:1 42:0 43:0 44:0 45:0 46:0 47:0 48:1 49:0 50:1 51:0 52:0 53:0 54:0 55:0 56:1 57:0 58:0 59:1 60:0 61:0 62:1 63:0 64:0 65:0 66:0 67:0 68:1 69:0 70:0 71:1 72:0 73:0 74:1 75:0 76:0 77:0 78:0 79:0 80:1 81:0 82:1 83:0 84:0 
-1 1:0 2:1 3:0 4:0 5:1 6:0 7:0 8:0 9:1 10:0 11:0 12:0 13:0 14:1 15:0 16:0 17:0 18:0 19:0 20:1 21:0 22:0 23:0 24:1 25:0 26:0 27:1 28:0 29:1 30:0 31:0 32:0 33:1 34:0 35:0 36:0 37:1 38:0 39:0 40:0 41:0 42:0 43:0 44:1 45:0 46:1 47:0 48:0 49:1 50:0 51:0 52:0 53:0 54:0 55:1 56:0 57:0 58:0 59:1 60:0 61:0 62:0 63:1 64:0 65:1 66:0 67:0 68:0 69:1 70:0 71:0 72:0 73:0 74:1 75:0 76:0 77:1 78:0 79:0 80:0 81:1 82:0 83:0 84:0 
-1 1:1 2:0 3:0 4:0 5:0 6:0 7:1 8:0 9:1 10:0 11:0 12:0 13:1 14:0 15:0 16:0 17:0 18:1 19:0 20:0 21:0 22:1 23:0 24:0 25:1 26:0 27:0 28:0 29:0 30:1 31:0 32:0 33:0 34:1 35:0 36:0 37:1 38:0 39:0 40:0 41:0 42:0 43:0 44:1 45:0 46:0 47:0 48:1 49:0 50:0 51:1 52:0 53:0 54:1 55:0 56:0 57:0 58:1 59:0 60:0 61:1 62:0 63:0 64:0 65:1 66:0 67:0 68:0 69:0 70:1 71:0 72:0 73:0 74:0 75:0 76:1 77:0 78:0 79:0 80:1 81:0 82:0 83:1 84:0 
1 1:0 2:0 3:0 4:1 5:0 6:1 7:0 8:0 9:0 10:1 11:0 12:0 13:1 14:0 15:0 16:0 17:0 18:0 19:1 20:0 21:0 22:1 23:0 24:0 25:0 26:0 27:0 28:1 29:0 30:1 31:0 32:0 33:0 34:1 35:0 36:0 37:0 38:0 39:1 40:0 41:0 42:0 43:0 44:1 45:0 46:0 47:0 48:1 49:0 50:0 51:1 52:0 53:1 54:0 55:0 56:0 57:0 58:1 59:0 60:0 61:0 62:0 63:0 64:1 65:0 66:0 67:0 68:1 69:0 70:0 71:0 72:1 73:0 74:0 75:1 76:0 77:1 78:0 79:0 80:0 81:0 82:1 83:0 84:0 
-1 1:1 2:0 3:0 4:0 5:1 6:0 7:0 8:0 9:0 10:0 11:0 12:1 13:0 14:0 15:0 16:1 17:0 18:1 19:0 20:0 21:0 22:1 23:0 24:0 25:0 26:0 27:0 28:1 29:0 30:0 31:0 32:1 33:0 34:0 35:1 36:0 37:1 38:0 39:0 40:0 41:0 42:0 43:0 44:1 45:0 46:0 47:0 48:1 49:0 50:1 51:0 52:0 53:0 54:0 55:1 56:0 57:0 58:0 59:0 60:1 61:0 62:0 63:1 64:0 65:0 66:0 67:0 68:1 69:0 70:0 71:1 72:0 73:0 74:1 75:0 76:0 77:0 78:0 79:0 80:1 81:0 82:0 83:1 84:0 
-1 1:0 2:1 3:0 4:0 5:1 6:0 7:0 8:0 9:1 10:0 11:0 12:0 13:1 14:0 15:0 16:0 17:0 18:1 19:0 20:0 21:0 22:1 23:0 24:0 25:0 26:0 27:0 28:1 29:1 30:0 31:0 32:0 33:0 34:0 35:0 36:1 37:0 38:0 39:0 40:1 41:1 42:0 43:0 44:0 45:0 46:0 47:0 48:1 49:0 50:0 51:1 52:0 53:1 54:0 55:0 56:0 57:0 58:0 59:1 60:0 61:1 62:0 63:0 64:0 65:0 66:1 67:0 68:0 69:1 70:0 71:0 72:0 73:0 74:0 75:0 76:1 77:0 78:0 79:0 80:1 81:1 82:0 83:0 84:0 
0.0909802017927871 1:1 2:0 3:0 4:0 5:1 6:0 7:0 8:0 9:1 10:0 11:0 12:0 13:0 14:0 15:0 16:1 17:0 18:0 19:1 20:0 21:0 22:0 23:1 24:0 25:0 26:1 27:0 28:0 29:0 30:0 31:0 32:1 33:0 34:0 35:1 36:0 37:0 38:0 39:1 40:0 41:0 42:0 43:0 44:1 45:0 46:0 47:1 48:0 49:0 50:0 51:1 52:0 53:1 54:0 55:0 56:0 57:0 58:0 59:1 60:0 61:0 62:0 63:0 64:1 65:1 66:0 67:0 68:0 69:0 70:0 71:0 72:1 73:0 74:0 75:1 76:0 77:0 78:0 79:0 80:1 81:0 82:0 83:1 84:0 
1 1:0 2:1 3:0 4:0 5:0 6:1 7:0 8:0 9:1 10:0 11:0 12:0 13:0 14:0 15:1 16:0 17:1 18:0 19:0 20:0 21:1 22:0 23:0 24:0 25:0 26:1 27:0 28:0 29:0 30:0 31:0 32:1 33:0 34:0 35:0 36:1 37:0 38:0 39:1 40:0 41:0 42:0 43:1 44:0 45:0 46:0 47:1 48:0 49:0 50:0 51:1 52:0 53:1 54:0 55:0 56:0 57:1 58:0 59:0 60:0 61:0 62:0 63:1 64:0 65:0 66:1 67:0 68:0 69:0 70:0 71:0 72:1 73:0 74:0 75:0 76:1 77:1 78:0 79:0 80:0 81:0 82:1 83:0 84:0 
-1 1:0 2:0 3:1 4:0 5:1 6:0 7:0 8:0 9:0 10:0 11:1 12:0 13:0 14:0 15:0 16:1 17:0 18:0 19:1 20:0 21:0 22:1 23:0 24:0 25:0 26:1 27:0 28:0 29:1 30:0 31:0 32:0 33:0 34:0 35:1 36:0 37:1 38:0 39:0 40:0 41:1 42:0 43:0 44:0 45:0 46:1 47:0 48:0 49:0 50:0 51:0 52:1 53:0 54:0 55:0 56:1 57:0 58:0 59:1 60:0 61:0 62:0 63:1 64:0 65:0 66:0 67:1 68:0 69:0 70:0 71:1 72:0 73:1 74:0 75:0 76:0 77:1 78:0 79:0 80:0 81:0 82:0 83:1 84:0 
-1 1:0 2:0 3:0 4:1 5:0 6:1 7:0 8:0 9:1 10:0 11:0 12:0 13:0 14:0 15:1 16:0 17:0 18:0 19:1 20:0 21:1 22:0 23:0 24:0 25:0 26:0 27:1 28:0 29:1 30:0 31:0 32:0 33:1 34:0 35:0 36:0 37:0 38:0 39:0 40:1 41:0 42:0 43:0 44:1 45:0 46:0 47:1 48:0 49:0 50:0 51:1 52:0 53:0 54:0 55:1 56:0 57:0 58:0 59:0 60:1 61:0 62:0 63:1 64:0 65:1 66:0 67:0 68:0 69:0 70:0 71:1 72:0 73:1 74:0 75:0 76:0 77:0 78:1 79:0 80:0 81:1 82:0 83:0 84:0 
-1 1:0 2:0 3:0 4:1 5:0 6:0 7:0 8:1 9:0 10:1 11:0 12:0 13:0 14:0 15:0 16:1 17:0 18:0 19:1 20:0 21:1 22:0 23:0 24:0 25:0 26:0 27:0 28:1 29:0 30:1 31:0 32:0 33:0 34:0 35:1 36:0 37:0 38:0 39:0 40:1 41:1 42:0 43:0 44:0 45:0 46:1 47:0 48:0 49:0 50:1 51:0 52:0 53:1 54:0 55:0 56:0 57:1 58:0 59:0 60:0 61:0 62:0 63:1 64:0 65:0 66:1 67:0 68:0 69:1 70:0 71:0 72:0 73:1 74:0 75:0 76:0 77:0 78:0 79:1 80:0 81:1 82:0 83:0 84:0 
-0.4888263325002859 1:0 2:0 3:0 4:1 5:0 6:1 7:0 8:0 9:0 10:1 11:0 12:0 13:0 14:0 15:0 16:1 17:0 18:0 19:1 20:0 21:0 22:0 23:0 24:1 25:0 26:1 27:0 28:0 29:0 30:0 31:0 32:1 33:0 34:0 35:0 36:1 37:0 38:0 39:0 40:1 41:0 42:1 43:0 44:0 45:1 46:0 47:0 48:0 49:1 50:0 51:0 52:0 53:0 54:0 55:0 56:1 57:0 58:0 59:1 60:0 61:0 62:1 63:0 64:0 65:0 66:1 67:0 68:0 69:0 70:0 71:1 72:0 73:0 74:0 75:0 76:1 77:0 78:1 79:0 80:0 81:0 82:0 83:1 84:0 
-1 1:0 2:0 3:1 4:0 5:0 6:1 7:0 8:0 9:1 10:0 11:0 12:0 13:0 14:1 15:0 16:0 17:1 18:0 19:0 20:0 21:0 22:0 23:0 24:1 25:0 26:1 27:0 28:0 29:0 30:1 31:0 32:0 33:1 34:0 35:0 36:0 37:0 38:0 39:1 40:0 41:1 42:0 43:0 44:0 45:1 46:0 47:0 48:0 49:0 50:1 51:0 52:0 53:1 54:0 55:0 56:0 57:0 58:0 59:0 60:1 61:0 62:1 63:0 64:0 65:0 66:0 67:1 68:0 69:0 70:0 71:1 72:0 73:0 74:0 75:1 76:0 77:0 78:0 79:1 80:0 81:1 82:0 83:0 84:0 
-1 1:0 2:1 3:0 4:0 5:0 6:1 7:0 8:0 9:0 10:1 11:0 12:0 13:0 14:0 15:0 16:1 17:0 18:0 19:1 20:0 21:1 22:0 23:0 24:0 25:0 26:0 27:1 28:0 29:0 30:0 31:1 32:0 33:1 34:0 35:0 36:0 37:0 38:0 39:0 40:1 41:0 42:1 43:0 44:0 45:0 46:0 47:0 48:1 49:0 50:1 51:0 52:0 53:0 54:1 55:0 56:0 57:0 58:1 59:0 60:0 61:0 62:0 63:0 64:1 65:0 66:0 67:1 68:0 69:1 70:0 71:0 72:0 73:0 74:0 75:0 76:1 77:0 78:0 79:0 80:1 81:0 82:1 83:0 84:0 
-1 1:0 2:0 3:1 4:0 5:0 6:0 7:1 8:0 9:1 10:0 11:0 12:0 13:1 14:0 15:0 16:0 17:1 18:0 19:0 20:0 21:0 22:0 23:0 24:1 25:0 26:1 27:0 28:0 29:1 30:0 31:0 32:0 33:0 34:0 35:1 36:0 37:0 38:1 39:0 40:0 41:0 42:1 43:0 44:0 45:0 46:0 47:0 48:1 49:0 50:0 51:0 52:1 53:1 54:0 55:0 56:0 57:0 58:0 59:0 60:1 61:0 62:0 63:1 64:0 65:0 66:0 67:1 68:0 69:0 70:0 71:0 72:1 73:0 74:1 75:0 76:0 77:0 78:1 79:0 80:0 81:0 82:1 83:0 84:0 
-1 1:1 2:0 3:0 4:0 5:0 6:0 7:1 8:0 9:0 10:0 11:1 12:0 13:0 14:0 15:1 16:0 17:0 18:0 19:1 20:0 21:1 22:0 23:0 24:0 25:1 26:0 27:0 28:0 29:1 30:0 31:0 32:0 33:0 34:0 35:0 36:1 37:0 38:1 39:0 40:0 41:1 42:0 43:0 44:0 45:0 46:0 47:1 48:0 49:0 50:1 51:0 52:0 53:0 54:1 55:0 56:0 57:0 58:0 59:0 60:1 61:0 62:0 63:0 64:1 65:1 66:0 67:0 68:0 69:0 70:0 71:0 72:1 73:0 74:0 75:1 76:0 77:0 78:0 79:1 80:0 81:0 82:0 83:0 84:1 
-1 1:0 2:1 3:0 4:0 5:0 6:0 7:0 8:1 9:1 10:0 11:0 12:0 13:0 14:0 15:0 16:1 17:0 18:1 19:0 20:0 21:0 22:1 23:0 24:0 25:0 26:0 27:1 28:0 29:0 30:1 31:0 32:0 33:0 34:1 35:0 36:0 37:1 38:0 39:0 40:0 41:0 42:0 43:1 44:0 45:0 46:1 47:0 48:0 49:0 50:1 51:0 52:0 53:0 54:1 55:0 56:0 57:1 58:0 59:0 60:0 61:1 62:0 63:0 64:0 65:1 66:0 67:0 68:0 69:0 70:1 71:0 72:0 73:0 74:0 75:0 76:1 77:0 78:0 79:1 80:0 81:0 82:0 83:0 84:1 
-0.7435786089861615 1:0 2:0 3:1 4:0 5:0 6:0 7:0 8:1 9:0 10:0 11:0 12:1 13:0 14:0 15:1 16:0 17:1 18:0 19:0 20:0 21:1 22:0 23:0 24:0 25:0 26:0 27:0 28:1 29:0 30:0 31:1 32:0 33:0 34:0 35:0 36:1 37:0 38:0 39:0 40:1 41:0 42:1 43:0 44:0 45:0 46:0 47:1 48:0 49:0 50:0 51:1 52:0 53:1 54:0 55:0 56:0 57:0 58:1 59:0 60:0 61:1 62:0 63:0 64:0 65:0 66:1 67:0 68:0 69:0 70:1 71:0 72:0 73:0 74:0 75:0 76:1 77:1 78:0 79:0 80:0 81:0 82:1 83:0 84:0 
0.5833662705898983 1:0 2:1 3:0 4:0 5:0 6:0 7:0 8:1 9:0 10:0 11:0 12:1 13:0 14:0 15:0 16:1 17:0 18:1 19:0 20:0 21:1 22:0 23:0 24:0 25:0 26:0 27:0 28:1 29:0 30:0 31:0 32:1 33:0 34:0 35:1 36:0 37:1 38:0 39:0 40:0 41:0 42:1 43:0 44:0 45:1 46:0 47:0 48:0 49:1 50:0 51:0 52:0 53:0 54:1 55:0 56:0 57:1 58:0 59:0 60:0 61:1 62:0 63:0 64:0 65:1 66:0 67:0 68:0 69:1 70:0 71:0 72:0 73:0 74:0 75:0 76:1 77:1 78:0 79:0 80:0 81:1 82:0 83:0 84:0 
-1 1:0 2:1 3:0 4:0 5:0 6:1 7:0 8:0 9:0 10:1 11:0 12:0 13:1 14:0 15:0 16:0 17:0 18:0 19:1 20:0 21:1 22:0 23:0 24:0 25:0 26:0 27:0 28:1 29:0 30:0 31:1 32:0 33:0 34:0 35:0 36:1 37:0 38:0 39:0 40:1 41:0 42:0 43:0 44:1 45:0 46:0 47:1 48:0 49:0 50:1 51:0 52:0 53:1 54:0 55:0 56:0 57:0 58:0 59:0 60:1 61:0 62:1 63:0 64:0 65:0 66:0 67:0 68:1 69:0 70:0 71:0 72:1 73:0 74:0 75:0 76:1 77:0 78:1 79:0 80:0 81:1 82:0 83:0 84:0 
-1 1:0 2:1 3:0 4:0 5:0 6:0 7:0 8:1 9:1 10:0 11:0 12:0 13:0 14:1 15:0 16:0 17:0 18:1 19:0 20:0 21:0 22:0 23:0 24:1 25:0 26:0 27:1 28:0 29:0 30:1 31:0 32:0 33:0 34:1 35:0 36:0 37:0 38:1 39:0 40:0 41:0 42:0 43:0 44:1 45:0 46:0 47:0 48:1 49:0 50:1 51:0 52:0 53:0 54:1 55:0 56:0 57:0 58:0 59:0 60:1 61:0 62:1 63:0 64:0 65:0 66:0 67:0 68:1 69:0 70:1 71:0 72:0 73:1 74:0 75:0 76:0 77:1 78:0 79:0 80:0 81:0 82:0 83:1 84:0 
-1 1:0 2:1 3:0 4:0 5:0 6:1 7:0 8:0 9:1 10:0 11:0 12:0 13:1 14:0 15:0 16:0 17:0 18:1 19:0 20:0 21:1 22:0 23:0 24:0 25:0 26:0 27:1 28:0 29:0 30:0 31:1 32:0 33:0 34:0 35:1 36:0 37:1 38:0 39:0 40:0 41:0 42:0 43:1 44:0 45:0 46:1 47:0 48:0 49:1 50:0 51:0 52:0 53:1 54:0 55:0 56:0 57:1 58:0 59:0 60:0 61:0 62:0 63:0 64:1 65:0 66:0 67:1 68:0 69:0 70:1 71:0 72:0 73:1 74:0 75:0 76:0 77:1 78:0 79:0 80:0 81:1 82:0 83:0 84:0 
-1 1:0 2:0 3:0 4:1 5:0 6:1 7:0 8:0 9:1 10:0 11:0 12:0 13:0 14:0 15:0 16:1 17:0 18:1 19:0 20:0 21:0 22:1 23:0 24:0 25:1 26:0 27:0 28:0 29:1 30:0 31:0 32:0 33:0 34:1 35:0 36:0 37:0 38:1 39:0 40:0 41:0 42:1 43:0 44:0 45:1 46:0 47:0 48:0 49:0 50:0 51:1 52:0 53:0 54:1 55:0 56:0 57:0 58:1 59:0 60:0 61:1 62:0 63:0 64:0 65:0 66:0 67:1 68:0 69:0 70:0 71:1 72:0 73:1 74:0 75:0 76:0 77:0 78:0 79:0 80:1 81:1 82:0 83:0 84:0 
-1 1:0 2:0 3:1 4:0 5:1 6:0 7:0 8:0 9:1 10:0 11:0 12:0 13:0 14:0 15:1 16:0 17:1 18:0 19:0 20:0 21:1 22:0 23:0 24:0 25:0 26:0 27:1 28:0 29:1 30:0 31:0 32:0 33:1 34:0 35:0 36:0 37:0 38:1 39:0 40:0 41:0 42:0 43:0 44:1 45:0 46:1 47:0 48:0 49:1 50:0 51:0 52:0 53:0 54:0 55:1 56:0 57:0 58:0 59:1 60:0 61:1 62:0 63:0 64:0 65:0 66:0 67:0 68:1 69:0 70:0 71:0 72:1 73:0 74:0 75:0 76:1 77:1 78:0 79:0 80:0 81:0 82:1 83:0 84:0 
-1 1:0 2:0 3:1 4:0 5:1 6:0 7:0 8:0 9:1 10:0 11:0 12:0 13:0 14:1 15:0 16:0 17:0 18:0 19:0 20:1 21:0 22:0 23:1 24:0 25:0 26:0 27:1 28:0 29:0 30:0 31:1 32:0 33:0 34:0 35:1 36:0 37:0 38:0 39:0 40:1 41:0 42:0 43:1 44:0 45:1 46:0 47:0 48:0 49:0 50:0 51:1 52:0 53:0 54:1 55:0 56:0 57:0 58:1 59:0 60:0 61:0 62:0 63:0 64:1 65:0 66:0 67:1 68:0 69:0 70:0 71:1 72:0 73:1 74:0 75:0 76:0 77:1 78:0 79:0 80:0 81:1 82:0 83:0 84:0 
-1 1:1 2:0 3:0 4:0 5:0 6:0 7:1 8:0 9:1 10:0 11:0 12:0 13:1 14:0 15:0 16:0 17:0 18:1 19:0 20:0 21:0 22:0 23:0 24:1 25:0 26:0 27:1 28:0 29:0 30:0 31:1 32:0 33:0 34:0 35:1 36:0 37:0 38:0 39:1 40:0 41:0 42:0 43:0 44:1 45:0 46:0 47:1 48:0 49:1 50:0 51:0 52:0 53:0 54:0 55:1 56:0 57:0 58:1 59:0 60:0 61:0 62:1 63:0 64:0 65:0 66:0 67:0 68:1 69:0 70:0 71:1 72:0 73:0 74:0 75:1 76:0 77:1 78:0 79:0 80:0 81:1 82:0 83:0 84:0 
-1 1:1 2:0 3:0 4:0 5:1 6:0 7:0 8:0 9:0 10:0 11:1 12:0 13:0 14:1 15:0 16:0 17:0 18:0 19:0 20:1 21:0 22:0 23:1 24:0 25:1 26:0 27:0 28:0 29:1 30:0 31:0 32:0 33:0 34:0 35:1 36:0 37:1 38:0 39:0 40:0 41:0 42:0 43:1 44:0 45:0 46:0 47:1 48:0 49:0 50:1 51:0 52:0 53:0 54:0 55:0 56:1 57:0 58:0 59:1 60:0 61:0 62:1 63:0 64:0 65:0 66:0 67:1 68:0 69:0 70:0 71:1 72:0 73:0 74:0 75:1 76:0 77:0 78:1 79:0 80:0 81:0 82:1 83:0 84:0 
-1 1:0 2:0 3:0 4:1 5:0 6:0 7:1 8:0 9:1 10:0 11:0 12:0 13:0 14:0 15:1 16:0 17:1 18:0 19:0 20:0 21:0 22:0 23:1 24:0 25:0 26:0 27:0 28:1 29:0 30:0 31:1 32:0 33:0 34:1 35:0 36:0 37:0 38:1 39:0 40:0 41:0 42:0 43:0 44:1 45:0 46:1 47:0 48:0 49:0 50:1 51:0 52:0 53:1 54:0 55:0 56:0 57:1 58:0 59:0 60:0 61:0 62:0 63:1 64:0 65:0 66:1 67:0 68:0 69:0 70:0 71:0 72:1 73:0 74:0 75:1 76:0 77:1 78:0 79:0 80:0 81:1 82:0 83:0 84:0 
1 1:0 2:0 3:0 4:1 5:0 6:0 7:1 8:0 9:1 10:0 11:0 12:0 13:0 14:0 15:1 16:0 17:0 18:0 19:0 20:1 21:0 22:0 23:0 24:1 25:0 26:0 27:1 28:0 29:0 30:1 31:0 32:0 33:0 34:1 35:0 36:0 37:1 38:0 39:0 40:0 41:0 42:0 43:1 44:0 45:1 46:0 47:0 48:0 49:0 50:0 51:1 52:0 53:0 54:0 55:1 56:0 57:1 58:0 59:0 60:0 61:0 62:1 63:0 64:0 65:0 66:0 67:0 68:1 69:0 70:0 71:0 72:1 73:0 74:0 75:1 76:0 77:0 78:1 79:0 80:0 81:0 82:1 83:0 84:0 
-1 1:0 2:0 3:1 4:0 5:0 6:1 7:0 8:0 9:0 10:1 11:0 12:0 13:0 14:0 15:0 16:1 17:0 18:1 19:0 20:0 21:1 22:0 23:0 24:0 25:1 26:0 27:0 28:0 29:0 30:0 31:1 32:0 33:1 34:0 35:0 36:0 37:0 38:0 39:1 40:0 41:0 42:0 43:1 44:0 45:0 46:1 47:0 48:0 49:0 50:0 51:0 52:1 53:1 54:0 55:0 56:0 57:1 58:0 59:0 60:0 61:0 62:1 63:0 64:0 65:0 66:1 67:0 68:0 69:0 70:0 71:0 72:1 73:0 74:1 75:0 76:0 77:0 78:0 79:0 80:1 81:0 82:0 83:1 84:0 
-1 1:0 2:1 3:0 4:0 5:1 6:0 7:0 8:0 9:0 10:0 11:0 12:1 13:0 14:0 15:0 16:1 17:1 18:0 19:0 20:0 21:0 22:1 23:0 24:0 25:0 26:1 27:0 28:0 29:1 30:0 31:0 32:0 33:0 34:0 35:1 36:0 37:1 38:0 39:0 40:0 41:0 42:0 43:1 44:0 45:1 46:0 47:0 48:0 49:0 50:1 51:0 52:0 53:0 54:0 55:0 56:1 57:0 58:0 59:1 60:0 61:1 62:0 63:0 64:0 65:0 66:0 67:0 68:1 69:0 70:0 71:1 72:0 73:1 74:0 75:0 76:0 77:0 78:1 79:0 80:0 81:0 82:0 83:0 84:1 
-1 1:0 2:0 3:1 4:0 5:1 6:0 7:0 8:0 9:0 10:0 11:1 12:0 13:0 14:0 15:1 16:0 17:0 18:0 19:0 20:1 21:0 22:0 23:1 24:0 25:0 26:1 27:0 28:0 29:0 30:1 31:0 32:0 33:0 34:0 35:1 36:0 37:0 38:1 39:0 40:0 41:0 42:0 43:0 44:1 45:0 46:1 47:0 48:0 49:0 50:1 51:0 52:0 53:0 54:1 55:0 56:0 57:1 58:0 59:0 60:0 61:0 62:1 63:0 64:0 65:0 66:1 67:0 68:0 69:0 70:0 71:0 72:1 73:0 74:1 75:0 76:0 77:0 78:1 79:0 80:0 81:0 82:0 83:0 84:1 
-1 1:0 2:1 3:0 4:0 5:0 6:0 7:0 8:1 9:0 10:0 11:1 12:0 13:0 14:0 15:1 16:0 17:1 18:0 19:0 20:0 21:0 22:0 23:1 24:0 25:0 26:1 27:0 28:0 29:1 30:0 31:0 32:0 33:1 34:0 35:0 36:0 37:0 38:1 39:0 40:0 41:0 42:0 43:0 44:1 45:0 46:1 47:0 48:0 49:0 50:1 51:0 52:0 53:1 54:0 55:0 56:0 57:0 58:1 59:0 60:0 61:0 62:1 63:0 64:0 65:1 66:0 67:0 68:0 69:0 70:0 71:1 72:0 73:0 74:0 75:1 76:0 77:0 78:1 79:0 80:0 81:1 82:0 83:0 84:0 
-0.354930334815385 1:0 2:1 3:0 4:0 5:0 6:0 7:0 8:1 9:0 10:1 11:0 12:0 13:0 14:0 15:0 16:1 17:0 18:1 19:0 20:0 21:0 22:0 23:0 24:1 25:1 26:0 27:0 28:0 29:0 30:1 31:0 32:0 33:0 34:0 35:1 36:0 37:0 38:0 39:0 40:1 41:0 42:1 43:0 44:0 45:0 46:0 47:0 48:1 49:0 50:1 51:0 52:0 53:0 54:0 55:0 56:1 57:1 58:0 59:0 60:0 61:1 62:0 63:0 64:0 65:0 66:0 67:1 68:0 69:0 70:0 71:0 72:1 73:0 74:0 75:1 76:0 77:0 78:1 79:0 80:0 81:1 82:0 83:0 84:0 
-1 1:0 2:0 3:0 4:1 5:0 6:0 7:0 8:1 9:0 10:1 11:0 12:0 13:0 14:1 15:0 16:0 17:1 18:0 19:0 20:0 21:0 22:0 23:0 24:1 25:0 26:0 27:1 28:0 29:0 30:1 31:0 32:0 33:0 34:1 35:0 36:0 37:0 38:0 39:0 40:1 41:0 42:0 43:0 44:1 45:0 46:0 47:0 48:1 49:1 50:0 51:0 52:0 53:0 54:0 55:0 56:1 57:0 58:0 59:0 60:1 61:1 62:0 63:0 64:0 65:0 66:0 67:0 68:1 69:0 70:1 71:0 72:0 73:1 74:0 75:0 76:0 77:0 78:1 79:0 80:0 81:1 82:0 83:0 84:0 
0.5034568148359962 1:0 2:1 3:0 4:0 5:0 6:0 7:0 8:1 9:0 10:0 11:0 12:1 13:0 14:0 15:0 16:1 17:0 18:0 19:1 20:0 21:1 22:0 23:0 24:0 25:0 26:1 27:0 28:0 29:0 30:1 31:0 32:0 33:1 34:0 35:0 36:0 37:1 38:0 39:0 40:0 41:0 42:0 43:1 44:0 45:1 46:0 47:0 48:0 49:0 50:0 51:0 52:1 53:0 54:0 55:1 56:0 57:0 58:1 59:0 60:0 61:1 62:0 63:0 64:0 65:0 66:0 67:1 68:0 69:0 70:0 71:0 72:1 73:1 74:0 75:0 76:0 77:0 78:0 79:1 80:0 81:0 82:0 83:1 84:0 
-0.4775576942387693 1:1 2:0 3:0 4:0 5:0 6:1 7:0 8:0 9:0 10:0 11:1 12:0 13:1 14:0 15:0 16:0 17:0 18:1 19:0 20:0 21:0 22:0 23:0 24:1 25:0 26:0 27:1 28:0 29:1 30:0 31:0 32:0 33:1 34:0 35:0 36:0 37:0 38:0 39:1 40:0 41:0 42:0 43:1 44:0 45:1 46:0 47:0 48:0 49:0 50:0 51:1 52:0 53:1 54:0 55:0 56:0 57:1 58:0 59:0 60:0 61:1 62:0 63:0 64:0 65:1 66:0 67:0 68:0 69:0 70:0 71:0 72:1 73:0 74:0 75:0 76:1 77:0 78:0 79:0 80:1 81:0 82:0 83:0 84:1 
-1 1:0 2:0 3:1 4:0 5:1 6:0 7:0 8:0 9:0 10:0 11:0 12:1 13:0 14:0 15:0 16:1 17:0 18:1 19:0 20:0 21:0 22:0 23:1 24:0 25:0 26:0 27:0 28:1 29:0 30:0 31:1 32:0 33:0 34:0 35:0 36:1 37:0 38:0 39:1 40:0 41:0 42:1 43:0 44:0 45:0 46:0 47:0 48:1 49:0 50:0 51:1 52:0 53:0 54:1 55:0 56:0 57:1 58:0 59:0 60:0 61:0 62:0 63:1 64:0 65:1 66:0 67:0 68:0 69:0 70:1 71:0 72:0 73:1 74:0 75:0 76:0 77:0 78:0 79:0 80:1 81:0 82:0 83:0 84:1 
-1 1:0 2:0 3:0 4:1 5:0 6:0 7:0 8:1 9:0 10:0 11:1 12:0 13:0 14:0 15:1 16:0 17:0 18:0 19:1 20:0 21:1 22:0 23:0 24:0 25:0 26:0 27:1 28:0 29:0 30:1 31:0 32:0 33:0 34:1 35:0 36:0 37:1 38:0 39:0 40:0 41:0 42:0 43:1 44:0 45:1 46:0 47:0 48:0 49:0 50:0 51:1 52:0 53:1 54:0 55:0 56:0 57:0 58:0 59:0 60:1 61:0 62:1 63:0 64:0 65:1 66:0 67:0 68:0 69:0 70:1 71:0 72:0 73:0 74:1 75:0 76:0 77:0 78:0 79:0 80:1 81:0 82:1 83:0 84:0 
-0.8303439831398415 1:0 2:0 3:0 4:1 5:0 6:0 7:1 8:0 9:0 10:0 11:1 12:0 13:1 14:0 15:0 16:0 17:0 18:0 19:0 20:1 21:0 22:0 23:1 24:0 25:1 26:0 27:0 28:0 29:0 30:0 31:1 32:0 33:1 34:0 35:0 36:0 37:0 38:0 39:1 40:0 41:0 42:0 43:1 44:0 45:0 46:1 47:0 48:0 49:0 50:1 51:0 52:0 53:1 54:0 55:0 56:0 57:0 58:0 59:0 60:1 61:0 62:0 63:1 64:0 65:0 66:1 67:0 68:0 69:0 70:1 71:0 72:0 73:0 74:0 75:1 76:0 77:0 78:0 79:1 80:0 81:1 82:0 83:0 84:0 
-0.8750184161933258 1:0 2:1 3:0 4:0 5:0 6:0 7:0 8:1 9:0 10:0 11:1 12:0 13:1 14:0 15:0 16:0 17:0 18:0 19:1 20:0 21:0 22:0 23:1 24:0 25:0 26:0 27:0 28:1 29:0 30:0 31:1 32:0 33:0 34:0 35:1 36:0 37:1 38:0 39:0 40:0 41:0 42:0 43:0 44:1 45:0 46:0 47:1 48:0 49:1 50:0 51:0 52:0 53:0 54:0 55:1 56:0 57:1 58:0 59:0 60:0 61:0 62:0 63:1 64:0 65:0 66:0 67:1 68:0 69:0 70:1 71:0 72:0 73:0 74:1 75:0 76:0 77:1 78:0 79:0 80:0 81:0 82:0 83:0 84:1 
-1 1:1 2:0 3:0 4:0 5:1 6:0 7:0 8:0 9:0 10:0 11:1 12:0 13:0 14:0 15:1 16:0 17:0 18:0 19:1 20:0 21:0 22:1 23:0 24:0 25:1 26:0 27:0 28:0 29:0 30:0 31:0 32:1 33:0 34:0 35:1 36:0 37:0 38:0 39:1 40:0 41:1 42:0 43:0 44:0 45:0 46:0 47:0 48:1 49:0 50:0 51:1 52:0 53:1 54:0 55:0 56:0 57:0 58:0 59:0 60:1 61:0 62:0 63:1 64:0 65:0 66:0 67:1 68:0 69:1 70:0 71:0 72:0 73:1 74:0 75:0 76:0 77:0 78:0 79:1 80:0 81:0 82:1 83:0 84:0 
-1 1:0 2:1 3:0 4:0 5:0 6:0 7:0 8:1 9:0 10:0 11:0 12:1 13:0 14:1 15:0 16:0 17:0 18:0 19:0 20:1 21:0 22:0 23:0 24:1 25:0 26:0 27:1 28:0 29:1 30:0 31:0 32:0 33:0 34:0 35:0 36:1 37:0 38:0 39:0 40:1 41:0 42:1 43:0 44:0 45:1 46:0 47:0 48:0 49:0 50:0 51:1 52:0 53:1 54:0 55:0 56:0 57:1 58:0 59:0 60:0 61:0 62:1 63:0 64:0 65:0 66:0 67:1 68:0 69:0 70:0 71:0 72:1 73:1 74:0 75:0 76:0 77:0 78:0 79:1 80:0 81:0 82:0 83:1 84:0 
-1 1:0 2:0 3:0 4:1 5:0 6:1 7:0 8:0 9:1 10:0 11:0 12:0 13:0 14:0 15:1 16:0 17:0 18:0 19:1 20:0 21:1 22:0 23:0 24:0 25:0 26:1 27:0 28:0 29:1 30:0 31:0 32:0 33:1 34:0 35:0 36:0 37:0 38:1 39:0 40:0 41:0 42:1 43:0 44:0 45:0 46:0 47:1 48:0 49:0 50:0 51:1 52:0 53:0 54:1 55:0 56:0 57:1 58:0 59:0 60:0 61:0 62:0 63:1 64:0 65:1 66:0 67:0 68:0 69:0 70:0 71:1 72:0 73:1 74:0 75:0 76:0 77:1 78:0 79:0 80:0 81:1 82:0 83:0 84:0 
-1 1:1 2:0 3:0 4:0 5:0 6:0 7:1 8:0 9:0 10:1 11:0 12:0 13:0 14:1 15:0 16:0 17:0 18:0 19:0 20:1 21:0 22:0 23:0 24:1 25:1 26:0 27:0 28:0 29:0 30:0 31:0 32:1 33:0 34:0 35:1 36:0 37:0 38:0 39:1 40:0 41:0 42:0 43:0 44:1 45:0 46:1 47:0 48:0 49:0 50:1 51:0 52:0 53:0 54:1 55:0 56:0 57:1 58:0 59:0 60:0 61:0 62:1 63:0 64:0 65:0 66:1 67:0 68:0 69:0 70:0 71:0 72:1 73:0 74:0 75:1 76:0 77:0 78:0 79:0 80:1 81:0 82:0 83:0 84:1 
-1 1:0 2:0 3:0 4:1 5:0 6:0 7:1 8:0 9:0 10:0 11:0 12:1 13:0 14:0 15:1 16:0 17:1 18:0 19:0 20:0 21:0 22:0 23:0 24:1 25:0 26:1 27:0 28:0 29:0 30:0 31:0 32:1 33:0 34:1 35:0 36:0 37:0 38:1 39:0 40:0 41:0 42:0 43:0 44:1 45:0 46:0 47:1 48:0 49:0 50:0 51:1 52:0 53:1 54:0 55:0 56:0 57:1 58:0 59:0 60:0 61:1 62:0 63:0 64:0 65:0 66:0 67:1 68:0 69:0 70:0 71:1 72:0 73:1 74:0 75:0 76:0 77:0 78:0 79:0 80:1 81:0 82:1 83:0 84:0 
-1 1:0 2:0 3:0 4:1 5:0 6:0 7:1 8:0 9:0 10:1 11:0 12:0 13:0 14:1 15:0 16:0 17:1 18:0 19:0 20:0 21:0 22:0 23:1 24:0 25:0 26:1 27:0 28:0 29:0 30:1 31:0 32:0 33:0 34:0 35:0 36:1 37:0 38:0 39:0 40:1 41:0 42:0 43:0 44:1 45:0 46:0 47:1 48:0 49:0 50:0 51:0 52:1 53:0 54:0 55:1 56:0 57:1 58:0 59:0 60:0 61:0 62:0 63:0 64:1 65:0 66:1 67:0 68:0 69:0 70:0 71:0 72:1 73:0 74:1 75:0 76:0 77:0 78:1 79:0 80:0 81:0 82:0 83:0 84:1 
-1 1:0 2:0 3:1 4:0 5:1 6:0 7:0 8:0 9:0 10:1 11:0 12:0 13:0 14:1 15:0 16:0 17:1 18:0 19:0 20:0 21:0 22:0 23:1 24:0 25:1 26:0 27:0 28:0 29:0 30:0 31:1 32:0 33:0 34:0 35:1 36:0 37:0 38:0 39:1 40:0 41:1 42:0 43:0 44:0 45:0 46:0 47:1 48:0 49:1 50:0 51:0 52:0 53:1 54:0 55:0 56:0 57:0 58:0 59:1 60:0 61:0 62:0 63:0 64:1 65:1 66:0 67:0 68:0 69:0 70:1 71:0 72:0 73:1 74:0 75:0 76:0 77:0 78:0 79:0 80:1 81:0 82:1 83:0 84:0 
-1 1:0 2:0 3:1 4:0 5:0 6:1 7:0 8:0 9:0 10:0 11:1 12:0 13:0 14:0 15:0 16:1 17:0 18:0 19:0 20:1 21:0 22:0 23:0 24:1 25:1 26:0 27:0 28:0 29:0 30:0 31:1 32:0 33:1 34:0 35:0 36:0 37:0 38:0 39:0 40:1 41:1 42:0 43:0 44:0 45:1 46:0 47:0 48:0 49:0 50:0 51:0 52:1 53:0 54:0 55:1 56:0 57:1 58:0 59:0 60:0 61:0 62:1 63:0 64:0 65:0 66:1 67:0 68:0 69:1 70:0 71:0 72:0 73:0 74:0 75:1 76:0 77:1 78:0 79:0 80:0 81:0 82:0 83:1 84:0 
-0.875952859761335 1:1 2:0 3:0 4:0 5:0 6:0 7:1 8:0 9:0 10:0 11:0 12:1 13:0 14:1 15:0 16:0 17:0 18:0 19:0 20:1 21:0 22:0 23:1 24:0 25:1 26:0 27:0 28:0 29:0 30:0 31:0 32:1 33:0 34:0 35:1 36:0 37:0 38:0 39:0 40:1 41:1 42:0 43:0 44:0 45:0 46:1 47:0 48:0 49:0 50:0 51:0 52:1 53:0 54:0 55:0 56:1 57:0 58:0 59:0 60:1 61:0 62:1 63:0 64:0 65:0 66:1 67:0 68:0 69:1 70:0 71:0 72:0 73:0 74:1 75:0 76:0 77:0 78:0 79:0 80:1 81:0 82:0 83:1 84:0 
-1 1:0 2:0 3:1 4:0 5:1 6:0 7:0 8:0 9:0 10:1 11:0 12:0 13:1 14:0 15:0 16:0 17:1 18:0 19:0 20:0 21:0 22:0 23:1 24:0 25:1 26:0 27:0 28:0 29:0 30:0 31:0 32:1 33:0 34:1 35:0 36:0 37:1 38:0 39:0 40:0 41:0 42:0 43:1 44:0 45:0 46:0 47:1 48:0 49:0 50:1 51:0 52:0 53:0 54:0 55:0 56:1 57:0 58:0 59:1 60:0 61:0 62:0 63:0 64:1 65:0 66:0 67:0 68:1 69:0 70:0 71:1 72:0 73:1 74:0 75:0 76:0 77:1 78:0 79:0 80:0 81:0 82:0 83:0 84:1 
-1 1:1 2:0 3:0 4:0 5:1 6:0 7:0 8:0 9:0 10:0 11:0 12:1 13:0 14:0 15:1 16:0 17:0 18:1 19:0 20:0 21:1 22:0 23:0 24:0 25:1 26:0 27:0 28:0 29:1 30:0 31:0 32:0 33:1 34:0 35:0 36:0 37:0 38:1 39:0 40:0 41:0 42:0 43:0 44:1 45:0 46:0 47:0 48:1 49:0 50:0 51:0 52:1 53:0 54:0 55:1 56:0 57:1 58:0 59:0 60:0 61:0 62:0 63:0 64:1 65:1 66:0 67:0 68:0 69:1 70:0 71:0 72:0 73:1 74:0 75:0 76:0 77:0 78:0 79:1 80:0 81:0 82:1 83:0 84:0 
-1 1:0 2:1 3:0 4:0 5:0 6:0 7:1 8:0 9:0 10:0 11:0 12:1 13:0 14:0 15:0 16:1 17:0 18:0 19:0 20:1 21:0 22:1 23:0 24:0 25:1 26:0 27:0 28:0 29:0 30:1 31:0 32:0 33:0 34:0 35:0 36:1 37:0 38:1 39:0 40:0 41:1 42:0 43:0 44:0 45:0 46:0 47:1 48:0 49:1 50:0 51:0 52:0 53:0 54:0 55:0 56:1 57:0 58:0 59:1 60:0 61:0 62:0 63:0 64:1 65:0 66:0 67:0 68:1 69:0 70:0 71:0 72:1 73:0 74:0 75:1 76:0 77:0 78:1 79:0 80:0 81:1 82:0 83:0 84:0 
-1 1:0 2:1 3:0 4:0 5:1 6:0 7:0 8:0 9:0 10:0 11:1 12:0 13:0 14:1 15:0 16:0 17:1 18:0 19:0 20:0 21:1 22:0 23:0 24:0 25:0 26:0 27:0 28:1 29:1 30:0 31:0 32:0 33:1 34:0 35:0 36:0 37:0 38:0 39:1 40:0 41:0 42:0 43:1 44:0 45:1 46:0 47:0 48:0 49:0 50:0 51:0 52:1 53:0 54:1 55:0 56:0 57:0 58:0 59:0 60:1 61:0 62:1 63:0 64:0 65:1 66:0 67:0 68:0 69:1 70:0 71:0 72:0 73:1 74:0 75:0 76:0 77:0 78:0 79:1 80:0 81:0 82:0 83:0 84:1 
-1 1:0 2:1 3:0 4:0 5:0 6:0 7:0 8:1 9:0 10:0 11:1 12:0 13:0 14:0 15:1 16:0 17:1 18:0 19:0 20:0 21:1 22:0 23:0 24:0 25:1 26:0 27:0 28:0 29:1 30:0 31:0 32:0 33:0 34:0 35:1 36:0 37:0 38:0 39:0 40:1 41:0 42:0 43:0 44:1 45:0 46:0 47:1 48:0 49:0 50:0 51:1 52:0 53:1 54:0 55:0 56:0 57:1 58:0 59:0 60:0 61:0 62:0 63:1 64:0 65:0 66:0 67:0 68:1 69:0 70:0 71:1 72:0 73:0 74:1 75:0 76:0 77:0 78:0 79:1 80:0 81:0 82:0 83:0 84:1 
-1 1:0 2:0 3:1 4:0 5:0 6:1 7:0 8:0 9:1 10:0 11:0 12:0 13:0 14:0 15:0 16:1 17:0 18:0 19:0 20:1 21:0 22:1 23:0 24:0 25:0 26:1 27:0 28:0 29:0 30:0 31:0 32:1 33:1 34:0 35:0 36:0 37:0 38:1 39:0 40:0 41:0 42:0 43:1 44:0 45:1 46:0 47:0 48:0 49:0 50:0 51:1 52:0 53:0 54:1 55:0 56:0 57:0 58:0 59:0 60:1 61:0 62:0 63:0 64:1 65:0 66:1 67:0 68:0 69:0 70:0 71:0 72:1 73:0 74:0 75:0 76:1 77:1 78:0 79:0 80:0 81:1 82:0 83:0 84:0 
-1 1:1 2:0 3:0 4:0 5:0 6:0 7:1 8:0 9:0 10:0 11:1 12:0 13:1 14:0 15:0 16:0 17:1 18:0 19:0 20:0 21:0 22:0 23:0 24:1 25:0 26:0 27:1 28:0 29:0 30:0 31:1 32:0 33:0 34:0 35:1 36:0 37:1 38:0 39:0 40:0 41:1 42:0 43:0 44:0 45:0 46:1 47:0 48:0 49:1 50:0 51:0 52:0 53:0 54:0 55:0 56:1 57:0 58:0 59:0 60:1 61:0 62:0 63:1 64:0 65:0 66:1 67:0 68:0 69:0 70:0 71:0 72:1 73:0 74:0 75:1 76:0 77:0 78:0 79:1 80:0 81:0 82:1 83:0 84:0 
-1 1:0 2:1 3:0 4:0 5:1 6:0 7:0 8:0 9:1 10:0 11:0 12:0 13:0 14:0 15:1 16:0 17:1 18:0 19:0 20:0 21:0 22:0 23:1 24:0 25:0 26:0 27:1 28:0 29:1 30:0 31:0 32:0 33:1 34:0 35:0 36:0 37:0 38:0 39:0 40:1 41:0 42:0 43:1 44:0 45:0 46:0 47:1 48:0 49:0 50:0 51:1 52:0 53:1 54:0 55:0 56:0 57:1 58:0 59:0 60:0 61:0 62:1 63:0 64:0 65:1 66:0 67:0 68:0 69:0 70:0 71:0 72:1 73:0 74:0 75:0 76:1 77:0 78:0 79:1 80:0 81:0 82:1 83:0 84:0 
-1 1:1 2:0 3:0 4:0 5:0 6:1 7:0 8:0 9:1 10:0 11:0 12:0 13:1 14:0 15:0 16:0 17:0 18:0 19:1 20:0 21:1 22:0 23:0 24:0 25:0 26:0 27:1 28:0 29:0 30:0 31:1 32:0 33:1 34:0 35:0 36:0 37:1 38:0 39:0 40:0 41:0 42:0 43:0 44:1 45:0 46:0 47:1 48:0 49:0 50:0 51:1 52:0 53:0 54:0 55:1 56:0 57:1 58:0 59:0 60:0 61:1 62:0 63:0 64:0 65:0 66:1 67:0 68:0 69:1 70:0 71:0 72:0 73:0 74:0 75:0 76:1 77:0 78:0 79:0 80:1 81:0 82:0 83:1 84:0 
-0.6832539098845396 1:1 2:0 3:0 4:0 5:0 6:1 7:0 8:0 9:1 10:0 11:0 12:0 13:0 14:0 15:0 16:1 17:0 18:0 19:0 20:1 21:0 22:0 23:1 24:0 25:1 26:0 27:0 28:0 29:0 30:1 31:0 32:0 33:1 34:0 35:0 36:0 37:1 38:0 39:0 40:0 41:0 42:1 43:0 44:0 45:0 46:1 47:0 48:0 49:1 50:0 51:0 52:0 53:0 54:1 55:0 56:0 57:0 58:0 59:0 60:1 61:0 62:0 63:0 64:1 65:0 66:1 67:0 68:0 69:1 70:0 71:0 72:0 73:0 74:0 75:0 76:1 77:0 78:0 79:0 80:1 81:0 82:0 83:1 84:0 
-1 1:0 2:0 3:0 4:1 5:0 6:1 7:0 8:0 9:0 10:0 11:0 12:1 13:0 14:1 15:0 16:0 17:0 18:0 19:0 20:1 21:0 22:1 23:0 24:0 25:0 26:1 27:0 28:0 29:0 30:0 31:0 32:1 33:0 34:0 35:1 36:0 37:0 38:1 39:0 40:0 41:1 42:0 43:0 44:0 45:0 46:0 47:0 48:1 49:0 50:0 51:0 52:1 53:0 54:0 55:0 56:1 57:0 58:1 59:0 60:0 61:0 62:0 63:0 64:1 65:0 66:0 67:0 68:1 69:1 70:0 71:0 72:0 73:0 74:0 75:1 76:0 77:1 78:0 79:0 80:0 81:0 82:0 83:0 84:1 
-1 1:0 2:1 3:0 4:0 5:0 6:0 7:0 8:1 9:1 10:0 11:0 12:0 13:0 14:0 15:0 16:1 17:0 18:0 19:0 20:1 21:0 22:0 23:0 24:1 25:0 26:0 27:1 28:0 29:1 30:0 31:0 32:0 33:0 34:1 35:0 36:0 37:0 38:0 39:0 40:1 41:0 42:0 43:0 44:1 45:0 46:0 47:0 48:1 49:0 50:1 51:0 52:0 53:0 54:1 55:0 56:0 57:0 58:0 59:0 60:1 61:0 62:0 63:1 64:0 65:0 66:0 67:0 68:1 69:0 70:1 71:0 72:0 73:1 74:0 75:0 76:0 77:1 78:0 79:0 80:0 81:1 82:0 83:0 84:0 
-1 1:0 2:0 3:0 4:1 5:0 6:1 7:0 8:0 9:0 10:0 11:0 12:1 13:0 14:0 15:1 16:0 17:0 18:0 19:1 20:0 21:0 22:0 23:1 24:0 25:0 26:0 27:1 28:0 29:0 30:0 31:0 32:1 33:0 34:1 35:0 36:0 37:0 38:0 39:0 40:1 41:1 42:0 43:0 44:0 45:0 46:0 47:0 48:1 49:0 50:0 51:1 52:0 53:0 54:0 55:1 56:0 57:0 58:0 59:1 60:0 61:0 62:1 63:0 64:0 65:0 66:1 67:0 68:0 69:1 70:0 71:0 72:0 73:1 74:0 75:0 76:0 77:0 78:0 79:0 80:1 81:1 82:0 83:0 84:0 
-0.677002987284257 1:0 2:0 3:1 4:0 5:0 6:0 7:1 8:0 9:0 10:0 11:0 12:1 13:0 14:0 15:1 16:0 17:0 18:1 19:0 20:0 21:0 22:1 23:0 24:0 25:0 26:0 27:1 28:0 29:0 30:1 31:0 32:0 33:0 34:0 35:0 36:1 37:0 38:1 39:0 40:0 41:0 42:1 43:0 44:0 45:0 46:1 47:0 48:0 49:1 50:0 51:0 52:0 53:0 54:1 55:0 56:0 57:0 58:1 59:0 60:0 61:0 62:0 63:0 64:1 65:0 66:1 67:0 68:0 69:0 70:1 71:0 72:0 73:0 74:0 75:0 76:1 77:0 78:0 79:1 80:0 81:0 82:0 83:1 84:0 
-0.8737513028118091 1:0 2:1 3:0 4:0 5:0 6:1 7:0 8:0 9:0 10:1 11:0 12:0 13:0 14:0 15:0 16:1 17:0 18:0 19:0 20:1 21:0 22:0 23:1 24:0 25:1 26:0 27:0 28:0 29:0 30:0 31:1 32:0 33:1 34:0 35:0 36:0 37:0 38:0 39:1 40:0 41:0 42:1 43:0 44:0 45:0 46:0 47:0 48:1 49:1 50:0 51:0 52:0 53:0 54:1 55:0 56:0 57:1 58:0 59:0 60:0 61:0 62:0 63:0 64:1 65:1 66:0 67:0 68:0 69:0 70:0 71:0 72:1 73:1 74:0 75:0 76:0 77:0 78:1 79:0 80:0 81:1 82:0 83:0 84:0 
-1 1:0 2:0 3:0 4:1 5:0 6:0 7:1 8:0 9:0 10:1 11:0 12:0 13:1 14:0 15:0 16:0 17:0 18:0 19:1 20:0 21:0 22:1 23:0 24:0 25:0 26:0 27:1 28:0 29:0 30:1 31:0 32:0 33:0 34:0 35:0 36:1 37:0 38:0 39:0 40:1 41:0 42:1 43:0 44:0 45:1 46:0 47:0 48:0 49:1 50:0 51:0 52:0 53:0 54:1 55:0 56:0 57:0 58:0 59:0 60:1 61:0 62:1 63:0 64:0 65:0 66:1 67:0 68:0 69:0 70:0 71:0 72:1 73:1 74:0 75:0 76:0 77:0 78:0 79:0 80:1 81:0 82:0 83:1 84:0 
-1 1:1 2:0 3:0 4:0 5:0 6:1 7:0 8:0 9:0 10:1 11:0 12:0 13:0 14:1 15:0 16:0 17:0 18:0 19:0 20:1 21:0 22:1 23:0 24:0 25:0 26:0 27:0 28:1 29:1 30:0 31:0 32:0 33:0 34:1 35:0 36:0 37:0 38:1 39:0 40:0 41:1 42:0 43:0 44:0 45:0 46:1 47:0 48:0 49:1 50:0 51:0 52:0 53:0 54:0 55:0 56:1 57:0 58:0 59:1 60:0 61:0 62:1 63:0 64:0 65:1 66:0 67:0 68:0 69:0 70:1 71:0 72:0 73:1 74:0 75:0 76:0 77:1 78:0 79:0 80:0 81:0 82:0 83:0 84:1 
-1 1:0 2:0 3:1 4:0 5:0 6:0 7:1 8:0 9:0 10:0 11:1 12:0 13:1 14:0 15:0 16:0 17:0 18:0 19:1 20:0 21:0 22:0 23:1 24:0 25:1 26:0 27:0 28:0 29:0 30:0 31:0 32:1 33:0 34:0 35:1 36:0 37:0 38:0 39:1 40:0 41:0 42:1 43:0 44:0 45:0 46:0 47:0 48:1 49:0 50:1 51:0 52:0 53:0 54:0 55:0 56:1 57:0 58:1 59:0 60:0 61:0 62:0 63:1 64:0 65:0 66:0 67:1 68:0 69:1 70:0 71:0 72:0 73:0 74:1 75:0 76:0 77:1 78:0 79:0 80:0 81:0 82:0 83:0 84:1 
-1 1:1 2:0 3:0 4:0 5:0 6:0 7:1 8:0 9:0 10:0 11:1 12:0 13:0 14:0 15:1 16:0 17:0 18:1 19:0 20:0 21:0 22:0 23:0 24:1 25:0 26:0 27:1 28:0 29:0 30:0 31:1 32:0 33:0 34:1 35:0 36:0 37:1 38:0 39:0 40:0 41:0 42:0 43:0 44:1 45:0 46:0 47:0 48:1 49:0 50:1 51:0 52:0 53:1 54:0 55:0 56:0 57:1 58:0 59:0 60:0 61:0 62:0 63:1 64:0 65:1 66:0 67:0 68:0 69:0 70:1 71:0 72:0 73:0 74:1 75:0 76:0 77:0 78:1 79:0 80:0 81:1 82:0 83:0 84:0 
-1 1:0 2:1 3:0 4:0 5:1 6:0 7:0 8:0 9:0 10:0 11:0 12:1 13:0 14:0 15:0 16:1 17:0 18:0 19:1 20:0 21:1 22:0 23:0 24:0 25:0 26:0 27:1 28:0 29:1 30:0 31:0 32:0 33:1 34:0 35:0 36:0 37:0 38:0 39:1 40:0 41:1 42:0 43:0 44:0 45:1 46:0 47:0 48:0 49:0 50:1 51:0 52:0 53:1 54:0 55:0 56:0 57:0 58:0 59:0 60:1 61:0 62:0 63:0 64:1 65:0 66:1 67:0 68:0 69:1 70:0 71:0 72:0 73:1 74:0 75:0 76:0 77:1 78:0 79:0 80:0 81:0 82:0 83:0 84:1 
-0.488748392744552 1:0 2:0 3:1 4:0 5:1 6:0 7:0 8:0 9:0 10:1 11:0 12:0 13:0 14:1 15:0 16:0 17:0 18:0 19:0 20:1 21:1 22:0 23:0 24:0 25:0 26:0 27:1 28:0 29:0 30:1 31:0 32:0 33:0 34:0 35:0 36:1 37:0 38:0 39:1 40:0 41:1 42:0 43:0 44:0 45:1 46:0 47:0 48:0 49:0 50:0 51:1 52:0 53:1 54:0 55:0 56:0 57:1 58:0 59:0 60:0 61:0 62:0 63:0 64:1 65:1 66:0 67:0 68:0 69:0 70:1 71:0 72:0 73:0 74:0 75:0 76:1 77:0 78:1 79:0 80:0 81:0 82:0 83:0 84:1 
1 1:0 2:1 3:0 4:0 5:0 6:0 7:0 8:1 9:0 10:0 11:1 12:0 13:1 14:0 15:0 16:0 17:0 18:1 19:0 20:0 21:0 22:1 23:0 24:0 25:0 26:0 27:0 28:1 29:1 30:0 31:0 32:0 33:0 34:0 35:1 36:0 37:0 38:1 39:0 40:0 41:0 42:0 43:0 44:1 45:0 46:0 47:1 48:0 49:1 50:0 51:0 52:0 53:1 54:0 55:0 56:0 57:0 58:0 59:1 60:0 61:1 62:0 63:0 64:0 65:1 66:0 67:0 68:0 69:0 70:0 71:0 72:1 73:1 74:0 75:0 76:0 77:0 78:1 79:0 80:0 81:0 82:0 83:0 84:1 
-0.8317760331408406 1:0 2:0 3:1 4:0 5:0 6:1 7:0 8:0 9:0 10:0 11:0 12:1 13:0 14:0 15:0 16:1 17:0 18:1 19:0 20:0 21:0 22:0 23:1 24:0 25:0 26:0 27:1 28:0 29:0 30:0 31:1 32:0 33:0 34:1 35:0 36:0 37:0 38:0 39:0 40:1 41:0 42:0 43:1 44:0 45:1 46:0 47:0 48:0 49:0 50:1 51:0 52:0 53:0 54:1 55:0 56:0 57:0 58:0 59:0 60:1 61:1 62:0 63:0 64:0 65:0 66:0 67:1 68:0 69:0 70:1 71:0 72:0 73:0 74:0 75:0 76:1 77:0 78:0 79:1 80:0 81:1 82:0 83:0 84:0 
-1 1:0 2:1 3:0 4:0 5:1 6:0 7:0 8:0 9:0 10:1 11:0 12:0 13:0 14:1 15:0 16:0 17:0 18:1 19:0 20:0 21:0 22:0 23:1 24:0 25:0 26:1 27:0 28:0 29:0 30:0 31:0 32:1 33:0 34:0 35:0 36:1 37:0 38:1 39:0 40:0 41:0 42:0 43:1 44:0 45:0 46:0 47:1 48:0 49:0 50:0 51:1 52:0 53:0 54:1 55:0 56:0 57:0 58:0 59:0 60:1 61:0 62:0 63:1 64:0 65:1 66:0 67:0 68:0 69:0 70:1 71:0 72:0 73:0 74:1 75:0 76:0 77:0 78:0 79:0 80:1 81:1 82:0 83:0 84:0 
-1 1:0 2:0 3:0 4:1 5:0 6:0 7:1 8:0 9:1 10:0 11:0 12:0 13:0 14:0 15:1 16:0 17:0 18:1 19:0 20:0 21:1 22:0 23:0 24:0 25:0 26:1 27:0 28:0 29:0 30:1 31:0 32:0 33:0 34:1 35:0 36:0 37:0 38:0 39:1 40:0 41:0 42:1 43:0 44:0 45:0 46:0 47:0 48:1 49:0 50:0 51:0 52:1 53:0 54:1 55:0 56:0 57:0 58:0 59:1 60:0 61:0 62:0 63:1 64:0 65:0 66:0 67:1 68:0 69:0 70:1 71:0 72:0 73:0 74:0 75:0 76:1 77:0 78:0 79:1 80:0 81:1 82:0 83:0 84:0 
0.5208692852642636 1:0 2:0 3:1 4:0 5:0 6:1 7:0 8:0 9:0 10:1 11:0 12:0 13:0 14:0 15:0 16:1 17:0 18:0 19:1 20:0 21:1 22:0 23:0 24:0 25:0 26:0 27:1 28:0 29:0 30:1 31:0 32:0 33:1 34:0 35:0 36:0 37:0 38:1 39:0 40:0 41:0 42:1 43:0 44:0 45:0 46:1 47:0 48:0 49:0 50:0 51:1 52:0 53:0 54:1 55:0 56:0 57:0 58:0 59:0 60:1 61:0 62:0 63:0 64:1 65:0 66:1 67:0 68:0 69:0 70:0 71:1 72:0 73:0 74:0 75:1 76:0 77:0 78:0 79:1 80:0 81:0 82:1 83:0 84:0 
-1 1:0 2:1 3:0 4:0 5:0 6:1 7:0 8:0 9:1 10:0 11:0 12:0 13:0 14:0 15:1 16:0 17:0 18:1 19:0 20:0 21:0 22:1 23:0 24:0 25:0 26:0 27:0 28:1 29:0 30:0 31:1 32:0 33:1 34:0 35:0 36:0 37:0 38:0 39:1 40:0 41:0 42:1 43:0 44:0 45:1 46:0 47:0 48:0 49:0 50:1 51:0 52:0 53:0 54:1 55:0 56:0 57:0 58:1 59:0 60:0 61:0 62:0 63:1 64:0 65:0 66:1 67:0 68:0 69:0 70:0 71:0 72:1 73:0 74:0 75:0 76:1 77:0 78:1 79:0 80:0 81:0 82:0 83:1 84:0 
-1 1:0 2:1 3:0 4:0 5:0 6:1 7:0 8:0 9:0 10:1 11:0 12:0 13:1 14:0 15:0 16:0 17:0 18:0 19:1 20:0 21:0 22:1 23:0 24:0 25:0 26:1 27:0 28:0 29:0 30:0 31:0 32:1 33:0 34:0 35:1 36:0 37:1 38:0 39:0 40:0 41:0 42:0 43:1 44:0 45:0 46:1 47:0 48:0 49:1 50:0 51:0 52:0 53:0 54:1 55:0 56:0 57:0 58:1 59:0 60:0 61:0 62:1 63:0 64:0 65:0 66:0 67:1 68:0 69:0 70:1 71:0 72:0 73:0 74:0 75:0 76:1 77:0 78:0 79:0 80:1 81:0 82:1 83:0 84:0 
0.6799678508966016 1:0 2:1 3:0 4:0 5:0 6:0 7:0 8:1 9:0 10:1 11:0 12:0 13:1 14:0 15:0 16:0 17:0 18:0 19:0 20:1 21:1 22:0 23:0 24:0 25:0 26:0 27:1 28:0 29:0 30:1 31:0 32:0 33:1 34:0 35:0 36:0 37:0 38:1 39:0 40:0 41:0 42:0 43:0 44:1 45:0 46:0 47:1 48:0 49:0 50:0 51:1 52:0 53:0 54:0 55:0 56:1 57:0 58:0 59:1 60:0 61:1 62:0 63:0 64:0 65:1 66:0 67:0 68:0 69:0 70:0 71:0 72:1 73:0 74:0 75:1 76:0 77:1 78:0 79:0 80:0 81:0 82:1 83:0 84:0 
0.3488855403506421 1:0 2:1 3:0 4:0 5:0 6:1 7:0 8:0 9:0 10:1 11:0 12:0 13:0 14:0 15:0 16:1 17:0 18:1 19:0 20:0 21:1 22:0 23:0 24:0 25:0 26:0 27:0 28:1 29:1 30:0 31:0 32:0 33:0 34:0 35:1 36:0 37:0 38:1 39:0 40:0 41:1 42:0 43:0 44:0 45:0 46:1 47:0 48:0 49:0 50:0 51:0 52:1 53:0 54:0 55:1 56:0 57:0 58:0 59:1 60:0 61:0 62:0 63:0 64:1 65:0 66:0 67:1 68:0 69:1 70:0 71:0 72:0 73:1 74:0 75:0 76:0 77:0 78:0 79:0 80:1 81:0 82:0 83:1 84:0 
1 1:0 2:1 3:0 4:0 5:0 6:0 7:1 8:0 9:1 10:0 11:0 12:0 13:0 14:1 15:0 16:0 17:0 18:1 19:0 20:0 21:1 22:0 23:0 24:0 25:1 26:0 27:0 28:0 29:0 30:0 31:1 32:0 33:0 34:0 35:0 36:1 37:1 38:0 39:0 40:0 41:1 42:0 43:0 44:0 45:0 46:0 47:0 48:1 49:0 50:1 51:0 52:0 53:0 54:1 55:0 56:0 57:1 58:0 59:0 60:0 61:0 62:0 63:1 64:0 65:0 66:0 67:0 68:1 69:0 70:1 71:0 72:0 73:0 74:1 75:0 76:0 77:0 78:1 79:0 80:0 81:0 82:0 83:0 84:1 
-1 1:1 2:0 3:0 4:0 5:0 6:1 7:0 8:0 9:0 10:1 11:0 12:0 13:1 14:0 15:0 16:0 17:1 18:0 19:0 20:0 21:1 22:0 23:0 24:0 25:1 26:0 27:0 28:0 29:0 30:1 31:0 32:0 33:0 34:1 35:0 36:0 37:0 38:0 39:1 40:0 41:1 42:0 43:0 44:0 45:0 46:1 47:0 48:0 49:0 50:1 51:0 52:0 53:1 54:0 55:0 56:0 57:1 58:0 59:0 60:0 61:0 62:0 63:1 64:0 65:0 66:0 67:0 68:1 69:1 70:0 71:0 72:0 73:1 74:0 75:0 76:0 77:0 78:0 79:0 80:1 81:0 82:1 83:0 84:0 
-1 1:0 2:0 3:1 4:0 5:0 6:1 7:0 8:0 9:0 10:1 11:0 12:0 13:1 14:0 15:0 16:0 17:0 18:0 19:1 20:0 21:0 22:1 23:0 24:0 25:1 26:0 27:0 28:0 29:1 30:0 31:0 32:0 33:0 34:1 35:0 36:0 37:0 38:1 39:0 40:0 41:1 42:0 43:0 44:0 45:1 46:0 47:0 48:0 49:1 50:0 51:0 52:0 53:1 54:0 55:0 56:0 57:0 58:1 59:0 60:0 61:0 62:1 63:0 64:0 65:0 66:0 67:1 68:0 69:1 70:0 71:0 72:0 73:0 74:1 75:0 76:0 77:0 78:1 79:0 80:0 81:1 82:0 83:0 84:0 
-0.6761611379294998 1:0 2:0 3:1 4:0 5:0 6:0 7:0 8:1 9:0 10:1 11:0 12:0 13:0 14:0 15:0 16:1 17:0 18:0 19:1 20:0 21:0 22:0 23:0 24:1 25:0 26:1 27:0 28:0 29:0 30:0 31:0 32:1 33:0 34:0 35:1 36:0 37:0 38:1 39:0 40:0 41:0 42:1 43:0 44:0 45:1 46:0 47:0 48:0 49:0 50:0 51:1 52:0 53:0 54:0 55:0 56:1 57:1 58:0 59:0 60:0 61:1 62:0 63:0 64:0 65:0 66:0 67:0 68:1 69:0 70:0 71:0 72:1 73:1 74:0 75:0 76:0 77:0 78:0 79:1 80:0 81:0 82:0 83:0 84:1 
-1 1:0 2:1 3:0 4:0 5:1 6:0 7:0 8:0 9:0 10:0 11:1 12:0 13:0 14:0 15:1 16:0 17:0 18:0 19:0 20:1 21:0 22:1 23:0 24:0 25:0 26:0 27:0 28:1 29:0 30:0 31:1 32:0 33:0 34:0 35:0 36:1 37:0 38:1 39:0 40:0 41:0 42:0 43:0 44:1 45:0 46:0 47:1 48:0 49:0 50:1 51:0 52:0 53:0 54:1 55:0 56:0 57:1 58:0 59:0 60:0 61:0 62:0 63:1 64:0 65:0 66:0 67:0 68:1 69:1 70:0 71:0 72:0 73:1 74:0 75:0 76:0 77:0 78:0 79:0 80:1 81:0 82:0 83:0 84:1 
-1 1:0 2:0 3:1 4:0 5:0 6:0 7:1 8:0 9:0 10:0 11:1 12:0 13:0 14:1 15:0 16:0 17:1 18:0 19:0 20:0 21:0 22:0 23:1 24:0 25:0 26:0 27:1 28:0 29:0 30:0 31:0 32:1 33:0 34:1 35:0 36:0 37:0 38:0 39:0 40:1 41:0 42:0 43:1 44:0 45:0 46:0 47:0 48:1 49:0 50:1 51:0 52:0 53:0 54:0 55:0 56:1 57:0 58:0 59:1 60:0 61:0 62:1 63:0 64:0 65:0 66:1 67:0 68:0 69:1 70:0 71:0 72:0 73:0 74:0 75:1 76:0 77:0 78:0 79:0 80:1 81:1 82:0 83:0 84:0 
-0.154678806278962 1:1 2:0 3:0 4:0 5:0 6:1 7:0 8:0 9:1 10:0 11:0 12:0 13:0 14:0 15:0 16:1 17:0 18:1 19:0 20:0 21:0 22:0 23:1 24:0 25:1 26:0 27:0 28:0 29:0 30:1 31:0 32:0 33:0 34:0 35:1 36:0 37:1 38:0 39:0 40:0 41:1 42:0 43:0 44:0 45:1 46:0 47:0 48:0 49:1 50:0 51:0 52:0 53:0 54:0 55:1 56:0 57:0 58:0 59:1 60:0 61:0 62:0 63:1 64:0 65:0 66:0 67:1 68:0 69:0 70:1 71:0 72:0 73:1 74:0 75:0 76:0 77:0 78:0 79:1 80:0 81:0 82:0 83:1 84:0 
-0.9040597255407489 1:1 2:0 3:0 4:0 5:1 6:0 7:0 8:0 9:1 10:0 11:0 12:0 13:0 14:1 15:0 16:0 17:1 18:0 19:0 20:0 21:0 22:0 23:0 24:1 25:0 26:1 27:0 28:0 29:0 30:0 31:1 32:0 33:1 34:0 35:0 36:0 37:0 38:1 39:0 40:0 41:0 42:0 43:1 44:0 45:1 46:0 47:0 48:0 49:1 50:0 51:0 52:0 53:1 54:0 55:0 56:0 57:1 58:0 59:0 60:0 61:0 62:0 63:1 64:0 65:0 66:0 67:1 68:0 69:0 70:0 71:1 72:0 73:0 74:0 75:1 76:0 77:0 78:1 79:0 80:0 81:1 82:0 83:0 84:0 
1 1:0 2:0 3:0 4:1 5:0 6:1 7:0 8:0 9:0 10:0 11:0 12:1 13:1 14:0 15:0 16:0 17:0 18:0 19:0 20:1 21:0 22:1 23:0 24:0 25:1 26:0 27:0 28:0 29:0 30:1 31:0 32:0 33:0 34:1 35:0 36:0 37:0 38:1 39:0 40:0 41:1 42:0 43:0 44:0 45:1 46:0 47:0 48:0 49:1 50:0 51:0 52:0 53:0 54:1 55:0 56:0 57:1 58:0 59:0 60:0 61:0 62:0 63:0 64:1 65:0 66:1 67:0 68:0 69:0 70:0 71:1 72:0 73:1 74:0 75:0 76:0 77:0 78:1 79:0 80:0 81:0 82:0 83:1 84:0 
-0.8973357814231476 1:1 2:0 3:0 4:0 5:1 6:0 7:0 8:0 9:0 10:1 11:0 12:0 13:1 14:0 15:0 16:0 17:1 18:0 19:0 20:0 21:1 22:0 23:0 24:0 25:0 26:0 27:1 28:0 29:1 30:0 31:0 32:0 33:0 34:0 35:0 36:1 37:0 38:1 39:0 40:0 41:0 42:0 43:0 44:1 45:1 46:0 47:0 48:0 49:0 50:0 51:0 52:1 53:0 54:1 55:0 56:0 57:1 58:0 59:0 60:0 61:0 62:1 63:0 64:0 65:0 66:1 67:0 68:0 69:0 70:1 71:0 72:0 73:1 74:0 75:0 76:0 77:1 78:0 79:0 80:0 81:1 82:0 83:0 84:0 
-0.3269468077212471 1:0 2:0 3:0 4:1 5:1 6:0 7:0 8:0 9:1 10:0 11:0 12:0 13:1 14:0 15:0 16:0 17:1 18:0 19:0 20:0 21:0 22:1 23:0 24:0 25:1 26:0 27:0 28:0 29:1 30:0 31:0 32:0 33:1 34:0 35:0 36:0 37:0 38:0 39:1 40:0 41:1 42:0 43:0 44:0 45:0 46:0 47:0 48:1 49:0 50:1 51:0 52:0 53:0 54:0 55:0 56:1 57:1 58:0 59:0 60:0 61:0 62:0 63:0 64:1 65:0 66:1 67:0 68:0 69:1 70:0 71:0 72:0 73:0 74:1 75:0 76:0 77:0 78:1 79:0 80:0 81:0 82:1 83:0 84:0 
-1 1:1 2:0 3:0 4:0 5:0 6:1 7:0 8:0 9:1 10:0 11:0 12:0 13:0 14:0 15:0 16:1 17:0 18:0 19:0 20:1 21:0 22:0 23:0 24:1 25:1 26:0 27:0 28:0 29:1 30:0 31:0 32:0 33:1 34:0 35:0 36:0 37:1 38:0 39:0 40:0 41:0 42:1 43:0 44:0 45:1 46:0 47:0 48:0 49:1 50:0 51:0 52:0 53:1 54:0 55:0 56:0 57:0 58:0 59:1 60:0 61:1 62:0 63:0 64:0 65:0 66:0 67:0 68:1 69:0 70:1 71:0 72:0 73:0 74:0 75:0 76:1 77:1 78:0 79:0 80:0 81:0 82:0 83:0 84:1 
-0.8272279199085433 1:0 2:1 3:0 4:0 5:1 6:0 7:0 8:0 9:0 10:1 11:0 12:0 13:0 14:1 15:0 16:0 17:0 18:0 19:1 20:0 21:1 22:0 23:0 24:0 25:1 26:0 27:0 28:0 29:0 30:0 31:1 32:0 33:1 34:0 35:0 36:0 37:0 38:0 39:0 40:1 41:0 42:1 43:0 44:0 45:1 46:0 47:0 48:0 49:0 50:1 51:0 52:0 53:1 54:0 55:0 56:0 57:0 58:0 59:0 60:1 61:0 62:0 63:0 64:1 65:0 66:0 67:0 68:1 69:1 70:0 71:0 72:0 73:1 74:0 75:0 76:0 77:1 78:0 79:0 80:0 81:1 82:0 83:0 84:0 
1 1:0 2:0 3:0 4:1 5:1 6:0 7:0 8:0 9:0 10:0 11:0 12:1 13:0 14:0 15:1 16:0 17:1 18:0 19:0 20:0 21:0 22:0 23:0 24:1 25:1 26:0 27:0 28:0 29:1 30:0 31:0 32:0 33:0 34:0 35:1 36:0 37:0 38:0 39:1 40:0 41:0 42:0 43:1 44:0 45:1 46:0 47:0 48:0 49:0 50:0 51:1 52:0 53:0 54:1 55:0 56:0 57:0 58:1 59:0 60:0 61:0 62:0 63:0 64:1 65:0 66:0 67:0 68:1 69:0 70:1 71:0 72:0 73:1 74:0 75:0 76:0 77:0 78:0 79:1 80:0 81:1 82:0 83:0 84:0 
0.1385946293487441 1:0 2:0 3:0 4:1 5:0 6:0 7:0 8:1 9:0 10:0 11:1 12:0 13:0 14:0 15:1 16:0 17:0 18:1 19:0 20:0 21:1 22:0 23:0 24:0 25:1 26:0 27:0 28:0 29:0 30:0 31:1 32:0 33:0 34:0 35:1 36:0 37:0 38:0 39:1 40:0 41:0 42:1 43:0 44:0 45:0 46:0 47:0 48:1 49:0 50:0 51:0 52:1 53:1 54:0 55:0 56:0 57:0 58:0 59:0 60:1 61:0 62:0 63:0 64:1 65:0 66:0 67:1 68:0 69:0 70:0 71:0 72:1 73:0 74:0 75:0 76:1 77:0 78:1 79:0 80:0 81:0 82:1 83:0 84:0 
-1 1:0 2:0 3:0 4:1 5:1 6:0 7:0 8:0 9:0 10:0 11:0 12:1 13:0 14:0 15:0 16:1 17:0 18:0 19:1 20:0 21:1 22:0 23:0 24:0 25:0 26:1 27:0 28:0 29:0 30:0 31:0 32:1 33:0 34:0 35:0 36:1 37:0 38:0 39:1 40:0 41:0 42:0 43:1 44:0 45:0 46:1 47:0 48:0 49:1 50:0 51:0 52:0 53:1 54:0 55:0 56:0 57:0 58:0 59:1 60:0 61:0 62:0 63:1 64:0 65:0 66:0 67:1 68:0 69:0 70:1 71:0 72:0 73:0 74:0 75:0 76:1 77:0 78:0 79:0 80:1 81:1 82:0 83:0 84:0 
0.8853448181235246 1:0 2:0 3:0 4:1 5:0 6:0 7:0 8:1 9:0 10:0 11:0 12:1 13:1 14:0 15:0 16:0 17:0 18:0 19:0 20:1 21:0 22:0 23:0 24:1 25:0 26:0 27:1 28:0 29:1 30:0 31:0 32:0 33:0 34:1 35:0 36:0 37:0 38:0 39:0 40:1 41:0 42:0 43:0 44:1 45:0 46:0 47:1 48:0 49:0 50:0 51:1 52:0 53:0 54:1 55:0 56:0 57:1 58:0 59:0 60:0 61:1 62:0 63:0 64:0 65:0 66:0 67:1 68:0 69:0 70:0 71:1 72:0 73:0 74:0 75:1 76:0 77:0 78:1 79:0 80:0 81:0 82:0 83:0 84:1 
-1 1:1 2:0 3:0 4:0 5:1 6:0 7:0 8:0 9:0 10:0 11:1 12:0 13:0 14:1 15:0 16:0 17:0 18:0 19:0 20:1 21:1 22:0 23:0 24:0 25:1 26:0 27:0 28:0 29:0 30:0 31:0 32:1 33:0 34:0 35:0 36:1 37:0 38:0 39:0 40:1 41:1 42:0 43:0 44:0 45:0 46:0 47:0 48:1 49:0 50:0 51:0 52:1 53:0 54:0 55:1 56:0 57:1 58:0 59:0 60:0 61:0 62:1 63:0 64:0 65:0 66:0 67:0 68:1 69:0 70:0 71:0 72:1 73:0 74:0 75:1 76:0 77:0 78:0 79:1 80:0 81:0 82:1 83:0 84:0 
0.9026673121041344 1:0 2:0 3:0 4:1 5:0 6:1 7:0 8:0 9:0 10:1 11:0 12:0 13:1 14:0 15:0 16:0 17:0 18:0 19:1 20:0 21:0 22:0 23:1 24:0 25:0 26:0 27:0 28:1 29:0 30:0 31:0 32:1 33:0 34:0 35:1 36:0 37:1 38:0 39:0 40:0 41:0 42:0 43:0 44:1 45:0 46:0 47:1 48:0 49:1 50:0 51:0 52:0 53:1 54:0 55:0 56:0 57:0 58:0 59:1 60:0 61:0 62:1 63:0 64:0 65:0 66:0 67:0 68:1 69:1 70:0 71:0 72:0 73:1 74:0 75:0 76:0 77:0 78:0 79:0 80:1 81:0 82:0 83:0 84:1 
1 1:0 2:1 3:0 4:0 5:1 6:0 7:0 8:0 9:0 10:0 11:0 12:1 13:0 14:1 15:0 16:0 17:0 18:1 19:0 20:0 21:1 22:0 23:0 24:0 25:0 26:0 27:1 28:0 29:0 30:0 31:1 32:0 33:0 34:0 35:0 36:1 37:0 38:0 39:0 40:1 41:0 42:0 43:1 44:0 45:1 46:0 47:0 48:0 49:0 50:0 51:0 52:1 53:0 54:0 55:1 56:0 57:1 58:0 59:0 60:0 61:1 62:0 63:0 64:0 65:0 66:0 67:1 68:0 69:0 70:1 71:0 72:0 73:0 74:0 75:0 76:1 77:1 78:0 79:0 80:0 81:1 82:0 83:0 84:0 
-1 1:0 2:0 3:0 4:1 5:0 6:0 7:0 8:1 9:0 10:1 11:0 12:0 13:0 14:1 15:0 16:0 17:0 18:0 19:1 20:0 21:0 22:0 23:0 24:1 25:1 26:0 27:0 28:0 29:1 30:0 31:0 32:0 33:0 34:1 35:0 36:0 37:1 38:0 39:0 40:0 41:0 42:0 43:0 44:1 45:0 46:1 47:0 48:0 49:0 50:1 51:0 52:0 53:1 54:0 55:0 56:0 57:0 58:0 59:1 60:0 61:0 62:0 63:1 64:0 65:0 66:0 67:0 68:1 69:0 70:0 71:0 72:1 73:0 74:0 75:1 76:0 77:1 78:0 79:0 80:0 81:0 82:0 83:0 84:1 
1 1:1 2:0 3:0 4:0 5:0 6:0 7:1 8:0 9:1 10:0 11:0 12:0 13:0 14:0 15:1 16:0 17:0 18:0 19:1 20:0 21:0 22:0 23:1 24:0 25:0 26:0 27:0 28:1 29:1 30:0 31:0 32:0 33:0 34:1 35:0 36:0 37:0 38:1 39:0 40:0 41:0 42:0 43:1 44:0 45:0 46:0 47:1 48:0 49:0 50:0 51:1 52:0 53:0 54:0 55:1 56:0 57:1 58:0 59:0 60:0 61:0 62:1 63:0 64:0 65:1 66:0 67:0 68:0 69:0 70:0 71:1 72:0 73:0 74:1 75:0 76:0 77:0 78:0 79:0 80:1 81:0 82:1 83:0 84:0 
0.5920535567978689 1:0 2:0 3:1 4:0 5:1 6:0 7:0 8:0 9:1 10:0 11:0 12:0 13:0 14:0 15:1 16:0 17:1 18:0 19:0 20:0 21:0 22:0 23:1 24:0 25:0 26:0 27:1 28:0 29:0 30:0 31:1 32:0 33:0 34:0 35:0 36:1 37:1 38:0 39:0 40:0 41:0 42:1 43:0 44:0 45:0 46:1 47:0 48:0 49:0 50:0 51:1 52:0 53:0 54:0 55:1 56:0 57:0 58:0 59:1 60:0 61:0 62:0 63:1 64:0 65:1 66:0 67:0 68:0 69:0 70:1 71:0 72:0 73:1 74:0 75:0 76:0 77:0 78:0 79:1 80:0 81:0 82:1 83:0 84:0 
1 1:1 2:0 3:0 4:0 5:1 6:0 7:0 8:0 9:0 10:1 11:0 12:0 13:1 14:0 15:0 16:0 17:0 18:0 19:1 20:0 21:0 22:0 23:1 24:0 25:1 26:0 27:0 28:0 29:1 30:0 31:0 32:0 33:0 34:0 35:1 36:0 37:1 38:0 39:0 40:0 41:0 42:0 43:1 44:0 45:0 46:0 47:1 48:0 49:0 50:0 51:1 52:0 53:0 54:0 55:0 56:1 57:1 58:0 59:0 60:0 61:0 62:1 63:0 64:0 65:0 66:1 67:0 68:0 69:0 70:0 71:1 72:0 73:0 74:0 75:1 76:0 77:0 78:0 79:1 80:0 81:0 82:0 83:1 84:0 
1 1:0 2:0 3:1 4:0 5:1 6:0 7:0 8:0 9:0 10:0 11:1 12:0 13:0 14:0 15:1 16:0 17:0 18:1 19:0 20:0 21:0 22:0 23:1 24:0 25:0 26:1 27:0 28:0 29:0 30:0 31:0 32:1 33:0 34:0 35:1 36:0 37:1 38:0 39:0 40:0 41:1 42:0 43:0 44:0 45:1 46:0 47:0 48:0 49:0 50:0 51:1 52:0 53:1 54:0 55:0 56:0 57:1 58:0 59:0 60:0 61:0 62:1 63:0 64:0 65:1 66:0 67:0 68:0 69:0 70:0 71:1 72:0 73:0 74:0 75:1 76:0 77:1 78:0 79:0 80:0 81:1 82:0 83:0 84:0 
-0.4022257977506254 1:1 2:0 3:0 4:0 5:0 6:1 7:0 8:0 9:0 10:1 11:0 12:0 13:1 14:0 15:0 16:0 17:0 18:0 19:1 20:0 21:1 22:0 23:0 24:0 25:1 26:0 27:0 28:0 29:0 30:0 31:1 32:0 33:1 34:0 35:0 36:0 37:1 38:0 39:0 40:0 41:0 42:0 43:0 44:1 45:1 46:0 47:0 48:0 49:0 50:1 51:0 52:0 53:1 54:0 55:0 56:0 57:1 58:0 59:0 60:0 61:0 62:0 63:1 64:0 65:0 66:1 67:0 68:0 69:1 70:0 71:0 72:0 73:0 74:0 75:1 76:0 77:1 78:0 79:0 80:0 81:1 82:0 83:0 84:0 
0.5200282383098233 1:0 2:0 3:1 4:0 5:1 6:0 7:0 8:0 9:0 10:1 11:0 12:0 13:0 14:1 15:0 16:0 17:1 18:0 19:0 20:0 21:0 22:0 23:1 24:0 25:1 26:0 27:0 28:0 29:1 30:0 31:0 32:0 33:0 34:0 35:1 36:0 37:1 38:0 39:0 40:0 41:1 42:0 43:0 44:0 45:0 46:0 47:0 48:1 49:1 50:0 51:0 52:0 53:0 54:1 55:0 56:0 57:1 58:0 59:0 60:0 61:1 62:0 63:0 64:0 65:0 66:0 67:1 68:0 69:0 70:1 71:0 72:0 73:1 74:0 75:0 76:0 77:0 78:0 79:1 80:0 81:1 82:0 83:0 84:0 
1 1:0 2:1 3:0 4:0 5:1 6:0 7:0 8:0 9:0 10:0 11:0 12:1 13:0 14:0 15:1 16:0 17:0 18:0 19:0 20:1 21:1 22:0 23:0 24:0 25:0 26:1 27:0 28:0 29:0 30:1 31:0 32:0 33:0 34:0 35:0 36:1 37:0 38:1 39:0 40:0 41:0 42:1 43:0 44:0 45:1 46:0 47:0 48:0 49:0 50:1 51:0 52:0 53:0 54:1 55:0 56:0 57:0 58:0 59:1 60:0 61:1 62:0 63:0 64:0 65:0 66:1 67:0 68:0 69:0 70:1 71:0 72:0 73:1 74:0 75:0 76:0 77:0 78:0 79:1 80:0 81:1 82:0 83:0 84:0 
1 1:1 2:0 3:0 4:0 5:0 6:0 7:0 8:1 9:0 10:0 11:1 12:0 13:0 14:0 15:1 16:0 17:0 18:0 19:0 20:1 21:0 22:0 23:1 24:0 25:1 26:0 27:0 28:0 29:0 30:1 31:0 32:0 33:0 34:0 35:1 36:0 37:0 38:1 39:0 40:0 41:0 42:0 43:0 44:1 45:0 46:0 47:1 48:0 49:0 50:1 51:0 52:0 53:1 54:0 55:0 56:0 57:0 58:0 59:1 60:0 61:0 62:1 63:0 64:0 65:0 66:1 67:0 68:0 69:1 70:0 71:0 72:0 73:0 74:0 75:0 76:1 77:0 78:0 79:1 80:0 81:0 82:0 83:0 84:1 
-1 1:0 2:1 3:0 4:0 5:0 6:0 7:0 8:1 9:1 10:0 11:0 12:0 13:1 14:0 15:0 16:0 17:0 18:1 19:0 20:0 21:0 22:1 23:0 24:0 25:0 26:1 27:0 28:0 29:0 30:1 31:0 32:0 33:1 34:0 35:0 36:0 37:0 38:0 39:0 40:1 41:1 42:0 43:0 44:0 45:0 46:0 47:1 48:0 49:1 50:0 51:0 52:0 53:0 54:0 55:0 56:1 57:0 58:1 59:0 60:0 61:0 62:1 63:0 64:0 65:0 66:0 67:0 68:1 69:0 70:1 71:0 72:0 73:0 74:0 75:0 76:1 77:0 78:1 79:0 80:0 81:1 82:0 83:0 84:0 
-1 1:0 2:0 3:0 4:1 5:0 6:0 7:0 8:1 9:1 10:0 11:0 12:0 13:0 14:0 15:0 16:1 17:0 18:0 19:0 20:1 21:0 22:0 23:1 24:0 25:0 26:0 27:1 28:0 29:0 30:1 31:0 32:0 33:0 34:1 35:0 36:0 37:0 38:0 39:0 40:1 41:1 42:0 43:0 44:0 45:0 46:0 47:0 48:1 49:0 50:1 51:0 52:0 53:0 54:1 55:0 56:0 57:0 58:0 59:0 60:1 61:1 62:0 63:0 64:0 65:1 66:0 67:0 68:0 69:0 70:1 71:0 72:0 73:0 74:1 75:0 76:0 77:0 78:1 79:0 80:0 81:0 82:1 83:0 84:0 
-1 1:1 2:0 3:0 4:0 5:0 6:0 7:0 8:1 9:1 10:0 11:0 12:0 13:0 14:0 15:0 16:1 17:0 18:0 19:0 20:1 21:0 22:0 23:0 24:1 25:0 26:0 27:1 28:0 29:1 30:0 31:0 32:0 33:0 34:0 35:1 36:0 37:0 38:0 39:0 40:1 41:0 42:1 43:0 44:0 45:0 46:1 47:0 48:0 49:0 50:0 51:0 52:1 53:0 54:0 55:0 56:1 57:0 58:1 59:0 60:0 61:0 62:1 63:0 64:0 65:0 66:0 67:0 68:1 69:0 70:0 71:1 72:0 73:0 74:1 75:0 76:0 77:0 78:1 79:0 80:0 81:0 82:0 83:0 84:1 
-1 1:0 2:1 3:0 4:0 5:0 6:1 7:0 8:0 9:1 10:0 11:0 12:0 13:1 14:0 15:0 16:0 17:0 18:0 19:0 20:1 21:1 22:0 23:0 24:0 25:0 26:0 27:0 28:1 29:1 30:0 31:0 32:0 33:0 34:0 35:0 36:1 37:0 38:0 39:0 40:1 41:0 42:0 43:0 44:1 45:0 46:0 47:1 48:0 49:1 50:0 51:0 52:0 53:0 54:0 55:1 56:0 57:0 58:0 59:0 60:1 61:0 62:1 63:0 64:0 65:0 66:1 67:0 68:0 69:0 70:0 71:0 72:1 73:0 74:0 75:0 76:1 77:0 78:1 79:0 80:0 81:0 82:1 83:0 84:0 
-1 1:0 2:0 3:0 4:1 5:1 6:0 7:0 8:0 9:0 10:0 11:0 12:1 13:0 14:0 15:1 16:0 17:1 18:0 19:0 20:0 21:0 22:0 23:0 24:1 25:0 26:1 27:0 28:0 29:0 30:0 31:0 32:1 33:0 34:0 35:0 36:1 37:1 38:0 39:0 40:0 41:0 42:1 43:0 44:0 45:0 46:1 47:0 48:0 49:1 50:0 51:0 52:0 53:1 54:0 55:0 56:0 57:0 58:0 59:0 60:1 61:1 62:0 63:0 64:0 65:0 66:0 67:0 68:1 69:1 70:0 71:0 72:0 73:0 74:0 75:0 76:1 77:0 78:0 79:0 80:1 81:0 82:0 83:0 84:1 
0.9169791507427582 1:0 2:0 3:1 4:0 5:0 6:0 7:1 8:0 9:1 10:0 11:0 12:0 13:0 14:1 15:0 16:0 17:1 18:0 19:0 20:0 21:0 22:0 23:1 24:0 25:0 26:1 27:0 28:0 29:0 30:0 31:0 32:1 33:0 34:1 35:0 36:0 37:0 38:0 39:0 40:1 41:0 42:1 43:0 44:0 45:0 46:0 47:0 48:1 49:1 50:0 51:0 52:0 53:0 54:0 55:0 56:1 57:0 58:0 59:1 60:0 61:1 62:0 63:0 64:0 65:0 66:0 67:0 68:1 69:0 70:1 71:0 72:0 73:0 74:0 75:0 76:1 77:0 78:0 79:0 80:1 81:1 82:0 83:0 84:0 
0.6667820680599036 1:1 2:0 3:0 4:0 5:1 6:0 7:0 8:0 9:1 10:0 11:0 12:0 13:0 14:1 15:0 16:0 17:0 18:0 19:0 20:1 21:0 22:0 23:0 24:1 25:0 26:0 27:1 28:0 29:0 30:0 31:1 32:0 33:1 34:0 35:0 36:0 37:0 38:1 39:0 40:0 41:1 42:0 43:0 44:0 45:0 46:0 47:1 48:0 49:0 50:1 51:0 52:0 53:0 54:0 55:0 56:1 57:0 58:1 59:0 60:0 61:0 62:0 63:0 64:1 65:0 66:1 67:0 68:0 69:0 70:0 71:0 72:1 73:1 74:0 75:0 76:0 77:0 78:0 79:0 80:1 81:0 82:0 83:1 84:0 
-1 1:0 2:0 3:0 4:1 5:0 6:1 7:0 8:0 9:0 10:0 11:0 12:1 13:1 14:0 15:0 16:0 17:0 18:0 19:1 20:0 21:1 22:0 23:0 24:0 25:0 26:0 27:0 28:1 29:0 30:0 31:1 32:0 33:0 34:0 35:0 36:1 37:1 38:0 39:0 40:0 41:1 42:0 43:0 44:0 45:0 46:0 47:0 48:1 49:0 50:0 51:0 52:1 53:1 54:0 55:0 56:0 57:1 58:0 59:0 60:0 61:0 62:0 63:0 64:1 65:0 66:1 67:0 68:0 69:1 70:0 71:0 72:0 73:1 74:0 75:0 76:0 77:1 78:0 79:0 80:0 81:0 82:1 83:0 84:0 
1 1:0 2:0 3:1 4:0 5:0 6:0 7:0 8:1 9:0 10:0 11:1 12:0 13:0 14:0 15:0 16:1 17:0 18:1 19:0 20:0 21:0 22:0 23:0 24:1 25:1 26:0 27:0 28:0 29:0 30:0 31:1 32:0 33:1 34:0 35:0 36:0 37:0 38:0 39:0 40:1 41:0 42:0 43:1 44:0 45:0 46:0 47:0 48:1 49:1 50:0 51:0 52:0 53:1 54:0 55:0 56:0 57:0 58:0 59:0 60:1 61:0 62:0 63:0 64:1 65:1 66:0 67:0 68:0 69:1 70:0 71:0 72:0 73:0 74:0 75:0 76:1 77:0 78:1 79:0 80:0 81:1 82:0 83:0 84:0 
1 1:1 2:0 3:0 4:0 5:0 6:0 7:1 8:0 9:0 10:0 11:1 12:0 13:1 14:0 15:0 16:0 17:1 18:0 19:0 20:0 21:0 22:1 23:0 24:0 25:0 26:0 27:0 28:1 29:0 30:0 31:1 32:0 33:0 34:0 35:0 36:1 37:0 38:0 39:1 40:0 41:0 42:0 43:0 44:1 45:0 46:0 47:1 48:0 49:0 50:0 51:0 52:1 53:0 54:1 55:0 56:0 57:0 58:0 59:0 60:1 61:1 62:0 63:0 64:0 65:0 66:0 67:1 68:0 69:1 70:0 71:0 72:0 73:0 74:0 75:0 76:1 77:0 78:0 79:1 80:0 81:0 82:0 83:0 84:1 
1 1:0 2:0 3:0 4:1 5:0 6:1 7:0 8:0 9:1 10:0 11:0 12:0 13:0 14:0 15:1 16:0 17:0 18:0 19:1 20:0 21:1 22:0 23:0 24:0 25:1 26:0 27:0 28:0 29:0 30:1 31:0 32:0 33:0 34:0 35:0 36:1 37:0 38:0 39:1 40:0 41:0 42:0 43:0 44:1 45:0 46:0 47:1 48:0 49:0 50:0 51:0 52:1 53:0 54:0 55:1 56:0 57:0 58:0 59:0 60:1 61:0 62:1 63:0 64:0 65:0 66:0 67:0 68:1 69:1 70:0 71:0 72:0 73:0 74:0 75:1 76:0 77:1 78:0 79:0 80:0 81:0 82:0 83:0 84:1 
1 1:1 2:0 3:0 4:0 5:0 6:0 7:1 8:0 9:0 10:1 11:0 12:0 13:0 14:0 15:1 16:0 17:0 18:0 19:0 20:1 21:0 22:1 23:0 24:0 25:1 26:0 27:0 28:0 29:0 30:0 31:1 32:0 33:0 34:0 35:1 36:0 37:1 38:0 39:0 40:0 41:1 42:0 43:0 44:0 45:0 46:1 47:0 48:0 49:0 50:0 51:0 52:1 53:0 54:0 55:1 56:0 57:0 58:0 59:0 60:1 61:0 62:0 63:1 64:0 65:0 66:0 67:0 68:1 69:0 70:0 71:1 72:0 73:0 74:0 75:0 76:1 77:0 78:1 79:0 80:0 81:0 82:0 83:0 84:1 
-1 1:0 2:0 3:0 4:1 5:0 6:0 7:0 8:1 9:0 10:1 11:0 12:0 13:1 14:0 15:0 16:0 17:0 18:0 19:0 20:1 21:0 22:0 23:1 24:0 25:1 26:0 27:0 28:0 29:1 30:0 31:0 32:0 33:0 34:0 35:0 36:1 37:1 38:0 39:0 40:0 41:1 42:0 43:0 44:0 45:1 46:0 47:0 48:0 49:1 50:0 51:0 52:0 53:0 54:0 55:0 56:1 57:0 58:0 59:0 60:1 61:0 62:0 63:0 64:1 65:0 66:0 67:0 68:1 69:0 70:1 71:0 72:0 73:0 74:1 75:0 76:0 77:1 78:0 79:0 80:0 81:0 82:0 83:0 84:1 
1 1:0 2:1 3:0 4:0 5:0 6:0 7:0 8:1 9:1 10:0 11:0 12:0 13:0 14:0 15:0 16:1 17:1 18:0 19:0 20:0 21:0 22:0 23:1 24:0 25:0 26:0 27:1 28:0 29:1 30:0 31:0 32:0 33:0 34:0 35:0 36:1 37:0 38:0 39:0 40:1 41:0 42:1 43:0 44:0 45:1 46:0 47:0 48:0 49:0 50:0 51:0 52:1 53:0 54:0 55:1 56:0 57:1 58:0 59:0 60:0 61:1 62:0 63:0 64:0 65:0 66:0 67:0 68:1 69:1 70:0 71:0 72:0 73:1 74:0 75:0 76:0 77:1 78:0 79:0 80:0 81:1 82:0 83:0 84:0 
-1 1:0 2:0 3:0 4:1 5:0 6:1 7:0 8:0 9:0 10:0 11:0 12:1 13:1 14:0 15:0 16:0 17:0 18:0 19:0 20:1 21:1 22:0 23:0 24:0 25:0 26:0 27:1 28:0 29:0 30:0 31:1 32:0 33:1 34:0 35:0 36:0 37:0 38:0 39:0 40:1 41:0 42:0 43:0 44:1 45:0 46:1 47:0 48:0 49:1 50:0 51:0 52:0 53:0 54:0 55:0 56:1 57:0 58:0 59:1 60:0 61:1 62:0 63:0 64:0 65:1 66:0 67:0 68:0 69:0 70:0 71:0 72:1 73:1 74:0 75:0 76:0 77:1 78:0 79:0 80:0 81:1 82:0 83:0 84:0 
1 1:0 2:1 3:0 4:0 5:0 6:1 7:0 8:0 9:1 10:0 11:0 12:0 13:0 14:0 15:0 16:1 17:0 18:1 19:0 20:0 21:0 22:0 23:0 24:1 25:1 26:0 27:0 28:0 29:0 30:0 31:0 32:1 33:1 34:0 35:0 36:0 37:0 38:0 39:1 40:0 41:0 42:0 43:1 44:0 45:1 46:0 47:0 48:0 49:0 50:0 51:0 52:1 53:0 54:0 55:0 56:1 57:0 58:1 59:0 60:0 61:1 62:0 63:0 64:0 65:0 66:0 67:0 68:1 69:0 70:0 71:1 72:0 73:1 74:0 75:0 76:0 77:1 78:0 79:0 80:0 81:0 82:0 83:0 84:1 
1 1:0 2:0 3:0 4:1 5:0 6:1 7:0 8:0 9:1 10:0 11:0 12:0 13:1 14:0 15:0 16:0 17:1 18:0 19:0 20:0 21:0 22:0 23:0 24:1 25:0 26:1 27:0 28:0 29:0 30:0 31:0 32:1 33:0 34:1 35:0 36:0 37:0 38:1 39:0 40:0 41:1 42:0 43:0 44:0 45:0 46:0 47:0 48:1 49:0 50:1 51:0 52:0 53:0 54:0 55:0 56:1 57:1 58:0 59:0 60:0 61:0 62:0 63:0 64:1 65:1 66:0 67:0 68:0 69:0 70:0 71:1 72:0 73:0 74:0 75:1 76:0 77:1 78:0 79:0 80:0 81:0 82:0 83:0 84:1 
1 1:1 2:0 3:0 4:0 5:1 6:0 7:0 8:0 9:1 10:0 11:0 12:0 13:0 14:0 15:0 16:1 17:1 18:0 19:0 20:0 21:0 22:1 23:0 24:0 25:0 26:1 27:0 28:0 29:0 30:1 31:0 32:0 33:0 34:0 35:0 36:1 37:0 38:0 39:0 40:1 41:0 42:0 43:0 44:1 45:0 46:1 47:0 48:0 49:1 50:0 51:0 52:0 53:1 54:0 55:0 56:0 57:1 58:0 59:0 60:0 61:0 62:0 63:0 64:1 65:0 66:1 67:0 68:0 69:0 70:0 71:0 72:1 73:0 74:1 75:0 76:0 77:0 78:1 79:0 80:0 81:1 82:0 83:0 84:0 
1 1:0 2:1 3:0 4:0 5:0 6:0 7:0 8:1 9:0 10:0 11:1 12:0 13:1 14:0 15:0 16:0 17:0 18:0 19:0 20:1 21:1 22:0 23:0 24:0 25:1 26:0 27:0 28:0 29:1 30:0 31:0 32:0 33:0 34:0 35:0 36:1 37:1 38:0 39:0 40:0 41:0 42:1 43:0 44:0 45:0 46:1 47:0 48:0 49:0 50:1 51:0 52:0 53:0 54:0 55:0 56:1 57:0 58:0 59:0 60:1 61:0 62:0 63:0 64:1 65:0 66:1 67:0 68:0 69:1 70:0 71:0 72:0 73:1 74:0 75:0 76:0 77:1 78:0 79:0 80:0 81:0 82:0 83:0 84:1 
1 1:1 2:0 3:0 4:0 5:0 6:0 7:1 8:0 9:1 10:0 11:0 12:0 13:0 14:0 15:1 16:0 17:0 18:0 19:0 20:1 21:0 22:0 23:1 24:0 25:0 26:0 27:1 28:0 29:1 30:0 31:0 32:0 33:0 34:1 35:0 36:0 37:0 38:1 39:0 40:0 41:0 42:0 43:0 44:1 45:1 46:0 47:0 48:0 49:0 50:1 51:0 52:0 53:0 54:1 55:0 56:0 57:0 58:0 59:0 60:1 61:0 62:0 63:1 64:0 65:1 66:0 67:0 68:0 69:0 70:0 71:0 72:1 73:1 74:0 75:0 76:0 77:1 78:0 79:0 80:0 81:1 82:0 83:0 84:0 
1 1:0 2:1 3:0 4:0 5:1 6:0 7:0 8:0 9:0 10:1 11:0 12:0 13:0 14:1 15:0 16:0 17:1 18:0 19:0 20:0 21:0 22:0 23:0 24:1 25:1 26:0 27:0 28:0 29:0 30:0 31:0 32:1 33:0 34:0 35:1 36:0 37:1 38:0 39:0 40:0 41:1 42:0 43:0 44:0 45:0 46:0 47:1 48:0 49:0 50:0 51:1 52:0 53:0 54:1 55:0 56:0 57:0 58:0 59:1 60:0 61:0 62:0 63:1 64:0 65:1 66:0 67:0 68:0 69:0 70:0 71:1 72:0 73:0 74:0 75:0 76:1 77:1 78:0 79:0 80:0 81:0 82:0 83:0 84:1 
1 1:0 2:1 3:0 4:0 5:1 6:0 7:0 8:0 9:0 10:1 11:0 12:0 13:1 14:0 15:0 16:0 17:1 18:0 19:0 20:0 21:0 22:0 23:1 24:0 25:0 26:0 27:1 28:0 29:1 30:0 31:0 32:0 33:1 34:0 35:0 36:0 37:0 38:1 39:0 40:0 41:1 42:0 43:0 44:0 45:0 46:1 47:0 48:0 49:0 50:1 51:0 52:0 53:1 54:0 55:0 56:0 57:0 58:0 59:0 60:1 61:1 62:0 63:0 64:0 65:0 66:0 67:0 68:1 69:0 70:0 71:1 72:0 73:1 74:0 75:0 76:0 77:1 78:0 79:0 80:0 81:0 82:0 83:1 84:0 
1 1:0 2:0 3:0 4:1 5:0 6:0 7:0 8:1 9:0 10:0 11:0 12:1 13:0 14:0 15:0 16:1 17:1 18:0 19:0 20:0 21:0 22:0 23:0 24:1 25:0 26:0 27:1 28:0 29:0 30:0 31:1 32:0 33:1 34:0 35:0 36:0 37:0 38:1 39:0 40:0 41:0 42:1 43:0 44:0 45:1 46:0 47:0 48:0 49:0 50:1 51:0 52:0 53:1 54:0 55:0 56:0 57:1 58:0 59:0 60:0 61:0 62:0 63:1 64:0 65:0 66:0 67:1 68:0 69:1 70:0 71:0 72:0 73:1 74:0 75:0 76:0 77:0 78:1 79:0 80:0 81:1 82:0 83:0 84:0 
1 1:0 2:0 3:1 4:0 5:0 6:0 7:0 8:1 9:1 10:0 11:0 12:0 13:0 14:0 15:1 16:0 17:0 18:0 19:0 20:1 21:0 22:0 23:1 24:0 25:1 26:0 27:0 28:0 29:1 30:0 31:0 32:0 33:0 34:0 35:1 36:0 37:0 38:0 39:0 40:1 41:0 42:0 43:0 44:1 45:0 46:0 47:0 48:1 49:0 50:0 51:0 52:1 53:1 54:0 55:0 56:0 57:0 58:0 59:0 60:1 61:0 62:0 63:1 64:0 65:0 66:0 67:1 68:0 69:1 70:0 71:0 72:0 73:0 74:1 75:0 76:0 77:0 78:1 79:0 80:0 81:1 82:0 83:0 84:0 
1 1:0 2:0 3:0 4:1 5:0 6:0 7:1 8:0 9:1 10:0 11:0 12:0 13:0 14:0 15:1 16:0 17:0 18:0 19:1 20:0 21:0 22:0 23:0 24:1 25:0 26:0 27:0 28:1 29:1 30:0 31:0 32:0 33:0 34:1 35:0 36:0 37:0 38:0 39:1 40:0 41:1 42:0 43:0 44:0 45:0 46:0 47:0 48:1 49:0 50:1 51:0 52:0 53:0 54:1 55:0 56:0 57:0 58:0 59:0 60:1 61:0 62:0 63:1 64:0 65:0 66:0 67:1 68:0 69:0 70:0 71:1 72:0 73:1 74:0 75:0 76:0 77:0 78:0 79:1 80:0 81:0 82:0 83:1 84:0 
1 1:1 2:0 3:0 4:0 5:0 6:1 7:0 8:0 9:1 10:0 11:0 12:0 13:0 14:0 15:0 16:1 17:0 18:0 19:1 20:0 21:1 22:0 23:0 24:0 25:0 26:0 27:1 28:0 29:0 30:0 31:1 32:0 33:0 34:0 35:0 36:1 37:0 38:0 39:0 40:1 41:1 42:0 43:0 44:0 45:0 46:1 47:0 48:0 49:0 50:0 51:1 52:0 53:1 54:0 55:0 56:0 57:0 58:0 59:0 60:1 61:0 62:1 63:0 64:0 65:0 66:1 67:0 68:0 69:0 70:0 71:0 72:1 73:0 74:0 75:1 76:0 77:0 78:0 79:1 80:0 81:0 82:0 83:1 84:0 
0.1023614329382647 1:1 2:0 3:0 4:0 5:0 6:0 7:0 8:1 9:0 10:1 11:0 12:0 13:0 14:0 15:1 16:0 17:1 18:0 19:0 20:0 21:0 22:0 23:1 24:0 25:1 26:0 27:0 28:0 29:0 30:0 31:1 32:0 33:0 34:0 35:0 36:1 37:1 38:0 39:0 40:0 41:1 42:0 43:0 44:0 45:1 46:0 47:0 48:0 49:0 50:1 51:0 52:0 53:1 54:0 55:0 56:0 57:0 58:0 59:0 60:1 61:0 62:0 63:1 64:0 65:1 66:0 67:0 68:0 69:0 70:0 71:1 72:0 73:0 74:0 75:1 76:0 77:0 78:0 79:0 80:1 81:0 82:0 83:0 84:1 
1 1:0 2:0 3:0 4:1 5:0 6:1 7:0 8:0 9:1 10:0 11:0 12:0 13:0 14:0 15:0 16:1 17:0 18:1 19:0 20:0 21:0 22:0 23:1 24:0 25:1 26:0 27:0 28:0 29:0 30:0 31:1 32:0 33:1 34:0 35:0 36:0 37:0 38:0 39:1 40:0 41:0 42:0 43:0 44:1 45:1 46:0 47:0 48:0 49:1 50:0 51:0 52:0 53:1 54:0 55:0 56:0 57:0 58:1 59:0 60:0 61:1 62:0 63:0 64:0 65:0 66:0 67:0 68:1 69:0 70:0 71:1 72:0 73:1 74:0 75:0 76:0 77:0 78:0 79:1 80:0 81:0 82:0 83:1 84:0 
-0.8581699416489729 1:0 2:1 3:0 4:0 5:0 6:0 7:0 8:1 9:0 10:1 11:0 12:0 13:1 14:0 15:0 16:0 17:0 18:0 19:0 20:1 21:0 22:1 23:0 24:0 25:0 26:0 27:1 28:0 29:1 30:0 31:0 32:0 33:0 34:0 35:1 36:0 37:1 38:0 39:0 40:0 41:0 42:0 43:1 44:0 45:0 46:0 47:0 48:1 49:1 50:0 51:0 52:0 53:1 54:0 55:0 56:0 57:1 58:0 59:0 60:0 61:0 62:1 63:0 64:0 65:1 66:0 67:0 68:0 69:0 70:0 71:0 72:1 73:0 74:0 75:1 76:0 77:1 78:0 79:0 80:0 81:0 82:0 83:1 84:0 
0.5813873500187132 1:0 2:1 3:0 4:0 5:0 6:1 7:0 8:0 9:0 10:0 11:0 12:1 13:1 14:0 15:0 16:0 17:0 18:1 19:0 20:0 21:1 22:0 23:0 24:0 25:0 26:1 27:0 28:0 29:0 30:0 31:1 32:0 33:1 34:0 35:0 36:0 37:0 38:0 39:0 40:1 41:0 42:0 43:0 44:1 45:0 46:0 47:0 48:1 49:1 50:0 51:0 52:0 53:0 54:1 55:0 56:0 57:0 58:0 59:0 60:1 61:0 62:0 63:1 64:0 65:0 66:1 67:0 68:0 69:0 70:1 71:0 72:0 73:1 74:0 75:0 76:0 77:1 78:0 79:0 80:0 81:1 82:0 83:0 84:0 
1 1:0 2:1 3:0 4:0 5:0 6:1 7:0 8:0 9:1 10:0 11:0 12:0 13:0 14:0 15:1 16:0 17:0 18:1 19:0 20:0 21:0 22:0 23:0 24:1 25:0 26:1 27:0 28:0 29:1 30:0 31:0 32:0 33:1 34:0 35:0 36:0 37:0 38:0 39:1 40:0 41:0 42:1 43:0 44:0 45:1 46:0 47:0 48:0 49:0 50:0 51:1 52:0 53:1 54:0 55:0 56:0 57:0 58:0 59:1 60:0 61:0 62:0 63:1 64:0 65:0 66:1 67:0 68:0 69:0 70:1 71:0 72:0 73:0 74:0 75:0 76:1 77:1 78:0 79:0 80:0 81:0 82:1 83:0 84:0 
-0.6241893820056914 1:0 2:0 3:0 4:1 5:0 6:0 7:1 8:0 9:1 10:0 11:0 12:0 13:1 14:0 15:0 16:0 17:0 18:1 19:0 20:0 21:0 22:1 23:0 24:0 25:1 26:0 27:0 28:0 29:1 30:0 31:0 32:0 33:1 34:0 35:0 36:0 37:0 38:0 39:0 40:1 41:1 42:0 43:0 44:0 45:0 46:0 47:0 48:1 49:0 50:1 51:0 52:0 53:0 54:1 55:0 56:0 57:1 58:0 59:0 60:0 61:1 62:0 63:0 64:0 65:0 66:0 67:1 68:0 69:1 70:0 71:0 72:0 73:0 74:1 75:0 76:0 77:0 78:1 79:0 80:0 81:0 82:1 83:0 84:0 
-0.8603022287231056 1:0 2:1 3:0 4:0 5:0 6:1 7:0 8:0 9:1 10:0 11:0 12:0 13:0 14:0 15:1 16:0 17:0 18:1 19:0 20:0 21:0 22:1 23:0 24:0 25:1 26:0 27:0 28:0 29:0 30:0 31:0 32:1 33:0 34:1 35:0 36:0 37:1 38:0 39:0 40:0 41:0 42:1 43:0 44:0 45:1 46:0 47:0 48:0 49:1 50:0 51:0 52:0 53:0 54:0 55:0 56:1 57:0 58:1 59:0 60:0 61:1 62:0 63:0 64:0 65:1 66:0 67:0 68:0 69:1 70:0 71:0 72:0 73:0 74:1 75:0 76:0 77:1 78:0 79:0 80:0 81:0 82:0 83:1 84:0 
0.4363937964953561 1:0 2:0 3:1 4:0 5:1 6:0 7:0 8:0 9:0 10:0 11:1 12:0 13:0 14:0 15:1 16:0 17:1 18:0 19:0 20:0 21:0 22:1 23:0 24:0 25:1 26:0 27:0 28:0 29:1 30:0 31:0 32:0 33:0 34:0 35:1 36:0 37:0 38:0 39:1 40:0 41:1 42:0 43:0 44:0 45:0 46:1 47:0 48:0 49:0 50:0 51:0 52:1 53:0 54:0 55:1 56:0 57:0 58:0 59:1 60:0 61:1 62:0 63:0 64:0 65:0 66:0 67:1 68:0 69:0 70:0 71:1 72:0 73:0 74:1 75:0 76:0 77:0 78:1 79:0 80:0 81:1 82:0 83:0 84:0 
-1 1:0 2:0 3:0 4:1 5:0 6:1 7:0 8:0 9:0 10:0 11:1 12:0 13:0 14:0 15:1 16:0 17:0 18:0 19:1 20:0 21:0 22:0 23:1 24:0 25:1 26:0 27:0 28:0 29:0 30:1 31:0 32:0 33:1 34:0 35:0 36:0 37:0 38:0 39:1 40:0 41:0 42:0 43:0 44:1 45:0 46:0 47:1 48:0 49:0 50:0 51:0 52:1 53:0 54:0 55:1 56:0 57:0 58:1 59:0 60:0 61:0 62:1 63:0 64:0 65:0 66:0 67:0 68:1 69:0 70:0 71:1 72:0 73:0 74:0 75:0 76:1 77:0 78:1 79:0 80:0 81:0 82:1 83:0 84:0 
-1 1:0 2:1 3:0 4:0 5:0 6:1 7:0 8:0 9:0 10:1 11:0 12:0 13:0 14:0 15:1 16:0 17:1 18:0 19:0 20:0 21:1 22:0 23:0 24:0 25:0 26:0 27:0 28:1 29:0 30:0 31:1 32:0 33:0 34:0 35:0 36:1 37:0 38:0 39:1 40:0 41:0 42:0 43:0 44:1 45:1 46:0 47:0 48:0 49:0 50:1 51:0 52:0 53:0 54:1 55:0 56:0 57:0 58:1 59:0 60:0 61:0 62:0 63:0 64:1 65:0 66:0 67:0 68:1 69:0 70:1 71:0 72:0 73:0 74:0 75:1 76:0 77:0 78:0 79:1 80:0 81:0 82:0 83:1 84:0 
0.279618869195964 1:1 2:0 3:0 4:0 5:0 6:0 7:0 8:1 9:0 10:0 11:0 12:1 13:0 14:0 15:0 16:1 17:0 18:1 19:0 20:0 21:1 22:0 23:0 24:0 25:0 26:1 27:0 28:0 29:0 30:1 31:0 32:0 33:0 34:1 35:0 36:0 37:0 38:0 39:1 40:0 41:1 42:0 43:0 44:0 45:1 46:0 47:0 48:0 49:0 50:0 51:0 52:1 53:0 54:0 55:1 56:0 57:0 58:0 59:0 60:1 61:0 62:0 63:1 64:0 65:0 66:0 67:0 68:1 69:1 70:0 71:0 72:0 73:0 74:1 75:0 76:0 77:0 78:1 79:0 80:0 81:0 82:1 83:0 84:0 
0.1450111935040218 1:1 2:0 3:0 4:0 5:1 6:0 7:0 8:0 9:1 10:0 11:0 12:0 13:0 14:0 15:0 16:1 17:0 18:0 19:0 20:1 21:0 22:1 23:0 24:0 25:0 26:0 27:1 28:0 29:1 30:0 31:0 32:0 33:1 34:0 35:0 36:0 37:0 38:1 39:0 40:0 41:0 42:1 43:0 44:0 45:1 46:0 47:0 48:0 49:0 50:1 51:0 52:0 53:0 54:1 55:0 56:0 57:1 58:0 59:0 60:0 61:0 62:0 63:0 64:1 65:0 66:0 67:0 68:1 69:1 70:0 71:0 72:0 73:0 74:0 75:0 76:1 77:0 78:0 79:0 80:1 81:0 82:0 83:0 84:1 
-1 1:0 2:1 3:0 4:0 5:1 6:0 7:0 8:0 9:1 10:0 11:0 12:0 13:1 14:0 15:0 16:0 17:1 18:0 19:0 20:0 21:0 22:0 23:0 24:1 25:0 26:0 27:1 28:0 29:0 30:0 31:0 32:1 33:1 34:0 35:0 36:0 37:1 38:0 39:0 40:0 41:1 42:0 43:0 44:0 45:0 46:0 47:0 48:1 49:0 50:0 51:0 52:1 53:0 54:1 55:0 56:0 57:0 58:0 59:1 60:0 61:1 62:0 63:0 64:0 65:1 66:0 67:0 68:0 69:0 70:1 71:0 72:0 73:0 74:1 75:0 76:0 77:1 78:0 79:0 80:0 81:0 82:1 83:0 84:0 
-1 1:1 2:0 3:0 4:0 5:1 6:0 7:0 8:0 9:1 10:0 11:0 12:0 13:0 14:0 15:1 16:0 17:1 18:0 19:0 20:0 21:0 22:0 23:0 24:1 25:0 26:0 27:1 28:0 29:1 30:0 31:0 32:0 33:0 34:0 35:0 36:1 37:0 38:0 39:0 40:1 41:1 42:0 43:0 44:0 45:0 46:0 47:0 48:1 49:0 50:1 51:0 52:0 53:0 54:1 55:0 56:0 57:1 58:0 59:0 60:0 61:0 62:0 63:0 64:1 65:0 66:1 67:0 68:0 69:0 70:0 71:0 72:1 73:0 74:0 75:0 76:1 77:0 78:1 79:0 80:0 81:0 82:0 83:1 84:0 
-0.3073841205218364 1:0 2:0 3:1 4:0 5:0 6:0 7:0 8:1 9:0 10:0 11:0 12:1 13:0 14:0 15:0 16:1 17:1 18:0 19:0 20:0 21:1 22:0 23:0 24:0 25:1 26:0 27:0 28:0 29:0 30:1 31:0 32:0 33:0 34:0 35:0 36:1 37:1 38:0 39:0 40:0 41:0 42:1 43:0 44:0 45:0 46:0 47:1 48:0 49:0 50:0 51:1 52:0 53:1 54:0 55:0 56:0 57:0 58:0 59:0 60:1 61:0 62:0 63:1 64:0 65:0 66:1 67:0 68:0 69:0 70:0 71:0 72:1 73:0 74:0 75:0 76:1 77:0 78:0 79:0 80:1 81:0 82:0 83:0 84:1 
0.318458773377828 1:1 2:0 3:0 4:0 5:1 6:0 7:0 8:0 9:0 10:0 11:1 12:0 13:1 14:0 15:0 16:0 17:1 18:0 19:0 20:0 21:1 22:0 23:0 24:0 25:0 26:0 27:1 28:0 29:0 30:0 31:1 32:0 33:0 34:0 35:1 36:0 37:1 38:0 39:0 40:0 41:0 42:1 43:0 44:0 45:0 46:0 47:0 48:1 49:0 50:1 51:0 52:0 53:0 54:1 55:0 56:0 57:0 58:0 59:1 60:0 61:0 62:0 63:0 64:1 65:0 66:0 67:1 68:0 69:0 70:0 71:1 72:0 73:0 74:0 75:1 76:0 77:1 78:0 79:0 80:0 81:1 82:0 83:0 84:0 
-1 1:1 2:0 3:0 4:0 5:0 6:0 7:1 8:0 9:0 10:0 11:1 12:0 13:1 14:0 15:0 16:0 17:1 18:0 19:0 20:0 21:1 22:0 23:0 24:0 25:0 26:0 27:1 28:0 29:1 30:0 31:0 32:0 33:1 34:0 35:0 36:0 37:1 38:0 39:0 40:0 41:0 42:0 43:1 44:0 45:0 46:0 47:1 48:0 49:0 50:0 51:1 52:0 53:1 54:0 55:0 56:0 57:0 58:1 59:0 60:0 61:0 62:0 63:0 64:1 65:0 66:1 67:0 68:0 69:0 70:1 71:0 72:0 73:0 74:0 75:1 76:0 77:0 78:0 79:0 80:1 81:0 82:0 83:1 84:0 
0.5491837667633693 1:1 2:0 3:0 4:0 5:1 6:0 7:0 8:0 9:0 10:1 11:0 12:0 13:0 14:1 15:0 16:0 17:0 18:0 19:0 20:1 21:0 22:1 23:0 24:0 25:1 26:0 27:0 28:0 29:0 30:0 31:0 32:1 33:0 34:0 35:1 36:0 37:1 38:0 39:0 40:0 41:1 42:0 43:0 44:0 45:0 46:1 47:0 48:0 49:0 50:0 51:0 52:1 53:0 54:0 55:1 56:0 57:0 58:0 59:1 60:0 61:0 62:0 63:1 64:0 65:1 66:0 67:0 68:0 69:0 70:0 71:1 72:0 73:0 74:0 75:0 76:1 77:0 78:0 79:1 80:0 81:0 82:1 83:0 84:0 
-1 1:0 2:0 3:0 4:1 5:0 6:0 7:1 8:0 9:1 10:0 11:0 12:0 13:1 14:0 15:0 16:0 17:0 18:1 19:0 20:0 21:0 22:1 23:0 24:0 25:0 26:0 27:0 28:1 29:0 30:1 31:0 32:0 33:1 34:0 35:0 36:0 37:0 38:0 39:0 40:1 41:0 42:0 43:1 44:0 45:1 46:0 47:0 48:0 49:1 50:0 51:0 52:0 53:0 54:1 55:0 56:0 57:0 58:0 59:0 60:1 61:0 62:0 63:1 64:0 65:0 66:0 67:1 68:0 69:0 70:0 71:1 72:0 73:1 74:0 75:0 76:0 77:0 78:0 79:1 80:0 81:0 82:0 83:0 84:1 
-0.7594671983803608 1:0 2:1 3:0 4:0 5:1 6:0 7:0 8:0 9:0 10:1 11:0 12:0 13:0 14:0 15:1 16:0 17:1 18:0 19:0 20:0 21:0 22:0 23:0 24:1 25:0 26:0 27:1 28:0 29:1 30:0 31:0 32:0 33:1 34:0 35:0 36:0 37:0 38:1 39:0 40:0 41:0 42:1 43:0 44:0 45:0 46:0 47:0 48:1 49:0 50:1 51:0 52:0 53:1 54:0 55:0 56:0 57:0 58:0 59:0 60:1 61:0 62:0 63:1 64:0 65:1 66:0 67:0 68:0 69:1 70:0 71:0 72:0 73:0 74:1 75:0 76:0 77:0 78:0 79:0 80:1 81:0 82:0 83:1 84:0 
-0.328393134476458 1:0 2:1 3:0 4:0 5:0 6:1 7:0 8:0 9:1 10:0 11:0 12:0 13:0 14:0 15:0 16:1 17:0 18:0 19:0 20:1 21:0 22:0 23:0 24:1 25:0 26:0 27:1 28:0 29:0 30:0 31:1 32:0 33:0 34:0 35:0 36:1 37:0 38:0 39:0 40:1 41:0 42:0 43:0 44:1 45:0 46:1 47:0 48:0 49:0 50:0 51:1 52:0 53:0 54:0 55:0 56:1 57:0 58:0 59:1 60:0 61:0 62:0 63:1 64:0 65:0 66:1 67:0 68:0 69:0 70:0 71:0 72:1 73:0 74:0 75:1 76:0 77:0 78:0 79:0 80:1 81:0 82:1 83:0 84:0 
1 1:1 2:0 3:0 4:0 5:0 6:1 7:0 8:0 9:0 10:1 11:0 12:0 13:1 14:0 15:0 16:0 17:0 18:1 19:0 20:0 21:0 22:1 23:0 24:0 25:0 26:1 27:0 28:0 29:1 30:0 31:0 32:0 33:0 34:0 35:0 36:1 37:0 38:0 39:0 40:1 41:0 42:0 43:0 44:1 45:0 46:0 47:1 48:0 49:0 50:0 51:1 52:0 53:0 54:0 55:0 56:1 57:0 58:0 59:0 60:1 61:0 62:0 63:0 64:1 65:0 66:1 67:0 68:0 69:0 70:0 71:1 72:0 73:0 74:0 75:0 76:1 77:0 78:0 79:1 80:0 81:0 82:0 83:1 84:0 
1 1:1 2:0 3:0 4:0 5:1 6:0 7:0 8:0 9:1 10:0 11:0 12:0 13:0 14:0 15:1 16:0 17:1 18:0 19:0 20:0 21:0 22:1 23:0 24:0 25:0 26:1 27:0 28:0 29:1 30:0 31:0 32:0 33:0 34:1 35:0 36:0 37:0 38:1 39:0 40:0 41:0 42:1 43:0 44:0 45:1 46:0 47:0 48:0 49:0 50:0 51:0 52:1 53:0 54:0 55:0 56:1 57:0 58:0 59:0 60:1 61:0 62:0 63:1 64:0 65:0 66:0 67:1 68:0 69:0 70:0 71:0 72:1 73:0 74:0 75:0 76:1 77:0 78:0 79:0 80:1 81:0 82:1 83:0 84:0 
-0.9853592915786356 1:1 2:0 3:0 4:0 5:0 6:0 7:1 8:0 9:0 10:0 11:1 12:0 13:0 14:0 15:1 16:0 17:0 18:0 19:1 20:0 21:0 22:1 23:0 24:0 25:0 26:0 27:0 28:1 29:0 30:0 31:1 32:0 33:1 34:0 35:0 36:0 37:0 38:0 39:1 40:0 41:0 42:0 43:1 44:0 45:0 46:0 47:1 48:0 49:0 50:0 51:0 52:1 53:0 54:1 55:0 56:0 57:0 58:1 59:0 60:0 61:0 62:1 63:0 64:0 65:1 66:0 67:0 68:0 69:0 70:0 71:0 72:1 73:0 74:0 75:1 76:0 77:0 78:0 79:1 80:0 81:0 82:1 83:0 84:0 
-1 1:0 2:0 3:1 4:0 5:1 6:0 7:0 8:0 9:0 10:0 11:1 12:0 13:0 14:0 15:1 16:0 17:0 18:0 19:1 20:0 21:0 22:0 23:1 24:0 25:0 26:1 27:0 28:0 29:0 30:0 31:0 32:1 33:0 34:0 35:1 36:0 37:1 38:0 39:0 40:0 41:0 42:0 43:1 44:0 45:0 46:0 47:1 48:0 49:0 50:0 51:1 52:0 53:0 54:0 55:0 56:1 57:0 58:1 59:0 60:0 61:0 62:1 63:0 64:0 65:0 66:1 67:0 68:0 69:1 70:0 71:0 72:0 73:0 74:0 75:0 76:1 77:0 78:0 79:1 80:0 81:0 82:0 83:1 84:0 
-1 1:0 2:0 3:1 4:0 5:0 6:0 7:1 8:0 9:0 10:0 11:1 12:0 13:1 14:0 15:0 16:0 17:0 18:0 19:1 20:0 21:0 22:0 23:1 24:0 25:0 26:0 27:1 28:0 29:0 30:0 31:1 32:0 33:0 34:1 35:0 36:0 37:0 38:0 39:0 40:1 41:0 42:0 43:1 44:0 45:1 46:0 47:0 48:0 49:0 50:0 51:1 52:0 53:0 54:0 55:1 56:0 57:0 58:0 59:1 60:0 61:0 62:0 63:0 64:1 65:0 66:1 67:0 68:0 69:0 70:1 71:0 72:0 73:0 74:1 75:0 76:0 77:1 78:0 79:0 80:0 81:0 82:0 83:0 84:1 
-1 1:0 2:0 3:0 4:1 5:0 6:0 7:1 8:0 9:0 10:0 11:1 12:0 13:0 14:1 15:0 16:0 17:0 18:1 19:0 20:0 21:1 22:0 23:0 24:0 25:0 26:0 27:1 28:0 29:0 30:0 31:0 32:1 33:0 34:0 35:1 36:0 37:0 38:0 39:1 40:0 41:0 42:1 43:0 44:0 45:1 46:0 47:0 48:0 49:0 50:1 51:0 52:0 53:0 54:0 55:0 56:1 57:0 58:0 59:1 60:0 61:1 62:0 63:0 64:0 65:1 66:0 67:0 68:0 69:0 70:0 71:1 72:0 73:0 74:1 75:0 76:0 77:0 78:0 79:0 80:1 81:0 82:0 83:0 84:1 
-1 1:0 2:0 3:0 4:1 5:0 6:1 7:0 8:0 9:0 10:0 11:1 12:0 13:0 14:0 15:1 16:0 17:0 18:0 19:1 20:0 21:0 22:1 23:0 24:0 25:0 26:1 27:0 28:0 29:0 30:1 31:0 32:0 33:0 34:0 35:0 36:1 37:0 38:0 39:1 40:0 41:0 42:0 43:1 44:0 45:0 46:1 47:0 48:0 49:0 50:1 51:0 52:0 53:1 54:0 55:0 56:0 57:0 58:0 59:1 60:0 61:0 62:0 63:0 64:1 65:0 66:0 67:1 68:0 69:0 70:0 71:1 72:0 73:0 74:1 75:0 76:0 77:1 78:0 79:0 80:0 81:0 82:1 83:0 84:0 
-1 1:0 2:0 3:1 4:0 5:0 6:1 7:0 8:0 9:0 10:1 11:0 12:0 13:0 14:0 15:1 16:0 17:0 18:0 19:1 20:0 21:0 22:0 23:0 24:1 25:0 26:1 27:0 28:0 29:0 30:0 31:1 32:0 33:0 34:0 35:1 36:0 37:0 38:0 39:1 40:0 41:0 42:1 43:0 44:0 45:0 46:1 47:0 48:0 49:0 50:1 51:0 52:0 53:0 54:0 55:0 56:1 57:0 58:0 59:1 60:0 61:0 62:0 63:1 64:0 65:0 66:1 67:0 68:0 69:0 70:1 71:0 72:0 73:1 74:0 75:0 76:0 77:0 78:0 79:1 80:0 81:0 82:0 83:0 84:1 
-1 1:0 2:1 3:0 4:0 5:1 6:0 7:0 8:0 9:0 10:0 11:1 12:0 13:0 14:0 15:1 16:0 17:0 18:0 19:1 20:0 21:0 22:1 23:0 24:0 25:0 26:1 27:0 28:0 29:0 30:0 31:1 32:0 33:1 34:0 35:0 36:0 37:1 38:0 39:0 40:0 41:0 42:0 43:1 44:0 45:0 46:1 47:0 48:0 49:0 50:1 51:0 52:0 53:0 54:0 55:1 56:0 57:0 58:0 59:1 60:0 61:0 62:0 63:0 64:1 65:0 66:1 67:0 68:0 69:0 70:0 71:1 72:0 73:0 74:0 75:1 76:0 77:0 78:0 79:1 80:0 81:0 82:1 83:0 84:0 
-1 1:0 2:0 3:1 4:0 5:0 6:0 7:1 8:0 9:0 10:0 11:1 12:0 13:0 14:1 15:0 16:0 17:0 18:1 19:0 20:0 21:0 22:1 23:0 24:0 25:1 26:0 27:0 28:0 29:0 30:0 31:1 32:0 33:0 34:1 35:0 36:0 37:0 38:0 39:1 40:0 41:0 42:0 43:1 44:0 45:0 46:1 47:0 48:0 49:1 50:0 51:0 52:0 53:0 54:0 55:1 56:0 57:0 58:0 59:1 60:0 61:0 62:0 63:1 64:0 65:0 66:1 67:0 68:0 69:0 70:1 71:0 72:0 73:0 74:0 75:1 76:0 77:1 78:0 79:0 80:0 81:1 82:0 83:0 84:0 
-0.6411333809871897 1:0 2:0 3:1 4:0 5:1 6:0 7:0 8:0 9:0 10:0 11:1 12:0 13:0 14:0 15:0 16:1 17:1 18:0 19:0 20:0 21:0 22:0 23:0 24:1 25:0 26:0 27:1 28:0 29:0 30:1 31:0 32:0 33:1 34:0 35:0 36:0 37:0 38:0 39:1 40:0 41:0 42:1 43:0 44:0 45:0 46:0 47:0 48:1 49:0 50:1 51:0 52:0 53:0 54:0 55:1 56:0 57:0 58:0 59:1 60:0 61:0 62:0 63:1 64:0 65:0 66:1 67:0 68:0 69:0 70:1 71:0 72:0 73:0 74:1 75:0 76:0 77:0 78:0 79:1 80:0 81:0 82:0 83:0 84:1 
0.2136509604450341 1:0 2:0 3:1 4:0 5:0 6:0 7:1 8:0 9:1 10:0 11:0 12:0 13:0 14:0 15:1 16:0 17:0 18:0 19:0 20:1 21:1 22:0 23:0 24:0 25:0 26:0 27:0 28:1 29:0 30:0 31:1 32:0 33:0 34:1 35:0 36:0 37:1 38:0 39:0 40:0 41:0 42:0 43:1 44:0 45:0 46:1 47:0 48:0 49:0 50:0 51:0 52:1 53:0 54:1 55:0 56:0 57:0 58:0 59:1 60:0 61:0 62:0 63:1 64:0 65:0 66:0 67:1 68:0 69:0 70:1 71:0 72:0 73:0 74:1 75:0 76:0 77:0 78:1 79:0 80:0 81:0 82:0 83:1 84:0 
-1 1:1 2:0 3:0 4:0 5:0 6:0 7:1 8:0 9:1 10:0 11:0 12:0 13:1 14:0 15:0 16:0 17:0 18:1 19:0 20:0 21:0 22:0 23:0 24:1 25:1 26:0 27:0 28:0 29:0 30:1 31:0 32:0 33:0 34:0 35:1 36:0 37:1 38:0 39:0 40:0 41:0 42:0 43:1 44:0 45:0 46:0 47:1 48:0 49:1 50:0 51:0 52:0 53:0 54:0 55:1 56:0 57:0 58:0 59:0 60:1 61:1 62:0 63:0 64:0 65:0 66:0 67:0 68:1 69:0 70:0 71:1 72:0 73:0 74:1 75:0 76:0 77:1 78:0 79:0 80:0 81:0 82:0 83:1 84:0 
-1 1:0 2:0 3:0 4:1 5:0 6:0 7:0 8:1 9:0 10:0 11:1 12:0 13:0 14:0 15:1 16:0 17:1 18:0 19:0 20:0 21:0 22:0 23:1 24:0 25:1 26:0 27:0 28:0 29:1 30:0 31:0 32:0 33:0 34:1 35:0 36:0 37:0 38:0 39:0 40:1 41:1 42:0 43:0 44:0 45:0 46:1 47:0 48:0 49:0 50:0 51:1 52:0 53:1 54:0 55:0 56:0 57:0 58:0 59:1 60:0 61:0 62:0 63:1 64:0 65:1 66:0 67:0 68:0 69:0 70:0 71:1 72:0 73:0 74:0 75:0 76:1 77:1 78:0 79:0 80:0 81:0 82:0 83:0 84:1 
-1 1:0 2:1 3:0 4:0 5:0 6:1 7:0 8:0 9:0 10:0 11:1 12:0 13:0 14:1 15:0 16:0 17:0 18:1 19:0 20:0 21:0 22:0 23:0 24:1 25:0 26:0 27:1 28:0 29:0 30:1 31:0 32:0 33:0 34:0 35:0 36:1 37:0 38:1 39:0 40:0 41:0 42:0 43:0 44:1 45:0 46:0 47:0 48:1 49:0 50:0 51:1 52:0 53:0 54:0 55:1 56:0 57:1 58:0 59:0 60:0 61:0 62:0 63:1 64:0 65:1 66:0 67:0 68:0 69:1 70:0 71:0 72:0 73:0 74:1 75:0 76:0 77:0 78:0 79:0 80:1 81:1 82:0 83:0 84:0 
-1 1:0 2:1 3:0 4:0 5:1 6:0 7:0 8:0 9:1 10:0 11:0 12:0 13:0 14:1 15:0 16:0 17:0 18:0 19:1 20:0 21:1 22:0 23:0 24:0 25:0 26:0 27:1 28:0 29:0 30:0 31:1 32:0 33:1 34:0 35:0 36:0 37:0 38:0 39:1 40:0 41:0 42:0 43:1 44:0 45:0 46:1 47:0 48:0 49:0 50:0 51:1 52:0 53:0 54:0 55:1 56:0 57:0 58:0 59:1 60:0 61:0 62:1 63:0 64:0 65:0 66:1 67:0 68:0 69:0 70:0 71:1 72:0 73:0 74:1 75:0 76:0 77:0 78:1 79:0 80:0 81:0 82:0 83:0 84:1 
-1 1:0 2:1 3:0 4:0 5:0 6:1 7:0 8:0 9:0 10:0 11:0 12:1 13:1 14:0 15:0 16:0 17:1 18:0 19:0 20:0 21:0 22:1 23:0 24:0 25:0 26:1 27:0 28:0 29:0 30:1 31:0 32:0 33:0 34:1 35:0 36:0 37:0 38:0 39:1 40:0 41:1 42:0 43:0 44:0 45:0 46:0 47:1 48:0 49:0 50:0 51:0 52:1 53:0 54:1 55:0 56:0 57:0 58:0 59:0 60:1 61:0 62:0 63:1 64:0 65:0 66:1 67:0 68:0 69:1 70:0 71:0 72:0 73:0 74:1 75:0 76:0 77:0 78:0 79:0 80:1 81:0 82:1 83:0 84:0 
-0.5076466962722919 1:0 2:1 3:0 4:0 5:1 6:0 7:0 8:0 9:1 10:0 11:0 12:0 13:0 14:0 15:1 16:0 17:0 18:0 19:0 20:1 21:0 22:0 23:1 24:0 25:0 26:1 27:0 28:0 29:0 30:1 31:0 32:0 33:0 34:0 35:0 36:1 37:0 38:0 39:1 40:0 41:0 42:1 43:0 44:0 45:0 46:0 47:0 48:1 49:0 50:0 51:1 52:0 53:1 54:0 55:0 56:0 57:0 58:0 59:0 60:1 61:0 62:1 63:0 64:0 65:0 66:1 67:0 68:0 69:1 70:0 71:0 72:0 73:0 74:1 75:0 76:0 77:0 78:1 79:0 80:0 81:0 82:1 83:0 84:0 
-0.04156557257670362 1:0 2:1 3:0 4:0 5:0 6:0 7:1 8:0 9:1 10:0 11:0 12:0 13:0 14:1 15:0 16:0 17:1 18:0 19:0 20:0 21:0 22:1 23:0 24:0 25:0 26:0 27:1 28:0 29:0 30:0 31:0 32:1 33:1 34:0 35:0 36:0 37:0 38:1 39:0 40:0 41:0 42:0 43:0 44:1 45:0 46:0 47:1 48:0 49:0 50:1 51:0 52:0 53:0 54:0 55:0 56:1 57:0 58:0 59:1 60:0 61:1 62:0 63:0 64:0 65:0 66:1 67:0 68:0 69:0 70:1 71:0 72:0 73:1 74:0 75:0 76:0 77:0 78:0 79:0 80:1 81:0 82:1 83:0 84:0 
0.0557487265060193 1:0 2:0 3:0 4:1 5:0 6:1 7:0 8:0 9:0 10:0 11:0 12:1 13:0 14:0 15:1 16:0 17:0 18:1 19:0 20:0 21:0 22:0 23:1 24:0 25:0 26:0 27:0 28:1 29:0 30:1 31:0 32:0 33:1 34:0 35:0 36:0 37:1 38:0 39:0 40:0 41:0 42:1 43:0 44:0 45:0 46:0 47:1 48:0 49:0 50:0 51:0 52:1 53:0 54:0 55:1 56:0 57:0 58:1 59:0 60:0 61:0 62:0 63:0 64:1 65:0 66:1 67:0 68:0 69:1 70:0 71:0 72:0 73:1 74:0 75:0 76:0 77:0 78:0 79:1 80:0 81:1 82:0 83:0 84:0 
1 1:1 2:0 3:0 4:0 5:1 6:0 7:0 8:0 9:0 10:0 11:0 12:1 13:0 14:0 15:1 16:0 17:0 18:0 19:1 20:0 21:0 22:1 23:0 24:0 25:0 26:0 27:1 28:0 29:1 30:0 31:0 32:0 33:0 34:0 35:1 36:0 37:1 38:0 39:0 40:0 41:0 42:0 43:0 44:1 45:0 46:1 47:0 48:0 49:0 50:0 51:0 52:1 53:0 54:0 55:1 56:0 57:0 58:1 59:0 60:0 61:0 62:0 63:1 64:0 65:0 66:0 67:0 68:1 69:0 70:1 71:0 72:0 73:1 74:0 75:0 76:0 77:1 78:0 79:0 80:0 81:0 82:1 83:0 84:0 
-0.9435014983851262 1:1 2:0 3:0 4:0 5:0 6:1 7:0 8:0 9:0 10:0 11:1 12:0 13:0 14:0 15:0 16:1 17:0 18:0 19:1 20:0 21:0 22:0 23:1 24:0 25:0 26:0 27:1 28:0 29:0 30:1 31:0 32:0 33:0 34:0 35:1 36:0 37:0 38:1 39:0 40:0 41:0 42:1 43:0 44:0 45:1 46:0 47:0 48:0 49:1 50:0 51:0 52:0 53:0 54:0 55:0 56:1 57:0 58:0 59:1 60:0 61:0 62:0 63:1 64:0 65:0 66:1 67:0 68:0 69:0 70:0 71:1 72:0 73:1 74:0 75:0 76:0 77:0 78:0 79:1 80:0 81:1 82:0 83:0 84:0 
-0.6535883352166132 1:1 2:0 3:0 4:0 5:0 6:1 7:0 8:0 9:0 10:1 11:0 12:0 13:0 14:1 15:0 16:0 17:0 18:0 19:1 20:0 21:1 22:0 23:0 24:0 25:1 26:0 27:0 28:0 29:0 30:1 31:0 32:0 33:0 34:0 35:1 36:0 37:0 38:0 39:0 40:1 41:0 42:0 43:1 44:0 45:0 46:0 47:1 48:0 49:0 50:0 51:1 52:0 53:0 54:1 55:0 56:0 57:0 58:0 59:1 60:0 61:0 62:1 63:0 64:0 65:0 66:1 67:0 68:0 69:1 70:0 71:0 72:0 73:1 74:0 75:0 76:0 77:0 78:0 79:0 80:1 81:0 82:0 83:1 84:0 
-1 1:1 2:0 3:0 4:0 5:0 6:0 7:1 8:0 9:1 10:0 11:0 12:0 13:0 14:0 15:0 16:1 17:0 18:1 19:0 20:0 21:0 22:0 23:0 24:1 25:0 26:0 27:0 28:1 29:0 30:1 31:0 32:0 33:0 34:1 35:0 36:0 37:1 38:0 39:0 40:0 41:0 42:1 43:0 44:0 45:0 46:1 47:0 48:0 49:0 50:1 51:0 52:0 53:0 54:0 55:1 56:0 57:1 58:0 59:0 60:0 61:1 62:0 63:0 64:0 65:0 66:1 67:0 68:0 69:0 70:0 71:1 72:0 73:0 74:0 75:0 76:1 77:0 78:0 79:1 80:0 81:0 82:0 83:1 84:0 
-0.5963969641502087 1:0 2:1 3:0 4:0 5:0 6:1 7:0 8:0 9:0 10:1 11:0 12:0 13:0 14:1 15:0 16:0 17:1 18:0 19:0 20:0 21:0 22:1 23:0 24:0 25:0 26:1 27:0 28:0 29:0 30:1 31:0 32:0 33:1 34:0 35:0 36:0 37:1 38:0 39:0 40:0 41:0 42:0 43:1 44:0 45:0 46:0 47:1 48:0 49:0 50:0 51:1 52:0 53:0 54:1 55:0 56:0 57:0 58:0 59:0 60:1 61:1 62:0 63:0 64:0 65:0 66:1 67:0 68:0 69:0 70:0 71:0 72:1 73:0 74:0 75:0 76:1 77:0 78:1 79:0 80:0 81:0 82:1 83:0 84:0 
-1 1:0 2:1 3:0 4:0 5:0 6:0 7:0 8:1 9:0 10:0 11:1 12:0 13:0 14:1 15:0 16:0 17:0 18:1 19:0 20:0 21:0 22:0 23:0 24:1 25:0 26:1 27:0 28:0 29:0 30:1 31:0 32:0 33:0 34:1 35:0 36:0 37:0 38:1 39:0 40:0 41:1 42:0 43:0 44:0 45:0 46:1 47:0 48:0 49:0 50:1 51:0 52:0 53:0 54:1 55:0 56:0 57:1 58:0 59:0 60:0 61:1 62:0 63:0 64:0 65:0 66:0 67:1 68:0 69:0 70:0 71:1 72:0 73:0 74:0 75:1 76:0 77:0 78:1 79:0 80:0 81:0 82:0 83:0 84:1 
-1 1:0 2:0 3:0 4:1 5:0 6:0 7:1 8:0 9:0 10:1 11:0 12:0 13:0 14:0 15:0 16:1 17:0 18:0 19:1 20:0 21:0 22:0 23:1 24:0 25:0 26:0 27:1 28:0 29:0 30:0 31:1 32:0 33:1 34:0 35:0 36:0 37:1 38:0 39:0 40:0 41:0 42:0 43:1 44:0 45:0 46:0 47:1 48:0 49:1 50:0 51:0 52:0 53:0 54:1 55:0 56:0 57:0 58:0 59:0 60:1 61:0 62:0 63:0 64:1 65:0 66:1 67:0 68:0 69:0 70:1 71:0 72:0 73:0 74:1 75:0 76:0 77:0 78:0 79:0 80:1 81:0 82:0 83:1 84:0 
-1 1:0 2:1 3:0 4:0 5:0 6:0 7:0 8:1 9:0 10:0 11:1 12:0 13:0 14:1 15:0 16:0 17:0 18:0 19:0 20:1 21:0 22:0 23:1 24:0 25:0 26:0 27:1 28:0 29:0 30:0 31:1 32:0 33:0 34:0 35:1 36:0 37:1 38:0 39:0 40:0 41:1 42:0 43:0 44:0 45:0 46:0 47:1 48:0 49:0 50:0 51:1 52:0 53:1 54:0 55:0 56:0 57:0 58:1 59:0 60:0 61:0 62:0 63:0 64:1 65:0 66:0 67:0 68:1 69:0 70:1 71:0 72:0 73:0 74:1 75:0 76:0 77:0 78:1 79:0 80:0 81:0 82:0 83:0 84:1 
-1 1:0 2:1 3:0 4:0 5:1 6:0 7:0 8:0 9:0 10:0 11:0 12:1 13:0 14:0 15:1 16:0 17:1 18:0 19:0 20:0 21:1 22:0 23:0 24:0 25:1 26:0 27:0 28:0 29:0 30:1 31:0 32:0 33:0 34:0 35:0 36:1 37:0 38:1 39:0 40:0 41:0 42:1 43:0 44:0 45:0 46:0 47:0 48:1 49:0 50:0 51:1 52:0 53:0 54:1 55:0 56:0 57:0 58:0 59:0 60:1 61:0 62:0 63:1 64:0 65:0 66:0 67:1 68:0 69:0 70:0 71:1 72:0 73:0 74:0 75:1 76:0 77:1 78:0 79:0 80:0 81:1 82:0 83:0 84:0 
-1 1:0 2:0 3:0 4:1 5:0 6:0 7:1 8:0 9:1 10:0 11:0 12:0 13:0 14:0 15:1 16:0 17:0 18:0 19:1 20:0 21:0 22:0 23:1 24:0 25:0 26:0 27:1 28:0 29:1 30:0 31:0 32:0 33:0 34:1 35:0 36:0 37:0 38:1 39:0 40:0 41:0 42:1 43:0 44:0 45:0 46:1 47:0 48:0 49:1 50:0 51:0 52:0 53:0 54:0 55:0 56:1 57:1 58:0 59:0 60:0 61:0 62:0 63:0 64:1 65:0 66:0 67:1 68:0 69:0 70:1 71:0 72:0 73:0 74:0 75:0 76:1 77:0 78:0 79:1 80:0 81:0 82:0 83:1 84:0 
-1 1:0 2:0 3:1 4:0 5:0 6:1 7:0 8:0 9:0 10:1 11:0 12:0 13:0 14:1 15:0 16:0 17:0 18:0 19:0 20:1 21:0 22:0 23:1 24:0 25:1 26:0 27:0 28:0 29:0 30:0 31:1 32:0 33:0 34:0 35:1 36:0 37:0 38:0 39:1 40:0 41:0 42:0 43:1 44:0 45:1 46:0 47:0 48:0 49:0 50:1 51:0 52:0 53:0 54:1 55:0 56:0 57:0 58:1 59:0 60:0 61:0 62:1 63:0 64:0 65:1 66:0 67:0 68:0 69:0 70:0 71:0 72:1 73:1 74:0 75:0 76:0 77:0 78:0 79:0 80:1 81:0 82:0 83:1 84:0 
-1 1:0 2:0 3:1 4:0 5:0 6:0 7:1 8:0 9:0 10:1 11:0 12:0 13:0 14:1 15:0 16:0 17:0 18:1 19:0 20:0 21:0 22:0 23:0 24:1 25:0 26:0 27:1 28:0 29:1 30:0 31:0 32:0 33:0 34:0 35:1 36:0 37:0 38:0 39:1 40:0 41:0 42:0 43:1 44:0 45:0 46:0 47:1 48:0 49:1 50:0 51:0 52:0 53:0 54:1 55:0 56:0 57:0 58:1 59:0 60:0 61:0 62:1 63:0 64:0 65:0 66:1 67:0 68:0 69:1 70:0 71:0 72:0 73:0 74:0 75:0 76:1 77:1 78:0 79:0 80:0 81:0 82:0 83:0 84:1 
-1 1:0 2:0 3:1 4:0 5:0 6:0 7:1 8:0 9:0 10:0 11:0 12:1 13:0 14:1 15:0 16:0 17:1 18:0 19:0 20:0 21:0 22:1 23:0 24:0 25:0 26:1 27:0 28:0 29:1 30:0 31:0 32:0 33:0 34:0 35:0 36:1 37:0 38:1 39:0 40:0 41:0 42:0 43:1 44:0 45:1 46:0 47:0 48:0 49:0 50:0 51:1 52:0 53:0 54:0 55:1 56:0 57:0 58:0 59:1 60:0 61:0 62:1 63:0 64:0 65:0 66:1 67:0 68:0 69:0 70:1 71:0 72:0 73:0 74:0 75:0 76:1 77:0 78:0 79:1 80:0 81:1 82:0 83:0 84:0 
-1 1:0 2:0 3:0 4:1 5:0 6:0 7:0 8:1 9:0 10:1 11:0 12:0 13:0 14:1 15:0 16:0 17:0 18:1 19:0 20:0 21:1 22:0 23:0 24:0 25:1 26:0 27:0 28:0 29:0 30:1 31:0 32:0 33:0 34:0 35:1 36:0 37:1 38:0 39:0 40:0 41:0 42:0 43:1 44:0 45:0 46:0 47:1 48:0 49:1 50:0 51:0 52:0 53:0 54:0 55:1 56:0 57:0 58:0 59:1 60:0 61:1 62:0 63:0 64:0 65:0 66:1 67:0 68:0 69:0 70:1 71:0 72:0 73:0 74:0 75:0 76:1 77:0 78:1 79:0 80:0 81:1 82:0 83:0 84:0 
-0.5300037608947959 1:0 2:0 3:0 4:1 5:0 6:0 7:0 8:1 9:0 10:0 11:0 12:1 13:0 14:1 15:0 16:0 17:0 18:1 19:0 20:0 21:0 22:1 23:0 24:0 25:1 26:0 27:0 28:0 29:1 30:0 31:0 32:0 33:0 34:1 35:0 36:0 37:0 38:0 39:1 40:0 41:1 42:0 43:0 44:0 45:0 46:0 47:1 48:0 49:0 50:0 51:1 52:0 53:1 54:0 55:0 56:0 57:0 58:0 59:1 60:0 61:0 62:0 63:1 64:0 65:1 66:0 67:0 68:0 69:0 70:1 71:0 72:0 73:0 74:1 75:0 76:0 77:0 78:0 79:0 80:1 81:0 82:1 83:0 84:0 
-0.4979426239185963 1:0 2:1 3:0 4:0 5:0 6:0 7:0 8:1 9:0 10:0 11:0 12:1 13:0 14:0 15:0 16:1 17:0 18:1 19:0 20:0 21:0 22:1 23:0 24:0 25:0 26:1 27:0 28:0 29:1 30:0 31:0 32:0 33:1 34:0 35:0 36:0 37:0 38:1 39:0 40:0 41:0 42:0 43:1 44:0 45:1 46:0 47:0 48:0 49:0 50:0 51:1 52:0 53:0 54:0 55:1 56:0 57:1 58:0 59:0 60:0 61:0 62:0 63:1 64:0 65:0 66:0 67:1 68:0 69:1 70:0 71:0 72:0 73:0 74:1 75:0 76:0 77:0 78:1 79:0 80:0 81:0 82:0 83:0 84:1 
-1 1:0 2:0 3:1 4:0 5:0 6:0 7:0 8:1 9:0 10:1 11:0 12:0 13:0 14:0 15:0 16:1 17:0 18:0 19:0 20:1 21:0 22:0 23:0 24:1 25:0 26:1 27:0 28:0 29:0 30:1 31:0 32:0 33:0 34:1 35:0 36:0 37:1 38:0 39:0 40:0 41:1 42:0 43:0 44:0 45:0 46:1 47:0 48:0 49:0 50:0 51:1 52:0 53:1 54:0 55:0 56:0 57:0 58:0 59:1 60:0 61:0 62:0 63:1 64:0 65:1 66:0 67:0 68:0 69:0 70:0 71:1 72:0 73:0 74:0 75:1 76:0 77:1 78:0 79:0 80:0 81:0 82:1 83:0 84:0 
-1 1:1 2:0 3:0 4:0 5:0 6:0 7:0 8:1 9:0 10:0 11:1 12:0 13:0 14:0 15:1 16:0 17:0 18:1 19:0 20:0 21:1 22:0 23:0 24:0 25:0 26:0 27:0 28:1 29:0 30:1 31:0 32:0 33:1 34:0 35:0 36:0 37:1 38:0 39:0 40:0 41:0 42:0 43:1 44:0 45:0 46:0 47:1 48:0 49:0 50:0 51:0 52:1 53:0 54:1 55:0 56:0 57:0 58:0 59:0 60:1 61:0 62:0 63:0 64:1 65:0 66:0 67:0 68:1 69:0 70:1 71:0 72:0 73:0 74:1 75:0 76:0 77:0 78:1 79:0 80:0 81:1 82:0 83:0 84:0 
-1 1:1 2:0 3:0 4:0 5:0 6:1 7:0 8:0 9:0 10:1 11:0 12:0 13:0 14:1 15:0 16:0 17:1 18:0 19:0 20:0 21:0 22:1 23:0 24:0 25:0 26:1 27:0 28:0 29:0 30:1 31:0 32:0 33:0 34:0 35:1 36:0 37:1 38:0 39:0 40:0 41:0 42:0 43:0 44:1 45:0 46:0 47:1 48:0 49:0 50:0 51:1 52:0 53:0 54:1 55:0 56:0 57:1 58:0 59:0 60:0 61:0 62:0 63:0 64:1 65:0 66:1 67:0 68:0 69:1 70:0 71:0 72:0 73:1 74:0 75:0 76:0 77:0 78:0 79:1 80:0 81:0 82:0 83:1 84:0 
-0.5915484709600382 1:0 2:1 3:0 4:0 5:1 6:0 7:0 8:0 9:0 10:0 11:1 12:0 13:1 14:0 15:0 16:0 17:0 18:1 19:0 20:0 21:0 22:1 23:0 24:0 25:0 26:1 27:0 28:0 29:1 30:0 31:0 32:0 33:0 34:1 35:0 36:0 37:0 38:1 39:0 40:0 41:0 42:1 43:0 44:0 45:0 46:0 47:1 48:0 49:1 50:0 51:0 52:0 53:0 54:0 55:0 56:1 57:0 58:0 59:1 60:0 61:0 62:0 63:1 64:0 65:0 66:1 67:0 68:0 69:1 70:0 71:0 72:0 73:0 74:0 75:0 76:1 77:0 78:1 79:0 80:0 81:1 82:0 83:0 84:0 
1 1:0 2:0 3:1 4:0 5:1 6:0 7:0 8:0 9:0 10:0 11:1 12:0 13:0 14:0 15:1 16:0 17:0 18:0 19:0 20:1 21:0 22:0 23:1 24:0 25:1 26:0 27:0 28:0 29:0 30:1 31:0 32:0 33:0 34:0 35:1 36:0 37:1 38:0 39:0 40:0 41:0 42:1 43:0 44:0 45:1 46:0 47:0 48:0 49:0 50:1 51:0 52:0 53:0 54:0 55:0 56:1 57:0 58:0 59:1 60:0 61:1 62:0 63:0 64:0 65:0 66:1 67:0 68:0 69:0 70:1 71:0 72:0 73:0 74:0 75:1 76:0 77:0 78:1 79:0 80:0 81:1 82:0 83:0 84:0 
0.107504014974417 1:0 2:1 3:0 4:0 5:0 6:1 7:0 8:0 9:0 10:0 11:1 12:0 13:0 14:0 15:1 16:0 17:1 18:0 19:0 20:0 21:0 22:0 23:1 24:0 25:0 26:1 27:0 28:0 29:0 30:0 31:0 32:1 33:0 34:0 35:1 36:0 37:0 38:0 39:0 40:1 41:0 42:0 43:0 44:1 45:0 46:1 47:0 48:0 49:1 50:0 51:0 52:0 53:0 54:0 55:1 56:0 57:1 58:0 59:0 60:0 61:1 62:0 63:0 64:0 65:1 66:0 67:0 68:0 69:0 70:0 71:1 72:0 73:1 74:0 75:0 76:0 77:1 78:0 79:0 80:0 81:0 82:0 83:0 84:1 
1 1:0 2:0 3:1 4:0 5:1 6:0 7:0 8:0 9:0 10:1 11:0 12:0 13:1 14:0 15:0 16:0 17:0 18:1 19:0 20:0 21:1 22:0 23:0 24:0 25:0 26:0 27:1 28:0 29:1 30:0 31:0 32:0 33:1 34:0 35:0 36:0 37:0 38:0 39:0 40:1 41:0 42:1 43:0 44:0 45:0 46:1 47:0 48:0 49:0 50:0 51:1 52:0 53:0 54:0 55:1 56:0 57:1 58:0 59:0 60:0 61:0 62:0 63:1 64:0 65:0 66:1 67:0 68:0 69:0 70:0 71:0 72:1 73:0 74:0 75:1 76:0 77:0 78:0 79:0 80:1 81:0 82:0 83:0 84:1 
1 1:0 2:0 3:0 4:1 5:0 6:0 7:1 8:0 9:1 10:0 11:0 12:0 13:0 14:1 15:0 16:0 17:1 18:0 19:0 20:0 21:0 22:1 23:0 24:0 25:1 26:0 27:0 28:0 29:0 30:0 31:1 32:0 33:1 34:0 35:0 36:0 37:1 38:0 39:0 40:0 41:0 42:0 43:0 44:1 45:0 46:1 47:0 48:0 49:0 50:1 51:0 52:0 53:0 54:0 55:1 56:0 57:0 58:0 59:1 60:0 61:1 62:0 63:0 64:0 65:0 66:0 67:1 68:0 69:0 70:1 71:0 72:0 73:0 74:0 75:0 76:1 77:0 78:0 79:1 80:0 81:0 82:0 83:0 84:1 
1 1:0 2:0 3:0 4:1 5:0 6:0 7:1 8:0 9:0 10:1 11:0 12:0 13:0 14:0 15:0 16:1 17:0 18:0 19:1 20:0 21:1 22:0 23:0 24:0 25:0 26:1 27:0 28:0 29:1 30:0 31:0 32:0 33:0 34:1 35:0 36:0 37:1 38:0 39:0 40:0 41:0 42:0 43:1 44:0 45:1 46:0 47:0 48:0 49:1 50:0 51:0 52:0 53:0 54:0 55:0 56:1 57:0 58:1 59:0 60:0 61:0 62:1 63:0 64:0 65:0 66:0 67:1 68:0 69:0 70:0 71:1 72:0 73:1 74:0 75:0 76:0 77:0 78:0 79:1 80:0 81:0 82:1 83:0 84:0 
1 1:0 2:0 3:1 4:0 5:0 6:0 7:1 8:0 9:1 10:0 11:0 12:0 13:0 14:0 15:0 16:1 17:0 18:0 19:1 20:0 21:0 22:0 23:1 24:0 25:1 26:0 27:0 28:0 29:0 30:1 31:0 32:0 33:0 34:1 35:0 36:0 37:0 38:0 39:0 40:1 41:0 42:1 43:0 44:0 45:0 46:0 47:1 48:0 49:0 50:1 51:0 52:0 53:0 54:0 55:0 56:1 57:0 58:0 59:1 60:0 61:1 62:0 63:0 64:0 65:0 66:1 67:0 68:0 69:0 70:1 71:0 72:0 73:0 74:0 75:0 76:1 77:0 78:0 79:1 80:0 81:0 82:1 83:0 84:0 
1 1:0 2:0 3:0 4:1 5:0 6:0 7:1 8:0 9:0 10:1 11:0 12:0 13:0 14:0 15:1 16:0 17:0 18:0 19:1 20:0 21:1 22:0 23:0 24:0 25:0 26:0 27:0 28:1 29:0 30:0 31:1 32:0 33:0 34:0 35:1 36:0 37:1 38:0 39:0 40:0 41:0 42:1 43:0 44:0 45:0 46:1 47:0 48:0 49:0 50:0 51:0 52:1 53:0 54:1 55:0 56:0 57:0 58:0 59:1 60:0 61:0 62:1 63:0 64:0 65:0 66:0 67:0 68:1 69:0 70:0 71:1 72:0 73:1 74:0 75:0 76:0 77:0 78:1 79:0 80:0 81:0 82:1 83:0 84:0 
-0.1813431994762171 1:0 2:0 3:0 4:1 5:0 6:1 7:0 8:0 9:0 10:1 11:0 12:0 13:0 14:0 15:0 16:1 17:0 18:0 19:1 20:0 21:0 22:0 23:1 24:0 25:1 26:0 27:0 28:0 29:0 30:0 31:1 32:0 33:0 34:0 35:1 36:0 37:0 38:1 39:0 40:0 41:0 42:1 43:0 44:0 45:0 46:1 47:0 48:0 49:0 50:0 51:0 52:1 53:0 54:1 55:0 56:0 57:1 58:0 59:0 60:0 61:1 62:0 63:0 64:0 65:0 66:0 67:0 68:1 69:0 70:0 71:1 72:0 73:0 74:0 75:0 76:1 77:0 78:0 79:1 80:0 81:0 82:1 83:0 84:0 
-1 1:1 2:0 3:0 4:0 5:0 6:0 7:1 8:0 9:1 10:0 11:0 12:0 13:0 14:1 15:0 16:0 17:0 18:0 19:0 20:1 21:0 22:0 23:0 24:1 25:0 26:0 27:1 28:0 29:0 30:1 31:0 32:0 33:0 34:1 35:0 36:0 37:1 38:0 39:0 40:0 41:1 42:0 43:0 44:0 45:0 46:0 47:1 48:0 49:0 50:0 51:0 52:1 53:0 54:1 55:0 56:0 57:0 58:1 59:0 60:0 61:0 62:0 63:0 64:1 65:0 66:0 67:1 68:0 69:0 70:0 71:1 72:0 73:1 74:0 75:0 76:0 77:0 78:0 79:1 80:0 81:0 82:0 83:1 84:0 
1 1:0 2:0 3:1 4:0 5:0 6:1 7:0 8:0 9:0 10:1 11:0 12:0 13:0 14:0 15:0 16:1 17:0 18:0 19:0 20:1 21:0 22:0 23:1 24:0 25:0 26:1 27:0 28:0 29:1 30:0 31:0 32:0 33:0 34:1 35:0 36:0 37:0 38:1 39:0 40:0 41:1 42:0 43:0 44:0 45:1 46:0 47:0 48:0 49:0 50:0 51:1 52:0 53:1 54:0 55:0 56:0 57:0 58:1 59:0 60:0 61:0 62:0 63:0 64:1 65:0 66:0 67:0 68:1 69:0 70:0 71:1 72:0 73:0 74:1 75:0 76:0 77:0 78:1 79:0 80:0 81:1 82:0 83:0 84:0 
0.8544323075460746 1:0 2:0 3:0 4:1 5:0 6:1 7:0 8:0 9:1 10:0 11:0 12:0 13:0 14:0 15:0 16:1 17:0 18:1 19:0 20:0 21:1 22:0 23:0 24:0 25:0 26:0 27:1 28:0 29:0 30:1 31:0 32:0 33:1 34:0 35:0 36:0 37:0 38:0 39:1 40:0 41:0 42:0 43:0 44:1 45:0 46:0 47:1 48:0 49:1 50:0 51:0 52:0 53:0 54:0 55:1 56:0 57:1 58:0 59:0 60:0 61:1 62:0 63:0 64:0 65:0 66:1 67:0 68:0 69:0 70:0 71:0 72:1 73:0 74:0 75:1 76:0 77:0 78:0 79:1 80:0 81:1 82:0 83:0 84:0 
0.3554294288117245 1:0 2:1 3:0 4:0 5:1 6:0 7:0 8:0 9:1 10:0 11:0 12:0 13:0 14:1 15:0 16:0 17:0 18:1 19:0 20:0 21:1 22:0 23:0 24:0 25:1 26:0 27:0 28:0 29:0 30:0 31:1 32:0 33:1 34:0 35:0 36:0 37:0 38:0 39:0 40:1 41:0 42:1 43:0 44:0 45:0 46:0 47:0 48:1 49:1 50:0 51:0 52:0 53:0 54:1 55:0 56:0 57:0 58:1 59:0 60:0 61:1 62:0 63:0 64:0 65:0 66:1 67:0 68:0 69:0 70:1 71:0 72:0 73:0 74:1 75:0 76:0 77:0 78:1 79:0 80:0 81:1 82:0 83:0 84:0 
-0.602007163737541 1:1 2:0 3:0 4:0 5:0 6:1 7:0 8:0 9:1 10:0 11:0 12:0 13:1 14:0 15:0 16:0 17:0 18:1 19:0 20:0 21:0 22:1 23:0 24:0 25:1 26:0 27:0 28:0 29:1 30:0 31:0 32:0 33:0 34:0 35:1 36:0 37:1 38:0 39:0 40:0 41:0 42:0 43:0 44:1 45:0 46:1 47:0 48:0 49:0 50:0 51:0 52:1 53:1 54:0 55:0 56:0 57:0 58:1 59:0 60:0 61:0 62:1 63:0 64:0 65:1 66:0 67:0 68:0 69:0 70:1 71:0 72:0 73:0 74:1 75:0 76:0 77:0 78:1 79:0 80:0 81:0 82:1 83:0 84:0 
1 1:1 2:0 3:0 4:0 5:0 6:0 7:0 8:1 9:0 10:1 11:0 12:0 13:1 14:0 15:0 16:0 17:1 18:0 19:0 20:0 21:1 22:0 23:0 24:0 25:0 26:0 27:0 28:1 29:0 30:0 31:0 32:1 33:0 34:1 35:0 36:0 37:1 38:0 39:0 40:0 41:0 42:1 43:0 44:0 45:1 46:0 47:0 48:0 49:1 50:0 51:0 52:0 53:0 54:1 55:0 56:0 57:0 58:1 59:0 60:0 61:1 62:0 63:0 64:0 65:1 66:0 67:0 68:0 69:0 70:0 71:1 72:0 73:1 74:0 75:0 76:0 77:0 78:0 79:0 80:1 81:0 82:1 83:0 84:0 
0.7923605466529908 1:0 2:0 3:1 4:0 5:0 6:0 7:0 8:1 9:0 10:0 11:0 12:1 13:0 14:1 15:0 16:0 17:1 18:0 19:0 20:0 21:1 22:0 23:0 24:0 25:0 26:0 27:1 28:0 29:0 30:1 31:0 32:0 33:0 34:1 35:0 36:0 37:0 38:0 39:0 40:1 41:0 42:1 43:0 44:0 45:0 46:1 47:0 48:0 49:0 50:1 51:0 52:0 53:1 54:0 55:0 56:0 57:0 58:0 59:0 60:1 61:0 62:0 63:1 64:0 65:1 66:0 67:0 68:0 69:0 70:0 71:0 72:1 73:0 74:1 75:0 76:0 77:1 78:0 79:0 80:0 81:1 82:0 83:0 84:0 
0.8569888971038162 1:0 2:1 3:0 4:0 5:1 6:0 7:0 8:0 9:1 10:0 11:0 12:0 13:0 14:1 15:0 16:0 17:0 18:1 19:0 20:0 21:0 22:0 23:0 24:1 25:0 26:0 27:1 28:0 29:0 30:1 31:0 32:0 33:0 34:0 35:1 36:0 37:0 38:1 39:0 40:0 41:1 42:0 43:0 44:0 45:0 46:0 47:0 48:1 49:0 50:1 51:0 52:0 53:1 54:0 55:0 56:0 57:0 58:0 59:1 60:0 61:0 62:1 63:0 64:0 65:0 66:0 67:0 68:1 69:0 70:0 71:0 72:1 73:0 74:1 75:0 76:0 77:0 78:1 79:0 80:0 81:0 82:1 83:0 84:0 
0.5163880543215468 1:0 2:0 3:0 4:1 5:0 6:0 7:1 8:0 9:1 10:0 11:0 12:0 13:1 14:0 15:0 16:0 17:1 18:0 19:0 20:0 21:0 22:0 23:1 24:0 25:0 26:1 27:0 28:0 29:0 30:1 31:0 32:0 33:0 34:0 35:0 36:1 37:0 38:0 39:0 40:1 41:0 42:1 43:0 44:0 45:1 46:0 47:0 48:0 49:1 50:0 51:0 52:0 53:0 54:1 55:0 56:0 57:0 58:1 59:0 60:0 61:0 62:0 63:0 64:1 65:0 66:0 67:1 68:0 69:0 70:1 71:0 72:0 73:0 74:0 75:1 76:0 77:0 78:1 79:0 80:0 81:1 82:0 83:0 84:0 
1 1:0 2:0 3:1 4:0 5:0 6:0 7:0 8:1 9:0 10:0 11:1 12:0 13:0 14:0 15:0 16:1 17:0 18:0 19:1 20:0 21:0 22:0 23:1 24:0 25:0 26:1 27:0 28:0 29:1 30:0 31:0 32:0 33:0 34:1 35:0 36:0 37:0 38:0 39:1 40:0 41:0 42:1 43:0 44:0 45:0 46:0 47:0 48:1 49:0 50:1 51:0 52:0 53:0 54:0 55:0 56:1 57:0 58:1 59:0 60:0 61:0 62:1 63:0 64:0 65:0 66:0 67:0 68:1 69:0 70:1 71:0 72:0 73:0 74:1 75:0 76:0 77:0 78:0 79:0 80:1 81:1 82:0 83:0 84:0 
1 1:0 2:1 3:0 4:0 5:0 6:1 7:0 8:0 9:0 10:0 11:0 12:1 13:0 14:0 15:1 16:0 17:0 18:0 19:1 20:0 21:0 22:0 23:0 24:1 25:0 26:0 27:1 28:0 29:0 30:0 31:0 32:1 33:0 34:0 35:1 36:0 37:0 38:0 39:1 40:0 41:0 42:1 43:0 44:0 45:1 46:0 47:0 48:0 49:0 50:1 51:0 52:0 53:0 54:0 55:1 56:0 57:0 58:1 59:0 60:0 61:0 62:0 63:0 64:1 65:0 66:1 67:0 68:0 69:0 70:0 71:0 72:1 73:0 74:1 75:0 76:0 77:0 78:1 79:0 80:0 81:0 82:0 83:0 84:1 
0.5008924951155771 1:1 2:0 3:0 4:0 5:0 6:0 7:0 8:1 9:0 10:0 11:1 12:0 13:0 14:0 15:0 16:1 17:0 18:1 19:0 20:0 21:0 22:1 23:0 24:0 25:0 26:0 27:0 28:1 29:0 30:0 31:1 32:0 33:0 34:0 35:1 36:0 37:0 38:0 39:0 40:1 41:0 42:0 43:1 44:0 45:0 46:0 47:0 48:1 49:0 50:0 51:1 52:0 53:0 54:0 55:1 56:0 57:0 58:1 59:0 60:0 61:1 62:0 63:0 64:0 65:0 66:1 67:0 68:0 69:0 70:0 71:1 72:0 73:0 74:1 75:0 76:0 77:0 78:0 79:0 80:1 81:0 82:1 83:0 84:0 
1 1:1 2:0 3:0 4:0 5:0 6:0 7:1 8:0 9:0 10:1 11:0 12:0 13:0 14:0 15:1 16:0 17:1 18:0 19:0 20:0 21:0 22:0 23:0 24:1 25:0 26:0 27:1 28:0 29:1 30:0 31:0 32:0 33:0 34:0 35:0 36:1 37:0 38:0 39:1 40:0 41:0 42:1 43:0 44:0 45:0 46:1 47:0 48:0 49:1 50:0 51:0 52:0 53:1 54:0 55:0 56:0 57:0 58:0 59:0 60:1 61:0 62:0 63:1 64:0 65:0 66:0 67:0 68:1 69:0 70:1 71:0 72:0 73:0 74:1 75:0 76:0 77:0 78:0 79:0 80:1 81:0 82:0 83:1 84:0 
1 1:0 2:1 3:0 4:0 5:1 6:0 7:0 8:0 9:0 10:0 11:1 12:0 13:0 14:1 15:0 16:0 17:0 18:0 19:1 20:0 21:1 22:0 23:0 24:0 25:0 26:0 27:0 28:1 29:0 30:0 31:1 32:0 33:1 34:0 35:0 36:0 37:0 38:0 39:0 40:1 41:0 42:0 43:1 44:0 45:0 46:1 47:0 48:0 49:0 50:1 51:0 52:0 53:1 54:0 55:0 56:0 57:1 58:0 59:0 60:0 61:0 62:0 63:0 64:1 65:0 66:0 67:1 68:0 69:0 70:0 71:0 72:1 73:0 74:1 75:0 76:0 77:0 78:1 79:0 80:0 81:0 82:0 83:0 84:1 
1 1:0 2:1 3:0 4:0 5:0 6:1 7:0 8:0 9:1 10:0 11:0 12:0 13:0 14:0 15:1 16:0 17:0 18:1 19:0 20:0 21:0 22:0 23:1 24:0 25:1 26:0 27:0 28:0 29:0 30:0 31:0 32:1 33:0 34:0 35:1 36:0 37:1 38:0 39:0 40:0 41:0 42:0 43:0 44:1 45:0 46:0 47:1 48:0 49:0 50:1 51:0 52:0 53:0 54:1 55:0 56:0 57:1 58:0 59:0 60:0 61:1 62:0 63:0 64:0 65:0 66:0 67:0 68:1 69:0 70:0 71:1 72:0 73:0 74:0 75:0 76:1 77:0 78:1 79:0 80:0 81:0 82:1 83:0 84:0 
1 1:1 2:0 3:0 4:0 5:1 6:0 7:0 8:0 9:0 10:1 11:0 12:0 13:0 14:1 15:0 16:0 17:0 18:0 19:0 20:1 21:0 22:0 23:1 24:0 25:0 26:0 27:0 28:1 29:0 30:1 31:0 32:0 33:0 34:1 35:0 36:0 37:1 38:0 39:0 40:0 41:0 42:0 43:1 44:0 45:0 46:1 47:0 48:0 49:0 50:0 51:1 52:0 53:1 54:0 55:0 56:0 57:0 58:0 59:0 60:1 61:0 62:0 63:1 64:0 65:1 66:0 67:0 68:0 69:0 70:0 71:0 72:1 73:0 74:0 75:1 76:0 77:0 78:1 79:0 80:0 81:0 82:1 83:0 84:0 
0.8318123450524675 1:1 2:0 3:0 4:0 5:0 6:1 7:0 8:0 9:0 10:1 11:0 12:0 13:0 14:0 15:0 16:1 17:0 18:0 19:1 20:0 21:0 22:1 23:0 24:0 25:0 26:0 27:1 28:0 29:0 30:0 31:1 32:0 33:1 34:0 35:0 36:0 37:1 38:0 39:0 40:0 41:0 42:1 43:0 44:0 45:0 46:1 47:0 48:0 49:0 50:0 51:0 52:1 53:0 54:0 55:1 56:0 57:0 58:0 59:0 60:1 61:0 62:1 63:0 64:0 65:0 66:1 67:0 68:0 69:1 70:0 71:0 72:0 73:0 74:0 75:1 76:0 77:0 78:1 79:0 80:0 81:0 82:0 83:1 84:0 
1 1:1 2:0 3:0 4:0 5:0 6:0 7:0 8:1 9:1 10:0 11:0 12:0 13:0 14:1 15:0 16:0 17:0 18:1 19:0 20:0 21:0 22:0 23:0 24:1 25:0 26:0 27:1 28:0 29:0 30:1 31:0 32:0 33:0 34:0 35:1 36:0 37:0 38:0 39:1 40:0 41:1 42:0 43:0 44:0 45:1 46:0 47:0 48:0 49:0 50:1 51:0 52:0 53:0 54:1 55:0 56:0 57:0 58:0 59:0 60:1 61:0 62:0 63:1 64:0 65:0 66:0 67:0 68:1 69:0 70:1 71:0 72:0 73:0 74:1 75:0 76:0 77:1 78:0 79:0 80:0 81:0 82:0 83:1 84:0 
0.06163961505589147 1:0 2:1 3:0 4:0 5:0 6:0 7:1 8:0 9:0 10:0 11:0 12:1 13:0 14:1 15:0 16:0 17:1 18:0 19:0 20:0 21:0 22:0 23:0 24:1 25:0 26:1 27:0 28:0 29:0 30:1 31:0 32:0 33:1 34:0 35:0 36:0 37:1 38:0 39:0 40:0 41:0 42:1 43:0 44:0 45:1 46:0 47:0 48:0 49:0 50:1 51:0 52:0 53:1 54:0 55:0 56:0 57:1 58:0 59:0 60:0 61:1 62:0 63:0 64:0 65:0 66:0 67:1 68:0 69:1 70:0 71:0 72:0 73:0 74:0 75:1 76:0 77:1 78:0 79:0 80:0 81:1 82:0 83:0 84:0 
1 1:0 2:0 3:1 4:0 5:0 6:0 7:1 8:0 9:0 10:1 11:0 12:0 13:0 14:0 15:1 16:0 17:0 18:0 19:0 20:1 21:0 22:1 23:0 24:0 25:1 26:0 27:0 28:0 29:0 30:0 31:0 32:1 33:0 34:1 35:0 36:0 37:0 38:1 39:0 40:0 41:1 42:0 43:0 44:0 45:1 46:0 47:0 48:0 49:0 50:1 51:0 52:0 53:1 54:0 55:0 56:0 57:0 58:1 59:0 60:0 61:1 62:0 63:0 64:0 65:1 66:0 67:0 68:0 69:1 70:0 71:0 72:0 73:0 74:0 75:1 76:0 77:1 78:0 79:0 80:0 81:0 82:0 83:1 84:0 
1 1:0 2:0 3:1 4:0 5:1 6:0 7:0 8:0 9:1 10:0 11:0 12:0 13:0 14:0 15:1 16:0 17:0 18:0 19:1 20:0 21:0 22:0 23:1 24:0 25:0 26:1 27:0 28:0 29:0 30:0 31:1 32:0 33:0 34:0 35:0 36:1 37:0 38:1 39:0 40:0 41:1 42:0 43:0 44:0 45:0 46:0 47:0 48:1 49:0 50:1 51:0 52:0 53:0 54:1 55:0 56:0 57:1 58:0 59:0 60:0 61:1 62:0 63:0 64:0 65:0 66:1 67:0 68:0 69:1 70:0 71:0 72:0 73:0 74:1 75:0 76:0 77:1 78:0 79:0 80:0 81:1 82:0 83:0 84:0 
0.3553549580393707 1:0 2:1 3:0 4:0 5:0 6:1 7:0 8:0 9:0 10:1 11:0 12:0 13:0 14:0 15:0 16:1 17:0 18:0 19:1 20:0 21:1 22:0 23:0 24:0 25:0 26:0 27:0 28:1 29:0 30:1 31:0 32:0 33:0 34:0 35:0 36:1 37:0 38:0 39:1 40:0 41:1 42:0 43:0 44:0 45:0 46:0 47:0 48:1 49:0 50:0 51:0 52:1 53:0 54:1 55:0 56:0 57:1 58:0 59:0 60:0 61:0 62:0 63:1 64:0 65:1 66:0 67:0 68:0 69:1 70:0 71:0 72:0 73:0 74:0 75:1 76:0 77:0 78:0 79:1 80:0 81:0 82:0 83:1 84:0 
1 1:0 2:0 3:1 4:0 5:0 6:0 7:1 8:0 9:1 10:0 11:0 12:0 13:1 14:0 15:0 16:0 17:1 18:0 19:0 20:0 21:0 22:0 23:0 24:1 25:0 26:1 27:0 28:0 29:0 30:1 31:0 32:0 33:0 34:1 35:0 36:0 37:0 38:0 39:0 40:1 41:0 42:0 43:1 44:0 45:1 46:0 47:0 48:0 49:0 50:0 51:0 52:1 53:0 54:1 55:0 56:0 57:0 58:0 59:0 60:1 61:0 62:0 63:1 64:0 65:1 66:0 67:0 68:0 69:0 70:0 71:0 72:1 73:0 74:0 75:0 76:1 77:0 78:1 79:0 80:0 81:1 82:0 83:0 84:0 
-1 1:0 2:0 3:0 4:1 5:0 6:0 7:1 8:0 9:0 10:0 11:1 12:0 13:0 14:1 15:0 16:0 17:0 18:0 19:0 20:1 21:0 22:0 23:1 24:0 25:0 26:0 27:1 28:0 29:0 30:1 31:0 32:0 33:1 34:0 35:0 36:0 37:0 38:0 39:1 40:0 41:0 42:0 43:0 44:1 45:0 46:0 47:1 48:0 49:0 50:0 51:1 52:0 53:1 54:0 55:0 56:0 57:1 58:0 59:0 60:0 61:1 62:0 63:0 64:0 65:0 66:0 67:0 68:1 69:0 70:1 71:0 72:0 73:0 74:1 75:0 76:0 77:0 78:1 79:0 80:0 81:0 82:0 83:0 84:1 
-1 1:0 2:0 3:1 4:0 5:0 6:1 7:0 8:0 9:0 10:0 11:0 12:1 13:0 14:0 15:1 16:0 17:0 18:0 19:1 20:0 21:0 22:0 23:1 24:0 25:0 26:0 27:0 28:1 29:0 30:1 31:0 32:0 33:0 34:1 35:0 36:0 37:1 38:0 39:0 40:0 41:0 42:0 43:0 44:1 45:0 46:0 47:1 48:0 49:0 50:0 51:1 52:0 53:0 54:1 55:0 56:0 57:0 58:0 59:0 60:1 61:0 62:0 63:1 64:0 65:0 66:0 67:1 68:0 69:0 70:1 71:0 72:0 73:1 74:0 75:0 76:0 77:0 78:0 79:1 80:0 81:0 82:0 83:0 84:1 
-1 1:1 2:0 3:0 4:0 5:0 6:0 7:1 8:0 9:0 10:0 11:1 12:0 13:1 14:0 15:0 16:0 17:1 18:0 19:0 20:0 21:0 22:0 23:0 24:1 25:0 26:0 27:1 28:0 29:0 30:0 31:0 32:1 33:0 34:0 35:1 36:0 37:0 38:1 39:0 40:0 41:0 42:1 43:0 44:0 45:0 46:1 47:0 48:0 49:1 50:0 51:0 52:0 53:1 54:0 55:0 56:0 57:1 58:0 59:0 60:0 61:0 62:0 63:0 64:1 65:0 66:0 67:0 68:1 69:0 70:0 71:0 72:1 73:0 74:0 75:1 76:0 77:0 78:0 79:1 80:0 81:1 82:0 83:0 84:0 
-1 1:1 2:0 3:0 4:0 5:1 6:0 7:0 8:0 9:1 10:0 11:0 12:0 13:0 14:1 15:0 16:0 17:0 18:1 19:0 20:0 21:0 22:0 23:0 24:1 25:0 26:0 27:0 28:1 29:0 30:0 31:0 32:1 33:0 34:0 35:1 36:0 37:0 38:0 39:0 40:1 41:0 42:0 43:1 44:0 45:0 46:0 47:1 48:0 49:0 50:0 51:1 52:0 53:0 54:1 55:0 56:0 57:0 58:1 59:0 60:0 61:1 62:0 63:0 64:0 65:0 66:0 67:1 68:0 69:0 70:0 71:1 72:0 73:1 74:0 75:0 76:0 77:1 78:0 79:0 80:0 81:0 82:0 83:0 84:1 
1 1:0 2:1 3:0 4:0 5:0 6:0 7:1 8:0 9:0 10:0 11:1 12:0 13:1 14:0 15:0 16:0 17:0 18:0 19:0 20:1 21:0 22:1 23:0 24:0 25:1 26:0 27:0 28:0 29:0 30:0 31:0 32:1 33:0 34:0 35:0 36:1 37:0 38:0 39:0 40:1 41:0 42:1 43:0 44:0 45:1 46:0 47:0 48:0 49:1 50:0 51:0 52:0 53:1 54:0 55:0 56:0 57:0 58:1 59:0 60:0 61:0 62:1 63:0 64:0 65:0 66:0 67:0 68:1 69:0 70:0 71:0 72:1 73:0 74:0 75:0 76:1 77:0 78:0 79:1 80:0 81:0 82:0 83:0 84:1 
1 1:0 2:0 3:0 4:1 5:0 6:0 7:1 8:0 9:1 10:0 11:0 12:0 13:0 14:1 15:0 16:0 17:0 18:0 19:1 20:0 21:0 22:0 23:1 24:0 25:1 26:0 27:0 28:0 29:0 30:0 31:0 32:1 33:0 34:1 35:0 36:0 37:1 38:0 39:0 40:0 41:0 42:0 43:0 44:1 45:0 46:0 47:0 48:1 49:0 50:0 51:0 52:1 53:0 54:1 55:0 56:0 57:1 58:0 59:0 60:0 61:1 62:0 63:0 64:0 65:1 66:0 67:0 68:0 69:0 70:1 71:0 72:0 73:0 74:1 75:0 76:0 77:0 78:0 79:0 80:1 81:0 82:0 83:0 84:1 
1 1:0 2:1 3:0 4:0 5:0 6:0 7:0 8:1 9:0 10:0 11:1 12:0 13:1 14:0 15:0 16:0 17:0 18:1 19:0 20:0 21:0 22:0 23:1 24:0 25:0 26:0 27:1 28:0 29:1 30:0 31:0 32:0 33:0 34:0 35:0 36:1 37:0 38:1 39:0 40:0 41:1 42:0 43:0 44:0 45:0 46:0 47:0 48:1 49:0 50:0 51:0 52:1 53:0 54:0 55:0 56:1 57:0 58:1 59:0 60:0 61:1 62:0 63:0 64:0 65:1 66:0 67:0 68:0 69:1 70:0 71:0 72:0 73:0 74:1 75:0 76:0 77:0 78:1 79:0 80:0 81:0 82:0 83:0 84:1 
1 1:1 2:0 3:0 4:0 5:0 6:0 7:0 8:1 9:0 10:0 11:1 12:0 13:0 14:1 15:0 16:0 17:0 18:1 19:0 20:0 21:0 22:0 23:0 24:1 25:0 26:0 27:1 28:0 29:1 30:0 31:0 32:0 33:0 34:1 35:0 36:0 37:0 38:0 39:1 40:0 41:0 42:0 43:1 44:0 45:1 46:0 47:0 48:0 49:0 50:0 51:0 52:1 53:0 54:1 55:0 56:0 57:1 58:0 59:0 60:0 61:0 62:0 63:0 64:1 65:0 66:0 67:0 68:1 69:0 70:0 71:0 72:1 73:0 74:1 75:0 76:0 77:1 78:0 79:0 80:0 81:1 82:0 83:0 84:0 
1 1:0 2:0 3:1 4:0 5:0 6:0 7:0 8:1 9:0 10:0 11:1 12:0 13:0 14:0 15:1 16:0 17:0 18:1 19:0 20:0 21:1 22:0 23:0 24:0 25:1 26:0 27:0 28:0 29:1 30:0 31:0 32:0 33:1 34:0 35:0 36:0 37:0 38:0 39:0 40:1 41:1 42:0 43:0 44:0 45:0 46:0 47:0 48:1 49:0 50:0 51:1 52:0 53:0 54:1 55:0 56:0 57:0 58:1 59:0 60:0 61:0 62:0 63:0 64:1 65:0 66:0 67:1 68:0 69:1 70:0 71:0 72:0 73:0 74:1 75:0 76:0 77:0 78:0 79:1 80:0 81:0 82:0 83:1 84:0 
1 1:0 2:1 3:0 4:0 5:1 6:0 7:0 8:0 9:0 10:0 11:1 12:0 13:0 14:1 15:0 16:0 17:1 18:0 19:0 20:0 21:1 22:0 23:0 24:0 25:1 26:0 27:0 28:0 29:0 30:0 31:1 32:0 33:1 34:0 35:0 36:0 37:0 38:0 39:0 40:1 41:0 42:0 43:1 44:0 45:0 46:0 47:0 48:1 49:1 50:0 51:0 52:0 53:0 54:1 55:0 56:0 57:1 58:0 59:0 60:0 61:0 62:0 63:1 64:0 65:0 66:0 67:1 68:0 69:0 70:0 71:1 72:0 73:0 74:0 75:1 76:0 77:0 78:0 79:0 80:1 81:0 82:0 83:1 84:0 
1 1:0 2:0 3:1 4:0 5:1 6:0 7:0 8:0 9:1 10:0 11:0 12:0 13:1 14:0 15:0 16:0 17:0 18:0 19:1 20:0 21:1 22:0 23:0 24:0 25:0 26:1 27:0 28:0 29:1 30:0 31:0 32:0 33:0 34:0 35:1 36:0 37:0 38:1 39:0 40:0 41:1 42:0 43:0 44:0 45:1 46:0 47:0 48:0 49:1 50:0 51:0 52:0 53:0 54:0 55:1 56:0 57:1 58:0 59:0 60:0 61:0 62:0 63:0 64:1 65:0 66:0 67:1 68:0 69:0 70:0 71:0 72:1 73:1 74:0 75:0 76:0 77:0 78:1 79:0 80:0 81:1 82:0 83:0 84:0 
1 1:0 2:1 3:0 4:0 5:0 6:0 7:0 8:1 9:0 10:0 11:1 12:0 13:0 14:0 15:1 16:0 17:1 18:0 19:0 20:0 21:0 22:0 23:0 24:1 25:0 26:0 27:1 28:0 29:0 30:0 31:1 32:0 33:1 34:0 35:0 36:0 37:1 38:0 39:0 40:0 41:1 42:0 43:0 44:0 45:0 46:0 47:1 48:0 49:1 50:0 51:0 52:0 53:0 54:1 55:0 56:0 57:1 58:0 59:0 60:0 61:0 62:0 63:1 64:0 65:0 66:1 67:0 68:0 69:1 70:0 71:0 72:0 73:1 74:0 75:0 76:0 77:1 78:0 79:0 80:0 81:0 82:0 83:1 84:0 
1 1:0 2:0 3:0 4:1 5:0 6:0 7:0 8:1 9:0 10:1 11:0 12:0 13:0 14:1 15:0 16:0 17:0 18:0 19:0 20:1 21:0 22:0 23:1 24:0 25:1 26:0 27:0 28:0 29:0 30:0 31:1 32:0 33:0 34:1 35:0 36:0 37:0 38:0 39:0 40:1 41:0 42:0 43:1 44:0 45:0 46:0 47:1 48:0 49:1 50:0 51:0 52:0 53:0 54:0 55:0 56:1 57:0 58:0 59:1 60:0 61:0 62:0 63:1 64:0 65:1 66:0 67:0 68:0 69:1 70:0 71:0 72:0 73:1 74:0 75:0 76:0 77:0 78:0 79:1 80:0 81:1 82:0 83:0 84:0 
-1 1:1 2:0 3:0 4:0 5:0 6:1 7:0 8:0 9:0 10:0 11:0 12:1 13:0 14:0 15:1 16:0 17:0 18:1 19:0 20:0 21:0 22:1 23:0 24:0 25:0 26:1 27:0 28:0 29:0 30:1 31:0 32:0 33:1 34:0 35:0 36:0 37:0 38:0 39:1 40:0 41:1 42:0 43:0 44:0 45:1 46:0 47:0 48:0 49:1 50:0 51:0 52:0 53:0 54:0 55:0 56:1 57:0 58:0 59:0 60:1 61:0 62:0 63:1 64:0 65:0 66:1 67:0 68:0 69:1 70:0 71:0 72:0 73:0 74:0 75:1 76:0 77:0 78:0 79:0 80:1 81:0 82:0 83:0 84:1 
-1 1:1 2:0 3:0 4:0 5:0 6:1 7:0 8:0 9:0 10:0 11:0 12:1 13:1 14:0 15:0 16:0 17:0 18:1 19:0 20:0 21:0 22:0 23:0 24:1 25:0 26:0 27:1 28:0 29:0 30:1 31:0 32:0 33:0 34:1 35:0 36:0 37:0 38:1 39:0 40:0 41:0 42:1 43:0 44:0 45:1 46:0 47:0 48:0 49:0 50:0 51:1 52:0 53:1 54:0 55:0 56:0 57:1 58:0 59:0 60:0 61:1 62:0 63:0 64:0 65:0 66:0 67:0 68:1 69:0 70:0 71:0 72:1 73:0 74:0 75:1 76:0 77:0 78:1 79:0 80:0 81:1 82:0 83:0 84:0 
1 1:0 2:0 3:0 4:1 5:0 6:0 7:0 8:1 9:0 10:0 11:0 12:1 13:0 14:0 15:1 16:0 17:1 18:0 19:0 20:0 21:0 22:1 23:0 24:0 25:1 26:0 27:0 28:0 29:0 30:0 31:0 32:1 33:0 34:0 35:0 36:1 37:0 38:1 39:0 40:0 41:0 42:1 43:0 44:0 45:0 46:0 47:0 48:1 49:1 50:0 51:0 52:0 53:0 54:0 55:0 56:1 57:0 58:1 59:0 60:0 61:1 62:0 63:0 64:0 65:0 66:1 67:0 68:0 69:1 70:0 71:0 72:0 73:0 74:0 75:0 76:1 77:1 78:0 79:0 80:0 81:0 82:0 83:0 84:1 
1 1:1 2:0 3:0 4:0 5:0 6:0 7:0 8:1 9:0 10:1 11:0 12:0 13:0 14:0 15:1 16:0 17:1 18:0 19:0 20:0 21:0 22:0 23:1 24:0 25:0 26:0 27:0 28:1 29:0 30:0 31:0 32:1 33:0 34:0 35:0 36:1 37:0 38:0 39:1 40:0 41:1 42:0 43:0 44:0 45:0 46:1 47:0 48:0 49:1 50:0 51:0 52:0 53:0 54:0 55:0 56:1 57:0 58:0 59:0 60:1 61:0 62:1 63:0 64:0 65:0 66:1 67:0 68:0 69:0 70:0 71:0 72:1 73:1 74:0 75:0 76:0 77:0 78:0 79:0 80:1 81:0 82:1 83:0 84:0 
1 1:0 2:0 3:0 4:1 5:0 6:0 7:1 8:0 9:1 10:0 11:0 12:0 13:0 14:0 15:1 16:0 17:0 18:0 19:0 20:1 21:0 22:0 23:0 24:1 25:0 26:0 27:0 28:1 29:0 30:0 31:1 32:0 33:1 34:0 35:0 36:0 37:0 38:1 39:0 40:0 41:1 42:0 43:0 44:0 45:0 46:0 47:0 48:1 49:0 50:1 51:0 52:0 53:0 54:0 55:1 56:0 57:1 58:0 59:0 60:0 61:0 62:0 63:1 64:0 65:0 66:0 67:0 68:1 69:0 70:0 71:0 72:1 73:0 74:0 75:0 76:1 77:0 78:0 79:1 80:0 81:1 82:0 83:0 84:0 
-1 1:0 2:0 3:0 4:1 5:0 6:0 7:1 8:0 9:1 10:0 11:0 12:0 13:0 14:1 15:0 16:0 17:0 18:1 19:0 20:0 21:0 22:0 23:0 24:1 25:0 26:1 27:0 28:0 29:0 30:1 31:0 32:0 33:0 34:0 35:0 36:1 37:0 38:0 39:1 40:0 41:1 42:0 43:0 44:0 45:1 46:0 47:0 48:0 49:1 50:0 51:0 52:0 53:0 54:0 55:0 56:1 57:1 58:0 59:0 60:0 61:0 62:0 63:0 64:1 65:0 66:0 67:1 68:0 69:1 70:0 71:0 72:0 73:0 74:0 75:1 76:0 77:0 78:0 79:0 80:1 81:0 82:0 83:0 84:1 
1 1:0 2:0 3:0 4:1 5:0 6:0 7:1 8:0 9:0 10:0 11:1 12:0 13:0 14:0 15:0 16:1 17:1 18:0 19:0 20:0 21:0 22:0 23:0 24:1 25:1 26:0 27:0 28:0 29:0 30:0 31:0 32:1 33:0 34:1 35:0 36:0 37:0 38:1 39:0 40:0 41:1 42:0 43:0 44:0 45:0 46:0 47:0 48:1 49:0 50:0 51:1 52:0 53:1 54:0 55:0 56:0 57:0 58:1 59:0 60:0 61:0 62:1 63:0 64:0 65:0 66:0 67:0 68:1 69:0 70:1 71:0 72:0 73:0 74:1 75:0 76:0 77:0 78:0 79:0 80:1 81:0 82:0 83:1 84:0 
-1 1:0 2:0 3:1 4:0 5:0 6:1 7:0 8:0 9:0 10:0 11:0 12:1 13:0 14:0 15:1 16:0 17:0 18:0 19:1 20:0 21:0 22:0 23:0 24:1 25:1 26:0 27:0 28:0 29:0 30:0 31:0 32:1 33:1 34:0 35:0 36:0 37:0 38:0 39:0 40:1 41:0 42:1 43:0 44:0 45:0 46:1 47:0 48:0 49:1 50:0 51:0 52:0 53:0 54:0 55:0 56:1 57:0 58:0 59:1 60:0 61:1 62:0 63:0 64:0 65:0 66:1 67:0 68:0 69:0 70:1 71:0 72:0 73:0 74:0 75:0 76:1 77:0 78:1 79:0 80:0 81:0 82:1 83:0 84:0 
1 1:1 2:0 3:0 4:0 5:0 6:0 7:1 8:0 9:0 10:0 11:1 12:0 13:1 14:0 15:0 16:0 17:1 18:0 19:0 20:0 21:0 22:1 23:0 24:0 25:0 26:0 27:0 28:1 29:0 30:1 31:0 32:0 33:0 34:0 35:1 36:0 37:0 38:0 39:1 40:0 41:0 42:0 43:0 44:1 45:0 46:0 47:1 48:0 49:0 50:0 51:1 52:0 53:0 54:0 55:0 56:1 57:0 58:0 59:0 60:1 61:0 62:0 63:0 64:1 65:0 66:0 67:1 68:0 69:0 70:0 71:1 72:0 73:1 74:0 75:0 76:0 77:1 78:0 79:0 80:0 81:1 82:0 83:0 84:0 
-1 1:0 2:0 3:1 4:0 5:0 6:0 7:1 8:0 9:1 10:0 11:0 12:0 13:1 14:0 15:0 16:0 17:0 18:0 19:1 20:0 21:0 22:0 23:1 24:0 25:1 26:0 27:0 28:0 29:1 30:0 31:0 32:0 33:0 34:1 35:0 36:0 37:0 38:0 39:0 40:1 41:0 42:1 43:0 44:0 45:0 46:0 47:1 48:0 49:0 50:0 51:1 52:0 53:0 54:0 55:0 56:1 57:0 58:0 59:1 60:0 61:0 62:0 63:1 64:0 65:0 66:0 67:0 68:1 69:0 70:0 71:0 72:1 73:0 74:0 75:0 76:1 77:0 78:0 79:1 80:0 81:0 82:0 83:1 84:0 
-0.6746878635469989 1:0 2:1 3:0 4:0 5:1 6:0 7:0 8:0 9:1 10:0 11:0 12:0 13:0 14:0 15:1 16:0 17:0 18:0 19:1 20:0 21:1 22:0 23:0 24:0 25:1 26:0 27:0 28:0 29:0 30:0 31:1 32:0 33:0 34:0 35:1 36:0 37:1 38:0 39:0 40:0 41:1 42:0 43:0 44:0 45:0 46:1 47:0 48:0 49:0 50:0 51:0 52:1 53:0 54:1 55:0 56:0 57:0 58:0 59:1 60:0 61:0 62:0 63:1 64:0 65:0 66:0 67:0 68:1 69:0 70:0 71:1 72:0 73:0 74:0 75:1 76:0 77:0 78:0 79:0 80:1 81:0 82:0 83:0 84:1 
1 1:0 2:0 3:1 4:0 5:0 6:0 7:1 8:0 9:1 10:0 11:0 12:0 13:0 14:0 15:1 16:0 17:0 18:0 19:0 20:1 21:0 22:1 23:0 24:0 25:0 26:1 27:0 28:0 29:1 30:0 31:0 32:0 33:1 34:0 35:0 36:0 37:0 38:1 39:0 40:0 41:1 42:0 43:0 44:0 45:1 46:0 47:0 48:0 49:0 50:0 51:1 52:0 53:0 54:0 55:1 56:0 57:1 58:0 59:0 60:0 61:1 62:0 63:0 64:0 65:0 66:0 67:1 68:0 69:0 70:0 71:1 72:0 73:1 74:0 75:0 76:0 77:1 78:0 79:0 80:0 81:0 82:1 83:0 84:0 
0.775966930541174 1:1 2:0 3:0 4:0 5:0 6:0 7:0 8:1 9:0 10:0 11:1 12:0 13:0 14:1 15:0 16:0 17:0 18:0 19:0 20:1 21:0 22:0 23:1 24:0 25:1 26:0 27:0 28:0 29:0 30:1 31:0 32:0 33:1 34:0 35:0 36:0 37:1 38:0 39:0 40:0 41:0 42:1 43:0 44:0 45:0 46:0 47:1 48:0 49:1 50:0 51:0 52:0 53:0 54:0 55:0 56:1 57:0 58:0 59:0 60:1 61:0 62:0 63:1 64:0 65:0 66:0 67:1 68:0 69:0 70:0 71:0 72:1 73:0 74:0 75:0 76:1 77:0 78:1 79:0 80:0 81:0 82:1 83:0 84:0 
-1 1:1 2:0 3:0 4:0 5:0 6:1 7:0 8:0 9:1 10:0 11:0 12:0 13:1 14:0 15:0 16:0 17:0 18:1 19:0 20:0 21:1 22:0 23:0 24:0 25:1 26:0 27:0 28:0 29:0 30:0 31:1 32:0 33:1 34:0 35:0 36:0 37:1 38:0 39:0 40:0 41:0 42:0 43:0 44:1 45:0 46:0 47:1 48:0 49:0 50:1 51:0 52:0 53:0 54:0 55:0 56:1 57:0 58:0 59:1 60:0 61:1 62:0 63:0 64:0 65:0 66:1 67:0 68:0 69:1 70:0 71:0 72:0 73:1 74:0 75:0 76:0 77:0 78:1 79:0 80:0 81:0 82:0 83:1 84:0 
0.2268340320897563 1:1 2:0 3:0 4:0 5:0 6:0 7:0 8:1 9:0 10:1 11:0 12:0 13:1 14:0 15:0 16:0 17:0 18:0 19:1 20:0 21:0 22:0 23:0 24:1 25:0 26:1 27:0 28:0 29:0 30:1 31:0 32:0 33:0 34:1 35:0 36:0 37:0 38:0 39:0 40:1 41:0 42:0 43:0 44:1 45:1 46:0 47:0 48:0 49:0 50:0 51:0 52:1 53:0 54:1 55:0 56:0 57:0 58:1 59:0 60:0 61:0 62:0 63:1 64:0 65:0 66:0 67:1 68:0 69:0 70:0 71:0 72:1 73:1 74:0 75:0 76:0 77:0 78:0 79:0 80:1 81:0 82:0 83:1 84:0 
1 1:0 2:0 3:0 4:1 5:1 6:0 7:0 8:0 9:0 10:0 11:0 12:1 13:0 14:1 15:0 16:0 17:1 18:0 19:0 20:0 21:0 22:0 23:1 24:0 25:0 26:0 27:0 28:1 29:0 30:1 31:0 32:0 33:0 34:1 35:0 36:0 37:0 38:1 39:0 40:0 41:0 42:0 43:0 44:1 45:0 46:0 47:0 48:1 49:1 50:0 51:0 52:0 53:0 54:0 55:0 56:1 57:0 58:1 59:0 60:0 61:0 62:1 63:0 64:0 65:0 66:0 67:1 68:0 69:0 70:0 71:1 72:0 73:0 74:0 75:0 76:1 77:1 78:0 79:0 80:0 81:0 82:0 83:0 84:1 
1 1:1 2:0 3:0 4:0 5:0 6:0 7:0 8:1 9:1 10:0 11:0 12:0 13:0 14:0 15:0 16:1 17:0 18:1 19:0 20:0 21:1 22:0 23:0 24:0 25:0 26:0 27:1 28:0 29:0 30:0 31:0 32:1 33:0 34:1 35:0 36:0 37:0 38:1 39:0 40:0 41:0 42:1 43:0 44:0 45:0 46:0 47:0 48:1 49:0 50:0 51:0 52:1 53:1 54:0 55:0 56:0 57:0 58:0 59:0 60:1 61:0 62:1 63:0 64:0 65:0 66:1 67:0 68:0 69:0 70:0 71:1 72:0 73:0 74:0 75:1 76:0 77:0 78:0 79:0 80:1 81:1 82:0 83:0 84:0 
1 1:0 2:1 3:0 4:0 5:1 6:0 7:0 8:0 9:0 10:0 11:1 12:0 13:0 14:1 15:0 16:0 17:0 18:0 19:1 20:0 21:1 22:0 23:0 24:0 25:0 26:1 27:0 28:0 29:0 30:0 31:0 32:1 33:0 34:0 35:1 36:0 37:1 38:0 39:0 40:0 41:1 42:0 43:0 44:0 45:0 46:0 47:1 48:0 49:0 50:0 51:1 52:0 53:1 54:0 55:0 56:0 57:0 58:0 59:1 60:0 61:0 62:0 63:1 64:0 65:1 66:0 67:0 68:0 69:1 70:0 71:0 72:0 73:0 74:0 75:0 76:1 77:1 78:0 79:0 80:0 81:0 82:0 83:0 84:1 
1 1:0 2:0 3:1 4:0 5:0 6:1 7:0 8:0 9:1 10:0 11:0 12:0 13:0 14:0 15:1 16:0 17:0 18:1 19:0 20:0 21:0 22:0 23:1 24:0 25:1 26:0 27:0 28:0 29:0 30:1 31:0 32:0 33:0 34:0 35:0 36:1 37:0 38:0 39:1 40:0 41:1 42:0 43:0 44:0 45:1 46:0 47:0 48:0 49:0 50:0 51:1 52:0 53:0 54:0 55:1 56:0 57:1 58:0 59:0 60:0 61:0 62:0 63:1 64:0 65:0 66:0 67:1 68:0 69:1 70:0 71:0 72:0 73:1 74:0 75:0 76:0 77:0 78:0 79:0 80:1 81:1 82:0 83:0 84:0 
1 1:0 2:0 3:0 4:1 5:0 6:0 7:1 8:0 9:0 10:1 11:0 12:0 13:1 14:0 15:0 16:0 17:0 18:0 19:1 20:0 21:0 22:1 23:0 24:0 25:0 26:0 27:1 28:0 29:1 30:0 31:0 32:0 33:0 34:1 35:0 36:0 37:0 38:0 39:0 40:1 41:0 42:0 43:1 44:0 45:1 46:0 47:0 48:0 49:1 50:0 51:0 52:0 53:0 54:0 55:1 56:0 57:0 58:0 59:1 60:0 61:1 62:0 63:0 64:0 65:0 66:0 67:1 68:0 69:0 70:0 71:1 72:0 73:1 74:0 75:0 76:0 77:1 78:0 79:0 80:0 81:0 82:0 83:0 84:1 
-1 1:0 2:1 3:0 4:0 5:0 6:0 7:1 8:0 9:0 10:1 11:0 12:0 13:0 14:1 15:0 16:0 17:0 18:0 19:1 20:0 21:0 22:0 23:1 24:0 25:1 26:0 27:0 28:0 29:0 30:1 31:0 32:0 33:0 34:1 35:0 36:0 37:0 38:1 39:0 40:0 41:0 42:1 43:0 44:0 45:0 46:0 47:1 48:0 49:1 50:0 51:0 52:0 53:0 54:0 55:1 56:0 57:1 58:0 59:0 60:0 61:0 62:0 63:0 64:1 65:0 66:1 67:0 68:0 69:0 70:0 71:1 72:0 73:0 74:0 75:0 76:1 77:0 78:0 79:1 80:0 81:1 82:0 83:0 84:0 
1 1:0 2:1 3:0 4:0 5:1 6:0 7:0 8:0 9:0 10:0 11:1 12:0 13:0 14:1 15:0 16:0 17:0 18:0 19:0 20:1 21:1 22:0 23:0 24:0 25:0 26:0 27:1 28:0 29:0 30:0 31:0 32:1 33:1 34:0 35:0 36:0 37:0 38:0 39:1 40:0 41:0 42:0 43:1 44:0 45:0 46:1 47:0 48:0 49:1 50:0 51:0 52:0 53:0 54:0 55:0 56:1 57:1 58:0 59:0 60:0 61:0 62:0 63:1 64:0 65:1 66:0 67:0 68:0 69:1 70:0 71:0 72:0 73:1 74:0 75:0 76:0 77:1 78:0 79:0 80:0 81:0 82:0 83:1 84:0 
0.3990147599956642 1:1 2:0 3:0 4:0 5:0 6:0 7:1 8:0 9:0 10:0 11:1 12:0 13:1 14:0 15:0 16:0 17:1 18:0 19:0 20:0 21:0 22:0 23:1 24:0 25:0 26:0 27:1 28:0 29:0 30:1 31:0 32:0 33:0 34:1 35:0 36:0 37:1 38:0 39:0 40:0 41:0 42:0 43:1 44:0 45:0 46:0 47:0 48:1 49:0 50:1 51:0 52:0 53:1 54:0 55:0 56:0 57:0 58:0 59:1 60:0 61:0 62:1 63:0 64:0 65:0 66:0 67:0 68:1 69:1 70:0 71:0 72:0 73:0 74:0 75:1 76:0 77:0 78:0 79:0 80:1 81:1 82:0 83:0 84:0 
1 1:0 2:0 3:0 4:1 5:0 6:0 7:1 8:0 9:0 10:0 11:1 12:0 13:0 14:0 15:0 16:1 17:0 18:0 19:1 20:0 21:1 22:0 23:0 24:0 25:0 26:1 27:0 28:0 29:0 30:0 31:0 32:1 33:0 34:1 35:0 36:0 37:0 38:1 39:0 40:0 41:1 42:0 43:0 44:0 45:0 46:0 47:1 48:0 49:1 50:0 51:0 52:0 53:0 54:0 55:1 56:0 57:0 58:0 59:0 60:1 61:1 62:0 63:0 64:0 65:0 66:1 67:0 68:0 69:1 70:0 71:0 72:0 73:0 74:1 75:0 76:0 77:1 78:0 79:0 80:0 81:1 82:0 83:0 84:0 
0.7545403882625992 1:0 2:0 3:1 4:0 5:0 6:1 7:0 8:0 9:0 10:0 11:0 12:1 13:0 14:0 15:1 16:0 17:0 18:0 19:1 20:0 21:0 22:0 23:0 24:1 25:0 26:0 27:1 28:0 29:1 30:0 31:0 32:0 33:0 34:1 35:0 36:0 37:0 38:0 39:0 40:1 41:0 42:1 43:0 44:0 45:0 46:1 47:0 48:0 49:1 50:0 51:0 52:0 53:0 54:0 55:1 56:0 57:1 58:0 59:0 60:0 61:0 62:0 63:1 64:0 65:0 66:0 67:0 68:1 69:1 70:0 71:0 72:0 73:0 74:1 75:0 76:0 77:1 78:0 79:0 80:0 81:0 82:1 83:0 84:0 
1 1:0 2:0 3:0 4:1 5:1 6:0 7:0 8:0 9:1 10:0 11:0 12:0 13:0 14:0 15:0 16:1 17:0 18:1 19:0 20:0 21:0 22:0 23:0 24:1 25:1 26:0 27:0 28:0 29:0 30:1 31:0 32:0 33:0 34:1 35:0 36:0 37:1 38:0 39:0 40:0 41:0 42:0 43:1 44:0 45:1 46:0 47:0 48:0 49:0 50:0 51:1 52:0 53:0 54:0 55:1 56:0 57:0 58:1 59:0 60:0 61:0 62:0 63:0 64:1 65:0 66:0 67:1 68:0 69:0 70:0 71:1 72:0 73:0 74:0 75:0 76:1 77:0 78:0 79:1 80:0 81:1 82:0 83:0 84:0 
1 1:1 2:0 3:0 4:0 5:0 6:0 7:0 8:1 9:0 10:0 11:1 12:0 13:0 14:1 15:0 16:0 17:0 18:0 19:0 20:1 21:0 22:0 23:0 24:1 25:0 26:0 27:1 28:0 29:1 30:0 31:0 32:0 33:0 34:0 35:0 36:1 37:1 38:0 39:0 40:0 41:1 42:0 43:0 44:0 45:0 46:0 47:0 48:1 49:0 50:1 51:0 52:0 53:0 54:0 55:0 56:1 57:1 58:0 59:0 60:0 61:0 62:1 63:0 64:0 65:0 66:1 67:0 68:0 69:1 70:0 71:0 72:0 73:0 74:0 75:1 76:0 77:1 78:0 79:0 80:0 81:0 82:0 83:1 84:0 
1 1:0 2:0 3:1 4:0 5:0 6:0 7:1 8:0 9:1 10:0 11:0 12:0 13:1 14:0 15:0 16:0 17:0 18:0 19:1 20:0 21:1 22:0 23:0 24:0 25:0 26:0 27:1 28:0 29:1 30:0 31:0 32:0 33:0 34:0 35:0 36:1 37:0 38:0 39:1 40:0 41:0 42:1 43:0 44:0 45:0 46:0 47:0 48:1 49:0 50:0 51:0 52:1 53:0 54:0 55:1 56:0 57:1 58:0 59:0 60:0 61:0 62:0 63:0 64:1 65:1 66:0 67:0 68:0 69:1 70:0 71:0 72:0 73:0 74:0 75:0 76:1 77:0 78:1 79:0 80:0 81:0 82:0 83:0 84:1 
1 1:1 2:0 3:0 4:0 5:0 6:0 7:1 8:0 9:0 10:0 11:1 12:0 13:1 14:0 15:0 16:0 17:1 18:0 19:0 20:0 21:0 22:0 23:1 24:0 25:1 26:0 27:0 28:0 29:0 30:0 31:1 32:0 33:1 34:0 35:0 36:0 37:0 38:0 39:0 40:1 41:0 42:0 43:1 44:0 45:0 46:1 47:0 48:0 49:0 50:0 51:0 52:1 53:0 54:0 55:0 56:1 57:0 58:0 59:1 60:0 61:1 62:0 63:0 64:0 65:0 66:0 67:0 68:1 69:1 70:0 71:0 72:0 73:1 74:0 75:0 76:0 77:0 78:0 79:0 80:1 81:0 82:1 83:0 84:0 
1 1:0 2:0 3:0 4:1 5:0 6:0 7:1 8:0 9:1 10:0 11:0 12:0 13:0 14:0 15:1 16:0 17:0 18:0 19:1 20:0 21:1 22:0 23:0 24:0 25:1 26:0 27:0 28:0 29:0 30:0 31:1 32:0 33:1 34:0 35:0 36:0 37:0 38:0 39:1 40:0 41:1 42:0 43:0 44:0 45:0 46:0 47:0 48:1 49:0 50:0 51:1 52:0 53:0 54:1 55:0 56:0 57:0 58:0 59:0 60:1 61:0 62:0 63:0 64:1 65:0 66:0 67:1 68:0 69:1 70:0 71:0 72:0 73:0 74:0 75:0 76:1 77:1 78:0 79:0 80:0 81:1 82:0 83:0 84:0 
1 1:0 2:0 3:1 4:0 5:1 6:0 7:0 8:0 9:0 10:0 11:0 12:1 13:0 14:0 15:1 16:0 17:1 18:0 19:0 20:0 21:0 22:0 23:1 24:0 25:0 26:0 27:1 28:0 29:1 30:0 31:0 32:0 33:1 34:0 35:0 36:0 37:0 38:0 39:1 40:0 41:1 42:0 43:0 44:0 45:0 46:0 47:1 48:0 49:1 50:0 51:0 52:0 53:0 54:0 55:0 56:1 57:0 58:0 59:1 60:0 61:0 62:1 63:0 64:0 65:0 66:0 67:0 68:1 69:0 70:0 71:0 72:1 73:0 74:0 75:1 76:0 77:1 78:0 79:0 80:0 81:0 82:0 83:0 84:1 
1 1:0 2:1 3:0 4:0 5:0 6:0 7:0 8:1 9:0 10:0 11:1 12:0 13:1 14:0 15:0 16:0 17:0 18:0 19:0 20:1 21:0 22:0 23:1 24:0 25:1 26:0 27:0 28:0 29:0 30:0 31:1 32:0 33:0 34:0 35:1 36:0 37:1 38:0 39:0 40:0 41:1 42:0 43:0 44:0 45:0 46:0 47:1 48:0 49:1 50:0 51:0 52:0 53:0 54:0 55:1 56:0 57:1 58:0 59:0 60:0 61:0 62:0 63:0 64:1 65:0 66:0 67:1 68:0 69:0 70:1 71:0 72:0 73:0 74:0 75:0 76:1 77:0 78:0 79:0 80:1 81:0 82:0 83:1 84:0 
0.3507311725398753 1:1 2:0 3:0 4:0 5:0 6:0 7:1 8:0 9:1 10:0 11:0 12:0 13:1 14:0 15:0 16:0 17:0 18:0 19:0 20:1 21:0 22:0 23:1 24:0 25:0 26:1 27:0 28:0 29:0 30:1 31:0 32:0 33:1 34:0 35:0 36:0 37:0 38:0 39:1 40:0 41:1 42:0 43:0 44:0 45:0 46:1 47:0 48:0 49:1 50:0 51:0 52:0 53:0 54:0 55:1 56:0 57:0 58:0 59:0 60:1 61:0 62:0 63:1 64:0 65:0 66:0 67:1 68:0 69:1 70:0 71:0 72:0 73:0 74:1 75:0 76:0 77:1 78:0 79:0 80:0 81:0 82:0 83:1 84:0 
1 1:0 2:1 3:0 4:0 5:1 6:0 7:0 8:0 9:1 10:0 11:0 12:0 13:0 14:0 15:1 16:0 17:1 18:0 19:0 20:0 21:1 22:0 23:0 24:0 25:0 26:0 27:0 28:1 29:0 30:0 31:1 32:0 33:0 34:1 35:0 36:0 37:0 38:1 39:0 40:0 41:1 42:0 43:0 44:0 45:0 46:0 47:1 48:0 49:1 50:0 51:0 52:0 53:0 54:1 55:0 56:0 57:1 58:0 59:0 60:0 61:0 62:0 63:1 64:0 65:0 66:0 67:0 68:1 69:0 70:0 71:1 72:0 73:0 74:0 75:1 76:0 77:1 78:0 79:0 80:0 81:0 82:1 83:0 84:0 
1 1:0 2:0 3:0 4:1 5:0 6:0 7:1 8:0 9:1 10:0 11:0 12:0 13:0 14:1 15:0 16:0 17:1 18:0 19:0 20:0 21:0 22:0 23:0 24:1 25:1 26:0 27:0 28:0 29:0 30:0 31:0 32:1 33:0 34:1 35:0 36:0 37:0 38:1 39:0 40:0 41:0 42:0 43:0 44:1 45:0 46:1 47:0 48:0 49:1 50:0 51:0 52:0 53:0 54:0 55:1 56:0 57:1 58:0 59:0 60:0 61:1 62:0 63:0 64:0 65:0 66:0 67:0 68:1 69:0 70:0 71:0 72:1 73:0 74:0 75:0 76:1 77:1 78:0 79:0 80:0 81:1 82:0 83:0 84:0 
1 1:1 2:0 3:0 4:0 5:0 6:1 7:0 8:0 9:0 10:1 11:0 12:0 13:0 14:1 15:0 16:0 17:0 18:0 19:0 20:1 21:0 22:0 23:1 24:0 25:1 26:0 27:0 28:0 29:0 30:0 31:0 32:1 33:0 34:0 35:1 36:0 37:1 38:0 39:0 40:0 41:0 42:1 43:0 44:0 45:0 46:1 47:0 48:0 49:0 50:1 51:0 52:0 53:0 54:0 55:1 56:0 57:0 58:1 59:0 60:0 61:0 62:0 63:0 64:1 65:0 66:1 67:0 68:0 69:1 70:0 71:0 72:0 73:0 74:0 75:0 76:1 77:0 78:0 79:1 80:0 81:0 82:0 83:1 84:0 
1 1:1 2:0 3:0 4:0 5:1 6:0 7:0 8:0 9:0 10:1 11:0 12:0 13:0 14:1 15:0 16:0 17:0 18:1 19:0 20:0 21:0 22:0 23:0 24:1 25:0 26:0 27:1 28:0 29:1 30:0 31:0 32:0 33:0 34:0 35:0 36:1 37:0 38:0 39:1 40:0 41:1 42:0 43:0 44:0 45:0 46:1 47:0 48:0 49:0 50:1 51:0 52:0 53:0 54:1 55:0 56:0 57:0 58:0 59:1 60:0 61:0 62:1 63:0 64:0 65:0 66:0 67:0 68:1 69:0 70:1 71:0 72:0 73:1 74:0 75:0 76:0 77:0 78:0 79:0 80:1 81:0 82:0 83:1 84:0 
1 1:0 2:1 3:0 4:0 5:1 6:0 7:0 8:0 9:1 10:0 11:0 12:0 13:0 14:1 15:0 16:0 17:0 18:1 19:0 20:0 21:0 22:1 23:0 24:0 25:0 26:0 27:0 28:1 29:0 30:0 31:1 32:0 33:1 34:0 35:0 36:0 37:0 38:0 39:0 40:1 41:0 42:0 43:1 44:0 45:1 46:0 47:0 48:0 49:0 50:1 51:0 52:0 53:0 54:1 55:0 56:0 57:0 58:1 59:0 60:0 61:0 62:0 63:1 64:0 65:0 66:1 67:0 68:0 69:0 70:0 71:0 72:1 73:0 74:1 75:0 76:0 77:1 78:0 79:0 80:0 81:0 82:0 83:0 84:1 
1 1:1 2:0 3:0 4:0 5:0 6:0 7:1 8:0 9:0 10:1 11:0 12:0 13:0 14:0 15:0 16:1 17:0 18:0 19:1 20:0 21:0 22:1 23:0 24:0 25:0 26:0 27:0 28:1 29:0 30:1 31:0 32:0 33:1 34:0 35:0 36:0 37:0 38:0 39:0 40:1 41:0 42:0 43:1 44:0 45:0 46:0 47:0 48:1 49:0 50:1 51:0 52:0 53:1 54:0 55:0 56:0 57:0 58:0 59:1 60:0 61:1 62:0 63:0 64:0 65:1 66:0 67:0 68:0 69:0 70:1 71:0 72:0 73:0 74:1 75:0 76:0 77:0 78:1 79:0 80:0 81:1 82:0 83:0 84:0 
0.624433778718004 1:0 2:0 3:0 4:1 5:0 6:1 7:0 8:0 9:1 10:0 11:0 12:0 13:0 14:0 15:1 16:0 17:0 18:1 19:0 20:0 21:0 22:0 23:0 24:1 25:0 26:0 27:1 28:0 29:0 30:1 31:0 32:0 33:0 34:0 35:0 36:1 37:0 38:1 39:0 40:0 41:1 42:0 43:0 44:0 45:0 46:0 47:0 48:1 49:0 50:0 51:1 52:0 53:0 54:0 55:0 56:1 57:0 58:1 59:0 60:0 61:1 62:0 63:0 64:0 65:0 66:0 67:1 68:0 69:1 70:0 71:0 72:0 73:1 74:0 75:0 76:0 77:0 78:1 79:0 80:0 81:0 82:1 83:0 84:0 
0.3219594415327183 1:0 2:0 3:0 4:1 5:0 6:0 7:1 8:0 9:0 10:0 11:0 12:1 13:0 14:0 15:0 16:1 17:0 18:0 19:1 20:0 21:1 22:0 23:0 24:0 25:0 26:1 27:0 28:0 29:0 30:1 31:0 32:0 33:0 34:0 35:0 36:1 37:0 38:1 39:0 40:0 41:0 42:0 43:0 44:1 45:1 46:0 47:0 48:0 49:0 50:0 51:0 52:1 53:0 54:0 55:0 56:1 57:0 58:1 59:0 60:0 61:1 62:0 63:0 64:0 65:0 66:0 67:1 68:0 69:0 70:1 71:0 72:0 73:0 74:0 75:0 76:1 77:0 78:0 79:1 80:0 81:0 82:1 83:0 84:0 
1 1:0 2:0 3:0 4:1 5:0 6:1 7:0 8:0 9:0 10:0 11:1 12:0 13:0 14:1 15:0 16:0 17:1 18:0 19:0 20:0 21:1 22:0 23:0 24:0 25:0 26:1 27:0 28:0 29:0 30:0 31:0 32:1 33:0 34:0 35:1 36:0 37:0 38:0 39:0 40:1 41:0 42:0 43:1 44:0 45:0 46:0 47:0 48:1 49:0 50:0 51:0 52:1 53:0 54:0 55:1 56:0 57:1 58:0 59:0 60:0 61:0 62:1 63:0 64:0 65:0 66:1 67:0 68:0 69:0 70:0 71:0 72:1 73:0 74:1 75:0 76:0 77:0 78:0 79:0 80:1 81:1 82:0 83:0 84:0 
1 1:1 2:0 3:0 4:0 5:1 6:0 7:0 8:0 9:0 10:1 11:0 12:0 13:1 14:0 15:0 16:0 17:0 18:0 19:0 20:1 21:0 22:1 23:0 24:0 25:0 26:0 27:1 28:0 29:0 30:1 31:0 32:0 33:1 34:0 35:0 36:0 37:1 38:0 39:0 40:0 41:0 42:1 43:0 44:0 45:0 46:0 47:0 48:1 49:0 50:0 51:1 52:0 53:0 54:0 55:0 56:1 57:0 58:0 59:1 60:0 61:0 62:0 63:0 64:1 65:0 66:0 67:0 68:1 69:0 70:0 71:1 72:0 73:1 74:0 75:0 76:0 77:0 78:1 79:0 80:0 81:0 82:1 83:0 84:0 
1 1:0 2:1 3:0 4:0 5:0 6:1 7:0 8:0 9:0 10:0 11:0 12:1 13:0 14:1 15:0 16:0 17:1 18:0 19:0 20:0 21:1 22:0 23:0 24:0 25:0 26:1 27:0 28:0 29:1 30:0 31:0 32:0 33:0 34:0 35:0 36:1 37:0 38:1 39:0 40:0 41:0 42:0 43:1 44:0 45:0 46:1 47:0 48:0 49:1 50:0 51:0 52:0 53:1 54:0 55:0 56:0 57:0 58:1 59:0 60:0 61:0 62:0 63:0 64:1 65:0 66:0 67:1 68:0 69:0 70:0 71:0 72:1 73:0 74:0 75:1 76:0 77:0 78:0 79:0 80:1 81:0 82:0 83:0 84:1 
1 1:1 2:0 3:0 4:0 5:0 6:0 7:0 8:1 9:0 10:1 11:0 12:0 13:0 14:1 15:0 16:0 17:0 18:1 19:0 20:0 21:0 22:0 23:0 24:1 25:0 26:1 27:0 28:0 29:1 30:0 31:0 32:0 33:1 34:0 35:0 36:0 37:0 38:1 39:0 40:0 41:1 42:0 43:0 44:0 45:0 46:0 47:0 48:1 49:0 50:1 51:0 52:0 53:0 54:0 55:1 56:0 57:0 58:1 59:0 60:0 61:1 62:0 63:0 64:0 65:1 66:0 67:0 68:0 69:0 70:1 71:0 72:0 73:0 74:0 75:0 76:1 77:0 78:0 79:1 80:0 81:0 82:0 83:0 84:1 
0.3686170834398899 1:0 2:1 3:0 4:0 5:1 6:0 7:0 8:0 9:0 10:1 11:0 12:0 13:0 14:1 15:0 16:0 17:1 18:0 19:0 20:0 21:1 22:0 23:0 24:0 25:1 26:0 27:0 28:0 29:1 30:0 31:0 32:0 33:0 34:0 35:1 36:0 37:0 38:0 39:1 40:0 41:0 42:0 43:0 44:1 45:0 46:0 47:1 48:0 49:0 50:1 51:0 52:0 53:0 54:0 55:0 56:1 57:0 58:0 59:0 60:1 61:0 62:0 63:1 64:0 65:0 66:0 67:1 68:0 69:1 70:0 71:0 72:0 73:0 74:0 75:1 76:0 77:1 78:0 79:0 80:0 81:0 82:1 83:0 84:0 
-1 1:1 2:0 3:0 4:0 5:1 6:0 7:0 8:0 9:1 10:0 11:0 12:0 13:0 14:0 15:0 16:1 17:0 18:0 19:0 20:1 21:0 22:0 23:1 24:0 25:0 26:1 27:0 28:0 29:0 30:1 31:0 32:0 33:1 34:0 35:0 36:0 37:0 38:1 39:0 40:0 41:0 42:1 43:0 44:0 45:1 46:0 47:0 48:0 49:1 50:0 51:0 52:0 53:1 54:0 55:0 56:0 57:1 58:0 59:0 60:0 61:0 62:0 63:1 64:0 65:0 66:0 67:1 68:0 69:0 70:0 71:0 72:1 73:0 74:0 75:1 76:0 77:0 78:1 79:0 80:0 81:0 82:0 83:0 84:1 
-0.8893530491034666 1:0 2:0 3:1 4:0 5:1 6:0 7:0 8:0 9:0 10:0 11:0 12:1 13:0 14:0 15:1 16:0 17:0 18:0 19:0 20:1 21:0 22:0 23:0 24:1 25:0 26:1 27:0 28:0 29:0 30:0 31:0 32:1 33:0 34:1 35:0 36:0 37:1 38:0 39:0 40:0 41:1 42:0 43:0 44:0 45:1 46:0 47:0 48:0 49:0 50:0 51:0 52:1 53:0 54:0 55:0 56:1 57:0 58:0 59:1 60:0 61:0 62:1 63:0 64:0 65:0 66:1 67:0 68:0 69:1 70:0 71:0 72:0 73:0 74:1 75:0 76:0 77:0 78:1 79:0 80:0 81:1 82:0 83:0 84:0 
0.2031958936995104 1:0 2:0 3:0 4:1 5:0 6:1 7:0 8:0 9:0 10:0 11:0 12:1 13:0 14:0 15:1 16:0 17:0 18:0 19:1 20:0 21:1 22:0 23:0 24:0 25:0 26:0 27:0 28:1 29:0 30:0 31:1 32:0 33:0 34:0 35:0 36:1 37:0 38:0 39:0 40:1 41:0 42:1 43:0 44:0 45:0 46:0 47:0 48:1 49:0 50:1 51:0 52:0 53:1 54:0 55:0 56:0 57:1 58:0 59:0 60:0 61:1 62:0 63:0 64:0 65:0 66:0 67:0 68:1 69:0 70:0 71:0 72:1 73:0 74:0 75:1 76:0 77:0 78:1 79:0 80:0 81:0 82:1 83:0 84:0 
1 1:0 2:1 3:0 4:0 5:0 6:0 7:0 8:1 9:0 10:0 11:1 12:0 13:0 14:0 15:1 16:0 17:1 18:0 19:0 20:0 21:1 22:0 23:0 24:0 25:0 26:0 27:1 28:0 29:0 30:0 31:1 32:0 33:1 34:0 35:0 36:0 37:0 38:0 39:0 40:1 41:0 42:0 43:0 44:1 45:0 46:0 47:0 48:1 49:0 50:0 51:1 52:0 53:0 54:0 55:0 56:1 57:0 58:1 59:0 60:0 61:0 62:0 63:0 64:1 65:0 66:0 67:1 68:0 69:0 70:0 71:1 72:0 73:1 74:0 75:0 76:0 77:0 78:0 79:0 80:1 81:0 82:0 83:1 84:0 
1 1:1 2:0 3:0 4:0 5:0 6:0 7:0 8:1 9:0 10:0 11:0 12:1 13:0 14:1 15:0 16:0 17:0 18:0 19:0 20:1 21:0 22:0 23:1 24:0 25:0 26:1 27:0 28:0 29:0 30:0 31:0 32:1 33:0 34:0 35:1 36:0 37:0 38:0 39:1 40:0 41:1 42:0 43:0 44:0 45:1 46:0 47:0 48:0 49:0 50:0 51:1 52:0 53:0 54:0 55:1 56:0 57:1 58:0 59:0 60:0 61:0 62:0 63:0 64:1 65:0 66:0 67:0 68:1 69:0 70:0 71:0 72:1 73:0 74:0 75:1 76:0 77:0 78:0 79:0 80:1 81:0 82:1 83:0 84:0 
1 1:1 2:0 3:0 4:0 5:0 6:0 7:0 8:1 9:0 10:0 11:0 12:1 13:0 14:0 15:1 16:0 17:1 18:0 19:0 20:0 21:0 22:0 23:0 24:1 25:0 26:0 27:0 28:1 29:0 30:1 31:0 32:0 33:0 34:0 35:0 36:1 37:0 38:0 39:1 40:0 41:0 42:1 43:0 44:0 45:0 46:0 47:0 48:1 49:0 50:0 51:1 52:0 53:0 54:0 55:1 56:0 57:1 58:0 59:0 60:0 61:1 62:0 63:0 64:0 65:0 66:0 67:1 68:0 69:0 70:0 71:1 72:0 73:1 74:0 75:0 76:0 77:0 78:0 79:0 80:1 81:0 82:0 83:0 84:1 
0.2082596845209467 1:0 2:1 3:0 4:0 5:0 6:0 7:0 8:1 9:0 10:1 11:0 12:0 13:0 14:1 15:0 16:0 17:1 18:0 19:0 20:0 21:1 22:0 23:0 24:0 25:0 26:0 27:0 28:1 29:0 30:0 31:0 32:1 33:0 34:0 35:0 36:1 37:1 38:0 39:0 40:0 41:0 42:0 43:0 44:1 45:0 46:1 47:0 48:0 49:1 50:0 51:0 52:0 53:0 54:0 55:0 56:1 57:0 58:1 59:0 60:0 61:0 62:1 63:0 64:0 65:1 66:0 67:0 68:0 69:1 70:0 71:0 72:0 73:1 74:0 75:0 76:0 77:0 78:1 79:0 80:0 81:1 82:0 83:0 84:0 
1 1:0 2:1 3:0 4:0 5:1 6:0 7:0 8:0 9:0 10:1 11:0 12:0 13:0 14:0 15:0 16:1 17:0 18:1 19:0 20:0 21:0 22:1 23:0 24:0 25:1 26:0 27:0 28:0 29:1 30:0 31:0 32:0 33:0 34:0 35:0 36:1 37:0 38:0 39:0 40:1 41:0 42:0 43:0 44:1 45:1 46:0 47:0 48:0 49:0 50:0 51:0 52:1 53:0 54:1 55:0 56:0 57:1 58:0 59:0 60:0 61:0 62:0 63:0 64:1 65:0 66:1 67:0 68:0 69:0 70:1 71:0 72:0 73:1 74:0 75:0 76:0 77:1 78:0 79:0 80:0 81:1 82:0 83:0 84:0 
1 1:0 2:0 3:0 4:1 5:0 6:1 7:0 8:0 9:0 10:1 11:0 12:0 13:0 14:0 15:1 16:0 17:1 18:0 19:0 20:0 21:0 22:0 23:0 24:1 25:0 26:0 27:0 28:1 29:0 30:0 31:0 32:1 33:0 34:1 35:0 36:0 37:0 38:0 39:0 40:1 41:0 42:1 43:0 44:0 45:1 46:0 47:0 48:0 49:0 50:1 51:0 52:0 53:0 54:0 55:0 56:1 57:0 58:1 59:0 60:0 61:0 62:1 63:0 64:0 65:1 66:0 67:0 68:0 69:1 70:0 71:0 72:0 73:0 74:0 75:0 76:1 77:0 78:0 79:0 80:1 81:0 82:0 83:0 84:1 
1 1:0 2:0 3:1 4:0 5:1 6:0 7:0 8:0 9:0 10:0 11:0 12:1 13:0 14:1 15:0 16:0 17:0 18:1 19:0 20:0 21:0 22:0 23:1 24:0 25:1 26:0 27:0 28:0 29:0 30:0 31:0 32:1 33:0 34:0 35:0 36:1 37:0 38:0 39:0 40:1 41:0 42:1 43:0 44:0 45:0 46:0 47:0 48:1 49:0 50:1 51:0 52:0 53:1 54:0 55:0 56:0 57:0 58:1 59:0 60:0 61:0 62:0 63:0 64:1 65:0 66:1 67:0 68:0 69:0 70:1 71:0 72:0 73:1 74:0 75:0 76:0 77:1 78:0 79:0 80:0 81:0 82:0 83:0 84:1 
1 1:0 2:0 3:1 4:0 5:1 6:0 7:0 8:0 9:1 10:0 11:0 12:0 13:0 14:1 15:0 16:0 17:0 18:1 19:0 20:0 21:0 22:0 23:0 24:1 25:0 26:1 27:0 28:0 29:0 30:1 31:0 32:0 33:0 34:0 35:0 36:1 37:0 38:1 39:0 40:0 41:1 42:0 43:0 44:0 45:0 46:0 47:1 48:0 49:1 50:0 51:0 52:0 53:0 54:0 55:0 56:1 57:0 58:1 59:0 60:0 61:0 62:1 63:0 64:0 65:0 66:0 67:1 68:0 69:1 70:0 71:0 72:0 73:0 74:0 75:0 76:1 77:0 78:0 79:0 80:1 81:0 82:0 83:0 84:1 
1 1:0 2:0 3:0 4:1 5:0 6:0 7:0 8:1 9:0 10:0 11:0 12:1 13:0 14:0 15:1 16:0 17:1 18:0 19:0 20:0 21:1 22:0 23:0 24:0 25:0 26:1 27:0 28:0 29:0 30:1 31:0 32:0 33:0 34:0 35:0 36:1 37:0 38:1 39:0 40:0 41:0 42:1 43:0 44:0 45:0 46:0 47:0 48:1 49:0 50:1 51:0 52:0 53:1 54:0 55:0 56:0 57:0 58:0 59:1 60:0 61:1 62:0 63:0 64:0 65:0 66:0 67:0 68:1 69:0 70:1 71:0 72:0 73:0 74:1 75:0 76:0 77:0 78:0 79:1 80:0 81:1 82:0 83:0 84:0 
0.5093241806899174 1:1 2:0 3:0 4:0 5:0 6:0 7:0 8:1 9:0 10:0 11:0 12:1 13:0 14:0 15:0 16:1 17:0 18:0 19:1 20:0 21:1 22:0 23:0 24:0 25:1 26:0 27:0 28:0 29:0 30:1 31:0 32:0 33:0 34:1 35:0 36:0 37:0 38:0 39:0 40:1 41:0 42:1 43:0 44:0 45:0 46:1 47:0 48:0 49:0 50:0 51:0 52:1 53:0 54:1 55:0 56:0 57:1 58:0 59:0 60:0 61:0 62:0 63:1 64:0 65:1 66:0 67:0 68:0 69:0 70:0 71:0 72:1 73:0 74:1 75:0 76:0 77:0 78:1 79:0 80:0 81:0 82:0 83:1 84:0 
1 1:0 2:0 3:0 4:1 5:0 6:1 7:0 8:0 9:1 10:0 11:0 12:0 13:0 14:0 15:0 16:1 17:0 18:0 19:0 20:1 21:0 22:1 23:0 24:0 25:0 26:1 27:0 28:0 29:0 30:0 31:0 32:1 33:0 34:0 35:1 36:0 37:1 38:0 39:0 40:0 41:0 42:0 43:1 44:0 45:1 46:0 47:0 48:0 49:0 50:0 51:1 52:0 53:0 54:0 55:1 56:0 57:0 58:0 59:0 60:1 61:1 62:0 63:0 64:0 65:0 66:1 67:0 68:0 69:0 70:1 71:0 72:0 73:0 74:1 75:0 76:0 77:1 78:0 79:0 80:0 81:0 82:0 83:0 84:1 
0.2438702810242533 1:1 2:0 3:0 4:0 5:1 6:0 7:0 8:0 9:0 10:0 11:1 12:0 13:0 14:0 15:0 16:1 17:0 18:0 19:0 20:1 21:1 22:0 23:0 24:0 25:0 26:0 27:0 28:1 29:0 30:1 31:0 32:0 33:1 34:0 35:0 36:0 37:0 38:0 39:0 40:1 41:0 42:0 43:0 44:1 45:0 46:1 47:0 48:0 49:0 50:1 51:0 52:0 53:0 54:0 55:0 56:1 57:0 58:0 59:1 60:0 61:1 62:0 63:0 64:0 65:0 66:0 67:1 68:0 69:1 70:0 71:0 72:0 73:0 74:0 75:1 76:0 77:0 78:0 79:1 80:0 81:0 82:0 83:0 84:1 
1 1:1 2:0 3:0 4:0 5:0 6:0 7:1 8:0 9:1 10:0 11:0 12:0 13:1 14:0 15:0 16:0 17:0 18:0 19:1 20:0 21:0 22:0 23:0 24:1 25:0 26:0 27:0 28:1 29:1 30:0 31:0 32:0 33:0 34:0 35:0 36:1 37:0 38:1 39:0 40:0 41:1 42:0 43:0 44:0 45:0 46:0 47:0 48:1 49:0 50:0 51:0 52:1 53:0 54:1 55:0 56:0 57:0 58:1 59:0 60:0 61:0 62:0 63:0 64:1 65:0 66:0 67:1 68:0 69:1 70:0 71:0 72:0 73:0 74:0 75:1 76:0 77:1 78:0 79:0 80:0 81:0 82:0 83:1 84:0 
1 1:0 2:0 3:0 4:1 5:0 6:0 7:0 8:1 9:0 10:0 11:0 12:1 13:0 14:0 15:0 16:1 17:1 18:0 19:0 20:0 21:1 22:0 23:0 24:0 25:0 26:0 27:1 28:0 29:0 30:1 31:0 32:0 33:0 34:0 35:0 36:1 37:1 38:0 39:0 40:0 41:0 42:0 43:1 44:0 45:1 46:0 47:0 48:0 49:1 50:0 51:0 52:0 53:0 54:0 55:1 56:0 57:0 58:0 59:0 60:1 61:0 62:0 63:0 64:1 65:1 66:0 67:0 68:0 69:0 70:0 71:0 72:1 73:0 74:1 75:0 76:0 77:1 78:0 79:0 80:0 81:0 82:0 83:0 84:1 
1 1:1 2:0 3:0 4:0 5:0 6:1 7:0 8:0 9:0 10:1 11:0 12:0 13:0 14:0 15:0 16:1 17:0 18:0 19:0 20:1 21:1 22:0 23:0 24:0 25:0 26:0 27:0 28:1 29:0 30:0 31:1 32:0 33:1 34:0 35:0 36:0 37:0 38:0 39:1 40:0 41:1 42:0 43:0 44:0 45:1 46:0 47:0 48:0 49:1 50:0 51:0 52:0 53:0 54:0 55:1 56:0 57:0 58:0 59:1 60:0 61:0 62:0 63:0 64:1 65:0 66:0 67:1 68:0 69:0 70:0 71:0 72:1 73:0 74:0 75:0 76:1 77:0 78:0 79:0 80:1 81:0 82:0 83:0 84:1 
1 1:0 2:1 3:0 4:0 5:1 6:0 7:0 8:0 9:1 10:0 11:0 12:0 13:0 14:1 15:0 16:0 17:1 18:0 19:0 20:0 21:0 22:1 23:0 24:0 25:1 26:0 27:0 28:0 29:0 30:1 31:0 32:0 33:0 34:1 35:0 36:0 37:0 38:0 39:0 40:1 41:0 42:0 43:0 44:1 45:1 46:0 47:0 48:0 49:0 50:0 51:0 52:1 53:0 54:0 55:1 56:0 57:1 58:0 59:0 60:0 61:0 62:0 63:1 64:0 65:1 66:0 67:0 68:0 69:1 70:0 71:0 72:0 73:1 74:0 75:0 76:0 77:0 78:0 79:1 80:0 81:0 82:0 83:1 84:0 
1 1:0 2:0 3:1 4:0 5:1 6:0 7:0 8:0 9:0 10:0 11:1 12:0 13:0 14:1 15:0 16:0 17:0 18:0 19:0 20:1 21:0 22:1 23:0 24:0 25:1 26:0 27:0 28:0 29:1 30:0 31:0 32:0 33:1 34:0 35:0 36:0 37:0 38:0 39:0 40:1 41:1 42:0 43:0 44:0 45:0 46:0 47:0 48:1 49:0 50:0 51:0 52:1 53:1 54:0 55:0 56:0 57:0 58:0 59:1 60:0 61:0 62:0 63:1 64:0 65:0 66:0 67:0 68:1 69:0 70:0 71:1 72:0 73:0 74:0 75:1 76:0 77:1 78:0 79:0 80:0 81:0 82:0 83:1 84:0 
1 1:0 2:0 3:0 4:1 5:0 6:0 7:1 8:0 9:0 10:1 11:0 12:0 13:0 14:0 15:1 16:0 17:1 18:0 19:0 20:0 21:0 22:0 23:1 24:0 25:0 26:1 27:0 28:0 29:0 30:0 31:0 32:1 33:0 34:1 35:0 36:0 37:1 38:0 39:0 40:0 41:1 42:0 43:0 44:0 45:1 46:0 47:0 48:0 49:0 50:0 51:0 52:1 53:1 54:0 55:0 56:0 57:0 58:0 59:0 60:1 61:0 62:0 63:0 64:1 65:1 66:0 67:0 68:0 69:0 70:0 71:1 72:0 73:0 74:0 75:1 76:0 77:0 78:0 79:0 80:1 81:0 82:0 83:1 84:0 
1 1:1 2:0 3:0 4:0 5:0 6:0 7:0 8:1 9:0 10:0 11:1 12:0 13:1 14:0 15:0 16:0 17:0 18:1 19:0 20:0 21:0 22:1 23:0 24:0 25:0 26:0 27:0 28:1 29:0 30:0 31:1 32:0 33:0 34:1 35:0 36:0 37:0 38:0 39:1 40:0 41:1 42:0 43:0 44:0 45:0 46:0 47:1 48:0 49:0 50:1 51:0 52:0 53:0 54:0 55:0 56:1 57:0 58:1 59:0 60:0 61:1 62:0 63:0 64:0 65:1 66:0 67:0 68:0 69:1 70:0 71:0 72:0 73:0 74:0 75:0 76:1 77:1 78:0 79:0 80:0 81:0 82:0 83:0 84:1 
1 1:0 2:0 3:1 4:0 5:1 6:0 7:0 8:0 9:0 10:1 11:0 12:0 13:0 14:1 15:0 16:0 17:1 18:0 19:0 20:0 21:1 22:0 23:0 24:0 25:1 26:0 27:0 28:0 29:0 30:0 31:0 32:1 33:0 34:0 35:1 36:0 37:0 38:0 39:1 40:0 41:1 42:0 43:0 44:0 45:0 46:0 47:0 48:1 49:0 50:0 51:1 52:0 53:1 54:0 55:0 56:0 57:0 58:1 59:0 60:0 61:0 62:1 63:0 64:0 65:0 66:0 67:0 68:1 69:0 70:0 71:1 72:0 73:0 74:1 75:0 76:0 77:0 78:0 79:1 80:0 81:1 82:0 83:0 84:0 
0.394798409005562 1:0 2:0 3:1 4:0 5:1 6:0 7:0 8:0 9:0 10:0 11:0 12:1 13:1 14:0 15:0 16:0 17:1 18:0 19:0 20:0 21:1 22:0 23:0 24:0 25:0 26:0 27:1 28:0 29:1 30:0 31:0 32:0 33:0 34:1 35:0 36:0 37:0 38:1 39:0 40:0 41:1 42:0 43:0 44:0 45:1 46:0 47:0 48:0 49:1 50:0 51:0 52:0 53:0 54:0 55:0 56:1 57:0 58:0 59:1 60:0 61:0 62:0 63:1 64:0 65:1 66:0 67:0 68:0 69:0 70:0 71:0 72:1 73:0 74:0 75:1 76:0 77:1 78:0 79:0 80:0 81:0 82:1 83:0 84:0 
0.7071811211752872 1:0 2:1 3:0 4:0 5:1 6:0 7:0 8:0 9:0 10:0 11:0 12:1 13:0 14:0 15:1 16:0 17:0 18:0 19:0 20:1 21:0 22:0 23:0 24:1 25:0 26:0 27:1 28:0 29:0 30:0 31:1 32:0 33:0 34:1 35:0 36:0 37:1 38:0 39:0 40:0 41:1 42:0 43:0 44:0 45:0 46:0 47:1 48:0 49:1 50:0 51:0 52:0 53:0 54:0 55:0 56:1 57:1 58:0 59:0 60:0 61:1 62:0 63:0 64:0 65:1 66:0 67:0 68:0 69:0 70:0 71:1 72:0 73:1 74:0 75:0 76:0 77:0 78:1 79:0 80:0 81:0 82:1 83:0 84:0 
1 1:1 2:0 3:0 4:0 5:0 6:0 7:0 8:1 9:0 10:1 11:0 12:0 13:0 14:1 15:0 16:0 17:1 18:0 19:0 20:0 21:1 22:0 23:0 24:0 25:1 26:0 27:0 28:0 29:0 30:0 31:1 32:0 33:1 34:0 35:0 36:0 37:1 38:0 39:0 40:0 41:1 42:0 43:0 44:0 45:1 46:0 47:0 48:0 49:0 50:1 51:0 52:0 53:1 54:0 55:0 56:0 57:1 58:0 59:0 60:0 61:1 62:0 63:0 64:0 65:1 66:0 67:0 68:0 69:0 70:0 71:0 72:1 73:0 74:0 75:1 76:0 77:0 78:0 79:1 80:0 81:0 82:0 83:0 84:1 
0.9091277052480453 1:0 2:1 3:0 4:0 5:1 6:0 7:0 8:0 9:1 10:0 11:0 12:0 13:0 14:0 15:1 16:0 17:1 18:0 19:0 20:0 21:1 22:0 23:0 24:0 25:0 26:0 27:0 28:1 29:0 30:1 31:0 32:0 33:0 34:1 35:0 36:0 37:1 38:0 39:0 40:0 41:1 42:0 43:0 44:0 45:1 46:0 47:0 48:0 49:0 50:0 51:1 52:0 53:1 54:0 55:0 56:0 57:1 58:0 59:0 60:0 61:1 62:0 63:0 64:0 65:1 66:0 67:0 68:0 69:0 70:1 71:0 72:0 73:1 74:0 75:0 76:0 77:1 78:0 79:0 80:0 81:1 82:0 83:0 84:0 
1 1:0 2:0 3:0 4:1 5:0 6:0 7:1 8:0 9:0 10:0 11:0 12:1 13:1 14:0 15:0 16:0 17:1 18:0 19:0 20:0 21:0 22:1 23:0 24:0 25:1 26:0 27:0 28:0 29:1 30:0 31:0 32:0 33:0 34:0 35:1 36:0 37:1 38:0 39:0 40:0 41:1 42:0 43:0 44:0 45:0 46:0 47:0 48:1 49:0 50:1 51:0 52:0 53:0 54:1 55:0 56:0 57:1 58:0 59:0 60:0 61:1 62:0 63:0 64:0 65:1 66:0 67:0 68:0 69:0 70:0 71:1 72:0 73:1 74:0 75:0 76:0 77:1 78:0 79:0 80:0 81:1 82:0 83:0 84:0 
1 1:0 2:0 3:0 4:1 5:0 6:0 7:1 8:0 9:0 10:0 11:0 12:1 13:0 14:0 15:1 16:0 17:0 18:1 19:0 20:0 21:0 22:0 23:1 24:0 25:1 26:0 27:0 28:0 29:1 30:0 31:0 32:0 33:0 34:1 35:0 36:0 37:1 38:0 39:0 40:0 41:0 42:0 43:0 44:1 45:0 46:0 47:1 48:0 49:0 50:0 51:0 52:1 53:1 54:0 55:0 56:0 57:1 58:0 59:0 60:0 61:0 62:1 63:0 64:0 65:1 66:0 67:0 68:0 69:1 70:0 71:0 72:0 73:0 74:0 75:1 76:0 77:1 78:0 79:0 80:0 81:1 82:0 83:0 84:0 
1 1:1 2:0 3:0 4:0 5:0 6:0 7:0 8:1 9:0 10:0 11:1 12:0 13:0 14:0 15:0 16:1 17:0 18:0 19:1 20:0 21:0 22:1 23:0 24:0 25:0 26:0 27:1 28:0 29:1 30:0 31:0 32:0 33:1 34:0 35:0 36:0 37:0 38:1 39:0 40:0 41:1 42:0 43:0 44:0 45:0 46:0 47:0 48:1 49:0 50:0 51:1 52:0 53:0 54:0 55:0 56:1 57:1 58:0 59:0 60:0 61:1 62:0 63:0 64:0 65:0 66:1 67:0 68:0 69:1 70:0 71:0 72:0 73:1 74:0 75:0 76:0 77:0 78:0 79:1 80:0 81:1 82:0 83:0 84:0 
1 1:0 2:0 3:0 4:1 5:0 6:0 7:0 8:1 9:1 10:0 11:0 12:0 13:0 14:0 15:0 16:1 17:0 18:0 19:1 20:0 21:0 22:0 23:0 24:1 25:0 26:0 27:1 28:0 29:0 30:1 31:0 32:0 33:0 34:0 35:1 36:0 37:1 38:0 39:0 40:0 41:1 42:0 43:0 44:0 45:0 46:1 47:0 48:0 49:1 50:0 51:0 52:0 53:0 54:0 55:0 56:1 57:0 58:0 59:1 60:0 61:0 62:0 63:0 64:1 65:1 66:0 67:0 68:0 69:1 70:0 71:0 72:0 73:0 74:1 75:0 76:0 77:1 78:0 79:0 80:0 81:1 82:0 83:0 84:0 
1 1:0 2:1 3:0 4:0 5:0 6:0 7:1 8:0 9:1 10:0 11:0 12:0 13:0 14:1 15:0 16:0 17:0 18:1 19:0 20:0 21:1 22:0 23:0 24:0 25:0 26:1 27:0 28:0 29:0 30:1 31:0 32:0 33:0 34:0 35:1 36:0 37:0 38:0 39:1 40:0 41:1 42:0 43:0 44:0 45:0 46:0 47:0 48:1 49:1 50:0 51:0 52:0 53:1 54:0 55:0 56:0 57:0 58:0 59:0 60:1 61:0 62:0 63:0 64:1 65:0 66:1 67:0 68:0 69:0 70:0 71:0 72:1 73:0 74:0 75:0 76:1 77:0 78:0 79:0 80:1 81:0 82:0 83:0 84:1 
1 1:1 2:0 3:0 4:0 5:0 6:1 7:0 8:0 9:0 10:0 11:1 12:0 13:1 14:0 15:0 16:0 17:0 18:1 19:0 20:0 21:0 22:1 23:0 24:0 25:1 26:0 27:0 28:0 29:0 30:1 31:0 32:0 33:0 34:1 35:0 36:0 37:0 38:0 39:1 40:0 41:0 42:0 43:1 44:0 45:1 46:0 47:0 48:0 49:0 50:0 51:0 52:1 53:1 54:0 55:0 56:0 57:1 58:0 59:0 60:0 61:0 62:0 63:0 64:1 65:0 66:0 67:0 68:1 69:0 70:1 71:0 72:0 73:0 74:0 75:0 76:1 77:0 78:0 79:0 80:1 81:0 82:0 83:0 84:1 
1 1:0 2:0 3:0 4:1 5:0 6:0 7:1 8:0 9:0 10:1 11:0 12:0 13:1 14:0 15:0 16:0 17:1 18:0 19:0 20:0 21:0 22:0 23:1 24:0 25:0 26:0 27:1 28:0 29:1 30:0 31:0 32:0 33:1 34:0 35:0 36:0 37:1 38:0 39:0 40:0 41:1 42:0 43:0 44:0 45:0 46:0 47:1 48:0 49:1 50:0 51:0 52:0 53:0 54:0 55:1 56:0 57:1 58:0 59:0 60:0 61:0 62:1 63:0 64:0 65:0 66:0 67:1 68:0 69:1 70:0 71:0 72:0 73:0 74:1 75:0 76:0 77:0 78:1 79:0 80:0 81:1 82:0 83:0 84:0 
1 1:0 2:1 3:0 4:0 5:0 6:0 7:0 8:1 9:0 10:0 11:1 12:0 13:0 14:1 15:0 16:0 17:1 18:0 19:0 20:0 21:1 22:0 23:0 24:0 25:0 26:0 27:1 28:0 29:0 30:0 31:1 32:0 33:1 34:0 35:0 36:0 37:1 38:0 39:0 40:0 41:1 42:0 43:0 44:0 45:1 46:0 47:0 48:0 49:0 50:0 51:1 52:0 53:1 54:0 55:0 56:0 57:0 58:0 59:1 60:0 61:1 62:0 63:0 64:0 65:0 66:1 67:0 68:0 69:0 70:0 71:1 72:0 73:1 74:0 75:0 76:0 77:0 78:1 79:0 80:0 81:0 82:1 83:0 84:0 
1 1:0 2:0 3:0 4:1 5:0 6:0 7:1 8:0 9:0 10:1 11:0 12:0 13:0 14:0 15:0 16:1 17:0 18:0 19:0 20:1 21:0 22:0 23:0 24:1 25:0 26:1 27:0 28:0 29:0 30:1 31:0 32:0 33:1 34:0 35:0 36:0 37:0 38:0 39:1 40:0 41:0 42:1 43:0 44:0 45:0 46:0 47:0 48:1 49:0 50:0 51:1 52:0 53:0 54:1 55:0 56:0 57:1 58:0 59:0 60:0 61:1 62:0 63:0 64:0 65:0 66:0 67:1 68:0 69:0 70:0 71:1 72:0 73:1 74:0 75:0 76:0 77:1 78:0 79:0 80:0 81:1 82:0 83:0 84:0 
1 1:0 2:1 3:0 4:0 5:1 6:0 7:0 8:0 9:0 10:0 11:0 12:1 13:0 14:0 15:1 16:0 17:0 18:1 19:0 20:0 21:0 22:0 23:0 24:1 25:0 26:0 27:0 28:1 29:0 30:0 31:0 32:1 33:0 34:1 35:0 36:0 37:0 38:1 39:0 40:0 41:1 42:0 43:0 44:0 45:0 46:0 47:1 48:0 49:0 50:1 51:0 52:0 53:0 54:0 55:0 56:1 57:0 58:0 59:1 60:0 61:0 62:1 63:0 64:0 65:1 66:0 67:0 68:0 69:1 70:0 71:0 72:0 73:0 74:0 75:1 76:0 77:0 78:0 79:1 80:0 81:1 82:0 83:0 84:0 
0.8998794522424391 1:0 2:0 3:0 4:1 5:0 6:0 7:0 8:1 9:1 10:0 11:0 12:0 13:0 14:0 15:0 16:1 17:0 18:0 19:0 20:1 21:1 22:0 23:0 24:0 25:0 26:0 27:1 28:0 29:0 30:1 31:0 32:0 33:1 34:0 35:0 36:0 37:0 38:0 39:0 40:1 41:0 42:0 43:1 44:0 45:0 46:1 47:0 48:0 49:0 50:0 51:0 52:1 53:0 54:0 55:0 56:1 57:0 58:0 59:0 60:1 61:0 62:1 63:0 64:0 65:0 66:1 67:0 68:0 69:1 70:0 71:0 72:0 73:0 74:0 75:1 76:0 77:0 78:1 79:0 80:0 81:0 82:0 83:0 84:1 
1 1:1 2:0 3:0 4:0 5:0 6:0 7:1 8:0 9:0 10:1 11:0 12:0 13:1 14:0 15:0 16:0 17:0 18:0 19:0 20:1 21:0 22:0 23:0 24:1 25:1 26:0 27:0 28:0 29:0 30:0 31:0 32:1 33:0 34:0 35:0 36:1 37:1 38:0 39:0 40:0 41:0 42:0 43:1 44:0 45:0 46:1 47:0 48:0 49:1 50:0 51:0 52:0 53:0 54:0 55:0 56:1 57:0 58:0 59:1 60:0 61:0 62:1 63:0 64:0 65:0 66:0 67:0 68:1 69:0 70:0 71:0 72:1 73:0 74:0 75:0 76:1 77:0 78:1 79:0 80:0 81:0 82:1 83:0 84:0 
1 1:0 2:1 3:0 4:0 5:1 6:0 7:0 8:0 9:1 10:0 11:0 12:0 13:0 14:0 15:0 16:1 17:0 18:1 19:0 20:0 21:1 22:0 23:0 24:0 25:0 26:0 27:1 28:0 29:0 30:0 31:0 32:1 33:0 34:0 35:0 36:1 37:0 38:0 39:0 40:1 41:0 42:0 43:1 44:0 45:0 46:0 47:0 48:1 49:0 50:1 51:0 52:0 53:0 54:0 55:0 56:1 57:0 58:0 59:0 60:1 61:1 62:0 63:0 64:0 65:0 66:0 67:1 68:0 69:0 70:1 71:0 72:0 73:1 74:0 75:0 76:0 77:0 78:0 79:0 80:1 81:0 82:0 83:0 84:1 
1 1:0 2:1 3:0 4:0 5:0 6:1 7:0 8:0 9:1 10:0 11:0 12:0 13:1 14:0 15:0 16:0 17:0 18:0 19:0 20:1 21:0 22:1 23:0 24:0 25:1 26:0 27:0 28:0 29:0 30:0 31:1 32:0 33:0 34:0 35:0 36:1 37:0 38:0 39:0 40:1 41:0 42:0 43:0 44:1 45:0 46:0 47:1 48:0 49:0 50:0 51:0 52:1 53:0 54:1 55:0 56:0 57:0 58:0 59:0 60:1 61:0 62:0 63:0 64:1 65:1 66:0 67:0 68:0 69:0 70:0 71:1 72:0 73:0 74:1 75:0 76:0 77:1 78:0 79:0 80:0 81:0 82:0 83:0 84:1 
1 1:1 2:0 3:0 4:0 5:0 6:0 7:1 8:0 9:0 10:0 11:0 12:1 13:0 14:1 15:0 16:0 17:0 18:1 19:0 20:0 21:1 22:0 23:0 24:0 25:1 26:0 27:0 28:0 29:0 30:0 31:0 32:1 33:0 34:1 35:0 36:0 37:1 38:0 39:0 40:0 41:0 42:0 43:1 44:0 45:0 46:0 47:0 48:1 49:0 50:0 51:0 52:1 53:0 54:0 55:0 56:1 57:0 58:0 59:1 60:0 61:0 62:0 63:0 64:1 65:0 66:1 67:0 68:0 69:0 70:0 71:0 72:1 73:0 74:0 75:0 76:1 77:1 78:0 79:0 80:0 81:0 82:0 83:1 84:0 
1 1:0 2:1 3:0 4:0 5:0 6:0 7:0 8:1 9:0 10:1 11:0 12:0 13:1 14:0 15:0 16:0 17:0 18:0 19:1 20:0 21:0 22:0 23:0 24:1 25:0 26:1 27:0 28:0 29:0 30:1 31:0 32:0 33:1 34:0 35:0 36:0 37:1 38:0 39:0 40:0 41:0 42:0 43:0 44:1 45:0 46:1 47:0 48:0 49:1 50:0 51:0 52:0 53:0 54:0 55:1 56:0 57:0 58:0 59:0 60:1 61:0 62:0 63:0 64:1 65:0 66:0 67:0 68:1 69:0 70:0 71:1 72:0 73:0 74:0 75:0 76:1 77:0 78:1 79:0 80:0 81:0 82:0 83:0 84:1 
1 1:0 2:1 3:0 4:0 5:1 6:0 7:0 8:0 9:0 10:0 11:1 12:0 13:0 14:1 15:0 16:0 17:0 18:0 19:1 20:0 21:0 22:1 23:0 24:0 25:0 26:0 27:0 28:1 29:0 30:1 31:0 32:0 33:0 34:0 35:0 36:1 37:0 38:1 39:0 40:0 41:1 42:0 43:0 44:0 45:0 46:0 47:1 48:0 49:0 50:0 51:0 52:1 53:0 54:1 55:0 56:0 57:0 58:1 59:0 60:0 61:1 62:0 63:0 64:0 65:1 66:0 67:0 68:0 69:0 70:0 71:0 72:1 73:0 74:1 75:0 76:0 77:1 78:0 79:0 80:0 81:0 82:0 83:1 84:0 
1 1:1 2:0 3:0 4:0 5:0 6:0 7:1 8:0 9:1 10:0 11:0 12:0 13:0 14:1 15:0 16:0 17:0 18:0 19:0 20:1 21:0 22:0 23:1 24:0 25:0 26:0 27:1 28:0 29:0 30:0 31:0 32:1 33:0 34:1 35:0 36:0 37:0 38:1 39:0 40:0 41:0 42:1 43:0 44:0 45:0 46:1 47:0 48:0 49:1 50:0 51:0 52:0 53:0 54:0 55:1 56:0 57:0 58:1 59:0 60:0 61:0 62:0 63:1 64:0 65:0 66:1 67:0 68:0 69:0 70:0 71:0 72:1 73:0 74:1 75:0 76:0 77:0 78:0 79:0 80:1 81:0 82:1 83:0 84:0 
1 1:0 2:1 3:0 4:0 5:1 6:0 7:0 8:0 9:0 10:0 11:1 12:0 13:1 14:0 15:0 16:0 17:1 18:0 19:0 20:0 21:0 22:0 23:1 24:0 25:1 26:0 27:0 28:0 29:0 30:1 31:0 32:0 33:0 34:0 35:0 36:1 37:0 38:0 39:1 40:0 41:0 42:0 43:1 44:0 45:0 46:0 47:0 48:1 49:0 50:1 51:0 52:0 53:0 54:1 55:0 56:0 57:0 58:1 59:0 60:0 61:0 62:1 63:0 64:0 65:1 66:0 67:0 68:0 69:0 70:0 71:1 72:0 73:0 74:1 75:0 76:0 77:0 78:0 79:1 80:0 81:0 82:1 83:0 84:0 
1 1:1 2:0 3:0 4:0 5:0 6:1 7:0 8:0 9:1 10:0 11:0 12:0 13:0 14:0 15:1 16:0 17:1 18:0 19:0 20:0 21:1 22:0 23:0 24:0 25:0 26:0 27:1 28:0 29:1 30:0 31:0 32:0 33:0 34:1 35:0 36:0 37:0 38:0 39:0 40:1 41:0 42:0 43:1 44:0 45:0 46:0 47:1 48:0 49:0 50:0 51:0 52:1 53:0 54:1 55:0 56:0 57:0 58:1 59:0 60:0 61:0 62:1 63:0 64:0 65:0 66:1 67:0 68:0 69:1 70:0 71:0 72:0 73:0 74:0 75:1 76:0 77:0 78:1 79:0 80:0 81:0 82:0 83:1 84:0 
1 1:0 2:0 3:0 4:1 5:0 6:1 7:0 8:0 9:0 10:0 11:0 12:1 13:1 14:0 15:0 16:0 17:1 18:0 19:0 20:0 21:0 22:1 23:0 24:0 25:1 26:0 27:0 28:0 29:0 30:0 31:1 32:0 33:1 34:0 35:0 36:0 37:1 38:0 39:0 40:0 41:0 42:0 43:1 44:0 45:1 46:0 47:0 48:0 49:0 50:1 51:0 52:0 53:0 54:0 55:0 56:1 57:0 58:0 59:1 60:0 61:0 62:0 63:1 64:0 65:0 66:0 67:0 68:1 69:0 70:1 71:0 72:0 73:0 74:1 75:0 76:0 77:0 78:1 79:0 80:0 81:0 82:1 83:0 84:0 
1 1:1 2:0 3:0 4:0 5:0 6:0 7:0 8:1 9:0 10:0 11:0 12:1 13:0 14:1 15:0 16:0 17:0 18:0 19:0 20:1 21:1 22:0 23:0 24:0 25:1 26:0 27:0 28:0 29:0 30:1 31:0 32:0 33:1 34:0 35:0 36:0 37:0 38:0 39:1 40:0 41:1 42:0 43:0 44:0 45:1 46:0 47:0 48:0 49:0 50:0 51:1 52:0 53:1 54:0 55:0 56:0 57:0 58:1 59:0 60:0 61:0 62:0 63:0 64:1 65:0 66:0 67:1 68:0 69:0 70:0 71:1 72:0 73:0 74:0 75:0 76:1 77:0 78:1 79:0 80:0 81:0 82:1 83:0 84:0 
1 1:0 2:0 3:0 4:1 5:0 6:1 7:0 8:0 9:1 10:0 11:0 12:0 13:0 14:0 15:0 16:1 17:0 18:0 19:1 20:0 21:0 22:0 23:0 24:1 25:0 26:0 27:0 28:1 29:0 30:0 31:0 32:1 33:1 34:0 35:0 36:0 37:0 38:0 39:0 40:1 41:1 42:0 43:0 44:0 45:0 46:0 47:1 48:0 49:0 50:1 51:0 52:0 53:1 54:0 55:0 56:0 57:1 58:0 59:0 60:0 61:0 62:0 63:0 64:1 65:0 66:0 67:1 68:0 69:0 70:0 71:1 72:0 73:0 74:0 75:0 76:1 77:0 78:1 79:0 80:0 81:1 82:0 83:0 84:0 
1 1:0 2:0 3:0 4:1 5:0 6:1 7:0 8:0 9:1 10:0 11:0 12:0 13:0 14:0 15:0 16:1 17:0 18:1 19:0 20:0 21:0 22:1 23:0 24:0 25:0 26:0 27:0 28:1 29:0 30:1 31:0 32:0 33:1 34:0 35:0 36:0 37:0 38:0 39:0 40:1 41:0 42:0 43:1 44:0 45:0 46:0 47:0 48:1 49:0 50:0 51:0 52:1 53:0 54:0 55:0 56:1 57:1 58:0 59:0 60:0 61:0 62:0 63:0 64:1 65:1 66:0 67:0 68:0 69:0 70:0 71:1 72:0 73:0 74:1 75:0 76:0 77:1 78:0 79:0 80:0 81:1 82:0 83:0 84:0 
1 1:0 2:0 3:1 4:0 5:0 6:0 7:0 8:1 9:0 10:0 11:0 12:1 13:0 14:1 15:0 16:0 17:1 18:0 19:0 20:0 21:0 22:0 23:0 24:1 25:0 26:1 27:0 28:0 29:0 30:1 31:0 32:0 33:0 34:0 35:0 36:1 37:0 38:1 39:0 40:0 41:1 42:0 43:0 44:0 45:0 46:0 47:0 48:1 49:0 50:0 51:1 52:0 53:0 54:0 55:0 56:1 57:0 58:0 59:0 60:1 61:0 62:0 63:0 64:1 65:1 66:0 67:0 68:0 69:0 70:0 71:0 72:1 73:1 74:0 75:0 76:0 77:0 78:0 79:1 80:0 81:0 82:1 83:0 84:0 
1 1:0 2:1 3:0 4:0 5:0 6:0 7:0 8:1 9:0 10:0 11:1 12:0 13:0 14:0 15:0 16:1 17:0 18:0 19:0 20:1 21:0 22:1 23:0 24:0 25:1 26:0 27:0 28:0 29:0 30:0 31:0 32:1 33:0 34:1 35:0 36:0 37:0 38:1 39:0 40:0 41:0 42:0 43:0 44:1 45:0 46:1 47:0 48:0 49:1 50:0 51:0 52:0 53:0 54:0 55:0 56:1 57:0 58:0 59:1 60:0 61:0 62:0 63:0 64:1 65:0 66:0 67:0 68:1 69:0 70:0 71:0 72:1 73:1 74:0 75:0 76:0 77:0 78:0 79:0 80:1 81:1 82:0 83:0 84:0 
1 1:0 2:0 3:0 4:1 5:0 6:1 7:0 8:0 9:0 10:1 11:0 12:0 13:0 14:0 15:0 16:1 17:0 18:0 19:1 20:0 21:0 22:0 23:0 24:1 25:0 26:0 27:0 28:1 29:0 30:1 31:0 32:0 33:1 34:0 35:0 36:0 37:0 38:0 39:0 40:1 41:0 42:1 43:0 44:0 45:0 46:1 47:0 48:0 49:0 50:0 51:0 52:1 53:0 54:1 55:0 56:0 57:1 58:0 59:0 60:0 61:0 62:0 63:0 64:1 65:0 66:0 67:1 68:0 69:0 70:0 71:0 72:1 73:0 74:0 75:0 76:1 77:0 78:0 79:0 80:1 81:1 82:0 83:0 84:0 
1 1:1 2:0 3:0 4:0 5:0 6:0 7:0 8:1 9:0 10:0 11:0 12:1 13:0 14:1 15:0 16:0 17:0 18:1 19:0 20:0 21:0 22:0 23:0 24:1 25:0 26:0 27:1 28:0 29:0 30:0 31:0 32:1 33:0 34:0 35:0 36:1 37:0 38:1 39:0 40:0 41:1 42:0 43:0 44:0 45:0 46:0 47:0 48:1 49:0 50:1 51:0 52:0 53:0 54:1 55:0 56:0 57:0 58:0 59:0 60:1 61:0 62:1 63:0 64:0 65:1 66:0 67:0 68:0 69:0 70:0 71:0 72:1 73:0 74:0 75:1 76:0 77:0 78:0 79:0 80:1 81:0 82:0 83:0 84:1 
1 1:0 2:0 3:0 4:1 5:1 6:0 7:0 8:0 9:0 10:0 11:0 12:1 13:0 14:0 15:0 16:1 17:0 18:1 19:0 20:0 21:0 22:1 23:0 24:0 25:0 26:0 27:0 28:1 29:0 30:0 31:1 32:0 33:0 34:0 35:0 36:1 37:0 38:0 39:0 40:1 41:0 42:1 43:0 44:0 45:1 46:0 47:0 48:0 49:0 50:0 51:0 52:1 53:0 54:1 55:0 56:0 57:0 58:1 59:0 60:0 61:0 62:0 63:0 64:1 65:0 66:1 67:0 68:0 69:1 70:0 71:0 72:0 73:0 74:0 75:0 76:1 77:0 78:0 79:1 80:0 81:0 82:0 83:0 84:1 
1 1:1 2:0 3:0 4:0 5:1 6:0 7:0 8:0 9:0 10:0 11:0 12:1 13:1 14:0 15:0 16:0 17:0 18:0 19:0 20:1 21:0 22:0 23:0 24:1 25:0 26:1 27:0 28:0 29:0 30:1 31:0 32:0 33:0 34:0 35:0 36:1 37:0 38:0 39:1 40:0 41:0 42:0 43:0 44:1 45:0 46:0 47:0 48:1 49:0 50:1 51:0 52:0 53:1 54:0 55:0 56:0 57:0 58:0 59:0 60:1 61:0 62:1 63:0 64:0 65:0 66:1 67:0 68:0 69:0 70:0 71:0 72:1 73:0 74:1 75:0 76:0 77:1 78:0 79:0 80:0 81:0 82:0 83:0 84:1 
1 1:1 2:0 3:0 4:0 5:0 6:1 7:0 8:0 9:0 10:0 11:0 12:1 13:0 14:0 15:1 16:0 17:0 18:0 19:1 20:0 21:0 22:0 23:0 24:1 25:0 26:0 27:1 28:0 29:1 30:0 31:0 32:0 33:1 34:0 35:0 36:0 37:1 38:0 39:0 40:0 41:1 42:0 43:0 44:0 45:0 46:0 47:0 48:1 49:1 50:0 51:0 52:0 53:0 54:0 55:0 56:1 57:0 58:0 59:0 60:1 61:0 62:1 63:0 64:0 65:0 66:1 67:0 68:0 69:0 70:0 71:0 72:1 73:0 74:0 75:1 76:0 77:0 78:0 79:0 80:1 81:0 82:0 83:0 84:1 
1 1:0 2:0 3:0 4:1 5:1 6:0 7:0 8:0 9:0 10:1 11:0 12:0 13:0 14:0 15:0 16:1 17:0 18:0 19:1 20:0 21:0 22:0 23:1 24:0 25:0 26:0 27:0 28:1 29:0 30:0 31:1 32:0 33:1 34:0 35:0 36:0 37:1 38:0 39:0 40:0 41:1 42:0 43:0 44:0 45:1 46:0 47:0 48:0 49:0 50:0 51:0 52:1 53:1 54:0 55:0 56:0 57:0 58:0 59:0 60:1 61:0 62:0 63:0 64:1 65:0 66:1 67:0 68:0 69:0 70:1 71:0 72:0 73:0 74:0 75:0 76:1 77:0 78:0 79:1 80:0 81:0 82:0 83:0 84:1 
1 1:0 2:0 3:0 4:1 5:0 6:0 7:0 8:1 9:0 10:0 11:0 12:1 13:1 14:0 15:0 16:0 17:0 18:1 19:0 20:0 21:0 22:0 23:0 24:1 25:0 26:0 27:1 28:0 29:0 30:0 31:1 32:0 33:0 34:0 35:0 36:1 37:0 38:0 39:1 40:0 41:1 42:0 43:0 44:0 45:1 46:0 47:0 48:0 49:1 50:0 51:0 52:0 53:1 54:0 55:0 56:0 57:0 58:0 59:0 60:1 61:1 62:0 63:0 64:0 65:0 66:0 67:0 68:1 69:0 70:0 71:0 72:1 73:0 74:1 75:0 76:0 77:0 78:1 79:0 80:0 81:0 82:0 83:0 84:1 
1 1:0 2:0 3:0 4:1 5:0 6:0 7:1 8:0 9:0 10:0 11:0 12:1 13:0 14:0 15:0 16:1 17:0 18:0 19:0 20:1 21:1 22:0 23:0 24:0 25:0 26:1 27:0 28:0 29:0 30:0 31:0 32:1 33:0 34:0 35:1 36:0 37:0 38:0 39:1 40:0 41:0 42:0 43:0 44:1 45:0 46:0 47:1 48:0 49:1 50:0 51:0 52:0 53:1 54:0 55:0 56:0 57:1 58:0 59:0 60:0 61:1 62:0 63:0 64:0 65:0 66:0 67:0 68:1 69:1 70:0 71:0 72:0 73:0 74:0 75:0 76:1 77:0 78:0 79:0 80:1 81:0 82:1 83:0 84:0 
1 1:0 2:1 3:0 4:0 5:0 6:1 7:0 8:0 9:0 10:0 11:0 12:1 13:0 14:0 15:0 16:1 17:0 18:0 19:0 20:1 21:0 22:0 23:0 24:1 25:0 26:0 27:1 28:0 29:1 30:0 31:0 32:0 33:0 34:1 35:0 36:0 37:0 38:0 39:0 40:1 41:0 42:1 43:0 44:0 45:0 46:0 47:0 48:1 49:0 50:1 51:0 52:0 53:0 54:1 55:0 56:0 57:0 58:0 59:0 60:1 61:0 62:1 63:0 64:0 65:1 66:0 67:0 68:0 69:0 70:0 71:1 72:0 73:0 74:0 75:1 76:0 77:0 78:0 79:0 80:1 81:0 82:1 83:0 84:0 
1 1:0 2:0 3:1 4:0 5:0 6:0 7:0 8:1 9:0 10:1 11:0 12:0 13:0 14:0 15:1 16:0 17:1 18:0 19:0 20:0 21:0 22:0 23:0 24:1 25:1 26:0 27:0 28:0 29:0 30:0 31:0 32:1 33:0 34:1 35:0 36:0 37:0 38:1 39:0 40:0 41:0 42:0 43:0 44:1 45:0 46:0 47:0 48:1 49:0 50:0 51:0 52:1 53:0 54:0 55:0 56:1 57:0 58:0 59:1 60:0 61:1 62:0 63:0 64:0 65:0 66:1 67:0 68:0 69:0 70:0 71:0 72:1 73:0 74:1 75:0 76:0 77:0 78:0 79:0 80:1 81:0 82:1 83:0 84:0 
0.7335086036271847 1:0 2:0 3:1 4:0 5:0 6:0 7:0 8:1 9:1 10:0 11:0 12:0 13:0 14:0 15:1 16:0 17:0 18:0 19:0 20:1 21:0 22:1 23:0 24:0 25:0 26:0 27:1 28:0 29:1 30:0 31:0 32:0 33:0 34:0 35:0 36:1 37:1 38:0 39:0 40:0 41:0 42:0 43:0 44:1 45:0 46:1 47:0 48:0 49:0 50:1 51:0 52:0 53:0 54:0 55:0 56:1 57:0 58:0 59:0 60:1 61:0 62:0 63:0 64:1 65:0 66:0 67:0 68:1 69:0 70:0 71:1 72:0 73:1 74:0 75:0 76:0 77:0 78:1 79:0 80:0 81:0 82:0 83:0 84:1 
1 1:0 2:0 3:0 4:1 5:0 6:0 7:0 8:1 9:1 10:0 11:0 12:0 13:0 14:0 15:1 16:0 17:0 18:0 19:0 20:1 21:1 22:0 23:0 24:0 25:0 26:0 27:1 28:0 29:0 30:0 31:0 32:1 33:0 34:1 35:0 36:0 37:0 38:0 39:1 40:0 41:1 42:0 43:0 44:0 45:0 46:0 47:0 48:1 49:1 50:0 51:0 52:0 53:0 54:0 55:0 56:1 57:0 58:1 59:0 60:0 61:0 62:1 63:0 64:0 65:0 66:0 67:0 68:1 69:0 70:0 71:0 72:1 73:0 74:0 75:0 76:1 77:0 78:0 79:0 80:1 81:0 82:0 83:1 84:0 
0.3493974396534592 1:1 2:0 3:0 4:0 5:0 6:0 7:0 8:1 9:0 10:0 11:0 12:1 13:0 14:0 15:0 16:1 17:1 18:0 19:0 20:0 21:1 22:0 23:0 24:0 25:1 26:0 27:0 28:0 29:0 30:0 31:0 32:1 33:0 34:0 35:0 36:1 37:0 38:0 39:0 40:1 41:1 42:0 43:0 44:0 45:0 46:0 47:1 48:0 49:0 50:0 51:0 52:1 53:1 54:0 55:0 56:0 57:0 58:0 59:1 60:0 61:0 62:0 63:0 64:1 65:0 66:1 67:0 68:0 69:0 70:0 71:1 72:0 73:1 74:0 75:0 76:0 77:0 78:0 79:0 80:1 81:1 82:0 83:0 84:0 
1 1:0 2:0 3:0 4:1 5:1 6:0 7:0 8:0 9:0 10:0 11:0 12:1 13:0 14:0 15:0 16:1 17:0 18:0 19:0 20:1 21:1 22:0 23:0 24:0 25:1 26:0 27:0 28:0 29:1 30:0 31:0 32:0 33:0 34:0 35:0 36:1 37:0 38:0 39:0 40:1 41:0 42:0 43:0 44:1 45:1 46:0 47:0 48:0 49:0 50:0 51:1 52:0 53:0 54:0 55:0 56:1 57:1 58:0 59:0 60:0 61:0 62:0 63:1 64:0 65:0 66:0 67:0 68:1 69:0 70:1 71:0 72:0 73:0 74:0 75:1 76:0 77:1 78:0 79:0 80:0 81:0 82:0 83:0 84:1 
0.3577283195807435 1:0 2:0 3:0 4:1 5:0 6:0 7:0 8:1 9:0 10:1 11:0 12:0 13:0 14:0 15:0 16:1 17:1 18:0 19:0 20:0 21:0 22:0 23:0 24:1 25:0 26:0 27:0 28:1 29:0 30:0 31:0 32:1 33:1 34:0 35:0 36:0 37:1 38:0 39:0 40:0 41:1 42:0 43:0 44:0 45:0 46:0 47:0 48:1 49:0 50:0 51:0 52:1 53:0 54:0 55:0 56:1 57:1 58:0 59:0 60:0 61:0 62:0 63:1 64:0 65:0 66:0 67:0 68:1 69:1 70:0 71:0 72:0 73:0 74:0 75:1 76:0 77:0 78:0 79:0 80:1 81:0 82:1 83:0 84:0 
1 1:0 2:0 3:0 4:1 5:0 6:1 7:0 8:0 9:1 10:0 11:0 12:0 13:1 14:0 15:0 16:0 17:0 18:1 19:0 20:0 21:0 22:0 23:0 24:1 25:0 26:0 27:0 28:1 29:0 30:1 31:0 32:0 33:0 34:0 35:0 36:1 37:1 38:0 39:0 40:0 41:0 42:0 43:0 44:1 45:0 46:0 47:0 48:1 49:0 50:0 51:0 52:1 53:1 54:0 55:0 56:0 57:1 58:0 59:0 60:0 61:1 62:0 63:0 64:0 65:0 66:0 67:0 68:1 69:0 70:0 71:0 72:1 73:0 74:0 75:0 76:1 77:1 78:0 79:0 80:0 81:0 82:0 83:1 84:0 
1 1:0 2:0 3:1 4:0 5:0 6:0 7:1 8:0 9:0 10:0 11:0 12:1 13:1 14:0 15:0 16:0 17:0 18:1 19:0 20:0 21:0 22:1 23:0 24:0 25:0 26:0 27:0 28:1 29:0 30:0 31:0 32:1 33:1 34:0 35:0 36:0 37:0 38:0 39:0 40:1 41:1 42:0 43:0 44:0 45:0 46:0 47:0 48:1 49:0 50:0 51:1 52:0 53:1 54:0 55:0 56:0 57:1 58:0 59:0 60:0 61:0 62:0 63:1 64:0 65:0 66:0 67:1 68:0 69:0 70:0 71:1 72:0 73:0 74:0 75:1 76:0 77:1 78:0 79:0 80:0 81:1 82:0 83:0 84:0 
1 1:0 2:0 3:1 4:0 5:0 6:0 7:1 8:0 9:0 10:0 11:0 12:1 13:0 14:0 15:1 16:0 17:0 18:1 19:0 20:0 21:1 22:0 23:0 24:0 25:0 26:1 27:0 28:0 29:0 30:1 31:0 32:0 33:1 34:0 35:0 36:0 37:0 38:0 39:1 40:0 41:0 42:0 43:1 44:0 45:0 46:0 47:0 48:1 49:1 50:0 51:0 52:0 53:0 54:1 55:0 56:0 57:0 58:1 59:0 60:0 61:0 62:0 63:0 64:1 65:0 66:0 67:0 68:1 69:1 70:0 71:0 72:0 73:0 74:0 75:0 76:1 77:1 78:0 79:0 80:0 81:0 82:0 83:0 84:1 
0.15868714231085 1:0 2:0 3:1 4:0 5:1 6:0 7:0 8:0 9:1 10:0 11:0 12:0 13:0 14:0 15:1 16:0 17:0 18:0 19:1 20:0 21:0 22:0 23:0 24:1 25:0 26:0 27:1 28:0 29:0 30:1 31:0 32:0 33:1 34:0 35:0 36:0 37:0 38:1 39:0 40:0 41:0 42:1 43:0 44:0 45:1 46:0 47:0 48:0 49:0 50:0 51:1 52:0 53:0 54:0 55:1 56:0 57:0 58:0 59:0 60:1 61:1 62:0 63:0 64:0 65:0 66:1 67:0 68:0 69:0 70:1 71:0 72:0 73:0 74:0 75:0 76:1 77:0 78:0 79:0 80:1 81:1 82:0 83:0 84:0 
1 1:0 2:0 3:0 4:1 5:1 6:0 7:0 8:0 9:0 10:0 11:1 12:0 13:1 14:0 15:0 16:0 17:0 18:1 19:0 20:0 21:1 22:0 23:0 24:0 25:0 26:0 27:0 28:1 29:0 30:0 31:1 32:0 33:0 34:0 35:1 36:0 37:1 38:0 39:0 40:0 41:1 42:0 43:0 44:0 45:0 46:0 47:1 48:0 49:0 50:0 51:1 52:0 53:0 54:0 55:0 56:1 57:0 58:0 59:1 60:0 61:0 62:1 63:0 64:0 65:1 66:0 67:0 68:0 69:0 70:1 71:0 72:0 73:0 74:1 75:0 76:0 77:1 78:0 79:0 80:0 81:0 82:0 83:1 84:0 
1 1:1 2:0 3:0 4:0 5:0 6:1 7:0 8:0 9:1 10:0 11:0 12:0 13:0 14:1 15:0 16:0 17:1 18:0 19:0 20:0 21:0 22:0 23:1 24:0 25:0 26:0 27:0 28:1 29:0 30:0 31:1 32:0 33:0 34:0 35:1 36:0 37:1 38:0 39:0 40:0 41:0 42:0 43:0 44:1 45:0 46:0 47:0 48:1 49:0 50:0 51:1 52:0 53:0 54:0 55:0 56:1 57:1 58:0 59:0 60:0 61:0 62:0 63:1 64:0 65:1 66:0 67:0 68:0 69:0 70:1 71:0 72:0 73:1 74:0 75:0 76:0 77:0 78:0 79:0 80:1 81:0 82:0 83:1 84:0 
1 1:0 2:0 3:0 4:1 5:1 6:0 7:0 8:0 9:0 10:1 11:0 12:0 13:1 14:0 15:0 16:0 17:0 18:1 19:0 20:0 21:1 22:0 23:0 24:0 25:0 26:0 27:1 28:0 29:0 30:0 31:0 32:1 33:0 34:0 35:1 36:0 37:0 38:0 39:1 40:0 41:1 42:0 43:0 44:0 45:0 46:0 47:0 48:1 49:0 50:0 51:0 52:1 53:0 54:0 55:1 56:0 57:0 58:0 59:0 60:1 61:1 62:0 63:0 64:0 65:0 66:0 67:1 68:0 69:1 70:0 71:0 72:0 73:0 74:1 75:0 76:0 77:1 78:0 79:0 80:0 81:0 82:0 83:0 84:1 
1 1:0 2:0 3:0 4:1 5:0 6:0 7:0 8:1 9:1 10:0 11:0 12:0 13:0 14:1 15:0 16:0 17:1 18:0 19:0 20:0 21:0 22:1 23:0 24:0 25:1 26:0 27:0 28:0 29:0 30:0 31:1 32:0 33:0 34:0 35:0 36:1 37:0 38:0 39:1 40:0 41:0 42:0 43:1 44:0 45:1 46:0 47:0 48:0 49:0 50:0 51:0 52:1 53:0 54:0 55:0 56:1 57:0 58:0 59:1 60:0 61:0 62:0 63:0 64:1 65:1 66:0 67:0 68:0 69:0 70:0 71:1 72:0 73:1 74:0 75:0 76:0 77:0 78:1 79:0 80:0 81:1 82:0 83:0 84:0 
1 1:1 2:0 3:0 4:0 5:1 6:0 7:0 8:0 9:0 10:0 11:0 12:1 13:0 14:0 15:0 16:1 17:1 18:0 19:0 20:0 21:0 22:1 23:0 24:0 25:1 26:0 27:0 28:0 29:0 30:1 31:0 32:0 33:1 34:0 35:0 36:0 37:0 38:0 39:1 40:0 41:0 42:0 43:0 44:1 45:0 46:0 47:1 48:0 49:0 50:0 51:1 52:0 53:1 54:0 55:0 56:0 57:0 58:0 59:0 60:1 61:0 62:0 63:0 64:1 65:0 66:0 67:1 68:0 69:0 70:0 71:0 72:1 73:1 74:0 75:0 76:0 77:0 78:0 79:1 80:0 81:1 82:0 83:0 84:0 
1 1:0 2:0 3:0 4:1 5:0 6:1 7:0 8:0 9:1 10:0 11:0 12:0 13:1 14:0 15:0 16:0 17:0 18:0 19:0 20:1 21:0 22:0 23:0 24:1 25:1 26:0 27:0 28:0 29:0 30:1 31:0 32:0 33:1 34:0 35:0 36:0 37:0 38:1 39:0 40:0 41:1 42:0 43:0 44:0 45:0 46:0 47:1 48:0 49:0 50:0 51:0 52:1 53:0 54:0 55:1 56:0 57:0 58:0 59:1 60:0 61:1 62:0 63:0 64:0 65:0 66:0 67:0 68:1 69:0 70:0 71:0 72:1 73:0 74:0 75:1 76:0 77:0 78:0 79:0 80:1 81:1 82:0 83:0 84:0 
0.02486914075661389 1:0 2:0 3:1 4:0 5:0 6:0 7:0 8:1 9:0 10:0 11:1 12:0 13:0 14:0 15:0 16:1 17:0 18:0 19:0 20:1 21:0 22:1 23:0 24:0 25:1 26:0 27:0 28:0 29:1 30:0 31:0 32:0 33:1 34:0 35:0 36:0 37:1 38:0 39:0 40:0 41:0 42:0 43:0 44:1 45:0 46:0 47:0 48:1 49:0 50:1 51:0 52:0 53:1 54:0 55:0 56:0 57:1 58:0 59:0 60:0 61:0 62:0 63:0 64:1 65:0 66:0 67:0 68:1 69:1 70:0 71:0 72:0 73:0 74:1 75:0 76:0 77:1 78:0 79:0 80:0 81:0 82:1 83:0 84:0 
1 1:0 2:0 3:1 4:0 5:1 6:0 7:0 8:0 9:1 10:0 11:0 12:0 13:0 14:0 15:1 16:0 17:1 18:0 19:0 20:0 21:0 22:0 23:1 24:0 25:0 26:0 27:0 28:1 29:0 30:0 31:1 32:0 33:0 34:0 35:0 36:1 37:0 38:0 39:0 40:1 41:0 42:1 43:0 44:0 45:1 46:0 47:0 48:0 49:1 50:0 51:0 52:0 53:1 54:0 55:0 56:0 57:1 58:0 59:0 60:0 61:0 62:0 63:0 64:1 65:0 66:0 67:0 68:1 69:0 70:1 71:0 72:0 73:1 74:0 75:0 76:0 77:1 78:0 79:0 80:0 81:0 82:0 83:0 84:1 
1 1:1 2:0 3:0 4:0 5:0 6:0 7:1 8:0 9:1 10:0 11:0 12:0 13:1 14:0 15:0 16:0 17:0 18:0 19:1 20:0 21:1 22:0 23:0 24:0 25:0 26:0 27:1 28:0 29:0 30:0 31:0 32:1 33:0 34:0 35:1 36:0 37:0 38:0 39:0 40:1 41:0 42:0 43:0 44:1 45:0 46:1 47:0 48:0 49:1 50:0 51:0 52:0 53:1 54:0 55:0 56:0 57:1 58:0 59:0 60:0 61:1 62:0 63:0 64:0 65:0 66:0 67:0 68:1 69:0 70:0 71:0 72:1 73:0 74:1 75:0 76:0 77:1 78:0 79:0 80:0 81:1 82:0 83:0 84:0 
1 1:1 2:0 3:0 4:0 5:0 6:0 7:0 8:1 9:0 10:0 11:1 12:0 13:1 14:0 15:0 16:0 17:0 18:0 19:1 20:0 21:1 22:0 23:0 24:0 25:1 26:0 27:0 28:0 29:0 30:0 31:1 32:0 33:1 34:0 35:0 36:0 37:0 38:0 39:1 40:0 41:0 42:0 43:0 44:1 45:0 46:0 47:1 48:0 49:0 50:0 51:0 52:1 53:0 54:0 55:0 56:1 57:0 58:1 59:0 60:0 61:1 62:0 63:0 64:0 65:1 66:0 67:0 68:0 69:1 70:0 71:0 72:0 73:1 74:0 75:0 76:0 77:0 78:0 79:0 80:1 81:0 82:0 83:0 84:1 
1 1:0 2:1 3:0 4:0 5:0 6:1 7:0 8:0 9:0 10:0 11:0 12:1 13:0 14:0 15:1 16:0 17:0 18:0 19:1 20:0 21:1 22:0 23:0 24:0 25:1 26:0 27:0 28:0 29:0 30:0 31:0 32:1 33:0 34:0 35:1 36:0 37:1 38:0 39:0 40:0 41:0 42:1 43:0 44:0 45:0 46:1 47:0 48:0 49:0 50:0 51:0 52:1 53:0 54:0 55:0 56:1 57:1 58:0 59:0 60:0 61:1 62:0 63:0 64:0 65:1 66:0 67:0 68:0 69:0 70:0 71:0 72:1 73:0 74:0 75:1 76:0 77:1 78:0 79:0 80:0 81:0 82:0 83:1 84:0 
1 1:0 2:0 3:0 4:1 5:0 6:1 7:0 8:0 9:0 10:0 11:0 12:1 13:0 14:0 15:1 16:0 17:0 18:0 19:1 20:0 21:0 22:1 23:0 24:0 25:1 26:0 27:0 28:0 29:1 30:0 31:0 32:0 33:1 34:0 35:0 36:0 37:0 38:1 39:0 40:0 41:0 42:0 43:1 44:0 45:1 46:0 47:0 48:0 49:1 50:0 51:0 52:0 53:0 54:0 55:0 56:1 57:1 58:0 59:0 60:0 61:0 62:1 63:0 64:0 65:1 66:0 67:0 68:0 69:0 70:0 71:0 72:1 73:1 74:0 75:0 76:0 77:0 78:0 79:0 80:1 81:0 82:0 83:0 84:1 
1 1:0 2:0 3:0 4:1 5:1 6:0 7:0 8:0 9:0 10:0 11:0 12:1 13:1 14:0 15:0 16:0 17:0 18:0 19:0 20:1 21:0 22:1 23:0 24:0 25:0 26:0 27:0 28:1 29:0 30:0 31:1 32:0 33:0 34:0 35:1 36:0 37:0 38:1 39:0 40:0 41:1 42:0 43:0 44:0 45:1 46:0 47:0 48:0 49:1 50:0 51:0 52:0 53:0 54:1 55:0 56:0 57:0 58:0 59:1 60:0 61:1 62:0 63:0 64:0 65:1 66:0 67:0 68:0 69:0 70:0 71:0 72:1 73:1 74:0 75:0 76:0 77:0 78:1 79:0 80:0 81:1 82:0 83:0 84:0 
1 1:0 2:0 3:1 4:0 5:1 6:0 7:0 8:0 9:1 10:0 11:0 12:0 13:0 14:0 15:0 16:1 17:1 18:0 19:0 20:0 21:0 22:0 23:0 24:1 25:1 26:0 27:0 28:0 29:0 30:0 31:0 32:1 33:0 34:1 35:0 36:0 37:0 38:0 39:0 40:1 41:0 42:0 43:1 44:0 45:0 46:0 47:1 48:0 49:0 50:1 51:0 52:0 53:1 54:0 55:0 56:0 57:1 58:0 59:0 60:0 61:1 62:0 63:0 64:0 65:0 66:1 67:0 68:0 69:0 70:0 71:1 72:0 73:1 74:0 75:0 76:0 77:1 78:0 79:0 80:0 81:0 82:0 83:0 84:1 
1 1:1 2:0 3:0 4:0 5:0 6:0 7:1 8:0 9:0 10:1 11:0 12:0 13:0 14:0 15:0 16:1 17:0 18:1 19:0 20:0 21:0 22:0 23:0 24:1 25:0 26:0 27:0 28:1 29:1 30:0 31:0 32:0 33:0 34:0 35:0 36:1 37:1 38:0 39:0 40:0 41:0 42:0 43:0 44:1 45:0 46:0 47:0 48:1 49:0 50:1 51:0 52:0 53:0 54:1 55:0 56:0 57:0 58:0 59:1 60:0 61:1 62:0 63:0 64:0 65:0 66:1 67:0 68:0 69:0 70:0 71:1 72:0 73:1 74:0 75:0 76:0 77:1 78:0 79:0 80:0 81:0 82:0 83:0 84:1 
0.2029742716876431 1:0 2:0 3:0 4:1 5:0 6:1 7:0 8:0 9:0 10:1 11:0 12:0 13:0 14:0 15:0 16:1 17:0 18:0 19:1 20:0 21:1 22:0 23:0 24:0 25:0 26:1 27:0 28:0 29:0 30:0 31:0 32:1 33:0 34:0 35:0 36:1 37:0 38:0 39:0 40:1 41:0 42:0 43:1 44:0 45:0 46:0 47:1 48:0 49:0 50:1 51:0 52:0 53:1 54:0 55:0 56:0 57:0 58:0 59:0 60:1 61:0 62:0 63:0 64:1 65:0 66:0 67:1 68:0 69:0 70:0 71:1 72:0 73:0 74:1 75:0 76:0 77:1 78:0 79:0 80:0 81:0 82:0 83:1 84:0 
1 1:0 2:1 3:0 4:0 5:1 6:0 7:0 8:0 9:0 10:0 11:0 12:1 13:0 14:0 15:1 16:0 17:0 18:0 19:1 20:0 21:0 22:0 23:0 24:1 25:0 26:0 27:1 28:0 29:0 30:0 31:1 32:0 33:0 34:0 35:1 36:0 37:0 38:0 39:0 40:1 41:0 42:1 43:0 44:0 45:1 46:0 47:0 48:0 49:0 50:0 51:1 52:0 53:0 54:1 55:0 56:0 57:0 58:0 59:0 60:1 61:0 62:0 63:1 64:0 65:0 66:0 67:0 68:1 69:1 70:0 71:0 72:0 73:0 74:1 75:0 76:0 77:0 78:0 79:0 80:1 81:0 82:0 83:1 84:0 
0.04923164696041336 1:0 2:0 3:1 4:0 5:0 6:0 7:0 8:1 9:0 10:0 11:0 12:1 13:0 14:0 15:1 16:0 17:0 18:0 19:0 20:1 21:0 22:1 23:0 24:0 25:0 26:0 27:0 28:1 29:1 30:0 31:0 32:0 33:0 34:1 35:0 36:0 37:0 38:0 39:0 40:1 41:0 42:0 43:0 44:1 45:0 46:1 47:0 48:0 49:1 50:0 51:0 52:0 53:0 54:1 55:0 56:0 57:0 58:1 59:0 60:0 61:1 62:0 63:0 64:0 65:0 66:0 67:1 68:0 69:1 70:0 71:0 72:0 73:0 74:0 75:0 76:1 77:0 78:0 79:1 80:0 81:0 82:0 83:0 84:1 
-1 1:0 2:1 3:0 4:0 5:0 6:0 7:1 8:0 9:0 10:1 11:0 12:0 13:0 14:1 15:0 16:0 17:0 18:0 19:1 20:0 21:0 22:0 23:1 24:0 25:0 26:0 27:1 28:0 29:0 30:1 31:0 32:0 33:0 34:1 35:0 36:0 37:0 38:1 39:0 40:0 41:1 42:0 43:0 44:0 45:0 46:0 47:1 48:0 49:0 50:1 51:0 52:0 53:1 54:0 55:0 56:0 57:0 58:0 59:1 60:0 61:0 62:1 63:0 64:0 65:1 66:0 67:0 68:0 69:0 70:0 71:1 72:0 73:1 74:0 75:0 76:0 77:0 78:0 79:1 80:0 81:0 82:0 83:0 84:1 
-1 1:0 2:1 3:0 4:0 5:1 6:0 7:0 8:0 9:0 10:0 11:1 12:0 13:0 14:1 15:0 16:0 17:0 18:0 19:1 20:0 21:0 22:1 23:0 24:0 25:0 26:1 27:0 28:0 29:0 30:0 31:1 32:0 33:0 34:0 35:1 36:0 37:0 38:0 39:1 40:0 41:0 42:1 43:0 44:0 45:0 46:1 47:0 48:0 49:0 50:1 51:0 52:0 53:1 54:0 55:0 56:0 57:0 58:0 59:1 60:0 61:0 62:1 63:0 64:0 65:1 66:0 67:0 68:0 69:0 70:0 71:1 72:0 73:0 74:1 75:0 76:0 77:1 78:0 79:0 80:0 81:0 82:0 83:1 84:0 
-1 1:0 2:0 3:0 4:1 5:0 6:0 7:0 8:1 9:0 10:0 11:0 12:1 13:0 14:1 15:0 16:0 17:1 18:0 19:0 20:0 21:0 22:0 23:0 24:1 25:0 26:1 27:0 28:0 29:1 30:0 31:0 32:0 33:1 34:0 35:0 36:0 37:0 38:1 39:0 40:0 41:0 42:1 43:0 44:0 45:0 46:0 47:0 48:1 49:1 50:0 51:0 52:0 53:0 54:1 55:0 56:0 57:0 58:1 59:0 60:0 61:0 62:1 63:0 64:0 65:1 66:0 67:0 68:0 69:1 70:0 71:0 72:0 73:0 74:1 75:0 76:0 77:0 78:1 79:0 80:0 81:0 82:0 83:0 84:1 
-1 1:1 2:0 3:0 4:0 5:0 6:0 7:0 8:1 9:0 10:1 11:0 12:0 13:0 14:1 15:0 16:0 17:0 18:0 19:0 20:1 21:0 22:0 23:0 24:1 25:0 26:0 27:0 28:1 29:0 30:1 31:0 32:0 33:1 34:0 35:0 36:0 37:0 38:0 39:0 40:1 41:0 42:1 43:0 44:0 45:1 46:0 47:0 48:0 49:1 50:0 51:0 52:0 53:0 54:1 55:0 56:0 57:0 58:1 59:0 60:0 61:0 62:0 63:0 64:1 65:1 66:0 67:0 68:0 69:0 70:1 71:0 72:0 73:0 74:1 75:0 76:0 77:0 78:1 79:0 80:0 81:1 82:0 83:0 84:0 
0.1100067639515114 1:0 2:1 3:0 4:0 5:1 6:0 7:0 8:0 9:0 10:0 11:0 12:1 13:0 14:0 15:0 16:1 17:0 18:1 19:0 20:0 21:0 22:1 23:0 24:0 25:1 26:0 27:0 28:0 29:0 30:0 31:1 32:0 33:0 34:0 35:1 36:0 37:0 38:0 39:1 40:0 41:0 42:0 43:0 44:1 45:0 46:0 47:1 48:0 49:0 50:1 51:0 52:0 53:0 54:0 55:0 56:1 57:1 58:0 59:0 60:0 61:0 62:1 63:0 64:0 65:0 66:0 67:1 68:0 69:0 70:0 71:1 72:0 73:0 74:1 75:0 76:0 77:0 78:1 79:0 80:0 81:1 82:0 83:0 84:0 
-0.7055686738820849 1:0 2:0 3:0 4:1 5:0 6:0 7:0 8:1 9:0 10:0 11:0 12:1 13:0 14:0 15:0 16:1 17:0 18:1 19:0 20:0 21:1 22:0 23:0 24:0 25:0 26:1 27:0 28:0 29:0 30:0 31:0 32:1 33:1 34:0 35:0 36:0 37:1 38:0 39:0 40:0 41:0 42:1 43:0 44:0 45:0 46:0 47:0 48:1 49:0 50:0 51:1 52:0 53:1 54:0 55:0 56:0 57:0 58:0 59:0 60:1 61:0 62:0 63:0 64:1 65:0 66:0 67:0 68:1 69:1 70:0 71:0 72:0 73:0 74:1 75:0 76:0 77:1 78:0 79:0 80:0 81:1 82:0 83:0 84:0 
-1 1:0 2:1 3:0 4:0 5:1 6:0 7:0 8:0 9:0 10:0 11:1 12:0 13:1 14:0 15:0 16:0 17:1 18:0 19:0 20:0 21:0 22:0 23:1 24:0 25:0 26:0 27:0 28:1 29:0 30:1 31:0 32:0 33:1 34:0 35:0 36:0 37:1 38:0 39:0 40:0 41:0 42:0 43:0 44:1 45:0 46:0 47:0 48:1 49:0 50:1 51:0 52:0 53:1 54:0 55:0 56:0 57:0 58:0 59:0 60:1 61:0 62:1 63:0 64:0 65:0 66:0 67:0 68:1 69:0 70:0 71:1 72:0 73:0 74:0 75:1 76:0 77:1 78:0 79:0 80:0 81:1 82:0 83:0 84:0 
-1 1:1 2:0 3:0 4:0 5:0 6:0 7:1 8:0 9:0 10:0 11:1 12:0 13:0 14:1 15:0 16:0 17:1 18:0 19:0 20:0 21:0 22:0 23:1 24:0 25:1 26:0 27:0 28:0 29:1 30:0 31:0 32:0 33:0 34:0 35:1 36:0 37:0 38:0 39:0 40:1 41:0 42:1 43:0 44:0 45:1 46:0 47:0 48:0 49:1 50:0 51:0 52:0 53:0 54:0 55:0 56:1 57:0 58:0 59:0 60:1 61:0 62:1 63:0 64:0 65:1 66:0 67:0 68:0 69:0 70:0 71:0 72:1 73:0 74:1 75:0 76:0 77:0 78:0 79:0 80:1 81:0 82:0 83:1 84:0 
-1 1:0 2:0 3:1 4:0 5:0 6:0 7:1 8:0 9:0 10:1 11:0 12:0 13:1 14:0 15:0 16:0 17:1 18:0 19:0 20:0 21:1 22:0 23:0 24:0 25:0 26:0 27:0 28:1 29:1 30:0 31:0 32:0 33:1 34:0 35:0 36:0 37:0 38:0 39:1 40:0 41:0 42:1 43:0 44:0 45:0 46:0 47:0 48:1 49:0 50:0 51:0 52:1 53:0 54:0 55:0 56:1 57:1 58:0 59:0 60:0 61:1 62:0 63:0 64:0 65:0 66:0 67:1 68:0 69:0 70:0 71:1 72:0 73:0 74:1 75:0 76:0 77:1 78:0 79:0 80:0 81:0 82:0 83:1 84:0 
-1 1:0 2:1 3:0 4:0 5:0 6:0 7:0 8:1 9:0 10:0 11:1 12:0 13:1 14:0 15:0 16:0 17:0 18:1 19:0 20:0 21:0 22:1 23:0 24:0 25:1 26:0 27:0 28:0 29:1 30:0 31:0 32:0 33:0 34:0 35:1 36:0 37:1 38:0 39:0 40:0 41:1 42:0 43:0 44:0 45:0 46:0 47:1 48:0 49:0 50:1 51:0 52:0 53:0 54:1 55:0 56:0 57:1 58:0 59:0 60:0 61:1 62:0 63:0 64:0 65:1 66:0 67:0 68:0 69:0 70:0 71:1 72:0 73:1 74:0 75:0 76:0 77:1 78:0 79:0 80:0 81:0 82:1 83:0 84:0 
-1 1:0 2:0 3:0 4:1 5:0 6:0 7:0 8:1 9:0 10:0 11:1 12:0 13:0 14:1 15:0 16:0 17:0 18:1 19:0 20:0 21:0 22:0 23:0 24:1 25:0 26:0 27:0 28:1 29:0 30:0 31:0 32:1 33:1 34:0 35:0 36:0 37:1 38:0 39:0 40:0 41:1 42:0 43:0 44:0 45:1 46:0 47:0 48:0 49:0 50:0 51:0 52:1 53:0 54:1 55:0 56:0 57:0 58:0 59:0 60:1 61:0 62:0 63:1 64:0 65:0 66:0 67:1 68:0 69:1 70:0 71:0 72:0 73:1 74:0 75:0 76:0 77:0 78:0 79:1 80:0 81:0 82:1 83:0 84:0 
-1 1:0 2:1 3:0 4:0 5:0 6:0 7:0 8:1 9:0 10:0 11:1 12:0 13:0 14:0 15:0 16:1 17:0 18:0 19:0 20:1 21:0 22:0 23:1 24:0 25:0 26:1 27:0 28:0 29:0 30:1 31:0 32:0 33:0 34:0 35:0 36:1 37:0 38:0 39:0 40:1 41:0 42:0 43:0 44:1 45:1 46:0 47:0 48:0 49:1 50:0 51:0 52:0 53:1 54:0 55:0 56:0 57:1 58:0 59:0 60:0 61:0 62:0 63:0 64:1 65:0 66:1 67:0 68:0 69:0 70:0 71:0 72:1 73:0 74:0 75:1 76:0 77:0 78:0 79:1 80:0 81:1 82:0 83:0 84:0 
-1 1:1 2:0 3:0 4:0 5:1 6:0 7:0 8:0 9:0 10:0 11:1 12:0 13:0 14:0 15:1 16:0 17:1 18:0 19:0 20:0 21:0 22:0 23:1 24:0 25:1 26:0 27:0 28:0 29:0 30:0 31:1 32:0 33:0 34:0 35:1 36:0 37:0 38:0 39:1 40:0 41:1 42:0 43:0 44:0 45:0 46:0 47:1 48:0 49:0 50:1 51:0 52:0 53:0 54:1 55:0 56:0 57:1 58:0 59:0 60:0 61:0 62:0 63:0 64:1 65:1 66:0 67:0 68:0 69:0 70:0 71:1 72:0 73:0 74:0 75:1 76:0 77:0 78:0 79:0 80:1 81:0 82:0 83:0 84:1 
-1 1:0 2:1 3:0 4:0 5:1 6:0 7:0 8:0 9:1 10:0 11:0 12:0 13:0 14:1 15:0 16:0 17:1 18:0 19:0 20:0 21:1 22:0 23:0 24:0 25:1 26:0 27:0 28:0 29:1 30:0 31:0 32:0 33:0 34:0 35:1 36:0 37:0 38:0 39:1 40:0 41:1 42:0 43:0 44:0 45:0 46:0 47:1 48:0 49:1 50:0 51:0 52:0 53:0 54:0 55:1 56:0 57:0 58:0 59:1 60:0 61:0 62:0 63:1 64:0 65:1 66:0 67:0 68:0 69:0 70:0 71:1 72:0 73:0 74:1 75:0 76:0 77:0 78:1 79:0 80:0 81:1 82:0 83:0 84:0 
-1 1:0 2:0 3:0 4:1 5:1 6:0 7:0 8:0 9:0 10:0 11:0 12:1 13:0 14:0 15:1 16:0 17:0 18:1 19:0 20:0 21:0 22:1 23:0 24:0 25:1 26:0 27:0 28:0 29:1 30:0 31:0 32:0 33:0 34:1 35:0 36:0 37:1 38:0 39:0 40:0 41:1 42:0 43:0 44:0 45:1 46:0 47:0 48:0 49:1 50:0 51:0 52:0 53:0 54:0 55:1 56:0 57:0 58:0 59:1 60:0 61:1 62:0 63:0 64:0 65:0 66:0 67:1 68:0 69:1 70:0 71:0 72:0 73:0 74:0 75:1 76:0 77:0 78:0 79:1 80:0 81:0 82:0 83:1 84:0 
-1 1:0 2:0 3:1 4:0 5:0 6:0 7:1 8:0 9:1 10:0 11:0 12:0 13:0 14:1 15:0 16:0 17:1 18:0 19:0 20:0 21:0 22:0 23:1 24:0 25:0 26:1 27:0 28:0 29:1 30:0 31:0 32:0 33:0 34:0 35:0 36:1 37:0 38:0 39:0 40:1 41:1 42:0 43:0 44:0 45:0 46:0 47:0 48:1 49:0 50:0 51:0 52:1 53:1 54:0 55:0 56:0 57:0 58:0 59:1 60:0 61:0 62:1 63:0 64:0 65:0 66:1 67:0 68:0 69:1 70:0 71:0 72:0 73:0 74:0 75:0 76:1 77:0 78:1 79:0 80:0 81:1 82:0 83:0 84:0 
-0.6808824386401433 1:0 2:0 3:0 4:1 5:1 6:0 7:0 8:0 9:1 10:0 11:0 12:0 13:0 14:0 15:1 16:0 17:0 18:0 19:1 20:0 21:1 22:0 23:0 24:0 25:0 26:1 27:0 28:0 29:1 30:0 31:0 32:0 33:0 34:0 35:1 36:0 37:0 38:1 39:0 40:0 41:1 42:0 43:0 44:0 45:0 46:0 47:0 48:1 49:0 50:0 51:0 52:1 53:1 54:0 55:0 56:0 57:0 58:0 59:0 60:1 61:0 62:0 63:0 64:1 65:1 66:0 67:0 68:0 69:0 70:0 71:1 72:0 73:0 74:1 75:0 76:0 77:0 78:1 79:0 80:0 81:1 82:0 83:0 84:0 
-1 1:0 2:0 3:0 4:1 5:0 6:0 7:0 8:1 9:0 10:0 11:1 12:0 13:1 14:0 15:0 16:0 17:0 18:0 19:1 20:0 21:0 22:1 23:0 24:0 25:1 26:0 27:0 28:0 29:0 30:0 31:0 32:1 33:0 34:1 35:0 36:0 37:0 38:0 39:0 40:1 41:0 42:1 43:0 44:0 45:1 46:0 47:0 48:0 49:0 50:0 51:1 52:0 53:0 54:0 55:1 56:0 57:0 58:1 59:0 60:0 61:0 62:1 63:0 64:0 65:1 66:0 67:0 68:0 69:0 70:0 71:0 72:1 73:0 74:1 75:0 76:0 77:1 78:0 79:0 80:0 81:0 82:0 83:0 84:1 
-1 1:0 2:1 3:0 4:0 5:0 6:0 7:0 8:1 9:0 10:0 11:1 12:0 13:0 14:0 15:0 16:1 17:0 18:0 19:0 20:1 21:0 22:0 23:0 24:1 25:0 26:0 27:1 28:0 29:1 30:0 31:0 32:0 33:0 34:0 35:1 36:0 37:0 38:1 39:0 40:0 41:1 42:0 43:0 44:0 45:0 46:0 47:0 48:1 49:0 50:1 51:0 52:0 53:0 54:0 55:0 56:1 57:0 58:1 59:0 60:0 61:1 62:0 63:0 64:0 65:0 66:0 67:1 68:0 69:0 70:0 71:1 72:0 73:0 74:1 75:0 76:0 77:0 78:1 79:0 80:0 81:1 82:0 83:0 84:0 
-0.03457700148614766 1:0 2:0 3:1 4:0 5:0 6:1 7:0 8:0 9:0 10:0 11:0 12:1 13:1 14:0 15:0 16:0 17:1 18:0 19:0 20:0 21:0 22:0 23:0 24:1 25:0 26:0 27:1 28:0 29:0 30:0 31:1 32:0 33:0 34:0 35:0 36:1 37:0 38:1 39:0 40:0 41:0 42:0 43:1 44:0 45:1 46:0 47:0 48:0 49:0 50:0 51:0 52:1 53:0 54:0 55:0 56:1 57:0 58:0 59:0 60:1 61:0 62:0 63:1 64:0 65:1 66:0 67:0 68:0 69:1 70:0 71:0 72:0 73:0 74:0 75:1 76:0 77:0 78:0 79:0 80:1 81:0 82:0 83:1 84:0 
1 1:0 2:1 3:0 4:0 5:0 6:1 7:0 8:0 9:0 10:0 11:0 12:1 13:1 14:0 15:0 16:0 17:1 18:0 19:0 20:0 21:0 22:1 23:0 24:0 25:0 26:0 27:1 28:0 29:0 30:0 31:1 32:0 33:0 34:1 35:0 36:0 37:0 38:0 39:0 40:1 41:1 42:0 43:0 44:0 45:1 46:0 47:0 48:0 49:0 50:0 51:0 52:1 53:0 54:0 55:1 56:0 57:0 58:0 59:1 60:0 61:0 62:0 63:0 64:1 65:0 66:1 67:0 68:0 69:0 70:0 71:1 72:0 73:1 74:0 75:0 76:0 77:0 78:0 79:0 80:1 81:0 82:0 83:0 84:1 
-1 1:0 2:1 3:0 4:0 5:0 6:1 7:0 8:0 9:1 10:0 11:0 12:0 13:0 14:0 15:0 16:1 17:0 18:0 19:1 20:0 21:1 22:0 23:0 24:0 25:1 26:0 27:0 28:0 29:1 30:0 31:0 32:0 33:0 34:1 35:0 36:0 37:0 38:1 39:0 40:0 41:1 42:0 43:0 44:0 45:0 46:1 47:0 48:0 49:0 50:1 51:0 52:0 53:1 54:0 55:0 56:0 57:1 58:0 59:0 60:0 61:0 62:0 63:1 64:0 65:0 66:1 67:0 68:0 69:1 70:0 71:0 72:0 73:0 74:0 75:0 76:1 77:0 78:0 79:0 80:1 81:1 82:0 83:0 84:0 
-1 1:0 2:1 3:0 4:0 5:0 6:0 7:0 8:1 9:0 10:0 11:1 12:0 13:0 14:1 15:0 16:0 17:0 18:1 19:0 20:0 21:1 22:0 23:0 24:0 25:0 26:1 27:0 28:0 29:0 30:1 31:0 32:0 33:1 34:0 35:0 36:0 37:0 38:0 39:1 40:0 41:1 42:0 43:0 44:0 45:0 46:0 47:1 48:0 49:0 50:0 51:0 52:1 53:1 54:0 55:0 56:0 57:0 58:0 59:0 60:1 61:0 62:1 63:0 64:0 65:0 66:1 67:0 68:0 69:0 70:1 71:0 72:0 73:1 74:0 75:0 76:0 77:0 78:0 79:0 80:1 81:0 82:0 83:1 84:0 
-1 1:0 2:1 3:0 4:0 5:0 6:0 7:0 8:1 9:0 10:1 11:0 12:0 13:0 14:1 15:0 16:0 17:0 18:0 19:1 20:0 21:1 22:0 23:0 24:0 25:0 26:0 27:0 28:1 29:0 30:0 31:0 32:1 33:0 34:0 35:0 36:1 37:0 38:0 39:0 40:1 41:0 42:0 43:1 44:0 45:1 46:0 47:0 48:0 49:0 50:0 51:0 52:1 53:0 54:0 55:1 56:0 57:0 58:0 59:1 60:0 61:1 62:0 63:0 64:0 65:0 66:0 67:1 68:0 69:0 70:0 71:1 72:0 73:1 74:0 75:0 76:0 77:0 78:0 79:1 80:0 81:0 82:0 83:0 84:1 
1 1:1 2:0 3:0 4:0 5:0 6:0 7:1 8:0 9:1 10:0 11:0 12:0 13:0 14:0 15:0 16:1 17:0 18:1 19:0 20:0 21:1 22:0 23:0 24:0 25:0 26:0 27:0 28:1 29:0 30:0 31:0 32:1 33:1 34:0 35:0 36:0 37:0 38:1 39:0 40:0 41:0 42:1 43:0 44:0 45:1 46:0 47:0 48:0 49:0 50:0 51:0 52:1 53:0 54:0 55:1 56:0 57:0 58:1 59:0 60:0 61:0 62:0 63:1 64:0 65:0 66:1 67:0 68:0 69:1 70:0 71:0 72:0 73:0 74:0 75:1 76:0 77:0 78:1 79:0 80:0 81:0 82:1 83:0 84:0 
-1 1:0 2:1 3:0 4:0 5:1 6:0 7:0 8:0 9:0 10:0 11:1 12:0 13:0 14:0 15:0 16:1 17:1 18:0 19:0 20:0 21:0 22:1 23:0 24:0 25:1 26:0 27:0 28:0 29:1 30:0 31:0 32:0 33:1 34:0 35:0 36:0 37:0 38:1 39:0 40:0 41:1 42:0 43:0 44:0 45:1 46:0 47:0 48:0 49:1 50:0 51:0 52:0 53:1 54:0 55:0 56:0 57:0 58:0 59:0 60:1 61:0 62:1 63:0 64:0 65:0 66:1 67:0 68:0 69:0 70:1 71:0 72:0 73:0 74:0 75:1 76:0 77:1 78:0 79:0 80:0 81:1 82:0 83:0 84:0 
-0.2754302867854653 1:0 2:0 3:1 4:0 5:1 6:0 7:0 8:0 9:0 10:0 11:1 12:0 13:0 14:1 15:0 16:0 17:0 18:1 19:0 20:0 21:1 22:0 23:0 24:0 25:0 26:0 27:1 28:0 29:1 30:0 31:0 32:0 33:0 34:0 35:0 36:1 37:0 38:0 39:1 40:0 41:1 42:0 43:0 44:0 45:0 46:0 47:0 48:1 49:0 50:1 51:0 52:0 53:0 54:1 55:0 56:0 57:1 58:0 59:0 60:0 61:0 62:1 63:0 64:0 65:1 66:0 67:0 68:0 69:0 70:0 71:1 72:0 73:0 74:0 75:1 76:0 77:1 78:0 79:0 80:0 81:0 82:0 83:0 84:1 
0.5467323637343505 1:0 2:0 3:0 4:1 5:0 6:0 7:1 8:0 9:0 10:1 11:0 12:0 13:1 14:0 15:0 16:0 17:0 18:0 19:1 20:0 21:1 22:0 23:0 24:0 25:0 26:0 27:1 28:0 29:0 30:1 31:0 32:0 33:0 34:1 35:0 36:0 37:1 38:0 39:0 40:0 41:0 42:0 43:1 44:0 45:1 46:0 47:0 48:0 49:0 50:0 51:0 52:1 53:0 54:0 55:1 56:0 57:1 58:0 59:0 60:0 61:0 62:0 63:0 64:1 65:0 66:1 67:0 68:0 69:0 70:1 71:0 72:0 73:1 74:0 75:0 76:0 77:0 78:1 79:0 80:0 81:1 82:0 83:0 84:0 
0.8316819359793849 1:0 2:1 3:0 4:0 5:0 6:0 7:0 8:1 9:1 10:0 11:0 12:0 13:0 14:0 15:0 16:1 17:0 18:0 19:0 20:1 21:0 22:0 23:1 24:0 25:0 26:0 27:1 28:0 29:0 30:1 31:0 32:0 33:1 34:0 35:0 36:0 37:0 38:0 39:1 40:0 41:0 42:1 43:0 44:0 45:0 46:0 47:0 48:1 49:0 50:0 51:1 52:0 53:0 54:1 55:0 56:0 57:1 58:0 59:0 60:0 61:0 62:0 63:1 64:0 65:1 66:0 67:0 68:0 69:0 70:0 71:1 72:0 73:0 74:1 75:0 76:0 77:0 78:1 79:0 80:0 81:1 82:0 83:0 84:0 
0.557053272450464 1:0 2:0 3:0 4:1 5:0 6:0 7:0 8:1 9:1 10:0 11:0 12:0 13:0 14:0 15:0 16:1 17:0 18:0 19:0 20:1 21:0 22:0 23:1 24:0 25:0 26:0 27:0 28:1 29:0 30:1 31:0 32:0 33:1 34:0 35:0 36:0 37:0 38:0 39:0 40:1 41:0 42:0 43:0 44:1 45:0 46:0 47:1 48:0 49:0 50:1 51:0 52:0 53:1 54:0 55:0 56:0 57:1 58:0 59:0 60:0 61:0 62:0 63:1 64:0 65:0 66:1 67:0 68:0 69:1 70:0 71:0 72:0 73:0 74:1 75:0 76:0 77:0 78:0 79:0 80:1 81:1 82:0 83:0 84:0 
1 1:1 2:0 3:0 4:0 5:0 6:0 7:0 8:1 9:0 10:0 11:0 12:1 13:1 14:0 15:0 16:0 17:0 18:0 19:0 20:1 21:0 22:0 23:0 24:1 25:0 26:0 27:1 28:0 29:0 30:0 31:0 32:1 33:0 34:1 35:0 36:0 37:1 38:0 39:0 40:0 41:0 42:0 43:0 44:1 45:0 46:0 47:0 48:1 49:0 50:0 51:1 52:0 53:0 54:1 55:0 56:0 57:1 58:0 59:0 60:0 61:1 62:0 63:0 64:0 65:0 66:0 67:1 68:0 69:0 70:1 71:0 72:0 73:1 74:0 75:0 76:0 77:0 78:1 79:0 80:0 81:0 82:0 83:0 84:1 
-1 1:0 2:1 3:0 4:0 5:0 6:0 7:0 8:1 9:0 10:1 11:0 12:0 13:0 14:1 15:0 16:0 17:0 18:0 19:1 20:0 21:0 22:1 23:0 24:0 25:1 26:0 27:0 28:0 29:0 30:1 31:0 32:0 33:0 34:0 35:1 36:0 37:0 38:0 39:1 40:0 41:0 42:0 43:0 44:1 45:1 46:0 47:0 48:0 49:0 50:0 51:0 52:1 53:0 54:0 55:0 56:1 57:1 58:0 59:0 60:0 61:0 62:0 63:0 64:1 65:0 66:0 67:0 68:1 69:0 70:0 71:1 72:0 73:0 74:0 75:0 76:1 77:0 78:1 79:0 80:0 81:1 82:0 83:0 84:0 
-0.3635298130804674 1:0 2:0 3:1 4:0 5:0 6:0 7:1 8:0 9:0 10:0 11:1 12:0 13:0 14:1 15:0 16:0 17:1 18:0 19:0 20:0 21:0 22:0 23:1 24:0 25:0 26:1 27:0 28:0 29:0 30:0 31:0 32:1 33:0 34:0 35:1 36:0 37:0 38:1 39:0 40:0 41:1 42:0 43:0 44:0 45:1 46:0 47:0 48:0 49:0 50:0 51:0 52:1 53:0 54:0 55:1 56:0 57:1 58:0 59:0 60:0 61:0 62:1 63:0 64:0 65:0 66:0 67:0 68:1 69:0 70:1 71:0 72:0 73:0 74:0 75:0 76:1 77:0 78:1 79:0 80:0 81:0 82:1 83:0 84:0 
-1 1:1 2:0 3:0 4:0 5:1 6:0 7:0 8:0 9:0 10:0 11:0 12:1 13:0 14:0 15:1 16:0 17:0 18:0 19:1 20:0 21:0 22:0 23:1 24:0 25:0 26:1 27:0 28:0 29:1 30:0 31:0 32:0 33:0 34:0 35:1 36:0 37:0 38:1 39:0 40:0 41:0 42:0 43:0 44:1 45:0 46:0 47:1 48:0 49:0 50:1 51:0 52:0 53:1 54:0 55:0 56:0 57:1 58:0 59:0 60:0 61:0 62:0 63:0 64:1 65:0 66:0 67:1 68:0 69:1 70:0 71:0 72:0 73:0 74:1 75:0 76:0 77:0 78:0 79:0 80:1 81:0 82:1 83:0 84:0 
-1 1:1 2:0 3:0 4:0 5:0 6:0 7:1 8:0 9:1 10:0 11:0 12:0 13:0 14:0 15:0 16:1 17:0 18:1 19:0 20:0 21:1 22:0 23:0 24:0 25:1 26:0 27:0 28:0 29:0 30:0 31:0 32:1 33:0 34:0 35:1 36:0 37:0 38:0 39:1 40:0 41:0 42:0 43:1 44:0 45:0 46:1 47:0 48:0 49:1 50:0 51:0 52:0 53:0 54:0 55:1 56:0 57:0 58:1 59:0 60:0 61:0 62:0 63:0 64:1 65:0 66:0 67:1 68:0 69:0 70:1 71:0 72:0 73:1 74:0 75:0 76:0 77:1 78:0 79:0 80:0 81:0 82:0 83:0 84:1 
-1 1:0 2:1 3:0 4:0 5:1 6:0 7:0 8:0 9:0 10:0 11:1 12:0 13:0 14:0 15:1 16:0 17:0 18:0 19:1 20:0 21:0 22:0 23:1 24:0 25:0 26:1 27:0 28:0 29:0 30:0 31:0 32:1 33:1 34:0 35:0 36:0 37:0 38:0 39:0 40:1 41:0 42:0 43:0 44:1 45:0 46:0 47:0 48:1 49:0 50:0 51:1 52:0 53:0 54:0 55:0 56:1 57:0 58:0 59:0 60:1 61:0 62:0 63:0 64:1 65:0 66:0 67:1 68:0 69:0 70:0 71:1 72:0 73:1 74:0 75:0 76:0 77:0 78:0 79:0 80:1 81:1 82:0 83:0 84:0 
-0.4801135913645134 1:1 2:0 3:0 4:0 5:0 6:1 7:0 8:0 9:1 10:0 11:0 12:0 13:0 14:0 15:1 16:0 17:0 18:0 19:1 20:0 21:0 22:0 23:1 24:0 25:0 26:0 27:1 28:0 29:0 30:1 31:0 32:0 33:0 34:0 35:0 36:1 37:1 38:0 39:0 40:0 41:0 42:0 43:0 44:1 45:0 46:0 47:0 48:1 49:0 50:0 51:0 52:1 53:0 54:0 55:1 56:0 57:0 58:0 59:0 60:1 61:0 62:0 63:0 64:1 65:0 66:0 67:0 68:1 69:0 70:0 71:1 72:0 73:0 74:0 75:1 76:0 77:1 78:0 79:0 80:0 81:0 82:0 83:0 84:1 
-0.2409269098049695 1:1 2:0 3:0 4:0 5:0 6:0 7:0 8:1 9:0 10:1 11:0 12:0 13:0 14:1 15:0 16:0 17:0 18:0 19:0 20:1 21:1 22:0 23:0 24:0 25:1 26:0 27:0 28:0 29:0 30:0 31:0 32:1 33:1 34:0 35:0 36:0 37:0 38:0 39:0 40:1 41:0 42:0 43:0 44:1 45:1 46:0 47:0 48:0 49:0 50:0 51:1 52:0 53:0 54:0 55:0 56:1 57:0 58:0 59:0 60:1 61:0 62:1 63:0 64:0 65:0 66:1 67:0 68:0 69:0 70:0 71:1 72:0 73:0 74:0 75:0 76:1 77:0 78:1 79:0 80:0 81:1 82:0 83:0 84:0 
-0.06002568568771877 1:0 2:0 3:1 4:0 5:0 6:1 7:0 8:0 9:1 10:0 11:0 12:0 13:0 14:0 15:0 16:1 17:0 18:1 19:0 20:0 21:0 22:1 23:0 24:0 25:0 26:0 27:0 28:1 29:1 30:0 31:0 32:0 33:1 34:0 35:0 36:0 37:0 38:0 39:0 40:1 41:1 42:0 43:0 44:0 45:0 46:0 47:0 48:1 49:0 50:0 51:0 52:1 53:1 54:0 55:0 56:0 57:0 58:0 59:1 60:0 61:0 62:0 63:0 64:1 65:0 66:0 67:0 68:1 69:0 70:1 71:0 72:0 73:0 74:1 75:0 76:0 77:0 78:0 79:1 80:0 81:0 82:0 83:0 84:1 
-1 1:0 2:1 3:0 4:0 5:0 6:0 7:0 8:1 9:1 10:0 11:0 12:0 13:1 14:0 15:0 16:0 17:1 18:0 19:0 20:0 21:1 22:0 23:0 24:0 25:0 26:0 27:0 28:1 29:1 30:0 31:0 32:0 33:0 34:0 35:0 36:1 37:0 38:0 39:1 40:0 41:0 42:0 43:1 44:0 45:0 46:1 47:0 48:0 49:1 50:0 51:0 52:0 53:0 54:0 55:0 56:1 57:0 58:1 59:0 60:0 61:0 62:1 63:0 64:0 65:0 66:0 67:0 68:1 69:1 70:0 71:0 72:0 73:1 74:0 75:0 76:0 77:0 78:0 79:0 80:1 81:1 82:0 83:0 84:0 
-1 1:0 2:0 3:0 4:1 5:0 6:1 7:0 8:0 9:1 10:0 11:0 12:0 13:0 14:1 15:0 16:0 17:0 18:0 19:0 20:1 21:1 22:0 23:0 24:0 25:1 26:0 27:0 28:0 29:1 30:0 31:0 32:0 33:1 34:0 35:0 36:0 37:0 38:0 39:0 40:1 41:1 42:0 43:0 44:0 45:0 46:0 47:0 48:1 49:0 50:0 51:1 52:0 53:0 54:0 55:1 56:0 57:0 58:1 59:0 60:0 61:1 62:0 63:0 64:0 65:0 66:0 67:0 68:1 69:0 70:1 71:0 72:0 73:0 74:1 75:0 76:0 77:0 78:0 79:0 80:1 81:1 82:0 83:0 84:0 
-0.7052635225463452 1:0 2:1 3:0 4:0 5:0 6:1 7:0 8:0 9:1 10:0 11:0 12:0 13:0 14:0 15:1 16:0 17:1 18:0 19:0 20:0 21:1 22:0 23:0 24:0 25:1 26:0 27:0 28:0 29:0 30:1 31:0 32:0 33:1 34:0 35:0 36:0 37:0 38:0 39:0 40:1 41:1 42:0 43:0 44:0 45:0 46:1 47:0 48:0 49:0 50:1 51:0 52:0 53:0 54:1 55:0 56:0 57:1 58:0 59:0 60:0 61:0 62:0 63:0 64:1 65:0 66:0 67:0 68:1 69:0 70:0 71:0 72:1 73:1 74:0 75:0 76:0 77:1 78:0 79:0 80:0 81:0 82:0 83:0 84:1 
-1 1:0 2:0 3:0 4:1 5:1 6:0 7:0 8:0 9:0 10:1 11:0 12:0 13:0 14:1 15:0 16:0 17:1 18:0 19:0 20:0 21:0 22:0 23:1 24:0 25:1 26:0 27:0 28:0 29:1 30:0 31:0 32:0 33:1 34:0 35:0 36:0 37:0 38:1 39:0 40:0 41:1 42:0 43:0 44:0 45:0 46:0 47:0 48:1 49:1 50:0 51:0 52:0 53:0 54:1 55:0 56:0 57:0 58:1 59:0 60:0 61:0 62:1 63:0 64:0 65:1 66:0 67:0 68:0 69:0 70:0 71:0 72:1 73:0 74:0 75:0 76:1 77:0 78:0 79:0 80:1 81:1 82:0 83:0 84:0 
-0.6650875395307019 1:0 2:1 3:0 4:0 5:1 6:0 7:0 8:0 9:0 10:0 11:1 12:0 13:1 14:0 15:0 16:0 17:0 18:1 19:0 20:0 21:1 22:0 23:0 24:0 25:0 26:1 27:0 28:0 29:1 30:0 31:0 32:0 33:0 34:1 35:0 36:0 37:0 38:1 39:0 40:0 41:1 42:0 43:0 44:0 45:0 46:0 47:0 48:1 49:1 50:0 51:0 52:0 53:0 54:0 55:0 56:1 57:0 58:0 59:1 60:0 61:1 62:0 63:0 64:0 65:1 66:0 67:0 68:0 69:0 70:0 71:1 72:0 73:0 74:0 75:1 76:0 77:1 78:0 79:0 80:0 81:0 82:0 83:1 84:0 
1 1:0 2:0 3:1 4:0 5:1 6:0 7:0 8:0 9:1 10:0 11:0 12:0 13:1 14:0 15:0 16:0 17:0 18:0 19:0 20:1 21:1 22:0 23:0 24:0 25:0 26:0 27:1 28:0 29:0 30:1 31:0 32:0 33:1 34:0 35:0 36:0 37:0 38:0 39:1 40:0 41:0 42:0 43:1 44:0 45:1 46:0 47:0 48:0 49:0 50:1 51:0 52:0 53:0 54:1 55:0 56:0 57:0 58:0 59:0 60:1 61:0 62:1 63:0 64:0 65:0 66:1 67:0 68:0 69:1 70:0 71:0 72:0 73:0 74:0 75:1 76:0 77:1 78:0 79:0 80:0 81:0 82:1 83:0 84:0 
-1 1:1 2:0 3:0 4:0 5:1 6:0 7:0 8:0 9:0 10:0 11:1 12:0 13:1 14:0 15:0 16:0 17:0 18:0 19:1 20:0 21:0 22:0 23:1 24:0 25:1 26:0 27:0 28:0 29:0 30:0 31:1 32:0 33:1 34:0 35:0 36:0 37:1 38:0 39:0 40:0 41:1 42:0 43:0 44:0 45:0 46:0 47:0 48:1 49:1 50:0 51:0 52:0 53:0 54:0 55:1 56:0 57:0 58:1 59:0 60:0 61:1 62:0 63:0 64:0 65:0 66:0 67:1 68:0 69:0 70:0 71:1 72:0 73:1 74:0 75:0 76:0 77:0 78:1 79:0 80:0 81:0 82:1 83:0 84:0 
-0.9518018813258849 1:0 2:1 3:0 4:0 5:1 6:0 7:0 8:0 9:0 10:0 11:1 12:0 13:1 14:0 15:0 16:0 17:1 18:0 19:0 20:0 21:0 22:0 23:0 24:1 25:0 26:0 27:0 28:1 29:1 30:0 31:0 32:0 33:1 34:0 35:0 36:0 37:0 38:0 39:1 40:0 41:1 42:0 43:0 44:0 45:0 46:0 47:1 48:0 49:0 50:0 51:1 52:0 53:1 54:0 55:0 56:0 57:0 58:0 59:1 60:0 61:1 62:0 63:0 64:0 65:1 66:0 67:0 68:0 69:1 70:0 71:0 72:0 73:0 74:0 75:0 76:1 77:1 78:0 79:0 80:0 81:0 82:0 83:1 84:0 
-1 1:1 2:0 3:0 4:0 5:1 6:0 7:0 8:0 9:0 10:0 11:0 12:1 13:0 14:0 15:0 16:1 17:0 18:0 19:0 20:1 21:0 22:0 23:0 24:1 25:1 26:0 27:0 28:0 29:0 30:1 31:0 32:0 33:1 34:0 35:0 36:0 37:0 38:0 39:1 40:0 41:1 42:0 43:0 44:0 45:1 46:0 47:0 48:0 49:0 50:0 51:0 52:1 53:0 54:0 55:0 56:1 57:1 58:0 59:0 60:0 61:1 62:0 63:0 64:0 65:0 66:0 67:1 68:0 69:1 70:0 71:0 72:0 73:0 74:0 75:1 76:0 77:0 78:0 79:1 80:0 81:1 82:0 83:0 84:0 
0.01894123964934641 1:1 2:0 3:0 4:0 5:1 6:0 7:0 8:0 9:1 10:0 11:0 12:0 13:0 14:0 15:1 16:0 17:0 18:0 19:0 20:1 21:1 22:0 23:0 24:0 25:0 26:0 27:1 28:0 29:1 30:0 31:0 32:0 33:0 34:0 35:0 36:1 37:0 38:1 39:0 40:0 41:0 42:0 43:0 44:1 45:0 46:0 47:0 48:1 49:0 50:0 51:1 52:0 53:0 54:0 55:0 56:1 57:1 58:0 59:0 60:0 61:0 62:0 63:1 64:0 65:1 66:0 67:0 68:0 69:0 70:0 71:0 72:1 73:0 74:0 75:1 76:0 77:1 78:0 79:0 80:0 81:0 82:0 83:1 84:0 
-0.7092965616592075 1:1 2:0 3:0 4:0 5:1 6:0 7:0 8:0 9:1 10:0 11:0 12:0 13:0 14:0 15:0 16:1 17:0 18:0 19:0 20:1 21:1 22:0 23:0 24:0 25:1 26:0 27:0 28:0 29:1 30:0 31:0 32:0 33:0 34:0 35:1 36:0 37:0 38:0 39:0 40:1 41:1 42:0 43:0 44:0 45:0 46:0 47:1 48:0 49:1 50:0 51:0 52:0 53:0 54:0 55:0 56:1 57:0 58:1 59:0 60:0 61:0 62:0 63:0 64:1 65:0 66:0 67:0 68:1 69:0 70:0 71:1 72:0 73:0 74:0 75:0 76:1 77:1 78:0 79:0 80:0 81:0 82:0 83:1 84:0 
-0.9383737838875005 1:0 2:1 3:0 4:0 5:0 6:1 7:0 8:0 9:1 10:0 11:0 12:0 13:0 14:0 15:1 16:0 17:0 18:1 19:0 20:0 21:1 22:0 23:0 24:0 25:0 26:0 27:0 28:1 29:1 30:0 31:0 32:0 33:0 34:0 35:0 36:1 37:0 38:0 39:1 40:0 41:0 42:0 43:1 44:0 45:0 46:0 47:1 48:0 49:1 50:0 51:0 52:0 53:0 54:1 55:0 56:0 57:1 58:0 59:0 60:0 61:1 62:0 63:0 64:0 65:1 66:0 67:0 68:0 69:0 70:0 71:1 72:0 73:1 74:0 75:0 76:0 77:0 78:1 79:0 80:0 81:0 82:1 83:0 84:0 
-1 1:0 2:0 3:1 4:0 5:0 6:1 7:0 8:0 9:0 10:1 11:0 12:0 13:1 14:0 15:0 16:0 17:0 18:0 19:1 20:0 21:0 22:1 23:0 24:0 25:1 26:0 27:0 28:0 29:0 30:0 31:0 32:1 33:1 34:0 35:0 36:0 37:0 38:0 39:0 40:1 41:0 42:0 43:1 44:0 45:0 46:0 47:1 48:0 49:0 50:0 51:1 52:0 53:1 54:0 55:0 56:0 57:0 58:1 59:0 60:0 61:1 62:0 63:0 64:0 65:1 66:0 67:0 68:0 69:1 70:0 71:0 72:0 73:0 74:0 75:1 76:0 77:1 78:0 79:0 80:0 81:0 82:1 83:0 84:0 
-1 1:0 2:1 3:0 4:0 5:1 6:0 7:0 8:0 9:0 10:0 11:1 12:0 13:0 14:0 15:1 16:0 17:0 18:0 19:0 20:1 21:0 22:0 23:1 24:0 25:0 26:0 27:1 28:0 29:0 30:0 31:0 32:1 33:0 34:0 35:1 36:0 37:0 38:0 39:1 40:0 41:1 42:0 43:0 44:0 45:0 46:1 47:0 48:0 49:1 50:0 51:0 52:0 53:0 54:1 55:0 56:0 57:1 58:0 59:0 60:0 61:0 62:1 63:0 64:0 65:0 66:0 67:0 68:1 69:0 70:0 71:0 72:1 73:0 74:0 75:1 76:0 77:0 78:0 79:1 80:0 81:0 82:1 83:0 84:0 
-1 1:0 2:0 3:0 4:1 5:0 6:0 7:1 8:0 9:0 10:1 11:0 12:0 13:0 14:0 15:0 16:1 17:0 18:1 19:0 20:0 21:0 22:0 23:0 24:1 25:0 26:0 27:1 28:0 29:1 30:0 31:0 32:0 33:0 34:1 35:0 36:0 37:0 38:0 39:0 40:1 41:0 42:0 43:1 44:0 45:1 46:0 47:0 48:0 49:0 50:0 51:1 52:0 53:0 54:1 55:0 56:0 57:1 58:0 59:0 60:0 61:0 62:0 63:1 64:0 65:0 66:0 67:1 68:0 69:0 70:0 71:0 72:1 73:0 74:0 75:1 76:0 77:0 78:0 79:1 80:0 81:0 82:0 83:0 84:1 
-1 1:0 2:0 3:0 4:1 5:0 6:1 7:0 8:0 9:0 10:1 11:0 12:0 13:1 14:0 15:0 16:0 17:0 18:0 19:0 20:1 21:0 22:1 23:0 24:0 25:0 26:0 27:0 28:1 29:0 30:1 31:0 32:0 33:0 34:0 35:0 36:1 37:0 38:0 39:1 40:0 41:0 42:1 43:0 44:0 45:0 46:0 47:0 48:1 49:0 50:1 51:0 52:0 53:0 54:0 55:0 56:1 57:0 58:0 59:1 60:0 61:1 62:0 63:0 64:0 65:0 66:1 67:0 68:0 69:0 70:0 71:0 72:1 73:0 74:0 75:1 76:0 77:1 78:0 79:0 80:0 81:0 82:0 83:1 84:0 
0.5478605989753107 1:1 2:0 3:0 4:0 5:0 6:1 7:0 8:0 9:0 10:0 11:0 12:1 13:0 14:0 15:1 16:0 17:0 18:0 19:1 20:0 21:0 22:1 23:0 24:0 25:0 26:0 27:0 28:1 29:0 30:0 31:1 32:0 33:0 34:0 35:0 36:1 37:0 38:1 39:0 40:0 41:0 42:1 43:0 44:0 45:1 46:0 47:0 48:0 49:0 50:0 51:1 52:0 53:0 54:0 55:0 56:1 57:0 58:1 59:0 60:0 61:0 62:0 63:0 64:1 65:0 66:1 67:0 68:0 69:0 70:1 71:0 72:0 73:0 74:0 75:0 76:1 77:0 78:1 79:0 80:0 81:0 82:0 83:1 84:0 
-0.9925449412945314 1:0 2:1 3:0 4:0 5:1 6:0 7:0 8:0 9:0 10:0 11:1 12:0 13:0 14:1 15:0 16:0 17:0 18:1 19:0 20:0 21:1 22:0 23:0 24:0 25:0 26:1 27:0 28:0 29:0 30:1 31:0 32:0 33:0 34:1 35:0 36:0 37:1 38:0 39:0 40:0 41:0 42:0 43:1 44:0 45:0 46:1 47:0 48:0 49:0 50:1 51:0 52:0 53:0 54:1 55:0 56:0 57:0 58:0 59:0 60:1 61:0 62:1 63:0 64:0 65:0 66:1 67:0 68:0 69:1 70:0 71:0 72:0 73:0 74:0 75:0 76:1 77:0 78:1 79:0 80:0 81:1 82:0 83:0 84:0 
-1 1:0 2:1 3:0 4:0 5:0 6:0 7:0 8:1 9:0 10:0 11:0 12:1 13:0 14:0 15:1 16:0 17:0 18:1 19:0 20:0 21:0 22:1 23:0 24:0 25:0 26:1 27:0 28:0 29:0 30:0 31:0 32:1 33:0 34:0 35:0 36:1 37:0 38:0 39:1 40:0 41:0 42:0 43:0 44:1 45:0 46:1 47:0 48:0 49:0 50:0 51:0 52:1 53:0 54:0 55:0 56:1 57:0 58:0 59:1 60:0 61:0 62:0 63:1 64:0 65:0 66:0 67:1 68:0 69:0 70:1 71:0 72:0 73:0 74:1 75:0 76:0 77:1 78:0 79:0 80:0 81:0 82:0 83:1 84:0 
-0.1870779291591219 1:0 2:0 3:0 4:1 5:0 6:0 7:1 8:0 9:0 10:0 11:0 12:1 13:0 14:0 15:1 16:0 17:1 18:0 19:0 20:0 21:0 22:1 23:0 24:0 25:0 26:1 27:0 28:0 29:0 30:1 31:0 32:0 33:0 34:0 35:0 36:1 37:0 38:0 39:0 40:1 41:0 42:0 43:1 44:0 45:0 46:1 47:0 48:0 49:0 50:1 51:0 52:0 53:0 54:1 55:0 56:0 57:0 58:0 59:0 60:1 61:0 62:0 63:0 64:1 65:0 66:0 67:1 68:0 69:0 70:0 71:0 72:1 73:0 74:1 75:0 76:0 77:0 78:0 79:0 80:1 81:0 82:0 83:0 84:1 
-1 1:0 2:1 3:0 4:0 5:0 6:1 7:0 8:0 9:0 10:0 11:0 12:1 13:0 14:1 15:0 16:0 17:1 18:0 19:0 20:0 21:1 22:0 23:0 24:0 25:0 26:0 27:1 28:0 29:0 30:0 31:0 32:1 33:1 34:0 35:0 36:0 37:0 38:0 39:1 40:0 41:1 42:0 43:0 44:0 45:0 46:0 47:0 48:1 49:0 50:0 51:1 52:0 53:0 54:0 55:1 56:0 57:0 58:1 59:0 60:0 61:0 62:1 63:0 64:0 65:0 66:0 67:0 68:1 69:0 70:0 71:1 72:0 73:0 74:0 75:0 76:1 77:0 78:0 79:1 80:0 81:1 82:0 83:0 84:0 
-0.6799675926681196 1:1 2:0 3:0 4:0 5:0 6:1 7:0 8:0 9:0 10:1 11:0 12:0 13:0 14:0 15:0 16:1 17:0 18:1 19:0 20:0 21:0 22:1 23:0 24:0 25:1 26:0 27:0 28:0 29:0 30:0 31:0 32:1 33:0 34:1 35:0 36:0 37:0 38:0 39:1 40:0 41:0 42:0 43:1 44:0 45:0 46:0 47:1 48:0 49:0 50:0 51:1 52:0 53:0 54:0 55:0 56:1 57:0 58:0 59:1 60:0 61:0 62:0 63:1 64:0 65:0 66:0 67:1 68:0 69:0 70:1 71:0 72:0 73:0 74:0 75:0 76:1 77:0 78:1 79:0 80:0 81:0 82:1 83:0 84:0 
-1 1:0 2:1 3:0 4:0 5:1 6:0 7:0 8:0 9:0 10:0 11:0 12:1 13:0 14:1 15:0 16:0 17:1 18:0 19:0 20:0 21:0 22:0 23:0 24:1 25:0 26:1 27:0 28:0 29:1 30:0 31:0 32:0 33:1 34:0 35:0 36:0 37:0 38:0 39:0 40:1 41:0 42:1 43:0 44:0 45:0 46:0 47:0 48:1 49:0 50:0 51:1 52:0 53:0 54:0 55:1 56:0 57:0 58:1 59:0 60:0 61:0 62:1 63:0 64:0 65:1 66:0 67:0 68:0 69:0 70:1 71:0 72:0 73:0 74:0 75:0 76:1 77:0 78:0 79:1 80:0 81:0 82:1 83:0 84:0 
-1 1:0 2:0 3:1 4:0 5:0 6:0 7:1 8:0 9:0 10:0 11:1 12:0 13:1 14:0 15:0 16:0 17:1 18:0 19:0 20:0 21:1 22:0 23:0 24:0 25:0 26:0 27:0 28:1 29:0 30:0 31:0 32:1 33:0 34:1 35:0 36:0 37:1 38:0 39:0 40:0 41:0 42:0 43:1 44:0 45:0 46:0 47:0 48:1 49:0 50:1 51:0 52:0 53:0 54:0 55:0 56:1 57:0 58:1 59:0 60:0 61:1 62:0 63:0 64:0 65:0 66:0 67:0 68:1 69:0 70:0 71:0 72:1 73:0 74:1 75:0 76:0 77:0 78:1 79:0 80:0 81:0 82:1 83:0 84:0 
-1 1:0 2:1 3:0 4:0 5:1 6:0 7:0 8:0 9:0 10:0 11:1 12:0 13:0 14:0 15:1 16:0 17:0 18:1 19:0 20:0 21:1 22:0 23:0 24:0 25:0 26:0 27:1 28:0 29:0 30:0 31:1 32:0 33:0 34:0 35:1 36:0 37:1 38:0 39:0 40:0 41:1 42:0 43:0 44:0 45:1 46:0 47:0 48:0 49:0 50:0 51:0 52:1 53:0 54:0 55:0 56:1 57:0 58:1 59:0 60:0 61:1 62:0 63:0 64:0 65:0 66:0 67:1 68:0 69:0 70:0 71:0 72:1 73:0 74:1 75:0 76:0 77:0 78:0 79:0 80:1 81:0 82:1 83:0 84:0 
-0.7468192683153062 1:0 2:0 3:0 4:1 5:0 6:0 7:0 8:1 9:1 10:0 11:0 12:0 13:0 14:1 15:0 16:0 17:1 18:0 19:0 20:0 21:1 22:0 23:0 24:0 25:0 26:0 27:1 28:0 29:1 30:0 31:0 32:0 33:0 34:0 35:0 36:1 37:1 38:0 39:0 40:0 41:1 42:0 43:0 44:0 45:1 46:0 47:0 48:0 49:0 50:1 51:0 52:0 53:0 54:0 55:1 56:0 57:0 58:0 59:1 60:0 61:0 62:1 63:0 64:0 65:1 66:0 67:0 68:0 69:0 70:1 71:0 72:0 73:0 74:0 75:0 76:1 77:1 78:0 79:0 80:0 81:0 82:1 83:0 84:0 
-0.08284778150926317 1:0 2:0 3:0 4:1 5:0 6:0 7:0 8:1 9:0 10:0 11:0 12:1 13:0 14:0 15:1 16:0 17:0 18:1 19:0 20:0 21:0 22:1 23:0 24:0 25:1 26:0 27:0 28:0 29:1 30:0 31:0 32:0 33:0 34:0 35:1 36:0 37:0 38:0 39:0 40:1 41:1 42:0 43:0 44:0 45:0 46:0 47:0 48:1 49:0 50:0 51:0 52:1 53:1 54:0 55:0 56:0 57:0 58:1 59:0 60:0 61:1 62:0 63:0 64:0 65:1 66:0 67:0 68:0 69:0 70:0 71:1 72:0 73:1 74:0 75:0 76:0 77:0 78:0 79:0 80:1 81:1 82:0 83:0 84:0 
0.580159102633476 1:0 2:0 3:1 4:0 5:0 6:0 7:1 8:0 9:0 10:1 11:0 12:0 13:0 14:0 15:0 16:1 17:1 18:0 19:0 20:0 21:0 22:1 23:0 24:0 25:1 26:0 27:0 28:0 29:1 30:0 31:0 32:0 33:0 34:1 35:0 36:0 37:0 38:0 39:0 40:1 41:0 42:0 43:0 44:1 45:0 46:1 47:0 48:0 49:1 50:0 51:0 52:0 53:0 54:0 55:1 56:0 57:0 58:0 59:1 60:0 61:0 62:0 63:0 64:1 65:0 66:0 67:0 68:1 69:0 70:0 71:0 72:1 73:0 74:0 75:1 76:0 77:0 78:1 79:0 80:0 81:0 82:1 83:0 84:0 
-1 1:0 2:0 3:1 4:0 5:0 6:0 7:1 8:0 9:1 10:0 11:0 12:0 13:1 14:0 15:0 16:0 17:0 18:1 19:0 20:0 21:0 22:0 23:0 24:1 25:0 26:0 27:1 28:0 29:0 30:0 31:0 32:1 33:0 34:0 35:1 36:0 37:1 38:0 39:0 40:0 41:0 42:1 43:0 44:0 45:0 46:1 47:0 48:0 49:0 50:0 51:0 52:1 53:0 54:0 55:1 56:0 57:0 58:0 59:1 60:0 61:1 62:0 63:0 64:0 65:0 66:1 67:0 68:0 69:0 70:0 71:0 72:1 73:0 74:0 75:0 76:1 77:0 78:0 79:1 80:0 81:0 82:0 83:0 84:1 
-1 1:0 2:0 3:1 4:0 5:0 6:0 7:1 8:0 9:1 10:0 11:0 12:0 13:0 14:0 15:1 16:0 17:0 18:0 19:0 20:1 21:0 22:1 23:0 24:0 25:1 26:0 27:0 28:0 29:0 30:0 31:0 32:1 33:0 34:1 35:0 36:0 37:1 38:0 39:0 40:0 41:0 42:0 43:0 44:1 45:0 46:1 47:0 48:0 49:1 50:0 51:0 52:0 53:1 54:0 55:0 56:0 57:0 58:1 59:0 60:0 61:0 62:0 63:0 64:1 65:0 66:0 67:1 68:0 69:0 70:0 71:1 72:0 73:1 74:0 75:0 76:0 77:1 78:0 79:0 80:0 81:0 82:1 83:0 84:0 
-1 1:0 2:1 3:0 4:0 5:0 6:0 7:1 8:0 9:0 10:0 11:1 12:0 13:0 14:0 15:0 16:1 17:0 18:0 19:1 20:0 21:0 22:0 23:0 24:1 25:0 26:1 27:0 28:0 29:1 30:0 31:0 32:0 33:0 34:0 35:0 36:1 37:0 38:0 39:0 40:1 41:0 42:0 43:1 44:0 45:0 46:0 47:1 48:0 49:1 50:0 51:0 52:0 53:0 54:0 55:1 56:0 57:0 58:0 59:0 60:1 61:0 62:1 63:0 64:0 65:1 66:0 67:0 68:0 69:0 70:0 71:0 72:1 73:0 74:1 75:0 76:0 77:1 78:0 79:0 80:0 81:0 82:0 83:0 84:1 
-1 1:0 2:1 3:0 4:0 5:1 6:0 7:0 8:0 9:0 10:0 11:1 12:0 13:0 14:0 15:1 16:0 17:1 18:0 19:0 20:0 21:0 22:0 23:1 24:0 25:1 26:0 27:0 28:0 29:0 30:0 31:1 32:0 33:1 34:0 35:0 36:0 37:1 38:0 39:0 40:0 41:0 42:1 43:0 44:0 45:0 46:0 47:0 48:1 49:0 50:0 51:0 52:1 53:0 54:1 55:0 56:0 57:1 58:0 59:0 60:0 61:0 62:1 63:0 64:0 65:1 66:0 67:0 68:0 69:0 70:0 71:1 72:0 73:1 74:0 75:0 76:0 77:1 78:0 79:0 80:0 81:0 82:1 83:0 84:0 
-1 1:0 2:0 3:1 4:0 5:0 6:0 7:0 8:1 9:0 10:0 11:0 12:1 13:0 14:0 15:1 16:0 17:1 18:0 19:0 20:0 21:0 22:0 23:1 24:0 25:1 26:0 27:0 28:0 29:1 30:0 31:0 32:0 33:0 34:0 35:1 36:0 37:0 38:0 39:1 40:0 41:0 42:1 43:0 44:0 45:1 46:0 47:0 48:0 49:0 50:0 51:1 52:0 53:0 54:0 55:1 56:0 57:1 58:0 59:0 60:0 61:0 62:0 63:1 64:0 65:1 66:0 67:0 68:0 69:0 70:0 71:1 72:0 73:1 74:0 75:0 76:0 77:1 78:0 79:0 80:0 81:0 82:1 83:0 84:0 
-1 1:0 2:0 3:0 4:1 5:0 6:0 7:0 8:1 9:0 10:1 11:0 12:0 13:1 14:0 15:0 16:0 17:0 18:0 19:0 20:1 21:0 22:0 23:0 24:1 25:0 26:0 27:1 28:0 29:0 30:0 31:0 32:1 33:0 34:0 35:0 36:1 37:0 38:0 39:1 40:0 41:1 42:0 43:0 44:0 45:0 46:0 47:1 48:0 49:1 50:0 51:0 52:0 53:1 54:0 55:0 56:0 57:0 58:0 59:1 60:0 61:0 62:0 63:1 64:0 65:0 66:1 67:0 68:0 69:1 70:0 71:0 72:0 73:0 74:0 75:1 76:0 77:0 78:0 79:1 80:0 81:1 82:0 83:0 84:0 
-0.1171237071068745 1:0 2:0 3:0 4:1 5:0 6:1 7:0 8:0 9:1 10:0 11:0 12:0 13:0 14:0 15:1 16:0 17:0 18:0 19:1 20:0 21:0 22:1 23:0 24:0 25:0 26:0 27:0 28:1 29:0 30:0 31:1 32:0 33:0 34:0 35:1 36:0 37:0 38:0 39:1 40:0 41:0 42:0 43:0 44:1 45:0 46:0 47:0 48:1 49:0 50:0 51:0 52:1 53:0 54:1 55:0 56:0 57:1 58:0 59:0 60:0 61:0 62:0 63:0 64:1 65:0 66:0 67:0 68:1 69:0 70:0 71:1 72:0 73:0 74:0 75:0 76:1 77:0 78:0 79:0 80:1 81:0 82:0 83:1 84:0 
-1 1:0 2:1 3:0 4:0 5:0 6:1 7:0 8:0 9:0 10:0 11:0 12:1 13:0 14:1 15:0 16:0 17:1 18:0 19:0 20:0 21:0 22:0 23:0 24:1 25:0 26:1 27:0 28:0 29:1 30:0 31:0 32:0 33:1 34:0 35:0 36:0 37:0 38:0 39:1 40:0 41:1 42:0 43:0 44:0 45:1 46:0 47:0 48:0 49:0 50:1 51:0 52:0 53:1 54:0 55:0 56:0 57:0 58:0 59:1 60:0 61:0 62:1 63:0 64:0 65:1 66:0 67:0 68:0 69:0 70:0 71:0 72:1 73:0 74:1 75:0 76:0 77:0 78:1 79:0 80:0 81:1 82:0 83:0 84:0 
-1 1:0 2:1 3:0 4:0 5:0 6:1 7:0 8:0 9:1 10:0 11:0 12:0 13:1 14:0 15:0 16:0 17:1 18:0 19:0 20:0 21:0 22:0 23:0 24:1 25:0 26:0 27:0 28:1 29:0 30:0 31:0 32:1 33:0 34:1 35:0 36:0 37:1 38:0 39:0 40:0 41:0 42:1 43:0 44:0 45:0 46:1 47:0 48:0 49:1 50:0 51:0 52:0 53:0 54:0 55:0 56:1 57:0 58:1 59:0 60:0 61:0 62:1 63:0 64:0 65:0 66:0 67:0 68:1 69:0 70:1 71:0 72:0 73:1 74:0 75:0 76:0 77:0 78:0 79:0 80:1 81:0 82:1 83:0 84:0 
-1 1:0 2:0 3:0 4:1 5:0 6:0 7:0 8:1 9:0 10:1 11:0 12:0 13:0 14:0 15:0 16:1 17:0 18:0 19:1 20:0 21:1 22:0 23:0 24:0 25:0 26:1 27:0 28:0 29:1 30:0 31:0 32:0 33:1 34:0 35:0 36:0 37:0 38:1 39:0 40:0 41:0 42:1 43:0 44:0 45:1 46:0 47:0 48:0 49:0 50:0 51:0 52:1 53:0 54:0 55:0 56:1 57:0 58:0 59:0 60:1 61:0 62:0 63:0 64:1 65:0 66:1 67:0 68:0 69:0 70:0 71:0 72:1 73:0 74:0 75:1 76:0 77:0 78:0 79:1 80:0 81:0 82:0 83:1 84:0 
-1 1:0 2:0 3:1 4:0 5:1 6:0 7:0 8:0 9:1 10:0 11:0 12:0 13:0 14:1 15:0 16:0 17:0 18:0 19:0 20:1 21:0 22:0 23:0 24:1 25:0 26:1 27:0 28:0 29:0 30:0 31:0 32:1 33:0 34:0 35:1 36:0 37:1 38:0 39:0 40:0 41:0 42:1 43:0 44:0 45:1 46:0 47:0 48:0 49:1 50:0 51:0 52:0 53:0 54:1 55:0 56:0 57:0 58:1 59:0 60:0 61:1 62:0 63:0 64:0 65:0 66:0 67:0 68:1 69:0 70:0 71:0 72:1 73:0 74:0 75:0 76:1 77:0 78:0 79:0 80:1 81:0 82:1 83:0 84:0 
-0.5750725233074463 1:0 2:0 3:1 4:0 5:0 6:0 7:0 8:1 9:0 10:0 11:1 12:0 13:0 14:1 15:0 16:0 17:0 18:1 19:0 20:0 21:0 22:1 23:0 24:0 25:0 26:0 27:1 28:0 29:0 30:0 31:1 32:0 33:0 34:0 35:0 36:1 37:0 38:0 39:1 40:0 41:0 42:0 43:1 44:0 45:1 46:0 47:0 48:0 49:0 50:0 51:1 52:0 53:0 54:0 55:1 56:0 57:1 58:0 59:0 60:0 61:0 62:0 63:0 64:1 65:0 66:0 67:1 68:0 69:0 70:0 71:1 72:0 73:1 74:0 75:0 76:0 77:1 78:0 79:0 80:0 81:0 82:1 83:0 84:0 
-1 1:1 2:0 3:0 4:0 5:0 6:1 7:0 8:0 9:1 10:0 11:0 12:0 13:0 14:0 15:1 16:0 17:0 18:0 19:1 20:0 21:0 22:0 23:1 24:0 25:0 26:1 27:0 28:0 29:1 30:0 31:0 32:0 33:0 34:1 35:0 36:0 37:0 38:0 39:0 40:1 41:0 42:0 43:1 44:0 45:0 46:0 47:0 48:1 49:0 50:0 51:1 52:0 53:0 54:0 55:0 56:1 57:1 58:0 59:0 60:0 61:0 62:1 63:0 64:0 65:0 66:1 67:0 68:0 69:0 70:1 71:0 72:0 73:0 74:0 75:0 76:1 77:1 78:0 79:0 80:0 81:0 82:0 83:0 84:1 
-1 1:0 2:1 3:0 4:0 5:0 6:0 7:1 8:0 9:0 10:0 11:1 12:0 13:1 14:0 15:0 16:0 17:0 18:1 19:0 20:0 21:1 22:0 23:0 24:0 25:0 26:0 27:1 28:0 29:0 30:1 31:0 32:0 33:0 34:0 35:0 36:1 37:0 38:0 39:1 40:0 41:0 42:0 43:1 44:0 45:1 46:0 47:0 48:0 49:0 50:1 51:0 52:0 53:1 54:0 55:0 56:0 57:0 58:0 59:0 60:1 61:0 62:0 63:1 64:0 65:0 66:1 67:0 68:0 69:1 70:0 71:0 72:0 73:1 74:0 75:0 76:0 77:0 78:0 79:1 80:0 81:0 82:0 83:1 84:0 
-1 1:0 2:0 3:0 4:1 5:0 6:1 7:0 8:0 9:1 10:0 11:0 12:0 13:0 14:1 15:0 16:0 17:1 18:0 19:0 20:0 21:0 22:0 23:1 24:0 25:0 26:1 27:0 28:0 29:0 30:0 31:0 32:1 33:0 34:1 35:0 36:0 37:0 38:0 39:0 40:1 41:1 42:0 43:0 44:0 45:0 46:1 47:0 48:0 49:0 50:1 51:0 52:0 53:0 54:0 55:0 56:1 57:0 58:0 59:1 60:0 61:0 62:1 63:0 64:0 65:0 66:1 67:0 68:0 69:1 70:0 71:0 72:0 73:0 74:0 75:0 76:1 77:0 78:0 79:0 80:1 81:0 82:1 83:0 84:0 
-1 1:0 2:1 3:0 4:0 5:0 6:0 7:0 8:1 9:0 10:0 11:0 12:1 13:0 14:1 15:0 16:0 17:0 18:1 19:0 20:0 21:0 22:1 23:0 24:0 25:1 26:0 27:0 28:0 29:0 30:0 31:1 32:0 33:1 34:0 35:0 36:0 37:0 38:1 39:0 40:0 41:0 42:1 43:0 44:0 45:0 46:0 47:0 48:1 49:0 50:0 51:0 52:1 53:0 54:0 55:1 56:0 57:0 58:0 59:1 60:0 61:0 62:0 63:1 64:0 65:1 66:0 67:0 68:0 69:1 70:0 71:0 72:0 73:0 74:1 75:0 76:0 77:1 78:0 79:0 80:0 81:0 82:0 83:0 84:1 
-0.4711977180673 1:0 2:1 3:0 4:0 5:1 6:0 7:0 8:0 9:0 10:0 11:1 12:0 13:0 14:1 15:0 16:0 17:1 18:0 19:0 20:0 21:0 22:0 23:0 24:1 25:0 26:1 27:0 28:0 29:1 30:0 31:0 32:0 33:0 34:0 35:0 36:1 37:0 38:1 39:0 40:0 41:1 42:0 43:0 44:0 45:0 46:1 47:0 48:0 49:0 50:1 51:0 52:0 53:1 54:0 55:0 56:0 57:0 58:0 59:1 60:0 61:0 62:0 63:1 64:0 65:1 66:0 67:0 68:0 69:0 70:0 71:0 72:1 73:0 74:1 75:0 76:0 77:0 78:0 79:1 80:0 81:1 82:0 83:0 84:0 
-1 1:0 2:0 3:0 4:1 5:0 6:0 7:1 8:0 9:0 10:0 11:1 12:0 13:1 14:0 15:0 16:0 17:0 18:0 19:1 20:0 21:0 22:0 23:1 24:0 25:1 26:0 27:0 28:0 29:1 30:0 31:0 32:0 33:0 34:0 35:0 36:1 37:1 38:0 39:0 40:0 41:0 42:1 43:0 44:0 45:0 46:0 47:1 48:0 49:0 50:0 51:0 52:1 53:1 54:0 55:0 56:0 57:1 58:0 59:0 60:0 61:1 62:0 63:0 64:0 65:0 66:0 67:1 68:0 69:0 70:1 71:0 72:0 73:0 74:1 75:0 76:0 77:0 78:1 79:0 80:0 81:0 82:1 83:0 84:0 
-1 1:0 2:0 3:1 4:0 5:1 6:0 7:0 8:0 9:0 10:1 11:0 12:0 13:0 14:1 15:0 16:0 17:0 18:0 19:1 20:0 21:0 22:0 23:1 24:0 25:1 26:0 27:0 28:0 29:0 30:0 31:1 32:0 33:1 34:0 35:0 36:0 37:0 38:0 39:1 40:0 41:0 42:1 43:0 44:0 45:0 46:0 47:0 48:1 49:0 50:1 51:0 52:0 53:0 54:1 55:0 56:0 57:1 58:0 59:0 60:0 61:0 62:0 63:0 64:1 65:0 66:1 67:0 68:0 69:1 70:0 71:0 72:0 73:0 74:0 75:0 76:1 77:0 78:1 79:0 80:0 81:1 82:0 83:0 84:0 
1 1:0 2:0 3:0 4:1 5:1 6:0 7:0 8:0 9:0 10:0 11:1 12:0 13:1 14:0 15:0 16:0 17:1 18:0 19:0 20:0 21:1 22:0 23:0 24:0 25:0 26:1 27:0 28:0 29:1 30:0 31:0 32:0 33:0 34:0 35:1 36:0 37:0 38:1 39:0 40:0 41:0 42:0 43:0 44:1 45:1 46:0 47:0 48:0 49:0 50:0 51:1 52:0 53:1 54:0 55:0 56:0 57:0 58:0 59:1 60:0 61:0 62:1 63:0 64:0 65:1 66:0 67:0 68:0 69:0 70:0 71:0 72:1 73:0 74:0 75:1 76:0 77:0 78:0 79:1 80:0 81:1 82:0 83:0 84:0 
0.8490234133671616 1:0 2:1 3:0 4:0 5:0 6:1 7:0 8:0 9:1 10:0 11:0 12:0 13:0 14:0 15:0 16:1 17:1 18:0 19:0 20:0 21:0 22:0 23:1 24:0 25:1 26:0 27:0 28:0 29:1 30:0 31:0 32:0 33:1 34:0 35:0 36:0 37:0 38:1 39:0 40:0 41:1 42:0 43:0 44:0 45:0 46:0 47:1 48:0 49:0 50:1 51:0 52:0 53:0 54:0 55:0 56:1 57:1 58:0 59:0 60:0 61:0 62:0 63:1 64:0 65:1 66:0 67:0 68:0 69:0 70:0 71:1 72:0 73:0 74:1 75:0 76:0 77:1 78:0 79:0 80:0 81:0 82:0 83:0 84:1 
1 1:0 2:0 3:1 4:0 5:0 6:1 7:0 8:0 9:0 10:1 11:0 12:0 13:1 14:0 15:0 16:0 17:0 18:0 19:0 20:1 21:1 22:0 23:0 24:0 25:0 26:0 27:1 28:0 29:1 30:0 31:0 32:0 33:1 34:0 35:0 36:0 37:1 38:0 39:0 40:0 41:0 42:1 43:0 44:0 45:1 46:0 47:0 48:0 49:0 50:0 51:1 52:0 53:0 54:1 55:0 56:0 57:0 58:0 59:0 60:1 61:1 62:0 63:0 64:0 65:0 66:0 67:1 68:0 69:1 70:0 71:0 72:0 73:0 74:0 75:1 76:0 77:0 78:1 79:0 80:0 81:1 82:0 83:0 84:0 
1 1:0 2:1 3:0 4:0 5:0 6:1 7:0 8:0 9:1 10:0 11:0 12:0 13:1 14:0 15:0 16:0 17:0 18:0 19:1 20:0 21:0 22:1 23:0 24:0 25:0 26:1 27:0 28:0 29:1 30:0 31:0 32:0 33:0 34:0 35:0 36:1 37:1 38:0 39:0 40:0 41:0 42:0 43:1 44:0 45:1 46:0 47:0 48:0 49:1 50:0 51:0 52:0 53:1 54:0 55:0 56:0 57:0 58:1 59:0 60:0 61:1 62:0 63:0 64:0 65:0 66:0 67:1 68:0 69:0 70:1 71:0 72:0 73:0 74:0 75:0 76:1 77:1 78:0 79:0 80:0 81:0 82:0 83:1 84:0 
0.1069409338974976 1:0 2:0 3:1 4:0 5:1 6:0 7:0 8:0 9:1 10:0 11:0 12:0 13:0 14:0 15:1 16:0 17:0 18:1 19:0 20:0 21:0 22:1 23:0 24:0 25:0 26:1 27:0 28:0 29:1 30:0 31:0 32:0 33:1 34:0 35:0 36:0 37:0 38:0 39:1 40:0 41:0 42:1 43:0 44:0 45:0 46:1 47:0 48:0 49:1 50:0 51:0 52:0 53:0 54:0 55:0 56:1 57:1 58:0 59:0 60:0 61:0 62:0 63:1 64:0 65:1 66:0 67:0 68:0 69:1 70:0 71:0 72:0 73:1 74:0 75:0 76:0 77:0 78:1 79:0 80:0 81:1 82:0 83:0 84:0 
-0.04553005764373769 1:0 2:0 3:1 4:0 5:0 6:0 7:0 8:1 9:1 10:0 11:0 12:0 13:0 14:0 15:1 16:0 17:0 18:1 19:0 20:0 21:0 22:0 23:1 24:0 25:0 26:0 27:1 28:0 29:1 30:0 31:0 32:0 33:0 34:0 35:1 36:0 37:0 38:1 39:0 40:0 41:1 42:0 43:0 44:0 45:0 46:0 47:1 48:0 49:0 50:0 51:0 52:1 53:0 54:0 55:1 56:0 57:0 58:0 59:1 60:0 61:1 62:0 63:0 64:0 65:1 66:0 67:0 68:0 69:0 70:0 71:1 72:0 73:1 74:0 75:0 76:0 77:0 78:1 79:0 80:0 81:0 82:1 83:0 84:0 
-0.9526652846800854 1:0 2:0 3:0 4:1 5:0 6:0 7:1 8:0 9:0 10:0 11:0 12:1 13:1 14:0 15:0 16:0 17:0 18:0 19:1 20:0 21:0 22:1 23:0 24:0 25:0 26:0 27:1 28:0 29:0 30:0 31:1 32:0 33:1 34:0 35:0 36:0 37:0 38:0 39:1 40:0 41:0 42:1 43:0 44:0 45:1 46:0 47:0 48:0 49:0 50:0 51:1 52:0 53:0 54:0 55:0 56:1 57:0 58:0 59:1 60:0 61:0 62:0 63:1 64:0 65:1 66:0 67:0 68:0 69:1 70:0 71:0 72:0 73:0 74:0 75:1 76:0 77:1 78:0 79:0 80:0 81:0 82:1 83:0 84:0 
-1 1:0 2:0 3:1 4:0 5:0 6:1 7:0 8:0 9:1 10:0 11:0 12:0 13:1 14:0 15:0 16:0 17:1 18:0 19:0 20:0 21:0 22:0 23:0 24:1 25:0 26:0 27:1 28:0 29:1 30:0 31:0 32:0 33:0 34:0 35:0 36:1 37:0 38:0 39:1 40:0 41:0 42:0 43:0 44:1 45:1 46:0 47:0 48:0 49:0 50:0 51:1 52:0 53:0 54:1 55:0 56:0 57:0 58:0 59:1 60:0 61:0 62:0 63:1 64:0 65:1 66:0 67:0 68:0 69:0 70:0 71:1 72:0 73:0 74:1 75:0 76:0 77:1 78:0 79:0 80:0 81:0 82:0 83:1 84:0 
-1 1:1 2:0 3:0 4:0 5:0 6:0 7:1 8:0 9:0 10:1 11:0 12:0 13:1 14:0 15:0 16:0 17:1 18:0 19:0 20:0 21:1 22:0 23:0 24:0 25:0 26:0 27:0 28:1 29:0 30:0 31:1 32:0 33:1 34:0 35:0 36:0 37:0 38:0 39:0 40:1 41:0 42:0 43:1 44:0 45:0 46:0 47:0 48:1 49:1 50:0 51:0 52:0 53:0 54:0 55:1 56:0 57:0 58:1 59:0 60:0 61:0 62:0 63:1 64:0 65:0 66:0 67:1 68:0 69:1 70:0 71:0 72:0 73:0 74:0 75:1 76:0 77:0 78:1 79:0 80:0 81:1 82:0 83:0 84:0 
-0.5213764112120408 1:0 2:0 3:0 4:1 5:1 6:0 7:0 8:0 9:0 10:0 11:1 12:0 13:0 14:1 15:0 16:0 17:1 18:0 19:0 20:0 21:1 22:0 23:0 24:0 25:1 26:0 27:0 28:0 29:0 30:0 31:0 32:1 33:0 34:0 35:1 36:0 37:1 38:0 39:0 40:0 41:0 42:0 43:0 44:1 45:0 46:0 47:1 48:0 49:0 50:0 51:0 52:1 53:1 54:0 55:0 56:0 57:0 58:0 59:1 60:0 61:0 62:1 63:0 64:0 65:0 66:0 67:1 68:0 69:0 70:0 71:1 72:0 73:1 74:0 75:0 76:0 77:0 78:0 79:1 80:0 81:0 82:1 83:0 84:0 
-1 1:0 2:1 3:0 4:0 5:0 6:1 7:0 8:0 9:1 10:0 11:0 12:0 13:0 14:0 15:0 16:1 17:0 18:0 19:0 20:1 21:1 22:0 23:0 24:0 25:0 26:0 27:1 28:0 29:0 30:1 31:0 32:0 33:1 34:0 35:0 36:0 37:1 38:0 39:0 40:0 41:1 42:0 43:0 44:0 45:0 46:0 47:0 48:1 49:0 50:0 51:1 52:0 53:1 54:0 55:0 56:0 57:0 58:0 59:0 60:1 61:0 62:0 63:1 64:0 65:0 66:0 67:0 68:1 69:1 70:0 71:0 72:0 73:0 74:0 75:1 76:0 77:0 78:1 79:0 80:0 81:0 82:0 83:1 84:0 
-1 1:0 2:0 3:0 4:1 5:0 6:1 7:0 8:0 9:0 10:1 11:0 12:0 13:1 14:0 15:0 16:0 17:0 18:0 19:0 20:1 21:0 22:0 23:0 24:1 25:1 26:0 27:0 28:0 29:0 30:0 31:1 32:0 33:0 34:1 35:0 36:0 37:1 38:0 39:0 40:0 41:1 42:0 43:0 44:0 45:1 46:0 47:0 48:0 49:0 50:0 51:0 52:1 53:0 54:0 55:1 56:0 57:1 58:0 59:0 60:0 61:0 62:0 63:0 64:1 65:0 66:0 67:1 68:0 69:0 70:0 71:0 72:1 73:1 74:0 75:0 76:0 77:0 78:0 79:1 80:0 81:0 82:1 83:0 84:0 
-1 1:1 2:0 3:0 4:0 5:0 6:0 7:0 8:1 9:0 10:0 11:1 12:0 13:1 14:0 15:0 16:0 17:0 18:0 19:0 20:1 21:0 22:1 23:0 24:0 25:0 26:1 27:0 28:0 29:1 30:0 31:0 32:0 33:0 34:0 35:0 36:1 37:0 38:0 39:0 40:1 41:1 42:0 43:0 44:0 45:0 46:0 47:1 48:0 49:0 50:1 51:0 52:0 53:1 54:0 55:0 56:0 57:1 58:0 59:0 60:0 61:1 62:0 63:0 64:0 65:0 66:0 67:0 68:1 69:0 70:0 71:1 72:0 73:1 74:0 75:0 76:0 77:0 78:0 79:0 80:1 81:0 82:0 83:1 84:0 
-1 1:0 2:0 3:0 4:1 5:0 6:0 7:0 8:1 9:0 10:0 11:0 12:1 13:0 14:0 15:1 16:0 17:1 18:0 19:0 20:0 21:1 22:0 23:0 24:0 25:1 26:0 27:0 28:0 29:0 30:0 31:1 32:0 33:1 34:0 35:0 36:0 37:0 38:0 39:0 40:1 41:1 42:0 43:0 44:0 45:1 46:0 47:0 48:0 49:0 50:0 51:1 52:0 53:0 54:0 55:0 56:1 57:0 58:0 59:1 60:0 61:0 62:0 63:1 64:0 65:0 66:0 67:0 68:1 69:0 70:1 71:0 72:0 73:0 74:1 75:0 76:0 77:0 78:1 79:0 80:0 81:0 82:1 83:0 84:0 
-1 1:0 2:0 3:0 4:1 5:1 6:0 7:0 8:0 9:0 10:0 11:0 12:1 13:0 14:0 15:0 16:1 17:0 18:0 19:0 20:1 21:0 22:0 23:0 24:1 25:0 26:0 27:1 28:0 29:1 30:0 31:0 32:0 33:1 34:0 35:0 36:0 37:1 38:0 39:0 40:0 41:0 42:0 43:1 44:0 45:1 46:0 47:0 48:0 49:0 50:0 51:0 52:1 53:1 54:0 55:0 56:0 57:1 58:0 59:0 60:0 61:0 62:0 63:1 64:0 65:0 66:0 67:0 68:1 69:0 70:0 71:1 72:0 73:0 74:0 75:1 76:0 77:0 78:0 79:0 80:1 81:0 82:1 83:0 84:0 
-1 1:0 2:1 3:0 4:0 5:0 6:0 7:0 8:1 9:1 10:0 11:0 12:0 13:0 14:0 15:1 16:0 17:1 18:0 19:0 20:0 21:0 22:0 23:0 24:1 25:1 26:0 27:0 28:0 29:0 30:0 31:0 32:1 33:0 34:0 35:0 36:1 37:0 38:0 39:0 40:1 41:0 42:0 43:0 44:1 45:0 46:0 47:1 48:0 49:1 50:0 51:0 52:0 53:1 54:0 55:0 56:0 57:1 58:0 59:0 60:0 61:0 62:0 63:1 64:0 65:1 66:0 67:0 68:0 69:0 70:0 71:0 72:1 73:1 74:0 75:0 76:0 77:1 78:0 79:0 80:0 81:0 82:0 83:1 84:0 
-1 1:0 2:0 3:0 4:1 5:0 6:1 7:0 8:0 9:0 10:0 11:0 12:1 13:1 14:0 15:0 16:0 17:0 18:0 19:1 20:0 21:1 22:0 23:0 24:0 25:0 26:0 27:0 28:1 29:1 30:0 31:0 32:0 33:0 34:0 35:0 36:1 37:0 38:0 39:0 40:1 41:0 42:0 43:0 44:1 45:0 46:0 47:0 48:1 49:0 50:0 51:1 52:0 53:1 54:0 55:0 56:0 57:1 58:0 59:0 60:0 61:1 62:0 63:0 64:0 65:0 66:0 67:1 68:0 69:1 70:0 71:0 72:0 73:0 74:0 75:0 76:1 77:1 78:0 79:0 80:0 81:1 82:0 83:0 84:0 
-0.4196523950483624 1:1 2:0 3:0 4:0 5:0 6:0 7:0 8:1 9:1 10:0 11:0 12:0 13:0 14:0 15:0 16:1 17:0 18:0 19:1 20:0 21:0 22:0 23:0 24:1 25:0 26:1 27:0 28:0 29:0 30:0 31:0 32:1 33:1 34:0 35:0 36:0 37:0 38:0 39:1 40:0 41:1 42:0 43:0 44:0 45:0 46:0 47:0 48:1 49:1 50:0 51:0 52:0 53:0 54:0 55:0 56:1 57:0 58:0 59:0 60:1 61:0 62:0 63:0 64:1 65:0 66:0 67:0 68:1 69:0 70:0 71:1 72:0 73:1 74:0 75:0 76:0 77:1 78:0 79:0 80:0 81:1 82:0 83:0 84:0 
-0.9731369272127253 1:1 2:0 3:0 4:0 5:0 6:0 7:1 8:0 9:0 10:0 11:0 12:1 13:0 14:0 15:0 16:1 17:0 18:0 19:1 20:0 21:0 22:0 23:1 24:0 25:0 26:0 27:1 28:0 29:1 30:0 31:0 32:0 33:1 34:0 35:0 36:0 37:0 38:0 39:1 40:0 41:1 42:0 43:0 44:0 45:1 46:0 47:0 48:0 49:0 50:0 51:0 52:1 53:1 54:0 55:0 56:0 57:0 58:0 59:0 60:1 61:0 62:0 63:1 64:0 65:0 66:0 67:0 68:1 69:0 70:1 71:0 72:0 73:0 74:0 75:0 76:1 77:1 78:0 79:0 80:0 81:0 82:0 83:1 84:0 
0.5181027797617105 1:1 2:0 3:0 4:0 5:0 6:0 7:0 8:1 9:0 10:0 11:1 12:0 13:0 14:0 15:0 16:1 17:1 18:0 19:0 20:0 21:0 22:0 23:1 24:0 25:1 26:0 27:0 28:0 29:0 30:1 31:0 32:0 33:1 34:0 35:0 36:0 37:1 38:0 39:0 40:0 41:0 42:0 43:1 44:0 45:0 46:0 47:0 48:1 49:0 50:0 51:0 52:1 53:0 54:0 55:1 56:0 57:0 58:0 59:1 60:0 61:0 62:0 63:1 64:0 65:1 66:0 67:0 68:0 69:1 70:0 71:0 72:0 73:0 74:0 75:1 76:0 77:1 78:0 79:0 80:0 81:1 82:0 83:0 84:0 
0.3681500418314361 1:0 2:1 3:0 4:0 5:0 6:0 7:0 8:1 9:1 10:0 11:0 12:0 13:1 14:0 15:0 16:0 17:0 18:0 19:0 20:1 21:0 22:0 23:1 24:0 25:0 26:0 27:0 28:1 29:1 30:0 31:0 32:0 33:0 34:0 35:1 36:0 37:1 38:0 39:0 40:0 41:0 42:1 43:0 44:0 45:1 46:0 47:0 48:0 49:1 50:0 51:0 52:0 53:0 54:0 55:1 56:0 57:0 58:0 59:0 60:1 61:0 62:0 63:0 64:1 65:0 66:0 67:1 68:0 69:0 70:0 71:1 72:0 73:0 74:0 75:1 76:0 77:1 78:0 79:0 80:0 81:1 82:0 83:0 84:0 
-1 1:0 2:0 3:0 4:1 5:0 6:0 7:0 8:1 9:1 10:0 11:0 12:0 13:0 14:0 15:0 16:1 17:0 18:1 19:0 20:0 21:1 22:0 23:0 24:0 25:0 26:0 27:0 28:1 29:0 30:1 31:0 32:0 33:0 34:1 35:0 36:0 37:0 38:0 39:0 40:1 41:1 42:0 43:0 44:0 45:1 46:0 47:0 48:0 49:0 50:0 51:0 52:1 53:0 54:0 55:1 56:0 57:0 58:0 59:0 60:1 61:1 62:0 63:0 64:0 65:0 66:0 67:1 68:0 69:1 70:0 71:0 72:0 73:0 74:1 75:0 76:0 77:1 78:0 79:0 80:0 81:1 82:0 83:0 84:0 
-1 1:1 2:0 3:0 4:0 5:1 6:0 7:0 8:0 9:1 10:0 11:0 12:0 13:0 14:0 15:0 16:1 17:0 18:0 19:0 20:1 21:0 22:0 23:0 24:1 25:1 26:0 27:0 28:0 29:0 30:0 31:0 32:1 33:0 34:1 35:0 36:0 37:1 38:0 39:0 40:0 41:0 42:0 43:0 44:1 45:0 46:1 47:0 48:0 49:0 50:1 51:0 52:0 53:0 54:0 55:0 56:1 57:1 58:0 59:0 60:0 61:1 62:0 63:0 64:0 65:0 66:0 67:0 68:1 69:0 70:0 71:1 72:0 73:0 74:0 75:0 76:1 77:1 78:0 79:0 80:0 81:0 82:0 83:1 84:0 
0.9435045556407116 1:0 2:0 3:1 4:0 5:0 6:0 7:0 8:1 9:1 10:0 11:0 12:0 13:0 14:1 15:0 16:0 17:0 18:0 19:1 20:0 21:0 22:0 23:0 24:1 25:0 26:0 27:0 28:1 29:0 30:0 31:0 32:1 33:0 34:1 35:0 36:0 37:1 38:0 39:0 40:0 41:0 42:0 43:0 44:1 45:0 46:0 47:1 48:0 49:1 50:0 51:0 52:0 53:0 54:1 55:0 56:0 57:0 58:1 59:0 60:0 61:1 62:0 63:0 64:0 65:1 66:0 67:0 68:0 69:1 70:0 71:0 72:0 73:1 74:0 75:0 76:0 77:0 78:0 79:0 80:1 81:0 82:0 83:0 84:1 
-1 1:1 2:0 3:0 4:0 5:0 6:0 7:0 8:1 9:1 10:0 11:0 12:0 13:0 14:1 15:0 16:0 17:0 18:1 19:0 20:0 21:0 22:1 23:0 24:0 25:1 26:0 27:0 28:0 29:1 30:0 31:0 32:0 33:0 34:0 35:0 36:1 37:0 38:0 39:1 40:0 41:0 42:0 43:1 44:0 45:0 46:1 47:0 48:0 49:1 50:0 51:0 52:0 53:0 54:0 55:1 56:0 57:0 58:1 59:0 60:0 61:0 62:1 63:0 64:0 65:0 66:1 67:0 68:0 69:0 70:1 71:0 72:0 73:0 74:0 75:0 76:1 77:1 78:0 79:0 80:0 81:1 82:0 83:0 84:0 
-1 1:1 2:0 3:0 4:0 5:0 6:0 7:0 8:1 9:0 10:0 11:0 12:1 13:0 14:1 15:0 16:0 17:0 18:1 19:0 20:0 21:0 22:0 23:0 24:1 25:0 26:0 27:0 28:1 29:0 30:1 31:0 32:0 33:0 34:1 35:0 36:0 37:1 38:0 39:0 40:0 41:0 42:0 43:1 44:0 45:1 46:0 47:0 48:0 49:1 50:0 51:0 52:0 53:0 54:0 55:1 56:0 57:1 58:0 59:0 60:0 61:1 62:0 63:0 64:0 65:0 66:0 67:0 68:1 69:1 70:0 71:0 72:0 73:0 74:1 75:0 76:0 77:0 78:1 79:0 80:0 81:0 82:1 83:0 84:0 
0.3413963467633926 1:0 2:0 3:0 4:1 5:0 6:0 7:0 8:1 9:0 10:0 11:1 12:0 13:1 14:0 15:0 16:0 17:1 18:0 19:0 20:0 21:0 22:1 23:0 24:0 25:0 26:0 27:0 28:1 29:1 30:0 31:0 32:0 33:0 34:0 35:0 36:1 37:0 38:0 39:0 40:1 41:0 42:1 43:0 44:0 45:0 46:1 47:0 48:0 49:0 50:0 51:0 52:1 53:0 54:0 55:0 56:1 57:0 58:1 59:0 60:0 61:0 62:1 63:0 64:0 65:1 66:0 67:0 68:0 69:0 70:0 71:1 72:0 73:1 74:0 75:0 76:0 77:1 78:0 79:0 80:0 81:0 82:0 83:1 84:0 
0.3180484446891126 1:1 2:0 3:0 4:0 5:1 6:0 7:0 8:0 9:0 10:1 11:0 12:0 13:0 14:0 15:0 16:1 17:0 18:0 19:0 20:1 21:0 22:0 23:1 24:0 25:1 26:0 27:0 28:0 29:1 30:0 31:0 32:0 33:0 34:1 35:0 36:0 37:0 38:0 39:0 40:1 41:1 42:0 43:0 44:0 45:0 46:0 47:0 48:1 49:0 50:0 51:0 52:1 53:0 54:1 55:0 56:0 57:0 58:1 59:0 60:0 61:0 62:0 63:0 64:1 65:0 66:0 67:0 68:1 69:0 70:1 71:0 72:0 73:0 74:1 75:0 76:0 77:1 78:0 79:0 80:0 81:0 82:0 83:1 84:0 
1 1:1 2:0 3:0 4:0 5:1 6:0 7:0 8:0 9:1 10:0 11:0 12:0 13:0 14:1 15:0 16:0 17:0 18:0 19:0 20:1 21:0 22:0 23:0 24:1 25:0 26:0 27:1 28:0 29:1 30:0 31:0 32:0 33:1 34:0 35:0 36:0 37:0 38:1 39:0 40:0 41:0 42:0 43:0 44:1 45:1 46:0 47:0 48:0 49:0 50:0 51:0 52:1 53:0 54:0 55:0 56:1 57:0 58:1 59:0 60:0 61:0 62:1 63:0 64:0 65:0 66:0 67:0 68:1 69:0 70:0 71:0 72:1 73:0 74:1 75:0 76:0 77:0 78:1 79:0 80:0 81:1 82:0 83:0 84:0 
-1 1:0 2:0 3:0 4:1 5:0 6:0 7:0 8:1 9:1 10:0 11:0 12:0 13:1 14:0 15:0 16:0 17:1 18:0 19:0 20:0 21:0 22:1 23:0 24:0 25:0 26:0 27:0 28:1 29:0 30:0 31:0 32:1 33:0 34:0 35:1 36:0 37:1 38:0 39:0 40:0 41:1 42:0 43:0 44:0 45:0 46:1 47:0 48:0 49:0 50:0 51:0 52:1 53:1 54:0 55:0 56:0 57:0 58:0 59:0 60:1 61:0 62:0 63:0 64:1 65:0 66:1 67:0 68:0 69:0 70:1 71:0 72:0 73:0 74:0 75:0 76:1 77:0 78:0 79:0 80:1 81:0 82:1 83:0 84:0 
-1 1:0 2:1 3:0 4:0 5:0 6:0 7:0 8:1 9:0 10:0 11:0 12:1 13:0 14:0 15:0 16:1 17:0 18:0 19:0 20:1 21:1 22:0 23:0 24:0 25:1 26:0 27:0 28:0 29:1 30:0 31:0 32:0 33:0 34:1 35:0 36:0 37:0 38:0 39:0 40:1 41:0 42:0 43:0 44:1 45:0 46:0 47:1 48:0 49:1 50:0 51:0 52:0 53:1 54:0 55:0 56:0 57:0 58:1 59:0 60:0 61:0 62:0 63:0 64:1 65:1 66:0 67:0 68:0 69:0 70:0 71:0 72:1 73:0 74:0 75:0 76:1 77:0 78:1 79:0 80:0 81:0 82:1 83:0 84:0 
-1 1:0 2:1 3:0 4:0 5:0 6:1 7:0 8:0 9:0 10:1 11:0 12:0 13:0 14:0 15:0 16:1 17:0 18:0 19:0 20:1 21:0 22:0 23:0 24:1 25:0 26:0 27:1 28:0 29:1 30:0 31:0 32:0 33:0 34:0 35:1 36:0 37:0 38:0 39:1 40:0 41:0 42:0 43:1 44:0 45:1 46:0 47:0 48:0 49:0 50:0 51:1 52:0 53:0 54:0 55:1 56:0 57:0 58:0 59:1 60:0 61:1 62:0 63:0 64:0 65:0 66:1 67:0 68:0 69:0 70:0 71:0 72:1 73:0 74:0 75:0 76:1 77:0 78:0 79:0 80:1 81:0 82:0 83:0 84:1 
-0.3882988523605129 1:0 2:0 3:0 4:1 5:0 6:1 7:0 8:0 9:1 10:0 11:0 12:0 13:0 14:0 15:0 16:1 17:0 18:0 19:1 20:0 21:0 22:0 23:0 24:1 25:0 26:0 27:1 28:0 29:0 30:0 31:1 32:0 33:0 34:0 35:0 36:1 37:0 38:1 39:0 40:0 41:1 42:0 43:0 44:0 45:0 46:0 47:0 48:1 49:0 50:0 51:0 52:1 53:0 54:0 55:1 56:0 57:0 58:1 59:0 60:0 61:0 62:0 63:0 64:1 65:0 66:0 67:1 68:0 69:0 70:0 71:1 72:0 73:0 74:1 75:0 76:0 77:0 78:1 79:0 80:0 81:0 82:1 83:0 84:0 
-0.6134873323275717 1:0 2:0 3:0 4:1 5:0 6:0 7:0 8:1 9:0 10:0 11:0 12:1 13:0 14:0 15:0 16:1 17:0 18:1 19:0 20:0 21:1 22:0 23:0 24:0 25:0 26:0 27:0 28:1 29:0 30:0 31:1 32:0 33:0 34:0 35:0 36:1 37:0 38:0 39:1 40:0 41:0 42:0 43:1 44:0 45:0 46:0 47:0 48:1 49:0 50:1 51:0 52:0 53:1 54:0 55:0 56:0 57:0 58:0 59:0 60:1 61:0 62:0 63:0 64:1 65:0 66:0 67:1 68:0 69:0 70:1 71:0 72:0 73:0 74:0 75:0 76:1 77:0 78:0 79:1 80:0 81:0 82:0 83:1 84:0 
-0.2941782313024097 1:1 2:0 3:0 4:0 5:0 6:0 7:0 8:1 9:0 10:0 11:0 12:1 13:0 14:0 15:0 16:1 17:0 18:0 19:0 20:1 21:0 22:1 23:0 24:0 25:1 26:0 27:0 28:0 29:0 30:0 31:0 32:1 33:0 34:0 35:1 36:0 37:0 38:0 39:0 40:1 41:0 42:0 43:1 44:0 45:0 46:0 47:1 48:0 49:0 50:0 51:0 52:1 53:0 54:1 55:0 56:0 57:1 58:0 59:0 60:0 61:0 62:0 63:0 64:1 65:0 66:0 67:0 68:1 69:0 70:0 71:1 72:0 73:0 74:1 75:0 76:0 77:0 78:0 79:0 80:1 81:0 82:0 83:1 84:0 
1 1:0 2:1 3:0 4:0 5:1 6:0 7:0 8:0 9:1 10:0 11:0 12:0 13:1 14:0 15:0 16:0 17:0 18:0 19:1 20:0 21:0 22:1 23:0 24:0 25:0 26:1 27:0 28:0 29:0 30:0 31:1 32:0 33:1 34:0 35:0 36:0 37:1 38:0 39:0 40:0 41:0 42:1 43:0 44:0 45:0 46:1 47:0 48:0 49:1 50:0 51:0 52:0 53:0 54:0 55:1 56:0 57:1 58:0 59:0 60:0 61:0 62:0 63:0 64:1 65:0 66:0 67:1 68:0 69:1 70:0 71:0 72:0 73:0 74:0 75:1 76:0 77:1 78:0 79:0 80:0 81:0 82:0 83:1 84:0 
1 1:0 2:1 3:0 4:0 5:1 6:0 7:0 8:0 9:0 10:0 11:1 12:0 13:0 14:0 15:0 16:1 17:0 18:0 19:0 20:1 21:0 22:1 23:0 24:0 25:0 26:1 27:0 28:0 29:0 30:0 31:0 32:1 33:0 34:0 35:1 36:0 37:0 38:0 39:1 40:0 41:0 42:1 43:0 44:0 45:1 46:0 47:0 48:0 49:0 50:0 51:0 52:1 53:0 54:1 55:0 56:0 57:1 58:0 59:0 60:0 61:1 62:0 63:0 64:0 65:1 66:0 67:0 68:0 69:0 70:0 71:1 72:0 73:0 74:1 75:0 76:0 77:0 78:1 79:0 80:0 81:0 82:0 83:1 84:0 
0.4166620998427372 1:0 2:0 3:1 4:0 5:1 6:0 7:0 8:0 9:1 10:0 11:0 12:0 13:0 14:1 15:0 16:0 17:0 18:1 19:0 20:0 21:1 22:0 23:0 24:0 25:0 26:0 27:1 28:0 29:0 30:0 31:0 32:1 33:0 34:0 35:0 36:1 37:0 38:1 39:0 40:0 41:0 42:1 43:0 44:0 45:0 46:0 47:0 48:1 49:0 50:0 51:1 52:0 53:0 54:0 55:1 56:0 57:0 58:1 59:0 60:0 61:1 62:0 63:0 64:0 65:0 66:0 67:0 68:1 69:0 70:1 71:0 72:0 73:1 74:0 75:0 76:0 77:1 78:0 79:0 80:0 81:1 82:0 83:0 84:0 
-1 1:0 2:1 3:0 4:0 5:1 6:0 7:0 8:0 9:0 10:0 11:1 12:0 13:1 14:0 15:0 16:0 17:1 18:0 19:0 20:0 21:0 22:1 23:0 24:0 25:0 26:1 27:0 28:0 29:1 30:0 31:0 32:0 33:0 34:0 35:1 36:0 37:0 38:0 39:0 40:1 41:0 42:0 43:0 44:1 45:0 46:1 47:0 48:0 49:0 50:1 51:0 52:0 53:0 54:0 55:0 56:1 57:0 58:0 59:1 60:0 61:0 62:0 63:1 64:0 65:0 66:1 67:0 68:0 69:1 70:0 71:0 72:0 73:0 74:0 75:0 76:1 77:0 78:1 79:0 80:0 81:1 82:0 83:0 84:0 
0.6148376757190438 1:0 2:0 3:1 4:0 5:0 6:0 7:0 8:1 9:0 10:0 11:0 12:1 13:0 14:0 15:1 16:0 17:0 18:1 19:0 20:0 21:0 22:1 23:0 24:0 25:0 26:1 27:0 28:0 29:0 30:0 31:1 32:0 33:0 34:1 35:0 36:0 37:0 38:0 39:0 40:1 41:0 42:0 43:1 44:0 45:0 46:0 47:0 48:1 49:0 50:0 51:1 52:0 53:0 54:0 55:0 56:1 57:1 58:0 59:0 60:0 61:1 62:0 63:0 64:0 65:0 66:0 67:1 68:0 69:1 70:0 71:0 72:0 73:1 74:0 75:0 76:0 77:1 78:0 79:0 80:0 81:1 82:0 83:0 84:0 
1 1:1 2:0 3:0 4:0 5:1 6:0 7:0 8:0 9:1 10:0 11:0 12:0 13:1 14:0 15:0 16:0 17:0 18:0 19:1 20:0 21:0 22:0 23:0 24:1 25:0 26:0 27:0 28:1 29:0 30:0 31:1 32:0 33:0 34:1 35:0 36:0 37:0 38:1 39:0 40:0 41:0 42:1 43:0 44:0 45:0 46:0 47:1 48:0 49:0 50:1 51:0 52:0 53:0 54:0 55:0 56:1 57:0 58:0 59:1 60:0 61:0 62:0 63:0 64:1 65:0 66:0 67:1 68:0 69:0 70:0 71:0 72:1 73:1 74:0 75:0 76:0 77:1 78:0 79:0 80:0 81:0 82:0 83:1 84:0 
1 1:0 2:0 3:1 4:0 5:1 6:0 7:0 8:0 9:1 10:0 11:0 12:0 13:1 14:0 15:0 16:0 17:1 18:0 19:0 20:0 21:0 22:0 23:1 24:0 25:0 26:0 27:0 28:1 29:0 30:0 31:0 32:1 33:0 34:0 35:1 36:0 37:0 38:1 39:0 40:0 41:0 42:1 43:0 44:0 45:0 46:1 47:0 48:0 49:0 50:0 51:1 52:0 53:0 54:1 55:0 56:0 57:0 58:0 59:0 60:1 61:0 62:0 63:1 64:0 65:0 66:0 67:0 68:1 69:0 70:0 71:1 72:0 73:0 74:0 75:0 76:1 77:1 78:0 79:0 80:0 81:1 82:0 83:0 84:0 
-1 1:0 2:0 3:0 4:1 5:0 6:0 7:1 8:0 9:0 10:0 11:1 12:0 13:1 14:0 15:0 16:0 17:0 18:0 19:1 20:0 21:1 22:0 23:0 24:0 25:1 26:0 27:0 28:0 29:0 30:0 31:0 32:1 33:0 34:0 35:0 36:1 37:0 38:0 39:0 40:1 41:1 42:0 43:0 44:0 45:1 46:0 47:0 48:0 49:1 50:0 51:0 52:0 53:1 54:0 55:0 56:0 57:0 58:0 59:1 60:0 61:1 62:0 63:0 64:0 65:1 66:0 67:0 68:0 69:1 70:0 71:0 72:0 73:1 74:0 75:0 76:0 77:0 78:0 79:1 80:0 81:0 82:0 83:0 84:1 
-1 1:1 2:0 3:0 4:0 5:1 6:0 7:0 8:0 9:0 10:0 11:0 12:1 13:0 14:0 15:1 16:0 17:0 18:0 19:1 20:0 21:1 22:0 23:0 24:0 25:0 26:0 27:1 28:0 29:1 30:0 31:0 32:0 33:1 34:0 35:0 36:0 37:0 38:0 39:0 40:1 41:0 42:0 43:0 44:1 45:0 46:0 47:0 48:1 49:1 50:0 51:0 52:0 53:1 54:0 55:0 56:0 57:1 58:0 59:0 60:0 61:1 62:0 63:0 64:0 65:0 66:0 67:1 68:0 69:1 70:0 71:0 72:0 73:1 74:0 75:0 76:0 77:1 78:0 79:0 80:0 81:1 82:0 83:0 84:0 
0.02014493138727159 1:0 2:0 3:1 4:0 5:1 6:0 7:0 8:0 9:1 10:0 11:0 12:0 13:0 14:0 15:1 16:0 17:1 18:0 19:0 20:0 21:0 22:0 23:0 24:1 25:1 26:0 27:0 28:0 29:0 30:0 31:1 32:0 33:1 34:0 35:0 36:0 37:1 38:0 39:0 40:0 41:1 42:0 43:0 44:0 45:0 46:0 47:0 48:1 49:0 50:0 51:1 52:0 53:0 54:0 55:1 56:0 57:1 58:0 59:0 60:0 61:0 62:0 63:1 64:0 65:1 66:0 67:0 68:0 69:1 70:0 71:0 72:0 73:0 74:0 75:0 76:1 77:0 78:0 79:0 80:1 81:0 82:0 83:0 84:1 
-0.7212618086638777 1:0 2:0 3:1 4:0 5:1 6:0 7:0 8:0 9:0 10:0 11:0 12:1 13:0 14:0 15:1 16:0 17:0 18:1 19:0 20:0 21:0 22:0 23:0 24:1 25:0 26:0 27:1 28:0 29:0 30:1 31:0 32:0 33:0 34:0 35:1 36:0 37:1 38:0 39:0 40:0 41:1 42:0 43:0 44:0 45:1 46:0 47:0 48:0 49:0 50:0 51:1 52:0 53:1 54:0 55:0 56:0 57:1 58:0 59:0 60:0 61:0 62:0 63:0 64:1 65:0 66:0 67:1 68:0 69:0 70:0 71:1 72:0 73:1 74:0 75:0 76:0 77:0 78:0 79:1 80:0 81:0 82:0 83:1 84:0 
1 1:0 2:0 3:0 4:1 5:1 6:0 7:0 8:0 9:1 10:0 11:0 12:0 13:0 14:0 15:0 16:1 17:0 18:0 19:1 20:0 21:0 22:0 23:0 24:1 25:0 26:0 27:0 28:1 29:0 30:0 31:1 32:0 33:1 34:0 35:0 36:0 37:0 38:0 39:0 40:1 41:0 42:0 43:1 44:0 45:0 46:1 47:0 48:0 49:0 50:0 51:0 52:1 53:0 54:0 55:1 56:0 57:0 58:1 59:0 60:0 61:0 62:0 63:1 64:0 65:1 66:0 67:0 68:0 69:1 70:0 71:0 72:0 73:1 74:0 75:0 76:0 77:0 78:0 79:1 80:0 81:1 82:0 83:0 84:0 
1 1:0 2:1 3:0 4:0 5:0 6:0 7:0 8:1 9:1 10:0 11:0 12:0 13:1 14:0 15:0 16:0 17:0 18:0 19:0 20:1 21:0 22:0 23:1 24:0 25:0 26:0 27:0 28:1 29:0 30:0 31:0 32:1 33:0 34:0 35:1 36:0 37:1 38:0 39:0 40:0 41:0 42:0 43:0 44:1 45:0 46:0 47:1 48:0 49:0 50:1 51:0 52:0 53:0 54:0 55:0 56:1 57:0 58:0 59:1 60:0 61:0 62:1 63:0 64:0 65:0 66:0 67:1 68:0 69:1 70:0 71:0 72:0 73:1 74:0 75:0 76:0 77:1 78:0 79:0 80:0 81:0 82:0 83:1 84:0 
1 1:0 2:1 3:0 4:0 5:1 6:0 7:0 8:0 9:0 10:1 11:0 12:0 13:0 14:1 15:0 16:0 17:0 18:0 19:0 20:1 21:0 22:0 23:1 24:0 25:0 26:1 27:0 28:0 29:0 30:0 31:0 32:1 33:1 34:0 35:0 36:0 37:1 38:0 39:0 40:0 41:0 42:0 43:0 44:1 45:0 46:0 47:1 48:0 49:0 50:0 51:0 52:1 53:0 54:0 55:0 56:1 57:0 58:0 59:1 60:0 61:1 62:0 63:0 64:0 65:0 66:0 67:0 68:1 69:0 70:0 71:1 72:0 73:0 74:1 75:0 76:0 77:0 78:0 79:0 80:1 81:0 82:0 83:1 84:0 
1 1:0 2:0 3:0 4:1 5:0 6:1 7:0 8:0 9:1 10:0 11:0 12:0 13:0 14:1 15:0 16:0 17:0 18:1 19:0 20:0 21:0 22:0 23:0 24:1 25:0 26:0 27:1 28:0 29:0 30:1 31:0 32:0 33:0 34:0 35:0 36:1 37:1 38:0 39:0 40:0 41:1 42:0 43:0 44:0 45:0 46:0 47:0 48:1 49:0 50:0 51:1 52:0 53:0 54:0 55:0 56:1 57:0 58:0 59:0 60:1 61:0 62:0 63:1 64:0 65:1 66:0 67:0 68:0 69:0 70:0 71:0 72:1 73:0 74:0 75:1 76:0 77:0 78:1 79:0 80:0 81:0 82:0 83:0 84:1 
0.847455712142071 1:0 2:1 3:0 4:0 5:0 6:1 7:0 8:0 9:0 10:1 11:0 12:0 13:0 14:0 15:0 16:1 17:1 18:0 19:0 20:0 21:1 22:0 23:0 24:0 25:0 26:0 27:0 28:1 29:0 30:0 31:1 32:0 33:0 34:0 35:1 36:0 37:1 38:0 39:0 40:0 41:0 42:0 43:1 44:0 45:1 46:0 47:0 48:0 49:0 50:1 51:0 52:0 53:0 54:0 55:0 56:1 57:0 58:1 59:0 60:0 61:1 62:0 63:0 64:0 65:0 66:1 67:0 68:0 69:0 70:1 71:0 72:0 73:0 74:0 75:0 76:1 77:0 78:0 79:1 80:0 81:0 82:1 83:0 84:0 
-0.3742337282614427 1:0 2:0 3:0 4:1 5:0 6:0 7:0 8:1 9:1 10:0 11:0 12:0 13:0 14:0 15:1 16:0 17:0 18:0 19:0 20:1 21:0 22:0 23:1 24:0 25:0 26:0 27:0 28:1 29:0 30:1 31:0 32:0 33:1 34:0 35:0 36:0 37:0 38:0 39:0 40:1 41:0 42:0 43:0 44:1 45:0 46:0 47:0 48:1 49:0 50:1 51:0 52:0 53:0 54:0 55:0 56:1 57:1 58:0 59:0 60:0 61:0 62:0 63:0 64:1 65:0 66:0 67:1 68:0 69:0 70:1 71:0 72:0 73:0 74:0 75:0 76:1 77:0 78:0 79:1 80:0 81:0 82:0 83:1 84:0 
-0.5565315783339384 1:0 2:1 3:0 4:0 5:1 6:0 7:0 8:0 9:0 10:0 11:0 12:1 13:0 14:0 15:1 16:0 17:1 18:0 19:0 20:0 21:0 22:0 23:0 24:1 25:0 26:0 27:0 28:1 29:1 30:0 31:0 32:0 33:0 34:0 35:1 36:0 37:0 38:0 39:0 40:1 41:0 42:0 43:1 44:0 45:0 46:0 47:0 48:1 49:0 50:1 51:0 52:0 53:1 54:0 55:0 56:0 57:0 58:0 59:0 60:1 61:0 62:0 63:0 64:1 65:0 66:0 67:0 68:1 69:0 70:1 71:0 72:0 73:0 74:0 75:0 76:1 77:1 78:0 79:0 80:0 81:0 82:0 83:0 84:1 
-1 1:0 2:0 3:1 4:0 5:0 6:0 7:0 8:1 9:0 10:0 11:1 12:0 13:0 14:0 15:1 16:0 17:1 18:0 19:0 20:0 21:1 22:0 23:0 24:0 25:1 26:0 27:0 28:0 29:0 30:1 31:0 32:0 33:0 34:1 35:0 36:0 37:1 38:0 39:0 40:0 41:0 42:0 43:0 44:1 45:0 46:1 47:0 48:0 49:1 50:0 51:0 52:0 53:0 54:0 55:0 56:1 57:0 58:0 59:1 60:0 61:1 62:0 63:0 64:0 65:0 66:0 67:0 68:1 69:0 70:0 71:0 72:1 73:1 74:0 75:0 76:0 77:0 78:0 79:1 80:0 81:0 82:0 83:0 84:1 
0.8461641002129953 1:1 2:0 3:0 4:0 5:0 6:0 7:0 8:1 9:0 10:1 11:0 12:0 13:0 14:1 15:0 16:0 17:1 18:0 19:0 20:0 21:0 22:1 23:0 24:0 25:1 26:0 27:0 28:0 29:0 30:1 31:0 32:0 33:0 34:0 35:0 36:1 37:0 38:0 39:1 40:0 41:0 42:0 43:0 44:1 45:0 46:0 47:1 48:0 49:0 50:0 51:1 52:0 53:1 54:0 55:0 56:0 57:1 58:0 59:0 60:0 61:1 62:0 63:0 64:0 65:0 66:1 67:0 68:0 69:0 70:1 71:0 72:0 73:1 74:0 75:0 76:0 77:0 78:0 79:0 80:1 81:0 82:1 83:0 84:0 
-1 1:0 2:1 3:0 4:0 5:0 6:1 7:0 8:0 9:0 10:0 11:0 12:1 13:1 14:0 15:0 16:0 17:0 18:0 19:0 20:1 21:0 22:1 23:0 24:0 25:0 26:1 27:0 28:0 29:1 30:0 31:0 32:0 33:0 34:1 35:0 36:0 37:1 38:0 39:0 40:0 41:0 42:1 43:0 44:0 45:0 46:0 47:0 48:1 49:0 50:0 51:1 52:0 53:0 54:0 55:0 56:1 57:0 58:0 59:1 60:0 61:0 62:0 63:1 64:0 65:1 66:0 67:0 68:0 69:1 70:0 71:0 72:0 73:1 74:0 75:0 76:0 77:0 78:1 79:0 80:0 81:0 82:1 83:0 84:0 
-1 1:1 2:0 3:0 4:0 5:1 6:0 7:0 8:0 9:1 10:0 11:0 12:0 13:0 14:0 15:1 16:0 17:0 18:1 19:0 20:0 21:0 22:1 23:0 24:0 25:1 26:0 27:0 28:0 29:0 30:0 31:1 32:0 33:1 34:0 35:0 36:0 37:0 38:0 39:1 40:0 41:0 42:0 43:1 44:0 45:1 46:0 47:0 48:0 49:1 50:0 51:0 52:0 53:0 54:1 55:0 56:0 57:0 58:0 59:1 60:0 61:0 62:1 63:0 64:0 65:0 66:0 67:0 68:1 69:0 70:0 71:1 72:0 73:0 74:0 75:1 76:0 77:0 78:1 79:0 80:0 81:0 82:0 83:0 84:1 
-1 1:1 2:0 3:0 4:0 5:1 6:0 7:0 8:0 9:1 10:0 11:0 12:0 13:1 14:0 15:0 16:0 17:0 18:0 19:1 20:0 21:0 22:1 23:0 24:0 25:0 26:1 27:0 28:0 29:1 30:0 31:0 32:0 33:0 34:0 35:1 36:0 37:1 38:0 39:0 40:0 41:0 42:0 43:1 44:0 45:0 46:0 47:1 48:0 49:1 50:0 51:0 52:0 53:1 54:0 55:0 56:0 57:0 58:1 59:0 60:0 61:0 62:0 63:1 64:0 65:0 66:1 67:0 68:0 69:0 70:0 71:0 72:1 73:0 74:0 75:1 76:0 77:0 78:0 79:1 80:0 81:0 82:1 83:0 84:0 
-1 1:0 2:0 3:0 4:1 5:0 6:0 7:1 8:0 9:1 10:0 11:0 12:0 13:1 14:0 15:0 16:0 17:1 18:0 19:0 20:0 21:1 22:0 23:0 24:0 25:0 26:0 27:1 28:0 29:0 30:1 31:0 32:0 33:0 34:1 35:0 36:0 37:1 38:0 39:0 40:0 41:0 42:0 43:1 44:0 45:1 46:0 47:0 48:0 49:0 50:0 51:1 52:0 53:0 54:0 55:1 56:0 57:1 58:0 59:0 60:0 61:1 62:0 63:0 64:0 65:0 66:1 67:0 68:0 69:0 70:0 71:1 72:0 73:0 74:1 75:0 76:0 77:0 78:0 79:0 80:1 81:0 82:0 83:1 84:0 
-0.5715806080515226 1:0 2:0 3:0 4:1 5:1 6:0 7:0 8:0 9:0 10:0 11:0 12:1 13:0 14:0 15:1 16:0 17:1 18:0 19:0 20:0 21:1 22:0 23:0 24:0 25:1 26:0 27:0 28:0 29:1 30:0 31:0 32:0 33:0 34:0 35:1 36:0 37:0 38:1 39:0 40:0 41:0 42:1 43:0 44:0 45:1 46:0 47:0 48:0 49:0 50:0 51:1 52:0 53:1 54:0 55:0 56:0 57:0 58:0 59:1 60:0 61:0 62:0 63:1 64:0 65:1 66:0 67:0 68:0 69:1 70:0 71:0 72:0 73:0 74:1 75:0 76:0 77:0 78:0 79:1 80:0 81:0 82:1 83:0 84:0 
-1 1:0 2:0 3:0 4:1 5:0 6:0 7:1 8:0 9:0 10:0 11:1 12:0 13:0 14:0 15:0 16:1 17:0 18:0 19:0 20:1 21:1 22:0 23:0 24:0 25:0 26:0 27:0 28:1 29:0 30:0 31:1 32:0 33:1 34:0 35:0 36:0 37:1 38:0 39:0 40:0 41:1 42:0 43:0 44:0 45:1 46:0 47:0 48:0 49:0 50:0 51:1 52:0 53:0 54:1 55:0 56:0 57:0 58:1 59:0 60:0 61:1 62:0 63:0 64:0 65:0 66:0 67:1 68:0 69:1 70:0 71:0 72:0 73:0 74:0 75:1 76:0 77:0 78:0 79:1 80:0 81:1 82:0 83:0 84:0 
-1 1:0 2:0 3:1 4:0 5:0 6:0 7:0 8:1 9:1 10:0 11:0 12:0 13:0 14:0 15:0 16:1 17:0 18:0 19:1 20:0 21:0 22:0 23:1 24:0 25:0 26:0 27:0 28:1 29:0 30:0 31:0 32:1 33:1 34:0 35:0 36:0 37:0 38:0 39:0 40:1 41:0 42:0 43:1 44:0 45:1 46:0 47:0 48:0 49:1 50:0 51:0 52:0 53:1 54:0 55:0 56:0 57:1 58:0 59:0 60:0 61:0 62:0 63:1 64:0 65:0 66:1 67:0 68:0 69:0 70:1 71:0 72:0 73:1 74:0 75:0 76:0 77:0 78:0 79:1 80:0 81:1 82:0 83:0 84:0 
-1 1:1 2:0 3:0 4:0 5:0 6:0 7:1 8:0 9:0 10:0 11:0 12:1 13:1 14:0 15:0 16:0 17:0 18:0 19:0 20:1 21:0 22:0 23:1 24:0 25:0 26:0 27:1 28:0 29:0 30:0 31:0 32:1 33:0 34:0 35:0 36:1 37:1 38:0 39:0 40:0 41:0 42:0 43:0 44:1 45:0 46:0 47:1 48:0 49:1 50:0 51:0 52:0 53:1 54:0 55:0 56:0 57:1 58:0 59:0 60:0 61:1 62:0 63:0 64:0 65:0 66:0 67:1 68:0 69:0 70:1 71:0 72:0 73:0 74:1 75:0 76:0 77:1 78:0 79:0 80:0 81:0 82:0 83:1 84:0 
-0.5564732214504714 1:1 2:0 3:0 4:0 5:0 6:0 7:1 8:0 9:1 10:0 11:0 12:0 13:0 14:0 15:0 16:1 17:1 18:0 19:0 20:0 21:1 22:0 23:0 24:0 25:0 26:0 27:1 28:0 29:0 30:0 31:0 32:1 33:1 34:0 35:0 36:0 37:0 38:0 39:0 40:1 41:0 42:0 43:1 44:0 45:0 46:0 47:1 48:0 49:0 50:0 51:0 52:1 53:0 54:0 55:0 56:1 57:1 58:0 59:0 60:0 61:0 62:0 63:0 64:1 65:0 66:0 67:1 68:0 69:1 70:0 71:0 72:0 73:1 74:0 75:0 76:0 77:1 78:0 79:0 80:0 81:1 82:0 83:0 84:0 
-0.08245070843762471 1:0 2:0 3:0 4:1 5:0 6:0 7:0 8:1 9:0 10:1 11:0 12:0 13:1 14:0 15:0 16:0 17:0 18:0 19:0 20:1 21:0 22:0 23:1 24:0 25:1 26:0 27:0 28:0 29:0 30:0 31:1 32:0 33:0 34:1 35:0 36:0 37:0 38:1 39:0 40:0 41:0 42:0 43:0 44:1 45:0 46:0 47:1 48:0 49:0 50:0 51:1 52:0 53:0 54:0 55:1 56:0 57:0 58:0 59:1 60:0 61:1 62:0 63:0 64:0 65:1 66:0 67:0 68:0 69:0 70:0 71:1 72:0 73:1 74:0 75:0 76:0 77:0 78:0 79:0 80:1 81:1 82:0 83:0 84:0 
-1 1:0 2:1 3:0 4:0 5:1 6:0 7:0 8:0 9:0 10:0 11:0 12:1 13:0 14:0 15:0 16:1 17:0 18:0 19:0 20:1 21:0 22:1 23:0 24:0 25:0 26:0 27:0 28:1 29:1 30:0 31:0 32:0 33:0 34:0 35:0 36:1 37:0 38:0 39:0 40:1 41:0 42:1 43:0 44:0 45:0 46:0 47:0 48:1 49:0 50:0 51:0 52:1 53:0 54:1 55:0 56:0 57:1 58:0 59:0 60:0 61:0 62:0 63:0 64:1 65:0 66:0 67:1 68:0 69:1 70:0 71:0 72:0 73:0 74:0 75:1 76:0 77:0 78:1 79:0 80:0 81:0 82:1 83:0 84:0 
-0.8501387429129188 1:0 2:0 3:1 4:0 5:0 6:0 7:1 8:0 9:0 10:1 11:0 12:0 13:1 14:0 15:0 16:0 17:0 18:1 19:0 20:0 21:0 22:1 23:0 24:0 25:0 26:1 27:0 28:0 29:1 30:0 31:0 32:0 33:1 34:0 35:0 36:0 37:1 38:0 39:0 40:0 41:0 42:0 43:0 44:1 45:0 46:0 47:1 48:0 49:0 50:0 51:0 52:1 53:0 54:0 55:0 56:1 57:0 58:0 59:1 60:0 61:1 62:0 63:0 64:0 65:0 66:0 67:0 68:1 69:1 70:0 71:0 72:0 73:1 74:0 75:0 76:0 77:1 78:0 79:0 80:0 81:1 82:0 83:0 84:0 
-1 1:1 2:0 3:0 4:0 5:1 6:0 7:0 8:0 9:0 10:0 11:0 12:1 13:0 14:0 15:1 16:0 17:1 18:0 19:0 20:0 21:1 22:0 23:0 24:0 25:1 26:0 27:0 28:0 29:0 30:0 31:0 32:1 33:0 34:0 35:0 36:1 37:0 38:1 39:0 40:0 41:1 42:0 43:0 44:0 45:0 46:0 47:0 48:1 49:0 50:0 51:0 52:1 53:1 54:0 55:0 56:0 57:0 58:1 59:0 60:0 61:1 62:0 63:0 64:0 65:0 66:0 67:1 68:0 69:1 70:0 71:0 72:0 73:1 74:0 75:0 76:0 77:1 78:0 79:0 80:0 81:0 82:0 83:0 84:1 
-1 1:0 2:1 3:0 4:0 5:0 6:0 7:0 8:1 9:0 10:1 11:0 12:0 13:0 14:1 15:0 16:0 17:0 18:0 19:0 20:1 21:1 22:0 23:0 24:0 25:1 26:0 27:0 28:0 29:1 30:0 31:0 32:0 33:1 34:0 35:0 36:0 37:0 38:0 39:0 40:1 41:0 42:0 43:1 44:0 45:1 46:0 47:0 48:0 49:1 50:0 51:0 52:0 53:1 54:0 55:0 56:0 57:0 58:0 59:0 60:1 61:0 62:0 63:0 64:1 65:0 66:1 67:0 68:0 69:1 70:0 71:0 72:0 73:0 74:0 75:0 76:1 77:0 78:0 79:0 80:1 81:1 82:0 83:0 84:0 
-1 1:0 2:1 3:0 4:0 5:0 6:0 7:1 8:0 9:1 10:0 11:0 12:0 13:0 14:1 15:0 16:0 17:0 18:1 19:0 20:0 21:0 22:0 23:0 24:1 25:0 26:1 27:0 28:0 29:0 30:1 31:0 32:0 33:0 34:0 35:0 36:1 37:1 38:0 39:0 40:0 41:1 42:0 43:0 44:0 45:1 46:0 47:0 48:0 49:1 50:0 51:0 52:0 53:0 54:0 55:0 56:1 57:0 58:0 59:1 60:0 61:1 62:0 63:0 64:0 65:1 66:0 67:0 68:0 69:1 70:0 71:0 72:0 73:0 74:0 75:0 76:1 77:0 78:0 79:0 80:1 81:0 82:1 83:0 84:0 
-1 1:0 2:0 3:0 4:1 5:0 6:1 7:0 8:0 9:0 10:1 11:0 12:0 13:0 14:1 15:0 16:0 17:0 18:1 19:0 20:0 21:0 22:0 23:0 24:1 25:0 26:1 27:0 28:0 29:0 30:1 31:0 32:0 33:0 34:0 35:1 36:0 37:1 38:0 39:0 40:0 41:0 42:1 43:0 44:0 45:0 46:1 47:0 48:0 49:0 50:0 51:0 52:1 53:0 54:1 55:0 56:0 57:0 58:1 59:0 60:0 61:0 62:0 63:0 64:1 65:1 66:0 67:0 68:0 69:1 70:0 71:0 72:0 73:1 74:0 75:0 76:0 77:1 78:0 79:0 80:0 81:0 82:0 83:0 84:1 
1 1:1 2:0 3:0 4:0 5:1 6:0 7:0 8:0 9:0 10:0 11:1 12:0 13:1 14:0 15:0 16:0 17:0 18:0 19:0 20:1 21:0 22:0 23:0 24:1 25:1 26:0 27:0 28:0 29:0 30:0 31:0 32:1 33:0 34:1 35:0 36:0 37:0 38:1 39:0 40:0 41:0 42:1 43:0 44:0 45:0 46:1 47:0 48:0 49:0 50:0 51:0 52:1 53:0 54:1 55:0 56:0 57:0 58:1 59:0 60:0 61:0 62:0 63:1 64:0 65:1 66:0 67:0 68:0 69:0 70:1 71:0 72:0 73:0 74:1 75:0 76:0 77:0 78:0 79:0 80:1 81:0 82:1 83:0 84:0 
-1 1:0 2:1 3:0 4:0 5:1 6:0 7:0 8:0 9:0 10:0 11:1 12:0 13:1 14:0 15:0 16:0 17:0 18:0 19:0 20:1 21:1 22:0 23:0 24:0 25:0 26:1 27:0 28:0 29:1 30:0 31:0 32:0 33:0 34:1 35:0 36:0 37:0 38:0 39:0 40:1 41:0 42:0 43:0 44:1 45:0 46:0 47:0 48:1 49:1 50:0 51:0 52:0 53:0 54:0 55:0 56:1 57:0 58:0 59:1 60:0 61:1 62:0 63:0 64:0 65:1 66:0 67:0 68:0 69:0 70:0 71:1 72:0 73:0 74:0 75:1 76:0 77:0 78:0 79:0 80:1 81:0 82:0 83:1 84:0 
-1 1:0 2:0 3:0 4:1 5:0 6:0 7:0 8:1 9:1 10:0 11:0 12:0 13:0 14:0 15:0 16:1 17:0 18:0 19:0 20:1 21:0 22:0 23:1 24:0 25:0 26:0 27:1 28:0 29:0 30:1 31:0 32:0 33:0 34:1 35:0 36:0 37:0 38:1 39:0 40:0 41:0 42:0 43:0 44:1 45:0 46:1 47:0 48:0 49:0 50:1 51:0 52:0 53:1 54:0 55:0 56:0 57:0 58:0 59:1 60:0 61:1 62:0 63:0 64:0 65:0 66:0 67:0 68:1 69:1 70:0 71:0 72:0 73:0 74:1 75:0 76:0 77:1 78:0 79:0 80:0 81:0 82:1 83:0 84:0 
1 1:0 2:0 3:1 4:0 5:0 6:0 7:1 8:0 9:0 10:0 11:1 12:0 13:1 14:0 15:0 16:0 17:1 18:0 19:0 20:0 21:0 22:0 23:1 24:0 25:0 26:0 27:0 28:1 29:0 30:1 31:0 32:0 33:0 34:1 35:0 36:0 37:0 38:0 39:0 40:1 41:0 42:0 43:0 44:1 45:1 46:0 47:0 48:0 49:0 50:0 51:0 52:1 53:0 54:0 55:0 56:1 57:1 58:0 59:0 60:0 61:0 62:0 63:0 64:1 65:0 66:0 67:0 68:1 69:0 70:0 71:1 72:0 73:0 74:0 75:1 76:0 77:0 78:1 79:0 80:0 81:0 82:1 83:0 84:0 
1 1:0 2:0 3:0 4:1 5:0 6:1 7:0 8:0 9:0 10:0 11:0 12:1 13:1 14:0 15:0 16:0 17:0 18:1 19:0 20:0 21:0 22:1 23:0 24:0 25:0 26:0 27:1 28:0 29:1 30:0 31:0 32:0 33:0 34:0 35:0 36:1 37:0 38:0 39:1 40:0 41:0 42:0 43:1 44:0 45:0 46:0 47:1 48:0 49:1 50:0 51:0 52:0 53:1 54:0 55:0 56:0 57:0 58:0 59:1 60:0 61:0 62:0 63:0 64:1 65:0 66:1 67:0 68:0 69:0 70:1 71:0 72:0 73:0 74:0 75:0 76:1 77:0 78:0 79:0 80:1 81:1 82:0 83:0 84:0 
0.2914415172141808 1:1 2:0 3:0 4:0 5:0 6:0 7:0 8:1 9:0 10:1 11:0 12:0 13:0 14:0 15:0 16:1 17:0 18:1 19:0 20:0 21:0 22:0 23:0 24:1 25:1 26:0 27:0 28:0 29:0 30:1 31:0 32:0 33:0 34:1 35:0 36:0 37:0 38:0 39:1 40:0 41:1 42:0 43:0 44:0 45:0 46:0 47:0 48:1 49:0 50:0 51:1 52:0 53:0 54:0 55:1 56:0 57:0 58:0 59:1 60:0 61:1 62:0 63:0 64:0 65:1 66:0 67:0 68:0 69:0 70:0 71:1 72:0 73:0 74:0 75:0 76:1 77:0 78:1 79:0 80:0 81:0 82:1 83:0 84:0 
1 1:0 2:0 3:1 4:0 5:1 6:0 7:0 8:0 9:0 10:1 11:0 12:0 13:1 14:0 15:0 16:0 17:1 18:0 19:0 20:0 21:0 22:0 23:0 24:1 25:0 26:0 27:1 28:0 29:1 30:0 31:0 32:0 33:0 34:0 35:0 36:1 37:0 38:1 39:0 40:0 41:0 42:0 43:0 44:1 45:0 46:1 47:0 48:0 49:0 50:0 51:0 52:1 53:1 54:0 55:0 56:0 57:0 58:1 59:0 60:0 61:0 62:1 63:0 64:0 65:0 66:0 67:1 68:0 69:1 70:0 71:0 72:0 73:0 74:0 75:0 76:1 77:0 78:0 79:1 80:0 81:0 82:0 83:1 84:0 
1 1:1 2:0 3:0 4:0 5:0 6:0 7:0 8:1 9:0 10:0 11:1 12:0 13:1 14:0 15:0 16:0 17:0 18:1 19:0 20:0 21:1 22:0 23:0 24:0 25:1 26:0 27:0 28:0 29:0 30:0 31:0 32:1 33:0 34:0 35:1 36:0 37:1 38:0 39:0 40:0 41:0 42:0 43:0 44:1 45:0 46:1 47:0 48:0 49:0 50:0 51:0 52:1 53:0 54:1 55:0 56:0 57:0 58:0 59:0 60:1 61:1 62:0 63:0 64:0 65:0 66:1 67:0 68:0 69:0 70:1 71:0 72:0 73:0 74:0 75:1 76:0 77:1 78:0 79:0 80:0 81:0 82:0 83:0 84:1 
-0.7714987806330287 1:1 2:0 3:0 4:0 5:0 6:0 7:1 8:0 9:1 10:0 11:0 12:0 13:0 14:0 15:0 16:1 17:0 18:0 19:1 20:0 21:1 22:0 23:0 24:0 25:0 26:1 27:0 28:0 29:1 30:0 31:0 32:0 33:1 34:0 35:0 36:0 37:0 38:0 39:0 40:1 41:0 42:0 43:1 44:0 45:1 46:0 47:0 48:0 49:0 50:0 51:0 52:1 53:0 54:1 55:0 56:0 57:0 58:0 59:0 60:1 61:0 62:1 63:0 64:0 65:0 66:0 67:0 68:1 69:1 70:0 71:0 72:0 73:0 74:1 75:0 76:0 77:0 78:1 79:0 80:0 81:0 82:0 83:1 84:0 
-1 1:0 2:1 3:0 4:0 5:0 6:0 7:0 8:1 9:0 10:0 11:0 12:1 13:0 14:0 15:0 16:1 17:0 18:0 19:0 20:1 21:0 22:1 23:0 24:0 25:0 26:0 27:0 28:1 29:0 30:0 31:1 32:0 33:0 34:1 35:0 36:0 37:1 38:0 39:0 40:0 41:0 42:0 43:1 44:0 45:0 46:0 47:1 48:0 49:0 50:0 51:0 52:1 53:0 54:0 55:0 56:1 57:0 58:0 59:0 60:1 61:1 62:0 63:0 64:0 65:1 66:0 67:0 68:0 69:0 70:0 71:0 72:1 73:1 74:0 75:0 76:0 77:0 78:0 79:1 80:0 81:1 82:0 83:0 84:0 
-0.6799012461547119 1:1 2:0 3:0 4:0 5:1 6:0 7:0 8:0 9:0 10:0 11:1 12:0 13:0 14:0 15:1 16:0 17:0 18:1 19:0 20:0 21:0 22:0 23:0 24:1 25:0 26:0 27:0 28:1 29:0 30:0 31:0 32:1 33:0 34:0 35:0 36:1 37:0 38:1 39:0 40:0 41:0 42:0 43:0 44:1 45:0 46:0 47:1 48:0 49:0 50:1 51:0 52:0 53:1 54:0 55:0 56:0 57:0 58:0 59:1 60:0 61:0 62:0 63:1 64:0 65:0 66:0 67:0 68:1 69:0 70:0 71:0 72:1 73:0 74:0 75:0 76:1 77:1 78:0 79:0 80:0 81:1 82:0 83:0 84:0 
1 1:0 2:0 3:1 4:0 5:0 6:1 7:0 8:0 9:0 10:1 11:0 12:0 13:1 14:0 15:0 16:0 17:0 18:1 19:0 20:0 21:0 22:0 23:0 24:1 25:0 26:1 27:0 28:0 29:1 30:0 31:0 32:0 33:0 34:0 35:1 36:0 37:0 38:0 39:0 40:1 41:1 42:0 43:0 44:0 45:0 46:0 47:0 48:1 49:0 50:0 51:0 52:1 53:0 54:0 55:0 56:1 57:0 58:0 59:1 60:0 61:1 62:0 63:0 64:0 65:0 66:1 67:0 68:0 69:0 70:1 71:0 72:0 73:1 74:0 75:0 76:0 77:1 78:0 79:0 80:0 81:0 82:1 83:0 84:0 
0.8941796899318902 1:0 2:0 3:1 4:0 5:0 6:1 7:0 8:0 9:1 10:0 11:0 12:0 13:0 14:0 15:0 16:1 17:1 18:0 19:0 20:0 21:0 22:0 23:1 24:0 25:0 26:1 27:0 28:0 29:0 30:1 31:0 32:0 33:1 34:0 35:0 36:0 37:0 38:1 39:0 40:0 41:0 42:0 43:0 44:1 45:0 46:1 47:0 48:0 49:1 50:0 51:0 52:0 53:0 54:0 55:1 56:0 57:0 58:0 59:0 60:1 61:1 62:0 63:0 64:0 65:0 66:0 67:0 68:1 69:0 70:0 71:0 72:1 73:0 74:0 75:0 76:1 77:0 78:0 79:1 80:0 81:1 82:0 83:0 84:0 
0.1058254537921674 1:1 2:0 3:0 4:0 5:0 6:0 7:1 8:0 9:1 10:0 11:0 12:0 13:0 14:1 15:0 16:0 17:0 18:0 19:0 20:1 21:0 22:0 23:1 24:0 25:0 26:1 27:0 28:0 29:1 30:0 31:0 32:0 33:1 34:0 35:0 36:0 37:0 38:1 39:0 40:0 41:0 42:1 43:0 44:0 45:0 46:1 47:0 48:0 49:0 50:0 51:0 52:1 53:0 54:0 55:1 56:0 57:0 58:1 59:0 60:0 61:0 62:0 63:1 64:0 65:0 66:0 67:1 68:0 69:1 70:0 71:0 72:0 73:0 74:0 75:0 76:1 77:0 78:1 79:0 80:0 81:0 82:1 83:0 84:0 
-1 1:0 2:1 3:0 4:0 5:0 6:0 7:0 8:1 9:1 10:0 11:0 12:0 13:0 14:0 15:0 16:1 17:0 18:0 19:0 20:1 21:0 22:0 23:0 24:1 25:0 26:0 27:1 28:0 29:0 30:0 31:0 32:1 33:0 34:0 35:0 36:1 37:0 38:1 39:0 40:0 41:0 42:1 43:0 44:0 45:0 46:1 47:0 48:0 49:0 50:0 51:0 52:1 53:0 54:0 55:0 56:1 57:0 58:0 59:0 60:1 61:0 62:0 63:0 64:1 65:0 66:0 67:1 68:0 69:1 70:0 71:0 72:0 73:0 74:1 75:0 76:0 77:1 78:0 79:0 80:0 81:0 82:0 83:1 84:0 
-1 1:0 2:0 3:0 4:1 5:0 6:1 7:0 8:0 9:0 10:0 11:0 12:1 13:1 14:0 15:0 16:0 17:0 18:0 19:0 20:1 21:0 22:0 23:0 24:1 25:0 26:0 27:0 28:1 29:0 30:0 31:1 32:0 33:0 34:0 35:0 36:1 37:0 38:0 39:0 40:1 41:0 42:1 43:0 44:0 45:0 46:1 47:0 48:0 49:0 50:1 51:0 52:0 53:0 54:0 55:0 56:1 57:0 58:0 59:0 60:1 61:0 62:0 63:0 64:1 65:0 66:0 67:0 68:1 69:0 70:0 71:1 72:0 73:1 74:0 75:0 76:0 77:0 78:1 79:0 80:0 81:1 82:0 83:0 84:0 
0.09224135344975898 1:1 2:0 3:0 4:0 5:1 6:0 7:0 8:0 9:0 10:0 11:1 12:0 13:0 14:0 15:1 16:0 17:0 18:0 19:0 20:1 21:0 22:0 23:0 24:1 25:0 26:0 27:0 28:1 29:0 30:0 31:0 32:1 33:0 34:0 35:1 36:0 37:0 38:1 39:0 40:0 41:0 42:0 43:0 44:1 45:0 46:0 47:1 48:0 49:0 50:0 51:0 52:1 53:0 54:1 55:0 56:0 57:0 58:0 59:0 60:1 61:1 62:0 63:0 64:0 65:0 66:0 67:0 68:1 69:0 70:0 71:0 72:1 73:0 74:0 75:0 76:1 77:0 78:0 79:1 80:0 81:0 82:0 83:0 84:1 
-1 1:0 2:0 3:0 4:1 5:0 6:0 7:1 8:0 9:1 10:0 11:0 12:0 13:0 14:1 15:0 16:0 17:0 18:0 19:0 20:1 21:1 22:0 23:0 24:0 25:0 26:0 27:0 28:1 29:0 30:0 31:0 32:1 33:0 34:0 35:0 36:1 37:0 38:1 39:0 40:0 41:1 42:0 43:0 44:0 45:1 46:0 47:0 48:0 49:1 50:0 51:0 52:0 53:0 54:0 55:1 56:0 57:0 58:0 59:1 60:0 61:0 62:0 63:0 64:1 65:0 66:0 67:0 68:1 69:0 70:0 71:0 72:1 73:0 74:0 75:0 76:1 77:0 78:0 79:1 80:0 81:0 82:1 83:0 84:0 
-1 1:0 2:0 3:1 4:0 5:0 6:0 7:1 8:0 9:1 10:0 11:0 12:0 13:0 14:0 15:1 16:0 17:0 18:0 19:0 20:1 21:0 22:1 23:0 24:0 25:0 26:1 27:0 28:0 29:0 30:1 31:0 32:0 33:0 34:0 35:1 36:0 37:0 38:1 39:0 40:0 41:0 42:0 43:0 44:1 45:0 46:0 47:0 48:1 49:0 50:0 51:0 52:1 53:0 54:0 55:1 56:0 57:1 58:0 59:0 60:0 61:0 62:1 63:0 64:0 65:0 66:0 67:0 68:1 69:1 70:0 71:0 72:0 73:0 74:0 75:0 76:1 77:0 78:0 79:0 80:1 81:0 82:0 83:0 84:1 
-1 1:0 2:1 3:0 4:0 5:0 6:0 7:0 8:1 9:0 10:0 11:1 12:0 13:0 14:0 15:1 16:0 17:1 18:0 19:0 20:0 21:0 22:0 23:1 24:0 25:0 26:0 27:0 28:1 29:0 30:1 31:0 32:0 33:0 34:1 35:0 36:0 37:0 38:1 39:0 40:0 41:0 42:0 43:1 44:0 45:0 46:1 47:0 48:0 49:0 50:0 51:0 52:1 53:0 54:0 55:0 56:1 57:0 58:0 59:0 60:1 61:0 62:0 63:1 64:0 65:1 66:0 67:0 68:0 69:0 70:1 71:0 72:0 73:0 74:0 75:0 76:1 77:1 78:0 79:0 80:0 81:0 82:0 83:0 84:1 
-1 1:1 2:0 3:0 4:0 5:0 6:0 7:0 8:1 9:0 10:1 11:0 12:0 13:0 14:1 15:0 16:0 17:0 18:0 19:0 20:1 21:0 22:0 23:0 24:1 25:1 26:0 27:0 28:0 29:1 30:0 31:0 32:0 33:1 34:0 35:0 36:0 37:0 38:0 39:1 40:0 41:1 42:0 43:0 44:0 45:0 46:1 47:0 48:0 49:1 50:0 51:0 52:0 53:1 54:0 55:0 56:0 57:0 58:1 59:0 60:0 61:0 62:0 63:0 64:1 65:0 66:0 67:1 68:0 69:0 70:0 71:1 72:0 73:1 74:0 75:0 76:0 77:0 78:0 79:1 80:0 81:0 82:0 83:0 84:1 
-0.7981036547581449 1:1 2:0 3:0 4:0 5:0 6:0 7:1 8:0 9:0 10:0 11:0 12:1 13:0 14:1 15:0 16:0 17:1 18:0 19:0 20:0 21:0 22:0 23:1 24:0 25:0 26:0 27:1 28:0 29:0 30:0 31:1 32:0 33:1 34:0 35:0 36:0 37:0 38:0 39:1 40:0 41:0 42:0 43:0 44:1 45:0 46:1 47:0 48:0 49:1 50:0 51:0 52:0 53:0 54:0 55:0 56:1 57:0 58:1 59:0 60:0 61:0 62:0 63:0 64:1 65:0 66:0 67:1 68:0 69:0 70:0 71:0 72:1 73:0 74:1 75:0 76:0 77:0 78:0 79:0 80:1 81:0 82:0 83:1 84:0 
-0.4765074973480912 1:0 2:1 3:0 4:0 5:0 6:1 7:0 8:0 9:1 10:0 11:0 12:0 13:1 14:0 15:0 16:0 17:1 18:0 19:0 20:0 21:0 22:0 23:1 24:0 25:0 26:0 27:1 28:0 29:0 30:0 31:0 32:1 33:0 34:0 35:0 36:1 37:1 38:0 39:0 40:0 41:0 42:1 43:0 44:0 45:0 46:0 47:0 48:1 49:0 50:0 51:0 52:1 53:0 54:0 55:0 56:1 57:0 58:1 59:0 60:0 61:0 62:1 63:0 64:0 65:0 66:0 67:1 68:0 69:0 70:1 71:0 72:0 73:1 74:0 75:0 76:0 77:0 78:1 79:0 80:0 81:0 82:1 83:0 84:0 
-0.1232014632204935 1:0 2:1 3:0 4:0 5:0 6:1 7:0 8:0 9:1 10:0 11:0 12:0 13:0 14:0 15:0 16:1 17:0 18:0 19:0 20:1 21:0 22:0 23:0 24:1 25:1 26:0 27:0 28:0 29:1 30:0 31:0 32:0 33:0 34:0 35:1 36:0 37:0 38:1 39:0 40:0 41:0 42:1 43:0 44:0 45:1 46:0 47:0 48:0 49:0 50:1 51:0 52:0 53:0 54:1 55:0 56:0 57:1 58:0 59:0 60:0 61:1 62:0 63:0 64:0 65:1 66:0 67:0 68:0 69:0 70:0 71:1 72:0 73:0 74:0 75:1 76:0 77:0 78:0 79:0 80:1 81:0 82:0 83:0 84:1 
-1 1:0 2:0 3:1 4:0 5:1 6:0 7:0 8:0 9:0 10:0 11:0 12:1 13:0 14:0 15:0 16:1 17:1 18:0 19:0 20:0 21:0 22:0 23:0 24:1 25:0 26:1 27:0 28:0 29:0 30:1 31:0 32:0 33:1 34:0 35:0 36:0 37:0 38:0 39:0 40:1 41:0 42:0 43:0 44:1 45:0 46:0 47:0 48:1 49:1 50:0 51:0 52:0 53:1 54:0 55:0 56:0 57:0 58:0 59:1 60:0 61:0 62:1 63:0 64:0 65:0 66:1 67:0 68:0 69:1 70:0 71:0 72:0 73:0 74:1 75:0 76:0 77:0 78:1 79:0 80:0 81:1 82:0 83:0 84:0 
-1 1:0 2:1 3:0 4:0 5:1 6:0 7:0 8:0 9:0 10:0 11:0 12:1 13:0 14:1 15:0 16:0 17:1 18:0 19:0 20:0 21:0 22:0 23:1 24:0 25:1 26:0 27:0 28:0 29:0 30:0 31:0 32:1 33:0 34:0 35:0 36:1 37:1 38:0 39:0 40:0 41:0 42:0 43:0 44:1 45:0 46:1 47:0 48:0 49:0 50:1 51:0 52:0 53:1 54:0 55:0 56:0 57:0 58:0 59:0 60:1 61:0 62:0 63:0 64:1 65:0 66:0 67:0 68:1 69:1 70:0 71:0 72:0 73:1 74:0 75:0 76:0 77:0 78:0 79:1 80:0 81:0 82:1 83:0 84:0 
-1 1:0 2:0 3:0 4:1 5:0 6:0 7:1 8:0 9:0 10:0 11:1 12:0 13:1 14:0 15:0 16:0 17:0 18:0 19:0 20:1 21:1 22:0 23:0 24:0 25:0 26:0 27:0 28:1 29:0 30:1 31:0 32:0 33:1 34:0 35:0 36:0 37:0 38:1 39:0 40:0 41:1 42:0 43:0 44:0 45:0 46:0 47:0 48:1 49:0 50:0 51:0 52:1 53:0 54:0 55:0 56:1 57:0 58:0 59:0 60:1 61:0 62:1 63:0 64:0 65:1 66:0 67:0 68:0 69:0 70:0 71:0 72:1 73:0 74:1 75:0 76:0 77:1 78:0 79:0 80:0 81:0 82:0 83:1 84:0 
-0.4189330196883551 1:0 2:0 3:0 4:1 5:0 6:0 7:0 8:1 9:0 10:0 11:0 12:1 13:0 14:1 15:0 16:0 17:0 18:0 19:0 20:1 21:0 22:0 23:1 24:0 25:0 26:0 27:1 28:0 29:1 30:0 31:0 32:0 33:0 34:0 35:0 36:1 37:1 38:0 39:0 40:0 41:0 42:0 43:0 44:1 45:0 46:1 47:0 48:0 49:1 50:0 51:0 52:0 53:0 54:1 55:0 56:0 57:1 58:0 59:0 60:0 61:0 62:0 63:0 64:1 65:0 66:0 67:0 68:1 69:0 70:0 71:0 72:1 73:0 74:0 75:0 76:1 77:0 78:1 79:0 80:0 81:1 82:0 83:0 84:0 
-1 1:0 2:0 3:0 4:1 5:1 6:0 7:0 8:0 9:0 10:0 11:0 12:1 13:1 14:0 15:0 16:0 17:0 18:0 19:0 20:1 21:0 22:0 23:1 24:0 25:1 26:0 27:0 28:0 29:1 30:0 31:0 32:0 33:0 34:0 35:1 36:0 37:0 38:0 39:1 40:0 41:0 42:0 43:0 44:1 45:0 46:0 47:1 48:0 49:0 50:0 51:1 52:0 53:0 54:0 55:0 56:1 57:0 58:0 59:1 60:0 61:0 62:0 63:0 64:1 65:0 66:0 67:1 68:0 69:0 70:0 71:0 72:1 73:0 74:0 75:0 76:1 77:0 78:0 79:0 80:1 81:0 82:0 83:0 84:1 
-1 1:0 2:0 3:0 4:1 5:0 6:0 7:0 8:1 9:0 10:1 11:0 12:0 13:0 14:0 15:0 16:1 17:0 18:0 19:1 20:0 21:0 22:0 23:0 24:1 25:1 26:0 27:0 28:0 29:0 30:0 31:0 32:1 33:1 34:0 35:0 36:0 37:0 38:0 39:0 40:1 41:0 42:0 43:1 44:0 45:1 46:0 47:0 48:0 49:1 50:0 51:0 52:0 53:0 54:0 55:1 56:0 57:0 58:0 59:1 60:0 61:0 62:0 63:0 64:1 65:0 66:0 67:1 68:0 69:0 70:0 71:1 72:0 73:0 74:0 75:0 76:1 77:0 78:0 79:1 80:0 81:0 82:0 83:0 84:1 
-1 1:1 2:0 3:0 4:0 5:1 6:0 7:0 8:0 9:0 10:0 11:1 12:0 13:0 14:0 15:1 16:0 17:1 18:0 19:0 20:0 21:0 22:0 23:1 24:0 25:1 26:0 27:0 28:0 29:0 30:0 31:0 32:1 33:1 34:0 35:0 36:0 37:1 38:0 39:0 40:0 41:0 42:1 43:0 44:0 45:1 46:0 47:0 48:0 49:0 50:0 51:0 52:1 53:0 54:0 55:0 56:1 57:0 58:0 59:0 60:1 61:1 62:0 63:0 64:0 65:0 66:0 67:0 68:1 69:0 70:0 71:1 72:0 73:1 74:0 75:0 76:0 77:1 78:0 79:0 80:0 81:0 82:0 83:0 84:1 
-1 1:0 2:0 3:0 4:1 5:1 6:0 7:0 8:0 9:1 10:0 11:0 12:0 13:1 14:0 15:0 16:0 17:0 18:0 19:1 20:0 21:0 22:0 23:1 24:0 25:1 26:0 27:0 28:0 29:0 30:0 31:1 32:0 33:1 34:0 35:0 36:0 37:0 38:0 39:0 40:1 41:1 42:0 43:0 44:0 45:1 46:0 47:0 48:0 49:0 50:1 51:0 52:0 53:1 54:0 55:0 56:0 57:0 58:0 59:0 60:1 61:0 62:0 63:0 64:1 65:0 66:0 67:0 68:1 69:1 70:0 71:0 72:0 73:0 74:0 75:0 76:1 77:0 78:0 79:1 80:0 81:1 82:0 83:0 84:0 
-1 1:0 2:0 3:1 4:0 5:0 6:0 7:0 8:1 9:0 10:0 11:1 12:0 13:0 14:1 15:0 16:0 17:0 18:0 19:0 20:1 21:0 22:0 23:1 24:0 25:0 26:0 27:1 28:0 29:0 30:0 31:1 32:0 33:0 34:1 35:0 36:0 37:0 38:1 39:0 40:0 41:0 42:0 43:0 44:1 45:1 46:0 47:0 48:0 49:1 50:0 51:0 52:0 53:1 54:0 55:0 56:0 57:0 58:0 59:1 60:0 61:0 62:0 63:1 64:0 65:1 66:0 67:0 68:0 69:0 70:0 71:1 72:0 73:1 74:0 75:0 76:0 77:0 78:0 79:0 80:1 81:1 82:0 83:0 84:0 
-1 1:0 2:1 3:0 4:0 5:0 6:1 7:0 8:0 9:0 10:0 11:0 12:1 13:1 14:0 15:0 16:0 17:1 18:0 19:0 20:0 21:0 22:0 23:0 24:1 25:0 26:0 27:0 28:1 29:0 30:0 31:1 32:0 33:0 34:1 35:0 36:0 37:1 38:0 39:0 40:0 41:0 42:0 43:1 44:0 45:0 46:0 47:0 48:1 49:0 50:0 51:1 52:0 53:0 54:1 55:0 56:0 57:0 58:0 59:0 60:1 61:0 62:0 63:1 64:0 65:0 66:0 67:1 68:0 69:0 70:0 71:1 72:0 73:0 74:1 75:0 76:0 77:0 78:1 79:0 80:0 81:0 82:0 83:0 84:1 
-0.3464792416126884 1:0 2:0 3:0 4:1 5:0 6:1 7:0 8:0 9:0 10:1 11:0 12:0 13:0 14:0 15:0 16:1 17:0 18:1 19:0 20:0 21:0 22:1 23:0 24:0 25:0 26:0 27:0 28:1 29:0 30:1 31:0 32:0 33:0 34:1 35:0 36:0 37:0 38:0 39:0 40:1 41:1 42:0 43:0 44:0 45:1 46:0 47:0 48:0 49:0 50:0 51:0 52:1 53:0 54:0 55:0 56:1 57:0 58:0 59:1 60:0 61:0 62:1 63:0 64:0 65:1 66:0 67:0 68:0 69:0 70:0 71:1 72:0 73:0 74:0 75:0 76:1 77:0 78:0 79:1 80:0 81:0 82:1 83:0 84:0 
-0.01779276596509677 1:0 2:1 3:0 4:0 5:1 6:0 7:0 8:0 9:0 10:0 11:1 12:0 13:1 14:0 15:0 16:0 17:1 18:0 19:0 20:0 21:0 22:0 23:1 24:0 25:0 26:0 27:1 28:0 29:1 30:0 31:0 32:0 33:0 34:0 35:1 36:0 37:0 38:1 39:0 40:0 41:0 42:0 43:0 44:1 45:1 46:0 47:0 48:0 49:0 50:0 51:1 52:0 53:0 54:1 55:0 56:0 57:0 58:0 59:0 60:1 61:0 62:0 63:1 64:0 65:1 66:0 67:0 68:0 69:1 70:0 71:0 72:0 73:1 74:0 75:0 76:0 77:0 78:0 79:0 80:1 81:1 82:0 83:0 84:0 
-0.2236608413685359 1:0 2:0 3:0 4:1 5:1 6:0 7:0 8:0 9:0 10:0 11:1 12:0 13:0 14:0 15:0 16:1 17:0 18:0 19:1 20:0 21:0 22:1 23:0 24:0 25:0 26:0 27:0 28:1 29:1 30:0 31:0 32:0 33:1 34:0 35:0 36:0 37:1 38:0 39:0 40:0 41:1 42:0 43:0 44:0 45:0 46:0 47:1 48:0 49:1 50:0 51:0 52:0 53:1 54:0 55:0 56:0 57:0 58:0 59:0 60:1 61:0 62:0 63:0 64:1 65:0 66:1 67:0 68:0 69:1 70:0 71:0 72:0 73:0 74:0 75:1 76:0 77:1 78:0 79:0 80:0 81:1 82:0 83:0 84:0 
0.6014676536380121 1:1 2:0 3:0 4:0 5:0 6:1 7:0 8:0 9:0 10:0 11:0 12:1 13:0 14:0 15:1 16:0 17:0 18:1 19:0 20:0 21:0 22:0 23:0 24:1 25:1 26:0 27:0 28:0 29:1 30:0 31:0 32:0 33:0 34:0 35:1 36:0 37:0 38:0 39:0 40:1 41:0 42:0 43:0 44:1 45:1 46:0 47:0 48:0 49:0 50:0 51:0 52:1 53:0 54:1 55:0 56:0 57:0 58:1 59:0 60:0 61:1 62:0 63:0 64:0 65:0 66:1 67:0 68:0 69:0 70:0 71:0 72:1 73:1 74:0 75:0 76:0 77:0 78:0 79:1 80:0 81:0 82:0 83:0 84:1 
-1 1:1 2:0 3:0 4:0 5:0 6:1 7:0 8:0 9:0 10:0 11:0 12:1 13:0 14:1 15:0 16:0 17:0 18:0 19:0 20:1 21:0 22:1 23:0 24:0 25:0 26:0 27:0 28:1 29:1 30:0 31:0 32:0 33:0 34:0 35:1 36:0 37:0 38:1 39:0 40:0 41:1 42:0 43:0 44:0 45:1 46:0 47:0 48:0 49:1 50:0 51:0 52:0 53:1 54:0 55:0 56:0 57:0 58:1 59:0 60:0 61:0 62:1 63:0 64:0 65:1 66:0 67:0 68:0 69:0 70:1 71:0 72:0 73:0 74:0 75:0 76:1 77:0 78:0 79:1 80:0 81:0 82:1 83:0 84:0 
-1 1:0 2:1 3:0 4:0 5:1 6:0 7:0 8:0 9:1 10:0 11:0 12:0 13:1 14:0 15:0 16:0 17:0 18:1 19:0 20:0 21:0 22:0 23:0 24:1 25:0 26:1 27:0 28:0 29:0 30:0 31:0 32:1 33:0 34:1 35:0 36:0 37:0 38:0 39:0 40:1 41:1 42:0 43:0 44:0 45:0 46:0 47:1 48:0 49:0 50:1 51:0 52:0 53:1 54:0 55:0 56:0 57:1 58:0 59:0 60:0 61:1 62:0 63:0 64:0 65:1 66:0 67:0 68:0 69:0 70:1 71:0 72:0 73:0 74:1 75:0 76:0 77:1 78:0 79:0 80:0 81:0 82:1 83:0 84:0 
-0.7406869648602898 1:1 2:0 3:0 4:0 5:1 6:0 7:0 8:0 9:0 10:1 11:0 12:0 13:1 14:0 15:0 16:0 17:0 18:1 19:0 20:0 21:0 22:1 23:0 24:0 25:1 26:0 27:0 28:0 29:1 30:0 31:0 32:0 33:1 34:0 35:0 36:0 37:0 38:1 39:0 40:0 41:0 42:0 43:0 44:1 45:0 46:1 47:0 48:0 49:0 50:0 51:0 52:1 53:0 54:1 55:0 56:0 57:0 58:0 59:0 60:1 61:1 62:0 63:0 64:0 65:0 66:0 67:1 68:0 69:0 70:1 71:0 72:0 73:1 74:0 75:0 76:0 77:1 78:0 79:0 80:0 81:1 82:0 83:0 84:0 
-1 1:1 2:0 3:0 4:0 5:0 6:0 7:1 8:0 9:1 10:0 11:0 12:0 13:1 14:0 15:0 16:0 17:1 18:0 19:0 20:0 21:1 22:0 23:0 24:0 25:0 26:1 27:0 28:0 29:0 30:1 31:0 32:0 33:0 34:0 35:0 36:1 37:0 38:0 39:0 40:1 41:0 42:1 43:0 44:0 45:0 46:0 47:0 48:1 49:0 50:0 51:1 52:0 53:0 54:1 55:0 56:0 57:0 58:1 59:0 60:0 61:1 62:0 63:0 64:0 65:0 66:1 67:0 68:0 69:0 70:1 71:0 72:0 73:0 74:1 75:0 76:0 77:1 78:0 79:0 80:0 81:0 82:0 83:1 84:0 
0.1305731560793727 1:0 2:1 3:0 4:0 5:0 6:1 7:0 8:0 9:0 10:0 11:0 12:1 13:0 14:0 15:1 16:0 17:1 18:0 19:0 20:0 21:1 22:0 23:0 24:0 25:0 26:0 27:1 28:0 29:1 30:0 31:0 32:0 33:1 34:0 35:0 36:0 37:0 38:1 39:0 40:0 41:1 42:0 43:0 44:0 45:1 46:0 47:0 48:0 49:0 50:0 51:1 52:0 53:1 54:0 55:0 56:0 57:0 58:0 59:1 60:0 61:0 62:0 63:1 64:0 65:1 66:0 67:0 68:0 69:1 70:0 71:0 72:0 73:1 74:0 75:0 76:0 77:0 78:0 79:1 80:0 81:1 82:0 83:0 84:0 
0.1650454218407185 1:1 2:0 3:0 4:0 5:0 6:0 7:1 8:0 9:1 10:0 11:0 12:0 13:0 14:0 15:1 16:0 17:0 18:1 19:0 20:0 21:0 22:1 23:0 24:0 25:0 26:0 27:0 28:1 29:0 30:0 31:1 32:0 33:1 34:0 35:0 36:0 37:1 38:0 39:0 40:0 41:0 42:0 43:1 44:0 45:1 46:0 47:0 48:0 49:1 50:0 51:0 52:0 53:0 54:1 55:0 56:0 57:1 58:0 59:0 60:0 61:1 62:0 63:0 64:0 65:0 66:0 67:1 68:0 69:1 70:0 71:0 72:0 73:0 74:0 75:1 76:0 77:0 78:0 79:1 80:0 81:1 82:0 83:0 84:0 
-1 1:0 2:1 3:0 4:0 5:1 6:0 7:0 8:0 9:0 10:0 11:1 12:0 13:0 14:1 15:0 16:0 17:0 18:0 19:1 20:0 21:1 22:0 23:0 24:0 25:0 26:0 27:1 28:0 29:1 30:0 31:0 32:0 33:0 34:1 35:0 36:0 37:0 38:1 39:0 40:0 41:0 42:1 43:0 44:0 45:1 46:0 47:0 48:0 49:0 50:0 51:1 52:0 53:0 54:1 55:0 56:0 57:0 58:1 59:0 60:0 61:0 62:0 63:1 64:0 65:0 66:1 67:0 68:0 69:0 70:0 71:0 72:1 73:0 74:1 75:0 76:0 77:0 78:1 79:0 80:0 81:1 82:0 83:0 84:0 
-1 1:1 2:0 3:0 4:0 5:0 6:0 7:1 8:0 9:0 10:1 11:0 12:0 13:1 14:0 15:0 16:0 17:0 18:0 19:1 20:0 21:0 22:0 23:0 24:1 25:0 26:0 27:1 28:0 29:0 30:0 31:1 32:0 33:0 34:1 35:0 36:0 37:1 38:0 39:0 40:0 41:0 42:0 43:1 44:0 45:0 46:0 47:0 48:1 49:0 50:0 51:0 52:1 53:0 54:1 55:0 56:0 57:1 58:0 59:0 60:0 61:0 62:0 63:1 64:0 65:1 66:0 67:0 68:0 69:0 70:0 71:0 72:1 73:0 74:0 75:1 76:0 77:0 78:1 79:0 80:0 81:0 82:0 83:1 84:0 
-1 1:1 2:0 3:0 4:0 5:0 6:0 7:0 8:1 9:0 10:0 11:1 12:0 13:0 14:0 15:0 16:1 17:0 18:1 19:0 20:0 21:0 22:0 23:0 24:1 25:1 26:0 27:0 28:0 29:1 30:0 31:0 32:0 33:1 34:0 35:0 36:0 37:0 38:0 39:1 40:0 41:1 42:0 43:0 44:0 45:1 46:0 47:0 48:0 49:1 50:0 51:0 52:0 53:1 54:0 55:0 56:0 57:0 58:0 59:0 60:1 61:1 62:0 63:0 64:0 65:0 66:0 67:0 68:1 69:0 70:0 71:1 72:0 73:1 74:0 75:0 76:0 77:1 78:0 79:0 80:0 81:1 82:0 83:0 84:0 
1 1:0 2:1 3:0 4:0 5:0 6:0 7:0 8:1 9:0 10:0 11:0 12:1 13:0 14:1 15:0 16:0 17:0 18:0 19:1 20:0 21:0 22:0 23:1 24:0 25:0 26:1 27:0 28:0 29:0 30:0 31:1 32:0 33:0 34:1 35:0 36:0 37:0 38:1 39:0 40:0 41:0 42:0 43:0 44:1 45:1 46:0 47:0 48:0 49:1 50:0 51:0 52:0 53:0 54:0 55:0 56:1 57:0 58:0 59:1 60:0 61:1 62:0 63:0 64:0 65:0 66:0 67:0 68:1 69:0 70:0 71:1 72:0 73:0 74:0 75:0 76:1 77:0 78:1 79:0 80:0 81:0 82:0 83:0 84:1 
0.700395236083684 1:0 2:1 3:0 4:0 5:1 6:0 7:0 8:0 9:0 10:0 11:0 12:1 13:0 14:1 15:0 16:0 17:1 18:0 19:0 20:0 21:1 22:0 23:0 24:0 25:1 26:0 27:0 28:0 29:0 30:0 31:1 32:0 33:0 34:0 35:0 36:1 37:0 38:0 39:0 40:1 41:0 42:0 43:1 44:0 45:0 46:0 47:0 48:1 49:0 50:1 51:0 52:0 53:0 54:1 55:0 56:0 57:0 58:0 59:0 60:1 61:0 62:0 63:1 64:0 65:0 66:1 67:0 68:0 69:1 70:0 71:0 72:0 73:1 74:0 75:0 76:0 77:0 78:0 79:1 80:0 81:1 82:0 83:0 84:0 
-1 1:1 2:0 3:0 4:0 5:0 6:0 7:0 8:1 9:0 10:0 11:0 12:1 13:0 14:1 15:0 16:0 17:1 18:0 19:0 20:0 21:0 22:0 23:0 24:1 25:1 26:0 27:0 28:0 29:0 30:0 31:0 32:1 33:1 34:0 35:0 36:0 37:0 38:0 39:1 40:0 41:0 42:1 43:0 44:0 45:1 46:0 47:0 48:0 49:0 50:0 51:0 52:1 53:0 54:1 55:0 56:0 57:1 58:0 59:0 60:0 61:1 62:0 63:0 64:0 65:1 66:0 67:0 68:0 69:0 70:0 71:1 72:0 73:0 74:0 75:0 76:1 77:0 78:0 79:0 80:1 81:0 82:0 83:1 84:0 
1 1:1 2:0 3:0 4:0 5:1 6:0 7:0 8:0 9:0 10:0 11:1 12:0 13:1 14:0 15:0 16:0 17:0 18:0 19:1 20:0 21:0 22:1 23:0 24:0 25:0 26:1 27:0 28:0 29:1 30:0 31:0 32:0 33:0 34:0 35:0 36:1 37:1 38:0 39:0 40:0 41:0 42:0 43:0 44:1 45:0 46:1 47:0 48:0 49:1 50:0 51:0 52:0 53:0 54:0 55:1 56:0 57:0 58:0 59:0 60:1 61:0 62:0 63:1 64:0 65:0 66:1 67:0 68:0 69:0 70:0 71:0 72:1 73:1 74:0 75:0 76:0 77:0 78:0 79:1 80:0 81:0 82:1 83:0 84:0 
1 1:0 2:1 3:0 4:0 5:1 6:0 7:0 8:0 9:1 10:0 11:0 12:0 13:0 14:0 15:1 16:0 17:1 18:0 19:0 20:0 21:0 22:0 23:1 24:0 25:0 26:1 27:0 28:0 29:0 30:1 31:0 32:0 33:1 34:0 35:0 36:0 37:0 38:0 39:0 40:1 41:1 42:0 43:0 44:0 45:0 46:0 47:0 48:1 49:0 50:1 51:0 52:0 53:1 54:0 55:0 56:0 57:0 58:0 59:1 60:0 61:0 62:0 63:0 64:1 65:0 66:0 67:1 68:0 69:0 70:1 71:0 72:0 73:0 74:0 75:0 76:1 77:1 78:0 79:0 80:0 81:0 82:0 83:1 84:0 
-1 1:0 2:1 3:0 4:0 5:0 6:1 7:0 8:0 9:0 10:1 11:0 12:0 13:0 14:1 15:0 16:0 17:0 18:0 19:0 20:1 21:0 22:0 23:0 24:1 25:0 26:0 27:0 28:1 29:0 30:0 31:1 32:0 33:0 34:0 35:0 36:1 37:1 38:0 39:0 40:0 41:1 42:0 43:0 44:0 45:0 46:0 47:1 48:0 49:1 50:0 51:0 52:0 53:0 54:0 55:0 56:1 57:0 58:0 59:0 60:1 61:0 62:0 63:0 64:1 65:0 66:0 67:1 68:0 69:0 70:0 71:0 72:1 73:1 74:0 75:0 76:0 77:1 78:0 79:0 80:0 81:0 82:1 83:0 84:0 
-1 1:1 2:0 3:0 4:0 5:0 6:0 7:0 8:1 9:0 10:0 11:0 12:1 13:0 14:0 15:1 16:0 17:0 18:0 19:1 20:0 21:0 22:0 23:1 24:0 25:0 26:1 27:0 28:0 29:0 30:1 31:0 32:0 33:0 34:0 35:0 36:1 37:0 38:1 39:0 40:0 41:0 42:1 43:0 44:0 45:1 46:0 47:0 48:0 49:1 50:0 51:0 52:0 53:0 54:0 55:1 56:0 57:1 58:0 59:0 60:0 61:1 62:0 63:0 64:0 65:0 66:1 67:0 68:0 69:1 70:0 71:0 72:0 73:1 74:0 75:0 76:0 77:0 78:0 79:0 80:1 81:0 82:0 83:0 84:1 
0.8703596540992748 1:0 2:0 3:1 4:0 5:0 6:0 7:0 8:1 9:0 10:1 11:0 12:0 13:0 14:0 15:0 16:1 17:1 18:0 19:0 20:0 21:0 22:0 23:1 24:0 25:1 26:0 27:0 28:0 29:1 30:0 31:0 32:0 33:0 34:0 35:1 36:0 37:1 38:0 39:0 40:0 41:0 42:0 43:0 44:1 45:0 46:0 47:1 48:0 49:1 50:0 51:0 52:0 53:0 54:1 55:0 56:0 57:0 58:0 59:1 60:0 61:1 62:0 63:0 64:0 65:1 66:0 67:0 68:0 69:0 70:0 71:1 72:0 73:1 74:0 75:0 76:0 77:0 78:1 79:0 80:0 81:1 82:0 83:0 84:0 
0.3527349997132237 1:0 2:0 3:1 4:0 5:0 6:0 7:1 8:0 9:0 10:0 11:1 12:0 13:0 14:0 15:0 16:1 17:0 18:1 19:0 20:0 21:0 22:0 23:0 24:1 25:1 26:0 27:0 28:0 29:0 30:0 31:1 32:0 33:1 34:0 35:0 36:0 37:1 38:0 39:0 40:0 41:0 42:0 43:1 44:0 45:1 46:0 47:0 48:0 49:0 50:0 51:0 52:1 53:0 54:0 55:1 56:0 57:1 58:0 59:0 60:0 61:0 62:1 63:0 64:0 65:0 66:0 67:1 68:0 69:1 70:0 71:0 72:0 73:1 74:0 75:0 76:0 77:0 78:0 79:1 80:0 81:1 82:0 83:0 84:0 
-0.9577532025104896 1:0 2:0 3:1 4:0 5:0 6:1 7:0 8:0 9:0 10:0 11:0 12:1 13:0 14:0 15:1 16:0 17:0 18:0 19:1 20:0 21:0 22:0 23:1 24:0 25:0 26:0 27:1 28:0 29:0 30:0 31:0 32:1 33:0 34:1 35:0 36:0 37:0 38:0 39:0 40:1 41:1 42:0 43:0 44:0 45:0 46:0 47:1 48:0 49:1 50:0 51:0 52:0 53:1 54:0 55:0 56:0 57:0 58:0 59:1 60:0 61:1 62:0 63:0 64:0 65:0 66:0 67:0 68:1 69:0 70:0 71:1 72:0 73:1 74:0 75:0 76:0 77:0 78:1 79:0 80:0 81:0 82:0 83:1 84:0 
1 1:0 2:0 3:1 4:0 5:0 6:0 7:0 8:1 9:0 10:0 11:0 12:1 13:1 14:0 15:0 16:0 17:0 18:0 19:1 20:0 21:0 22:1 23:0 24:0 25:0 26:0 27:0 28:1 29:0 30:0 31:1 32:0 33:0 34:0 35:1 36:0 37:0 38:0 39:1 40:0 41:0 42:0 43:1 44:0 45:0 46:0 47:0 48:1 49:0 50:1 51:0 52:0 53:0 54:0 55:0 56:1 57:1 58:0 59:0 60:0 61:0 62:0 63:1 64:0 65:1 66:0 67:0 68:0 69:1 70:0 71:0 72:0 73:0 74:0 75:1 76:0 77:1 78:0 79:0 80:0 81:0 82:0 83:0 84:1 
-0.4727393339504715 1:0 2:1 3:0 4:0 5:0 6:1 7:0 8:0 9:1 10:0 11:0 12:0 13:0 14:0 15:1 16:0 17:1 18:0 19:0 20:0 21:1 22:0 23:0 24:0 25:1 26:0 27:0 28:0 29:0 30:0 31:1 32:0 33:0 34:0 35:1 36:0 37:1 38:0 39:0 40:0 41:0 42:0 43:1 44:0 45:0 46:0 47:0 48:1 49:1 50:0 51:0 52:0 53:0 54:0 55:1 56:0 57:0 58:0 59:1 60:0 61:1 62:0 63:0 64:0 65:0 66:0 67:1 68:0 69:1 70:0 71:0 72:0 73:0 74:0 75:0 76:1 77:0 78:0 79:1 80:0 81:0 82:0 83:1 84:0 
1 1:0 2:1 3:0 4:0 5:0 6:0 7:1 8:0 9:0 10:1 11:0 12:0 13:1 14:0 15:0 16:0 17:1 18:0 19:0 20:0 21:0 22:0 23:0 24:1 25:0 26:0 27:0 28:1 29:0 30:0 31:0 32:1 33:0 34:1 35:0 36:0 37:0 38:1 39:0 40:0 41:0 42:0 43:1 44:0 45:1 46:0 47:0 48:0 49:0 50:1 51:0 52:0 53:0 54:0 55:0 56:1 57:0 58:0 59:1 60:0 61:0 62:0 63:0 64:1 65:0 66:0 67:0 68:1 69:0 70:0 71:1 72:0 73:0 74:0 75:1 76:0 77:1 78:0 79:0 80:0 81:1 82:0 83:0 84:0 
0.6997243017099019 1:0 2:1 3:0 4:0 5:0 6:1 7:0 8:0 9:0 10:0 11:0 12:1 13:0 14:1 15:0 16:0 17:0 18:0 19:1 20:0 21:0 22:1 23:0 24:0 25:1 26:0 27:0 28:0 29:1 30:0 31:0 32:0 33:0 34:0 35:0 36:1 37:0 38:0 39:0 40:1 41:0 42:0 43:0 44:1 45:0 46:1 47:0 48:0 49:0 50:1 51:0 52:0 53:0 54:0 55:1 56:0 57:1 58:0 59:0 60:0 61:0 62:1 63:0 64:0 65:0 66:0 67:0 68:1 69:0 70:0 71:1 72:0 73:0 74:0 75:0 76:1 77:0 78:0 79:0 80:1 81:0 82:0 83:1 84:0 
1 1:0 2:0 3:1 4:0 5:0 6:0 7:0 8:1 9:0 10:1 11:0 12:0 13:0 14:1 15:0 16:0 17:0 18:1 19:0 20:0 21:0 22:0 23:0 24:1 25:0 26:1 27:0 28:0 29:0 30:0 31:1 32:0 33:0 34:1 35:0 36:0 37:1 38:0 39:0 40:0 41:1 42:0 43:0 44:0 45:0 46:0 47:0 48:1 49:0 50:0 51:0 52:1 53:0 54:0 55:0 56:1 57:0 58:1 59:0 60:0 61:0 62:1 63:0 64:0 65:0 66:0 67:1 68:0 69:1 70:0 71:0 72:0 73:0 74:1 75:0 76:0 77:0 78:0 79:0 80:1 81:0 82:0 83:1 84:0 
1 1:1 2:0 3:0 4:0 5:1 6:0 7:0 8:0 9:1 10:0 11:0 12:0 13:0 14:0 15:1 16:0 17:0 18:0 19:0 20:1 21:0 22:1 23:0 24:0 25:0 26:1 27:0 28:0 29:0 30:1 31:0 32:0 33:0 34:0 35:0 36:1 37:0 38:1 39:0 40:0 41:0 42:0 43:1 44:0 45:0 46:1 47:0 48:0 49:1 50:0 51:0 52:0 53:1 54:0 55:0 56:0 57:0 58:0 59:0 60:1 61:0 62:0 63:0 64:1 65:0 66:0 67:0 68:1 69:0 70:1 71:0 72:0 73:0 74:1 75:0 76:0 77:0 78:0 79:1 80:0 81:1 82:0 83:0 84:0 
1 1:0 2:0 3:1 4:0 5:0 6:0 7:1 8:0 9:1 10:0 11:0 12:0 13:0 14:0 15:1 16:0 17:0 18:0 19:0 20:1 21:1 22:0 23:0 24:0 25:1 26:0 27:0 28:0 29:1 30:0 31:0 32:0 33:1 34:0 35:0 36:0 37:0 38:0 39:1 40:0 41:0 42:0 43:0 44:1 45:0 46:1 47:0 48:0 49:0 50:1 51:0 52:0 53:0 54:1 55:0 56:0 57:0 58:0 59:0 60:1 61:0 62:1 63:0 64:0 65:0 66:0 67:1 68:0 69:0 70:1 71:0 72:0 73:1 74:0 75:0 76:0 77:1 78:0 79:0 80:0 81:0 82:0 83:0 84:1 
0.6706213847917202 1:0 2:0 3:1 4:0 5:0 6:1 7:0 8:0 9:1 10:0 11:0 12:0 13:1 14:0 15:0 16:0 17:1 18:0 19:0 20:0 21:0 22:0 23:1 24:0 25:0 26:0 27:1 28:0 29:1 30:0 31:0 32:0 33:0 34:0 35:1 36:0 37:0 38:0 39:0 40:1 41:1 42:0 43:0 44:0 45:1 46:0 47:0 48:0 49:1 50:0 51:0 52:0 53:1 54:0 55:0 56:0 57:0 58:0 59:1 60:0 61:0 62:0 63:0 64:1 65:0 66:1 67:0 68:0 69:0 70:1 71:0 72:0 73:0 74:1 75:0 76:0 77:0 78:0 79:0 80:1 81:0 82:1 83:0 84:0 
0.8680688219978008 1:1 2:0 3:0 4:0 5:1 6:0 7:0 8:0 9:1 10:0 11:0 12:0 13:0 14:0 15:0 16:1 17:0 18:0 19:0 20:1 21:0 22:0 23:0 24:1 25:0 26:1 27:0 28:0 29:1 30:0 31:0 32:0 33:0 34:1 35:0 36:0 37:0 38:0 39:0 40:1 41:0 42:0 43:1 44:0 45:0 46:1 47:0 48:0 49:1 50:0 51:0 52:0 53:1 54:0 55:0 56:0 57:1 58:0 59:0 60:0 61:0 62:0 63:1 64:0 65:0 66:0 67:1 68:0 69:1 70:0 71:0 72:0 73:0 74:0 75:1 76:0 77:0 78:0 79:0 80:1 81:1 82:0 83:0 84:0 
-1 1:0 2:0 3:1 4:0 5:1 6:0 7:0 8:0 9:1 10:0 11:0 12:0 13:1 14:0 15:0 16:0 17:1 18:0 19:0 20:0 21:0 22:0 23:0 24:1 25:0 26:0 27:0 28:1 29:0 30:0 31:0 32:1 33:0 34:1 35:0 36:0 37:1 38:0 39:0 40:0 41:0 42:1 43:0 44:0 45:0 46:0 47:0 48:1 49:0 50:0 51:1 52:0 53:0 54:1 55:0 56:0 57:1 58:0 59:0 60:0 61:1 62:0 63:0 64:0 65:1 66:0 67:0 68:0 69:0 70:0 71:1 72:0 73:0 74:0 75:1 76:0 77:1 78:0 79:0 80:0 81:0 82:0 83:1 84:0 
1 1:0 2:0 3:0 4:1 5:1 6:0 7:0 8:0 9:0 10:0 11:1 12:0 13:1 14:0 15:0 16:0 17:1 18:0 19:0 20:0 21:1 22:0 23:0 24:0 25:1 26:0 27:0 28:0 29:0 30:0 31:0 32:1 33:0 34:0 35:0 36:1 37:0 38:0 39:0 40:1 41:0 42:1 43:0 44:0 45:1 46:0 47:0 48:0 49:0 50:1 51:0 52:0 53:0 54:0 55:0 56:1 57:0 58:0 59:1 60:0 61:0 62:1 63:0 64:0 65:1 66:0 67:0 68:0 69:1 70:0 71:0 72:0 73:1 74:0 75:0 76:0 77:0 78:0 79:1 80:0 81:0 82:0 83:1 84:0 
-1 1:0 2:0 3:1 4:0 5:1 6:0 7:0 8:0 9:1 10:0 11:0 12:0 13:0 14:1 15:0 16:0 17:0 18:1 19:0 20:0 21:0 22:0 23:0 24:1 25:1 26:0 27:0 28:0 29:0 30:0 31:1 32:0 33:1 34:0 35:0 36:0 37:1 38:0 39:0 40:0 41:1 42:0 43:0 44:0 45:1 46:0 47:0 48:0 49:0 50:0 51:0 52:1 53:0 54:0 55:0 56:1 57:0 58:0 59:0 60:1 61:0 62:1 63:0 64:0 65:1 66:0 67:0 68:0 69:0 70:1 71:0 72:0 73:0 74:0 75:0 76:1 77:0 78:0 79:1 80:0 81:0 82:1 83:0 84:0 
-1 1:0 2:1 3:0 4:0 5:0 6:0 7:0 8:1 9:0 10:0 11:0 12:1 13:0 14:0 15:1 16:0 17:1 18:0 19:0 20:0 21:1 22:0 23:0 24:0 25:0 26:1 27:0 28:0 29:0 30:1 31:0 32:0 33:0 34:0 35:0 36:1 37:1 38:0 39:0 40:0 41:0 42:0 43:1 44:0 45:1 46:0 47:0 48:0 49:1 50:0 51:0 52:0 53:1 54:0 55:0 56:0 57:1 58:0 59:0 60:0 61:0 62:0 63:0 64:1 65:0 66:0 67:0 68:1 69:0 70:0 71:0 72:1 73:0 74:1 75:0 76:0 77:1 78:0 79:0 80:0 81:0 82:1 83:0 84:0 
-0.8209519111656818 1:0 2:0 3:1 4:0 5:1 6:0 7:0 8:0 9:0 10:1 11:0 12:0 13:0 14:0 15:0 16:1 17:0 18:0 19:0 20:1 21:0 22:0 23:1 24:0 25:1 26:0 27:0 28:0 29:1 30:0 31:0 32:0 33:0 34:1 35:0 36:0 37:0 38:1 39:0 40:0 41:0 42:0 43:0 44:1 45:1 46:0 47:0 48:0 49:0 50:0 51:1 52:0 53:1 54:0 55:0 56:0 57:1 58:0 59:0 60:0 61:1 62:0 63:0 64:0 65:1 66:0 67:0 68:0 69:0 70:0 71:0 72:1 73:0 74:0 75:0 76:1 77:0 78:0 79:0 80:1 81:0 82:1 83:0 84:0 
-0.5493497004780176 1:0 2:0 3:1 4:0 5:1 6:0 7:0 8:0 9:1 10:0 11:0 12:0 13:0 14:0 15:1 16:0 17:1 18:0 19:0 20:0 21:0 22:1 23:0 24:0 25:0 26:0 27:0 28:1 29:0 30:0 31:0 32:1 33:0 34:0 35:1 36:0 37:1 38:0 39:0 40:0 41:1 42:0 43:0 44:0 45:0 46:1 47:0 48:0 49:0 50:1 51:0 52:0 53:0 54:0 55:0 56:1 57:1 58:0 59:0 60:0 61:0 62:0 63:1 64:0 65:1 66:0 67:0 68:0 69:1 70:0 71:0 72:0 73:1 74:0 75:0 76:0 77:1 78:0 79:0 80:0 81:0 82:0 83:0 84:1 
0.6370022953084219 1:0 2:0 3:0 4:1 5:0 6:1 7:0 8:0 9:0 10:1 11:0 12:0 13:0 14:1 15:0 16:0 17:0 18:0 19:0 20:1 21:0 22:0 23:0 24:1 25:0 26:0 27:1 28:0 29:0 30:0 31:1 32:0 33:1 34:0 35:0 36:0 37:1 38:0 39:0 40:0 41:1 42:0 43:0 44:0 45:0 46:1 47:0 48:0 49:0 50:0 51:1 52:0 53:1 54:0 55:0 56:0 57:1 58:0 59:0 60:0 61:0 62:1 63:0 64:0 65:0 66:1 67:0 68:0 69:1 70:0 71:0 72:0 73:1 74:0 75:0 76:0 77:0 78:0 79:1 80:0 81:0 82:1 83:0 84:0 
1 1:0 2:1 3:0 4:0 5:0 6:1 7:0 8:0 9:0 10:0 11:0 12:1 13:0 14:0 15:1 16:0 17:0 18:1 19:0 20:0 21:0 22:1 23:0 24:0 25:0 26:1 27:0 28:0 29:1 30:0 31:0 32:0 33:0 34:0 35:0 36:1 37:0 38:0 39:0 40:1 41:0 42:0 43:1 44:0 45:0 46:0 47:0 48:1 49:0 50:0 51:1 52:0 53:0 54:0 55:0 56:1 57:0 58:0 59:0 60:1 61:0 62:1 63:0 64:0 65:0 66:1 67:0 68:0 69:0 70:1 71:0 72:0 73:0 74:0 75:0 76:1 77:0 78:0 79:0 80:1 81:0 82:0 83:1 84:0 
1 1:0 2:1 3:0 4:0 5:1 6:0 7:0 8:0 9:0 10:1 11:0 12:0 13:1 14:0 15:0 16:0 17:0 18:1 19:0 20:0 21:0 22:1 23:0 24:0 25:1 26:0 27:0 28:0 29:0 30:0 31:1 32:0 33:1 34:0 35:0 36:0 37:0 38:0 39:1 40:0 41:0 42:1 43:0 44:0 45:0 46:1 47:0 48:0 49:0 50:0 51:0 52:1 53:0 54:0 55:1 56:0 57:0 58:1 59:0 60:0 61:0 62:1 63:0 64:0 65:0 66:1 67:0 68:0 69:0 70:1 71:0 72:0 73:1 74:0 75:0 76:0 77:0 78:1 79:0 80:0 81:0 82:1 83:0 84:0 
1 1:0 2:0 3:0 4:1 5:0 6:1 7:0 8:0 9:1 10:0 11:0 12:0 13:0 14:1 15:0 16:0 17:1 18:0 19:0 20:0 21:0 22:1 23:0 24:0 25:0 26:1 27:0 28:0 29:1 30:0 31:0 32:0 33:0 34:0 35:1 36:0 37:1 38:0 39:0 40:0 41:0 42:0 43:1 44:0 45:0 46:1 47:0 48:0 49:0 50:1 51:0 52:0 53:0 54:0 55:0 56:1 57:0 58:0 59:1 60:0 61:0 62:1 63:0 64:0 65:0 66:1 67:0 68:0 69:0 70:1 71:0 72:0 73:0 74:1 75:0 76:0 77:1 78:0 79:0 80:0 81:0 82:1 83:0 84:0 
1 1:0 2:1 3:0 4:0 5:1 6:0 7:0 8:0 9:0 10:1 11:0 12:0 13:0 14:1 15:0 16:0 17:1 18:0 19:0 20:0 21:0 22:0 23:1 24:0 25:1 26:0 27:0 28:0 29:0 30:0 31:1 32:0 33:0 34:0 35:0 36:1 37:0 38:0 39:1 40:0 41:0 42:0 43:1 44:0 45:1 46:0 47:0 48:0 49:1 50:0 51:0 52:0 53:1 54:0 55:0 56:0 57:0 58:1 59:0 60:0 61:0 62:0 63:0 64:1 65:0 66:1 67:0 68:0 69:1 70:0 71:0 72:0 73:0 74:1 75:0 76:0 77:1 78:0 79:0 80:0 81:0 82:1 83:0 84:0 
1 1:0 2:0 3:1 4:0 5:0 6:0 7:0 8:1 9:0 10:1 11:0 12:0 13:1 14:0 15:0 16:0 17:0 18:1 19:0 20:0 21:0 22:1 23:0 24:0 25:1 26:0 27:0 28:0 29:0 30:0 31:1 32:0 33:1 34:0 35:0 36:0 37:0 38:0 39:1 40:0 41:0 42:0 43:0 44:1 45:0 46:0 47:1 48:0 49:0 50:0 51:1 52:0 53:1 54:0 55:0 56:0 57:1 58:0 59:0 60:0 61:1 62:0 63:0 64:0 65:0 66:1 67:0 68:0 69:0 70:0 71:0 72:1 73:0 74:1 75:0 76:0 77:1 78:0 79:0 80:0 81:0 82:1 83:0 84:0 
1 1:1 2:0 3:0 4:0 5:1 6:0 7:0 8:0 9:1 10:0 11:0 12:0 13:0 14:0 15:1 16:0 17:0 18:0 19:1 20:0 21:0 22:0 23:0 24:1 25:0 26:1 27:0 28:0 29:1 30:0 31:0 32:0 33:0 34:1 35:0 36:0 37:0 38:1 39:0 40:0 41:1 42:0 43:0 44:0 45:0 46:0 47:1 48:0 49:1 50:0 51:0 52:0 53:0 54:0 55:1 56:0 57:0 58:0 59:0 60:1 61:0 62:0 63:1 64:0 65:0 66:0 67:1 68:0 69:1 70:0 71:0 72:0 73:1 74:0 75:0 76:0 77:1 78:0 79:0 80:0 81:0 82:1 83:0 84:0 
1 1:0 2:0 3:1 4:0 5:0 6:0 7:1 8:0 9:0 10:0 11:1 12:0 13:1 14:0 15:0 16:0 17:0 18:0 19:1 20:0 21:0 22:0 23:0 24:1 25:0 26:1 27:0 28:0 29:1 30:0 31:0 32:0 33:1 34:0 35:0 36:0 37:1 38:0 39:0 40:0 41:0 42:0 43:1 44:0 45:0 46:0 47:1 48:0 49:0 50:0 51:0 52:1 53:0 54:1 55:0 56:0 57:1 58:0 59:0 60:0 61:0 62:1 63:0 64:0 65:0 66:1 67:0 68:0 69:1 70:0 71:0 72:0 73:0 74:0 75:1 76:0 77:1 78:0 79:0 80:0 81:0 82:0 83:1 84:0 
1 1:1 2:0 3:0 4:0 5:0 6:1 7:0 8:0 9:0 10:0 11:1 12:0 13:0 14:1 15:0 16:0 17:0 18:1 19:0 20:0 21:0 22:0 23:0 24:1 25:1 26:0 27:0 28:0 29:0 30:1 31:0 32:0 33:0 34:0 35:1 36:0 37:0 38:0 39:1 40:0 41:0 42:0 43:1 44:0 45:1 46:0 47:0 48:0 49:0 50:0 51:1 52:0 53:0 54:0 55:0 56:1 57:0 58:1 59:0 60:0 61:1 62:0 63:0 64:0 65:1 66:0 67:0 68:0 69:1 70:0 71:0 72:0 73:0 74:0 75:1 76:0 77:0 78:0 79:1 80:0 81:0 82:0 83:0 84:1 
1 1:0 2:0 3:1 4:0 5:0 6:1 7:0 8:0 9:1 10:0 11:0 12:0 13:1 14:0 15:0 16:0 17:1 18:0 19:0 20:0 21:0 22:1 23:0 24:0 25:0 26:0 27:1 28:0 29:0 30:1 31:0 32:0 33:0 34:1 35:0 36:0 37:0 38:0 39:0 40:1 41:1 42:0 43:0 44:0 45:0 46:1 47:0 48:0 49:0 50:0 51:1 52:0 53:0 54:0 55:1 56:0 57:0 58:0 59:1 60:0 61:1 62:0 63:0 64:0 65:0 66:0 67:1 68:0 69:0 70:0 71:0 72:1 73:0 74:1 75:0 76:0 77:1 78:0 79:0 80:0 81:1 82:0 83:0 84:0 
0.4344429877285853 1:0 2:0 3:1 4:0 5:1 6:0 7:0 8:0 9:0 10:0 11:1 12:0 13:0 14:1 15:0 16:0 17:1 18:0 19:0 20:0 21:1 22:0 23:0 24:0 25:0 26:1 27:0 28:0 29:1 30:0 31:0 32:0 33:0 34:0 35:1 36:0 37:0 38:0 39:1 40:0 41:0 42:0 43:1 44:0 45:0 46:0 47:0 48:1 49:1 50:0 51:0 52:0 53:0 54:0 55:0 56:1 57:0 58:0 59:1 60:0 61:0 62:1 63:0 64:0 65:1 66:0 67:0 68:0 69:0 70:1 71:0 72:0 73:1 74:0 75:0 76:0 77:0 78:1 79:0 80:0 81:0 82:1 83:0 84:0 
1 1:0 2:0 3:1 4:0 5:0 6:0 7:1 8:0 9:0 10:0 11:1 12:0 13:1 14:0 15:0 16:0 17:0 18:0 19:1 20:0 21:1 22:0 23:0 24:0 25:0 26:0 27:1 28:0 29:1 30:0 31:0 32:0 33:0 34:0 35:1 36:0 37:0 38:1 39:0 40:0 41:1 42:0 43:0 44:0 45:1 46:0 47:0 48:0 49:0 50:1 51:0 52:0 53:1 54:0 55:0 56:0 57:0 58:0 59:1 60:0 61:0 62:0 63:1 64:0 65:0 66:0 67:1 68:0 69:0 70:0 71:0 72:1 73:1 74:0 75:0 76:0 77:0 78:0 79:0 80:1 81:0 82:0 83:1 84:0 
-1 1:0 2:0 3:1 4:0 5:0 6:1 7:0 8:0 9:1 10:0 11:0 12:0 13:0 14:0 15:1 16:0 17:0 18:1 19:0 20:0 21:0 22:0 23:1 24:0 25:0 26:0 27:1 28:0 29:0 30:0 31:1 32:0 33:1 34:0 35:0 36:0 37:0 38:0 39:1 40:0 41:1 42:0 43:0 44:0 45:0 46:0 47:1 48:0 49:1 50:0 51:0 52:0 53:0 54:0 55:1 56:0 57:0 58:1 59:0 60:0 61:1 62:0 63:0 64:0 65:1 66:0 67:0 68:0 69:0 70:1 71:0 72:0 73:1 74:0 75:0 76:0 77:0 78:0 79:1 80:0 81:0 82:0 83:1 84:0 
0.920105867425246 1:0 2:0 3:0 4:1 5:0 6:0 7:1 8:0 9:0 10:1 11:0 12:0 13:0 14:1 15:0 16:0 17:0 18:0 19:0 20:1 21:0 22:0 23:1 24:0 25:0 26:0 27:0 28:1 29:0 30:1 31:0 32:0 33:1 34:0 35:0 36:0 37:0 38:0 39:1 40:0 41:0 42:0 43:1 44:0 45:0 46:0 47:1 48:0 49:0 50:0 51:1 52:0 53:0 54:0 55:0 56:1 57:0 58:1 59:0 60:0 61:0 62:0 63:1 64:0 65:0 66:0 67:1 68:0 69:1 70:0 71:0 72:0 73:0 74:0 75:1 76:0 77:0 78:0 79:0 80:1 81:0 82:0 83:1 84:0 
-0.9299243341799672 1:0 2:0 3:0 4:1 5:0 6:0 7:0 8:1 9:0 10:0 11:0 12:1 13:0 14:1 15:0 16:0 17:0 18:1 19:0 20:0 21:0 22:1 23:0 24:0 25:0 26:1 27:0 28:0 29:0 30:0 31:0 32:1 33:0 34:0 35:1 36:0 37:0 38:1 39:0 40:0 41:0 42:1 43:0 44:0 45:0 46:0 47:0 48:1 49:0 50:0 51:1 52:0 53:0 54:0 55:0 56:1 57:0 58:1 59:0 60:0 61:1 62:0 63:0 64:0 65:0 66:0 67:1 68:0 69:0 70:0 71:1 72:0 73:0 74:0 75:1 76:0 77:0 78:0 79:1 80:0 81:0 82:0 83:0 84:1 
1 1:0 2:0 3:1 4:0 5:0 6:0 7:1 8:0 9:1 10:0 11:0 12:0 13:1 14:0 15:0 16:0 17:0 18:0 19:0 20:1 21:0 22:1 23:0 24:0 25:0 26:0 27:0 28:1 29:0 30:0 31:1 32:0 33:0 34:0 35:1 36:0 37:0 38:1 39:0 40:0 41:1 42:0 43:0 44:0 45:0 46:0 47:1 48:0 49:1 50:0 51:0 52:0 53:0 54:1 55:0 56:0 57:0 58:0 59:0 60:1 61:1 62:0 63:0 64:0 65:0 66:1 67:0 68:0 69:1 70:0 71:0 72:0 73:0 74:0 75:1 76:0 77:0 78:0 79:0 80:1 81:0 82:0 83:0 84:1 
-1 1:0 2:0 3:0 4:1 5:0 6:0 7:1 8:0 9:0 10:1 11:0 12:0 13:0 14:1 15:0 16:0 17:1 18:0 19:0 20:0 21:0 22:1 23:0 24:0 25:1 26:0 27:0 28:0 29:0 30:0 31:0 32:1 33:0 34:0 35:1 36:0 37:0 38:0 39:1 40:0 41:0 42:0 43:0 44:1 45:0 46:0 47:1 48:0 49:0 50:0 51:0 52:1 53:0 54:0 55:1 56:0 57:0 58:0 59:1 60:0 61:1 62:0 63:0 64:0 65:1 66:0 67:0 68:0 69:0 70:0 71:0 72:1 73:0 74:1 75:0 76:0 77:0 78:0 79:0 80:1 81:0 82:0 83:1 84:0 
-1 1:0 2:0 3:1 4:0 5:0 6:0 7:0 8:1 9:0 10:0 11:1 12:0 13:0 14:0 15:1 16:0 17:0 18:1 19:0 20:0 21:0 22:0 23:0 24:1 25:0 26:1 27:0 28:0 29:0 30:0 31:0 32:1 33:0 34:0 35:1 36:0 37:0 38:0 39:0 40:1 41:0 42:1 43:0 44:0 45:0 46:0 47:0 48:1 49:0 50:1 51:0 52:0 53:0 54:0 55:0 56:1 57:0 58:1 59:0 60:0 61:0 62:0 63:0 64:1 65:0 66:0 67:1 68:0 69:0 70:1 71:0 72:0 73:0 74:1 75:0 76:0 77:1 78:0 79:0 80:0 81:0 82:1 83:0 84:0 
-0.4218829104996147 1:0 2:0 3:1 4:0 5:0 6:1 7:0 8:0 9:0 10:1 11:0 12:0 13:0 14:1 15:0 16:0 17:1 18:0 19:0 20:0 21:0 22:0 23:1 24:0 25:0 26:0 27:1 28:0 29:0 30:0 31:1 32:0 33:0 34:0 35:1 36:0 37:1 38:0 39:0 40:0 41:0 42:1 43:0 44:0 45:1 46:0 47:0 48:0 49:0 50:0 51:1 52:0 53:0 54:0 55:1 56:0 57:0 58:1 59:0 60:0 61:1 62:0 63:0 64:0 65:0 66:0 67:1 68:0 69:0 70:1 71:0 72:0 73:1 74:0 75:0 76:0 77:0 78:0 79:1 80:0 81:0 82:0 83:1 84:0 
-1 1:0 2:0 3:0 4:1 5:0 6:1 7:0 8:0 9:0 10:0 11:0 12:1 13:0 14:0 15:1 16:0 17:1 18:0 19:0 20:0 21:1 22:0 23:0 24:0 25:0 26:0 27:1 28:0 29:0 30:1 31:0 32:0 33:0 34:0 35:0 36:1 37:0 38:0 39:1 40:0 41:0 42:0 43:1 44:0 45:0 46:0 47:0 48:1 49:0 50:1 51:0 52:0 53:0 54:0 55:0 56:1 57:0 58:0 59:1 60:0 61:0 62:0 63:0 64:1 65:0 66:0 67:1 68:0 69:0 70:0 71:1 72:0 73:0 74:1 75:0 76:0 77:1 78:0 79:0 80:0 81:0 82:0 83:1 84:0 
-0.1023677136128123 1:0 2:0 3:1 4:0 5:0 6:0 7:1 8:0 9:1 10:0 11:0 12:0 13:0 14:1 15:0 16:0 17:0 18:0 19:0 20:1 21:0 22:1 23:0 24:0 25:0 26:1 27:0 28:0 29:0 30:0 31:0 32:1 33:0 34:0 35:0 36:1 37:0 38:1 39:0 40:0 41:0 42:1 43:0 44:0 45:0 46:0 47:0 48:1 49:0 50:0 51:0 52:1 53:0 54:1 55:0 56:0 57:0 58:0 59:0 60:1 61:0 62:1 63:0 64:0 65:0 66:0 67:0 68:1 69:0 70:0 71:1 72:0 73:1 74:0 75:0 76:0 77:1 78:0 79:0 80:0 81:0 82:0 83:1 84:0 
-1 1:0 2:0 3:0 4:1 5:0 6:1 7:0 8:0 9:0 10:0 11:0 12:1 13:0 14:0 15:1 16:0 17:1 18:0 19:0 20:0 21:0 22:0 23:1 24:0 25:1 26:0 27:0 28:0 29:0 30:1 31:0 32:0 33:0 34:0 35:0 36:1 37:0 38:0 39:0 40:1 41:0 42:1 43:0 44:0 45:0 46:1 47:0 48:0 49:1 50:0 51:0 52:0 53:0 54:0 55:0 56:1 57:0 58:1 59:0 60:0 61:0 62:0 63:0 64:1 65:0 66:1 67:0 68:0 69:0 70:0 71:0 72:1 73:1 74:0 75:0 76:0 77:0 78:0 79:1 80:0 81:0 82:1 83:0 84:0 
1 1:0 2:1 3:0 4:0 5:0 6:0 7:0 8:1 9:0 10:0 11:1 12:0 13:0 14:1 15:0 16:0 17:0 18:1 19:0 20:0 21:0 22:0 23:0 24:1 25:0 26:0 27:0 28:1 29:0 30:1 31:0 32:0 33:1 34:0 35:0 36:0 37:0 38:0 39:0 40:1 41:0 42:1 43:0 44:0 45:0 46:1 47:0 48:0 49:1 50:0 51:0 52:0 53:0 54:1 55:0 56:0 57:0 58:1 59:0 60:0 61:0 62:0 63:0 64:1 65:0 66:0 67:0 68:1 69:0 70:1 71:0 72:0 73:0 74:1 75:0 76:0 77:0 78:1 79:0 80:0 81:0 82:0 83:0 84:1 
0.4421611808105557 1:0 2:0 3:0 4:1 5:1 6:0 7:0 8:0 9:0 10:0 11:1 12:0 13:0 14:0 15:1 16:0 17:0 18:1 19:0 20:0 21:0 22:0 23:0 24:1 25:0 26:0 27:0 28:1 29:0 30:0 31:0 32:1 33:0 34:0 35:1 36:0 37:0 38:0 39:1 40:0 41:1 42:0 43:0 44:0 45:0 46:0 47:1 48:0 49:0 50:1 51:0 52:0 53:0 54:1 55:0 56:0 57:0 58:1 59:0 60:0 61:0 62:0 63:0 64:1 65:0 66:0 67:0 68:1 69:0 70:1 71:0 72:0 73:0 74:0 75:0 76:1 77:0 78:0 79:1 80:0 81:0 82:1 83:0 84:0 
0.8314158904763134 1:1 2:0 3:0 4:0 5:1 6:0 7:0 8:0 9:0 10:1 11:0 12:0 13:0 14:0 15:0 16:1 17:0 18:0 19:0 20:1 21:0 22:1 23:0 24:0 25:0 26:0 27:0 28:1 29:0 30:0 31:1 32:0 33:1 34:0 35:0 36:0 37:0 38:0 39:1 40:0 41:0 42:1 43:0 44:0 45:1 46:0 47:0 48:0 49:1 50:0 51:0 52:0 53:0 54:0 55:0 56:1 57:1 58:0 59:0 60:0 61:0 62:0 63:0 64:1 65:0 66:1 67:0 68:0 69:0 70:1 71:0 72:0 73:0 74:1 75:0 76:0 77:0 78:1 79:0 80:0 81:1 82:0 83:0 84:0 
0.8578302653642994 1:0 2:0 3:1 4:0 5:0 6:0 7:1 8:0 9:1 10:0 11:0 12:0 13:1 14:0 15:0 16:0 17:0 18:0 19:0 20:1 21:0 22:0 23:1 24:0 25:1 26:0 27:0 28:0 29:0 30:0 31:1 32:0 33:0 34:1 35:0 36:0 37:0 38:0 39:0 40:1 41:0 42:1 43:0 44:0 45:0 46:1 47:0 48:0 49:0 50:0 51:0 52:1 53:0 54:0 55:0 56:1 57:1 58:0 59:0 60:0 61:0 62:1 63:0 64:0 65:0 66:0 67:0 68:1 69:0 70:0 71:0 72:1 73:1 74:0 75:0 76:0 77:1 78:0 79:0 80:0 81:0 82:1 83:0 84:0 
-1 1:1 2:0 3:0 4:0 5:0 6:0 7:0 8:1 9:0 10:0 11:0 12:1 13:0 14:0 15:1 16:0 17:0 18:1 19:0 20:0 21:0 22:1 23:0 24:0 25:0 26:0 27:0 28:1 29:0 30:1 31:0 32:0 33:0 34:1 35:0 36:0 37:0 38:1 39:0 40:0 41:0 42:0 43:0 44:1 45:0 46:0 47:0 48:1 49:0 50:0 51:1 52:0 53:1 54:0 55:0 56:0 57:0 58:0 59:1 60:0 61:0 62:0 63:1 64:0 65:0 66:1 67:0 68:0 69:0 70:0 71:1 72:0 73:0 74:0 75:0 76:1 77:0 78:1 79:0 80:0 81:0 82:0 83:0 84:1 
-0.02771893633339638 1:0 2:0 3:1 4:0 5:1 6:0 7:0 8:0 9:0 10:0 11:0 12:1 13:0 14:0 15:0 16:1 17:0 18:0 19:1 20:0 21:0 22:1 23:0 24:0 25:0 26:1 27:0 28:0 29:0 30:0 31:0 32:1 33:0 34:1 35:0 36:0 37:0 38:1 39:0 40:0 41:0 42:1 43:0 44:0 45:0 46:0 47:0 48:1 49:0 50:0 51:0 52:1 53:0 54:0 55:1 56:0 57:1 58:0 59:0 60:0 61:0 62:0 63:1 64:0 65:0 66:0 67:1 68:0 69:0 70:1 71:0 72:0 73:0 74:0 75:1 76:0 77:0 78:0 79:0 80:1 81:0 82:1 83:0 84:0 
-0.4922195999008194 1:0 2:1 3:0 4:0 5:0 6:0 7:1 8:0 9:0 10:0 11:0 12:1 13:0 14:0 15:0 16:1 17:0 18:0 19:0 20:1 21:0 22:0 23:1 24:0 25:0 26:1 27:0 28:0 29:1 30:0 31:0 32:0 33:0 34:0 35:1 36:0 37:0 38:0 39:0 40:1 41:0 42:0 43:0 44:1 45:0 46:0 47:1 48:0 49:0 50:0 51:1 52:0 53:1 54:0 55:0 56:0 57:0 58:0 59:1 60:0 61:1 62:0 63:0 64:0 65:0 66:0 67:0 68:1 69:0 70:0 71:0 72:1 73:0 74:1 75:0 76:0 77:1 78:0 79:0 80:0 81:0 82:0 83:1 84:0 
1 1:0 2:0 3:1 4:0 5:1 6:0 7:0 8:0 9:0 10:0 11:0 12:1 13:0 14:0 15:1 16:0 17:0 18:0 19:0 20:1 21:0 22:0 23:0 24:1 25:0 26:1 27:0 28:0 29:0 30:1 31:0 32:0 33:0 34:0 35:0 36:1 37:0 38:0 39:0 40:1 41:0 42:0 43:1 44:0 45:0 46:0 47:0 48:1 49:0 50:0 51:1 52:0 53:0 54:0 55:1 56:0 57:1 58:0 59:0 60:0 61:0 62:1 63:0 64:0 65:0 66:0 67:0 68:1 69:0 70:1 71:0 72:0 73:0 74:0 75:0 76:1 77:0 78:0 79:1 80:0 81:1 82:0 83:0 84:0 
1 1:0 2:1 3:0 4:0 5:0 6:1 7:0 8:0 9:0 10:1 11:0 12:0 13:0 14:0 15:1 16:0 17:0 18:0 19:1 20:0 21:0 22:0 23:1 24:0 25:0 26:0 27:1 28:0 29:0 30:1 31:0 32:0 33:0 34:0 35:0 36:1 37:0 38:0 39:1 40:0 41:1 42:0 43:0 44:0 45:0 46:0 47:1 48:0 49:1 50:0 51:0 52:0 53:1 54:0 55:0 56:0 57:1 58:0 59:0 60:0 61:0 62:0 63:1 64:0 65:0 66:0 67:0 68:1 69:0 70:0 71:0 72:1 73:0 74:1 75:0 76:0 77:0 78:0 79:1 80:0 81:0 82:0 83:0 84:1 
0.01881862572606047 1:1 2:0 3:0 4:0 5:0 6:0 7:0 8:1 9:0 10:1 11:0 12:0 13:0 14:1 15:0 16:0 17:0 18:1 19:0 20:0 21:0 22:0 23:1 24:0 25:0 26:0 27:1 28:0 29:0 30:0 31:1 32:0 33:0 34:0 35:1 36:0 37:0 38:1 39:0 40:0 41:0 42:0 43:0 44:1 45:0 46:0 47:1 48:0 49:1 50:0 51:0 52:0 53:0 54:0 55:1 56:0 57:1 58:0 59:0 60:0 61:1 62:0 63:0 64:0 65:1 66:0 67:0 68:0 69:0 70:0 71:1 72:0 73:0 74:0 75:0 76:1 77:0 78:0 79:0 80:1 81:0 82:1 83:0 84:0 
1 1:0 2:1 3:0 4:0 5:0 6:1 7:0 8:0 9:1 10:0 11:0 12:0 13:0 14:0 15:1 16:0 17:0 18:0 19:0 20:1 21:0 22:0 23:1 24:0 25:1 26:0 27:0 28:0 29:0 30:0 31:0 32:1 33:0 34:1 35:0 36:0 37:0 38:1 39:0 40:0 41:0 42:1 43:0 44:0 45:0 46:0 47:1 48:0 49:0 50:0 51:1 52:0 53:0 54:0 55:1 56:0 57:0 58:0 59:1 60:0 61:0 62:1 63:0 64:0 65:0 66:0 67:0 68:1 69:0 70:0 71:1 72:0 73:1 74:0 75:0 76:0 77:0 78:0 79:1 80:0 81:1 82:0 83:0 84:0 
1 1:0 2:0 3:1 4:0 5:0 6:0 7:1 8:0 9:0 10:1 11:0 12:0 13:0 14:0 15:0 16:1 17:0 18:0 19:0 20:1 21:0 22:0 23:1 24:0 25:1 26:0 27:0 28:0 29:0 30:0 31:1 32:0 33:0 34:0 35:1 36:0 37:0 38:0 39:1 40:0 41:1 42:0 43:0 44:0 45:0 46:0 47:1 48:0 49:1 50:0 51:0 52:0 53:0 54:0 55:1 56:0 57:0 58:0 59:0 60:1 61:0 62:0 63:0 64:1 65:0 66:0 67:1 68:0 69:0 70:0 71:0 72:1 73:1 74:0 75:0 76:0 77:0 78:1 79:0 80:0 81:0 82:1 83:0 84:0 
0.5957407931079921 1:0 2:0 3:0 4:1 5:0 6:0 7:0 8:1 9:0 10:0 11:0 12:1 13:1 14:0 15:0 16:0 17:0 18:0 19:1 20:0 21:0 22:0 23:1 24:0 25:0 26:1 27:0 28:0 29:0 30:0 31:0 32:1 33:0 34:0 35:0 36:1 37:0 38:0 39:1 40:0 41:1 42:0 43:0 44:0 45:0 46:0 47:1 48:0 49:0 50:0 51:1 52:0 53:0 54:0 55:1 56:0 57:1 58:0 59:0 60:0 61:0 62:0 63:1 64:0 65:1 66:0 67:0 68:0 69:0 70:0 71:1 72:0 73:0 74:0 75:0 76:1 77:0 78:0 79:0 80:1 81:0 82:0 83:1 84:0 
1 1:0 2:1 3:0 4:0 5:0 6:1 7:0 8:0 9:0 10:1 11:0 12:0 13:0 14:0 15:0 16:1 17:0 18:0 19:0 20:1 21:1 22:0 23:0 24:0 25:0 26:0 27:1 28:0 29:0 30:0 31:0 32:1 33:0 34:1 35:0 36:0 37:0 38:1 39:0 40:0 41:0 42:1 43:0 44:0 45:0 46:1 47:0 48:0 49:0 50:0 51:0 52:1 53:0 54:1 55:0 56:0 57:0 58:0 59:0 60:1 61:0 62:0 63:0 64:1 65:0 66:0 67:0 68:1 69:0 70:1 71:0 72:0 73:0 74:0 75:0 76:1 77:0 78:0 79:1 80:0 81:0 82:0 83:1 84:0 
1 1:0 2:1 3:0 4:0 5:0 6:1 7:0 8:0 9:0 10:0 11:1 12:0 13:0 14:0 15:0 16:1 17:0 18:1 19:0 20:0 21:0 22:1 23:0 24:0 25:0 26:1 27:0 28:0 29:0 30:0 31:0 32:1 33:0 34:0 35:1 36:0 37:1 38:0 39:0 40:0 41:0 42:0 43:1 44:0 45:0 46:0 47:1 48:0 49:1 50:0 51:0 52:0 53:0 54:0 55:1 56:0 57:0 58:1 59:0 60:0 61:0 62:1 63:0 64:0 65:0 66:1 67:0 68:0 69:0 70:0 71:0 72:1 73:0 74:0 75:0 76:1 77:1 78:0 79:0 80:0 81:0 82:0 83:1 84:0 
1 1:0 2:0 3:0 4:1 5:0 6:1 7:0 8:0 9:0 10:0 11:0 12:1 13:0 14:0 15:0 16:1 17:0 18:0 19:1 20:0 21:0 22:1 23:0 24:0 25:0 26:0 27:0 28:1 29:0 30:1 31:0 32:0 33:0 34:0 35:0 36:1 37:0 38:1 39:0 40:0 41:0 42:0 43:0 44:1 45:0 46:0 47:1 48:0 49:0 50:0 51:1 52:0 53:1 54:0 55:0 56:0 57:0 58:0 59:1 60:0 61:0 62:0 63:0 64:1 65:0 66:1 67:0 68:0 69:0 70:0 71:0 72:1 73:0 74:1 75:0 76:0 77:0 78:1 79:0 80:0 81:0 82:1 83:0 84:0 
1 1:0 2:1 3:0 4:0 5:0 6:1 7:0 8:0 9:0 10:0 11:0 12:1 13:0 14:0 15:1 16:0 17:0 18:0 19:0 20:1 21:0 22:0 23:1 24:0 25:1 26:0 27:0 28:0 29:0 30:1 31:0 32:0 33:0 34:1 35:0 36:0 37:0 38:0 39:0 40:1 41:0 42:1 43:0 44:0 45:0 46:1 47:0 48:0 49:1 50:0 51:0 52:0 53:0 54:0 55:0 56:1 57:0 58:1 59:0 60:0 61:0 62:0 63:0 64:1 65:1 66:0 67:0 68:0 69:0 70:1 71:0 72:0 73:0 74:0 75:0 76:1 77:0 78:1 79:0 80:0 81:0 82:0 83:0 84:1 
1 1:0 2:0 3:1 4:0 5:0 6:0 7:0 8:1 9:0 10:0 11:1 12:0 13:0 14:1 15:0 16:0 17:0 18:1 19:0 20:0 21:0 22:1 23:0 24:0 25:0 26:0 27:0 28:1 29:0 30:1 31:0 32:0 33:0 34:1 35:0 36:0 37:0 38:0 39:0 40:1 41:0 42:0 43:1 44:0 45:0 46:0 47:0 48:1 49:0 50:0 51:1 52:0 53:1 54:0 55:0 56:0 57:0 58:1 59:0 60:0 61:0 62:1 63:0 64:0 65:0 66:0 67:0 68:1 69:0 70:1 71:0 72:0 73:0 74:1 75:0 76:0 77:1 78:0 79:0 80:0 81:0 82:0 83:0 84:1 
1 1:1 2:0 3:0 4:0 5:0 6:1 7:0 8:0 9:0 10:0 11:0 12:1 13:0 14:0 15:1 16:0 17:0 18:0 19:0 20:1 21:0 22:0 23:1 24:0 25:0 26:0 27:0 28:1 29:0 30:0 31:1 32:0 33:0 34:1 35:0 36:0 37:0 38:0 39:0 40:1 41:0 42:0 43:0 44:1 45:0 46:1 47:0 48:0 49:0 50:1 51:0 52:0 53:0 54:0 55:0 56:1 57:0 58:1 59:0 60:0 61:0 62:0 63:0 64:1 65:0 66:1 67:0 68:0 69:0 70:1 71:0 72:0 73:0 74:1 75:0 76:0 77:1 78:0 79:0 80:0 81:0 82:0 83:0 84:1 
0.5939757513378282 1:0 2:0 3:0 4:1 5:0 6:1 7:0 8:0 9:1 10:0 11:0 12:0 13:0 14:0 15:0 16:1 17:0 18:0 19:0 20:1 21:0 22:0 23:1 24:0 25:0 26:0 27:0 28:1 29:0 30:0 31:0 32:1 33:0 34:1 35:0 36:0 37:0 38:1 39:0 40:0 41:0 42:0 43:0 44:1 45:0 46:0 47:1 48:0 49:0 50:0 51:0 52:1 53:0 54:0 55:1 56:0 57:1 58:0 59:0 60:0 61:1 62:0 63:0 64:0 65:0 66:1 67:0 68:0 69:0 70:0 71:0 72:1 73:0 74:0 75:1 76:0 77:0 78:0 79:0 80:1 81:0 82:0 83:1 84:0 
-1 1:0 2:0 3:1 4:0 5:0 6:0 7:0 8:1 9:0 10:1 11:0 12:0 13:0 14:0 15:1 16:0 17:0 18:0 19:0 20:1 21:0 22:0 23:0 24:1 25:0 26:0 27:0 28:1 29:0 30:1 31:0 32:0 33:1 34:0 35:0 36:0 37:0 38:0 39:0 40:1 41:0 42:0 43:0 44:1 45:0 46:0 47:1 48:0 49:0 50:0 51:0 52:1 53:0 54:0 55:0 56:1 57:0 58:1 59:0 60:0 61:0 62:1 63:0 64:0 65:0 66:0 67:0 68:1 69:0 70:0 71:1 72:0 73:0 74:0 75:0 76:1 77:0 78:0 79:1 80:0 81:1 82:0 83:0 84:0 
-1 1:0 2:0 3:0 4:1 5:0 6:0 7:1 8:0 9:0 10:0 11:1 12:0 13:0 14:0 15:0 16:1 17:0 18:1 19:0 20:0 21:0 22:0 23:1 24:0 25:0 26:0 27:0 28:1 29:0 30:0 31:0 32:1 33:0 34:1 35:0 36:0 37:0 38:0 39:1 40:0 41:0 42:0 43:0 44:1 45:0 46:0 47:1 48:0 49:0 50:0 51:1 52:0 53:0 54:0 55:0 56:1 57:0 58:1 59:0 60:0 61:0 62:0 63:1 64:0 65:0 66:0 67:0 68:1 69:0 70:0 71:0 72:1 73:0 74:0 75:0 76:1 77:0 78:1 79:0 80:0 81:1 82:0 83:0 84:0 
-0.4045046718722348 1:1 2:0 3:0 4:0 5:0 6:0 7:1 8:0 9:1 10:0 11:0 12:0 13:0 14:1 15:0 16:0 17:0 18:1 19:0 20:0 21:0 22:0 23:0 24:1 25:0 26:0 27:1 28:0 29:1 30:0 31:0 32:0 33:0 34:0 35:0 36:1 37:1 38:0 39:0 40:0 41:1 42:0 43:0 44:0 45:0 46:0 47:1 48:0 49:0 50:1 51:0 52:0 53:1 54:0 55:0 56:0 57:0 58:0 59:0 60:1 61:0 62:0 63:0 64:1 65:0 66:0 67:0 68:1 69:0 70:0 71:1 72:0 73:1 74:0 75:0 76:0 77:0 78:0 79:1 80:0 81:0 82:0 83:1 84:0 
0.2611436748448749 1:0 2:0 3:1 4:0 5:0 6:0 7:1 8:0 9:0 10:0 11:0 12:1 13:1 14:0 15:0 16:0 17:0 18:0 19:0 20:1 21:0 22:1 23:0 24:0 25:0 26:1 27:0 28:0 29:0 30:1 31:0 32:0 33:0 34:1 35:0 36:0 37:1 38:0 39:0 40:0 41:0 42:0 43:0 44:1 45:1 46:0 47:0 48:0 49:0 50:0 51:0 52:1 53:1 54:0 55:0 56:0 57:0 58:0 59:0 60:1 61:0 62:0 63:0 64:1 65:0 66:0 67:0 68:1 69:0 70:0 71:1 72:0 73:1 74:0 75:0 76:0 77:0 78:0 79:1 80:0 81:0 82:0 83:1 84:0 
0.9403148756968076 1:0 2:1 3:0 4:0 5:0 6:0 7:0 8:1 9:0 10:0 11:0 12:1 13:0 14:0 15:1 16:0 17:0 18:0 19:0 20:1 21:0 22:0 23:0 24:1 25:0 26:1 27:0 28:0 29:0 30:0 31:1 32:0 33:0 34:0 35:0 36:1 37:0 38:1 39:0 40:0 41:0 42:0 43:0 44:1 45:0 46:0 47:1 48:0 49:0 50:0 51:0 52:1 53:1 54:0 55:0 56:0 57:0 58:1 59:0 60:0 61:1 62:0 63:0 64:0 65:1 66:0 67:0 68:0 69:0 70:0 71:1 72:0 73:0 74:0 75:0 76:1 77:0 78:0 79:0 80:1 81:0 82:0 83:1 84:0 
-1 1:0 2:0 3:0 4:1 5:0 6:1 7:0 8:0 9:0 10:0 11:0 12:1 13:0 14:0 15:0 16:1 17:0 18:0 19:1 20:0 21:0 22:0 23:0 24:1 25:0 26:0 27:0 28:1 29:0 30:1 31:0 32:0 33:0 34:0 35:1 36:0 37:0 38:0 39:0 40:1 41:0 42:1 43:0 44:0 45:0 46:0 47:0 48:1 49:0 50:0 51:1 52:0 53:0 54:0 55:0 56:1 57:1 58:0 59:0 60:0 61:0 62:1 63:0 64:0 65:1 66:0 67:0 68:0 69:1 70:0 71:0 72:0 73:0 74:0 75:1 76:0 77:0 78:0 79:0 80:1 81:0 82:0 83:0 84:1 
-0.7843710334188314 1:0 2:0 3:1 4:0 5:0 6:0 7:0 8:1 9:0 10:1 11:0 12:0 13:0 14:0 15:0 16:1 17:0 18:0 19:0 20:1 21:0 22:0 23:1 24:0 25:0 26:0 27:0 28:1 29:0 30:0 31:0 32:1 33:0 34:1 35:0 36:0 37:0 38:0 39:1 40:0 41:0 42:0 43:0 44:1 45:0 46:1 47:0 48:0 49:0 50:0 51:0 52:1 53:0 54:0 55:1 56:0 57:0 58:0 59:0 60:1 61:1 62:0 63:0 64:0 65:0 66:1 67:0 68:0 69:1 70:0 71:0 72:0 73:1 74:0 75:0 76:0 77:0 78:0 79:1 80:0 81:0 82:0 83:0 84:1 
-1 1:1 2:0 3:0 4:0 5:1 6:0 7:0 8:0 9:0 10:1 11:0 12:0 13:0 14:0 15:1 16:0 17:0 18:0 19:1 20:0 21:1 22:0 23:0 24:0 25:1 26:0 27:0 28:0 29:0 30:1 31:0 32:0 33:0 34:1 35:0 36:0 37:0 38:1 39:0 40:0 41:0 42:0 43:1 44:0 45:0 46:0 47:1 48:0 49:0 50:0 51:0 52:1 53:1 54:0 55:0 56:0 57:0 58:0 59:0 60:1 61:0 62:0 63:1 64:0 65:0 66:0 67:1 68:0 69:0 70:0 71:1 72:0 73:1 74:0 75:0 76:0 77:0 78:0 79:1 80:0 81:1 82:0 83:0 84:0 
-1 1:0 2:0 3:0 4:1 5:0 6:0 7:1 8:0 9:0 10:0 11:1 12:0 13:0 14:0 15:1 16:0 17:1 18:0 19:0 20:0 21:0 22:1 23:0 24:0 25:1 26:0 27:0 28:0 29:0 30:0 31:1 32:0 33:0 34:1 35:0 36:0 37:0 38:1 39:0 40:0 41:0 42:0 43:0 44:1 45:1 46:0 47:0 48:0 49:1 50:0 51:0 52:0 53:0 54:1 55:0 56:0 57:0 58:0 59:0 60:1 61:0 62:1 63:0 64:0 65:1 66:0 67:0 68:0 69:0 70:0 71:0 72:1 73:0 74:0 75:0 76:1 77:0 78:0 79:0 80:1 81:0 82:0 83:0 84:1 
-1 1:1 2:0 3:0 4:0 5:0 6:1 7:0 8:0 9:1 10:0 11:0 12:0 13:0 14:1 15:0 16:0 17:0 18:0 19:0 20:1 21:1 22:0 23:0 24:0 25:0 26:0 27:0 28:1 29:0 30:1 31:0 32:0 33:0 34:0 35:0 36:1 37:1 38:0 39:0 40:0 41:0 42:0 43:0 44:1 45:0 46:0 47:0 48:1 49:1 50:0 51:0 52:0 53:0 54:0 55:0 56:1 57:1 58:0 59:0 60:0 61:1 62:0 63:0 64:0 65:0 66:1 67:0 68:0 69:0 70:1 71:0 72:0 73:0 74:0 75:0 76:1 77:0 78:0 79:1 80:0 81:0 82:1 83:0 84:0 
-1 1:0 2:0 3:0 4:1 5:0 6:0 7:0 8:1 9:1 10:0 11:0 12:0 13:1 14:0 15:0 16:0 17:1 18:0 19:0 20:0 21:0 22:0 23:0 24:1 25:0 26:0 27:0 28:1 29:0 30:0 31:0 32:1 33:0 34:0 35:0 36:1 37:1 38:0 39:0 40:0 41:0 42:0 43:0 44:1 45:0 46:0 47:1 48:0 49:0 50:0 51:0 52:1 53:0 54:0 55:1 56:0 57:0 58:1 59:0 60:0 61:0 62:0 63:0 64:1 65:1 66:0 67:0 68:0 69:0 70:1 71:0 72:0 73:1 74:0 75:0 76:0 77:0 78:1 79:0 80:0 81:0 82:0 83:0 84:1 
1 1:1 2:0 3:0 4:0 5:0 6:1 7:0 8:0 9:0 10:1 11:0 12:0 13:1 14:0 15:0 16:0 17:1 18:0 19:0 20:0 21:1 22:0 23:0 24:0 25:0 26:0 27:1 28:0 29:0 30:0 31:1 32:0 33:1 34:0 35:0 36:0 37:0 38:0 39:1 40:0 41:0 42:0 43:1 44:0 45:1 46:0 47:0 48:0 49:0 50:0 51:1 52:0 53:1 54:0 55:0 56:0 57:0 58:0 59:1 60:0 61:1 62:0 63:0 64:0 65:0 66:0 67:0 68:1 69:0 70:0 71:1 72:0 73:0 74:0 75:0 76:1 77:1 78:0 79:0 80:0 81:0 82:0 83:0 84:1 
0.9845511550163262 1:0 2:1 3:0 4:0 5:0 6:0 7:0 8:1 9:0 10:0 11:1 12:0 13:0 14:0 15:0 16:1 17:0 18:0 19:1 20:0 21:0 22:0 23:0 24:1 25:0 26:0 27:1 28:0 29:1 30:0 31:0 32:0 33:0 34:0 35:1 36:0 37:1 38:0 39:0 40:0 41:0 42:1 43:0 44:0 45:0 46:1 47:0 48:0 49:1 50:0 51:0 52:0 53:1 54:0 55:0 56:0 57:1 58:0 59:0 60:0 61:0 62:0 63:1 64:0 65:0 66:0 67:1 68:0 69:1 70:0 71:0 72:0 73:0 74:0 75:1 76:0 77:0 78:0 79:1 80:0 81:1 82:0 83:0 84:0 
-1 1:0 2:0 3:1 4:0 5:0 6:0 7:1 8:0 9:0 10:0 11:0 12:1 13:0 14:1 15:0 16:0 17:0 18:0 19:1 20:0 21:0 22:0 23:1 24:0 25:1 26:0 27:0 28:0 29:0 30:0 31:1 32:0 33:0 34:0 35:1 36:0 37:1 38:0 39:0 40:0 41:0 42:0 43:0 44:1 45:0 46:0 47:0 48:1 49:0 50:0 51:1 52:0 53:0 54:0 55:0 56:1 57:1 58:0 59:0 60:0 61:0 62:0 63:0 64:1 65:0 66:0 67:0 68:1 69:0 70:0 71:1 72:0 73:0 74:0 75:0 76:1 77:0 78:0 79:0 80:1 81:0 82:0 83:0 84:1 
0.4875871819134421 1:0 2:0 3:0 4:1 5:0 6:0 7:1 8:0 9:1 10:0 11:0 12:0 13:0 14:1 15:0 16:0 17:0 18:1 19:0 20:0 21:0 22:0 23:0 24:1 25:0 26:0 27:1 28:0 29:0 30:0 31:1 32:0 33:0 34:0 35:1 36:0 37:1 38:0 39:0 40:0 41:0 42:0 43:1 44:0 45:1 46:0 47:0 48:0 49:1 50:0 51:0 52:0 53:0 54:0 55:1 56:0 57:0 58:0 59:1 60:0 61:0 62:0 63:1 64:0 65:0 66:0 67:0 68:1 69:0 70:1 71:0 72:0 73:0 74:0 75:1 76:0 77:0 78:0 79:1 80:0 81:1 82:0 83:0 84:0 
-1 1:1 2:0 3:0 4:0 5:0 6:1 7:0 8:0 9:0 10:0 11:0 12:1 13:0 14:0 15:1 16:0 17:1 18:0 19:0 20:0 21:0 22:0 23:0 24:1 25:0 26:0 27:1 28:0 29:1 30:0 31:0 32:0 33:0 34:1 35:0 36:0 37:0 38:1 39:0 40:0 41:0 42:0 43:0 44:1 45:0 46:0 47:1 48:0 49:0 50:0 51:1 52:0 53:0 54:0 55:1 56:0 57:1 58:0 59:0 60:0 61:0 62:0 63:1 64:0 65:1 66:0 67:0 68:0 69:1 70:0 71:0 72:0 73:0 74:0 75:1 76:0 77:0 78:0 79:1 80:0 81:0 82:0 83:1 84:0 
-1 1:1 2:0 3:0 4:0 5:1 6:0 7:0 8:0 9:0 10:0 11:1 12:0 13:1 14:0 15:0 16:0 17:0 18:0 19:1 20:0 21:0 22:0 23:1 24:0 25:1 26:0 27:0 28:0 29:0 30:1 31:0 32:0 33:0 34:0 35:0 36:1 37:0 38:1 39:0 40:0 41:0 42:1 43:0 44:0 45:1 46:0 47:0 48:0 49:0 50:0 51:0 52:1 53:0 54:0 55:1 56:0 57:0 58:1 59:0 60:0 61:1 62:0 63:0 64:0 65:0 66:0 67:1 68:0 69:0 70:1 71:0 72:0 73:1 74:0 75:0 76:0 77:1 78:0 79:0 80:0 81:0 82:0 83:0 84:1 
-0.8768214030104131 1:1 2:0 3:0 4:0 5:0 6:1 7:0 8:0 9:0 10:0 11:0 12:1 13:0 14:0 15:0 16:1 17:0 18:0 19:0 20:1 21:0 22:0 23:1 24:0 25:0 26:0 27:1 28:0 29:0 30:0 31:1 32:0 33:0 34:0 35:0 36:1 37:0 38:1 39:0 40:0 41:0 42:1 43:0 44:0 45:0 46:1 47:0 48:0 49:0 50:0 51:0 52:1 53:0 54:0 55:1 56:0 57:0 58:0 59:0 60:1 61:0 62:0 63:1 64:0 65:1 66:0 67:0 68:0 69:0 70:1 71:0 72:0 73:1 74:0 75:0 76:0 77:0 78:1 79:0 80:0 81:0 82:0 83:0 84:1 
-1 1:0 2:0 3:0 4:1 5:0 6:0 7:1 8:0 9:1 10:0 11:0 12:0 13:1 14:0 15:0 16:0 17:0 18:1 19:0 20:0 21:0 22:0 23:0 24:1 25:0 26:0 27:0 28:1 29:0 30:0 31:0 32:1 33:0 34:0 35:1 36:0 37:0 38:0 39:1 40:0 41:0 42:0 43:1 44:0 45:0 46:0 47:0 48:1 49:0 50:1 51:0 52:0 53:0 54:1 55:0 56:0 57:0 58:1 59:0 60:0 61:0 62:0 63:0 64:1 65:0 66:0 67:1 68:0 69:0 70:0 71:0 72:1 73:0 74:0 75:1 76:0 77:1 78:0 79:0 80:0 81:0 82:1 83:0 84:0 
-1 1:0 2:0 3:1 4:0 5:0 6:0 7:0 8:1 9:0 10:0 11:1 12:0 13:0 14:0 15:0 16:1 17:0 18:0 19:0 20:1 21:0 22:1 23:0 24:0 25:0 26:1 27:0 28:0 29:0 30:0 31:0 32:1 33:0 34:0 35:1 36:0 37:1 38:0 39:0 40:0 41:1 42:0 43:0 44:0 45:0 46:0 47:0 48:1 49:0 50:0 51:0 52:1 53:0 54:0 55:0 56:1 57:0 58:0 59:1 60:0 61:1 62:0 63:0 64:0 65:0 66:0 67:1 68:0 69:0 70:0 71:1 72:0 73:0 74:0 75:0 76:1 77:0 78:0 79:1 80:0 81:0 82:1 83:0 84:0 
-1 1:0 2:0 3:0 4:1 5:0 6:0 7:1 8:0 9:0 10:0 11:1 12:0 13:0 14:0 15:0 16:1 17:0 18:0 19:1 20:0 21:0 22:0 23:0 24:1 25:0 26:0 27:1 28:0 29:0 30:0 31:0 32:1 33:0 34:0 35:0 36:1 37:0 38:1 39:0 40:0 41:0 42:1 43:0 44:0 45:0 46:0 47:0 48:1 49:0 50:0 51:1 52:0 53:1 54:0 55:0 56:0 57:1 58:0 59:0 60:0 61:0 62:0 63:0 64:1 65:0 66:0 67:0 68:1 69:0 70:0 71:0 72:1 73:0 74:0 75:1 76:0 77:1 78:0 79:0 80:0 81:0 82:0 83:1 84:0 
-1 1:1 2:0 3:0 4:0 5:0 6:0 7:0 8:1 9:0 10:0 11:0 12:1 13:0 14:0 15:0 16:1 17:0 18:0 19:1 20:0 21:0 22:0 23:1 24:0 25:1 26:0 27:0 28:0 29:1 30:0 31:0 32:0 33:1 34:0 35:0 36:0 37:1 38:0 39:0 40:0 41:0 42:0 43:0 44:1 45:0 46:0 47:1 48:0 49:0 50:1 51:0 52:0 53:0 54:0 55:1 56:0 57:0 58:1 59:0 60:0 61:0 62:0 63:0 64:1 65:0 66:1 67:0 68:0 69:1 70:0 71:0 72:0 73:0 74:1 75:0 76:0 77:1 78:0 79:0 80:0 81:0 82:0 83:0 84:1 
-1 1:0 2:0 3:1 4:0 5:1 6:0 7:0 8:0 9:0 10:0 11:0 12:1 13:0 14:0 15:0 16:1 17:0 18:0 19:0 20:1 21:0 22:0 23:1 24:0 25:0 26:0 27:1 28:0 29:1 30:0 31:0 32:0 33:1 34:0 35:0 36:0 37:1 38:0 39:0 40:0 41:1 42:0 43:0 44:0 45:0 46:0 47:0 48:1 49:0 50:0 51:1 52:0 53:0 54:1 55:0 56:0 57:0 58:0 59:1 60:0 61:0 62:1 63:0 64:0 65:0 66:0 67:0 68:1 69:0 70:1 71:0 72:0 73:1 74:0 75:0 76:0 77:0 78:1 79:0 80:0 81:1 82:0 83:0 84:0 
-1 1:1 2:0 3:0 4:0 5:0 6:0 7:0 8:1 9:1 10:0 11:0 12:0 13:1 14:0 15:0 16:0 17:0 18:1 19:0 20:0 21:0 22:0 23:0 24:1 25:0 26:0 27:0 28:1 29:0 30:0 31:0 32:1 33:0 34:0 35:1 36:0 37:1 38:0 39:0 40:0 41:0 42:0 43:0 44:1 45:0 46:0 47:0 48:1 49:0 50:0 51:0 52:1 53:0 54:0 55:1 56:0 57:0 58:0 59:1 60:0 61:1 62:0 63:0 64:0 65:1 66:0 67:0 68:0 69:1 70:0 71:0 72:0 73:1 74:0 75:0 76:0 77:0 78:0 79:0 80:1 81:0 82:0 83:1 84:0 
-1 1:0 2:0 3:1 4:0 5:1 6:0 7:0 8:0 9:1 10:0 11:0 12:0 13:1 14:0 15:0 16:0 17:1 18:0 19:0 20:0 21:0 22:0 23:0 24:1 25:1 26:0 27:0 28:0 29:1 30:0 31:0 32:0 33:0 34:1 35:0 36:0 37:0 38:0 39:0 40:1 41:0 42:0 43:0 44:1 45:0 46:0 47:0 48:1 49:0 50:0 51:1 52:0 53:1 54:0 55:0 56:0 57:0 58:0 59:0 60:1 61:0 62:0 63:0 64:1 65:0 66:0 67:0 68:1 69:0 70:0 71:1 72:0 73:0 74:0 75:1 76:0 77:1 78:0 79:0 80:0 81:1 82:0 83:0 84:0 
-1 1:0 2:0 3:0 4:1 5:0 6:0 7:0 8:1 9:0 10:0 11:0 12:1 13:0 14:1 15:0 16:0 17:0 18:0 19:0 20:1 21:0 22:0 23:0 24:1 25:0 26:0 27:0 28:1 29:0 30:0 31:0 32:1 33:0 34:1 35:0 36:0 37:0 38:1 39:0 40:0 41:0 42:1 43:0 44:0 45:0 46:1 47:0 48:0 49:0 50:0 51:0 52:1 53:0 54:1 55:0 56:0 57:0 58:0 59:0 60:1 61:0 62:0 63:1 64:0 65:0 66:0 67:0 68:1 69:0 70:1 71:0 72:0 73:0 74:0 75:0 76:1 77:0 78:0 79:0 80:1 81:0 82:1 83:0 84:0 
0.273127410745412 1:1 2:0 3:0 4:0 5:1 6:0 7:0 8:0 9:0 10:1 11:0 12:0 13:0 14:1 15:0 16:0 17:1 18:0 19:0 20:0 21:0 22:0 23:1 24:0 25:1 26:0 27:0 28:0 29:0 30:0 31:1 32:0 33:1 34:0 35:0 36:0 37:0 38:0 39:1 40:0 41:0 42:1 43:0 44:0 45:0 46:1 47:0 48:0 49:0 50:0 51:0 52:1 53:0 54:0 55:0 56:1 57:0 58:0 59:0 60:1 61:0 62:0 63:1 64:0 65:0 66:0 67:0 68:1 69:0 70:0 71:0 72:1 73:0 74:0 75:0 76:1 77:0 78:0 79:0 80:1 81:0 82:1 83:0 84:0 
1 1:1 2:0 3:0 4:0 5:1 6:0 7:0 8:0 9:0 10:0 11:1 12:0 13:0 14:1 15:0 16:0 17:0 18:0 19:0 20:1 21:0 22:0 23:1 24:0 25:1 26:0 27:0 28:0 29:1 30:0 31:0 32:0 33:1 34:0 35:0 36:0 37:0 38:1 39:0 40:0 41:0 42:1 43:0 44:0 45:1 46:0 47:0 48:0 49:0 50:0 51:1 52:0 53:1 54:0 55:0 56:0 57:0 58:0 59:1 60:0 61:1 62:0 63:0 64:0 65:0 66:0 67:1 68:0 69:0 70:1 71:0 72:0 73:0 74:1 75:0 76:0 77:0 78:0 79:0 80:1 81:0 82:0 83:0 84:1 
-0.9564552800515962 1:0 2:0 3:1 4:0 5:1 6:0 7:0 8:0 9:0 10:1 11:0 12:0 13:1 14:0 15:0 16:0 17:0 18:1 19:0 20:0 21:0 22:1 23:0 24:0 25:0 26:1 27:0 28:0 29:0 30:0 31:0 32:1 33:0 34:0 35:1 36:0 37:0 38:0 39:1 40:0 41:1 42:0 43:0 44:0 45:0 46:0 47:1 48:0 49:1 50:0 51:0 52:0 53:1 54:0 55:0 56:0 57:0 58:0 59:1 60:0 61:0 62:1 63:0 64:0 65:0 66:0 67:0 68:1 69:0 70:0 71:1 72:0 73:1 74:0 75:0 76:0 77:1 78:0 79:0 80:0 81:1 82:0 83:0 84:0 
0.600954760311094 1:0 2:0 3:1 4:0 5:1 6:0 7:0 8:0 9:0 10:0 11:0 12:1 13:0 14:0 15:0 16:1 17:0 18:0 19:1 20:0 21:0 22:0 23:1 24:0 25:0 26:1 27:0 28:0 29:0 30:0 31:0 32:1 33:0 34:0 35:1 36:0 37:1 38:0 39:0 40:0 41:0 42:1 43:0 44:0 45:1 46:0 47:0 48:0 49:0 50:0 51:0 52:1 53:0 54:0 55:1 56:0 57:1 58:0 59:0 60:0 61:0 62:1 63:0 64:0 65:1 66:0 67:0 68:0 69:0 70:1 71:0 72:0 73:0 74:1 75:0 76:0 77:0 78:1 79:0 80:0 81:0 82:0 83:0 84:1 
-1 1:0 2:0 3:1 4:0 5:0 6:0 7:1 8:0 9:0 10:0 11:0 12:1 13:0 14:0 15:1 16:0 17:0 18:1 19:0 20:0 21:1 22:0 23:0 24:0 25:0 26:0 27:1 28:0 29:0 30:1 31:0 32:0 33:0 34:0 35:0 36:1 37:0 38:1 39:0 40:0 41:0 42:0 43:1 44:0 45:0 46:0 47:0 48:1 49:0 50:0 51:1 52:0 53:0 54:1 55:0 56:0 57:0 58:0 59:1 60:0 61:0 62:0 63:1 64:0 65:0 66:1 67:0 68:0 69:0 70:0 71:1 72:0 73:0 74:0 75:1 76:0 77:1 78:0 79:0 80:0 81:0 82:0 83:0 84:1 
-1 1:0 2:1 3:0 4:0 5:0 6:1 7:0 8:0 9:0 10:0 11:1 12:0 13:1 14:0 15:0 16:0 17:0 18:0 19:1 20:0 21:1 22:0 23:0 24:0 25:0 26:0 27:0 28:1 29:0 30:0 31:1 32:0 33:0 34:1 35:0 36:0 37:0 38:0 39:0 40:1 41:0 42:0 43:1 44:0 45:0 46:0 47:1 48:0 49:0 50:0 51:0 52:1 53:0 54:0 55:1 56:0 57:0 58:1 59:0 60:0 61:1 62:0 63:0 64:0 65:0 66:0 67:1 68:0 69:0 70:1 71:0 72:0 73:0 74:0 75:0 76:1 77:0 78:1 79:0 80:0 81:0 82:0 83:1 84:0 
-1 1:0 2:1 3:0 4:0 5:0 6:0 7:1 8:0 9:1 10:0 11:0 12:0 13:1 14:0 15:0 16:0 17:0 18:0 19:1 20:0 21:1 22:0 23:0 24:0 25:0 26:0 27:0 28:1 29:0 30:0 31:1 32:0 33:0 34:0 35:1 36:0 37:0 38:1 39:0 40:0 41:0 42:1 43:0 44:0 45:0 46:0 47:1 48:0 49:1 50:0 51:0 52:0 53:0 54:0 55:1 56:0 57:1 58:0 59:0 60:0 61:0 62:0 63:0 64:1 65:0 66:0 67:1 68:0 69:0 70:1 71:0 72:0 73:0 74:0 75:0 76:1 77:0 78:0 79:1 80:0 81:0 82:0 83:1 84:0 
0.1961503712485 1:0 2:1 3:0 4:0 5:0 6:0 7:1 8:0 9:0 10:1 11:0 12:0 13:1 14:0 15:0 16:0 17:0 18:0 19:1 20:0 21:0 22:0 23:1 24:0 25:1 26:0 27:0 28:0 29:0 30:0 31:1 32:0 33:1 34:0 35:0 36:0 37:0 38:0 39:0 40:1 41:0 42:0 43:1 44:0 45:0 46:0 47:1 48:0 49:0 50:1 51:0 52:0 53:0 54:0 55:1 56:0 57:1 58:0 59:0 60:0 61:1 62:0 63:0 64:0 65:0 66:0 67:1 68:0 69:1 70:0 71:0 72:0 73:0 74:0 75:0 76:1 77:0 78:0 79:1 80:0 81:0 82:0 83:1 84:0 
-1 1:0 2:0 3:1 4:0 5:0 6:1 7:0 8:0 9:0 10:1 11:0 12:0 13:0 14:0 15:0 16:1 17:0 18:1 19:0 20:0 21:0 22:0 23:0 24:1 25:0 26:0 27:1 28:0 29:1 30:0 31:0 32:0 33:0 34:0 35:1 36:0 37:0 38:0 39:1 40:0 41:1 42:0 43:0 44:0 45:0 46:0 47:1 48:0 49:1 50:0 51:0 52:0 53:0 54:0 55:1 56:0 57:0 58:1 59:0 60:0 61:0 62:0 63:1 64:0 65:0 66:1 67:0 68:0 69:0 70:0 71:0 72:1 73:0 74:1 75:0 76:0 77:0 78:0 79:0 80:1 81:0 82:1 83:0 84:0 
1 1:0 2:0 3:1 4:0 5:0 6:0 7:0 8:1 9:1 10:0 11:0 12:0 13:0 14:0 15:1 16:0 17:1 18:0 19:0 20:0 21:0 22:0 23:1 24:0 25:0 26:0 27:1 28:0 29:0 30:1 31:0 32:0 33:0 34:1 35:0 36:0 37:0 38:0 39:0 40:1 41:0 42:1 43:0 44:0 45:0 46:0 47:0 48:1 49:0 50:0 51:1 52:0 53:1 54:0 55:0 56:0 57:0 58:0 59:1 60:0 61:0 62:0 63:1 64:0 65:1 66:0 67:0 68:0 69:0 70:0 71:1 72:0 73:1 74:0 75:0 76:0 77:0 78:0 79:1 80:0 81:0 82:1 83:0 84:0 
-0.8794648771054399 1:1 2:0 3:0 4:0 5:0 6:1 7:0 8:0 9:0 10:1 11:0 12:0 13:0 14:0 15:1 16:0 17:0 18:0 19:1 20:0 21:0 22:0 23:1 24:0 25:0 26:0 27:1 28:0 29:0 30:1 31:0 32:0 33:1 34:0 35:0 36:0 37:1 38:0 39:0 40:0 41:0 42:0 43:1 44:0 45:0 46:1 47:0 48:0 49:0 50:0 51:0 52:1 53:0 54:0 55:1 56:0 57:0 58:0 59:0 60:1 61:0 62:0 63:1 64:0 65:0 66:0 67:1 68:0 69:0 70:0 71:1 72:0 73:1 74:0 75:0 76:0 77:0 78:0 79:1 80:0 81:1 82:0 83:0 84:0 
-1 1:1 2:0 3:0 4:0 5:1 6:0 7:0 8:0 9:0 10:1 11:0 12:0 13:0 14:1 15:0 16:0 17:0 18:0 19:1 20:0 21:0 22:0 23:1 24:0 25:0 26:0 27:1 28:0 29:0 30:0 31:1 32:0 33:0 34:1 35:0 36:0 37:1 38:0 39:0 40:0 41:1 42:0 43:0 44:0 45:0 46:0 47:1 48:0 49:0 50:1 51:0 52:0 53:0 54:0 55:0 56:1 57:0 58:0 59:1 60:0 61:0 62:0 63:0 64:1 65:0 66:0 67:1 68:0 69:0 70:0 71:1 72:0 73:0 74:0 75:1 76:0 77:1 78:0 79:0 80:0 81:0 82:0 83:1 84:0 
-1 1:0 2:1 3:0 4:0 5:0 6:0 7:1 8:0 9:0 10:1 11:0 12:0 13:0 14:0 15:1 16:0 17:0 18:0 19:1 20:0 21:1 22:0 23:0 24:0 25:0 26:1 27:0 28:0 29:0 30:0 31:1 32:0 33:0 34:1 35:0 36:0 37:0 38:0 39:1 40:0 41:0 42:1 43:0 44:0 45:0 46:0 47:1 48:0 49:0 50:1 51:0 52:0 53:0 54:1 55:0 56:0 57:0 58:1 59:0 60:0 61:0 62:0 63:1 64:0 65:0 66:0 67:0 68:1 69:0 70:0 71:1 72:0 73:0 74:1 75:0 76:0 77:0 78:0 79:1 80:0 81:0 82:1 83:0 84:0 
-1 1:0 2:1 3:0 4:0 5:0 6:0 7:1 8:0 9:0 10:0 11:0 12:1 13:0 14:1 15:0 16:0 17:0 18:0 19:1 20:0 21:0 22:1 23:0 24:0 25:0 26:0 27:0 28:1 29:0 30:0 31:1 32:0 33:1 34:0 35:0 36:0 37:0 38:1 39:0 40:0 41:0 42:0 43:1 44:0 45:0 46:1 47:0 48:0 49:0 50:0 51:1 52:0 53:0 54:1 55:0 56:0 57:0 58:0 59:1 60:0 61:1 62:0 63:0 64:0 65:0 66:0 67:1 68:0 69:0 70:1 71:0 72:0 73:0 74:0 75:1 76:0 77:0 78:1 79:0 80:0 81:0 82:0 83:1 84:0 
-1 1:0 2:0 3:1 4:0 5:0 6:1 7:0 8:0 9:0 10:1 11:0 12:0 13:0 14:1 15:0 16:0 17:0 18:0 19:1 20:0 21:1 22:0 23:0 24:0 25:0 26:0 27:1 28:0 29:0 30:0 31:1 32:0 33:1 34:0 35:0 36:0 37:0 38:0 39:1 40:0 41:0 42:0 43:1 44:0 45:0 46:0 47:0 48:1 49:0 50:0 51:1 52:0 53:0 54:0 55:1 56:0 57:1 58:0 59:0 60:0 61:0 62:0 63:1 64:0 65:0 66:0 67:1 68:0 69:0 70:0 71:0 72:1 73:0 74:0 75:1 76:0 77:0 78:1 79:0 80:0 81:0 82:0 83:0 84:1 
-0.5212997361398815 1:0 2:0 3:1 4:0 5:0 6:1 7:0 8:0 9:1 10:0 11:0 12:0 13:1 14:0 15:0 16:0 17:1 18:0 19:0 20:0 21:0 22:0 23:1 24:0 25:0 26:1 27:0 28:0 29:1 30:0 31:0 32:0 33:0 34:0 35:1 36:0 37:0 38:1 39:0 40:0 41:0 42:0 43:1 44:0 45:0 46:0 47:1 48:0 49:1 50:0 51:0 52:0 53:0 54:0 55:1 56:0 57:1 58:0 59:0 60:0 61:0 62:0 63:0 64:1 65:0 66:0 67:1 68:0 69:0 70:1 71:0 72:0 73:0 74:0 75:1 76:0 77:0 78:0 79:1 80:0 81:0 82:1 83:0 84:0 
0.4805372633949172 1:0 2:0 3:0 4:1 5:0 6:0 7:0 8:1 9:0 10:1 11:0 12:0 13:1 14:0 15:0 16:0 17:0 18:0 19:0 20:1 21:1 22:0 23:0 24:0 25:0 26:0 27:0 28:1 29:0 30:0 31:1 32:0 33:0 34:0 35:0 36:1 37:1 38:0 39:0 40:0 41:0 42:0 43:1 44:0 45:0 46:0 47:0 48:1 49:0 50:1 51:0 52:0 53:1 54:0 55:0 56:0 57:1 58:0 59:0 60:0 61:0 62:0 63:1 64:0 65:0 66:1 67:0 68:0 69:0 70:0 71:0 72:1 73:1 74:0 75:0 76:0 77:0 78:0 79:0 80:1 81:1 82:0 83:0 84:0 
1 1:1 2:0 3:0 4:0 5:1 6:0 7:0 8:0 9:1 10:0 11:0 12:0 13:0 14:1 15:0 16:0 17:0 18:0 19:0 20:1 21:0 22:0 23:0 24:1 25:0 26:1 27:0 28:0 29:1 30:0 31:0 32:0 33:1 34:0 35:0 36:0 37:0 38:0 39:1 40:0 41:0 42:0 43:1 44:0 45:1 46:0 47:0 48:0 49:1 50:0 51:0 52:0 53:0 54:0 55:1 56:0 57:1 58:0 59:0 60:0 61:0 62:0 63:1 64:0 65:0 66:0 67:1 68:0 69:0 70:1 71:0 72:0 73:0 74:0 75:1 76:0 77:0 78:0 79:0 80:1 81:0 82:1 83:0 84:0 
1 1:1 2:0 3:0 4:0 5:1 6:0 7:0 8:0 9:0 10:1 11:0 12:0 13:0 14:1 15:0 16:0 17:0 18:0 19:0 20:1 21:0 22:0 23:1 24:0 25:0 26:1 27:0 28:0 29:1 30:0 31:0 32:0 33:1 34:0 35:0 36:0 37:0 38:0 39:0 40:1 41:0 42:0 43:1 44:0 45:0 46:0 47:1 48:0 49:1 50:0 51:0 52:0 53:0 54:1 55:0 56:0 57:0 58:1 59:0 60:0 61:0 62:1 63:0 64:0 65:1 66:0 67:0 68:0 69:1 70:0 71:0 72:0 73:1 74:0 75:0 76:0 77:1 78:0 79:0 80:0 81:0 82:1 83:0 84:0 
-1 1:0 2:0 3:0 4:1 5:1 6:0 7:0 8:0 9:0 10:1 11:0 12:0 13:1 14:0 15:0 16:0 17:1 18:0 19:0 20:0 21:0 22:0 23:1 24:0 25:0 26:0 27:0 28:1 29:0 30:0 31:0 32:1 33:0 34:0 35:1 36:0 37:0 38:0 39:1 40:0 41:0 42:0 43:0 44:1 45:1 46:0 47:0 48:0 49:0 50:0 51:0 52:1 53:0 54:1 55:0 56:0 57:0 58:1 59:0 60:0 61:0 62:1 63:0 64:0 65:0 66:1 67:0 68:0 69:1 70:0 71:0 72:0 73:0 74:0 75:0 76:1 77:1 78:0 79:0 80:0 81:0 82:0 83:0 84:1 
1 1:0 2:0 3:0 4:1 5:0 6:0 7:0 8:1 9:0 10:0 11:0 12:1 13:0 14:0 15:1 16:0 17:0 18:0 19:0 20:1 21:0 22:0 23:0 24:1 25:0 26:0 27:1 28:0 29:0 30:0 31:1 32:0 33:0 34:0 35:1 36:0 37:1 38:0 39:0 40:0 41:0 42:1 43:0 44:0 45:1 46:0 47:0 48:0 49:0 50:0 51:1 52:0 53:0 54:1 55:0 56:0 57:0 58:1 59:0 60:0 61:0 62:0 63:0 64:1 65:1 66:0 67:0 68:0 69:1 70:0 71:0 72:0 73:0 74:1 75:0 76:0 77:0 78:0 79:0 80:1 81:0 82:1 83:0 84:0 
1 1:0 2:1 3:0 4:0 5:1 6:0 7:0 8:0 9:0 10:1 11:0 12:0 13:0 14:0 15:0 16:1 17:1 18:0 19:0 20:0 21:0 22:0 23:0 24:1 25:0 26:1 27:0 28:0 29:0 30:0 31:0 32:1 33:1 34:0 35:0 36:0 37:0 38:0 39:0 40:1 41:0 42:0 43:0 44:1 45:1 46:0 47:0 48:0 49:0 50:0 51:0 52:1 53:1 54:0 55:0 56:0 57:1 58:0 59:0 60:0 61:0 62:1 63:0 64:0 65:0 66:1 67:0 68:0 69:0 70:0 71:0 72:1 73:0 74:0 75:1 76:0 77:0 78:1 79:0 80:0 81:0 82:1 83:0 84:0 
0.05128737152192232 1:0 2:0 3:1 4:0 5:1 6:0 7:0 8:0 9:0 10:0 11:1 12:0 13:0 14:0 15:1 16:0 17:1 18:0 19:0 20:0 21:0 22:0 23:0 24:1 25:0 26:0 27:0 28:1 29:0 30:0 31:1 32:0 33:0 34:0 35:0 36:1 37:1 38:0 39:0 40:0 41:0 42:0 43:0 44:1 45:0 46:0 47:0 48:1 49:0 50:0 51:1 52:0 53:0 54:0 55:0 56:1 57:0 58:0 59:0 60:1 61:0 62:0 63:0 64:1 65:0 66:1 67:0 68:0 69:0 70:0 71:0 72:1 73:1 74:0 75:0 76:0 77:0 78:0 79:0 80:1 81:0 82:0 83:1 84:0 
1 1:0 2:0 3:1 4:0 5:0 6:0 7:1 8:0 9:0 10:1 11:0 12:0 13:0 14:0 15:0 16:1 17:1 18:0 19:0 20:0 21:0 22:0 23:1 24:0 25:0 26:0 27:1 28:0 29:1 30:0 31:0 32:0 33:0 34:1 35:0 36:0 37:0 38:0 39:0 40:1 41:0 42:0 43:1 44:0 45:1 46:0 47:0 48:0 49:0 50:0 51:0 52:1 53:0 54:0 55:1 56:0 57:1 58:0 59:0 60:0 61:0 62:1 63:0 64:0 65:0 66:1 67:0 68:0 69:0 70:0 71:0 72:1 73:0 74:0 75:1 76:0 77:0 78:0 79:1 80:0 81:0 82:0 83:1 84:0 
-0.04053920562451337 1:0 2:1 3:0 4:0 5:1 6:0 7:0 8:0 9:0 10:0 11:0 12:1 13:0 14:0 15:1 16:0 17:0 18:1 19:0 20:0 21:1 22:0 23:0 24:0 25:0 26:0 27:1 28:0 29:0 30:1 31:0 32:0 33:1 34:0 35:0 36:0 37:1 38:0 39:0 40:0 41:0 42:0 43:0 44:1 45:0 46:0 47:1 48:0 49:0 50:0 51:1 52:0 53:0 54:1 55:0 56:0 57:1 58:0 59:0 60:0 61:0 62:0 63:1 64:0 65:1 66:0 67:0 68:0 69:1 70:0 71:0 72:0 73:0 74:0 75:1 76:0 77:1 78:0 79:0 80:0 81:1 82:0 83:0 84:0 
-0.5303064131702723 1:0 2:0 3:1 4:0 5:0 6:1 7:0 8:0 9:0 10:0 11:0 12:1 13:0 14:1 15:0 16:0 17:1 18:0 19:0 20:0 21:0 22:1 23:0 24:0 25:0 26:1 27:0 28:0 29:0 30:0 31:1 32:0 33:0 34:1 35:0 36:0 37:0 38:1 39:0 40:0 41:0 42:0 43:0 44:1 45:0 46:1 47:0 48:0 49:0 50:0 51:0 52:1 53:0 54:0 55:1 56:0 57:1 58:0 59:0 60:0 61:1 62:0 63:0 64:0 65:1 66:0 67:0 68:0 69:0 70:0 71:1 72:0 73:0 74:0 75:0 76:1 77:0 78:0 79:0 80:1 81:0 82:1 83:0 84:0 
1 1:0 2:1 3:0 4:0 5:1 6:0 7:0 8:0 9:0 10:1 11:0 12:0 13:0 14:0 15:0 16:1 17:0 18:0 19:1 20:0 21:1 22:0 23:0 24:0 25:0 26:0 27:1 28:0 29:1 30:0 31:0 32:0 33:0 34:1 35:0 36:0 37:0 38:0 39:0 40:1 41:0 42:0 43:0 44:1 45:0 46:0 47:1 48:0 49:0 50:0 51:1 52:0 53:1 54:0 55:0 56:0 57:0 58:0 59:1 60:0 61:0 62:0 63:0 64:1 65:0 66:0 67:0 68:1 69:0 70:0 71:1 72:0 73:0 74:0 75:1 76:0 77:1 78:0 79:0 80:0 81:0 82:0 83:1 84:0 
0.6587056910859396 1:0 2:0 3:1 4:0 5:1 6:0 7:0 8:0 9:0 10:1 11:0 12:0 13:1 14:0 15:0 16:0 17:0 18:1 19:0 20:0 21:0 22:0 23:0 24:1 25:0 26:0 27:1 28:0 29:1 30:0 31:0 32:0 33:0 34:0 35:1 36:0 37:1 38:0 39:0 40:0 41:0 42:1 43:0 44:0 45:0 46:0 47:0 48:1 49:0 50:0 51:0 52:1 53:0 54:0 55:1 56:0 57:0 58:0 59:1 60:0 61:1 62:0 63:0 64:0 65:0 66:0 67:1 68:0 69:0 70:0 71:0 72:1 73:0 74:0 75:0 76:1 77:0 78:0 79:1 80:0 81:0 82:0 83:1 84:0 
0.2006823376280213 1:0 2:0 3:1 4:0 5:0 6:1 7:0 8:0 9:0 10:0 11:0 12:1 13:0 14:1 15:0 16:0 17:0 18:1 19:0 20:0 21:0 22:1 23:0 24:0 25:0 26:0 27:0 28:1 29:0 30:0 31:1 32:0 33:1 34:0 35:0 36:0 37:1 38:0 39:0 40:0 41:0 42:1 43:0 44:0 45:0 46:0 47:0 48:1 49:0 50:0 51:0 52:1 53:0 54:0 55:0 56:1 57:0 58:0 59:1 60:0 61:0 62:0 63:1 64:0 65:0 66:0 67:1 68:0 69:0 70:0 71:0 72:1 73:0 74:1 75:0 76:0 77:0 78:1 79:0 80:0 81:0 82:1 83:0 84:0 
1 1:0 2:0 3:0 4:1 5:0 6:0 7:0 8:1 9:0 10:0 11:1 12:0 13:0 14:0 15:1 16:0 17:0 18:0 19:1 20:0 21:0 22:0 23:0 24:1 25:0 26:0 27:1 28:0 29:1 30:0 31:0 32:0 33:0 34:1 35:0 36:0 37:0 38:1 39:0 40:0 41:0 42:0 43:0 44:1 45:0 46:0 47:1 48:0 49:1 50:0 51:0 52:0 53:0 54:0 55:0 56:1 57:1 58:0 59:0 60:0 61:0 62:0 63:1 64:0 65:0 66:1 67:0 68:0 69:0 70:0 71:0 72:1 73:0 74:1 75:0 76:0 77:0 78:1 79:0 80:0 81:0 82:1 83:0 84:0 
1 1:0 2:0 3:0 4:1 5:0 6:0 7:0 8:1 9:0 10:0 11:1 12:0 13:0 14:1 15:0 16:0 17:0 18:0 19:0 20:1 21:0 22:1 23:0 24:0 25:0 26:0 27:0 28:1 29:0 30:0 31:0 32:1 33:0 34:0 35:0 36:1 37:0 38:1 39:0 40:0 41:0 42:0 43:0 44:1 45:0 46:0 47:0 48:1 49:0 50:0 51:1 52:0 53:0 54:0 55:1 56:0 57:0 58:0 59:1 60:0 61:0 62:0 63:0 64:1 65:0 66:0 67:1 68:0 69:1 70:0 71:0 72:0 73:0 74:1 75:0 76:0 77:0 78:1 79:0 80:0 81:0 82:0 83:0 84:1 
1 1:0 2:1 3:0 4:0 5:1 6:0 7:0 8:0 9:0 10:1 11:0 12:0 13:0 14:0 15:0 16:1 17:0 18:0 19:1 20:0 21:1 22:0 23:0 24:0 25:0 26:1 27:0 28:0 29:1 30:0 31:0 32:0 33:0 34:1 35:0 36:0 37:0 38:0 39:0 40:1 41:1 42:0 43:0 44:0 45:0 46:1 47:0 48:0 49:0 50:0 51:1 52:0 53:0 54:0 55:0 56:1 57:0 58:0 59:0 60:1 61:0 62:0 63:0 64:1 65:0 66:1 67:0 68:0 69:0 70:0 71:0 72:1 73:0 74:0 75:1 76:0 77:0 78:1 79:0 80:0 81:0 82:0 83:0 84:1 
1 1:0 2:0 3:0 4:1 5:0 6:0 7:0 8:1 9:0 10:1 11:0 12:0 13:0 14:1 15:0 16:0 17:0 18:1 19:0 20:0 21:0 22:1 23:0 24:0 25:0 26:0 27:0 28:1 29:0 30:1 31:0 32:0 33:0 34:0 35:0 36:1 37:0 38:0 39:1 40:0 41:0 42:0 43:0 44:1 45:0 46:1 47:0 48:0 49:0 50:0 51:0 52:1 53:0 54:0 55:0 56:1 57:0 58:1 59:0 60:0 61:1 62:0 63:0 64:0 65:0 66:1 67:0 68:0 69:0 70:0 71:0 72:1 73:0 74:1 75:0 76:0 77:0 78:0 79:0 80:1 81:0 82:0 83:1 84:0 
0.9750463020694465 1:0 2:1 3:0 4:0 5:1 6:0 7:0 8:0 9:0 10:0 11:1 12:0 13:1 14:0 15:0 16:0 17:0 18:0 19:1 20:0 21:1 22:0 23:0 24:0 25:0 26:0 27:1 28:0 29:0 30:1 31:0 32:0 33:0 34:1 35:0 36:0 37:0 38:0 39:0 40:1 41:0 42:0 43:0 44:1 45:0 46:0 47:0 48:1 49:0 50:0 51:1 52:0 53:0 54:0 55:0 56:1 57:0 58:0 59:0 60:1 61:0 62:0 63:0 64:1 65:0 66:0 67:0 68:1 69:0 70:1 71:0 72:0 73:0 74:1 75:0 76:0 77:0 78:0 79:0 80:1 81:0 82:0 83:0 84:1 
0.9476831588452556 1:0 2:0 3:1 4:0 5:0 6:1 7:0 8:0 9:0 10:0 11:0 12:1 13:0 14:1 15:0 16:0 17:0 18:0 19:1 20:0 21:0 22:0 23:0 24:1 25:0 26:0 27:1 28:0 29:0 30:1 31:0 32:0 33:0 34:0 35:1 36:0 37:0 38:0 39:1 40:0 41:0 42:1 43:0 44:0 45:0 46:0 47:1 48:0 49:0 50:0 51:1 52:0 53:1 54:0 55:0 56:0 57:0 58:0 59:0 60:1 61:1 62:0 63:0 64:0 65:0 66:0 67:1 68:0 69:1 70:0 71:0 72:0 73:0 74:0 75:1 76:0 77:1 78:0 79:0 80:0 81:1 82:0 83:0 84:0 
1 1:0 2:1 3:0 4:0 5:0 6:0 7:0 8:1 9:0 10:0 11:1 12:0 13:0 14:0 15:1 16:0 17:0 18:0 19:0 20:1 21:0 22:0 23:1 24:0 25:0 26:1 27:0 28:0 29:1 30:0 31:0 32:0 33:0 34:0 35:1 36:0 37:0 38:1 39:0 40:0 41:0 42:0 43:0 44:1 45:0 46:1 47:0 48:0 49:0 50:0 51:1 52:0 53:0 54:0 55:0 56:1 57:0 58:0 59:1 60:0 61:0 62:1 63:0 64:0 65:0 66:0 67:1 68:0 69:0 70:0 71:1 72:0 73:0 74:1 75:0 76:0 77:0 78:0 79:1 80:0 81:0 82:0 83:1 84:0 
0.9866805283321151 1:1 2:0 3:0 4:0 5:0 6:0 7:1 8:0 9:1 10:0 11:0 12:0 13:0 14:0 15:0 16:1 17:0 18:0 19:1 20:0 21:0 22:0 23:1 24:0 25:0 26:1 27:0 28:0 29:0 30:0 31:1 32:0 33:1 34:0 35:0 36:0 37:1 38:0 39:0 40:0 41:0 42:0 43:1 44:0 45:1 46:0 47:0 48:0 49:0 50:0 51:0 52:1 53:0 54:0 55:1 56:0 57:0 58:0 59:1 60:0 61:0 62:1 63:0 64:0 65:0 66:1 67:0 68:0 69:0 70:0 71:1 72:0 73:1 74:0 75:0 76:0 77:0 78:0 79:1 80:0 81:1 82:0 83:0 84:0 
1 1:1 2:0 3:0 4:0 5:0 6:0 7:1 8:0 9:1 10:0 11:0 12:0 13:1 14:0 15:0 16:0 17:0 18:0 19:1 20:0 21:0 22:0 23:1 24:0 25:0 26:1 27:0 28:0 29:0 30:1 31:0 32:0 33:0 34:0 35:1 36:0 37:1 38:0 39:0 40:0 41:0 42:1 43:0 44:0 45:0 46:0 47:1 48:0 49:1 50:0 51:0 52:0 53:0 54:0 55:1 56:0 57:1 58:0 59:0 60:0 61:1 62:0 63:0 64:0 65:0 66:0 67:1 68:0 69:0 70:0 71:1 72:0 73:0 74:1 75:0 76:0 77:0 78:0 79:1 80:0 81:0 82:1 83:0 84:0 
-1 1:0 2:1 3:0 4:0 5:0 6:1 7:0 8:0 9:1 10:0 11:0 12:0 13:0 14:0 15:1 16:0 17:0 18:0 19:1 20:0 21:0 22:0 23:1 24:0 25:0 26:1 27:0 28:0 29:0 30:0 31:1 32:0 33:0 34:0 35:1 36:0 37:1 38:0 39:0 40:0 41:0 42:0 43:1 44:0 45:1 46:0 47:0 48:0 49:1 50:0 51:0 52:0 53:0 54:0 55:1 56:0 57:0 58:0 59:1 60:0 61:0 62:1 63:0 64:0 65:0 66:1 67:0 68:0 69:0 70:0 71:1 72:0 73:1 74:0 75:0 76:0 77:0 78:1 79:0 80:0 81:0 82:0 83:1 84:0 
1 1:0 2:0 3:1 4:0 5:0 6:1 7:0 8:0 9:0 10:1 11:0 12:0 13:0 14:1 15:0 16:0 17:0 18:1 19:0 20:0 21:1 22:0 23:0 24:0 25:0 26:0 27:1 28:0 29:0 30:0 31:1 32:0 33:0 34:0 35:1 36:0 37:0 38:1 39:0 40:0 41:0 42:0 43:1 44:0 45:0 46:0 47:1 48:0 49:1 50:0 51:0 52:0 53:0 54:0 55:1 56:0 57:1 58:0 59:0 60:0 61:1 62:0 63:0 64:0 65:0 66:0 67:1 68:0 69:0 70:0 71:1 72:0 73:0 74:1 75:0 76:0 77:0 78:1 79:0 80:0 81:0 82:0 83:1 84:0 
1 1:0 2:0 3:1 4:0 5:0 6:1 7:0 8:0 9:0 10:0 11:1 12:0 13:0 14:0 15:1 16:0 17:0 18:0 19:1 20:0 21:0 22:1 23:0 24:0 25:0 26:0 27:1 28:0 29:0 30:0 31:1 32:0 33:0 34:1 35:0 36:0 37:0 38:0 39:1 40:0 41:0 42:1 43:0 44:0 45:0 46:1 47:0 48:0 49:0 50:0 51:1 52:0 53:1 54:0 55:0 56:0 57:0 58:0 59:1 60:0 61:0 62:1 63:0 64:0 65:0 66:1 67:0 68:0 69:0 70:1 71:0 72:0 73:0 74:1 75:0 76:0 77:0 78:0 79:1 80:0 81:0 82:1 83:0 84:0 
1 1:1 2:0 3:0 4:0 5:0 6:0 7:0 8:1 9:0 10:1 11:0 12:0 13:1 14:0 15:0 16:0 17:1 18:0 19:0 20:0 21:0 22:0 23:1 24:0 25:1 26:0 27:0 28:0 29:0 30:1 31:0 32:0 33:0 34:0 35:1 36:0 37:0 38:1 39:0 40:0 41:1 42:0 43:0 44:0 45:0 46:0 47:1 48:0 49:0 50:0 51:1 52:0 53:0 54:0 55:0 56:1 57:1 58:0 59:0 60:0 61:0 62:0 63:1 64:0 65:1 66:0 67:0 68:0 69:0 70:0 71:1 72:0 73:0 74:0 75:1 76:0 77:0 78:1 79:0 80:0 81:0 82:1 83:0 84:0 
0.843997305451741 1:0 2:0 3:1 4:0 5:1 6:0 7:0 8:0 9:0 10:0 11:0 12:1 13:0 14:0 15:1 16:0 17:0 18:0 19:1 20:0 21:1 22:0 23:0 24:0 25:0 26:1 27:0 28:0 29:1 30:0 31:0 32:0 33:1 34:0 35:0 36:0 37:0 38:0 39:0 40:1 41:1 42:0 43:0 44:0 45:0 46:0 47:0 48:1 49:0 50:0 51:1 52:0 53:0 54:1 55:0 56:0 57:0 58:0 59:0 60:1 61:0 62:0 63:1 64:0 65:1 66:0 67:0 68:0 69:0 70:0 71:0 72:1 73:0 74:1 75:0 76:0 77:0 78:1 79:0 80:0 81:1 82:0 83:0 84:0 
1 1:0 2:0 3:1 4:0 5:0 6:0 7:1 8:0 9:0 10:0 11:1 12:0 13:0 14:0 15:1 16:0 17:0 18:1 19:0 20:0 21:1 22:0 23:0 24:0 25:1 26:0 27:0 28:0 29:0 30:0 31:1 32:0 33:0 34:1 35:0 36:0 37:0 38:0 39:0 40:1 41:0 42:0 43:1 44:0 45:0 46:0 47:0 48:1 49:0 50:0 51:1 52:0 53:0 54:0 55:1 56:0 57:0 58:0 59:1 60:0 61:1 62:0 63:0 64:0 65:0 66:0 67:1 68:0 69:1 70:0 71:0 72:0 73:0 74:0 75:0 76:1 77:0 78:0 79:1 80:0 81:0 82:0 83:1 84:0 
-0.1832509509075765 1:0 2:0 3:0 4:1 5:0 6:0 7:0 8:1 9:0 10:1 11:0 12:0 13:0 14:0 15:0 16:1 17:0 18:0 19:1 20:0 21:0 22:1 23:0 24:0 25:0 26:0 27:0 28:1 29:0 30:0 31:1 32:0 33:0 34:1 35:0 36:0 37:0 38:1 39:0 40:0 41:0 42:1 43:0 44:0 45:0 46:0 47:1 48:0 49:0 50:0 51:0 52:1 53:0 54:1 55:0 56:0 57:1 58:0 59:0 60:0 61:0 62:0 63:0 64:1 65:0 66:1 67:0 68:0 69:0 70:1 71:0 72:0 73:1 74:0 75:0 76:0 77:0 78:1 79:0 80:0 81:0 82:0 83:1 84:0 
-1 1:0 2:0 3:0 4:1 5:0 6:0 7:0 8:1 9:0 10:0 11:0 12:1 13:0 14:1 15:0 16:0 17:0 18:0 19:0 20:1 21:0 22:0 23:1 24:0 25:0 26:1 27:0 28:0 29:0 30:0 31:0 32:1 33:0 34:0 35:1 36:0 37:0 38:1 39:0 40:0 41:0 42:1 43:0 44:0 45:0 46:1 47:0 48:0 49:0 50:0 51:1 52:0 53:0 54:0 55:0 56:1 57:0 58:1 59:0 60:0 61:1 62:0 63:0 64:0 65:0 66:0 67:0 68:1 69:0 70:1 71:0 72:0 73:0 74:1 75:0 76:0 77:1 78:0 79:0 80:0 81:0 82:1 83:0 84:0 
1 1:0 2:0 3:1 4:0 5:0 6:0 7:1 8:0 9:1 10:0 11:0 12:0 13:0 14:1 15:0 16:0 17:0 18:0 19:1 20:0 21:0 22:1 23:0 24:0 25:1 26:0 27:0 28:0 29:0 30:0 31:1 32:0 33:0 34:0 35:0 36:1 37:0 38:0 39:1 40:0 41:0 42:0 43:1 44:0 45:1 46:0 47:0 48:0 49:0 50:0 51:1 52:0 53:0 54:1 55:0 56:0 57:0 58:0 59:0 60:1 61:0 62:0 63:1 64:0 65:0 66:0 67:1 68:0 69:0 70:1 71:0 72:0 73:0 74:0 75:1 76:0 77:0 78:0 79:1 80:0 81:1 82:0 83:0 84:0 
0.6174266584732917 1:0 2:0 3:0 4:1 5:0 6:0 7:1 8:0 9:0 10:0 11:1 12:0 13:1 14:0 15:0 16:0 17:0 18:1 19:0 20:0 21:0 22:0 23:1 24:0 25:0 26:1 27:0 28:0 29:1 30:0 31:0 32:0 33:0 34:0 35:1 36:0 37:0 38:0 39:0 40:1 41:0 42:0 43:1 44:0 45:0 46:0 47:1 48:0 49:1 50:0 51:0 52:0 53:0 54:0 55:1 56:0 57:0 58:1 59:0 60:0 61:0 62:0 63:0 64:1 65:0 66:0 67:1 68:0 69:0 70:0 71:1 72:0 73:0 74:1 75:0 76:0 77:0 78:0 79:1 80:0 81:0 82:0 83:1 84:0 
1 1:0 2:0 3:0 4:1 5:0 6:0 7:1 8:0 9:0 10:0 11:0 12:1 13:0 14:1 15:0 16:0 17:0 18:0 19:1 20:0 21:0 22:0 23:0 24:1 25:0 26:0 27:1 28:0 29:0 30:1 31:0 32:0 33:1 34:0 35:0 36:0 37:0 38:0 39:1 40:0 41:1 42:0 43:0 44:0 45:0 46:1 47:0 48:0 49:1 50:0 51:0 52:0 53:1 54:0 55:0 56:0 57:0 58:0 59:1 60:0 61:0 62:1 63:0 64:0 65:1 66:0 67:0 68:0 69:1 70:0 71:0 72:0 73:1 74:0 75:0 76:0 77:0 78:0 79:1 80:0 81:0 82:1 83:0 84:0 
1 1:1 2:0 3:0 4:0 5:0 6:0 7:1 8:0 9:0 10:1 11:0 12:0 13:0 14:0 15:1 16:0 17:0 18:0 19:1 20:0 21:0 22:1 23:0 24:0 25:0 26:0 27:1 28:0 29:0 30:0 31:1 32:0 33:1 34:0 35:0 36:0 37:1 38:0 39:0 40:0 41:0 42:0 43:1 44:0 45:0 46:0 47:0 48:1 49:0 50:0 51:0 52:1 53:0 54:0 55:0 56:1 57:0 58:0 59:0 60:1 61:0 62:0 63:1 64:0 65:1 66:0 67:0 68:0 69:1 70:0 71:0 72:0 73:0 74:0 75:1 76:0 77:1 78:0 79:0 80:0 81:0 82:1 83:0 84:0 
-0.07603656421666143 1:0 2:0 3:0 4:1 5:0 6:1 7:0 8:0 9:0 10:0 11:0 12:1 13:1 14:0 15:0 16:0 17:0 18:1 19:0 20:0 21:1 22:0 23:0 24:0 25:0 26:0 27:0 28:1 29:0 30:1 31:0 32:0 33:0 34:1 35:0 36:0 37:0 38:0 39:1 40:0 41:0 42:1 43:0 44:0 45:0 46:0 47:0 48:1 49:0 50:0 51:1 52:0 53:1 54:0 55:0 56:0 57:0 58:0 59:1 60:0 61:1 62:0 63:0 64:0 65:0 66:0 67:1 68:0 69:0 70:0 71:1 72:0 73:0 74:1 75:0 76:0 77:1 78:0 79:0 80:0 81:0 82:0 83:1 84:0 
-1 1:0 2:1 3:0 4:0 5:0 6:0 7:0 8:1 9:1 10:0 11:0 12:0 13:0 14:1 15:0 16:0 17:1 18:0 19:0 20:0 21:0 22:1 23:0 24:0 25:0 26:0 27:1 28:0 29:0 30:0 31:1 32:0 33:1 34:0 35:0 36:0 37:0 38:0 39:1 40:0 41:0 42:1 43:0 44:0 45:0 46:1 47:0 48:0 49:1 50:0 51:0 52:0 53:0 54:0 55:1 56:0 57:0 58:0 59:1 60:0 61:1 62:0 63:0 64:0 65:0 66:0 67:1 68:0 69:1 70:0 71:0 72:0 73:0 74:1 75:0 76:0 77:0 78:0 79:0 80:1 81:0 82:1 83:0 84:0 
-1 1:0 2:0 3:1 4:0 5:0 6:1 7:0 8:0 9:0 10:1 11:0 12:0 13:0 14:0 15:1 16:0 17:1 18:0 19:0 20:0 21:1 22:0 23:0 24:0 25:1 26:0 27:0 28:0 29:0 30:1 31:0 32:0 33:0 34:0 35:0 36:1 37:0 38:1 39:0 40:0 41:0 42:0 43:0 44:1 45:0 46:0 47:1 48:0 49:0 50:0 51:0 52:1 53:0 54:1 55:0 56:0 57:0 58:0 59:0 60:1 61:1 62:0 63:0 64:0 65:0 66:1 67:0 68:0 69:1 70:0 71:0 72:0 73:0 74:1 75:0 76:0 77:0 78:0 79:1 80:0 81:0 82:0 83:1 84:0 
-1 1:1 2:0 3:0 4:0 5:0 6:0 7:0 8:1 9:0 10:1 11:0 12:0 13:0 14:1 15:0 16:0 17:0 18:1 19:0 20:0 21:0 22:0 23:1 24:0 25:0 26:1 27:0 28:0 29:0 30:1 31:0 32:0 33:1 34:0 35:0 36:0 37:1 38:0 39:0 40:0 41:0 42:0 43:1 44:0 45:1 46:0 47:0 48:0 49:0 50:1 51:0 52:0 53:1 54:0 55:0 56:0 57:0 58:1 59:0 60:0 61:0 62:1 63:0 64:0 65:0 66:0 67:0 68:1 69:0 70:0 71:0 72:1 73:0 74:0 75:0 76:1 77:0 78:0 79:1 80:0 81:1 82:0 83:0 84:0 
-1 1:0 2:1 3:0 4:0 5:0 6:1 7:0 8:0 9:1 10:0 11:0 12:0 13:0 14:0 15:1 16:0 17:0 18:1 19:0 20:0 21:1 22:0 23:0 24:0 25:1 26:0 27:0 28:0 29:0 30:1 31:0 32:0 33:0 34:1 35:0 36:0 37:1 38:0 39:0 40:0 41:0 42:1 43:0 44:0 45:0 46:1 47:0 48:0 49:0 50:1 51:0 52:0 53:1 54:0 55:0 56:0 57:0 58:1 59:0 60:0 61:0 62:1 63:0 64:0 65:0 66:0 67:0 68:1 69:0 70:0 71:1 72:0 73:0 74:0 75:1 76:0 77:0 78:1 79:0 80:0 81:0 82:1 83:0 84:0 
-1 1:0 2:1 3:0 4:0 5:0 6:1 7:0 8:0 9:0 10:0 11:1 12:0 13:0 14:0 15:1 16:0 17:0 18:0 19:1 20:0 21:0 22:0 23:1 24:0 25:1 26:0 27:0 28:0 29:0 30:0 31:1 32:0 33:0 34:1 35:0 36:0 37:0 38:0 39:0 40:1 41:0 42:0 43:1 44:0 45:0 46:0 47:1 48:0 49:0 50:0 51:1 52:0 53:0 54:1 55:0 56:0 57:0 58:1 59:0 60:0 61:1 62:0 63:0 64:0 65:0 66:0 67:1 68:0 69:0 70:1 71:0 72:0 73:0 74:1 75:0 76:0 77:0 78:1 79:0 80:0 81:0 82:1 83:0 84:0 
-1 1:0 2:1 3:0 4:0 5:0 6:1 7:0 8:0 9:1 10:0 11:0 12:0 13:0 14:0 15:1 16:0 17:0 18:1 19:0 20:0 21:0 22:0 23:0 24:1 25:0 26:1 27:0 28:0 29:0 30:0 31:0 32:1 33:0 34:1 35:0 36:0 37:0 38:0 39:0 40:1 41:1 42:0 43:0 44:0 45:1 46:0 47:0 48:0 49:1 50:0 51:0 52:0 53:1 54:0 55:0 56:0 57:0 58:1 59:0 60:0 61:0 62:1 63:0 64:0 65:0 66:0 67:0 68:1 69:0 70:1 71:0 72:0 73:0 74:0 75:1 76:0 77:0 78:1 79:0 80:0 81:0 82:0 83:0 84:1 
-1 1:0 2:0 3:1 4:0 5:0 6:1 7:0 8:0 9:0 10:1 11:0 12:0 13:0 14:0 15:0 16:1 17:0 18:0 19:1 20:0 21:0 22:0 23:1 24:0 25:0 26:1 27:0 28:0 29:0 30:0 31:0 32:1 33:0 34:0 35:1 36:0 37:1 38:0 39:0 40:0 41:0 42:0 43:1 44:0 45:0 46:0 47:1 48:0 49:0 50:0 51:0 52:1 53:1 54:0 55:0 56:0 57:0 58:1 59:0 60:0 61:1 62:0 63:0 64:0 65:0 66:0 67:1 68:0 69:1 70:0 71:0 72:0 73:0 74:0 75:1 76:0 77:0 78:0 79:0 80:1 81:0 82:0 83:1 84:0 
-1 1:1 2:0 3:0 4:0 5:0 6:0 7:0 8:1 9:0 10:1 11:0 12:0 13:0 14:0 15:1 16:0 17:1 18:0 19:0 20:0 21:0 22:0 23:1 24:0 25:0 26:1 27:0 28:0 29:0 30:0 31:1 32:0 33:0 34:1 35:0 36:0 37:0 38:0 39:0 40:1 41:0 42:1 43:0 44:0 45:0 46:1 47:0 48:0 49:1 50:0 51:0 52:0 53:1 54:0 55:0 56:0 57:0 58:1 59:0 60:0 61:1 62:0 63:0 64:0 65:0 66:1 67:0 68:0 69:0 70:0 71:0 72:1 73:0 74:1 75:0 76:0 77:0 78:0 79:1 80:0 81:0 82:1 83:0 84:0 
-1 1:0 2:1 3:0 4:0 5:1 6:0 7:0 8:0 9:1 10:0 11:0 12:0 13:0 14:1 15:0 16:0 17:0 18:1 19:0 20:0 21:0 22:1 23:0 24:0 25:0 26:1 27:0 28:0 29:1 30:0 31:0 32:0 33:0 34:0 35:1 36:0 37:0 38:1 39:0 40:0 41:1 42:0 43:0 44:0 45:1 46:0 47:0 48:0 49:1 50:0 51:0 52:0 53:0 54:1 55:0 56:0 57:1 58:0 59:0 60:0 61:0 62:1 63:0 64:0 65:1 66:0 67:0 68:0 69:0 70:0 71:0 72:1 73:0 74:0 75:0 76:1 77:1 78:0 79:0 80:0 81:0 82:0 83:0 84:1 
-1 1:0 2:1 3:0 4:0 5:0 6:1 7:0 8:0 9:0 10:0 11:0 12:1 13:0 14:0 15:1 16:0 17:0 18:0 19:1 20:0 21:0 22:0 23:0 24:1 25:0 26:0 27:1 28:0 29:0 30:0 31:1 32:0 33:0 34:0 35:1 36:0 37:1 38:0 39:0 40:0 41:0 42:1 43:0 44:0 45:0 46:1 47:0 48:0 49:1 50:0 51:0 52:0 53:0 54:0 55:0 56:1 57:0 58:1 59:0 60:0 61:0 62:0 63:1 64:0 65:0 66:1 67:0 68:0 69:0 70:0 71:0 72:1 73:0 74:1 75:0 76:0 77:1 78:0 79:0 80:0 81:1 82:0 83:0 84:0 
-1 1:1 2:0 3:0 4:0 5:1 6:0 7:0 8:0 9:1 10:0 11:0 12:0 13:1 14:0 15:0 16:0 17:0 18:1 19:0 20:0 21:0 22:1 23:0 24:0 25:0 26:0 27:1 28:0 29:0 30:1 31:0 32:0 33:0 34:1 35:0 36:0 37:0 38:0 39:0 40:1 41:0 42:1 43:0 44:0 45:1 46:0 47:0 48:0 49:0 50:0 51:1 52:0 53:0 54:1 55:0 56:0 57:0 58:0 59:0 60:1 61:0 62:1 63:0 64:0 65:0 66:1 67:0 68:0 69:1 70:0 71:0 72:0 73:0 74:0 75:1 76:0 77:0 78:1 79:0 80:0 81:1 82:0 83:0 84:0
[truncated: 113,134 more chars]
