# Supplementary material for: Improving model predictions for RNA interference activities that use support vector machine regression by combining and filtering features
Source: BMC Bioinformatics. 2007 Jun 6;8:182. doi: 10.1186/1471-2105-8-182 (PMC1906837; doi:10.1186/1471-2105-8-182)
Supplement: Additional file 7 — seq2svm_0.3. An GNU platform deployable GPL code base for performing SVM modeling on small RNA sequences, with examples. Deploy by unzipping, untarring, and building with configure and make. See the included readme files. Updated versions will be available at . [file 1471-2105-8-182-S7.gz › seq2svm/README]

To install all you should need to do is configure and make

>./configure

>make


if that doesn't work try:

>sh autogen.sh

to run a full detection and build


The directory examples/ has a test shell script in it to run, this should verify functionality, make sure the
following executables are in the /bin/ directory for the runme_test.sh script to run, or point the locations of the
executables as needed.


the libsvm and libRNAfold libraries will be built first then the seq2svm executables:

seq2svm_mod_opt_cv 

model optimization by cross validation, unfortunately the parameters for optimization are still compiled within the
ModOpt_C class, but thats a matter of pushing those into an appropriate format for easy change at run time rather
than compile, not a high priority

seq2svm_cv 

cross validation on an SVM model, within the same dataset

seq2svm_filter_cv 

performs t-test feature filtering, training on the N-1 dataset and using the features discovered during the N-1 dataset
on the (N) testing dataset partition

seq2svm_cfs_cv 

performs correlation based feature selection, training on the N-1 dataset and using the features discovered on the
N-1 data on the (N) testing dataset partition

seq2svm_sub_sample 

investigates the power in a particular dataset by sub sampling the original, a bootstraping method, this isn't
working 100%, so excluded in the build for now


seq2svm_train_test

train a SVM model on a dataset and test the performance on a second dataset, it can be the same dataset, but not
required


This is research software and as such is subject to rather dramatic reorganization, subsequent versions are not
guaranteed to be backwards compatible, so caveat emptor on creating deep dependencies.


last updated 22 May 2007
