# Supplementary material for: Improving model predictions for RNA interference activities that use support vector machine regression by combining and filtering features
Source: BMC Bioinformatics. 2007 Jun 6;8:182. doi: 10.1186/1471-2105-8-182 (PMC1906837; doi:10.1186/1471-2105-8-182)
Supplement: Additional file 7 — seq2svm_0.3. An GNU platform deployable GPL code base for performing SVM modeling on small RNA sequences, with examples. Deploy by unzipping, untarring, and building with configure and make. See the included readme files. Updated versions will be available at . [file 1471-2105-8-182-S7.gz › seq2svm/config.log]

This file contains any messages produced by compilers while
running configure, to aid debugging if configure makes a mistake.

It was created by configure, which was
generated by GNU Autoconf 2.59.  Invocation command line was

  $ ./configure 

## --------- ##
## Platform. ##
## --------- ##

hostname = lasalle.idtdna.com
uname -m = i686
uname -r = 2.6.9-5.EL
uname -s = Linux
uname -v = #1 Wed Jan 5 19:22:18 EST 2005

/usr/bin/uname -p = unknown
/bin/uname -X     = unknown

/bin/arch              = i686
/usr/bin/arch -k       = unknown
/usr/convex/getsysinfo = unknown
hostinfo               = unknown
/bin/machine           = unknown
/usr/bin/oslevel       = unknown
/bin/universe          = unknown

PATH: /usr/kerberos/bin
PATH: /usr/local/bin
PATH: /usr/bin
PATH: /bin
PATH: /usr/X11R6/bin
PATH: /usr/java/jdk1.5.0_06/bin
PATH: /usr/lib/jre/bin
PATH: /home/IDT-CORALVILLE/apeek/bin
PATH: /usr/lib/jre/bin


## ----------- ##
## Core tests. ##
## ----------- ##

configure:1305: checking for a BSD-compatible install
configure:1360: result: /usr/bin/install -c
configure:1371: checking whether build environment is sane
configure:1414: result: yes
configure:1479: checking for gawk
configure:1495: found /usr/bin/gawk
configure:1505: result: gawk
configure:1515: checking whether make sets $(MAKE)
configure:1535: result: yes
configure:1752: checking for gcc
configure:1768: found /usr/bin/gcc
configure:1778: result: gcc
configure:2022: checking for C compiler version
configure:2025: gcc --version </dev/null >&5
gcc (GCC) 3.4.3 20041212 (Red Hat 3.4.3-9.EL4)
Copyright (C) 2004 Free Software Foundation, Inc.
This is free software; see the source for copying conditions.  There is NO
warranty; not even for MERCHANTABILITY or FITNESS FOR A PARTICULAR PURPOSE.

configure:2028: $? = 0
configure:2030: gcc -v </dev/null >&5
Reading specs from /usr/lib/gcc/i386-redhat-linux/3.4.3/specs
Configured with: ../configure --prefix=/usr --mandir=/usr/share/man --infodir=/usr/share/info --enable-shared --enable-threads=posix --disable-checking --with-system-zlib --enable-__cxa_atexit --disable-libunwind-exceptions --enable-java-awt=gtk --host=i386-redhat-linux
Thread model: posix
gcc version 3.4.3 20041212 (Red Hat 3.4.3-9.EL4)
configure:2033: $? = 0
configure:2035: gcc -V </dev/null >&5
gcc: `-V' option must have argument
configure:2038: $? = 1
configure:2061: checking for C compiler default output file name
configure:2064: gcc    conftest.c  >&5
configure:2067: $? = 0
configure:2113: result: a.out
configure:2118: checking whether the C compiler works
configure:2124: ./a.out
configure:2127: $? = 0
configure:2144: result: yes
configure:2151: checking whether we are cross compiling
configure:2153: result: no
configure:2156: checking for suffix of executables
configure:2158: gcc -o conftest    conftest.c  >&5
configure:2161: $? = 0
configure:2186: result: 
configure:2192: checking for suffix of object files
configure:2213: gcc -c   conftest.c >&5
configure:2216: $? = 0
configure:2238: result: o
configure:2242: checking whether we are using the GNU C compiler
configure:2266: gcc -c   conftest.c >&5
configure:2272: $? = 0
configure:2276: test -z 
			 || test ! -s conftest.err
configure:2279: $? = 0
configure:2282: test -s conftest.o
configure:2285: $? = 0
configure:2298: result: yes
configure:2304: checking whether gcc accepts -g
configure:2325: gcc -c -g  conftest.c >&5
configure:2331: $? = 0
configure:2335: test -z 
			 || test ! -s conftest.err
configure:2338: $? = 0
configure:2341: test -s conftest.o
configure:2344: $? = 0
configure:2355: result: yes
configure:2372: checking for gcc option to accept ANSI C
configure:2442: gcc  -c -g -O2  conftest.c >&5
configure:2448: $? = 0
configure:2452: test -z 
			 || test ! -s conftest.err
configure:2455: $? = 0
configure:2458: test -s conftest.o
configure:2461: $? = 0
configure:2479: result: none needed
configure:2497: gcc -c -g -O2  conftest.c >&5
conftest.c:2: error: syntax error before "me"
configure:2503: $? = 1
configure: failed program was:
| #ifndef __cplusplus
|   choke me
| #endif
configure:2647: checking for style of include used by make
configure:2675: result: GNU
configure:2703: checking dependency style of gcc
configure:2793: result: gcc3
configure:2862: checking for g++
configure:2878: found /usr/bin/g++
configure:2888: result: g++
configure:2904: checking for C++ compiler version
configure:2907: g++ --version </dev/null >&5
g++ (GCC) 3.4.3 20041212 (Red Hat 3.4.3-9.EL4)
Copyright (C) 2004 Free Software Foundation, Inc.
This is free software; see the source for copying conditions.  There is NO
warranty; not even for MERCHANTABILITY or FITNESS FOR A PARTICULAR PURPOSE.

configure:2910: $? = 0
configure:2912: g++ -v </dev/null >&5
Reading specs from /usr/lib/gcc/i386-redhat-linux/3.4.3/specs
Configured with: ../configure --prefix=/usr --mandir=/usr/share/man --infodir=/usr/share/info --enable-shared --enable-threads=posix --disable-checking --with-system-zlib --enable-__cxa_atexit --disable-libunwind-exceptions --enable-java-awt=gtk --host=i386-redhat-linux
Thread model: posix
gcc version 3.4.3 20041212 (Red Hat 3.4.3-9.EL4)
configure:2915: $? = 0
configure:2917: g++ -V </dev/null >&5
g++: `-V' option must have argument
configure:2920: $? = 1
configure:2923: checking whether we are using the GNU C++ compiler
configure:2947: g++ -c   conftest.cc >&5
configure:2953: $? = 0
configure:2957: test -z 
			 || test ! -s conftest.err
configure:2960: $? = 0
configure:2963: test -s conftest.o
configure:2966: $? = 0
configure:2979: result: yes
configure:2985: checking whether g++ accepts -g
configure:3006: g++ -c -g  conftest.cc >&5
configure:3012: $? = 0
configure:3016: test -z 
			 || test ! -s conftest.err
configure:3019: $? = 0
configure:3022: test -s conftest.o
configure:3025: $? = 0
configure:3036: result: yes
configure:3078: g++ -c -g -O2  conftest.cc >&5
configure:3084: $? = 0
configure:3088: test -z 
			 || test ! -s conftest.err
configure:3091: $? = 0
configure:3094: test -s conftest.o
configure:3097: $? = 0
configure:3123: g++ -c -g -O2  conftest.cc >&5
conftest.cc: In function `int main()':
conftest.cc:15: error: `exit' undeclared (first use this function)
conftest.cc:15: error: (Each undeclared identifier is reported only once for each function it appears in.)
configure:3129: $? = 1
configure: failed program was:
| /* confdefs.h.  */
| 
| #define PACKAGE_NAME ""
| #define PACKAGE_TARNAME ""
| #define PACKAGE_VERSION ""
| #define PACKAGE_STRING ""
| #define PACKAGE_BUGREPORT ""
| #define PACKAGE ""
| #define VERSION ""
| /* end confdefs.h.  */
| 
| int
| main ()
| {
| exit (42);
|   ;
|   return 0;
| }
configure:3078: g++ -c -g -O2  conftest.cc >&5
configure:3084: $? = 0
configure:3088: test -z 
			 || test ! -s conftest.err
configure:3091: $? = 0
configure:3094: test -s conftest.o
configure:3097: $? = 0
configure:3123: g++ -c -g -O2  conftest.cc >&5
configure:3129: $? = 0
configure:3133: test -z 
			 || test ! -s conftest.err
configure:3136: $? = 0
configure:3139: test -s conftest.o
configure:3142: $? = 0
configure:3167: checking dependency style of g++
configure:3257: result: gcc3
configure:3287: checking for a BSD-compatible install
configure:3342: result: /usr/bin/install -c
configure:3394: checking for ranlib
configure:3410: found /usr/bin/ranlib
configure:3421: result: ranlib
configure:3554: creating ./config.status

## ---------------------- ##
## Running config.status. ##
## ---------------------- ##

This file was extended by config.status, which was
generated by GNU Autoconf 2.59.  Invocation command line was

  CONFIG_FILES    = 
  CONFIG_HEADERS  = 
  CONFIG_LINKS    = 
  CONFIG_COMMANDS = 
  $ ./config.status 

on lasalle.idtdna.com

config.status:701: creating Makefile
config.status:701: creating src/Makefile
config.status:701: creating src/libsvm-2.71/Makefile
config.status:701: creating src/libRNAfold-2.4/Makefile
config.status:701: creating src/libRNAfold-2.4/ViennaRNA-1.4/Makefile
config.status:701: creating src/libRNAfold-2.4/ViennaRNA-1.4/lib/Makefile
config.status:701: creating src/libRNAfold-2.4/ViennaRNA-1.4/Progs/Makefile
config.status:805: creating config.h
config.status:891: config.h is unchanged
config.status:1071: executing depfiles commands

## ---------------- ##
## Cache variables. ##
## ---------------- ##

ac_cv_c_compiler_gnu=yes
ac_cv_cxx_compiler_gnu=yes
ac_cv_env_CC_set=
ac_cv_env_CC_value=
ac_cv_env_CFLAGS_set=
ac_cv_env_CFLAGS_value=
ac_cv_env_CPPFLAGS_set=
ac_cv_env_CPPFLAGS_value=
ac_cv_env_CXXFLAGS_set=
ac_cv_env_CXXFLAGS_value=
ac_cv_env_CXX_set=
ac_cv_env_CXX_value=
ac_cv_env_LDFLAGS_set=
ac_cv_env_LDFLAGS_value=
ac_cv_env_build_alias_set=
ac_cv_env_build_alias_value=
ac_cv_env_host_alias_set=
ac_cv_env_host_alias_value=
ac_cv_env_target_alias_set=
ac_cv_env_target_alias_value=
ac_cv_exeext=
ac_cv_objext=o
ac_cv_path_install='/usr/bin/install -c'
ac_cv_prog_AWK=gawk
ac_cv_prog_ac_ct_CC=gcc
ac_cv_prog_ac_ct_CXX=g++
ac_cv_prog_ac_ct_RANLIB=ranlib
ac_cv_prog_cc_g=yes
ac_cv_prog_cc_stdc=
ac_cv_prog_cxx_g=yes
ac_cv_prog_make_make_set=yes
am_cv_CC_dependencies_compiler_type=gcc3
am_cv_CXX_dependencies_compiler_type=gcc3

## ----------------- ##
## Output variables. ##
## ----------------- ##

ACLOCAL='${SHELL} /home/IDT-CORALVILLE/apeek/workspace/SEQ2SVM_makefile_import/seq2svm/missing --run aclocal-1.9'
AMDEPBACKSLASH='\'
AMDEP_FALSE='#'
AMDEP_TRUE=''
AMTAR='${SHELL} /home/IDT-CORALVILLE/apeek/workspace/SEQ2SVM_makefile_import/seq2svm/missing --run tar'
AUTOCONF='${SHELL} /home/IDT-CORALVILLE/apeek/workspace/SEQ2SVM_makefile_import/seq2svm/missing --run autoconf'
AUTOHEADER='${SHELL} /home/IDT-CORALVILLE/apeek/workspace/SEQ2SVM_makefile_import/seq2svm/missing --run autoheader'
AUTOMAKE='${SHELL} /home/IDT-CORALVILLE/apeek/workspace/SEQ2SVM_makefile_import/seq2svm/missing --run automake-1.9'
AWK='gawk'
CC='gcc'
CCDEPMODE='depmode=gcc3'
CFLAGS='-g -O2'
CPPFLAGS=''
CXX='g++'
CXXDEPMODE='depmode=gcc3'
CXXFLAGS='-g -O2'
CYGPATH_W='echo'
DEFS='-DHAVE_CONFIG_H'
DEPDIR='.deps'
ECHO_C=''
ECHO_N='-n'
ECHO_T=''
EXEEXT=''
INSTALL_DATA='${INSTALL} -m 644'
INSTALL_PROGRAM='${INSTALL}'
INSTALL_SCRIPT='${INSTALL}'
INSTALL_STRIP_PROGRAM='${SHELL} $(install_sh) -c -s'
LDFLAGS=''
LIBOBJS=''
LIBS=''
LTLIBOBJS=''
MAKEINFO='${SHELL} /home/IDT-CORALVILLE/apeek/workspace/SEQ2SVM_makefile_import/seq2svm/missing --run makeinfo'
OBJEXT='o'
PACKAGE=''
PACKAGE_BUGREPORT=''
PACKAGE_NAME=''
PACKAGE_STRING=''
PACKAGE_TARNAME=''
PACKAGE_VERSION=''
PATH_SEPARATOR=':'
RANLIB='ranlib'
SET_MAKE=''
SHELL='/bin/sh'
STRIP=''
VERSION=''
ac_ct_CC='gcc'
ac_ct_CXX='g++'
ac_ct_RANLIB='ranlib'
ac_ct_STRIP=''
am__fastdepCC_FALSE='#'
am__fastdepCC_TRUE=''
am__fastdepCXX_FALSE='#'
am__fastdepCXX_TRUE=''
am__include='include'
am__leading_dot='.'
am__quote=''
am__tar='${AMTAR} chof - "$$tardir"'
am__untar='${AMTAR} xf -'
bindir='${exec_prefix}/bin'
build_alias=''
datadir='${prefix}/share'
exec_prefix='${prefix}'
host_alias=''
includedir='${prefix}/include'
infodir='${prefix}/info'
install_sh='/home/IDT-CORALVILLE/apeek/workspace/SEQ2SVM_makefile_import/seq2svm/install-sh'
libdir='${exec_prefix}/lib'
libexecdir='${exec_prefix}/libexec'
localstatedir='${prefix}/var'
mandir='${prefix}/man'
mkdir_p='mkdir -p --'
oldincludedir='/usr/include'
prefix='/usr/local'
program_transform_name='s,x,x,'
sbindir='${exec_prefix}/sbin'
sharedstatedir='${prefix}/com'
sysconfdir='${prefix}/etc'
target_alias=''

## ----------- ##
## confdefs.h. ##
## ----------- ##

#define PACKAGE ""
#define PACKAGE_BUGREPORT ""
#define PACKAGE_NAME ""
#define PACKAGE_STRING ""
#define PACKAGE_TARNAME ""
#define PACKAGE_VERSION ""
#define VERSION ""
#endif
#ifdef __cplusplus
extern "C" void std::exit (int) throw (); using std::exit;

configure: exit 0
