# Supplementary material for: Improving model predictions for RNA interference activities that use support vector machine regression by combining and filtering features
Source: BMC Bioinformatics. 2007 Jun 6;8:182. doi: 10.1186/1471-2105-8-182 (PMC1906837; doi:10.1186/1471-2105-8-182)
Supplement: Additional file 7 — seq2svm_0.3. An GNU platform deployable GPL code base for performing SVM modeling on small RNA sequences, with examples. Deploy by unzipping, untarring, and building with configure and make. See the included readme files. Updated versions will be available at . [file 1471-2105-8-182-S7.gz › seq2svm/config.h]

/* config.h.  Generated by configure.  */
/* config.h.in.  Generated from configure.ac by autoheader.  */

/* Name of package */
#define PACKAGE ""

/* Define to the address where bug reports for this package should be sent. */
#define PACKAGE_BUGREPORT ""

/* Define to the full name of this package. */
#define PACKAGE_NAME ""

/* Define to the full name and version of this package. */
#define PACKAGE_STRING ""

/* Define to the one symbol short name of this package. */
#define PACKAGE_TARNAME ""

/* Define to the version of this package. */
#define PACKAGE_VERSION ""

/* Version number of package */
#define VERSION ""
