# Supplementary material for: Improving model predictions for RNA interference activities that use support vector machine regression by combining and filtering features
Source: BMC Bioinformatics. 2007 Jun 6;8:182. doi: 10.1186/1471-2105-8-182 (PMC1906837; doi:10.1186/1471-2105-8-182)
Supplement: Additional file 7 — seq2svm_0.3. An GNU platform deployable GPL code base for performing SVM modeling on small RNA sequences, with examples. Deploy by unzipping, untarring, and building with configure and make. See the included readme files. Updated versions will be available at . [file 1471-2105-8-182-S7.gz › seq2svm/Makefile.am]

SUBDIRS = src/libRNAfold-2.4/ViennaRNA-1.4 \
src/libRNAfold-2.4/ViennaRNA-1.4/lib \
src/libRNAfold-2.4/ViennaRNA-1.4/Progs \
src/libsvm-2.71 \
src 
