# Supplementary material for: Improving model predictions for RNA interference activities that use support vector machine regression by combining and filtering features
Source: BMC Bioinformatics. 2007 Jun 6;8:182. doi: 10.1186/1471-2105-8-182 (PMC1906837; doi:10.1186/1471-2105-8-182)
Supplement: Additional file 7 — seq2svm_0.3. An GNU platform deployable GPL code base for performing SVM modeling on small RNA sequences, with examples. Deploy by unzipping, untarring, and building with configure and make. See the included readme files. Updated versions will be available at . [file 1471-2105-8-182-S7.gz › seq2svm/config.h.in]

/* config.h.in.  Generated from configure.ac by autoheader.  */

/* Name of package */
#undef PACKAGE

/* Define to the address where bug reports for this package should be sent. */
#undef PACKAGE_BUGREPORT

/* Define to the full name of this package. */
#undef PACKAGE_NAME

/* Define to the full name and version of this package. */
#undef PACKAGE_STRING

/* Define to the one symbol short name of this package. */
#undef PACKAGE_TARNAME

/* Define to the version of this package. */
#undef PACKAGE_VERSION

/* Version number of package */
#undef VERSION
