# Supplementary material for: Improving model predictions for RNA interference activities that use support vector machine regression by combining and filtering features
Source: BMC Bioinformatics. 2007 Jun 6;8:182. doi: 10.1186/1471-2105-8-182 (PMC1906837; doi:10.1186/1471-2105-8-182)
Supplement: Additional file 7 — seq2svm_0.3. An GNU platform deployable GPL code base for performing SVM modeling on small RNA sequences, with examples. Deploy by unzipping, untarring, and building with configure and make. See the included readme files. Updated versions will be available at . [file 1471-2105-8-182-S7.gz › seq2svm/docs/README_support.txt]

//////////////////////////////////////////////////////////////////////////////
// File:            README_support.txt
// Purpose:         human readable information for bugs and support
// Description:     a pithy treatise with malcontent undertones
// Version:         bioSVM 0.0.1 
// Author:          Andy Peek
// Copyright:       (c) Integrated DNA Technologies 
/////////////////////////////////////////////////////////////////////////////

SEQ2SVM ver 0.0.1


BUGS/ERRORS/PROBLEMS

If you find any problems or errors, please contact apeek[at]idtdna[dot]com
with as much detail as possible, preferably exact conditions to replicate
the error.

Better yet, fix the problem and email me the code/patch/update.

My apologies in advance for a potential lack of reply.  While the software
is free, my time is limited.


MULTIPLATFORM

Multiple compilers and platforms have not been tested.  I have nothing
against your favorite OS and development environment, but if you run a
*NIX variant you're probably pretty close if you want to port this.

All you need is GNU autotools, automake, GCC and ar for library archiving you're likely
fine.

I built with a vanilla install of GCC 3.4.3 with a RH linux kernel 2.6.9-5.EL
your mileage may vary.

SUPPORT
 
If it doesn't compile or run properly on your system, my official support
policy is that all remote installations must first be tested on a tropical
island, and I will work a solid 1 or 2 hours a day until I solve all of
your problems, or double your money back.  Please email for confirming my
extravagent travel and hotel requirements.


Any resemblence to good coding practices is purely coincidental.
I try to keep myself honest with -ansi and -pedantic compiler flags,
but with enough effort I can be really stupid.


Do a 'grep -c "catch(" src/*.cpp' to get an idea of how much error
trapping there is, you are playing live without a net, deal with it.
Adding some error handling is a possible future, but not one where I'll be spending much time.

        
This is research software, it works for me.  It is certainly not elegant
in places and there are many places where I should change/fix/modify/refactor
the code, but until it is a priority it won't happen.

Enjoy!
 
