# Supplementary material for: Improving model predictions for RNA interference activities that use support vector machine regression by combining and filtering features
Source: BMC Bioinformatics. 2007 Jun 6;8:182. doi: 10.1186/1471-2105-8-182 (PMC1906837; doi:10.1186/1471-2105-8-182)
Supplement: Additional file 7 — seq2svm_0.3. An GNU platform deployable GPL code base for performing SVM modeling on small RNA sequences, with examples. Deploy by unzipping, untarring, and building with configure and make. See the included readme files. Updated versions will be available at . [file 1471-2105-8-182-S7.gz › seq2svm/docs/README_todo.txt]

//////////////////////////////////////////////////////////////////////////////
// File:            README_todo.txt
// Purpose:         human readable information for software things to do
// Description:     a random list of things that should be done in the future
//                  hopefully more than just a wishlist
// Version:         bioSVM 0.0.1 
// Author:          Andy Peek
// Copyright:       (c) Integrated DNA Technologies 
/////////////////////////////////////////////////////////////////////////////

To DO: this is an incomplete list:


1)
convert to the classic build

>./configure 
>make 

format, but supporting multiple platforms isn't really my bag
This will happen if/when I switch to GNU automake and the 
Makefile.am format and multiplatform will then come along
for the ride


2)
add the Fast Artificial Neural Network library and interface class
to FANN

3)
comparative machine learning is a maybe, ANN, SVM, Bayes, decision trees
like C4.5, etc., there are a large number of places this could go and
perhaps its worthwhile, perhaps not worth the time if at the end of the
day they are mostly equivalent and people just want "good enough" RNAi
sequences predicted


4)
Upgrade Vienna to the latest version, decouple the RNAfold class a bit


5)
Controller classes for some of the stuff currently in the mains, this
should make it a bit easier to transition to a MVC structure and multi-thread
since its just a big conditional stack now

6) 
refactor some (most) of the existing classes to actually encapsulate their
data, I was lazy and made more of the variables public than is good OO form


7)
make reentrant safe for high throughput prediction, use the MPI C++ library,
this will hopefully not break the multiplatform goal


8)
get rid of the unused variable warnings at compile time for several functions
that are not yet complete


9)
documentation, incorporate Doxygen, probably should do this at the same time
as converting to automake, things are just too old school and manual
right now and getting to be a hassle

10)
add more biology and comparative methods for the possibly large number of
RNAi pathways and of course organisms.  

(translation repression RNAi != catalytic cleavage RNAi)
&&
(fly_RNAi != mouse_RNAi)

this implies phylogenetic modeling, both intra and interspecific, and some
kind of model-to-model similarity metrics concerning feature influence
composition and changes across cellular function and phylogenetic history.
This is part of the way there with SVM modeling being class based, but will
clearly need some additional handler classes

11)
model optimization class for automatically walking through parameter space
for SVM types

12) 
additional filter and wrapper methods for feature selection


13)
do more, better
