# Supplementary material for: Improving model predictions for RNA interference activities that use support vector machine regression by combining and filtering features
Source: BMC Bioinformatics. 2007 Jun 6;8:182. doi: 10.1186/1471-2105-8-182 (PMC1906837; doi:10.1186/1471-2105-8-182)
Supplement: Additional file 7 — seq2svm_0.3. An GNU platform deployable GPL code base for performing SVM modeling on small RNA sequences, with examples. Deploy by unzipping, untarring, and building with configure and make. See the included readme files. Updated versions will be available at . [file 1471-2105-8-182-S7.gz › seq2svm/docs/README_license.txt]

//////////////////////////////////////////////////////////////////////////////
// File:            README_license.txt
// Purpose:         human readable information for software licensing
// Description:     the legal stuff
// Version:         bioSVM 0.0.1 
// Author:          Andy Peek
// Copyright:       (c) Integrated DNA Technologies 
/////////////////////////////////////////////////////////////////////////////

SEQ2SVM ver 0.0.1

    LICENSE
    
    This program is free software; you can redistribute it and/or modify it
    under the terms of the GNU General Public License as published by the
    Free Software Foundation; either version 2 of the License, or
    (at your option) any later version.

    This program is distributed in the hope that it will be useful, but
    WITHOUT ANY WARRANTY; without even the implied warranty of MERCHANTABILITY
    or FITNESS FOR A PARTICULAR PURPOSE. See the GNU General Public License
    for more details.


    Copyright (c) 2006
        Integrated DNA Technologies Inc. All rights reserved.

    Redistribution and use in source and binary forms, with or without
    modification, are permitted provided that the following conditions are met:

    1. Redistributions must reproduce the above copyright notice, this
    list of conditions and the following disclaimer in the documentation
    and/or other materials provided with the distribution. Redistributions of
    source code must also reproduce this information in the source code itself.

    2. If the program is modified, redistributions must include a notice
    (in the same places as above) indicating that the redistributed program is
    not identical to the version distributed by Integrated DNA Technologies Inc.

    3. All advertising materials mentioning features or use of this
    software  must display the following acknowledgment:
   
        This product includes software developed by the
        Integrated DNA Technologies Inc.

    4. The name of  Integrated DNA Technologies Inc. may not be used to endorse or
    promote products derived from this software without specific prior written
    permission.


    THIS SOFTWARE IS PROVIDED BY INTEGRATED DNA TECHNOLOGIES INC.'AS IS' AND
    ANY EXPRESS OR IMPLIED WARRANTIES, INCLUDING, BUT NOT LIMITED TO, THE IMPLIED
    WARRANTIES OF MERCHANTABILITY AND FITNESS FOR A PARTICULAR PURPOSE ARE
    DISCLAIMED. IN NO EVENT SHALL THE WHITEHEAD INSTITUTE BE LIABLE FOR ANY
    DIRECT, INDIRECT, INCIDENTAL, SPECIAL, EXEMPLARY, OR CONSEQUENTIAL DAMAGES
    (INCLUDING, BUT NOT LIMITED TO, PROCUREMENT OF SUBSTITUTE GOODS OR
    SERVICES; LOSS OF USE, DATA, OR PROFITS; OR BUSINESS INTERRUPTION) HOWEVER
    CAUSED AND ON ANY THEORY OF LIABILITY, WHETHER IN CONTRACT, STRICT
    LIABILITY, OR TORT (INCLUDING NEGLIGENCE OR OTHERWISE) ARISING IN ANY WAY
    OUT OF THE USE OF THIS SOFTWARE, EVEN IF ADVISED OF THE POSSIBILITY OF
    SUCH DAMAGE.
