# Supplementary material for: Improving model predictions for RNA interference activities that use support vector machine regression by combining and filtering features
Source: BMC Bioinformatics. 2007 Jun 6;8:182. doi: 10.1186/1471-2105-8-182 (PMC1906837; doi:10.1186/1471-2105-8-182)
Supplement: Additional file 7 — seq2svm_0.3. An GNU platform deployable GPL code base for performing SVM modeling on small RNA sequences, with examples. Deploy by unzipping, untarring, and building with configure and make. See the included readme files. Updated versions will be available at . [file 1471-2105-8-182-S7.gz › seq2svm/docs/README_build_old.txt]

//////////////////////////////////////////////////////////////////////////////
// File:            README_build.txt
// Purpose:         human readable information for software build
// Description:     whats here and how to build it
// Version:         bioSVM 0.0.1 
// Author:          Andy Peek
// Copyright:       (c) Integrated DNA Technologies 
/////////////////////////////////////////////////////////////////////////////


the file seq2svm_<VERSION>.tar.gz

contains the following directories and contents:

src/

  classes:
    Feature_C.cpp
    File_C.cpp
    Match_C.cpp
    Misc_functions.cpp
    Motifs_C.cpp
    Oligomer_C.cpp
    RNAfold_C.cpp
    Sequence_C.cpp  

  data: 
    Typedefs_C.cpp
    
  main:
    seq2sv.cpp
    treedistance.cpp

  build:
    Makefile

  include/  
    Feature_C.h
    File_C.h
    Match_C.h
    Misc_functions.h
    Motifs_C.h
    Oligomer_C.h
    RNAfold_C.h
    Sequence_C.h
    Typedefs_C.h
    seq2sv.h                    
    treedistance.h
                    
  subdirectories for dependent libraries: 
    libsvm-2.71/
    libRNAfold-2.4/Vienna-1.4/
  
docs/

  README_support.txt
  README_license.txt
  README_build.txt
  README_todo.txt
  GPL.txt

examples/

   in_tr2431_B.txt
   NBT_files: (nbt_2005_1118_DNA.csv, NBT_23_p995_2005_S3.txt)
   

bin/
  --a folder where the executables get copied to


TO UNPACK:

>gunzip seq2svm_<VERSION>.tar.gz
>tar -xvf seq2svm_<VERSION>.tar

results in 4 directories bin/ docs/ examples/ src/


TO BUILD:

>cd src/
>make all
>make install
>make clean

TO BUILD LIBRARIES:

>cd src/
>make dep


TO RUN:

>cd examples/

>../bin/seq2svm input_variables.txt

>../bin/treedistance mature.fa
