# Supplementary material for: Improving model predictions for RNA interference activities that use support vector machine regression by combining and filtering features
Source: BMC Bioinformatics. 2007 Jun 6;8:182. doi: 10.1186/1471-2105-8-182 (PMC1906837; doi:10.1186/1471-2105-8-182)
Supplement: Additional file 7 — seq2svm_0.3. An GNU platform deployable GPL code base for performing SVM modeling on small RNA sequences, with examples. Deploy by unzipping, untarring, and building with configure and make. See the included readme files. Updated versions will be available at . [file 1471-2105-8-182-S7.gz › seq2svm/autogen.sh]

#!/bin/sh

# run to creat the makefiles

aclocal
libtoolize 
automake --add-missing
autoconf

./configure 
make

cp -rf src/seq2svm_cv bin/
cp -rf src/seq2svm_filter_cv bin/
cp -rf src/seq2svm_mod_opt_cv bin/
cp -rf src/seq2svm_cfs_cv bin/
cp -rf src/seq2svm_train_test bin/
