# Supplementary material for: Improving model predictions for RNA interference activities that use support vector machine regression by combining and filtering features
Source: BMC Bioinformatics. 2007 Jun 6;8:182. doi: 10.1186/1471-2105-8-182 (PMC1906837; doi:10.1186/1471-2105-8-182)
Supplement: Additional file 7 — seq2svm_0.3. An GNU platform deployable GPL code base for performing SVM modeling on small RNA sequences, with examples. Deploy by unzipping, untarring, and building with configure and make. See the included readme files. Updated versions will be available at . [file 1471-2105-8-182-S7.gz › seq2svm/autom4te.cache/traces.0]

m4trace:/usr/share/aclocal-1.9/amversion.m4:23: -1- AC_DEFUN([AM_AUTOMAKE_VERSION], [am__api_version="1.9"])
m4trace:/usr/share/aclocal-1.9/amversion.m4:30: -1- AC_DEFUN([AM_SET_CURRENT_AUTOMAKE_VERSION], [AM_AUTOMAKE_VERSION([1.9.2])])
m4trace:/usr/share/aclocal-1.9/auxdir.m4:63: -1- AC_DEFUN([AM_AUX_DIR_EXPAND], [dnl Rely on autoconf to set up CDPATH properly.
AC_PREREQ([2.50])dnl
# expand $ac_aux_dir to an absolute path
am_aux_dir=`cd $ac_aux_dir && pwd`
])
m4trace:/usr/share/aclocal-1.9/cond.m4:42: -1- AC_DEFUN([AM_CONDITIONAL], [AC_PREREQ(2.52)dnl
 ifelse([$1], [TRUE],  [AC_FATAL([$0: invalid condition: $1])],
	[$1], [FALSE], [AC_FATAL([$0: invalid condition: $1])])dnl
AC_SUBST([$1_TRUE])
AC_SUBST([$1_FALSE])
if $2; then
  $1_TRUE=
  $1_FALSE='#'
else
  $1_TRUE='#'
  $1_FALSE=
fi
AC_CONFIG_COMMANDS_PRE(
[if test -z "${$1_TRUE}" && test -z "${$1_FALSE}"; then
  AC_MSG_ERROR([[conditional "$1" was never defined.
Usually this means the macro was only invoked conditionally.]])
fi])])
m4trace:/usr/share/aclocal-1.9/depend.m4:142: -1- AC_DEFUN([_AM_DEPENDENCIES], [AC_REQUIRE([AM_SET_DEPDIR])dnl
AC_REQUIRE([AM_OUTPUT_DEPENDENCY_COMMANDS])dnl
AC_REQUIRE([AM_MAKE_INCLUDE])dnl
AC_REQUIRE([AM_DEP_TRACK])dnl

ifelse([$1], CC,   [depcc="$CC"   am_compiler_list=],
       [$1], CXX,  [depcc="$CXX"  am_compiler_list=],
       [$1], OBJC, [depcc="$OBJC" am_compiler_list='gcc3 gcc'],
       [$1], GCJ,  [depcc="$GCJ"  am_compiler_list='gcc3 gcc'],
                   [depcc="$$1"   am_compiler_list=])

AC_CACHE_CHECK([dependency style of $depcc],
               [am_cv_$1_dependencies_compiler_type],
[if test -z "$AMDEP_TRUE" && test -f "$am_depcomp"; then
  # We make a subdir and do the tests there.  Otherwise we can end up
  # making bogus files that we don't know about and never remove.  For
  # instance it was reported that on HP-UX the gcc test will end up
  # making a dummy file named `D' -- because `-MD' means `put the output
  # in D'.
  mkdir conftest.dir
  # Copy depcomp to subdir because otherwise we won't find it if we're
  # using a relative directory.
  cp "$am_depcomp" conftest.dir
  cd conftest.dir
  # We will build objects and dependencies in a subdirectory because
  # it helps to detect inapplicable dependency modes.  For instance
  # both Tru64's cc and ICC support -MD to output dependencies as a
  # side effect of compilation, but ICC will put the dependencies in
  # the current directory while Tru64 will put them in the object
  # directory.
  mkdir sub

  am_cv_$1_dependencies_compiler_type=none
  if test "$am_compiler_list" = ""; then
     am_compiler_list=`sed -n ['s/^#*\([a-zA-Z0-9]*\))$/\1/p'] < ./depcomp`
  fi
  for depmode in $am_compiler_list; do
    # Setup a source with many dependencies, because some compilers
    # like to wrap large dependency lists on column 80 (with \), and
    # we should not choose a depcomp mode which is confused by this.
    #
    # We need to recreate these files for each test, as the compiler may
    # overwrite some of them when testing with obscure command lines.
    # This happens at least with the AIX C compiler.
    : > sub/conftest.c
    for i in 1 2 3 4 5 6; do
      echo '#include "conftst'$i'.h"' >> sub/conftest.c
      # Using `: > sub/conftst$i.h' creates only sub/conftst1.h with
      # Solaris 8's {/usr,}/bin/sh.
      touch sub/conftst$i.h
    done
    echo "${am__include} ${am__quote}sub/conftest.Po${am__quote}" > confmf

    case $depmode in
    nosideeffect)
      # after this tag, mechanisms are not by side-effect, so they'll
      # only be used when explicitly requested
      if test "x$enable_dependency_tracking" = xyes; then
	continue
      else
	break
      fi
      ;;
    none) break ;;
    esac
    # We check with `-c' and `-o' for the sake of the "dashmstdout"
    # mode.  It turns out that the SunPro C++ compiler does not properly
    # handle `-M -o', and we need to detect this.
    if depmode=$depmode \
       source=sub/conftest.c object=sub/conftest.${OBJEXT-o} \
       depfile=sub/conftest.Po tmpdepfile=sub/conftest.TPo \
       $SHELL ./depcomp $depcc -c -o sub/conftest.${OBJEXT-o} sub/conftest.c \
         >/dev/null 2>conftest.err &&
       grep sub/conftst6.h sub/conftest.Po > /dev/null 2>&1 &&
       grep sub/conftest.${OBJEXT-o} sub/conftest.Po > /dev/null 2>&1 &&
       ${MAKE-make} -s -f confmf > /dev/null 2>&1; then
      # icc doesn't choke on unknown options, it will just issue warnings
      # or remarks (even with -Werror).  So we grep stderr for any message
      # that says an option was ignored or not supported.
      # When given -MP, icc 7.0 and 7.1 complain thusly:
      #   icc: Command line warning: ignoring option '-M'; no argument required
      # The diagnosis changed in icc 8.0:
      #   icc: Command line remark: option '-MP' not supported
      if (grep 'ignoring option' conftest.err ||
          grep 'not supported' conftest.err) >/dev/null 2>&1; then :; else
        am_cv_$1_dependencies_compiler_type=$depmode
        break
      fi
    fi
  done

  cd ..
  rm -rf conftest.dir
else
  am_cv_$1_dependencies_compiler_type=none
fi
])
AC_SUBST([$1DEPMODE], [depmode=$am_cv_$1_dependencies_compiler_type])
AM_CONDITIONAL([am__fastdep$1], [
  test "x$enable_dependency_tracking" != xno \
  && test "$am_cv_$1_dependencies_compiler_type" = gcc3])
])
m4trace:/usr/share/aclocal-1.9/depend.m4:152: -1- AC_DEFUN([AM_SET_DEPDIR], [AC_REQUIRE([AM_SET_LEADING_DOT])dnl
AC_SUBST([DEPDIR], ["${am__leading_dot}deps"])dnl
])
m4trace:/usr/share/aclocal-1.9/depend.m4:167: -1- AC_DEFUN([AM_DEP_TRACK], [AC_ARG_ENABLE(dependency-tracking,
[  --disable-dependency-tracking  speeds up one-time build
  --enable-dependency-tracking   do not reject slow dependency extractors])
if test "x$enable_dependency_tracking" != xno; then
  am_depcomp="$ac_aux_dir/depcomp"
  AMDEPBACKSLASH='\'
fi
AM_CONDITIONAL([AMDEP], [test "x$enable_dependency_tracking" != xno])
AC_SUBST([AMDEPBACKSLASH])
])
m4trace:/usr/share/aclocal-1.9/depout.m4:64: -1- AC_DEFUN([_AM_OUTPUT_DEPENDENCY_COMMANDS], [for mf in $CONFIG_FILES; do
  # Strip MF so we end up with the name of the file.
  mf=`echo "$mf" | sed -e 's/:.*$//'`
  # Check whether this is an Automake generated Makefile or not.
  # We used to match only the files named `Makefile.in', but
  # some people rename them; so instead we look at the file content.
  # Grep'ing the first line is not enough: some people post-process
  # each Makefile.in and add a new line on top of each file to say so.
  # So let's grep whole file.
  if grep '^#.*generated by automake' $mf > /dev/null 2>&1; then
    dirpart=`AS_DIRNAME("$mf")`
  else
    continue
  fi
  # Extract the definition of DEPDIR, am__include, and am__quote
  # from the Makefile without running `make'.
  DEPDIR=`sed -n 's/^DEPDIR = //p' < "$mf"`
  test -z "$DEPDIR" && continue
  am__include=`sed -n 's/^am__include = //p' < "$mf"`
  test -z "am__include" && continue
  am__quote=`sed -n 's/^am__quote = //p' < "$mf"`
  # When using ansi2knr, U may be empty or an underscore; expand it
  U=`sed -n 's/^U = //p' < "$mf"`
  # Find all dependency output files, they are included files with
  # $(DEPDIR) in their names.  We invoke sed twice because it is the
  # simplest approach to changing $(DEPDIR) to its actual value in the
  # expansion.
  for file in `sed -n "
    s/^$am__include $am__quote\(.*(DEPDIR).*\)$am__quote"'$/\1/p' <"$mf" | \
       sed -e 's/\$(DEPDIR)/'"$DEPDIR"'/g' -e 's/\$U/'"$U"'/g'`; do
    # Make sure the directory exists.
    test -f "$dirpart/$file" && continue
    fdir=`AS_DIRNAME(["$file"])`
    AS_MKDIR_P([$dirpart/$fdir])
    # echo "creating $dirpart/$file"
    echo '# dummy' > "$dirpart/$file"
  done
done
])
m4trace:/usr/share/aclocal-1.9/depout.m4:78: -1- AC_DEFUN([AM_OUTPUT_DEPENDENCY_COMMANDS], [AC_CONFIG_COMMANDS([depfiles],
     [test x"$AMDEP_TRUE" != x"" || _AM_OUTPUT_DEPENDENCY_COMMANDS],
     [AMDEP_TRUE="$AMDEP_TRUE" ac_aux_dir="$ac_aux_dir"])
])
m4trace:/usr/share/aclocal-1.9/header.m4:23: -1- AU_DEFUN([AM_CONFIG_HEADER], [AC_CONFIG_HEADERS($@)])
m4trace:/usr/share/aclocal-1.9/header.m4:23: -1- AC_DEFUN([AM_CONFIG_HEADER], [AC_DIAGNOSE([obsolete], [The macro `AM_CONFIG_HEADER' is obsolete.
You should run autoupdate.])dnl
AC_CONFIG_HEADERS($@)])
m4trace:/usr/share/aclocal-1.9/init.m4:103: -1- AC_DEFUN([AM_INIT_AUTOMAKE], [AC_PREREQ([2.58])dnl
dnl Autoconf wants to disallow AM_ names.  We explicitly allow
dnl the ones we care about.
m4_pattern_allow([^AM_[A-Z]+FLAGS$])dnl
AC_REQUIRE([AM_SET_CURRENT_AUTOMAKE_VERSION])dnl
AC_REQUIRE([AC_PROG_INSTALL])dnl
# test to see if srcdir already configured
if test "`cd $srcdir && pwd`" != "`pwd`" &&
   test -f $srcdir/config.status; then
  AC_MSG_ERROR([source directory already configured; run "make distclean" there first])
fi

# test whether we have cygpath
if test -z "$CYGPATH_W"; then
  if (cygpath --version) >/dev/null 2>/dev/null; then
    CYGPATH_W='cygpath -w'
  else
    CYGPATH_W=echo
  fi
fi
AC_SUBST([CYGPATH_W])

# Define the identity of the package.
dnl Distinguish between old-style and new-style calls.
m4_ifval([$2],
[m4_ifval([$3], [_AM_SET_OPTION([no-define])])dnl
 AC_SUBST([PACKAGE], [$1])dnl
 AC_SUBST([VERSION], [$2])],
[_AM_SET_OPTIONS([$1])dnl
 AC_SUBST([PACKAGE], ['AC_PACKAGE_TARNAME'])dnl
 AC_SUBST([VERSION], ['AC_PACKAGE_VERSION'])])dnl

_AM_IF_OPTION([no-define],,
[AC_DEFINE_UNQUOTED(PACKAGE, "$PACKAGE", [Name of package])
 AC_DEFINE_UNQUOTED(VERSION, "$VERSION", [Version number of package])])dnl

# Some tools Automake needs.
AC_REQUIRE([AM_SANITY_CHECK])dnl
AC_REQUIRE([AC_ARG_PROGRAM])dnl
AM_MISSING_PROG(ACLOCAL, aclocal-${am__api_version})
AM_MISSING_PROG(AUTOCONF, autoconf)
AM_MISSING_PROG(AUTOMAKE, automake-${am__api_version})
AM_MISSING_PROG(AUTOHEADER, autoheader)
AM_MISSING_PROG(MAKEINFO, makeinfo)
AM_PROG_INSTALL_SH
AM_PROG_INSTALL_STRIP
AC_REQUIRE([AM_PROG_MKDIR_P])dnl
# We need awk for the "check" target.  The system "awk" is bad on
# some platforms.
AC_REQUIRE([AC_PROG_AWK])dnl
AC_REQUIRE([AC_PROG_MAKE_SET])dnl
AC_REQUIRE([AM_SET_LEADING_DOT])dnl
_AM_IF_OPTION([tar-ustar], [_AM_PROG_TAR([ustar])],
              [_AM_IF_OPTION([tar-pax], [_AM_PROG_TAR([pax])],
	      		     [_AM_PROG_TAR([v7])])])
_AM_IF_OPTION([no-dependencies],,
[AC_PROVIDE_IFELSE([AC_PROG_CC],
                  [_AM_DEPENDENCIES(CC)],
                  [define([AC_PROG_CC],
                          defn([AC_PROG_CC])[_AM_DEPENDENCIES(CC)])])dnl
AC_PROVIDE_IFELSE([AC_PROG_CXX],
                  [_AM_DEPENDENCIES(CXX)],
                  [define([AC_PROG_CXX],
                          defn([AC_PROG_CXX])[_AM_DEPENDENCIES(CXX)])])dnl
])
])
m4trace:/usr/share/aclocal-1.9/init.m4:124: -1- AC_DEFUN([_AC_AM_CONFIG_HEADER_HOOK], [# Compute $1's index in $config_headers.
_am_stamp_count=1
for _am_header in $config_headers :; do
  case $_am_header in
    $1 | $1:* )
      break ;;
    * )
      _am_stamp_count=`expr $_am_stamp_count + 1` ;;
  esac
done
echo "timestamp for $1" >`AS_DIRNAME([$1])`/stamp-h[]$_am_stamp_count])
m4trace:/usr/share/aclocal-1.9/install-sh.m4:25: -1- AC_DEFUN([AM_PROG_INSTALL_SH], [AC_REQUIRE([AM_AUX_DIR_EXPAND])dnl
install_sh=${install_sh-"$am_aux_dir/install-sh"}
AC_SUBST(install_sh)])
m4trace:/usr/share/aclocal-1.9/lead-dot.m4:32: -1- AC_DEFUN([AM_SET_LEADING_DOT], [rm -rf .tst 2>/dev/null
mkdir .tst 2>/dev/null
if test -d .tst; then
  am__leading_dot=.
else
  am__leading_dot=_
fi
rmdir .tst 2>/dev/null
AC_SUBST([am__leading_dot])])
m4trace:/usr/share/aclocal-1.9/make.m4:62: -1- AC_DEFUN([AM_MAKE_INCLUDE], [am_make=${MAKE-make}
cat > confinc << 'END'
am__doit:
	@echo done
.PHONY: am__doit
END
# If we don't find an include directive, just comment out the code.
AC_MSG_CHECKING([for style of include used by $am_make])
am__include="#"
am__quote=
_am_result=none
# First try GNU make style include.
echo "include confinc" > confmf
# We grep out `Entering directory' and `Leaving directory'
# messages which can occur if `w' ends up in MAKEFLAGS.
# In particular we don't look at `^make:' because GNU make might
# be invoked under some other name (usually "gmake"), in which
# case it prints its new name instead of `make'.
if test "`$am_make -s -f confmf 2> /dev/null | grep -v 'ing directory'`" = "done"; then
   am__include=include
   am__quote=
   _am_result=GNU
fi
# Now try BSD make style include.
if test "$am__include" = "#"; then
   echo '.include "confinc"' > confmf
   if test "`$am_make -s -f confmf 2> /dev/null`" = "done"; then
      am__include=.include
      am__quote="\""
      _am_result=BSD
   fi
fi
AC_SUBST([am__include])
AC_SUBST([am__quote])
AC_MSG_RESULT([$_am_result])
rm -f confinc confmf
])
m4trace:/usr/share/aclocal-1.9/missing.m4:31: -1- AC_DEFUN([AM_MISSING_PROG], [AC_REQUIRE([AM_MISSING_HAS_RUN])
$1=${$1-"${am_missing_run}$2"}
AC_SUBST($1)])
m4trace:/usr/share/aclocal-1.9/missing.m4:48: -1- AC_DEFUN([AM_MISSING_HAS_RUN], [AC_REQUIRE([AM_AUX_DIR_EXPAND])dnl
test x"${MISSING+set}" = xset || MISSING="\${SHELL} $am_aux_dir/missing"
# Use eval to expand $SHELL
if eval "$MISSING --run true"; then
  am_missing_run="$MISSING --run "
else
  am_missing_run=
  AC_MSG_WARN([`missing' script is too old or missing])
fi
])
m4trace:/usr/share/aclocal-1.9/mkdirp.m4:73: -1- AC_DEFUN([AM_PROG_MKDIR_P], [if mkdir -p --version . >/dev/null 2>&1 && test ! -d ./--version; then
  # We used to keeping the `.' as first argument, in order to
  # allow $(mkdir_p) to be used without argument.  As in
  #   $(mkdir_p) $(somedir)
  # where $(somedir) is conditionally defined.  However this is wrong
  # for two reasons:
  #  1. if the package is installed by a user who cannot write `.'
  #     make install will fail,
  #  2. the above comment should most certainly read
  #     $(mkdir_p) $(DESTDIR)$(somedir)
  #     so it does not work when $(somedir) is undefined and
  #     $(DESTDIR) is not.
  #  To support the latter case, we have to write
  #     test -z "$(somedir)" || $(mkdir_p) $(DESTDIR)$(somedir),
  #  so the `.' trick is pointless.
  mkdir_p='mkdir -p --'
else
  # On NextStep and OpenStep, the `mkdir' command does not
  # recognize any option.  It will interpret all options as
  # directories to create, and then abort because `.' already
  # exists.
  for d in ./-p ./--version;
  do
    test -d $d && rmdir $d
  done
  # $(mkinstalldirs) is defined by Automake if mkinstalldirs exists.
  if test -f "$ac_aux_dir/mkinstalldirs"; then
    mkdir_p='$(mkinstalldirs)'
  else
    mkdir_p='$(install_sh) -d'
  fi
fi
AC_SUBST([mkdir_p])])
m4trace:/usr/share/aclocal-1.9/options.m4:25: -1- AC_DEFUN([_AM_MANGLE_OPTION], [[_AM_OPTION_]m4_bpatsubst($1, [[^a-zA-Z0-9_]], [_])])
m4trace:/usr/share/aclocal-1.9/options.m4:31: -1- AC_DEFUN([_AM_SET_OPTION], [m4_define(_AM_MANGLE_OPTION([$1]), 1)])
m4trace:/usr/share/aclocal-1.9/options.m4:37: -1- AC_DEFUN([_AM_SET_OPTIONS], [AC_FOREACH([_AM_Option], [$1], [_AM_SET_OPTION(_AM_Option)])])
m4trace:/usr/share/aclocal-1.9/options.m4:43: -1- AC_DEFUN([_AM_IF_OPTION], [m4_ifset(_AM_MANGLE_OPTION([$1]), [$2], [$3])])
m4trace:/usr/share/aclocal-1.9/runlog.m4:27: -1- AC_DEFUN([AM_RUN_LOG], [{ echo "$as_me:$LINENO: $1" >&AS_MESSAGE_LOG_FD
   ($1) >&AS_MESSAGE_LOG_FD 2>&AS_MESSAGE_LOG_FD
   ac_status=$?
   echo "$as_me:$LINENO: \$? = $ac_status" >&AS_MESSAGE_LOG_FD
   (exit $ac_status); }])
m4trace:/usr/share/aclocal-1.9/sanity.m4:63: -1- AC_DEFUN([AM_SANITY_CHECK], [AC_MSG_CHECKING([whether build environment is sane])
# Just in case
sleep 1
echo timestamp > conftest.file
# Do `set' in a subshell so we don't clobber the current shell's
# arguments.  Must try -L first in case configure is actually a
# symlink; some systems play weird games with the mod time of symlinks
# (eg FreeBSD returns the mod time of the symlink's containing
# directory).
if (
   set X `ls -Lt $srcdir/configure conftest.file 2> /dev/null`
   if test "$[*]" = "X"; then
      # -L didn't work.
      set X `ls -t $srcdir/configure conftest.file`
   fi
   rm -f conftest.file
   if test "$[*]" != "X $srcdir/configure conftest.file" \
      && test "$[*]" != "X conftest.file $srcdir/configure"; then

      # If neither matched, then we have a broken ls.  This can happen
      # if, for instance, CONFIG_SHELL is bash and it inherits a
      # broken ls alias from the environment.  This has actually
      # happened.  Such a system could not be considered "sane".
      AC_MSG_ERROR([ls -t appears to fail.  Make sure there is not a broken
alias in your environment])
   fi

   test "$[2]" = conftest.file
   )
then
   # Ok.
   :
else
   AC_MSG_ERROR([newly created file is older than distributed files!
Check your system clock])
fi
AC_MSG_RESULT(yes)])
m4trace:/usr/share/aclocal-1.9/strip.m4:38: -1- AC_DEFUN([AM_PROG_INSTALL_STRIP], [AC_REQUIRE([AM_PROG_INSTALL_SH])dnl
# Installed binaries are usually stripped using `strip' when the user
# run `make install-strip'.  However `strip' might not be the right
# tool to use in cross-compilation environments, therefore Automake
# will honor the `STRIP' environment variable to overrule this program.
dnl Don't test for $cross_compiling = yes, because it might be `maybe'.
if test "$cross_compiling" != no; then
  AC_CHECK_TOOL([STRIP], [strip], :)
fi
INSTALL_STRIP_PROGRAM="\${SHELL} \$(install_sh) -c -s"
AC_SUBST([INSTALL_STRIP_PROGRAM])])
m4trace:/usr/share/aclocal-1.9/tar.m4:107: -1- AC_DEFUN([_AM_PROG_TAR], [# Always define AMTAR for backward compatibility.
AM_MISSING_PROG([AMTAR], [tar])
m4_if([$1], [v7],
     [am__tar='${AMTAR} chof - "$$tardir"'; am__untar='${AMTAR} xf -'],
     [m4_case([$1], [ustar],, [pax],,
              [m4_fatal([Unknown tar format])])
AC_MSG_CHECKING([how to create a $1 tar archive])
# Loop over all known methods to create a tar archive until one works.
_am_tools='gnutar m4_if([$1], [ustar], [plaintar]) pax cpio none'
_am_tools=${am_cv_prog_tar_$1-$_am_tools}
# Do not fold the above two line into one, because Tru64 sh and
# Solaris sh will not grok spaces in the rhs of `-'.
for _am_tool in $_am_tools
do
  case $_am_tool in
  gnutar)
    for _am_tar in tar gnutar gtar;
    do
      AM_RUN_LOG([$_am_tar --version]) && break
    done
    am__tar="$_am_tar --format=m4_if([$1], [pax], [posix], [$1]) -chf - "'"$$tardir"'
    am__tar_="$_am_tar --format=m4_if([$1], [pax], [posix], [$1]) -chf - "'"$tardir"'
    am__untar="$_am_tar -xf -"
    ;;
  plaintar)
    # Must skip GNU tar: if it does not support --format= it doesn't create
    # ustar tarball either.
    (tar --version) >/dev/null 2>&1 && continue
    am__tar='tar chf - "$$tardir"'
    am__tar_='tar chf - "$tardir"'
    am__untar='tar xf -'
    ;;
  pax)
    am__tar='pax -L -x $1 -w "$$tardir"'
    am__tar_='pax -L -x $1 -w "$tardir"'
    am__untar='pax -r'
    ;;
  cpio)
    am__tar='find "$$tardir" -print | cpio -o -H $1 -L'
    am__tar_='find "$tardir" -print | cpio -o -H $1 -L'
    am__untar='cpio -i -H $1 -d'
    ;;
  none)
    am__tar=false
    am__tar_=false
    am__untar=false
    ;;
  esac

  # If the value was cached, stop now.  We just wanted to have am__tar
  # and am__untar set.
  test -n "${am_cv_prog_tar_$1}" && break

  # tar/untar a dummy directory, and stop if the command works
  rm -rf conftest.dir
  mkdir conftest.dir
  echo GrepMe > conftest.dir/file
  AM_RUN_LOG([tardir=conftest.dir && eval $am__tar_ >conftest.tar])
  rm -rf conftest.dir
  if test -s conftest.tar; then
    AM_RUN_LOG([$am__untar <conftest.tar])
    grep GrepMe conftest.dir/file >/dev/null 2>&1 && break
  fi
done
rm -rf conftest.dir

AC_CACHE_VAL([am_cv_prog_tar_$1], [am_cv_prog_tar_$1=$_am_tool])
AC_MSG_RESULT([$am_cv_prog_tar_$1])])
AC_SUBST([am__tar])
AC_SUBST([am__untar])
])
m4trace:configure.ac:9: -1- AC_INIT([src/seq2sv.cpp])
m4trace:configure.ac:9: -1- m4_pattern_forbid([^_?A[CHUM]_])
m4trace:configure.ac:9: -1- m4_pattern_forbid([_AC_])
m4trace:configure.ac:9: -1- m4_pattern_forbid([^LIBOBJS$], [do not use LIBOBJS directly, use AC_LIBOBJ (see section `AC_LIBOBJ vs LIBOBJS'])
m4trace:configure.ac:9: -1- m4_pattern_allow([^AS_FLAGS$])
m4trace:configure.ac:9: -1- m4_pattern_forbid([^_?m4_])
m4trace:configure.ac:9: -1- m4_pattern_forbid([^dnl$])
m4trace:configure.ac:9: -1- m4_pattern_forbid([^_?AS_])
m4trace:configure.ac:9: -1- AC_SUBST([SHELL], [${CONFIG_SHELL-/bin/sh}])
m4trace:configure.ac:9: -1- AC_SUBST([PATH_SEPARATOR])
m4trace:configure.ac:9: -1- AC_SUBST([PACKAGE_NAME], [m4_ifdef([AC_PACKAGE_NAME],      ['AC_PACKAGE_NAME'])])
m4trace:configure.ac:9: -1- AC_SUBST([PACKAGE_TARNAME], [m4_ifdef([AC_PACKAGE_TARNAME],   ['AC_PACKAGE_TARNAME'])])
m4trace:configure.ac:9: -1- AC_SUBST([PACKAGE_VERSION], [m4_ifdef([AC_PACKAGE_VERSION],   ['AC_PACKAGE_VERSION'])])
m4trace:configure.ac:9: -1- AC_SUBST([PACKAGE_STRING], [m4_ifdef([AC_PACKAGE_STRING],    ['AC_PACKAGE_STRING'])])
m4trace:configure.ac:9: -1- AC_SUBST([PACKAGE_BUGREPORT], [m4_ifdef([AC_PACKAGE_BUGREPORT], ['AC_PACKAGE_BUGREPORT'])])
m4trace:configure.ac:9: -1- AC_SUBST([exec_prefix], [NONE])
m4trace:configure.ac:9: -1- AC_SUBST([prefix], [NONE])
m4trace:configure.ac:9: -1- AC_SUBST([program_transform_name], [s,x,x,])
m4trace:configure.ac:9: -1- AC_SUBST([bindir], ['${exec_prefix}/bin'])
m4trace:configure.ac:9: -1- AC_SUBST([sbindir], ['${exec_prefix}/sbin'])
m4trace:configure.ac:9: -1- AC_SUBST([libexecdir], ['${exec_prefix}/libexec'])
m4trace:configure.ac:9: -1- AC_SUBST([datadir], ['${prefix}/share'])
m4trace:configure.ac:9: -1- AC_SUBST([sysconfdir], ['${prefix}/etc'])
m4trace:configure.ac:9: -1- AC_SUBST([sharedstatedir], ['${prefix}/com'])
m4trace:configure.ac:9: -1- AC_SUBST([localstatedir], ['${prefix}/var'])
m4trace:configure.ac:9: -1- AC_SUBST([libdir], ['${exec_prefix}/lib'])
m4trace:configure.ac:9: -1- AC_SUBST([includedir], ['${prefix}/include'])
m4trace:configure.ac:9: -1- AC_SUBST([oldincludedir], ['/usr/include'])
m4trace:configure.ac:9: -1- AC_SUBST([infodir], ['${prefix}/info'])
m4trace:configure.ac:9: -1- AC_SUBST([mandir], ['${prefix}/man'])
m4trace:configure.ac:9: -1- AC_DEFINE_TRACE_LITERAL([PACKAGE_NAME])
m4trace:configure.ac:9: -1- AH_OUTPUT([PACKAGE_NAME], [/* Define to the full name of this package. */
#undef PACKAGE_NAME])
m4trace:configure.ac:9: -1- AC_DEFINE_TRACE_LITERAL([PACKAGE_TARNAME])
m4trace:configure.ac:9: -1- AH_OUTPUT([PACKAGE_TARNAME], [/* Define to the one symbol short name of this package. */
#undef PACKAGE_TARNAME])
m4trace:configure.ac:9: -1- AC_DEFINE_TRACE_LITERAL([PACKAGE_VERSION])
m4trace:configure.ac:9: -1- AH_OUTPUT([PACKAGE_VERSION], [/* Define to the version of this package. */
#undef PACKAGE_VERSION])
m4trace:configure.ac:9: -1- AC_DEFINE_TRACE_LITERAL([PACKAGE_STRING])
m4trace:configure.ac:9: -1- AH_OUTPUT([PACKAGE_STRING], [/* Define to the full name and version of this package. */
#undef PACKAGE_STRING])
m4trace:configure.ac:9: -1- AC_DEFINE_TRACE_LITERAL([PACKAGE_BUGREPORT])
m4trace:configure.ac:9: -1- AH_OUTPUT([PACKAGE_BUGREPORT], [/* Define to the address where bug reports for this package should be sent. */
#undef PACKAGE_BUGREPORT])
m4trace:configure.ac:9: -1- AC_SUBST([build_alias])
m4trace:configure.ac:9: -1- AC_SUBST([host_alias])
m4trace:configure.ac:9: -1- AC_SUBST([target_alias])
m4trace:configure.ac:9: -1- AC_SUBST([DEFS])
m4trace:configure.ac:9: -1- AC_SUBST([ECHO_C])
m4trace:configure.ac:9: -1- AC_SUBST([ECHO_N])
m4trace:configure.ac:9: -1- AC_SUBST([ECHO_T])
m4trace:configure.ac:9: -1- AC_SUBST([LIBS])
m4trace:configure.ac:10: -1- AM_INIT_AUTOMAKE([$PACKAGE], [$VERSION])
m4trace:configure.ac:10: -1- m4_pattern_allow([^AM_[A-Z]+FLAGS$])
m4trace:configure.ac:10: -1- AM_SET_CURRENT_AUTOMAKE_VERSION
m4trace:configure.ac:10: -1- AM_AUTOMAKE_VERSION([1.9.2])
m4trace:configure.ac:10: -1- AC_PROG_INSTALL
m4trace:configure.ac:10: -1- AC_SUBST([INSTALL_PROGRAM])
m4trace:configure.ac:10: -1- AC_SUBST([INSTALL_SCRIPT])
m4trace:configure.ac:10: -1- AC_SUBST([INSTALL_DATA])
m4trace:configure.ac:10: -1- AC_SUBST([CYGPATH_W])
m4trace:configure.ac:10: -1- AC_SUBST([PACKAGE], [$PACKAGE])
m4trace:configure.ac:10: -1- AC_SUBST([VERSION], [$VERSION])
m4trace:configure.ac:10: -1- _AM_IF_OPTION([no-define], [], [AC_DEFINE_UNQUOTED(PACKAGE, "$PACKAGE", [Name of package])
 AC_DEFINE_UNQUOTED(VERSION, "$VERSION", [Version number of package])])
m4trace:configure.ac:10: -2- _AM_MANGLE_OPTION([no-define])
m4trace:configure.ac:10: -1- AC_DEFINE_TRACE_LITERAL([PACKAGE])
m4trace:configure.ac:10: -1- AH_OUTPUT([PACKAGE], [/* Name of package */
#undef PACKAGE])
m4trace:configure.ac:10: -1- AC_DEFINE_TRACE_LITERAL([VERSION])
m4trace:configure.ac:10: -1- AH_OUTPUT([VERSION], [/* Version number of package */
#undef VERSION])
m4trace:configure.ac:10: -1- AM_SANITY_CHECK
m4trace:configure.ac:10: -1- AM_MISSING_PROG([ACLOCAL], [aclocal-${am__api_version}])
m4trace:configure.ac:10: -1- AM_MISSING_HAS_RUN
m4trace:configure.ac:10: -1- AM_AUX_DIR_EXPAND
m4trace:configure.ac:10: -1- AC_SUBST([ACLOCAL])
m4trace:configure.ac:10: -1- AM_MISSING_PROG([AUTOCONF], [autoconf])
m4trace:configure.ac:10: -1- AC_SUBST([AUTOCONF])
m4trace:configure.ac:10: -1- AM_MISSING_PROG([AUTOMAKE], [automake-${am__api_version}])
m4trace:configure.ac:10: -1- AC_SUBST([AUTOMAKE])
m4trace:configure.ac:10: -1- AM_MISSING_PROG([AUTOHEADER], [autoheader])
m4trace:configure.ac:10: -1- AC_SUBST([AUTOHEADER])
m4trace:configure.ac:10: -1- AM_MISSING_PROG([MAKEINFO], [makeinfo])
m4trace:configure.ac:10: -1- AC_SUBST([MAKEINFO])
m4trace:configure.ac:10: -1- AM_PROG_INSTALL_SH
m4trace:configure.ac:10: -1- AC_SUBST([install_sh])
m4trace:configure.ac:10: -1- AM_PROG_INSTALL_STRIP
m4trace:configure.ac:10: -1- AC_SUBST([STRIP])
m4trace:configure.ac:10: -1- AC_SUBST([ac_ct_STRIP])
m4trace:configure.ac:10: -1- AC_SUBST([INSTALL_STRIP_PROGRAM])
m4trace:configure.ac:10: -1- AM_PROG_MKDIR_P
m4trace:configure.ac:10: -1- AC_SUBST([mkdir_p])
m4trace:configure.ac:10: -1- AC_PROG_AWK
m4trace:configure.ac:10: -1- AC_SUBST([AWK])
m4trace:configure.ac:10: -1- AC_PROG_MAKE_SET
m4trace:configure.ac:10: -1- AC_SUBST([SET_MAKE])
m4trace:configure.ac:10: -1- AM_SET_LEADING_DOT
m4trace:configure.ac:10: -1- AC_SUBST([am__leading_dot])
m4trace:configure.ac:10: -1- _AM_IF_OPTION([tar-ustar], [_AM_PROG_TAR([ustar])], [_AM_IF_OPTION([tar-pax], [_AM_PROG_TAR([pax])],
	      		     [_AM_PROG_TAR([v7])])])
m4trace:configure.ac:10: -2- _AM_MANGLE_OPTION([tar-ustar])
m4trace:configure.ac:10: -1- _AM_IF_OPTION([tar-pax], [_AM_PROG_TAR([pax])], [_AM_PROG_TAR([v7])])
m4trace:configure.ac:10: -2- _AM_MANGLE_OPTION([tar-pax])
m4trace:configure.ac:10: -1- _AM_PROG_TAR([v7])
m4trace:configure.ac:10: -1- AM_MISSING_PROG([AMTAR], [tar])
m4trace:configure.ac:10: -1- AC_SUBST([AMTAR])
m4trace:configure.ac:10: -1- AC_SUBST([am__tar])
m4trace:configure.ac:10: -1- AC_SUBST([am__untar])
m4trace:configure.ac:10: -1- _AM_IF_OPTION([no-dependencies], [], [AC_PROVIDE_IFELSE([AC_PROG_CC],
                  [_AM_DEPENDENCIES(CC)],
                  [define([AC_PROG_CC],
                          defn([AC_PROG_CC])[_AM_DEPENDENCIES(CC)])])dnl
AC_PROVIDE_IFELSE([AC_PROG_CXX],
                  [_AM_DEPENDENCIES(CXX)],
                  [define([AC_PROG_CXX],
                          defn([AC_PROG_CXX])[_AM_DEPENDENCIES(CXX)])])dnl
])
m4trace:configure.ac:10: -2- _AM_MANGLE_OPTION([no-dependencies])
m4trace:configure.ac:11: -1- AM_CONFIG_HEADER([config.h])
m4trace:configure.ac:11: -1- _m4_warn([obsolete], [The macro `AM_CONFIG_HEADER' is obsolete.
You should run autoupdate.], [/usr/share/aclocal-1.9/header.m4:23: AM_CONFIG_HEADER is expanded from...
configure.ac:11: the top level])
m4trace:configure.ac:11: -1- AC_CONFIG_HEADERS([config.h])
m4trace:configure.ac:13: -1- AC_PROG_CC
m4trace:configure.ac:13: -1- AC_SUBST([CC])
m4trace:configure.ac:13: -1- AC_SUBST([CFLAGS])
m4trace:configure.ac:13: -1- AC_SUBST([LDFLAGS])
m4trace:configure.ac:13: -1- AC_SUBST([CPPFLAGS])
m4trace:configure.ac:13: -1- AC_SUBST([CC])
m4trace:configure.ac:13: -1- AC_SUBST([ac_ct_CC])
m4trace:configure.ac:13: -1- AC_SUBST([CC])
m4trace:configure.ac:13: -1- AC_SUBST([ac_ct_CC])
m4trace:configure.ac:13: -1- AC_SUBST([CC])
m4trace:configure.ac:13: -1- AC_SUBST([CC])
m4trace:configure.ac:13: -1- AC_SUBST([ac_ct_CC])
m4trace:configure.ac:13: -1- AC_SUBST([EXEEXT], [$ac_cv_exeext])
m4trace:configure.ac:13: -1- AC_SUBST([OBJEXT], [$ac_cv_objext])
m4trace:configure.ac:13: -1- _AM_DEPENDENCIES([CC])
m4trace:configure.ac:13: -1- AM_SET_DEPDIR
m4trace:configure.ac:13: -1- AC_SUBST([DEPDIR], ["${am__leading_dot}deps"])
m4trace:configure.ac:13: -1- AM_OUTPUT_DEPENDENCY_COMMANDS
m4trace:configure.ac:13: -1- AM_MAKE_INCLUDE
m4trace:configure.ac:13: -1- AC_SUBST([am__include])
m4trace:configure.ac:13: -1- AC_SUBST([am__quote])
m4trace:configure.ac:13: -1- AM_DEP_TRACK
m4trace:configure.ac:13: -1- AM_CONDITIONAL([AMDEP], [test "x$enable_dependency_tracking" != xno])
m4trace:configure.ac:13: -1- AC_SUBST([AMDEP_TRUE])
m4trace:configure.ac:13: -1- AC_SUBST([AMDEP_FALSE])
m4trace:configure.ac:13: -1- AC_SUBST([AMDEPBACKSLASH])
m4trace:configure.ac:13: -1- AC_SUBST([CCDEPMODE], [depmode=$am_cv_CC_dependencies_compiler_type])
m4trace:configure.ac:13: -1- AM_CONDITIONAL([am__fastdepCC], [
  test "x$enable_dependency_tracking" != xno \
  && test "$am_cv_CC_dependencies_compiler_type" = gcc3])
m4trace:configure.ac:13: -1- AC_SUBST([am__fastdepCC_TRUE])
m4trace:configure.ac:13: -1- AC_SUBST([am__fastdepCC_FALSE])
m4trace:configure.ac:14: -1- AC_PROG_CXX
m4trace:configure.ac:14: -1- AC_SUBST([CXX])
m4trace:configure.ac:14: -1- AC_SUBST([CXXFLAGS])
m4trace:configure.ac:14: -1- AC_SUBST([LDFLAGS])
m4trace:configure.ac:14: -1- AC_SUBST([CPPFLAGS])
m4trace:configure.ac:14: -1- AC_SUBST([CXX])
m4trace:configure.ac:14: -1- AC_SUBST([ac_ct_CXX])
m4trace:configure.ac:14: -1- _AM_DEPENDENCIES([CXX])
m4trace:configure.ac:14: -1- AC_SUBST([CXXDEPMODE], [depmode=$am_cv_CXX_dependencies_compiler_type])
m4trace:configure.ac:14: -1- AM_CONDITIONAL([am__fastdepCXX], [
  test "x$enable_dependency_tracking" != xno \
  && test "$am_cv_CXX_dependencies_compiler_type" = gcc3])
m4trace:configure.ac:14: -1- AC_SUBST([am__fastdepCXX_TRUE])
m4trace:configure.ac:14: -1- AC_SUBST([am__fastdepCXX_FALSE])
m4trace:configure.ac:15: -1- AC_PROG_INSTALL
m4trace:configure.ac:15: -1- AC_SUBST([INSTALL_PROGRAM])
m4trace:configure.ac:15: -1- AC_SUBST([INSTALL_SCRIPT])
m4trace:configure.ac:15: -1- AC_SUBST([INSTALL_DATA])
m4trace:configure.ac:16: -1- AC_PROG_RANLIB
m4trace:configure.ac:16: -1- AC_SUBST([RANLIB])
m4trace:configure.ac:16: -1- AC_SUBST([ac_ct_RANLIB])
m4trace:configure.ac:27: -1- AC_CONFIG_FILES([Makefile \
src/Makefile \
src/libsvm-2.71/Makefile \
src/libRNAfold-2.4/Makefile \
src/libRNAfold-2.4/ViennaRNA-1.4/Makefile \
src/libRNAfold-2.4/ViennaRNA-1.4/lib/Makefile \
src/libRNAfold-2.4/ViennaRNA-1.4/Progs/Makefile])
m4trace:configure.ac:27: -1- _m4_warn([obsolete], [AC_OUTPUT should be used without arguments.
You should run autoupdate.], [])
m4trace:configure.ac:27: -1- AC_SUBST([LIB@&t@OBJS], [$ac_libobjs])
m4trace:configure.ac:27: -1- AC_SUBST([LTLIBOBJS], [$ac_ltlibobjs])
m4trace:configure.ac:27: -1- _AC_AM_CONFIG_HEADER_HOOK([$ac_file])
m4trace:configure.ac:27: -1- _AM_OUTPUT_DEPENDENCY_COMMANDS
