# Supplementary material for: Improving model predictions for RNA interference activities that use support vector machine regression by combining and filtering features
Source: BMC Bioinformatics. 2007 Jun 6;8:182. doi: 10.1186/1471-2105-8-182 (PMC1906837; doi:10.1186/1471-2105-8-182)
Supplement: Additional file 7 — seq2svm_0.3. An GNU platform deployable GPL code base for performing SVM modeling on small RNA sequences, with examples. Deploy by unzipping, untarring, and building with configure and make. See the included readme files. Updated versions will be available at . [file 1471-2105-8-182-S7.gz › seq2svm/autom4te.cache/traces.1]

m4trace:configure.ac:9: -1- AC_INIT([src/seq2sv.cpp])
m4trace:configure.ac:9: -1- m4_pattern_forbid([^_?A[CHUM]_])
m4trace:configure.ac:9: -1- m4_pattern_forbid([_AC_])
m4trace:configure.ac:9: -1- m4_pattern_forbid([^LIBOBJS$], [do not use LIBOBJS directly, use AC_LIBOBJ (see section `AC_LIBOBJ vs LIBOBJS'])
m4trace:configure.ac:9: -1- m4_pattern_allow([^AS_FLAGS$])
m4trace:configure.ac:9: -1- m4_pattern_forbid([^_?m4_])
m4trace:configure.ac:9: -1- m4_pattern_forbid([^dnl$])
m4trace:configure.ac:9: -1- m4_pattern_forbid([^_?AS_])
m4trace:configure.ac:9: -1- AC_SUBST([SHELL], [${CONFIG_SHELL-/bin/sh}])
m4trace:configure.ac:9: -1- AC_SUBST([PATH_SEPARATOR])
m4trace:configure.ac:9: -1- AC_SUBST([PACKAGE_NAME], [m4_ifdef([AC_PACKAGE_NAME],      ['AC_PACKAGE_NAME'])])
m4trace:configure.ac:9: -1- AC_SUBST([PACKAGE_TARNAME], [m4_ifdef([AC_PACKAGE_TARNAME],   ['AC_PACKAGE_TARNAME'])])
m4trace:configure.ac:9: -1- AC_SUBST([PACKAGE_VERSION], [m4_ifdef([AC_PACKAGE_VERSION],   ['AC_PACKAGE_VERSION'])])
m4trace:configure.ac:9: -1- AC_SUBST([PACKAGE_STRING], [m4_ifdef([AC_PACKAGE_STRING],    ['AC_PACKAGE_STRING'])])
m4trace:configure.ac:9: -1- AC_SUBST([PACKAGE_BUGREPORT], [m4_ifdef([AC_PACKAGE_BUGREPORT], ['AC_PACKAGE_BUGREPORT'])])
m4trace:configure.ac:9: -1- AC_SUBST([exec_prefix], [NONE])
m4trace:configure.ac:9: -1- AC_SUBST([prefix], [NONE])
m4trace:configure.ac:9: -1- AC_SUBST([program_transform_name], [s,x,x,])
m4trace:configure.ac:9: -1- AC_SUBST([bindir], ['${exec_prefix}/bin'])
m4trace:configure.ac:9: -1- AC_SUBST([sbindir], ['${exec_prefix}/sbin'])
m4trace:configure.ac:9: -1- AC_SUBST([libexecdir], ['${exec_prefix}/libexec'])
m4trace:configure.ac:9: -1- AC_SUBST([datadir], ['${prefix}/share'])
m4trace:configure.ac:9: -1- AC_SUBST([sysconfdir], ['${prefix}/etc'])
m4trace:configure.ac:9: -1- AC_SUBST([sharedstatedir], ['${prefix}/com'])
m4trace:configure.ac:9: -1- AC_SUBST([localstatedir], ['${prefix}/var'])
m4trace:configure.ac:9: -1- AC_SUBST([libdir], ['${exec_prefix}/lib'])
m4trace:configure.ac:9: -1- AC_SUBST([includedir], ['${prefix}/include'])
m4trace:configure.ac:9: -1- AC_SUBST([oldincludedir], ['/usr/include'])
m4trace:configure.ac:9: -1- AC_SUBST([infodir], ['${prefix}/info'])
m4trace:configure.ac:9: -1- AC_SUBST([mandir], ['${prefix}/man'])
m4trace:configure.ac:9: -1- AC_DEFINE_TRACE_LITERAL([PACKAGE_NAME])
m4trace:configure.ac:9: -1- AH_OUTPUT([PACKAGE_NAME], [/* Define to the full name of this package. */
#undef PACKAGE_NAME])
m4trace:configure.ac:9: -1- AC_DEFINE_TRACE_LITERAL([PACKAGE_TARNAME])
m4trace:configure.ac:9: -1- AH_OUTPUT([PACKAGE_TARNAME], [/* Define to the one symbol short name of this package. */
#undef PACKAGE_TARNAME])
m4trace:configure.ac:9: -1- AC_DEFINE_TRACE_LITERAL([PACKAGE_VERSION])
m4trace:configure.ac:9: -1- AH_OUTPUT([PACKAGE_VERSION], [/* Define to the version of this package. */
#undef PACKAGE_VERSION])
m4trace:configure.ac:9: -1- AC_DEFINE_TRACE_LITERAL([PACKAGE_STRING])
m4trace:configure.ac:9: -1- AH_OUTPUT([PACKAGE_STRING], [/* Define to the full name and version of this package. */
#undef PACKAGE_STRING])
m4trace:configure.ac:9: -1- AC_DEFINE_TRACE_LITERAL([PACKAGE_BUGREPORT])
m4trace:configure.ac:9: -1- AH_OUTPUT([PACKAGE_BUGREPORT], [/* Define to the address where bug reports for this package should be sent. */
#undef PACKAGE_BUGREPORT])
m4trace:configure.ac:9: -1- AC_SUBST([build_alias])
m4trace:configure.ac:9: -1- AC_SUBST([host_alias])
m4trace:configure.ac:9: -1- AC_SUBST([target_alias])
m4trace:configure.ac:9: -1- AC_SUBST([DEFS])
m4trace:configure.ac:9: -1- AC_SUBST([ECHO_C])
m4trace:configure.ac:9: -1- AC_SUBST([ECHO_N])
m4trace:configure.ac:9: -1- AC_SUBST([ECHO_T])
m4trace:configure.ac:9: -1- AC_SUBST([LIBS])
m4trace:configure.ac:10: -1- AM_INIT_AUTOMAKE([$PACKAGE], [$VERSION])
m4trace:configure.ac:10: -1- m4_pattern_allow([^AM_[A-Z]+FLAGS$])
m4trace:configure.ac:10: -1- AM_AUTOMAKE_VERSION([1.9.2])
m4trace:configure.ac:10: -1- AC_PROG_INSTALL
m4trace:configure.ac:10: -1- AC_SUBST([INSTALL_PROGRAM])
m4trace:configure.ac:10: -1- AC_SUBST([INSTALL_SCRIPT])
m4trace:configure.ac:10: -1- AC_SUBST([INSTALL_DATA])
m4trace:configure.ac:10: -1- AC_SUBST([CYGPATH_W])
m4trace:configure.ac:10: -1- AC_SUBST([PACKAGE], [$PACKAGE])
m4trace:configure.ac:10: -1- AC_SUBST([VERSION], [$VERSION])
m4trace:configure.ac:10: -1- AC_DEFINE_TRACE_LITERAL([PACKAGE])
m4trace:configure.ac:10: -1- AH_OUTPUT([PACKAGE], [/* Name of package */
#undef PACKAGE])
m4trace:configure.ac:10: -1- AC_DEFINE_TRACE_LITERAL([VERSION])
m4trace:configure.ac:10: -1- AH_OUTPUT([VERSION], [/* Version number of package */
#undef VERSION])
m4trace:configure.ac:10: -1- AC_SUBST([ACLOCAL])
m4trace:configure.ac:10: -1- AC_SUBST([AUTOCONF])
m4trace:configure.ac:10: -1- AC_SUBST([AUTOMAKE])
m4trace:configure.ac:10: -1- AC_SUBST([AUTOHEADER])
m4trace:configure.ac:10: -1- AC_SUBST([MAKEINFO])
m4trace:configure.ac:10: -1- AC_SUBST([install_sh])
m4trace:configure.ac:10: -1- AC_SUBST([STRIP])
m4trace:configure.ac:10: -1- AC_SUBST([ac_ct_STRIP])
m4trace:configure.ac:10: -1- AC_SUBST([INSTALL_STRIP_PROGRAM])
m4trace:configure.ac:10: -1- AC_SUBST([mkdir_p])
m4trace:configure.ac:10: -1- AC_PROG_AWK
m4trace:configure.ac:10: -1- AC_SUBST([AWK])
m4trace:configure.ac:10: -1- AC_PROG_MAKE_SET
m4trace:configure.ac:10: -1- AC_SUBST([SET_MAKE])
m4trace:configure.ac:10: -1- AC_SUBST([am__leading_dot])
m4trace:configure.ac:10: -1- AC_SUBST([AMTAR])
m4trace:configure.ac:10: -1- AC_SUBST([am__tar])
m4trace:configure.ac:10: -1- AC_SUBST([am__untar])
m4trace:configure.ac:11: -1- _m4_warn([obsolete], [The macro `AM_CONFIG_HEADER' is obsolete.
You should run autoupdate.], [aclocal.m4:421: AM_CONFIG_HEADER is expanded from...
configure.ac:11: the top level])
m4trace:configure.ac:11: -1- AC_CONFIG_HEADERS([config.h])
m4trace:configure.ac:13: -1- AC_PROG_CC
m4trace:configure.ac:13: -1- AC_SUBST([CC])
m4trace:configure.ac:13: -1- AC_SUBST([CFLAGS])
m4trace:configure.ac:13: -1- AC_SUBST([LDFLAGS])
m4trace:configure.ac:13: -1- AC_SUBST([CPPFLAGS])
m4trace:configure.ac:13: -1- AC_SUBST([CC])
m4trace:configure.ac:13: -1- AC_SUBST([ac_ct_CC])
m4trace:configure.ac:13: -1- AC_SUBST([CC])
m4trace:configure.ac:13: -1- AC_SUBST([ac_ct_CC])
m4trace:configure.ac:13: -1- AC_SUBST([CC])
m4trace:configure.ac:13: -1- AC_SUBST([CC])
m4trace:configure.ac:13: -1- AC_SUBST([ac_ct_CC])
m4trace:configure.ac:13: -1- AC_SUBST([EXEEXT], [$ac_cv_exeext])
m4trace:configure.ac:13: -1- AC_SUBST([OBJEXT], [$ac_cv_objext])
m4trace:configure.ac:13: -1- AC_SUBST([DEPDIR], ["${am__leading_dot}deps"])
m4trace:configure.ac:13: -1- AC_SUBST([am__include])
m4trace:configure.ac:13: -1- AC_SUBST([am__quote])
m4trace:configure.ac:13: -1- AM_CONDITIONAL([AMDEP], [test "x$enable_dependency_tracking" != xno])
m4trace:configure.ac:13: -1- AC_SUBST([AMDEP_TRUE])
m4trace:configure.ac:13: -1- AC_SUBST([AMDEP_FALSE])
m4trace:configure.ac:13: -1- AC_SUBST([AMDEPBACKSLASH])
m4trace:configure.ac:13: -1- AC_SUBST([CCDEPMODE], [depmode=$am_cv_CC_dependencies_compiler_type])
m4trace:configure.ac:13: -1- AM_CONDITIONAL([am__fastdepCC], [
  test "x$enable_dependency_tracking" != xno \
  && test "$am_cv_CC_dependencies_compiler_type" = gcc3])
m4trace:configure.ac:13: -1- AC_SUBST([am__fastdepCC_TRUE])
m4trace:configure.ac:13: -1- AC_SUBST([am__fastdepCC_FALSE])
m4trace:configure.ac:14: -1- AC_PROG_CXX
m4trace:configure.ac:14: -1- AC_SUBST([CXX])
m4trace:configure.ac:14: -1- AC_SUBST([CXXFLAGS])
m4trace:configure.ac:14: -1- AC_SUBST([LDFLAGS])
m4trace:configure.ac:14: -1- AC_SUBST([CPPFLAGS])
m4trace:configure.ac:14: -1- AC_SUBST([CXX])
m4trace:configure.ac:14: -1- AC_SUBST([ac_ct_CXX])
m4trace:configure.ac:14: -1- AC_SUBST([CXXDEPMODE], [depmode=$am_cv_CXX_dependencies_compiler_type])
m4trace:configure.ac:14: -1- AM_CONDITIONAL([am__fastdepCXX], [
  test "x$enable_dependency_tracking" != xno \
  && test "$am_cv_CXX_dependencies_compiler_type" = gcc3])
m4trace:configure.ac:14: -1- AC_SUBST([am__fastdepCXX_TRUE])
m4trace:configure.ac:14: -1- AC_SUBST([am__fastdepCXX_FALSE])
m4trace:configure.ac:15: -1- AC_PROG_INSTALL
m4trace:configure.ac:15: -1- AC_SUBST([INSTALL_PROGRAM])
m4trace:configure.ac:15: -1- AC_SUBST([INSTALL_SCRIPT])
m4trace:configure.ac:15: -1- AC_SUBST([INSTALL_DATA])
m4trace:configure.ac:16: -1- AC_PROG_RANLIB
m4trace:configure.ac:16: -1- AC_SUBST([RANLIB])
m4trace:configure.ac:16: -1- AC_SUBST([ac_ct_RANLIB])
m4trace:configure.ac:27: -1- AC_CONFIG_FILES([Makefile \
src/Makefile \
src/libsvm-2.71/Makefile \
src/libRNAfold-2.4/Makefile \
src/libRNAfold-2.4/ViennaRNA-1.4/Makefile \
src/libRNAfold-2.4/ViennaRNA-1.4/lib/Makefile \
src/libRNAfold-2.4/ViennaRNA-1.4/Progs/Makefile])
m4trace:configure.ac:27: -1- _m4_warn([obsolete], [AC_OUTPUT should be used without arguments.
You should run autoupdate.], [])
m4trace:configure.ac:27: -1- AC_SUBST([LIB@&t@OBJS], [$ac_libobjs])
m4trace:configure.ac:27: -1- AC_SUBST([LTLIBOBJS], [$ac_ltlibobjs])
