# Supplementary material for: Improving model predictions for RNA interference activities that use support vector machine regression by combining and filtering features
Source: BMC Bioinformatics. 2007 Jun 6;8:182. doi: 10.1186/1471-2105-8-182 (PMC1906837; doi:10.1186/1471-2105-8-182)
Supplement: Additional file 7 — seq2svm_0.3. An GNU platform deployable GPL code base for performing SVM modeling on small RNA sequences, with examples. Deploy by unzipping, untarring, and building with configure and make. See the included readme files. Updated versions will be available at . [file 1471-2105-8-182-S7.gz › seq2svm/src/Methods.cpp]

//////////////////////////////////////////////////////////////////////////////
// File:            Methods.cpp
// Purpose:         holds various methods
// Description:     
// Version:         bioSVM 0.0.1 
// Author:          Andy Peek
// Copyright:       (c) Integrated DNA Technologies 
/////////////////////////////////////////////////////////////////////////////

#ifndef __METHODS_C
#define __METHODS_C

#include "Methods.h"


void Set_DNA_AND_RNA_Sequences(Sequence_Vector& seq_vect, Sequence_Vector::iterator& seq_vect_itr){


      for(seq_vect_itr=seq_vect.begin();\
         seq_vect_itr != seq_vect.end();\
         ++seq_vect_itr){ 
         
         seq_vect_itr->second.Set_RNA_Seq();
         seq_vect_itr->second.Set_DNA_Seq();
           
      }//~for 


}//~Set_DNA_AND_RNA_Sequences


void Find_And_Map_Positions_In_Targets(Sequence_Vector& seq_vect, Sequence_Vector::iterator& seq_vect_itr,\
Oligomer_Vector& oligo_vect, Oligomer_Vector::iterator& oligo_vect_itr, Runtime_Variables& run_vars){


      for(oligo_vect_itr = oligo_vect.begin(); oligo_vect_itr != oligo_vect.end(); oligo_vect_itr++){
        
	 unsigned int found = 0;
         unsigned int f_i= std::string::npos;
         unsigned int r_i= std::string::npos;   
            
         for(seq_vect_itr=seq_vect.begin();\
         seq_vect_itr != seq_vect.end();\
         ++seq_vect_itr){ 
           
            f_i=seq_vect_itr->second.base_DNA_seq.find(oligo_vect_itr->second.Sense_DNA_str);
	    r_i=seq_vect_itr->second.base_DNA_seq.rfind(oligo_vect_itr->second.Sense_DNA_str);
            
	    int p3p_trunc=0;
	    int p5p_trunc=0;
	    
            if((f_i == r_i) && (f_i != std::string::npos)){
      
  	       oligo_vect_itr->second.target_sequence_map_numb=seq_vect_itr->first;
	       oligo_vect_itr->second.target_sequence_location=(int)f_i;

	       found = 1;

	       //std::cout << oligo_vect_itr->first << "\t in target =\t" << seq_vect_itr->first << std::endl;
	              
	       //ifdef here for patches
	       
	       if(seq_vect_itr->second.base_RNA_seq.size() <
	        (oligo_vect_itr->second.target_sequence_location + \
	        oligo_vect_itr->second.Sense_DNA_str.size() +\
	        atoi(run_vars.target_3dist.c_str()))){
	            
		    p3p_trunc = (oligo_vect_itr->second.target_sequence_location +\
	     

                    oligo_vect_itr->second.Sense_DNA_str.size() +\
		    atoi(run_vars.target_3dist.c_str()) -\
		    seq_vect_itr->second.base_RNA_seq.size());
		    
		    oligo_vect_itr->second.site_p3_patch.assign(seq_vect_itr->second.base_RNA_seq,\
                     (oligo_vect_itr->second.target_sequence_location + \
	             oligo_vect_itr->second.Sense_DNA_str.size()), \
		     (atoi(run_vars.target_3dist.c_str())-p3p_trunc));
		     
		     for(int i=0 ; i<p3p_trunc;++i){
		        oligo_vect_itr->second.site_p3_patch+="N";
		     }
	       } 
	       else{
	         
                 oligo_vect_itr->second.site_p3_patch.assign(seq_vect_itr->second.base_RNA_seq,\
                     (oligo_vect_itr->second.target_sequence_location + \
	             oligo_vect_itr->second.Sense_DNA_str.size()), \
		     atoi(run_vars.target_3dist.c_str()));
		     
	       }
	 
	       if((oligo_vect_itr->second.target_sequence_location - \
	          atoi(run_vars.target_5dist.c_str())) < 0){
	       
	          p5p_trunc = (atoi(run_vars.target_5dist.c_str()) - \
	             oligo_vect_itr->second.target_sequence_location);
		    		     
		   for(int i=0 ; i<p5p_trunc;++i){
		     oligo_vect_itr->second.site_p5_patch+="N";
		   }
		   oligo_vect_itr->second.site_p5_patch.append(seq_vect_itr->second.base_RNA_seq,\
		     (oligo_vect_itr->second.target_sequence_location -
		     atoi(run_vars.target_5dist.c_str()) + p5p_trunc),\
		     (atoi(run_vars.target_5dist.c_str()) - p5p_trunc));
		
	       }
	       else{
	       
	          oligo_vect_itr->second.site_p5_patch.assign(seq_vect_itr->second.base_RNA_seq,\
		  (oligo_vect_itr->second.target_sequence_location -
		  atoi(run_vars.target_5dist.c_str())),\
		  atoi(run_vars.target_5dist.c_str()));
		  
	          
	       }
	
            }//~if
	    
	    
         }//~for
	 
	  if(!found){
	    
	      std::cout << oligo_vect_itr->first << "\t not found in target!!!!!!!!!!!!!!!" << std::endl;
	    
	  }

      }//~for

}//~Find_And_Map_Positions_In_Targets


void Target_Secondary_Structure_Determination(Sequence_Vector& seq_vect, Sequence_Vector::iterator& seq_vect_itr,\
Oligomer_Vector& oligo_vect, Oligomer_Vector::iterator& oligo_vect_itr, Runtime_Variables& run_vars){


      std::cout << "folding targets started" << std::endl; 
      
      
      if(atoi(run_vars.TARGET_FOLD_MFE_seq_to_vector_method.c_str())){
         std::cout << "folding entire targets started" << std::endl; 
         for(seq_vect_itr=seq_vect.begin();\
            seq_vect_itr != seq_vect.end();\
            ++seq_vect_itr){ 
      
            RNAfold_C folded((std::string)seq_vect_itr->second.base_RNA_seq, 1);
   	 	 
            seq_vect_itr->second.target_RNA_structure_mfe = folded.return_XNA_structure_mfe();
	    
	    std::cout << "folded\t" << seq_vect_itr->first << std::endl;
         }//~for 
	 std::cout << "folding entire targets end" << std::endl;  
      }//~if  
      
      if(atoi(run_vars.TARGET_FOLD_PF_CONTEXT_seq_to_vector_method.c_str()) || \
         atoi(run_vars.TARGET_FOLD_MFE_CONTEXT_seq_to_vector_method.c_str())){
         std::cout << "folding context targets started" << std::endl; 
         for(oligo_vect_itr = oligo_vect.begin(); oligo_vect_itr != oligo_vect.end(); oligo_vect_itr++){
            
	    int dist = atoi(run_vars.pf_step.c_str());
	    int p5p_end = 0;
	    int p3p_end = 0;
	    
	    int p5p_padding = 0;
	    int p3p_padding = 0;
	    
	    int p5p_trunc = 0;
	    int p3p_trunc = 0;
	 
            seq_vect_itr = seq_vect.find(oligo_vect_itr->second.target_sequence_map_numb);     

	    if(seq_vect_itr->second.base_RNA_seq.size() <
	    (oligo_vect_itr->second.target_sequence_location + \
	    oligo_vect_itr->second.Sense_DNA_str.size() + dist)){  //do you roll past the 3' end?
	       p3p_end = seq_vect_itr->second.base_RNA_seq.size();
	       p3p_trunc = oligo_vect_itr->second.target_sequence_location +\
	          oligo_vect_itr->second.Sense_DNA_str.size() +\
		  dist - seq_vect_itr->second.base_RNA_seq.size();
		  
	       p3p_padding = ((oligo_vect_itr->second.target_sequence_location + \
	          oligo_vect_itr->second.Sense_DNA_str.size() + dist) - \
		  seq_vect_itr->second.base_RNA_seq.size()); 
	    }
	    else{  //you're within the 3' end
	       p3p_end = oligo_vect_itr->second.target_sequence_location + \
	       oligo_vect_itr->second.Sense_DNA_str.size() + dist;
	       p3p_trunc = dist;
	    }
	 
	    if((oligo_vect_itr->second.target_sequence_location - dist) < 0){  //do you roll pas the 5' end?
	       p5p_end = 0;
	       p5p_trunc = oligo_vect_itr->second.target_sequence_location;
	       
	       p5p_padding = (dist - oligo_vect_itr->second.target_sequence_location);
	    }
	    else{ //you're within the 5' end
	       p5p_end = (oligo_vect_itr->second.target_sequence_location - dist);
	       p5p_trunc = dist;
	    }
	
            std::string tmp_context;
	    std::cout << "p3p " << p3p_end << " p5p " << p5p_end << " 3-5 " << (p3p_end-p5p_end); 
	    std::cout << " target  " << seq_vect_itr->second.base_RNA_seq.size() << std::endl;
	    
	    tmp_context.assign(seq_vect_itr->second.base_RNA_seq.c_str(), p5p_end, (p3p_end-p5p_end));
         
	    RNAfold_C folded((std::string)tmp_context, 3);
	    
	    
	    oligo_vect_itr->second.context_pf_deltaG = folded.return_energy_pf();
	    oligo_vect_itr->second.context_mfe_deltaG = folded.return_energy_mfe();
	    oligo_vect_itr->second.Sense_RNA_context_pf_structure_str =
	    folded.return_XNA_structure_pf();
	    
	    oligo_vect_itr->second.Sense_RNA_context_mfe_structure_str =
	    folded.return_XNA_structure_mfe();
	    
	    oligo_vect_itr->second.context_pf_start_pos = (dist - p5p_end);
	    oligo_vect_itr->second.context_mfe_start_pos = (dist - p5p_end);
	    
	    std::string temp_pf;
	    temp_pf.assign(oligo_vect_itr->second.Sense_RNA_context_pf_structure_str,\
	    p5p_trunc, oligo_vect_itr->second.sequence_str.size());
	    
	    oligo_vect_itr->second.Sense_RNA_context_minus_ends_pf_structure_str = temp_pf;
	    
	    std::string temp_mfe;
	    temp_mfe.assign(oligo_vect_itr->second.Sense_RNA_context_mfe_structure_str,\
	    p5p_trunc, oligo_vect_itr->second.sequence_str.size());
	    
	    oligo_vect_itr->second.Sense_RNA_context_minus_ends_mfe_structure_str =temp_mfe;
	    
	    float freq = 1;
	    
	    float display = fmod(oligo_vect_itr->first, freq);
	    
	    if(display == 0.0){
	       
	       std::cout << "folding " << oligo_vect_itr->first << std::endl;
	    
	    }
	    
	    if(p5p_padding > 0){
	    
	       for(int i = 0; i < (p5p_padding); ++i){
	       
	          oligo_vect_itr->second.Sense_RNA_context_plus_ends_pf_structure_str+=".";
		  
	       }
	       //std::cout << "5' padding" << std::endl;

	    }
	    oligo_vect_itr->second.Sense_RNA_context_plus_ends_pf_structure_str += \
	    oligo_vect_itr->second.Sense_RNA_context_pf_structure_str;
	    
	    if(p3p_padding > 0){
	       for(int i = 0; i < p3p_padding; ++i){
	          oligo_vect_itr->second.Sense_RNA_context_plus_ends_pf_structure_str+=".";
	       } //~for
   	       //std::cout << "3' padding" << std::endl;

	    }//~if
	    
	    std::cout << oligo_vect_itr->second.Sense_RNA_context_plus_ends_pf_structure_str << std::endl;
	    
	    
	    
	    std::cout << folded.return_XNA_structure_mfe() <<std::endl;
	    std::cout << oligo_vect_itr->second.context_pf_deltaG << std::endl;
	    std::cout << oligo_vect_itr->second.Sense_RNA_context_minus_ends_pf_structure_str <<std::endl;
      
         }
	 std::cout << "folding context targets end" << std::endl;
      }//~if
     
      if(atoi(run_vars.TARGET_FOLD_MFE_seq_to_vector_method.c_str())){
         for(oligo_vect_itr = oligo_vect.begin(); oligo_vect_itr != oligo_vect.end(); oligo_vect_itr++){

            seq_vect_itr = seq_vect.find(oligo_vect_itr->second.target_sequence_map_numb);     
            std::string temp;
            temp.assign(seq_vect_itr->second.target_RNA_structure_mfe, oligo_vect_itr->second.target_sequence_location,\
            oligo_vect_itr->second.Sense_DNA_str.size());
            oligo_vect_itr->second.target_mfe_structure_str=temp;
 
         }
      }   
      std::cout << "folding targets complete" << std::endl; 
     
    


}//~Target_Secondary_Structure_Determination


void Build_Feature_Matrix_From_Oligomer(Sequence_Vector& seq_vect, Sequence_Vector::iterator& seq_vect_itr,\
Oligomer_Vector& oligo_vect, Oligomer_Vector::iterator& oligo_vect_itr, Runtime_Variables& run_vars){

   
   Motifs_C motifs, L_motifs, R_motifs;
    
   motifs.make_Xue();
    
    
   seq_vect_itr = seq_vect.begin();
    
   if(atoi(run_vars.N_GRAM_seq_to_vector_method.c_str())){
      //set up the set of motifs
    
       motifs.create(motifs, run_vars.alphabet.c_str(), atoi(run_vars.min_size.c_str()), atoi(run_vars.max_size.c_str()),\
       atoi(run_vars.step_size.c_str()));
        
   }//~if
   
      //motifs.Cout();
      //exit(0);
   
       //this seriously needs to change to a method, I hacked this fast for the COLOCAL N_GRAM
       
    if(atoi(run_vars.N_GRAM_COLOCAL_seq_to_vector_method.c_str())){
      //set up the set of motifs
         
	 L_motifs.create(motifs, run_vars.L_alphabet.c_str(), atoi(run_vars.L_min_size.c_str()), atoi(run_vars.L_max_size.c_str()),\
       atoi(run_vars.L_step_size.c_str()));
       
	 R_motifs.create(motifs, run_vars.R_alphabet.c_str(), atoi(run_vars.R_min_size.c_str()), atoi(run_vars.R_max_size.c_str()),\
       atoi(run_vars.R_step_size.c_str()));
  
      
   }//~if


   //set the internal f_vector to allow the support vector to be made, this needs to be made a bit
   //more friendly, like maybe a member function
   
   //for convenience of length, set some local values for the unit vector variables

   float vA, vC, vG, vTU;
   //assign
   vA = atof(run_vars.UV_A.c_str());
   vC = atof(run_vars.UV_C.c_str());
   vG = atof(run_vars.UV_G.c_str());
   vTU = atof(run_vars.UV_TU.c_str());
   
   int v_min, v_max;
   v_min = atoi(run_vars.mask_lower_bound.c_str());
   v_max = atoi(run_vars.mask_upper_bound.c_str());
      
   
   if( (atoi(run_vars.FOLD_STRUCTURE_PF_seq_to_vector_method.c_str())) ||
   (atoi(run_vars.FOLD_STRUCTURE_MFE_seq_to_vector_method.c_str()))){
   
      if(atoi(run_vars.output_verbosity.c_str())){ 
         std::cout << "folding begun" << std::endl;
      }
      
      for(oligo_vect_itr = oligo_vect.begin(); oligo_vect_itr != oligo_vect.end(); oligo_vect_itr++){
	 
         RNAfold_C folded((std::string)oligo_vect_itr->second.sequence_str, 3);
	 
	 
            //oligo_vect_itr->second.mfe_structure_str=folded.return_XNA_structure_mfe();
	    //oligo_vect_itr->second.pf_structure_str=folded.return_XNA_structure_pf();
	 
         if((atoi(run_vars.FOLD_STRUCTURE_seq_to_vector_method.c_str())) ||
	 (atoi(run_vars.FOLD_STRUCTURE_XUE_ARRAY_seq_to_vector_method.c_str()))){
	   

            oligo_vect_itr->second.mfe_structure_str=folded.return_XNA_structure_mfe();
	    oligo_vect_itr->second.pf_structure_str=folded.return_XNA_structure_pf();
	 }
	 
	 
         if(atoi(run_vars.FOLD_STRUCTURE_ENERGY_seq_to_vector_method.c_str())){
	    oligo_vect_itr->second.mfe_deltaG=folded.return_energy_mfe();
	    oligo_vect_itr->second.pf_deltaG=folded.return_energy_pf();
	 }
         if(atoi(run_vars.FOLD_STRUCTURE_COUNT_seq_to_vector_method.c_str())){
	    oligo_vect_itr->second.Count_Ends();
         }
	 
      
       //std::cout << oligo_vect_itr->second.activity << "\t" << oligo_vect_itr->second.pf_deltaG  <<std::endl;
       
      } //~for pre-fold everything and populate the mfe and partitionfunction folding values
      
      if(atoi(run_vars.output_verbosity.c_str())){ 
         std::cout << "folding complete" << std::endl;
      }
      
   }//~if
   
   //exit(0);
   
   if(atoi(run_vars.output_verbosity.c_str())){  //do you want it?
      oligo_vect_itr->second.Cout_Internal_Vars();
   }

   
   
   for(oligo_vect_itr = oligo_vect.begin(); oligo_vect_itr != oligo_vect.end(); oligo_vect_itr++){


     
     if(atoi(run_vars.BINARY_BASE_seq_to_vector_method.c_str()) && atoi(run_vars.do_masking.c_str())){
        oligo_vect_itr->second.Set_4N_Length_bit_Vector(v_min, v_max);
     }  
          
     if(atoi(run_vars.BINARY_BASE_seq_to_vector_method.c_str()) && (atoi(run_vars.do_masking.c_str())==0) ){
       
/*       
      oligo_vect_itr->second.Set_4N_Length_bit_Vector(oligo_vect_itr->second.sequence_str,\
      "Position_Specific_Bin_Base_");
*/      
      oligo_vect_itr->second.Set_4N_Length_bit_Vector(oligo_vect_itr->second.Sense_DNA_str,\
      "Position_Specific_Bin_Base_", atoi(run_vars.pad_sequences_to_length.c_str()));      
/*
      for(int extra = 0; extra < 20 ; extra++){
      
         oligo_vect_itr->second.Set_4N_Length_bit_Vector(oligo_vect_itr->second.Sense_DNA_str,\
         cint_to_string(extra), atoi(run_vars.pad_sequences_to_length.c_str()));

      }
*/
     }


     if(atoi(run_vars.THERMO_seq_to_vector_method.c_str())){
	
        oligo_vect_itr->second.Set_Gibbs_Vector(\
	oligo_vect_itr->second.Sense_DNA_str,\
	"Gibbs_of_Target_Sequence_",\
	atoi(run_vars.thermo_substring_size.c_str()),\
	atoi(run_vars.thermo_te_step_size.c_str()),\
	atoi(run_vars.pad_sequences_to_length.c_str()));
/*
        oligo_vect_itr->second.Set_Gibbs_Vector(\
	oligo_vect_itr->second.sequence_str,\
	"Gibbs_of_Target_Sequence_",\
	atoi(run_vars.thermo_substring_size.c_str()),\
	atoi(run_vars.thermo_te_step_size.c_str()));
*/	
     }


     if(atoi(run_vars.ENTROPY_seq_to_vector_method.c_str())){
        oligo_vect_itr->second.Set_Entropy_Vector(\
	atoi(run_vars.entropy_substring_size.c_str()),\
	atoi(run_vars.entropy_te_step_size.c_str()), \
	atoi(run_vars.pad_sequences_to_length.c_str()));

     }

     if(atoi(run_vars.UNIT_VECTOR_seq_to_vector_method.c_str())){
        oligo_vect_itr->second.Set_N_Length_Vector(vA, vC, vG, vTU);
     }
     
     if(atoi(run_vars.CROSS_REACTIVE_SITES_seq_to_vector_method.c_str())){ //this is where we need to put the off target sequence to vector method
    	 
	 //std::cout << oligo_vect_itr->second.within_target_hits_total_energetics << "\t";
	 //std::cout << oligo_vect_itr->second.Sense_DNA_str << std::endl; 	 
	 oligo_vect_itr->second.Set_Vector((float) oligo_vect_itr->second.within_target_hits_total_energetics);
	 oligo_vect_itr->second.Set_Description("within_target_hits_total_energetics");
	 
	 oligo_vect_itr->second.Set_Vector_Group(oligo_vect_itr->second.within_target_hits_vector);
	 oligo_vect_itr->second.Set_Description_Group("within_target_top_hits_",oligo_vect_itr->second.within_target_hits_vector);
        
     }
     

 /*
     if(atoi(run_vars.BINARY_BASE_seq_to_vector_method.c_str()) && (atoi(run_vars.do_masking.c_str())==0) ){
        oligo_vect_itr->second.Set_4N_Length_bit_Vector_Test();
     }
*/
   
     if(atoi(run_vars.FOLD_STRUCTURE_PF_seq_to_vector_method.c_str())){
     
        if(atoi(run_vars.FOLD_STRUCTURE_ENERGY_seq_to_vector_method.c_str())){
           oligo_vect_itr->second.Set_Vector((float) oligo_vect_itr->second.pf_deltaG);
	   oligo_vect_itr->second.Set_Description("PF_RNAi_Fold_Energy");
	}
	
	if(atoi(run_vars.FOLD_STRUCTURE_COUNT_seq_to_vector_method.c_str())){
           oligo_vect_itr->second.Set_Vector((float) oligo_vect_itr->second.pf_count_5prime_free);
	   oligo_vect_itr->second.Set_Description("PF_RNAi_Fold_5'Free_Count");
           oligo_vect_itr->second.Set_Vector((float) oligo_vect_itr->second.pf_count_3prime_free);
	   oligo_vect_itr->second.Set_Description("PF_RNAi_Fold_3'Free_Count");
	}
	
	if(atoi(run_vars.FOLD_STRUCTURE_seq_to_vector_method.c_str())){
           oligo_vect_itr->second.Set_Structure_Vector(oligo_vect_itr->second.pf_structure_str, atoi(run_vars.pad_sequences_to_length.c_str()));
        }
	
	
	if(atoi(run_vars.FOLD_STRUCTURE_XUE_ARRAY_seq_to_vector_method.c_str())){
           oligo_vect_itr->second.Set_Xue_Structure_Vector(motifs, 1);
	}

     }//~if for the pf folding

     if(atoi(run_vars.FOLD_STRUCTURE_MFE_seq_to_vector_method.c_str())){
     
        if(atoi(run_vars.FOLD_STRUCTURE_ENERGY_seq_to_vector_method.c_str())){
           oligo_vect_itr->second.Set_Vector((float) oligo_vect_itr->second.mfe_deltaG);
	   oligo_vect_itr->second.Set_Description("MFE_RNAi_Fold_Energy");
	}
	
	if(atoi(run_vars.FOLD_STRUCTURE_COUNT_seq_to_vector_method.c_str())){
           oligo_vect_itr->second.Set_Vector((float) oligo_vect_itr->second.mfe_count_5prime_free);
	   oligo_vect_itr->second.Set_Description("MFE_RNAi_Fold_5'Free_Count");
           oligo_vect_itr->second.Set_Vector((float) oligo_vect_itr->second.mfe_count_3prime_free);
	   oligo_vect_itr->second.Set_Description("MFE_RNAi_Fold_3'Free_Count");
	}
	
	if(atoi(run_vars.FOLD_STRUCTURE_seq_to_vector_method.c_str())){
           oligo_vect_itr->second.Set_Structure_Vector(oligo_vect_itr->second.mfe_structure_str, atoi(run_vars.pad_sequences_to_length.c_str()));
        }
	
	if(atoi(run_vars.FOLD_STRUCTURE_XUE_ARRAY_seq_to_vector_method.c_str())){
           oligo_vect_itr->second.Set_Xue_Structure_Vector(motifs, 2);
	}
	
     }//~if
     
     if(atoi(run_vars.TARGET_FOLD_MFE_seq_to_vector_method.c_str())){
     
         int padlen = atoi(run_vars.pad_sequences_to_length.c_str());
	 
         oligo_vect_itr->second.Set_Target_Seq_Structure_Vector(oligo_vect_itr->second.target_mfe_structure_str,\
	 "Fold_of_Target_Sequence_Pos_", padlen);
     }//~if

     if(atoi(run_vars.TARGET_FOLD_PF_CONTEXT_seq_to_vector_method.c_str())){
     
         //std::cout << oligo_vect_itr->second.Sense_RNA_context_minus_ends_pf_structure_str <<
	 //std::endl;
	 
	 //oligo_vect_itr->second.Sense_RNA_context_plus_ends_pf_structure_str;
	 
	 std::string temp_str_L;
	 std::string temp_str_R;
	 std::string temp_str_all;
         int padlen = atoi(run_vars.pad_sequences_to_length.c_str());

	 
/*	 
	 // Right bonds all below
	 temp_str_L = oligo_vect_itr->second.Trim_Out_Structure(oligo_vect_itr->second.Sense_RNA_context_plus_ends_pf_structure_str,\
	 ".,|})");

         oligo_vect_itr->second.Set_Target_Seq_Structure_Vector(temp_str_L, "Fold_of_Target_NoEndbrace_Pos_");

          
         // Left bonds all below
	 temp_str_R = oligo_vect_itr->second.Trim_Out_Structure(oligo_vect_itr->second.Sense_RNA_context_plus_ends_pf_structure_str,\
	 ".,|{(");

         oligo_vect_itr->second.Set_Target_Seq_Structure_Vector(temp_str_R, "Fold_of_Target_NoBeginbrace_Pos_");	 
	 
*/	 
	 
          // Right bonds within target only below
	  
	 temp_str_L = oligo_vect_itr->second.Trim_Out_Structure(oligo_vect_itr->second.Sense_RNA_context_minus_ends_pf_structure_str,\
	 "})");

         oligo_vect_itr->second.Set_Target_Seq_Structure_Vector(temp_str_L,
	 "Fold_of_Target_NoEndbrace_noends_Pos_", padlen);
	  
	  
	  // Left bonds within target only below
	  
	 temp_str_R = oligo_vect_itr->second.Trim_Out_Structure(oligo_vect_itr->second.Sense_RNA_context_minus_ends_pf_structure_str,\
	 "{(");

         oligo_vect_itr->second.Set_Target_Seq_Structure_Vector(temp_str_R,
	 "Fold_of_Target_NoBeginbrace_noends_Pos_", padlen);	 

/*
         //any bond within target only below 
	 temp_str_all = oligo_vect_itr->second.Trim_Out_Structure(oligo_vect_itr->second.Sense_RNA_context_minus_ends_pf_structure_str,\
	 ""); //".,|{()}");

         oligo_vect_itr->second.Set_Target_Seq_Structure_Vector(temp_str_all, "Fold_of_Target_nodirection_noends_Pos_");	 

*/	  
	  
	   
/*	          
   oligo_vect_itr->second.Set_Target_Seq_Structure_Vector(oligo_vect_itr->second.Sense_RNA_context_plus_ends_pf_structure_str,
   "Target_Seq_Fold_withends_");
*/

/*
   oligo_vect_itr->second.Set_Target_Seq_Structure_Vector(oligo_vect_itr->second.Sense_RNA_context_minus_ends_pf_structure_str,
   "Target_Seq_Fold_withoutends_");
*/

/*
  oligo_vect_itr->second.Set_Target_Seq_Structure_Vector(oligo_vect_itr->second.Sense_RNA_context_minus_ends_pf_structure_str,\
  "Target_Seq_Fold_");
*/
         
	 oligo_vect_itr->second.Set_Vector((float) oligo_vect_itr->second.context_pf_deltaG);
	 oligo_vect_itr->second.Set_Description("PF_Target_Context_Fold_dG");
	 
     }//~if
     
     if(atoi(run_vars.TARGET_FOLD_MFE_CONTEXT_seq_to_vector_method.c_str())){
     
         //std::cout << oligo_vect_itr->second.Sense_RNA_context_minus_ends_mfe_structure_str <<
	// std::endl;
         int padlen = atoi(run_vars.pad_sequences_to_length.c_str());	
        
oligo_vect_itr->second.Set_Target_Seq_Structure_Vector(oligo_vect_itr->second.Sense_RNA_context_minus_ends_mfe_structure_str,\
"Fold_of_Target_Sequence_Pos_", padlen);
         
	 oligo_vect_itr->second.Set_Vector((float) oligo_vect_itr->second.context_mfe_deltaG);
	 oligo_vect_itr->second.Set_Description("MFE_Target_Context_Fold_dG");

        
	 
     }//~if

     
     if(atoi(run_vars.TARGET_5PRIME_seq_to_vector_method.c_str())){
        oligo_vect_itr->second.Set_4N_Length_bit_Vector(\
        oligo_vect_itr->second.site_p5_patch,\
        "5Prime_Bin_Base_", atoi(run_vars.pad_sequences_to_length.c_str()));
	
	oligo_vect_itr->second.Set_Gibbs_Vector(\
	oligo_vect_itr->second.site_p5_patch,\
	"Gibbs_of_5Patch_Sequence_",\
	atoi(run_vars.thermo_substring_size.c_str()),\
	atoi(run_vars.thermo_te_step_size.c_str()),\
	atoi(run_vars.pad_sequences_to_length.c_str()));
     }
     
     
     
     if(atoi(run_vars.TARGET_3PRIME_seq_to_vector_method.c_str())){
     
        oligo_vect_itr->second.Set_4N_Length_bit_Vector(\
	oligo_vect_itr->second.site_p3_patch,\
        "3Prime_Bin_Base_", atoi(run_vars.pad_sequences_to_length.c_str()));
	
	oligo_vect_itr->second.Set_Gibbs_Vector(\
	oligo_vect_itr->second.site_p3_patch,\
	"Gibbs_of_3Patch_Sequence_",\
	atoi(run_vars.thermo_substring_size.c_str()),\
	atoi(run_vars.thermo_te_step_size.c_str()),\
	atoi(run_vars.pad_sequences_to_length.c_str()));

     }
     
     
      
     
     if(atoi(run_vars.N_GRAM_seq_to_vector_method.c_str())){
        oligo_vect_itr->second.Set_External_Set_Vector(motifs);
     }     

     if(atoi(run_vars.N_GRAM_COLOCAL_seq_to_vector_method.c_str())){
        oligo_vect_itr->second.Set_External_Set_Vectors_AND(L_motifs, R_motifs);
     }     
      /*
     if(atoi(run_vars.N_GRAM_COLOCAL_seq_to_vector_method.c_str())){
     
        oligo_vect_itr->second.Set_Structure_Vector();
     } 
      Set_Structure_Vector
     */

  
   
   }//~for all of the oligomers


}//~Build_Feature_Matrix_From_Oligomer


void Find_Cross_Reactive_Sites(Sequence_Vector& seq_vect, Sequence_Vector::iterator& seq_vect_itr,\
Oligomer_Vector& oligo_vect, Oligomer_Vector::iterator& oligo_vect_itr, Runtime_Variables& run_vars){


      for(oligo_vect_itr = oligo_vect.begin(); oligo_vect_itr != oligo_vect.end(); oligo_vect_itr++){
                   
         seq_vect_itr=seq_vect.find(oligo_vect_itr->second.target_sequence_map_numb);
	 
	 std::string target_DNA_Seq = seq_vect_itr->second.base_DNA_seq;
	 
         oligo_vect_itr->second.Set_within_target_hits(target_DNA_Seq);
	 
	 std::string sense_DNA = oligo_vect_itr->second.Sense_DNA_str;
	 	 
	 oligo_vect_itr->second.Add_within_target_hits(sense_DNA);
	 
      }//~for


}//~Find_Cross_Reactive_Sites


#endif
