# Supplementary material for: Improving model predictions for RNA interference activities that use support vector machine regression by combining and filtering features
Source: BMC Bioinformatics. 2007 Jun 6;8:182. doi: 10.1186/1471-2105-8-182 (PMC1906837; doi:10.1186/1471-2105-8-182)
Supplement: Additional file 7 — seq2svm_0.3. An GNU platform deployable GPL code base for performing SVM modeling on small RNA sequences, with examples. Deploy by unzipping, untarring, and building with configure and make. See the included readme files. Updated versions will be available at . [file 1471-2105-8-182-S7.gz › seq2svm/src/libsvm-2.71/svm-scale.c]

/*
	scale attributes to [lower,upper]
	usage: scale [-l lower] [-u upper] [-y y_lower y_upper] 
		     [-s filename] [-r filename] filename
*/
#include <float.h>
#include <stdio.h>
#include <stdlib.h>
#include <ctype.h>
#include <string.h>

char *line;
int max_line_len = 1024;
double lower=-1.0,upper=1.0,y_lower,y_upper;
int y_scaling = 0;
double *feature_max;
double *feature_min;
double y_max = -DBL_MAX;
double y_min = DBL_MAX;
int max_index;

#define max(x,y) ((x>y)?x:y)
#define min(x,y) ((x<y)?x:y)

void output_target(double value);
void output(int index, double value);
char* readline(FILE *input);

int main(int argc,char **argv)
{
	int i,index;
	FILE *fp;
	char *save_filename = NULL;
	char *restore_filename = NULL;

	for(i=1;i<argc;i++)
	{
		if(argv[i][0] != '-') break;
		++i;
		switch(argv[i-1][1])
		{
			case 'l': lower = atof(argv[i]); break;
			case 'u': upper = atof(argv[i]); break;
			case 'y':
				y_lower = atof(argv[i]);
				++i;
				y_upper = atof(argv[i]);
				y_scaling = 1;
				break;
			case 's': save_filename = argv[i]; break;
			case 'r': restore_filename = argv[i]; break;
			default:
				fprintf(stderr,"unknown option\n");
				exit(1);
		}
	}

	if(!(upper > lower) || (y_scaling && !(y_upper > y_lower)))
	{
		fprintf(stderr,"inconsistent lower/upper specification\n");
		exit(1);
	}
	
	if(argc != i+1) 
	{
		fprintf(stderr,"usage: %s [-l lower] [-u upper] [-y y_lower y_upper]\n",argv[0]);
		fprintf(stderr,"      [-s save_filename] [-r restore_filename] filename\n");
		fprintf(stderr,"(default: lower = -1, upper = 1, no y scaling)\n");
		exit(1);
	}

	fp=fopen(argv[i],"r");
	
	if(fp==NULL)
	{
		fprintf(stderr,"can't open file %s\n", argv[i]);
		exit(1);
	}

	line = (char *) malloc(max_line_len*sizeof(char));

#define SKIP_TARGET\
	while(isspace(*p)) ++p;\
	while(!isspace(*p)) ++p;

#define SKIP_ELEMENT\
	while(*p!=':') ++p;\
	++p;\
	while(isspace(*p)) ++p;\
	while(*p && !isspace(*p)) ++p;
	
	/* assumption: min index of attributes is 1 */
	/* pass 1: find out max index of attributes */
	max_index = 0;
	while(readline(fp)!=NULL)
	{
		char *p=line;

		SKIP_TARGET

		while(sscanf(p,"%d:%*f",&index)==1)
		{
			max_index = max(max_index, index);
			SKIP_ELEMENT
		}		
	}
	
	feature_max = (double *)malloc((max_index+1)* sizeof(double));
	feature_min = (double *)malloc((max_index+1)* sizeof(double));
	
	if(feature_max == NULL || feature_min == NULL)
	{
		fprintf(stderr,"can't allocate enough memory\n");
		exit(1);
	}

	for(i=0;i<=max_index;i++)
	{
		feature_max[i]=-DBL_MAX;
		feature_min[i]=DBL_MAX;
	}

	rewind(fp);

	/* pass 2: find out min/max value */
	while(readline(fp)!=NULL)
	{
		char *p=line;
		int next_index=1;
		double target;
		double value;

		sscanf(p,"%lf",&target);
		y_max = max(y_max,target);
		y_min = min(y_min,target);
		
		SKIP_TARGET

		while(sscanf(p,"%d:%lf",&index,&value)==2)
		{
			for(i=next_index;i<index;i++)
			{
				feature_max[i]=max(feature_max[i],0);
				feature_min[i]=min(feature_min[i],0);
			}
			
			feature_max[index]=max(feature_max[index],value);
			feature_min[index]=min(feature_min[index],value);

			SKIP_ELEMENT
			next_index=index+1;
		}		

		for(i=next_index;i<=max_index;i++)
		{
			feature_max[i]=max(feature_max[i],0);
			feature_min[i]=min(feature_min[i],0);
		}	
	}

	rewind(fp);

	/* pass 2.5: save/restore feature_min/feature_max */
	
	if(restore_filename)
	{
		FILE *fp = fopen(restore_filename,"r");
		int idx, c;
		double fmin, fmax;
		
		if(fp==NULL)
		{
			fprintf(stderr,"can't open file %s\n", restore_filename);
			exit(1);
		}
		if((c = fgetc(fp)) == 'y')
		{
			fscanf(fp, "%lf %lf\n", &y_lower, &y_upper);
			fscanf(fp, "%lf %lf\n", &y_min, &y_max);
			y_scaling = 1;
		}
		else
			ungetc(c, fp);

		if (fgetc(fp) == 'x') {
			fscanf(fp, "%lf %lf\n", &lower, &upper);
			while(fscanf(fp,"%d %lf %lf\n",&idx,&fmin,&fmax)==3)
			{
				if(idx<=max_index)
				{
					feature_min[idx] = fmin;
					feature_max[idx] = fmax;
				}
			}
		}
		fclose(fp);
	}
	
	if(save_filename)
	{
		FILE *fp = fopen(save_filename,"w");
		if(fp==NULL)
		{
			fprintf(stderr,"can't open file %s\n", save_filename);
			exit(1);
		}
		if(y_scaling)
		{
			fprintf(fp, "y\n");
			fprintf(fp, "%.16g %.16g\n", y_lower, y_upper);
			fprintf(fp, "%.16g %.16g\n", y_min, y_max);
		}
		fprintf(fp, "x\n");
		fprintf(fp, "%.16g %.16g\n", lower, upper);
		for(i=1;i<=max_index;i++)
		{
			if(feature_min[i]!=feature_max[i])
				fprintf(fp,"%d %.16g %.16g\n",i,feature_min[i],feature_max[i]);
		}
		fclose(fp);
	}
	
	/* pass 3: scale */
	while(readline(fp)!=NULL)
	{
		char *p=line;
		int next_index=1;
		int index;
		double target;
		double value;
		
		sscanf(p,"%lf",&target);
		output_target(target);

		SKIP_TARGET

		while(sscanf(p,"%d:%lf",&index,&value)==2)
		{
			for(i=next_index;i<index;i++)
				output(i,0);
			
			output(index,value);

			SKIP_ELEMENT
			next_index=index+1;
		}		

		for(i=next_index;i<=max_index;i++)
			output(i,0);

		printf("\n");
	}

	free(line);
	fclose(fp);
	return 0;
}

char* readline(FILE *input)
{
	int len;
	
	if(fgets(line,max_line_len,input) == NULL)
		return NULL;

	while(strrchr(line,'\n') == NULL)
	{
		max_line_len *= 2;
		line = (char *) realloc(line, max_line_len);
		len = strlen(line);
		if(fgets(line+len,max_line_len-len,input) == NULL)
			break;
	}
	return line;
}

void output_target(double value)
{
	if(y_scaling)
	{
		if(value == y_min)
			value = y_lower;
		else if(value == y_max)
			value = y_upper;
		else value = y_lower + (y_upper-y_lower) *
			     (value - y_min)/(y_max-y_min);
	}
	printf("%g ",value);
}

void output(int index, double value)
{
	/* skip single-valued attribute */
	if(feature_max[index] == feature_min[index])
		return;

	if(value == feature_min[index])
		value = lower;
	else if(value == feature_max[index])
		value = upper;
	else
		value = lower + (upper-lower) * 
			(value-feature_min[index])/
			(feature_max[index]-feature_min[index]);

	if(value != 0)
		printf("%d:%g ",index, value);
}
