# Supplementary material for: Improving model predictions for RNA interference activities that use support vector machine regression by combining and filtering features
Source: BMC Bioinformatics. 2007 Jun 6;8:182. doi: 10.1186/1471-2105-8-182 (PMC1906837; doi:10.1186/1471-2105-8-182)
Supplement: Additional file 7 — seq2svm_0.3. An GNU platform deployable GPL code base for performing SVM modeling on small RNA sequences, with examples. Deploy by unzipping, untarring, and building with configure and make. See the included readme files. Updated versions will be available at . [file 1471-2105-8-182-S7.gz › seq2svm/src/libsvm-2.71/Makefile.win]

#You must ensure nmake.exe, cl.exe, link.exe are in system path.
#VCVARS32.bat
#Under dosbox prompt
#nmake -f Makefile.win

PYTHON_INC = c:\python23\include
PYTHON_LIB = c:\python23\libs\python23.lib
##########################################
CXXC = cl.exe
CFLAGS = -nologo -O2 -GX -I. -D __WIN32__
TARGET = windows

all: $(TARGET)\svmtrain.exe $(TARGET)\svmpredict.exe $(TARGET)\svmscale.exe $(TARGET)\svmtoy.exe

python: $(TARGET)\python\svmc.dll

$(TARGET)\svmpredict.exe: svm.h svm-predict.c svm.obj
    $(CXXC) $(CFLAGS) svm-predict.c svm.obj -o $(TARGET)\svmpredict.exe

$(TARGET)\svmtrain.exe: svm.h svm-train.c svm.obj
    $(CXXC) $(CFLAGS) svm-train.c svm.obj -o $(TARGET)\svmtrain.exe

$(TARGET)\svmscale.exe: svm.h svm-scale.c
    $(CXXC) $(CFLAGS) svm-scale.c -o $(TARGET)\svmscale.exe

$(TARGET)\svmtoy.exe: svm.h svm.obj svm-toy\windows\svm-toy.cpp
	$(CXXC) $(CFLAGS) svm-toy\windows\svm-toy.cpp svm.obj user32.lib gdi32.lib comdlg32.lib  -o $(TARGET)\svmtoy.exe

svm.obj: svm.cpp svm.h
    $(CXXC) $(CFLAGS) -c svm.cpp

$(TARGET)\python\svmc.dll: python\svmc_wrap.c svm.obj $(PYTHON_LIB)
    $(CXXC) $(CFLAGS) -I$(PYTHON_INC) -ML -LD $** -o $(TARGET)\python\svmc.dll
# $** means all dependencies

clean:
    -erase /Q *.obj $(TARGET)\. $(TARGET)\python\. 
