# Supplementary material for: Improving model predictions for RNA interference activities that use support vector machine regression by combining and filtering features
Source: BMC Bioinformatics. 2007 Jun 6;8:182. doi: 10.1186/1471-2105-8-182 (PMC1906837; doi:10.1186/1471-2105-8-182)
Supplement: Additional file 7 — seq2svm_0.3. An GNU platform deployable GPL code base for performing SVM modeling on small RNA sequences, with examples. Deploy by unzipping, untarring, and building with configure and make. See the included readme files. Updated versions will be available at . [file 1471-2105-8-182-S7.gz › seq2svm/src/libsvm-2.71/svm-train.c]

#include <stdio.h>
#include <stdlib.h>
#include <string.h>
#include <ctype.h>
#include "svm.h"
#define Malloc(type,n) (type *)malloc((n)*sizeof(type))

void exit_with_help()
{
	printf(
	"Usage: svm-train [options] training_set_file [model_file]\n"
	"options:\n"
	"-s svm_type : set type of SVM (default 0)\n"
	"	0 -- C-SVC\n"
	"	1 -- nu-SVC\n"
	"	2 -- one-class SVM\n"
	"	3 -- epsilon-SVR\n"
	"	4 -- nu-SVR\n"
	"-t kernel_type : set type of kernel function (default 2)\n"
	"	0 -- linear: u'*v\n"
	"	1 -- polynomial: (gamma*u'*v + coef0)^degree\n"
	"	2 -- radial basis function: exp(-gamma*|u-v|^2)\n"
	"	3 -- sigmoid: tanh(gamma*u'*v + coef0)\n"
	"-d degree : set degree in kernel function (default 3)\n"
	"-g gamma : set gamma in kernel function (default 1/k)\n"
	"-r coef0 : set coef0 in kernel function (default 0)\n"
	"-c cost : set the parameter C of C-SVC, epsilon-SVR, and nu-SVR (default 1)\n"
	"-n nu : set the parameter nu of nu-SVC, one-class SVM, and nu-SVR (default 0.5)\n"
	"-p epsilon : set the epsilon in loss function of epsilon-SVR (default 0.1)\n"
	"-m cachesize : set cache memory size in MB (default 40)\n"
	"-e epsilon : set tolerance of termination criterion (default 0.001)\n"
	"-h shrinking: whether to use the shrinking heuristics, 0 or 1 (default 1)\n"
	"-b probability_estimates: whether to train a SVC or SVR model for probability estimates, 0 or 1 (default 0)\n"
	"-wi weight: set the parameter C of class i to weight*C, for C-SVC (default 1)\n"
	"-v n: n-fold cross validation mode\n"
	);
	exit(1);
}

void parse_command_line(int argc, char **argv, char *input_file_name, char *model_file_name);
void read_problem(const char *filename);
void do_cross_validation();
void output_problem();

struct svm_parameter param;		// set by parse_command_line
struct svm_problem prob;		// set by read_problem
struct svm_model *model;
struct svm_node *x_space;
int cross_validation = 0;
int nr_fold;

int main(int argc, char **argv)
{
	char input_file_name[1024];
	char model_file_name[1024];
	const char *error_msg;

	parse_command_line(argc, argv, input_file_name, model_file_name);
	read_problem(input_file_name);
	
	//output_problem();
	//exit(0);
	
	error_msg = svm_check_parameter(&prob,&param);

	if(error_msg)
	{
		fprintf(stderr,"Error: %s\n",error_msg);
		exit(1);
	}

	if(cross_validation)
	{
		do_cross_validation();
	}
	else
	{
		model = svm_train(&prob,&param);
		svm_save_model(model_file_name,model);
		svm_destroy_model(model);
	}
	svm_destroy_param(&param);
	free(prob.y);
	free(prob.x);
	free(x_space);

	return 0;
}

void output_problem(){
   
   int i;
   int j = 0;
   int k;
   
   printf("prob.l = %d\n", prob.l);
   
   for(i=0;i<prob.l;i++){

      printf(" i = %d\t", i);
      printf("d_prob.x[i] = %d\t", prob.x[i]);
      printf("prob.x[i]->index = %d\t", &prob.x[i]->index);
      printf("prob.x[i]->value = %f\t", &prob.x[i]->value);      
      printf("prob.y[i] = %f\t", prob.y[i]);
      
         for(k=0;k< 85; k++){
           printf("j = %d\t", j);
	
           printf("x_space[j].index = %d\t", x_space[j].index);
	   printf("x_space[j].value = %f\t", x_space[j].value);
	
	   ++j;
        }
        printf("\n\n"); 


   }//~for


}//~output_prob

void do_cross_validation()
{
	int i;
	int total_correct = 0;
	double total_error = 0;
	double sumv = 0, sumy = 0, sumvv = 0, sumyy = 0, sumvy = 0;
	double *target = Malloc(double,prob.l);

	svm_cross_validation(&prob,&param,nr_fold,target);
	if(param.svm_type == EPSILON_SVR ||
	   param.svm_type == NU_SVR)
	{
		for(i=0;i<prob.l;i++)
		{
			double y = prob.y[i];
			double v = target[i];
			total_error += (v-y)*(v-y);
			sumv += v;
			sumy += y;
			sumvv += v*v;
			sumyy += y*y;
			sumvy += v*y;
		}
		printf("Cross Validation Mean squared error = %g\n",total_error/prob.l);
		printf("Cross Validation Squared correlation coefficient = %g\n",
			((prob.l*sumvy-sumv*sumy)*(prob.l*sumvy-sumv*sumy))/
			((prob.l*sumvv-sumv*sumv)*(prob.l*sumyy-sumy*sumy))
			);
	}
	else
	{
		for(i=0;i<prob.l;i++)
			if(target[i] == prob.y[i])
				++total_correct;
		printf("Cross Validation Accuracy = %g%%\n",100.0*total_correct/prob.l);
	}
	free(target);
}

void parse_command_line(int argc, char **argv, char *input_file_name, char *model_file_name)
{
	int i;

	// default values
	param.svm_type = C_SVC;
	param.kernel_type = RBF;
	param.degree = 3;
	param.gamma = 0;	// 1/k
	param.coef0 = 0;
	param.nu = 0.5;
	param.cache_size = 40;
	param.C = 1;
	param.eps = 1e-3;
	param.p = 0.1;
	param.shrinking = 1;
	param.probability = 0;
	param.nr_weight = 0;
	param.weight_label = NULL;
	param.weight = NULL;

	// parse options
	for(i=1;i<argc;i++)
	{
		if(argv[i][0] != '-') break;
		++i;
		switch(argv[i-1][1])
		{
			case 's':
				param.svm_type = atoi(argv[i]);
				break;
			case 't':
				param.kernel_type = atoi(argv[i]);
				break;
			case 'd':
				param.degree = atof(argv[i]);
				break;
			case 'g':
				param.gamma = atof(argv[i]);
				break;
			case 'r':
				param.coef0 = atof(argv[i]);
				break;
			case 'n':
				param.nu = atof(argv[i]);
				break;
			case 'm':
				param.cache_size = atof(argv[i]);
				break;
			case 'c':
				param.C = atof(argv[i]);
				break;
			case 'e':
				param.eps = atof(argv[i]);
				break;
			case 'p':
				param.p = atof(argv[i]);
				break;
			case 'h':
				param.shrinking = atoi(argv[i]);
				break;
			case 'b':
				param.probability = atoi(argv[i]);
				break;
			case 'v':
				cross_validation = 1;
				nr_fold = atoi(argv[i]);
				if(nr_fold < 2)
				{
					fprintf(stderr,"n-fold cross validation: n must >= 2\n");
					exit_with_help();
				}
				break;
			case 'w':
				++param.nr_weight;
				param.weight_label = (int *)realloc(param.weight_label,sizeof(int)*param.nr_weight);
				param.weight = (double *)realloc(param.weight,sizeof(double)*param.nr_weight);
				param.weight_label[param.nr_weight-1] = atoi(&argv[i-1][2]);
				param.weight[param.nr_weight-1] = atof(argv[i]);
				break;
			default:
				fprintf(stderr,"unknown option\n");
				exit_with_help();
		}
	}

	// determine filenames

	if(i>=argc)
		exit_with_help();

	strcpy(input_file_name, argv[i]);

	if(i<argc-1)
		strcpy(model_file_name,argv[i+1]);
	else
	{
		char *p = strrchr(argv[i],'/');
		if(p==NULL)
			p = argv[i];
		else
			++p;
		sprintf(model_file_name,"%s.model",p);
	}
}

// read in a problem (in svmlight format)

void read_problem(const char *filename)
{
	int elements, max_index, i, j;
	FILE *fp = fopen(filename,"r");
	
	if(fp == NULL)
	{
		fprintf(stderr,"can't open input file %s\n",filename);
		exit(1);
	}

	prob.l = 0;
	elements = 0;
	while(1)
	{
		int c = fgetc(fp);
		switch(c)
		{
			case '\n':
				++prob.l;
				// fall through,
				// count the '-1' element
			case ':':
				++elements;
				break;
			case EOF:
				goto out;
			default:
				;
		}
	}
out:
	rewind(fp);

	prob.y = Malloc(double,prob.l);
	prob.x = Malloc(struct svm_node *,prob.l);
	x_space = Malloc(struct svm_node,elements);

	max_index = 0;
	j=0;
	for(i=0;i<prob.l;i++)
	{
		double label;
		prob.x[i] = &x_space[j];
		fscanf(fp,"%lf",&label);
		prob.y[i] = label;
		while(1)
		{
			int c;
			do {
				c = getc(fp);
				if(c=='\n') goto out2;
			} while(isspace(c));
			ungetc(c,fp);
			fscanf(fp,"%d:%lf",&(x_space[j].index),&(x_space[j].value));
			++j;
		}	
out2:
		if(j>=1 && x_space[j-1].index > max_index)
			max_index = x_space[j-1].index;
		x_space[j++].index = -1;
	}

	if(param.gamma == 0)
		param.gamma = 1.0/max_index;
		
	//printf("\n\n max index = %d \n\n", max_index);	

	fclose(fp);
}
