# Supplementary material for: Improving model predictions for RNA interference activities that use support vector machine regression by combining and filtering features
Source: BMC Bioinformatics. 2007 Jun 6;8:182. doi: 10.1186/1471-2105-8-182 (PMC1906837; doi:10.1186/1471-2105-8-182)
Supplement: Additional file 7 — seq2svm_0.3. An GNU platform deployable GPL code base for performing SVM modeling on small RNA sequences, with examples. Deploy by unzipping, untarring, and building with configure and make. See the included readme files. Updated versions will be available at . [file 1471-2105-8-182-S7.gz › seq2svm/src/libsvm-2.71/svm_out.txt]

 max index = 84 

prob.l = 10
 i = 0	d_prob.x[i] = 146973176	prob.x[i]->index = 146973176	prob.x[i]->value = 0.000000	prob.y[i] = 0.596000	j = 0	x_space[j].index = 1	x_space[j].value = 1.000000	j = 1	x_space[j].index = 2	x_space[j].value = 0.000000	j = 2	x_space[j].index = 3	x_space[j].value = 0.000000	j = 3	x_space[j].index = 4	x_space[j].value = 0.000000	j = 4	x_space[j].index = 5	x_space[j].value = 1.000000	j = 5	x_space[j].index = 6	x_space[j].value = 0.000000	j = 6	x_space[j].index = 7	x_space[j].value = 0.000000	j = 7	x_space[j].index = 8	x_space[j].value = 0.000000	j = 8	x_space[j].index = 9	x_space[j].value = 1.000000	j = 9	x_space[j].index = 10	x_space[j].value = 0.000000	j = 10	x_space[j].index = 11	x_space[j].value = 0.000000	j = 11	x_space[j].index = 12	x_space[j].value = 0.000000	j = 12	x_space[j].index = 13	x_space[j].value = 1.000000	j = 13	x_space[j].index = 14	x_space[j].value = 0.000000	j = 14	x_space[j].index = 15	x_space[j].value = 0.000000	j = 15	x_space[j].index = 16	x_space[j].value = 0.000000	j = 16	x_space[j].index = 17	x_space[j].value = 0.000000	j = 17	x_space[j].index = 18	x_space[j].value = 1.000000	j = 18	x_space[j].index = 19	x_space[j].value = 0.000000	j = 19	x_space[j].index = 20	x_space[j].value = 0.000000	j = 20	x_space[j].index = 21	x_space[j].value = 1.000000	j = 21	x_space[j].index = 22	x_space[j].value = 0.000000	j = 22	x_space[j].index = 23	x_space[j].value = 0.000000	j = 23	x_space[j].index = 24	x_space[j].value = 0.000000	j = 24	x_space[j].index = 25	x_space[j].value = 0.000000	j = 25	x_space[j].index = 26	x_space[j].value = 1.000000	j = 26	x_space[j].index = 27	x_space[j].value = 0.000000	j = 27	x_space[j].index = 28	x_space[j].value = 0.000000	j = 28	x_space[j].index = 29	x_space[j].value = 1.000000	j = 29	x_space[j].index = 30	x_space[j].value = 0.000000	j = 30	x_space[j].index = 31	x_space[j].value = 0.000000	j = 31	x_space[j].index = 32	x_space[j].value = 0.000000	j = 32	x_space[j].index = 33	x_space[j].value = 0.000000	j = 33	x_space[j].index = 34	x_space[j].value = 1.000000	j = 34	x_space[j].index = 35	x_space[j].value = 0.000000	j = 35	x_space[j].index = 36	x_space[j].value = 0.000000	j = 36	x_space[j].index = 37	x_space[j].value = 0.000000	j = 37	x_space[j].index = 38	x_space[j].value = 1.000000	j = 38	x_space[j].index = 39	x_space[j].value = 0.000000	j = 39	x_space[j].index = 40	x_space[j].value = 0.000000	j = 40	x_space[j].index = 41	x_space[j].value = 1.000000	j = 41	x_space[j].index = 42	x_space[j].value = 0.000000	j = 42	x_space[j].index = 43	x_space[j].value = 0.000000	j = 43	x_space[j].index = 44	x_space[j].value = 0.000000	j = 44	x_space[j].index = 45	x_space[j].value = 0.000000	j = 45	x_space[j].index = 46	x_space[j].value = 1.000000	j = 46	x_space[j].index = 47	x_space[j].value = 0.000000	j = 47	x_space[j].index = 48	x_space[j].value = 0.000000	j = 48	x_space[j].index = 49	x_space[j].value = 0.000000	j = 49	x_space[j].index = 50	x_space[j].value = 1.000000	j = 50	x_space[j].index = 51	x_space[j].value = 0.000000	j = 51	x_space[j].index = 52	x_space[j].value = 0.000000	j = 52	x_space[j].index = 53	x_space[j].value = 0.000000	j = 53	x_space[j].index = 54	x_space[j].value = 0.000000	j = 54	x_space[j].index = 55	x_space[j].value = 0.000000	j = 55	x_space[j].index = 56	x_space[j].value = 1.000000	j = 56	x_space[j].index = 57	x_space[j].value = 0.000000	j = 57	x_space[j].index = 58	x_space[j].value = 0.000000	j = 58	x_space[j].index = 59	x_space[j].value = 0.000000	j = 59	x_space[j].index = 60	x_space[j].value = 1.000000	j = 60	x_space[j].index = 61	x_space[j].value = 0.000000	j = 61	x_space[j].index = 62	x_space[j].value = 1.000000	j = 62	x_space[j].index = 63	x_space[j].value = 0.000000	j = 63	x_space[j].index = 64	x_space[j].value = 0.000000	j = 64	x_space[j].index = 65	x_space[j].value = 1.000000	j = 65	x_space[j].index = 66	x_space[j].value = 0.000000	j = 66	x_space[j].index = 67	x_space[j].value = 0.000000	j = 67	x_space[j].index = 68	x_space[j].value = 0.000000	j = 68	x_space[j].index = 69	x_space[j].value = 0.000000	j = 69	x_space[j].index = 70	x_space[j].value = 0.000000	j = 70	x_space[j].index = 71	x_space[j].value = 0.000000	j = 71	x_space[j].index = 72	x_space[j].value = 1.000000	j = 72	x_space[j].index = 73	x_space[j].value = 1.000000	j = 73	x_space[j].index = 74	x_space[j].value = 0.000000	j = 74	x_space[j].index = 75	x_space[j].value = 0.000000	j = 75	x_space[j].index = 76	x_space[j].value = 0.000000	j = 76	x_space[j].index = 77	x_space[j].value = 0.000000	j = 77	x_space[j].index = 78	x_space[j].value = 0.000000	j = 78	x_space[j].index = 79	x_space[j].value = 0.000000	j = 79	x_space[j].index = 80	x_space[j].value = 1.000000	j = 80	x_space[j].index = 81	x_space[j].value = 1.000000	j = 81	x_space[j].index = 82	x_space[j].value = 0.000000	j = 82	x_space[j].index = 83	x_space[j].value = 0.000000	j = 83	x_space[j].index = 84	x_space[j].value = 0.000000	j = 84	x_space[j].index = -1	x_space[j].value = 0.000000	

 i = 1	d_prob.x[i] = 146974196	prob.x[i]->index = 146974196	prob.x[i]->value = 0.000000	prob.y[i] = 0.703000	j = 85	x_space[j].index = 1	x_space[j].value = 1.000000	j = 86	x_space[j].index = 2	x_space[j].value = 0.000000	j = 87	x_space[j].index = 3	x_space[j].value = 0.000000	j = 88	x_space[j].index = 4	x_space[j].value = 0.000000	j = 89	x_space[j].index = 5	x_space[j].value = 1.000000	j = 90	x_space[j].index = 6	x_space[j].value = 0.000000	j = 91	x_space[j].index = 7	x_space[j].value = 0.000000	j = 92	x_space[j].index = 8	x_space[j].value = 0.000000	j = 93	x_space[j].index = 9	x_space[j].value = 1.000000	j = 94	x_space[j].index = 10	x_space[j].value = 0.000000	j = 95	x_space[j].index = 11	x_space[j].value = 0.000000	j = 96	x_space[j].index = 12	x_space[j].value = 0.000000	j = 97	x_space[j].index = 13	x_space[j].value = 1.000000	j = 98	x_space[j].index = 14	x_space[j].value = 0.000000	j = 99	x_space[j].index = 15	x_space[j].value = 0.000000	j = 100	x_space[j].index = 16	x_space[j].value = 0.000000	j = 101	x_space[j].index = 17	x_space[j].value = 0.000000	j = 102	x_space[j].index = 18	x_space[j].value = 1.000000	j = 103	x_space[j].index = 19	x_space[j].value = 0.000000	j = 104	x_space[j].index = 20	x_space[j].value = 0.000000	j = 105	x_space[j].index = 21	x_space[j].value = 1.000000	j = 106	x_space[j].index = 22	x_space[j].value = 0.000000	j = 107	x_space[j].index = 23	x_space[j].value = 0.000000	j = 108	x_space[j].index = 24	x_space[j].value = 0.000000	j = 109	x_space[j].index = 25	x_space[j].value = 0.000000	j = 110	x_space[j].index = 26	x_space[j].value = 1.000000	j = 111	x_space[j].index = 27	x_space[j].value = 0.000000	j = 112	x_space[j].index = 28	x_space[j].value = 0.000000	j = 113	x_space[j].index = 29	x_space[j].value = 0.000000	j = 114	x_space[j].index = 30	x_space[j].value = 1.000000	j = 115	x_space[j].index = 31	x_space[j].value = 0.000000	j = 116	x_space[j].index = 32	x_space[j].value = 0.000000	j = 117	x_space[j].index = 33	x_space[j].value = 0.000000	j = 118	x_space[j].index = 34	x_space[j].value = 0.000000	j = 119	x_space[j].index = 35	x_space[j].value = 0.000000	j = 120	x_space[j].index = 36	x_space[j].value = 1.000000	j = 121	x_space[j].index = 37	x_space[j].value = 0.000000	j = 122	x_space[j].index = 38	x_space[j].value = 0.000000	j = 123	x_space[j].index = 39	x_space[j].value = 0.000000	j = 124	x_space[j].index = 40	x_space[j].value = 1.000000	j = 125	x_space[j].index = 41	x_space[j].value = 0.000000	j = 126	x_space[j].index = 42	x_space[j].value = 0.000000	j = 127	x_space[j].index = 43	x_space[j].value = 0.000000	j = 128	x_space[j].index = 44	x_space[j].value = 1.000000	j = 129	x_space[j].index = 45	x_space[j].value = 0.000000	j = 130	x_space[j].index = 46	x_space[j].value = 1.000000	j = 131	x_space[j].index = 47	x_space[j].value = 0.000000	j = 132	x_space[j].index = 48	x_space[j].value = 0.000000	j = 133	x_space[j].index = 49	x_space[j].value = 0.000000	j = 134	x_space[j].index = 50	x_space[j].value = 0.000000	j = 135	x_space[j].index = 51	x_space[j].value = 0.000000	j = 136	x_space[j].index = 52	x_space[j].value = 1.000000	j = 137	x_space[j].index = 53	x_space[j].value = 0.000000	j = 138	x_space[j].index = 54	x_space[j].value = 1.000000	j = 139	x_space[j].index = 55	x_space[j].value = 0.000000	j = 140	x_space[j].index = 56	x_space[j].value = 0.000000	j = 141	x_space[j].index = 57	x_space[j].value = 1.000000	j = 142	x_space[j].index = 58	x_space[j].value = 0.000000	j = 143	x_space[j].index = 59	x_space[j].value = 0.000000	j = 144	x_space[j].index = 60	x_space[j].value = 0.000000	j = 145	x_space[j].index = 61	x_space[j].value = 0.000000	j = 146	x_space[j].index = 62	x_space[j].value = 0.000000	j = 147	x_space[j].index = 63	x_space[j].value = 0.000000	j = 148	x_space[j].index = 64	x_space[j].value = 1.000000	j = 149	x_space[j].index = 65	x_space[j].value = 1.000000	j = 150	x_space[j].index = 66	x_space[j].value = 0.000000	j = 151	x_space[j].index = 67	x_space[j].value = 0.000000	j = 152	x_space[j].index = 68	x_space[j].value = 0.000000	j = 153	x_space[j].index = 69	x_space[j].value = 1.000000	j = 154	x_space[j].index = 70	x_space[j].value = 0.000000	j = 155	x_space[j].index = 71	x_space[j].value = 0.000000	j = 156	x_space[j].index = 72	x_space[j].value = 0.000000	j = 157	x_space[j].index = 73	x_space[j].value = 0.000000	j = 158	x_space[j].index = 74	x_space[j].value = 0.000000	j = 159	x_space[j].index = 75	x_space[j].value = 1.000000	j = 160	x_space[j].index = 76	x_space[j].value = 0.000000	j = 161	x_space[j].index = 77	x_space[j].value = 0.000000	j = 162	x_space[j].index = 78	x_space[j].value = 0.000000	j = 163	x_space[j].index = 79	x_space[j].value = 1.000000	j = 164	x_space[j].index = 80	x_space[j].value = 0.000000	j = 165	x_space[j].index = 81	x_space[j].value = 0.000000	j = 166	x_space[j].index = 82	x_space[j].value = 0.000000	j = 167	x_space[j].index = 83	x_space[j].value = 0.000000	j = 168	x_space[j].index = 84	x_space[j].value = 1.000000	j = 169	x_space[j].index = -1	x_space[j].value = 0.000000	

 i = 2	d_prob.x[i] = 146975216	prob.x[i]->index = 146975216	prob.x[i]->value = 0.000000	prob.y[i] = 0.698000	j = 170	x_space[j].index = 1	x_space[j].value = 1.000000	j = 171	x_space[j].index = 2	x_space[j].value = 0.000000	j = 172	x_space[j].index = 3	x_space[j].value = 0.000000	j = 173	x_space[j].index = 4	x_space[j].value = 0.000000	j = 174	x_space[j].index = 5	x_space[j].value = 1.000000	j = 175	x_space[j].index = 6	x_space[j].value = 0.000000	j = 176	x_space[j].index = 7	x_space[j].value = 0.000000	j = 177	x_space[j].index = 8	x_space[j].value = 0.000000	j = 178	x_space[j].index = 9	x_space[j].value = 1.000000	j = 179	x_space[j].index = 10	x_space[j].value = 0.000000	j = 180	x_space[j].index = 11	x_space[j].value = 0.000000	j = 181	x_space[j].index = 12	x_space[j].value = 0.000000	j = 182	x_space[j].index = 13	x_space[j].value = 1.000000	j = 183	x_space[j].index = 14	x_space[j].value = 0.000000	j = 184	x_space[j].index = 15	x_space[j].value = 0.000000	j = 185	x_space[j].index = 16	x_space[j].value = 0.000000	j = 186	x_space[j].index = 17	x_space[j].value = 0.000000	j = 187	x_space[j].index = 18	x_space[j].value = 1.000000	j = 188	x_space[j].index = 19	x_space[j].value = 0.000000	j = 189	x_space[j].index = 20	x_space[j].value = 0.000000	j = 190	x_space[j].index = 21	x_space[j].value = 0.000000	j = 191	x_space[j].index = 22	x_space[j].value = 1.000000	j = 192	x_space[j].index = 23	x_space[j].value = 0.000000	j = 193	x_space[j].index = 24	x_space[j].value = 0.000000	j = 194	x_space[j].index = 25	x_space[j].value = 0.000000	j = 195	x_space[j].index = 26	x_space[j].value = 1.000000	j = 196	x_space[j].index = 27	x_space[j].value = 0.000000	j = 197	x_space[j].index = 28	x_space[j].value = 0.000000	j = 198	x_space[j].index = 29	x_space[j].value = 1.000000	j = 199	x_space[j].index = 30	x_space[j].value = 0.000000	j = 200	x_space[j].index = 31	x_space[j].value = 0.000000	j = 201	x_space[j].index = 32	x_space[j].value = 0.000000	j = 202	x_space[j].index = 33	x_space[j].value = 0.000000	j = 203	x_space[j].index = 34	x_space[j].value = 1.000000	j = 204	x_space[j].index = 35	x_space[j].value = 0.000000	j = 205	x_space[j].index = 36	x_space[j].value = 0.000000	j = 206	x_space[j].index = 37	x_space[j].value = 0.000000	j = 207	x_space[j].index = 38	x_space[j].value = 1.000000	j = 208	x_space[j].index = 39	x_space[j].value = 0.000000	j = 209	x_space[j].index = 40	x_space[j].value = 0.000000	j = 210	x_space[j].index = 41	x_space[j].value = 0.000000	j = 211	x_space[j].index = 42	x_space[j].value = 1.000000	j = 212	x_space[j].index = 43	x_space[j].value = 0.000000	j = 213	x_space[j].index = 44	x_space[j].value = 0.000000	j = 214	x_space[j].index = 45	x_space[j].value = 0.000000	j = 215	x_space[j].index = 46	x_space[j].value = 0.000000	j = 216	x_space[j].index = 47	x_space[j].value = 0.000000	j = 217	x_space[j].index = 48	x_space[j].value = 1.000000	j = 218	x_space[j].index = 49	x_space[j].value = 1.000000	j = 219	x_space[j].index = 50	x_space[j].value = 0.000000	j = 220	x_space[j].index = 51	x_space[j].value = 0.000000	j = 221	x_space[j].index = 52	x_space[j].value = 0.000000	j = 222	x_space[j].index = 53	x_space[j].value = 0.000000	j = 223	x_space[j].index = 54	x_space[j].value = 1.000000	j = 224	x_space[j].index = 55	x_space[j].value = 0.000000	j = 225	x_space[j].index = 56	x_space[j].value = 0.000000	j = 226	x_space[j].index = 57	x_space[j].value = 1.000000	j = 227	x_space[j].index = 58	x_space[j].value = 0.000000	j = 228	x_space[j].index = 59	x_space[j].value = 0.000000	j = 229	x_space[j].index = 60	x_space[j].value = 0.000000	j = 230	x_space[j].index = 61	x_space[j].value = 1.000000	j = 231	x_space[j].index = 62	x_space[j].value = 0.000000	j = 232	x_space[j].index = 63	x_space[j].value = 0.000000	j = 233	x_space[j].index = 64	x_space[j].value = 0.000000	j = 234	x_space[j].index = 65	x_space[j].value = 1.000000	j = 235	x_space[j].index = 66	x_space[j].value = 0.000000	j = 236	x_space[j].index = 67	x_space[j].value = 0.000000	j = 237	x_space[j].index = 68	x_space[j].value = 0.000000	j = 238	x_space[j].index = 69	x_space[j].value = 0.000000	j = 239	x_space[j].index = 70	x_space[j].value = 0.000000	j = 240	x_space[j].index = 71	x_space[j].value = 1.000000	j = 241	x_space[j].index = 72	x_space[j].value = 0.000000	j = 242	x_space[j].index = 73	x_space[j].value = 0.000000	j = 243	x_space[j].index = 74	x_space[j].value = 0.000000	j = 244	x_space[j].index = 75	x_space[j].value = 0.000000	j = 245	x_space[j].index = 76	x_space[j].value = 1.000000	j = 246	x_space[j].index = 77	x_space[j].value = 1.000000	j = 247	x_space[j].index = 78	x_space[j].value = 0.000000	j = 248	x_space[j].index = 79	x_space[j].value = 0.000000	j = 249	x_space[j].index = 80	x_space[j].value = 0.000000	j = 250	x_space[j].index = 81	x_space[j].value = 0.000000	j = 251	x_space[j].index = 82	x_space[j].value = 0.000000	j = 252	x_space[j].index = 83	x_space[j].value = 1.000000	j = 253	x_space[j].index = 84	x_space[j].value = 0.000000	j = 254	x_space[j].index = -1	x_space[j].value = 0.000000	

 i = 3	d_prob.x[i] = 146976236	prob.x[i]->index = 146976236	prob.x[i]->value = 0.000000	prob.y[i] = 0.822000	j = 255	x_space[j].index = 1	x_space[j].value = 1.000000	j = 256	x_space[j].index = 2	x_space[j].value = 0.000000	j = 257	x_space[j].index = 3	x_space[j].value = 0.000000	j = 258	x_space[j].index = 4	x_space[j].value = 0.000000	j = 259	x_space[j].index = 5	x_space[j].value = 1.000000	j = 260	x_space[j].index = 6	x_space[j].value = 0.000000	j = 261	x_space[j].index = 7	x_space[j].value = 0.000000	j = 262	x_space[j].index = 8	x_space[j].value = 0.000000	j = 263	x_space[j].index = 9	x_space[j].value = 1.000000	j = 264	x_space[j].index = 10	x_space[j].value = 0.000000	j = 265	x_space[j].index = 11	x_space[j].value = 0.000000	j = 266	x_space[j].index = 12	x_space[j].value = 0.000000	j = 267	x_space[j].index = 13	x_space[j].value = 1.000000	j = 268	x_space[j].index = 14	x_space[j].value = 0.000000	j = 269	x_space[j].index = 15	x_space[j].value = 0.000000	j = 270	x_space[j].index = 16	x_space[j].value = 0.000000	j = 271	x_space[j].index = 17	x_space[j].value = 0.000000	j = 272	x_space[j].index = 18	x_space[j].value = 1.000000	j = 273	x_space[j].index = 19	x_space[j].value = 0.000000	j = 274	x_space[j].index = 20	x_space[j].value = 0.000000	j = 275	x_space[j].index = 21	x_space[j].value = 0.000000	j = 276	x_space[j].index = 22	x_space[j].value = 1.000000	j = 277	x_space[j].index = 23	x_space[j].value = 0.000000	j = 278	x_space[j].index = 24	x_space[j].value = 0.000000	j = 279	x_space[j].index = 25	x_space[j].value = 0.000000	j = 280	x_space[j].index = 26	x_space[j].value = 0.000000	j = 281	x_space[j].index = 27	x_space[j].value = 0.000000	j = 282	x_space[j].index = 28	x_space[j].value = 1.000000	j = 283	x_space[j].index = 29	x_space[j].value = 1.000000	j = 284	x_space[j].index = 30	x_space[j].value = 0.000000	j = 285	x_space[j].index = 31	x_space[j].value = 0.000000	j = 286	x_space[j].index = 32	x_space[j].value = 0.000000	j = 287	x_space[j].index = 33	x_space[j].value = 1.000000	j = 288	x_space[j].index = 34	x_space[j].value = 0.000000	j = 289	x_space[j].index = 35	x_space[j].value = 0.000000	j = 290	x_space[j].index = 36	x_space[j].value = 0.000000	j = 291	x_space[j].index = 37	x_space[j].value = 0.000000	j = 292	x_space[j].index = 38	x_space[j].value = 1.000000	j = 293	x_space[j].index = 39	x_space[j].value = 0.000000	j = 294	x_space[j].index = 40	x_space[j].value = 0.000000	j = 295	x_space[j].index = 41	x_space[j].value = 1.000000	j = 296	x_space[j].index = 42	x_space[j].value = 0.000000	j = 297	x_space[j].index = 43	x_space[j].value = 0.000000	j = 298	x_space[j].index = 44	x_space[j].value = 0.000000	j = 299	x_space[j].index = 45	x_space[j].value = 0.000000	j = 300	x_space[j].index = 46	x_space[j].value = 0.000000	j = 301	x_space[j].index = 47	x_space[j].value = 1.000000	j = 302	x_space[j].index = 48	x_space[j].value = 0.000000	j = 303	x_space[j].index = 49	x_space[j].value = 0.000000	j = 304	x_space[j].index = 50	x_space[j].value = 0.000000	j = 305	x_space[j].index = 51	x_space[j].value = 0.000000	j = 306	x_space[j].index = 52	x_space[j].value = 1.000000	j = 307	x_space[j].index = 53	x_space[j].value = 0.000000	j = 308	x_space[j].index = 54	x_space[j].value = 0.000000	j = 309	x_space[j].index = 55	x_space[j].value = 0.000000	j = 310	x_space[j].index = 56	x_space[j].value = 1.000000	j = 311	x_space[j].index = 57	x_space[j].value = 0.000000	j = 312	x_space[j].index = 58	x_space[j].value = 0.000000	j = 313	x_space[j].index = 59	x_space[j].value = 1.000000	j = 314	x_space[j].index = 60	x_space[j].value = 0.000000	j = 315	x_space[j].index = 61	x_space[j].value = 0.000000	j = 316	x_space[j].index = 62	x_space[j].value = 0.000000	j = 317	x_space[j].index = 63	x_space[j].value = 1.000000	j = 318	x_space[j].index = 64	x_space[j].value = 0.000000	j = 319	x_space[j].index = 65	x_space[j].value = 0.000000	j = 320	x_space[j].index = 66	x_space[j].value = 0.000000	j = 321	x_space[j].index = 67	x_space[j].value = 0.000000	j = 322	x_space[j].index = 68	x_space[j].value = 1.000000	j = 323	x_space[j].index = 69	x_space[j].value = 0.000000	j = 324	x_space[j].index = 70	x_space[j].value = 0.000000	j = 325	x_space[j].index = 71	x_space[j].value = 1.000000	j = 326	x_space[j].index = 72	x_space[j].value = 0.000000	j = 327	x_space[j].index = 73	x_space[j].value = 0.000000	j = 328	x_space[j].index = 74	x_space[j].value = 0.000000	j = 329	x_space[j].index = 75	x_space[j].value = 1.000000	j = 330	x_space[j].index = 76	x_space[j].value = 0.000000	j = 331	x_space[j].index = 77	x_space[j].value = 0.000000	j = 332	x_space[j].index = 78	x_space[j].value = 0.000000	j = 333	x_space[j].index = 79	x_space[j].value = 0.000000	j = 334	x_space[j].index = 80	x_space[j].value = 1.000000	j = 335	x_space[j].index = 81	x_space[j].value = 0.000000	j = 336	x_space[j].index = 82	x_space[j].value = 0.000000	j = 337	x_space[j].index = 83	x_space[j].value = 0.000000	j = 338	x_space[j].index = 84	x_space[j].value = 1.000000	j = 339	x_space[j].index = -1	x_space[j].value = 0.000000	

 i = 4	d_prob.x[i] = 146977256	prob.x[i]->index = 146977256	prob.x[i]->value = 0.000000	prob.y[i] = 0.832000	j = 340	x_space[j].index = 1	x_space[j].value = 1.000000	j = 341	x_space[j].index = 2	x_space[j].value = 0.000000	j = 342	x_space[j].index = 3	x_space[j].value = 0.000000	j = 343	x_space[j].index = 4	x_space[j].value = 0.000000	j = 344	x_space[j].index = 5	x_space[j].value = 1.000000	j = 345	x_space[j].index = 6	x_space[j].value = 0.000000	j = 346	x_space[j].index = 7	x_space[j].value = 0.000000	j = 347	x_space[j].index = 8	x_space[j].value = 0.000000	j = 348	x_space[j].index = 9	x_space[j].value = 1.000000	j = 349	x_space[j].index = 10	x_space[j].value = 0.000000	j = 350	x_space[j].index = 11	x_space[j].value = 0.000000	j = 351	x_space[j].index = 12	x_space[j].value = 0.000000	j = 352	x_space[j].index = 13	x_space[j].value = 1.000000	j = 353	x_space[j].index = 14	x_space[j].value = 0.000000	j = 354	x_space[j].index = 15	x_space[j].value = 0.000000	j = 355	x_space[j].index = 16	x_space[j].value = 0.000000	j = 356	x_space[j].index = 17	x_space[j].value = 0.000000	j = 357	x_space[j].index = 18	x_space[j].value = 1.000000	j = 358	x_space[j].index = 19	x_space[j].value = 0.000000	j = 359	x_space[j].index = 20	x_space[j].value = 0.000000	j = 360	x_space[j].index = 21	x_space[j].value = 0.000000	j = 361	x_space[j].index = 22	x_space[j].value = 0.000000	j = 362	x_space[j].index = 23	x_space[j].value = 0.000000	j = 363	x_space[j].index = 24	x_space[j].value = 1.000000	j = 364	x_space[j].index = 25	x_space[j].value = 0.000000	j = 365	x_space[j].index = 26	x_space[j].value = 0.000000	j = 366	x_space[j].index = 27	x_space[j].value = 0.000000	j = 367	x_space[j].index = 28	x_space[j].value = 1.000000	j = 368	x_space[j].index = 29	x_space[j].value = 0.000000	j = 369	x_space[j].index = 30	x_space[j].value = 1.000000	j = 370	x_space[j].index = 31	x_space[j].value = 0.000000	j = 371	x_space[j].index = 32	x_space[j].value = 0.000000	j = 372	x_space[j].index = 33	x_space[j].value = 1.000000	j = 373	x_space[j].index = 34	x_space[j].value = 0.000000	j = 374	x_space[j].index = 35	x_space[j].value = 0.000000	j = 375	x_space[j].index = 36	x_space[j].value = 0.000000	j = 376	x_space[j].index = 37	x_space[j].value = 0.000000	j = 377	x_space[j].index = 38	x_space[j].value = 1.000000	j = 378	x_space[j].index = 39	x_space[j].value = 0.000000	j = 379	x_space[j].index = 40	x_space[j].value = 0.000000	j = 380	x_space[j].index = 41	x_space[j].value = 0.000000	j = 381	x_space[j].index = 42	x_space[j].value = 0.000000	j = 382	x_space[j].index = 43	x_space[j].value = 0.000000	j = 383	x_space[j].index = 44	x_space[j].value = 1.000000	j = 384	x_space[j].index = 45	x_space[j].value = 1.000000	j = 385	x_space[j].index = 46	x_space[j].value = 0.000000	j = 386	x_space[j].index = 47	x_space[j].value = 0.000000	j = 387	x_space[j].index = 48	x_space[j].value = 0.000000	j = 388	x_space[j].index = 49	x_space[j].value = 0.000000	j = 389	x_space[j].index = 50	x_space[j].value = 1.000000	j = 390	x_space[j].index = 51	x_space[j].value = 0.000000	j = 391	x_space[j].index = 52	x_space[j].value = 0.000000	j = 392	x_space[j].index = 53	x_space[j].value = 1.000000	j = 393	x_space[j].index = 54	x_space[j].value = 0.000000	j = 394	x_space[j].index = 55	x_space[j].value = 0.000000	j = 395	x_space[j].index = 56	x_space[j].value = 0.000000	j = 396	x_space[j].index = 57	x_space[j].value = 1.000000	j = 397	x_space[j].index = 58	x_space[j].value = 0.000000	j = 398	x_space[j].index = 59	x_space[j].value = 0.000000	j = 399	x_space[j].index = 60	x_space[j].value = 0.000000	j = 400	x_space[j].index = 61	x_space[j].value = 1.000000	j = 401	x_space[j].index = 62	x_space[j].value = 0.000000	j = 402	x_space[j].index = 63	x_space[j].value = 0.000000	j = 403	x_space[j].index = 64	x_space[j].value = 0.000000	j = 404	x_space[j].index = 65	x_space[j].value = 0.000000	j = 405	x_space[j].index = 66	x_space[j].value = 0.000000	j = 406	x_space[j].index = 67	x_space[j].value = 0.000000	j = 407	x_space[j].index = 68	x_space[j].value = 1.000000	j = 408	x_space[j].index = 69	x_space[j].value = 0.000000	j = 409	x_space[j].index = 70	x_space[j].value = 0.000000	j = 410	x_space[j].index = 71	x_space[j].value = 0.000000	j = 411	x_space[j].index = 72	x_space[j].value = 1.000000	j = 412	x_space[j].index = 73	x_space[j].value = 0.000000	j = 413	x_space[j].index = 74	x_space[j].value = 1.000000	j = 414	x_space[j].index = 75	x_space[j].value = 0.000000	j = 415	x_space[j].index = 76	x_space[j].value = 0.000000	j = 416	x_space[j].index = 77	x_space[j].value = 1.000000	j = 417	x_space[j].index = 78	x_space[j].value = 0.000000	j = 418	x_space[j].index = 79	x_space[j].value = 0.000000	j = 419	x_space[j].index = 80	x_space[j].value = 0.000000	j = 420	x_space[j].index = 81	x_space[j].value = 0.000000	j = 421	x_space[j].index = 82	x_space[j].value = 0.000000	j = 422	x_space[j].index = 83	x_space[j].value = 0.000000	j = 423	x_space[j].index = 84	x_space[j].value = 1.000000	j = 424	x_space[j].index = -1	x_space[j].value = 0.000000	

 i = 5	d_prob.x[i] = 146978276	prob.x[i]->index = 146978276	prob.x[i]->value = 0.000000	prob.y[i] = 0.776000	j = 425	x_space[j].index = 1	x_space[j].value = 1.000000	j = 426	x_space[j].index = 2	x_space[j].value = 0.000000	j = 427	x_space[j].index = 3	x_space[j].value = 0.000000	j = 428	x_space[j].index = 4	x_space[j].value = 0.000000	j = 429	x_space[j].index = 5	x_space[j].value = 1.000000	j = 430	x_space[j].index = 6	x_space[j].value = 0.000000	j = 431	x_space[j].index = 7	x_space[j].value = 0.000000	j = 432	x_space[j].index = 8	x_space[j].value = 0.000000	j = 433	x_space[j].index = 9	x_space[j].value = 1.000000	j = 434	x_space[j].index = 10	x_space[j].value = 0.000000	j = 435	x_space[j].index = 11	x_space[j].value = 0.000000	j = 436	x_space[j].index = 12	x_space[j].value = 0.000000	j = 437	x_space[j].index = 13	x_space[j].value = 1.000000	j = 438	x_space[j].index = 14	x_space[j].value = 0.000000	j = 439	x_space[j].index = 15	x_space[j].value = 0.000000	j = 440	x_space[j].index = 16	x_space[j].value = 0.000000	j = 441	x_space[j].index = 17	x_space[j].value = 0.000000	j = 442	x_space[j].index = 18	x_space[j].value = 1.000000	j = 443	x_space[j].index = 19	x_space[j].value = 0.000000	j = 444	x_space[j].index = 20	x_space[j].value = 0.000000	j = 445	x_space[j].index = 21	x_space[j].value = 0.000000	j = 446	x_space[j].index = 22	x_space[j].value = 0.000000	j = 447	x_space[j].index = 23	x_space[j].value = 0.000000	j = 448	x_space[j].index = 24	x_space[j].value = 1.000000	j = 449	x_space[j].index = 25	x_space[j].value = 0.000000	j = 450	x_space[j].index = 26	x_space[j].value = 0.000000	j = 451	x_space[j].index = 27	x_space[j].value = 0.000000	j = 452	x_space[j].index = 28	x_space[j].value = 1.000000	j = 453	x_space[j].index = 29	x_space[j].value = 0.000000	j = 454	x_space[j].index = 30	x_space[j].value = 1.000000	j = 455	x_space[j].index = 31	x_space[j].value = 0.000000	j = 456	x_space[j].index = 32	x_space[j].value = 0.000000	j = 457	x_space[j].index = 33	x_space[j].value = 0.000000	j = 458	x_space[j].index = 34	x_space[j].value = 1.000000	j = 459	x_space[j].index = 35	x_space[j].value = 0.000000	j = 460	x_space[j].index = 36	x_space[j].value = 0.000000	j = 461	x_space[j].index = 37	x_space[j].value = 0.000000	j = 462	x_space[j].index = 38	x_space[j].value = 0.000000	j = 463	x_space[j].index = 39	x_space[j].value = 1.000000	j = 464	x_space[j].index = 40	x_space[j].value = 0.000000	j = 465	x_space[j].index = 41	x_space[j].value = 0.000000	j = 466	x_space[j].index = 42	x_space[j].value = 1.000000	j = 467	x_space[j].index = 43	x_space[j].value = 0.000000	j = 468	x_space[j].index = 44	x_space[j].value = 0.000000	j = 469	x_space[j].index = 45	x_space[j].value = 0.000000	j = 470	x_space[j].index = 46	x_space[j].value = 1.000000	j = 471	x_space[j].index = 47	x_space[j].value = 0.000000	j = 472	x_space[j].index = 48	x_space[j].value = 0.000000	j = 473	x_space[j].index = 49	x_space[j].value = 0.000000	j = 474	x_space[j].index = 50	x_space[j].value = 0.000000	j = 475	x_space[j].index = 51	x_space[j].value = 1.000000	j = 476	x_space[j].index = 52	x_space[j].value = 0.000000	j = 477	x_space[j].index = 53	x_space[j].value = 0.000000	j = 478	x_space[j].index = 54	x_space[j].value = 1.000000	j = 479	x_space[j].index = 55	x_space[j].value = 0.000000	j = 480	x_space[j].index = 56	x_space[j].value = 0.000000	j = 481	x_space[j].index = 57	x_space[j].value = 0.000000	j = 482	x_space[j].index = 58	x_space[j].value = 0.000000	j = 483	x_space[j].index = 59	x_space[j].value = 0.000000	j = 484	x_space[j].index = 60	x_space[j].value = 1.000000	j = 485	x_space[j].index = 61	x_space[j].value = 0.000000	j = 486	x_space[j].index = 62	x_space[j].value = 0.000000	j = 487	x_space[j].index = 63	x_space[j].value = 1.000000	j = 488	x_space[j].index = 64	x_space[j].value = 0.000000	j = 489	x_space[j].index = 65	x_space[j].value = 0.000000	j = 490	x_space[j].index = 66	x_space[j].value = 0.000000	j = 491	x_space[j].index = 67	x_space[j].value = 0.000000	j = 492	x_space[j].index = 68	x_space[j].value = 1.000000	j = 493	x_space[j].index = 69	x_space[j].value = 0.000000	j = 494	x_space[j].index = 70	x_space[j].value = 0.000000	j = 495	x_space[j].index = 71	x_space[j].value = 0.000000	j = 496	x_space[j].index = 72	x_space[j].value = 1.000000	j = 497	x_space[j].index = 73	x_space[j].value = 0.000000	j = 498	x_space[j].index = 74	x_space[j].value = 1.000000	j = 499	x_space[j].index = 75	x_space[j].value = 0.000000	j = 500	x_space[j].index = 76	x_space[j].value = 0.000000	j = 501	x_space[j].index = 77	x_space[j].value = 0.000000	j = 502	x_space[j].index = 78	x_space[j].value = 1.000000	j = 503	x_space[j].index = 79	x_space[j].value = 0.000000	j = 504	x_space[j].index = 80	x_space[j].value = 0.000000	j = 505	x_space[j].index = 81	x_space[j].value = 1.000000	j = 506	x_space[j].index = 82	x_space[j].value = 0.000000	j = 507	x_space[j].index = 83	x_space[j].value = 0.000000	j = 508	x_space[j].index = 84	x_space[j].value = 0.000000	j = 509	x_space[j].index = -1	x_space[j].value = 0.000000	

 i = 6	d_prob.x[i] = 146979296	prob.x[i]->index = 146979296	prob.x[i]->value = 0.000000	prob.y[i] = 0.837000	j = 510	x_space[j].index = 1	x_space[j].value = 1.000000	j = 511	x_space[j].index = 2	x_space[j].value = 0.000000	j = 512	x_space[j].index = 3	x_space[j].value = 0.000000	j = 513	x_space[j].index = 4	x_space[j].value = 0.000000	j = 514	x_space[j].index = 5	x_space[j].value = 1.000000	j = 515	x_space[j].index = 6	x_space[j].value = 0.000000	j = 516	x_space[j].index = 7	x_space[j].value = 0.000000	j = 517	x_space[j].index = 8	x_space[j].value = 0.000000	j = 518	x_space[j].index = 9	x_space[j].value = 1.000000	j = 519	x_space[j].index = 10	x_space[j].value = 0.000000	j = 520	x_space[j].index = 11	x_space[j].value = 0.000000	j = 521	x_space[j].index = 12	x_space[j].value = 0.000000	j = 522	x_space[j].index = 13	x_space[j].value = 1.000000	j = 523	x_space[j].index = 14	x_space[j].value = 0.000000	j = 524	x_space[j].index = 15	x_space[j].value = 0.000000	j = 525	x_space[j].index = 16	x_space[j].value = 0.000000	j = 526	x_space[j].index = 17	x_space[j].value = 0.000000	j = 527	x_space[j].index = 18	x_space[j].value = 0.000000	j = 528	x_space[j].index = 19	x_space[j].value = 1.000000	j = 529	x_space[j].index = 20	x_space[j].value = 0.000000	j = 530	x_space[j].index = 21	x_space[j].value = 1.000000	j = 531	x_space[j].index = 22	x_space[j].value = 0.000000	j = 532	x_space[j].index = 23	x_space[j].value = 0.000000	j = 533	x_space[j].index = 24	x_space[j].value = 0.000000	j = 534	x_space[j].index = 25	x_space[j].value = 1.000000	j = 535	x_space[j].index = 26	x_space[j].value = 0.000000	j = 536	x_space[j].index = 27	x_space[j].value = 0.000000	j = 537	x_space[j].index = 28	x_space[j].value = 0.000000	j = 538	x_space[j].index = 29	x_space[j].value = 0.000000	j = 539	x_space[j].index = 30	x_space[j].value = 1.000000	j = 540	x_space[j].index = 31	x_space[j].value = 0.000000	j = 541	x_space[j].index = 32	x_space[j].value = 0.000000	j = 542	x_space[j].index = 33	x_space[j].value = 0.000000	j = 543	x_space[j].index = 34	x_space[j].value = 0.000000	j = 544	x_space[j].index = 35	x_space[j].value = 0.000000	j = 545	x_space[j].index = 36	x_space[j].value = 1.000000	j = 546	x_space[j].index = 37	x_space[j].value = 0.000000	j = 547	x_space[j].index = 38	x_space[j].value = 0.000000	j = 548	x_space[j].index = 39	x_space[j].value = 0.000000	j = 549	x_space[j].index = 40	x_space[j].value = 1.000000	j = 550	x_space[j].index = 41	x_space[j].value = 0.000000	j = 551	x_space[j].index = 42	x_space[j].value = 0.000000	j = 552	x_space[j].index = 43	x_space[j].value = 0.000000	j = 553	x_space[j].index = 44	x_space[j].value = 1.000000	j = 554	x_space[j].index = 45	x_space[j].value = 1.000000	j = 555	x_space[j].index = 46	x_space[j].value = 0.000000	j = 556	x_space[j].index = 47	x_space[j].value = 0.000000	j = 557	x_space[j].index = 48	x_space[j].value = 0.000000	j = 558	x_space[j].index = 49	x_space[j].value = 0.000000	j = 559	x_space[j].index = 50	x_space[j].value = 0.000000	j = 560	x_space[j].index = 51	x_space[j].value = 1.000000	j = 561	x_space[j].index = 52	x_space[j].value = 0.000000	j = 562	x_space[j].index = 53	x_space[j].value = 1.000000	j = 563	x_space[j].index = 54	x_space[j].value = 0.000000	j = 564	x_space[j].index = 55	x_space[j].value = 0.000000	j = 565	x_space[j].index = 56	x_space[j].value = 0.000000	j = 566	x_space[j].index = 57	x_space[j].value = 1.000000	j = 567	x_space[j].index = 58	x_space[j].value = 0.000000	j = 568	x_space[j].index = 59	x_space[j].value = 0.000000	j = 569	x_space[j].index = 60	x_space[j].value = 0.000000	j = 570	x_space[j].index = 61	x_space[j].value = 1.000000	j = 571	x_space[j].index = 62	x_space[j].value = 0.000000	j = 572	x_space[j].index = 63	x_space[j].value = 0.000000	j = 573	x_space[j].index = 64	x_space[j].value = 0.000000	j = 574	x_space[j].index = 65	x_space[j].value = 0.000000	j = 575	x_space[j].index = 66	x_space[j].value = 0.000000	j = 576	x_space[j].index = 67	x_space[j].value = 0.000000	j = 577	x_space[j].index = 68	x_space[j].value = 1.000000	j = 578	x_space[j].index = 69	x_space[j].value = 0.000000	j = 579	x_space[j].index = 70	x_space[j].value = 0.000000	j = 580	x_space[j].index = 71	x_space[j].value = 0.000000	j = 581	x_space[j].index = 72	x_space[j].value = 1.000000	j = 582	x_space[j].index = 73	x_space[j].value = 0.000000	j = 583	x_space[j].index = 74	x_space[j].value = 0.000000	j = 584	x_space[j].index = 75	x_space[j].value = 1.000000	j = 585	x_space[j].index = 76	x_space[j].value = 0.000000	j = 586	x_space[j].index = 77	x_space[j].value = 0.000000	j = 587	x_space[j].index = 78	x_space[j].value = 0.000000	j = 588	x_space[j].index = 79	x_space[j].value = 0.000000	j = 589	x_space[j].index = 80	x_space[j].value = 1.000000	j = 590	x_space[j].index = 81	x_space[j].value = 0.000000	j = 591	x_space[j].index = 82	x_space[j].value = 0.000000	j = 592	x_space[j].index = 83	x_space[j].value = 0.000000	j = 593	x_space[j].index = 84	x_space[j].value = 1.000000	j = 594	x_space[j].index = -1	x_space[j].value = 0.000000	

 i = 7	d_prob.x[i] = 146980316	prob.x[i]->index = 146980316	prob.x[i]->value = 0.000000	prob.y[i] = 0.750000	j = 595	x_space[j].index = 1	x_space[j].value = 1.000000	j = 596	x_space[j].index = 2	x_space[j].value = 0.000000	j = 597	x_space[j].index = 3	x_space[j].value = 0.000000	j = 598	x_space[j].index = 4	x_space[j].value = 0.000000	j = 599	x_space[j].index = 5	x_space[j].value = 1.000000	j = 600	x_space[j].index = 6	x_space[j].value = 0.000000	j = 601	x_space[j].index = 7	x_space[j].value = 0.000000	j = 602	x_space[j].index = 8	x_space[j].value = 0.000000	j = 603	x_space[j].index = 9	x_space[j].value = 1.000000	j = 604	x_space[j].index = 10	x_space[j].value = 0.000000	j = 605	x_space[j].index = 11	x_space[j].value = 0.000000	j = 606	x_space[j].index = 12	x_space[j].value = 0.000000	j = 607	x_space[j].index = 13	x_space[j].value = 1.000000	j = 608	x_space[j].index = 14	x_space[j].value = 0.000000	j = 609	x_space[j].index = 15	x_space[j].value = 0.000000	j = 610	x_space[j].index = 16	x_space[j].value = 0.000000	j = 611	x_space[j].index = 17	x_space[j].value = 0.000000	j = 612	x_space[j].index = 18	x_space[j].value = 0.000000	j = 613	x_space[j].index = 19	x_space[j].value = 1.000000	j = 614	x_space[j].index = 20	x_space[j].value = 0.000000	j = 615	x_space[j].index = 21	x_space[j].value = 1.000000	j = 616	x_space[j].index = 22	x_space[j].value = 0.000000	j = 617	x_space[j].index = 23	x_space[j].value = 0.000000	j = 618	x_space[j].index = 24	x_space[j].value = 0.000000	j = 619	x_space[j].index = 25	x_space[j].value = 1.000000	j = 620	x_space[j].index = 26	x_space[j].value = 0.000000	j = 621	x_space[j].index = 27	x_space[j].value = 0.000000	j = 622	x_space[j].index = 28	x_space[j].value = 0.000000	j = 623	x_space[j].index = 29	x_space[j].value = 0.000000	j = 624	x_space[j].index = 30	x_space[j].value = 0.000000	j = 625	x_space[j].index = 31	x_space[j].value = 0.000000	j = 626	x_space[j].index = 32	x_space[j].value = 1.000000	j = 627	x_space[j].index = 33	x_space[j].value = 1.000000	j = 628	x_space[j].index = 34	x_space[j].value = 0.000000	j = 629	x_space[j].index = 35	x_space[j].value = 0.000000	j = 630	x_space[j].index = 36	x_space[j].value = 0.000000	j = 631	x_space[j].index = 37	x_space[j].value = 0.000000	j = 632	x_space[j].index = 38	x_space[j].value = 1.000000	j = 633	x_space[j].index = 39	x_space[j].value = 0.000000	j = 634	x_space[j].index = 40	x_space[j].value = 0.000000	j = 635	x_space[j].index = 41	x_space[j].value = 1.000000	j = 636	x_space[j].index = 42	x_space[j].value = 0.000000	j = 637	x_space[j].index = 43	x_space[j].value = 0.000000	j = 638	x_space[j].index = 44	x_space[j].value = 0.000000	j = 639	x_space[j].index = 45	x_space[j].value = 0.000000	j = 640	x_space[j].index = 46	x_space[j].value = 1.000000	j = 641	x_space[j].index = 47	x_space[j].value = 0.000000	j = 642	x_space[j].index = 48	x_space[j].value = 0.000000	j = 643	x_space[j].index = 49	x_space[j].value = 0.000000	j = 644	x_space[j].index = 50	x_space[j].value = 1.000000	j = 645	x_space[j].index = 51	x_space[j].value = 0.000000	j = 646	x_space[j].index = 52	x_space[j].value = 0.000000	j = 647	x_space[j].index = 53	x_space[j].value = 0.000000	j = 648	x_space[j].index = 54	x_space[j].value = 0.000000	j = 649	x_space[j].index = 55	x_space[j].value = 1.000000	j = 650	x_space[j].index = 56	x_space[j].value = 0.000000	j = 651	x_space[j].index = 57	x_space[j].value = 0.000000	j = 652	x_space[j].index = 58	x_space[j].value = 1.000000	j = 653	x_space[j].index = 59	x_space[j].value = 0.000000	j = 654	x_space[j].index = 60	x_space[j].value = 0.000000	j = 655	x_space[j].index = 61	x_space[j].value = 0.000000	j = 656	x_space[j].index = 62	x_space[j].value = 1.000000	j = 657	x_space[j].index = 63	x_space[j].value = 0.000000	j = 658	x_space[j].index = 64	x_space[j].value = 0.000000	j = 659	x_space[j].index = 65	x_space[j].value = 0.000000	j = 660	x_space[j].index = 66	x_space[j].value = 0.000000	j = 661	x_space[j].index = 67	x_space[j].value = 0.000000	j = 662	x_space[j].index = 68	x_space[j].value = 1.000000	j = 663	x_space[j].index = 69	x_space[j].value = 0.000000	j = 664	x_space[j].index = 70	x_space[j].value = 0.000000	j = 665	x_space[j].index = 71	x_space[j].value = 0.000000	j = 666	x_space[j].index = 72	x_space[j].value = 1.000000	j = 667	x_space[j].index = 73	x_space[j].value = 0.000000	j = 668	x_space[j].index = 74	x_space[j].value = 0.000000	j = 669	x_space[j].index = 75	x_space[j].value = 1.000000	j = 670	x_space[j].index = 76	x_space[j].value = 0.000000	j = 671	x_space[j].index = 77	x_space[j].value = 1.000000	j = 672	x_space[j].index = 78	x_space[j].value = 0.000000	j = 673	x_space[j].index = 79	x_space[j].value = 0.000000	j = 674	x_space[j].index = 80	x_space[j].value = 0.000000	j = 675	x_space[j].index = 81	x_space[j].value = 0.000000	j = 676	x_space[j].index = 82	x_space[j].value = 0.000000	j = 677	x_space[j].index = 83	x_space[j].value = 0.000000	j = 678	x_space[j].index = 84	x_space[j].value = 1.000000	j = 679	x_space[j].index = -1	x_space[j].value = 0.000000	

 i = 8	d_prob.x[i] = 146981336	prob.x[i]->index = 146981336	prob.x[i]->value = 0.000000	prob.y[i] = 0.721000	j = 680	x_space[j].index = 1	x_space[j].value = 1.000000	j = 681	x_space[j].index = 2	x_space[j].value = 0.000000	j = 682	x_space[j].index = 3	x_space[j].value = 0.000000	j = 683	x_space[j].index = 4	x_space[j].value = 0.000000	j = 684	x_space[j].index = 5	x_space[j].value = 1.000000	j = 685	x_space[j].index = 6	x_space[j].value = 0.000000	j = 686	x_space[j].index = 7	x_space[j].value = 0.000000	j = 687	x_space[j].index = 8	x_space[j].value = 0.000000	j = 688	x_space[j].index = 9	x_space[j].value = 1.000000	j = 689	x_space[j].index = 10	x_space[j].value = 0.000000	j = 690	x_space[j].index = 11	x_space[j].value = 0.000000	j = 691	x_space[j].index = 12	x_space[j].value = 0.000000	j = 692	x_space[j].index = 13	x_space[j].value = 1.000000	j = 693	x_space[j].index = 14	x_space[j].value = 0.000000	j = 694	x_space[j].index = 15	x_space[j].value = 0.000000	j = 695	x_space[j].index = 16	x_space[j].value = 0.000000	j = 696	x_space[j].index = 17	x_space[j].value = 0.000000	j = 697	x_space[j].index = 18	x_space[j].value = 0.000000	j = 698	x_space[j].index = 19	x_space[j].value = 1.000000	j = 699	x_space[j].index = 20	x_space[j].value = 0.000000	j = 700	x_space[j].index = 21	x_space[j].value = 1.000000	j = 701	x_space[j].index = 22	x_space[j].value = 0.000000	j = 702	x_space[j].index = 23	x_space[j].value = 0.000000	j = 703	x_space[j].index = 24	x_space[j].value = 0.000000	j = 704	x_space[j].index = 25	x_space[j].value = 1.000000	j = 705	x_space[j].index = 26	x_space[j].value = 0.000000	j = 706	x_space[j].index = 27	x_space[j].value = 0.000000	j = 707	x_space[j].index = 28	x_space[j].value = 0.000000	j = 708	x_space[j].index = 29	x_space[j].value = 0.000000	j = 709	x_space[j].index = 30	x_space[j].value = 0.000000	j = 710	x_space[j].index = 31	x_space[j].value = 0.000000	j = 711	x_space[j].index = 32	x_space[j].value = 1.000000	j = 712	x_space[j].index = 33	x_space[j].value = 0.000000	j = 713	x_space[j].index = 34	x_space[j].value = 0.000000	j = 714	x_space[j].index = 35	x_space[j].value = 0.000000	j = 715	x_space[j].index = 36	x_space[j].value = 1.000000	j = 716	x_space[j].index = 37	x_space[j].value = 1.000000	j = 717	x_space[j].index = 38	x_space[j].value = 0.000000	j = 718	x_space[j].index = 39	x_space[j].value = 0.000000	j = 719	x_space[j].index = 40	x_space[j].value = 0.000000	j = 720	x_space[j].index = 41	x_space[j].value = 0.000000	j = 721	x_space[j].index = 42	x_space[j].value = 0.000000	j = 722	x_space[j].index = 43	x_space[j].value = 0.000000	j = 723	x_space[j].index = 44	x_space[j].value = 1.000000	j = 724	x_space[j].index = 45	x_space[j].value = 0.000000	j = 725	x_space[j].index = 46	x_space[j].value = 1.000000	j = 726	x_space[j].index = 47	x_space[j].value = 0.000000	j = 727	x_space[j].index = 48	x_space[j].value = 0.000000	j = 728	x_space[j].index = 49	x_space[j].value = 0.000000	j = 729	x_space[j].index = 50	x_space[j].value = 1.000000	j = 730	x_space[j].index = 51	x_space[j].value = 0.000000	j = 731	x_space[j].index = 52	x_space[j].value = 0.000000	j = 732	x_space[j].index = 53	x_space[j].value = 0.000000	j = 733	x_space[j].index = 54	x_space[j].value = 0.000000	j = 734	x_space[j].index = 55	x_space[j].value = 1.000000	j = 735	x_space[j].index = 56	x_space[j].value = 0.000000	j = 736	x_space[j].index = 57	x_space[j].value = 0.000000	j = 737	x_space[j].index = 58	x_space[j].value = 0.000000	j = 738	x_space[j].index = 59	x_space[j].value = 1.000000	j = 739	x_space[j].index = 60	x_space[j].value = 0.000000	j = 740	x_space[j].index = 61	x_space[j].value = 0.000000	j = 741	x_space[j].index = 62	x_space[j].value = 0.000000	j = 742	x_space[j].index = 63	x_space[j].value = 0.000000	j = 743	x_space[j].index = 64	x_space[j].value = 1.000000	j = 744	x_space[j].index = 65	x_space[j].value = 0.000000	j = 745	x_space[j].index = 66	x_space[j].value = 0.000000	j = 746	x_space[j].index = 67	x_space[j].value = 1.000000	j = 747	x_space[j].index = 68	x_space[j].value = 0.000000	j = 748	x_space[j].index = 69	x_space[j].value = 0.000000	j = 749	x_space[j].index = 70	x_space[j].value = 0.000000	j = 750	x_space[j].index = 71	x_space[j].value = 1.000000	j = 751	x_space[j].index = 72	x_space[j].value = 0.000000	j = 752	x_space[j].index = 73	x_space[j].value = 0.000000	j = 753	x_space[j].index = 74	x_space[j].value = 0.000000	j = 754	x_space[j].index = 75	x_space[j].value = 0.000000	j = 755	x_space[j].index = 76	x_space[j].value = 1.000000	j = 756	x_space[j].index = 77	x_space[j].value = 0.000000	j = 757	x_space[j].index = 78	x_space[j].value = 1.000000	j = 758	x_space[j].index = 79	x_space[j].value = 0.000000	j = 759	x_space[j].index = 80	x_space[j].value = 0.000000	j = 760	x_space[j].index = 81	x_space[j].value = 0.000000	j = 761	x_space[j].index = 82	x_space[j].value = 0.000000	j = 762	x_space[j].index = 83	x_space[j].value = 1.000000	j = 763	x_space[j].index = 84	x_space[j].value = 0.000000	j = 764	x_space[j].index = -1	x_space[j].value = 0.000000	

 i = 9	d_prob.x[i] = 146982356	prob.x[i]->index = 146982356	prob.x[i]->value = 0.000000	prob.y[i] = 0.459000	j = 765	x_space[j].index = 1	x_space[j].value = 1.000000	j = 766	x_space[j].index = 2	x_space[j].value = 0.000000	j = 767	x_space[j].index = 3	x_space[j].value = 0.000000	j = 768	x_space[j].index = 4	x_space[j].value = 0.000000	j = 769	x_space[j].index = 5	x_space[j].value = 1.000000	j = 770	x_space[j].index = 6	x_space[j].value = 0.000000	j = 771	x_space[j].index = 7	x_space[j].value = 0.000000	j = 772	x_space[j].index = 8	x_space[j].value = 0.000000	j = 773	x_space[j].index = 9	x_space[j].value = 1.000000	j = 774	x_space[j].index = 10	x_space[j].value = 0.000000	j = 775	x_space[j].index = 11	x_space[j].value = 0.000000	j = 776	x_space[j].index = 12	x_space[j].value = 0.000000	j = 777	x_space[j].index = 13	x_space[j].value = 1.000000	j = 778	x_space[j].index = 14	x_space[j].value = 0.000000	j = 779	x_space[j].index = 15	x_space[j].value = 0.000000	j = 780	x_space[j].index = 16	x_space[j].value = 0.000000	j = 781	x_space[j].index = 17	x_space[j].value = 0.000000	j = 782	x_space[j].index = 18	x_space[j].value = 0.000000	j = 783	x_space[j].index = 19	x_space[j].value = 1.000000	j = 784	x_space[j].index = 20	x_space[j].value = 0.000000	j = 785	x_space[j].index = 21	x_space[j].value = 0.000000	j = 786	x_space[j].index = 22	x_space[j].value = 1.000000	j = 787	x_space[j].index = 23	x_space[j].value = 0.000000	j = 788	x_space[j].index = 24	x_space[j].value = 0.000000	j = 789	x_space[j].index = 25	x_space[j].value = 1.000000	j = 790	x_space[j].index = 26	x_space[j].value = 0.000000	j = 791	x_space[j].index = 27	x_space[j].value = 0.000000	j = 792	x_space[j].index = 28	x_space[j].value = 0.000000	j = 793	x_space[j].index = 29	x_space[j].value = 0.000000	j = 794	x_space[j].index = 30	x_space[j].value = 0.000000	j = 795	x_space[j].index = 31	x_space[j].value = 0.000000	j = 796	x_space[j].index = 32	x_space[j].value = 1.000000	j = 797	x_space[j].index = 33	x_space[j].value = 0.000000	j = 798	x_space[j].index = 34	x_space[j].value = 1.000000	j = 799	x_space[j].index = 35	x_space[j].value = 0.000000	j = 800	x_space[j].index = 36	x_space[j].value = 0.000000	j = 801	x_space[j].index = 37	x_space[j].value = 0.000000	j = 802	x_space[j].index = 38	x_space[j].value = 1.000000	j = 803	x_space[j].index = 39	x_space[j].value = 0.000000	j = 804	x_space[j].index = 40	x_space[j].value = 0.000000	j = 805	x_space[j].index = 41	x_space[j].value = 0.000000	j = 806	x_space[j].index = 42	x_space[j].value = 0.000000	j = 807	x_space[j].index = 43	x_space[j].value = 1.000000	j = 808	x_space[j].index = 44	x_space[j].value = 0.000000	j = 809	x_space[j].index = 45	x_space[j].value = 0.000000	j = 810	x_space[j].index = 46	x_space[j].value = 0.000000	j = 811	x_space[j].index = 47	x_space[j].value = 0.000000	j = 812	x_space[j].index = 48	x_space[j].value = 1.000000	j = 813	x_space[j].index = 49	x_space[j].value = 1.000000	j = 814	x_space[j].index = 50	x_space[j].value = 0.000000	j = 815	x_space[j].index = 51	x_space[j].value = 0.000000	j = 816	x_space[j].index = 52	x_space[j].value = 0.000000	j = 817	x_space[j].index = 53	x_space[j].value = 0.000000	j = 818	x_space[j].index = 54	x_space[j].value = 0.000000	j = 819	x_space[j].index = 55	x_space[j].value = 1.000000	j = 820	x_space[j].index = 56	x_space[j].value = 0.000000	j = 821	x_space[j].index = 57	x_space[j].value = 0.000000	j = 822	x_space[j].index = 58	x_space[j].value = 0.000000	j = 823	x_space[j].index = 59	x_space[j].value = 0.000000	j = 824	x_space[j].index = 60	x_space[j].value = 1.000000	j = 825	x_space[j].index = 61	x_space[j].value = 0.000000	j = 826	x_space[j].index = 62	x_space[j].value = 0.000000	j = 827	x_space[j].index = 63	x_space[j].value = 0.000000	j = 828	x_space[j].index = 64	x_space[j].value = 1.000000	j = 829	x_space[j].index = 65	x_space[j].value = 0.000000	j = 830	x_space[j].index = 66	x_space[j].value = 0.000000	j = 831	x_space[j].index = 67	x_space[j].value = 0.000000	j = 832	x_space[j].index = 68	x_space[j].value = 1.000000	j = 833	x_space[j].index = 69	x_space[j].value = 1.000000	j = 834	x_space[j].index = 70	x_space[j].value = 0.000000	j = 835	x_space[j].index = 71	x_space[j].value = 0.000000	j = 836	x_space[j].index = 72	x_space[j].value = 0.000000	j = 837	x_space[j].index = 73	x_space[j].value = 1.000000	j = 838	x_space[j].index = 74	x_space[j].value = 0.000000	j = 839	x_space[j].index = 75	x_space[j].value = 0.000000	j = 840	x_space[j].index = 76	x_space[j].value = 0.000000	j = 841	x_space[j].index = 77	x_space[j].value = 1.000000	j = 842	x_space[j].index = 78	x_space[j].value = 0.000000	j = 843	x_space[j].index = 79	x_space[j].value = 0.000000	j = 844	x_space[j].index = 80	x_space[j].value = 0.000000	j = 845	x_space[j].index = 81	x_space[j].value = 0.000000	j = 846	x_space[j].index = 82	x_space[j].value = 1.000000	j = 847	x_space[j].index = 83	x_space[j].value = 0.000000	j = 848	x_space[j].index = 84	x_space[j].value = 0.000000	j = 849	x_space[j].index = -1	x_space[j].value = 0.000000	
