# Supplementary material for: Improving model predictions for RNA interference activities that use support vector machine regression by combining and filtering features
Source: BMC Bioinformatics. 2007 Jun 6;8:182. doi: 10.1186/1471-2105-8-182 (PMC1906837; doi:10.1186/1471-2105-8-182)
Supplement: Additional file 7 — seq2svm_0.3. An GNU platform deployable GPL code base for performing SVM modeling on small RNA sequences, with examples. Deploy by unzipping, untarring, and building with configure and make. See the included readme files. Updated versions will be available at . [file 1471-2105-8-182-S7.gz › seq2svm/src/libsvm-2.71/svm.h]

#ifndef _LIBSVM_H
#define _LIBSVM_H

#ifdef __cplusplus
extern "C" {
#endif

struct svm_node
{
	int index;
	double value;
};

struct svm_problem
{
	int l;
	double *y;
	struct svm_node **x;
};

enum { C_SVC, NU_SVC, ONE_CLASS, EPSILON_SVR, NU_SVR };	/* svm_type */
enum { LINEAR, POLY, RBF, SIGMOID };	/* kernel_type */

struct svm_parameter
{
	int svm_type;
	int kernel_type;
	double degree;	/* for poly */
	double gamma;	/* for poly/rbf/sigmoid */
	double coef0;	/* for poly/sigmoid */

	/* these are for training only */
	double cache_size; /* in MB */
	double eps;	/* stopping criteria */
	double C;	/* for C_SVC, EPSILON_SVR and NU_SVR */
	int nr_weight;		/* for C_SVC */
	int *weight_label;	/* for C_SVC */
	double* weight;		/* for C_SVC */
	double nu;	/* for NU_SVC, ONE_CLASS, and NU_SVR */
	double p;	/* for EPSILON_SVR */
	int shrinking;	/* use the shrinking heuristics */
	int probability; /* do probability estimates */
};

//ori

struct svm_model *svm_train(const struct svm_problem *prob, const struct svm_parameter *param);

//test

//struct svm_model * svm_train(const struct svm_problem *prob, const struct svm_parameter *param);


void svm_cross_validation(const struct svm_problem *prob, const struct svm_parameter *param, int nr_fold, double *target);

int svm_save_model(const char *model_file_name, const struct svm_model *model);
struct svm_model *svm_load_model(const char *model_file_name);

int svm_get_svm_type(const struct svm_model *model);
int svm_get_nr_class(const struct svm_model *model);
void svm_get_labels(const struct svm_model *model, int *label);
double svm_get_svr_probability(const struct svm_model *model);

void svm_predict_values(const struct svm_model *model, const struct svm_node *x, double* dec_values);
double svm_predict(const struct svm_model *model, const struct svm_node *x);
double svm_predict_probability(const struct svm_model *model, const struct svm_node *x, double* prob_estimates);

void svm_destroy_model(struct svm_model *model);
void svm_destroy_param(struct svm_parameter *param);

const char *svm_check_parameter(const struct svm_problem *prob, const struct svm_parameter *param);
int svm_check_probability_model(const struct svm_model *model);

#ifdef __cplusplus
}
#endif

#endif /* _LIBSVM_H */
