# Supplementary material for: Improving model predictions for RNA interference activities that use support vector machine regression by combining and filtering features
Source: BMC Bioinformatics. 2007 Jun 6;8:182. doi: 10.1186/1471-2105-8-182 (PMC1906837; doi:10.1186/1471-2105-8-182)
Supplement: Additional file 7 — seq2svm_0.3. An GNU platform deployable GPL code base for performing SVM modeling on small RNA sequences, with examples. Deploy by unzipping, untarring, and building with configure and make. See the included readme files. Updated versions will be available at . [file 1471-2105-8-182-S7.gz › seq2svm/src/libsvm-2.71/java/svm_toy.java]

import libsvm.*;
import java.applet.*;
import java.awt.*;
import java.util.*;
import java.awt.event.*;
import java.io.*;

public class svm_toy extends Applet {

	static final String DEFAULT_PARAM="-t 2 -c 100";
	int XLEN;
	int YLEN;

	// off-screen buffer

	Image buffer;
	Graphics buffer_gc;

	// pre-allocated colors

	final static Color colors[] =
	{
	  new Color(0,0,0),
	  new Color(0,120,120),
	  new Color(120,120,0),
	  new Color(120,0,120),
	  new Color(0,200,200),
	  new Color(200,200,0),
	  new Color(200,0,200)
	};

	class point {
		point(double x, double y, byte value)
		{
			this.x = x;
			this.y = y;
			this.value = value;
		}
		double x, y;
		byte value;
	}

	Vector point_list = new Vector();
	byte current_value = 1;

	public void init()
	{
		Button button_change = new Button("Change");
		Button button_run = new Button("Run");
		Button button_clear = new Button("Clear");
		Button button_save = new Button("Save");
		Button button_load = new Button("Load");
		final TextField input_line = new TextField(DEFAULT_PARAM);

		BorderLayout layout = new BorderLayout();
		this.setLayout(layout);

		Panel p = new Panel();
		GridBagLayout gridbag = new GridBagLayout();
		p.setLayout(gridbag);

		GridBagConstraints c = new GridBagConstraints();
		c.fill = GridBagConstraints.HORIZONTAL;
		c.weightx = 1;
		c.gridwidth = 1;
		gridbag.setConstraints(button_change,c);
		gridbag.setConstraints(button_run,c);
		gridbag.setConstraints(button_clear,c);
		gridbag.setConstraints(button_save,c);
		gridbag.setConstraints(button_load,c);
		c.weightx = 5;
		c.gridwidth = 5;
		gridbag.setConstraints(input_line,c);

		p.add(button_change);
		p.add(button_run);
		p.add(button_clear);
		p.add(button_save);
		p.add(button_load);
		p.add(input_line);
		this.add(p,BorderLayout.SOUTH);

		button_change.addActionListener(new ActionListener()
		{ public void actionPerformed (ActionEvent e)
		  { button_change_clicked(); }});

		button_run.addActionListener(new ActionListener()
		{ public void actionPerformed (ActionEvent e)
		  { button_run_clicked(input_line.getText()); }});

		button_clear.addActionListener(new ActionListener()
		{ public void actionPerformed (ActionEvent e)
		  { button_clear_clicked(); }});

		button_save.addActionListener(new ActionListener()
		{ public void actionPerformed (ActionEvent e)
		  { button_save_clicked(); }});

		button_load.addActionListener(new ActionListener()
		{ public void actionPerformed (ActionEvent e)
		  { button_load_clicked(); }});

		input_line.addActionListener(new ActionListener()
		{ public void actionPerformed (ActionEvent e)
		  { button_run_clicked(input_line.getText()); }});

		this.enableEvents(AWTEvent.MOUSE_EVENT_MASK);
	}

	void draw_point(point p)
	{
		Color c = colors[p.value+3];

		Graphics window_gc = getGraphics();
		buffer_gc.setColor(c);
		buffer_gc.fillRect((int)(p.x*XLEN),(int)(p.y*YLEN),4,4);
		window_gc.setColor(c);
		window_gc.fillRect((int)(p.x*XLEN),(int)(p.y*YLEN),4,4);
	}

	void clear_all()
	{
		point_list.removeAllElements();
		if(buffer != null)
		{
			buffer_gc.setColor(colors[0]);
			buffer_gc.fillRect(0,0,XLEN,YLEN);
		}
		repaint();
	}

	void draw_all_points()
	{
		int n = point_list.size();
		for(int i=0;i<n;i++)
			draw_point((point)point_list.elementAt(i));
	}

	void button_change_clicked()
	{
		++current_value;
		if(current_value > 3) current_value = 1;
	}

	private static double atof(String s)
	{
		return Double.valueOf(s).doubleValue();
	}

	private static int atoi(String s)
	{
		return Integer.parseInt(s);
	}

	void button_run_clicked(String args)
	{
		// guard
		if(point_list.isEmpty()) return;

		svm_parameter param = new svm_parameter();

		// default values
		param.svm_type = svm_parameter.C_SVC;
		param.kernel_type = svm_parameter.RBF;
		param.degree = 3;
		param.gamma = 0;
		param.coef0 = 0;
		param.nu = 0.5;
		param.cache_size = 40;
		param.C = 1;
		param.eps = 1e-3;
		param.p = 0.1;
		param.shrinking = 1;
		param.nr_weight = 0;
		param.weight_label = new int[0];
		param.weight = new double[0];

		// parse options
		StringTokenizer st = new StringTokenizer(args);
		String[] argv = new String[st.countTokens()];
		for(int i=0;i<argv.length;i++)
			argv[i] = st.nextToken();

		for(int i=0;i<argv.length;i++)
		{
			if(argv[i].charAt(0) != '-') break;
			++i;
			switch(argv[i-1].charAt(1))
			{
				case 's':
					param.svm_type = atoi(argv[i]);
					break;
				case 't':
					param.kernel_type = atoi(argv[i]);
					break;
				case 'd':
					param.degree = atof(argv[i]);
					break;
				case 'g':
					param.gamma = atof(argv[i]);
					break;
				case 'r':
					param.coef0 = atof(argv[i]);
					break;
				case 'n':
					param.nu = atof(argv[i]);
					break;
				case 'm':
					param.cache_size = atof(argv[i]);
					break;
				case 'c':
					param.C = atof(argv[i]);
					break;
				case 'e':
					param.eps = atof(argv[i]);
					break;
				case 'p':
					param.p = atof(argv[i]);
					break;
				case 'h':
					param.shrinking = atoi(argv[i]);
					break;
				case 'w':
					++param.nr_weight;
					{
						int[] old = param.weight_label;
						param.weight_label = new int[param.nr_weight];
						System.arraycopy(old,0,param.weight_label,0,param.nr_weight-1);
					}

					{
						double[] old = param.weight;
						param.weight = new double[param.nr_weight];
						System.arraycopy(old,0,param.weight,0,param.nr_weight-1);
					}

					param.weight_label[param.nr_weight-1] = atoi(argv[i-1].substring(2));
					param.weight[param.nr_weight-1] = atof(argv[i]);
					break;
				default:
					System.err.print("unknown option\n");
			}
		}

		// build problem
		svm_problem prob = new svm_problem();
		prob.l = point_list.size();
		prob.y = new double[prob.l];

		if(param.svm_type == svm_parameter.EPSILON_SVR ||
		   param.svm_type == svm_parameter.NU_SVR)
		{
			if(param.gamma == 0) param.gamma = 1;
			prob.x = new svm_node[prob.l][1];
			for(int i=0;i<prob.l;i++)
			{
				point p = (point)point_list.elementAt(i);
				prob.x[i][0] = new svm_node();
				prob.x[i][0].index = 1;
				prob.x[i][0].value = p.x;
				prob.y[i] = p.y;
			}

			// build model & classify
			svm_model model = svm.svm_train(prob, param);
			svm_node[] x = new svm_node[1];
			x[0] = new svm_node();
			x[0].index = 1;
			int[] j = new int[XLEN];

			Graphics window_gc = getGraphics();
			for (int i = 0; i < XLEN; i++)
			{
				x[0].value = (double) i / XLEN;
				j[i] = (int)(YLEN*svm.svm_predict(model, x));
			}
			
			buffer_gc.setColor(colors[0]);
			buffer_gc.drawLine(0,0,0,YLEN-1);
			window_gc.setColor(colors[0]);
			window_gc.drawLine(0,0,0,YLEN-1);
			
			int p = (int)(param.p * YLEN);
			for(int i=1;i<XLEN;i++)
			{
				buffer_gc.setColor(colors[0]);
				buffer_gc.drawLine(i,0,i,YLEN-1);
				window_gc.setColor(colors[0]);
				window_gc.drawLine(i,0,i,YLEN-1);

				buffer_gc.setColor(colors[5]);
				window_gc.setColor(colors[5]);
				buffer_gc.drawLine(i-1,j[i-1],i,j[i]);
				window_gc.drawLine(i-1,j[i-1],i,j[i]);

				if(param.svm_type == svm_parameter.EPSILON_SVR)
				{
					buffer_gc.setColor(colors[2]);
					window_gc.setColor(colors[2]);
					buffer_gc.drawLine(i-1,j[i-1]+p,i,j[i]+p);
					window_gc.drawLine(i-1,j[i-1]+p,i,j[i]+p);

					buffer_gc.setColor(colors[2]);
					window_gc.setColor(colors[2]);
					buffer_gc.drawLine(i-1,j[i-1]-p,i,j[i]-p);
					window_gc.drawLine(i-1,j[i-1]-p,i,j[i]-p);
				}
			}
		}
		else
		{
			if(param.gamma == 0) param.gamma = 0.5;
			prob.x = new svm_node [prob.l][2];
			for(int i=0;i<prob.l;i++)
			{
				point p = (point)point_list.elementAt(i);
				prob.x[i][0] = new svm_node();
				prob.x[i][0].index = 1;
				prob.x[i][0].value = p.x;
				prob.x[i][1] = new svm_node();
				prob.x[i][1].index = 2;
				prob.x[i][1].value = p.y;
				prob.y[i] = p.value;
			}

			// build model & classify
			svm_model model = svm.svm_train(prob, param);
			svm_node[] x = new svm_node[2];
			x[0] = new svm_node();
			x[1] = new svm_node();
			x[0].index = 1;
			x[1].index = 2;

			Graphics window_gc = getGraphics();
			for (int i = 0; i < XLEN; i++)
				for (int j = 0; j < YLEN ; j++) {
					x[0].value = (double) i / XLEN;
					x[1].value = (double) j / YLEN;
					double d = svm.svm_predict(model, x);
					if (param.svm_type == svm_parameter.ONE_CLASS && d<0) d=2;
					buffer_gc.setColor(colors[(int)d]);
					window_gc.setColor(colors[(int)d]);
					buffer_gc.drawLine(i,j,i,j);
					window_gc.drawLine(i,j,i,j);
			}
		}

		draw_all_points();
	}

	void button_clear_clicked()
	{
		clear_all();
	}

	void button_save_clicked()
	{
		FileDialog dialog = new FileDialog(new Frame(),"Save",FileDialog.SAVE);
		dialog.setVisible(true);
		String filename = dialog.getFile();
		if (filename == null) return;
		try {
			DataOutputStream fp = new DataOutputStream(new FileOutputStream(filename));
			int n = point_list.size();
			for(int i=0;i<n;i++)
			{
				point p = (point)point_list.elementAt(i);
				fp.writeBytes(p.value+" 1:"+p.x+" 2:"+p.y+"\n");
			}
			fp.close();
		} catch (IOException e) { System.err.print(e); }
	}

	void button_load_clicked()
	{
		FileDialog dialog = new FileDialog(new Frame(),"Load",FileDialog.LOAD);
		dialog.setVisible(true);
		String filename = dialog.getFile();
		if (filename == null) return;
		clear_all();
		try {
			BufferedReader fp = new BufferedReader(new FileReader(filename));
			String line;
			while((line = fp.readLine()) != null)
			{
				StringTokenizer st = new StringTokenizer(line," \t\n\r\f:");
				byte value = (byte)atoi(st.nextToken());
				st.nextToken();
				double x = atof(st.nextToken());
				st.nextToken();
				double y = atof(st.nextToken());
				point_list.addElement(new point(x,y,value));
			}
			fp.close();
		} catch (IOException e) { System.err.print(e); }
		draw_all_points();
	}
	
	protected void processMouseEvent(MouseEvent e)
	{
		if(e.getID() == MouseEvent.MOUSE_PRESSED)
		{
			if(e.getX() >= XLEN || e.getY() >= YLEN) return;
			point p = new point((double)e.getX()/XLEN,
					    (double)e.getY()/YLEN,
					    current_value);
			point_list.addElement(p);
			draw_point(p);
		}
	}

	public void paint(Graphics g)
	{
		// create buffer first time
		if(buffer == null) {
			buffer = this.createImage(XLEN,YLEN);
			buffer_gc = buffer.getGraphics();
			buffer_gc.setColor(colors[0]);
			buffer_gc.fillRect(0,0,XLEN,YLEN);
		}
		g.drawImage(buffer,0,0,this);
	}

	public Dimension getPreferredSize() { return new Dimension(XLEN,YLEN+50); }

	public void resize(Dimension d) { resize(d.width,d.height); }
	public void resize(int w,int h) {
		super.resize(w,h);
		XLEN = w;
		YLEN = h-50;
		clear_all();
	}

	public static void main(String[] argv)
	{
		new AppletFrame("svm_toy",new svm_toy(),500,500+50);
	}
}

class AppletFrame extends Frame {
	AppletFrame(String title, Applet applet, int width, int height)
	{
		super(title);
		applet.init();
		applet.resize(width,height);
		applet.start();
		this.add(applet);
		this.pack();
		this.show();
	}
}
