# Supplementary material for: Improving model predictions for RNA interference activities that use support vector machine regression by combining and filtering features
Source: BMC Bioinformatics. 2007 Jun 6;8:182. doi: 10.1186/1471-2105-8-182 (PMC1906837; doi:10.1186/1471-2105-8-182)
Supplement: Additional file 7 — seq2svm_0.3. An GNU platform deployable GPL code base for performing SVM modeling on small RNA sequences, with examples. Deploy by unzipping, untarring, and building with configure and make. See the included readme files. Updated versions will be available at . [file 1471-2105-8-182-S7.gz › seq2svm/src/libsvm-2.71/java/libsvm/svm_parameter.java]

package libsvm;
public class svm_parameter implements Cloneable,java.io.Serializable
{
	/* svm_type */
	public static final int C_SVC = 0;
	public static final int NU_SVC = 1;
	public static final int ONE_CLASS = 2;
	public static final int EPSILON_SVR = 3;
	public static final int NU_SVR = 4;

	/* kernel_type */
	public static final int LINEAR = 0;
	public static final int POLY = 1;
	public static final int RBF = 2;
	public static final int SIGMOID = 3;

	public int svm_type;
	public int kernel_type;
	public double degree;	// for poly
	public double gamma;	// for poly/rbf/sigmoid
	public double coef0;	// for poly/sigmoid

	// these are for training only
	public double cache_size; // in MB
	public double eps;	// stopping criteria
	public double C;	// for C_SVC, EPSILON_SVR and NU_SVR
	public int nr_weight;		// for C_SVC
	public int[] weight_label;	// for C_SVC
	public double[] weight;		// for C_SVC
	public double nu;	// for NU_SVC, ONE_CLASS, and NU_SVR
	public double p;	// for EPSILON_SVR
	public int shrinking;	// use the shrinking heuristics
	public int probability; // do probability estimates

	public Object clone() 
	{
		try 
		{
			return super.clone();
		} catch (CloneNotSupportedException e) 
		{
			return null;
		}
	}

}
