# Supplementary material for: Improving model predictions for RNA interference activities that use support vector machine regression by combining and filtering features
Source: BMC Bioinformatics. 2007 Jun 6;8:182. doi: 10.1186/1471-2105-8-182 (PMC1906837; doi:10.1186/1471-2105-8-182)
Supplement: Additional file 7 — seq2svm_0.3. An GNU platform deployable GPL code base for performing SVM modeling on small RNA sequences, with examples. Deploy by unzipping, untarring, and building with configure and make. See the included readme files. Updated versions will be available at . [file 1471-2105-8-182-S7.gz › seq2svm/src/libsvm-2.71/java/libsvm/svm_model.java]

//
// svm_model
//
package libsvm;
public class svm_model implements java.io.Serializable
{
	svm_parameter param;	// parameter
	int nr_class;		// number of classes, = 2 in regression/one class svm
	int l;			// total #SV
	svm_node[][] SV;	// SVs (SV[l])
	double[][] sv_coef;	// coefficients for SVs in decision functions (sv_coef[n-1][l])
	double[] rho;		// constants in decision functions (rho[n*(n-1)/2])
	double[] probA;         // pariwise probability information
	double[] probB;

	// for classification only

	int[] label;		// label of each class (label[n])
	int[] nSV;		// number of SVs for each class (nSV[n])
				// nSV[0] + nSV[1] + ... + nSV[n-1] = l
};
