# Supplementary material for: Improving model predictions for RNA interference activities that use support vector machine regression by combining and filtering features
Source: BMC Bioinformatics. 2007 Jun 6;8:182. doi: 10.1186/1471-2105-8-182 (PMC1906837; doi:10.1186/1471-2105-8-182)
Supplement: Additional file 7 — seq2svm_0.3. An GNU platform deployable GPL code base for performing SVM modeling on small RNA sequences, with examples. Deploy by unzipping, untarring, and building with configure and make. See the included readme files. Updated versions will be available at . [file 1471-2105-8-182-S7.gz › seq2svm/src/libsvm-2.71/java/svm_predict.java]

import libsvm.*;
import java.io.*;
import java.util.*;

class svm_predict {
	private static double atof(String s)
	{
		return Double.valueOf(s).doubleValue();
	}

	private static int atoi(String s)
	{
		return Integer.parseInt(s);
	}

	private static void predict(BufferedReader input, DataOutputStream output, svm_model model, int predict_probability) throws IOException
	{
		int correct = 0;
		int total = 0;
		double error = 0;
		double sumv = 0, sumy = 0, sumvv = 0, sumyy = 0, sumvy = 0;

		int svm_type=svm.svm_get_svm_type(model);
		int nr_class=svm.svm_get_nr_class(model);
		int[] labels=new int[nr_class];
		double[] prob_estimates=null;

		if(predict_probability == 1)
		{
			if(svm_type == svm_parameter.EPSILON_SVR ||
			   svm_type == svm_parameter.NU_SVR)
			{
				System.out.print("Prob. model for test data: target value = predicted value + z,\nz: Laplace distribution e^(-|z|/sigma)/(2sigma),sigma="+svm.svm_get_svr_probability(model)+"\n");
			}
			else
			{
				svm.svm_get_labels(model,labels);
				prob_estimates = new double[nr_class];
				output.writeBytes("labels");
				for(int j=0;j<nr_class;j++)
					output.writeBytes(" "+labels[j]);
				output.writeBytes("\n");
			}
		}
		while(true)
		{
			String line = input.readLine();
			if(line == null) break;

			StringTokenizer st = new StringTokenizer(line," \t\n\r\f:");

			double target = atof(st.nextToken());
			int m = st.countTokens()/2;
			svm_node[] x = new svm_node[m];
			for(int j=0;j<m;j++)
			{
				x[j] = new svm_node();
				x[j].index = atoi(st.nextToken());
				x[j].value = atof(st.nextToken());
			}

			double v;
			if (predict_probability==1 && (svm_type==svm_parameter.C_SVC || svm_type==svm_parameter.NU_SVC))
			{
				v = svm.svm_predict_probability(model,x,prob_estimates);
				output.writeBytes(v+" ");
				for(int j=0;j<nr_class;j++)
					output.writeBytes(prob_estimates[j]+" ");
				output.writeBytes("\n");
			}
			else
			{
				v = svm.svm_predict(model,x);
				output.writeBytes(v+"\n");
			}

			if(v == target)
				++correct;
			error += (v-target)*(v-target);
			sumv += v;
			sumy += target;
			sumvv += v*v;
			sumyy += target*target;
			sumvy += v*target;
			++total;
		}
		System.out.print("Accuracy = "+(double)correct/total*100+
				 "% ("+correct+"/"+total+") (classification)\n");
		System.out.print("Mean squared error = "+error/total+" (regression)\n");
		System.out.print("Squared correlation coefficient = "+
			((total*sumvy-sumv*sumy)*(total*sumvy-sumv*sumy))/
			((total*sumvv-sumv*sumv)*(total*sumyy-sumy*sumy))+" (regression)\n"
			);
	}

	private static void exit_with_help()
	{
		System.err.print("usage: svm_predict [options] test_file model_file output_file\n"
	        +"options:\n"
                +"-b probability_estimates: whether to predict probability estimates, 0 or 1 (default 0); one-class SVM not supported yet\n");
		System.exit(1);
	}

	public static void main(String argv[]) throws IOException
	{
		int i, predict_probability=0;

		// parse options
		for(i=0;i<argv.length;i++)
		{
			if(argv[i].charAt(0) != '-') break;
			++i;
			switch(argv[i-1].charAt(1))
			{
			        case 'b':
					predict_probability = atoi(argv[i]);
					break;
				default:
					System.err.print("unknown option\n");
					exit_with_help();
			}
		}
		if(i>=argv.length)
			exit_with_help();
		try 
		{
			BufferedReader input = new BufferedReader(new FileReader(argv[i]));
			DataOutputStream output = new DataOutputStream(new FileOutputStream(argv[i+2]));
			svm_model model = svm.svm_load_model(argv[i+1]);
			predict(input,output,model,predict_probability);
		} 
		catch(FileNotFoundException e) 
		{
			exit_with_help();
		}
		catch(ArrayIndexOutOfBoundsException e) 
		{
			exit_with_help();
		}
	}
}
