# Supplementary material for: Improving model predictions for RNA interference activities that use support vector machine regression by combining and filtering features
Source: BMC Bioinformatics. 2007 Jun 6;8:182. doi: 10.1186/1471-2105-8-182 (PMC1906837; doi:10.1186/1471-2105-8-182)
Supplement: Additional file 7 — seq2svm_0.3. An GNU platform deployable GPL code base for performing SVM modeling on small RNA sequences, with examples. Deploy by unzipping, untarring, and building with configure and make. See the included readme files. Updated versions will be available at . [file 1471-2105-8-182-S7.gz › seq2svm/src/libsvm-2.71/java/svm_train.java]

import libsvm.*;
import java.io.*;
import java.util.*;

class svm_train {
	private svm_parameter param;		// set by parse_command_line
	private svm_problem prob;		// set by read_problem
	private svm_model model;
	private String input_file_name;		// set by parse_command_line
	private String model_file_name;		// set by parse_command_line
	private String error_msg;
	private int cross_validation = 0;
	private int nr_fold;

	private static void exit_with_help()
	{
		System.out.print(
		 "Usage: svm_train [options] training_set_file [model_file]\n"
		+"options:\n"
		+"-s svm_type : set type of SVM (default 0)\n"
		+"	0 -- C-SVC\n"
		+"	1 -- nu-SVC\n"
		+"	2 -- one-class SVM\n"
		+"	3 -- epsilon-SVR\n"
		+"	4 -- nu-SVR\n"
		+"-t kernel_type : set type of kernel function (default 2)\n"
		+"	0 -- linear: u'*v\n"
		+"	1 -- polynomial: (gamma*u'*v + coef0)^degree\n"
		+"	2 -- radial basis function: exp(-gamma*|u-v|^2)\n"
		+"	3 -- sigmoid: tanh(gamma*u'*v + coef0)\n"
		+"-d degree : set degree in kernel function (default 3)\n"
		+"-g gamma : set gamma in kernel function (default 1/k)\n"
		+"-r coef0 : set coef0 in kernel function (default 0)\n"
		+"-c cost : set the parameter C of C-SVC, epsilon-SVR, and nu-SVR (default 1)\n"
		+"-n nu : set the parameter nu of nu-SVC, one-class SVM, and nu-SVR (default 0.5)\n"
		+"-p epsilon : set the epsilon in loss function of epsilon-SVR (default 0.1)\n"
		+"-m cachesize : set cache memory size in MB (default 40)\n"
		+"-e epsilon : set tolerance of termination criterion (default 0.001)\n"
		+"-h shrinking: whether to use the shrinking heuristics, 0 or 1 (default 1)\n"
		+"-b probability_estimates: whether to train a SVC or SVR model for probability estimates, 0 or 1 (default 0)\n"
		+"-wi weight: set the parameter C of class i to weight*C, for C-SVC (default 1)\n"
		+"-v n: n-fold cross validation mode\n"
		);
		System.exit(1);
	}

	private void do_cross_validation()
	{
		int i;
		int total_correct = 0;
		double total_error = 0;
		double sumv = 0, sumy = 0, sumvv = 0, sumyy = 0, sumvy = 0;
		double[] target = new double[prob.l];

		svm.svm_cross_validation(prob,param,nr_fold,target);
		if(param.svm_type == svm_parameter.EPSILON_SVR ||
		   param.svm_type == svm_parameter.NU_SVR)
		{
			for(i=0;i<prob.l;i++)
			{
				double y = prob.y[i];
				double v = target[i];
				total_error += (v-y)*(v-y);
				sumv += v;
				sumy += y;
				sumvv += v*v;
				sumyy += y*y;
				sumvy += v*y;
			}
			System.out.print("Cross Validation Mean squared error = "+total_error/prob.l+"\n");
			System.out.print("Cross Validation Squared correlation coefficient = "+
				((prob.l*sumvy-sumv*sumy)*(prob.l*sumvy-sumv*sumy))/
				((prob.l*sumvv-sumv*sumv)*(prob.l*sumyy-sumy*sumy))+"\n"
				);
		}
		else
			for(i=0;i<prob.l;i++)
				if(target[i] == prob.y[i])
					++total_correct;
			System.out.print("Cross Validation Accuracy = "+100.0*total_correct/prob.l+"%\n");
	}
	
	private void run(String argv[]) throws IOException
	{
		parse_command_line(argv);
		read_problem();
		error_msg = svm.svm_check_parameter(prob,param);

		if(error_msg != null)
		{
			System.err.print("Error: "+error_msg+"\n");
			System.exit(1);
		}

		if(cross_validation != 0)
		{
			do_cross_validation();
		}
		else
		{
			model = svm.svm_train(prob,param);
			svm.svm_save_model(model_file_name,model);
		}
	}

	public static void main(String argv[]) throws IOException
	{
		svm_train t = new svm_train();
		t.run(argv);
	}

	private static double atof(String s)
	{
		return Double.valueOf(s).doubleValue();
	}

	private static int atoi(String s)
	{
		return Integer.parseInt(s);
	}

	private void parse_command_line(String argv[])
	{
		int i;

		param = new svm_parameter();
		// default values
		param.svm_type = svm_parameter.C_SVC;
		param.kernel_type = svm_parameter.RBF;
		param.degree = 3;
		param.gamma = 0;	// 1/k
		param.coef0 = 0;
		param.nu = 0.5;
		param.cache_size = 40;
		param.C = 1;
		param.eps = 1e-3;
		param.p = 0.1;
		param.shrinking = 1;
		param.probability = 0;
		param.nr_weight = 0;
		param.weight_label = new int[0];
		param.weight = new double[0];

		// parse options
		for(i=0;i<argv.length;i++)
		{
			if(argv[i].charAt(0) != '-') break;
			++i;
			switch(argv[i-1].charAt(1))
			{
				case 's':
					param.svm_type = atoi(argv[i]);
					break;
				case 't':
					param.kernel_type = atoi(argv[i]);
					break;
				case 'd':
					param.degree = atof(argv[i]);
					break;
				case 'g':
					param.gamma = atof(argv[i]);
					break;
				case 'r':
					param.coef0 = atof(argv[i]);
					break;
				case 'n':
					param.nu = atof(argv[i]);
					break;
				case 'm':
					param.cache_size = atof(argv[i]);
					break;
				case 'c':
					param.C = atof(argv[i]);
					break;
				case 'e':
					param.eps = atof(argv[i]);
					break;
				case 'p':
					param.p = atof(argv[i]);
					break;
				case 'h':
					param.shrinking = atoi(argv[i]);
					break;
			        case 'b':
					param.probability = atoi(argv[i]);
					break;
				case 'v':
					cross_validation = 1;
					nr_fold = atoi(argv[i]);
					if(nr_fold < 2)
					{
						System.err.print("n-fold cross validation: n must >= 2\n");
						exit_with_help();
					}
					break;
				case 'w':
					++param.nr_weight;
					{
						int[] old = param.weight_label;
						param.weight_label = new int[param.nr_weight];
						System.arraycopy(old,0,param.weight_label,0,param.nr_weight-1);
					}

					{
						double[] old = param.weight;
						param.weight = new double[param.nr_weight];
						System.arraycopy(old,0,param.weight,0,param.nr_weight-1);
					}

					param.weight_label[param.nr_weight-1] = atoi(argv[i-1].substring(2));
					param.weight[param.nr_weight-1] = atof(argv[i]);
					break;
				default:
					System.err.print("unknown option\n");
					exit_with_help();
			}
		}

		// determine filenames

		if(i>=argv.length)
			exit_with_help();

		input_file_name = argv[i];

		if(i<argv.length-1)
			model_file_name = argv[i+1];
		else
		{
			int p = argv[i].lastIndexOf('/');
			++p;	// whew...
			model_file_name = argv[i].substring(p)+".model";
		}
	}

	// read in a problem (in svmlight format)

	private void read_problem() throws IOException
	{
		BufferedReader fp = new BufferedReader(new FileReader(input_file_name));
		Vector vy = new Vector();
		Vector vx = new Vector();
		int max_index = 0;
		
		while(true)
		{
			String line = fp.readLine();
			if(line == null) break;

			StringTokenizer st = new StringTokenizer(line," \t\n\r\f:");

			vy.addElement(st.nextToken());
			int m = st.countTokens()/2;
			svm_node[] x = new svm_node[m];
			for(int j=0;j<m;j++)
			{
				x[j] = new svm_node();
				x[j].index = atoi(st.nextToken());
				x[j].value = atof(st.nextToken());
			}
			if(m>0) max_index = Math.max(max_index, x[m-1].index);
			vx.addElement(x);
		}

		prob = new svm_problem();
		prob.l = vy.size();
		prob.x = new svm_node[prob.l][];
		for(int i=0;i<prob.l;i++)
			prob.x[i] = (svm_node[])vx.elementAt(i);
		prob.y = new double[prob.l];
		for(int i=0;i<prob.l;i++)
			prob.y[i] = atof((String)vy.elementAt(i));

		if(param.gamma == 0)
			param.gamma = 1.0/max_index;

		fp.close();
	}
}
