# Supplementary material for: Improving model predictions for RNA interference activities that use support vector machine regression by combining and filtering features
Source: BMC Bioinformatics. 2007 Jun 6;8:182. doi: 10.1186/1471-2105-8-182 (PMC1906837; doi:10.1186/1471-2105-8-182)
Supplement: Additional file 7 — seq2svm_0.3. An GNU platform deployable GPL code base for performing SVM modeling on small RNA sequences, with examples. Deploy by unzipping, untarring, and building with configure and make. See the included readme files. Updated versions will be available at . [file 1471-2105-8-182-S7.gz › seq2svm/src/libsvm-2.71/Compile_and_link]

How to compile the svm library and link to seq2sv.


To create a library for linking svm calls, compile svm.cpp
to object code, making svm.o, no linking, but with optimization.

>g++ -c -Wall -O3 svm.cpp


then create a library:

>ar rc libsvm.a svm.o

this creates library libsvm.a from svm.o


Next, create an index in the library:

>ranlib libsvm.a


compile the seq2sv.cpp to object file:

>g++ -c -o seqs2sv.o seq2sv.cpp

link the object file to the library, static is fine:

>g++ -o seq2sv -Llibsvm-2.71 seq2sv.o libsvm-2.71/libsvm.a


g++ -o seq2sv -Llibsvm-2.71 -Lfile -Loligomer -Lmotifs -Lsequence -Lsv -Lmiscfunc seq2sv.o libsvm-2.71/libsvm.a libfile.a liboligomer.a libmotifs.a libsequence.a libsv.a libmiscfunc.a
