# Supplementary material for: Improving model predictions for RNA interference activities that use support vector machine regression by combining and filtering features
Source: BMC Bioinformatics. 2007 Jun 6;8:182. doi: 10.1186/1471-2105-8-182 (PMC1906837; doi:10.1186/1471-2105-8-182)
Supplement: Additional file 7 — seq2svm_0.3. An GNU platform deployable GPL code base for performing SVM modeling on small RNA sequences, with examples. Deploy by unzipping, untarring, and building with configure and make. See the included readme files. Updated versions will be available at . [file 1471-2105-8-182-S7.gz › seq2svm/src/libsvm-2.71/out]

0.592422
0.699609
0.69412
0.856287
0.850311
0.772418
0.840615
0.753455
0.708519
0.46248
0.688195
0.656377
0.770574
0.810674
0.729138
0.742567
0.909287
0.592404
0.742604
0.617725
0.604326
0.786992
0.739513
0.848405
0.676468
0.694326
0.662284
0.79167
0.893629
0.753509
0.654696
0.635716
0.891445
0.842921
0.596106
0.754535
0.659518
0.82455
0.814578
0.982817
0.810547
0.674167
0.599242
0.5287
0.726042
0.815548
0.754662
0.561393
0.724647
0.70367
0.638071
0.617577
0.653497
0.758562
0.814786
0.784576
0.663597
0.551
0.495479
0.406918
0.687558
0.578463
0.663521
0.583
0.526513
0.762653
0.759544
0.785305
0.556456
0.746799
0.743089
0.787527
0.50248
0.693038
0.661005
0.733689
0.628634
0.777665
0.546431
0.795942
0.489508
0.7036
0.404426
0.626635
0.80906
0.687383
0.49754
0.766199
0.716915
0.632499
0.7389
0.582616
0.76456
0.468551
0.598784
0.727071
0.629685
0.410547
0.738644
0.744945
0.686571
0.569894
0.721047
0.5294
0.397481
0.653443
0.760586
0.8433
0.729553
0.520362
0.83904
0.6476
0.85844
0.778482
0.652514
0.63246
0.612612
0.666479
0.816091
0.693644
0.712457
0.769388
0.824656
0.844861
0.777724
0.446109
0.617652
0.653045
0.559861
0.31414
0.54554
0.550417
0.608423
0.693851
0.666034
0.384518
0.528071
0.653083
0.550694
0.730283
0.62633
0.775029
0.467567
0.595439
0.575529
0.623601
0.641508
0.721339
0.714922
0.514466
0.594199
0.392266
0.586735
0.505275
0.690483
0.61467
0.511633
0.710026
0.399939
0.722306
0.587507
0.760276
0.418054
0.389511
0.369056
0.687445
0.538424
0.670926
0.436016
0.731662
0.756549
0.611111
0.793089
0.541886
0.789483
0.296083
0.325988
0.553539
0.414509
0.332093
0.712629
0.67905
0.439129
0.540552
0.475575
0.627054
0.442602
0.632863
0.611051
0.523472
0.621901
0.291543
0.55058
0.484401
0.732289
0.398481
0.653867
0.325462
0.653144
0.74461
0.520789
0.776634
0.429134
0.561508
0.756045
0.374572
0.51396
0.675667
0.648614
0.505564
0.593509
0.505382
0.421519
0.271577
0.398069
0.501593
0.665776
0.54327
0.713631
0.587457
0.773405
0.741886
0.883622
0.751504
0.750453
0.597589
0.710487
0.502567
0.632949
0.732531
0.710257
0.700305
0.500427
0.542805
0.481399
0.564385
0.409898
0.599483
0.682447
0.414475
0.682083
0.514408
0.625526
0.591934
0.668542
0.380476
0.463999
0.627441
0.4981
0.670465
0.585411
0.523622
0.628081
0.459597
0.678714
0.419518
0.487612
0.512525
0.442723
0.378442
0.710433
0.415455
0.64685
0.61006
0.644571
0.657068
0.614583
0.675547
0.319225
0.556481
0.460453
0.42448
0.561541
0.43694
0.436544
0.350114
0.487492
0.554504
0.637215
0.417142
0.569415
0.621127
0.671872
0.657514
0.465589
0.441784
0.462518
0.358955
0.508628
0.328484
0.38208
0.47153
0.393551
0.706529
0.512412
0.458815
0.574575
0.689671
0.509
0.624807
0.740117
0.56997
0.569627
0.537737
0.595471
0.525044
0.551826
0.447582
0.588554
0.587594
0.717218
0.732645
0.718428
0.483594
0.51747
0.532295
0.511536
0.769462
0.476823
0.589219
0.667616
0.614073
0.66705
0.419689
0.410683
0.344025
0.535622
0.438321
0.653121
0.644735
0.413769
0.639679
0.669608
0.706933
0.466428
0.510646
0.712658
0.565941
0.789942
0.440099
0.731145
0.598549
0.626624
0.468111
0.426517
0.605268
0.477384
0.616684
0.510416
0.361416
0.557478
0.469782
0.503544
0.662633
0.569608
0.677108
0.577494
0.62057
0.534574
0.697341
0.79847
0.617871
0.474479
0.751586
0.656767
0.563521
0.552489
0.42401
0.680742
0.723555
0.721496
0.602903
0.797063
0.796795
0.681927
0.716027
0.790393
0.639351
0.675004
0.805906
0.813835
0.820569
0.832037
0.848753
0.506501
0.731221
0.456501
0.70436
0.800809
0.728481
0.788297
0.817477
0.76237
0.504382
0.486746
0.703334
0.576579
0.780409
0.664079
0.786326
0.827125
0.768439
0.76861
0.632449
0.80596
0.823508
0.810479
0.731451
0.67353
0.764931
0.648426
0.423454
0.779367
0.443094
0.605401
0.352822
0.825695
0.730468
0.776292
0.658041
0.735449
0.517405
0.695577
0.746425
0.620443
0.724343
0.608368
0.776511
0.625507
0.527468
0.613785
0.657425
0.695191
0.684505
0.676058
0.512289
0.497344
0.624153
0.731821
0.867389
0.680032
0.777593
0.650516
0.666555
0.662642
0.739316
0.557029
0.814184
0.789657
0.76152
0.784435
0.547393
0.726431
0.7154
0.730413
0.720968
0.822668
0.612505
0.621516
0.702405
0.786444
0.663555
0.507463
0.609403
0.623921
0.630524
0.714592
0.709457
0.743546
0.820396
0.843122
0.829682
0.719084
0.816474
0.731625
0.659621
0.84438
0.56051
0.59238
0.577465
0.763557
0.554952
0.572967
0.601136
0.694424
0.800541
0.781667
0.808507
0.80867
0.880179
0.867738
0.607994
0.907373
0.71451
0.701505
0.695648
0.750039
0.792382
0.741138
0.64451
0.809841
0.566346
0.589439
0.956163
0.751419
0.531533
0.748441
0.656022
0.755453
0.59493
0.768478
0.716938
0.803265
0.740464
0.623418
0.550022
0.663008
0.62082
0.845924
0.740107
0.823992
0.700205
0.68144
0.682568
0.626903
0.759517
0.686952
0.594545
0.73195
0.463414
0.411481
0.695241
0.68996
0.654965
0.608412
0.627416
0.53666
0.471506
0.501317
0.623318
0.53944
0.544511
0.657455
0.541546
0.433447
0.427344
0.6204
0.482356
0.607107
0.737863
0.445071
0.54042
0.657395
0.499313
0.704024
0.623347
0.614793
0.534618
0.380683
0.36636
0.543623
0.629497
0.567794
0.499555
0.644548
0.482927
0.430874
0.685992
0.359055
0.523481
0.320927
0.703477
0.603291
0.72386
0.415312
0.565654
0.412938
0.344516
0.54352
0.637546
0.626552
0.441416
0.538643
0.403809
0.380597
0.41448
0.413501
0.468534
0.490501
0.594633
0.53464
0.602459
0.394258
0.693878
0.568572
0.454382
0.509776
0.51283
0.684548
0.530865
0.670589
0.456548
0.47125
0.651657
0.44001
0.523705
0.449095
0.565439
0.688563
0.576525
0.310172
0.444519
0.47018
0.585118
0.663849
0.621491
0.473014
0.420607
0.418942
0.4486
0.685874
0.395959
0.347516
0.632437
0.268334
0.498796
0.7597
0.691177
0.617127
0.608141
0.467893
0.447969
0.326983
0.570363
0.559557
0.50252
0.471057
0.457647
0.552037
0.516058
0.830245
0.570452
0.692012
0.574181
0.481017
0.451502
0.523807
0.78083
0.568449
0.733112
0.549524
0.475147
0.562696
0.734532
0.879001
0.649028
0.501485
0.439987
0.522052
0.530017
0.575948
0.728538
0.453671
0.748937
0.57586
0.341378
0.406917
0.667401
0.649627
0.631911
0.53389
0.550896
0.763879
0.578619
0.637643
0.385875
0.616391
0.648459
0.577121
0.68002
0.553486
0.669398
0.466945
0.560468
0.549101
0.498935
0.491707
0.618967
0.451181
0.43656
0.621302
0.760882
0.408739
0.617021
0.651302
0.615462
0.295136
0.503574
0.60527
0.294393
0.608778
0.373946
0.47834
0.346095
0.450426
0.385118
0.317388
0.217804
0.334481
0.534423
0.556188
0.293512
0.491197
0.273772
0.635512
0.456075
0.428282
0.431024
0.298905
0.372575
0.446967
0.427869
0.366912
0.638395
0.386317
0.438031
0.545344
0.170074
0.341491
0.269266
0.323566
0.520027
0.437089
0.410582
0.520969
0.385344
0.311831
0.40523
0.307038
0.58291
0.635518
0.420927
0.558459
0.55706
0.595384
0.492393
0.517231
0.203651
0.479024
0.322061
0.458346
0.260462
0.292104
0.399375
0.384
0.375502
0.447994
0.338421
0.320988
0.549932
0.509035
0.324982
0.182036
0.313532
0.473154
0.52944
0.52433
0.187654
0.358518
0.462631
0.318508
0.309429
0.365374
0.328534
0.386628
0.357457
0.240759
0.533035
0.369075
0.366717
0.465236
0.487535
0.47899
0.490893
0.436302
0.274083
0.357941
0.461596
0.276046
0.360935
0.48839
0.411298
0.345625
0.57019
0.396485
0.318634
0.407456
0.478062
0.468098
0.457476
0.761141
0.326157
0.50969
0.29242
0.467963
0.219319
0.469675
0.277884
0.245393
0.553085
0.338349
0.425891
0.272545
0.295855
0.467556
0.44811
0.429914
0.366858
0.608924
0.41486
0.538674
0.479077
0.45835
0.486484
0.36181
0.396473
0.370026
0.237458
0.414305
0.274962
0.468909
0.457561
0.32689
0.437064
0.361978
0.434958
0.323103
0.285128
0.524907
0.40942
0.262901
0.392053
0.450099
0.5471
0.451417
0.499373
0.488697
0.394747
0.509985
0.479462
0.518396
0.581391
0.469867
0.46515
0.677415
0.427255
0.304923
0.322985
0.268981
0.42588
0.621141
0.498918
0.352663
0.3371
0.4228
0.355834
0.469136
0.448562
0.564024
0.503507
0.412952
0.301033
0.41595
0.472479
0.463101
0.524388
0.469951
0.251757
0.218918
0.262582
0.385911
0.454151
0.428561
0.378374
0.186514
0.385692
0.387621
0.452065
0.458969
0.525224
0.386312
0.258697
0.330689
0.251881
0.372899
0.603037
0.407769
0.402407
0.42389
0.46497
0.596963
0.181178
0.352098
0.269296
0.337087
0.144016
0.300703
0.495103
0.37112
0.621297
0.460361
0.448152
0.323488
0.30341
0.336485
0.511487
0.696816
0.674507
0.345953
0.41698
0.115621
0.578077
0.264926
0.384346
0.243706
0.216198
0.333803
0.297006
0.298769
0.30149
0.395444
0.511053
0.386421
0.266407
0.727304
0.399624
0.594013
0.609135
0.692273
0.54803
0.564346
0.683734
0.652017
0.462773
0.485039
0.72303
0.5939
0.574054
0.677529
0.549075
0.664528
0.803381
0.687975
0.366257
0.69523
0.730569
0.544013
0.773708
0.428101
0.764048
0.514973
0.631918
0.563397
0.446836
0.601457
0.430486
0.34928
0.465998
0.452876
0.472975
0.723035
0.618226
0.703909
0.604835
0.565956
0.56855
0.425513
0.504973
0.550041
0.462898
0.483437
0.652484
0.606139
0.542529
0.58744
0.420031
0.508972
0.393529
0.768804
0.532534
0.499874
0.706983
0.610923
0.617025
0.323455
0.56024
0.84334
0.633233
0.633576
0.501096
0.446437
0.520028
0.421017
0.449028
0.538486
0.626487
0.646809
0.619978
0.682889
0.512964
0.480498
0.46755
0.526403
0.369688
0.425118
0.631568
0.336381
0.5899
0.540841
0.417004
0.457441
0.465823
0.570927
0.533854
0.61001
0.642914
0.42569
0.518883
0.667177
0.603588
0.49997
0.427899
0.51091
0.604886
0.568978
0.536132
0.473867
0.645025
0.671354
0.533647
0.667824
0.579448
0.674081
0.531041
0.48689
0.727217
0.735071
0.393415
0.534299
0.633447
0.495973
0.654008
0.492078
0.437653
0.803992
0.741448
0.460371
0.592431
0.445937
0.801493
0.813481
0.577506
0.628773
0.467517
0.430959
0.658018
0.530432
0.308933
0.630464
0.663922
0.541572
0.567943
0.664769
0.710412
0.767958
0.775509
0.635888
0.696698
0.558004
0.531083
0.578148
0.738518
0.609954
0.617949
0.695916
0.647906
0.693553
0.58611
0.749409
0.454604
0.485911
0.324868
0.610909
0.793713
0.647802
0.784193
0.687936
0.793625
0.610458
0.704869
0.426386
0.515641
0.566769
0.470871
0.54281
0.525964
0.678867
0.450979
0.630849
0.524556
0.27144
0.549415
0.42189
0.534954
0.487375
0.685897
0.52497
0.400783
0.653483
0.399091
0.52486
0.570299
0.395537
0.4854
0.496266
0.686926
0.428911
0.651871
0.53649
0.452037
0.509936
0.485178
0.453016
0.567562
0.365413
0.736862
0.40958
0.451371
0.4005
0.656797
0.439965
0.363427
0.514391
0.411165
0.607061
0.549106
0.447985
0.48189
0.214586
0.429876
0.539891
0.408065
0.520019
0.326014
0.389016
0.687483
0.292281
0.428785
0.671808
0.562976
0.44792
0.611098
0.274083
0.522003
0.442555
0.518004
0.6482
0.569459
0.467008
0.19802
0.40258
0.469233
0.632896
0.683052
0.466797
0.686556
0.457904
0.442099
0.522541
0.593605
0.496455
0.382037
0.381601
0.433541
0.346911
0.481976
0.428056
0.446086
0.473437
0.488811
0.486498
0.3755
0.403608
0.377097
0.56217
0.474617
0.367997
0.5909
0.355968
0.472717
0.396843
0.413656
0.314214
0.552962
0.546847
0.465429
0.352072
0.453007
0.442022
0.477209
0.548636
0.648029
0.465045
0.48405
0.337932
0.300473
0.389165
0.310238
0.295918
0.47304
0.56505
0.519148
0.323464
0.387433
0.755535
0.558049
0.325462
0.503144
0.502026
0.404206
0.707476
0.503562
0.497015
0.43804
0.447449
0.580565
0.508052
0.590605
0.49505
0.428037
0.61705
0.496062
0.651384
0.610089
0.699456
0.430958
0.662938
0.449834
0.471017
0.490831
0.626985
0.402918
0.479152
0.561993
0.701861
0.469985
0.432564
0.594984
0.584273
0.681409
0.325108
0.731873
0.537553
0.378958
0.205762
0.466668
0.591204
0.497409
0.375826
0.408104
0.656957
0.413961
0.329621
0.322846
0.29081
0.469948
0.273689
0.55594
0.489351
0.366429
0.560966
0.389011
0.275625
0.425158
0.192235
0.30237
0.221722
0.387428
0.187041
0.339811
0.362147
0.082815
0.44382
0.536258
0.384008
0.35356
0.364739
0.519688
0.378441
0.18301
0.593931
0.461046
0.429057
0.3254
0.478342
0.614135
0.359927
0.556397
0.456988
0.667961
0.65111
0.668593
0.445907
0.340354
0.397458
0.474503
0.493536
0.386794
0.527712
0.507012
0.376985
0.424529
0.489145
0.408466
0.35286
0.31199
0.251098
0.402975
0.286846
0.475155
0.52351
0.225107
0.271895
0.364528
0.315025
0.221781
0.266489
0.464415
0.415117
0.494074
0.546925
0.540558
0.363898
0.384533
0.451099
0.183997
0.291918
0.309869
0.338494
0.468998
0.410838
0.421063
0.430988
0.320138
0.325466
0.28003
0.475115
0.34882
0.435947
0.503993
0.346347
0.670494
0.34286
0.322057
0.297055
0.444947
0.332734
0.377617
0.29197
0.331524
0.345407
0.363555
0.332892
0.468174
0.322994
0.338547
0.41399
0.36542
0.288397
0.553945
0.523179
0.390953
0.477469
0.495103
0.684146
0.31354
0.144231
0.41215
0.232277
0.62006
0.531882
0.517957
0.0794743
0.460977
0.313436
0.451697
0.509596
0.535018
0.470022
0.476083
0.435293
0.311808
0.581808
0.424854
0.514504
0.37648
0.36597
0.301509
0.507859
0.480404
0.506891
0.268172
0.398917
0.38458
0.376888
0.306631
0.310167
0.383827
0.545596
0.297154
0.564977
0.491092
0.598917
0.316511
0.373537
0.341949
0.287836
0.336951
0.420989
0.590124
0.404964
0.337044
0.367821
0.406455
0.408878
0.253699
0.455912
0.329833
0.219333
0.327439
0.499932
0.494103
0.320408
0.514966
0.295026
0.380239
0.339418
0.364906
0.473872
0.341154
0.274522
0.458359
0.56401
0.39147
0.364073
0.452619
0.393412
0.281157
0.269531
0.315424
0.360444
0.535979
0.260846
0.230504
0.341628
0.385538
0.351046
0.31297
0.440273
0.360545
0.399522
0.240412
0.293058
0.445469
0.31734
0.315588
0.333032
0.356492
0.596364
0.283949
0.234508
0.41927
0.384032
0.429049
0.28208
0.39246
0.373006
0.383625
0.416492
0.398375
0.345591
0.201045
0.339071
0.153896
0.355518
0.30017
0.583414
0.310931
0.421072
0.601938
0.285361
0.355623
0.384621
0.198731
0.238285
0.489124
0.314425
0.30389
0.252488
0.33994
0.198571
0.336615
0.262267
0.370859
0.476488
0.500033
0.424715
0.384979
0.310015
0.35301
0.377244
0.20036
0.286215
0.312307
0.450643
0.312343
0.283515
0.33995
0.353902
0.411121
0.305066
0.367889
0.471923
0.340609
0.504002
0.30014
0.299091
0.274356
0.32947
0.358663
0.37362
0.322531
0.314988
0.426957
0.399995
0.43891
0.298506
0.627401
0.404134
0.34809
0.531142
0.350487
0.347025
0.367544
0.353431
0.277848
0.267995
0.366481
0.518744
0.627311
0.304861
0.522015
0.363115
0.306963
0.528996
0.5336
0.411607
0.297081
0.352116
0.384795
0.400063
0.253326
0.478809
0.269013
0.348514
0.278861
0.406194
0.439375
0.428442
0.367462
0.422937
0.25938
0.748557
0.419507
0.398032
0.494975
0.134815
0.298144
0.339108
0.35846
0.494162
0.640348
0.372892
0.675423
0.699384
0.594908
0.371499
0.443097
0.597297
0.573413
0.49679
0.565951
0.760336
0.476965
0.71685
0.385185
0.433065
0.594513
0.520758
0.638292
0.785724
0.579895
0.702343
0.604263
0.697539
0.572942
0.385462
0.374729
0.595943
0.321526
0.303932
0.374094
0.620459
0.560994
0.515913
0.488617
0.573951
0.594044
0.536879
0.34486
0.465868
0.605406
0.365927
0.726396
0.50964
0.552994
0.322415
0.521721
0.42795
0.429807
0.347842
0.675371
0.349945
0.391323
0.443031
0.302152
0.669218
0.429386
0.446025
0.321338
0.563301
0.475015
0.682402
0.523316
0.59137
0.687087
0.522641
0.316925
0.425374
0.607931
0.56832
0.51642
0.601008
0.619825
0.529156
0.697378
0.395731
0.45346
0.584936
0.272478
0.570022
0.333509
0.591205
0.461946
0.439358
0.485957
0.59927
0.53386
0.504942
0.396997
0.481961
0.453991
0.383868
0.435888
0.628257
0.701936
0.655055
0.640468
0.633884
0.589025
0.576482
0.506981
0.354
0.667204
0.60777
0.570921
0.465945
0.41231
0.744721
0.358953
0.759307
0.475891
0.454915
0.437657
0.452955
0.440309
0.496022
0.557815
0.506696
0.412096
0.77286
0.368249
0.655928
0.555289
0.3704
0.420906
0.396758
0.557597
0.362594
0.621812
0.55649
0.636808
0.653325
0.743403
0.597961
0.681802
0.580729
0.705641
0.807391
0.66949
0.549947
0.53583
0.505071
0.508951
0.56689
0.427004
0.650914
0.650079
0.661624
0.679136
0.875559
0.907495
0.783652
0.781078
0.829074
0.767872
0.826034
0.983275
0.895013
0.875863
0.806939
0.838909
0.76359
0.737344
0.665893
0.67894
0.849495
0.731977
0.787164
0.907581
0.816203
0.782165
0.921851
0.848198
0.810139
0.887647
0.763516
0.801981
0.841154
0.944664
0.7313
0.67735
0.744377
0.801921
0.693935
0.725985
0.758654
0.767562
0.784276
0.749042
0.718421
0.731512
0.916796
0.746902
0.798353
0.80093
0.82205
0.870315
0.743974
0.71902
0.71591
0.534105
0.582851
0.787768
0.717878
0.78161
0.835915
0.873381
0.831006
0.856989
0.839741
0.853569
0.780036
0.725574
0.793011
0.679205
0.950077
0.772016
0.808033
0.872579
0.826111
0.87941
0.784203
0.988657
0.897079
0.984188
0.79751
0.662501
0.629932
0.757929
0.741929
0.794945
0.815934
0.847071
0.811942
0.811963
0.795949
0.860074
0.771969
0.8502
0.727574
0.789442
0.826995
0.785448
0.75709
0.934066
0.890135
0.830041
0.902358
0.818627
0.72104
0.817988
0.68992
0.800087
0.677063
0.758165
0.724912
0.577549
0.656573
0.716277
0.786492
0.517158
0.702074
0.691001
0.76644
0.660457
0.793999
0.668608
0.748973
0.681277
0.703363
0.687247
0.703102
0.489635
0.647997
0.450619
0.650032
0.449268
0.736826
0.917108
0.814973
0.779115
0.782213
0.461298
0.765313
0.818257
0.752168
0.835525
0.804607
0.690336
0.791479
0.694007
0.814884
0.687611
0.802072
0.465637
0.544983
0.604046
0.734001
0.503613
0.620501
0.753036
0.701981
0.749829
0.551092
0.743529
0.648971
0.66405
0.573029
0.776538
0.773878
0.56207
0.769957
0.735127
0.752068
0.688989
0.552757
0.645496
0.713291
0.642894
0.554057
0.66202
0.724955
0.568241
0.549132
0.48046
0.659731
0.710595
0.526992
0.65693
0.70561
0.5744
0.736119
0.498064
0.76113
0.641607
0.441665
0.67447
0.793619
0.675545
0.590994
0.68398
0.589993
0.758944
0.635531
0.649321
0.813116
0.706048
0.730634
0.623943
0.688295
0.626956
0.70874
0.764983
0.611801
0.857556
0.767802
0.608181
0.671116
0.509029
0.730053
0.559993
0.587893
0.586948
0.54371
0.601861
0.769241
0.58006
0.832074
0.782605
0.673016
0.649063
0.657032
0.694832
0.588828
0.603168
0.763914
0.803253
0.79651
0.815024
0.609967
0.756287
0.628053
0.658372
0.50149
0.691598
0.6715
0.617964
0.674488
0.777137
0.730554
0.78415
0.556905
0.546957
0.578454
0.476899
0.531965
0.800933
0.678618
0.795612
0.689808
0.754553
0.736101
0.666093
0.554145
0.705951
0.6689
0.714093
0.826046
0.719453
0.598489
0.721542
0.679102
0.597505
0.593087
0.552922
0.83423
0.830411
0.580976
0.633457
0.546032
0.748382
0.54786
0.751498
0.684596
0.779978
0.704477
0.729865
0.626057
0.824986
0.705851
0.847089
0.817282
0.819074
0.711979
0.744964
0.706989
0.67046
0.835
0.758871
0.711945
0.863173
0.760497
0.549871
0.756942
0.790991
0.527321
0.83157
0.736035
0.695714
0.633026
0.609976
0.804626
0.573999
0.797332
0.662029
0.587571
0.711235
0.71999
0.624966
0.738901
0.797047
0.502808
0.583494
0.730223
0.769656
0.768382
0.678161
0.473258
0.650475
0.651847
0.747876
0.789916
0.73422
0.678332
0.789078
0.726079
0.677776
0.760026
0.444309
0.641167
0.625004
0.776193
0.613138
0.723182
0.545668
0.626505
0.795887
0.57757
0.725163
0.842087
0.771913
0.649968
0.696557
0.79292
0.695261
0.579475
0.825895
0.696606
0.803079
0.49774
0.398434
0.747954
0.568959
0.715047
0.821916
0.805052
0.765961
0.721741
0.746914
0.483949
0.698009
0.548081
0.566027
0.850041
0.784603
0.550599
0.685122
0.541988
0.569575
0.710952
0.777449
0.487851
0.624151
0.786374
0.678988
0.623127
0.739668
0.605134
0.703129
0.826752
0.735722
0.609202
0.489519
0.387373
0.697463
0.670055
0.715993
0.519039
0.749126
0.5306
0.762048
0.512926
0.714382
0.790851
0.719113
0.580991
0.725576
0.790202
0.719781
0.621041
0.641128
0.742557
0.681153
0.646171
0.701071
0.660545
0.756963
0.693187
0.844189
0.712101
0.754284
0.634511
0.772154
0.663624
0.589406
0.79612
0.730021
0.742576
0.70113
0.796131
0.790968
0.604987
0.666984
0.667727
0.60804
0.53434
0.673496
0.512905
0.786129
0.609931
0.694709
0.68161
0.803045
0.797721
0.683043
0.80701
0.801511
0.669755
0.82796
0.805009
0.708919
0.815068
0.831528
0.626031
0.660613
0.731426
0.758453
0.629004
0.784029
0.596034
0.728004
0.755588
0.579926
0.812009
0.777968
0.583974
0.665436
0.642994
0.725309
0.717466
0.542585
0.71628
0.836858
0.556197
0.667821
0.614726
0.779031
0.686714
0.607952
0.763411
0.657919
0.754082
0.724889
0.862037
0.601129
0.581505
0.788114
0.735066
0.813623
0.808033
0.844471
0.684757
0.675181
0.830399
0.740054
0.873816
0.844084
0.932807
0.868546
0.883597
0.686593
0.964774
0.701535
0.901956
0.852888
0.756994
0.852319
0.843666
0.831571
0.638899
0.806418
0.652462
0.728121
0.827789
0.849513
0.793929
0.854971
0.838496
0.928799
0.540646
0.784878
0.895282
0.706919
0.839418
0.764985
0.803411
0.836987
0.83076
0.985171
0.609044
0.755683
0.755068
0.722585
0.742351
0.796258
0.723429
0.7885
0.734578
0.631612
0.864118
0.811512
0.826803
0.751259
0.64547
0.933624
0.707392
0.738566
0.843424
0.771992
0.770457
0.769494
0.666977
0.635809
0.653069
0.826053
0.680943
0.833987
0.804552
0.85
0.890207
0.61565
0.886998
0.91987
0.846524
0.705892
0.762569
0.717649
0.65484
0.736309
0.850023
0.718412
0.797891
0.752351
0.681902
0.93238
0.848424
0.856697
0.830395
0.862726
0.805971
0.747946
0.760884
0.778471
0.773401
0.882154
0.802079
0.766874
0.862689
0.88479
0.831803
0.792828
0.869999
0.864961
0.818547
0.824859
0.662836
0.81868
0.772046
0.801862
0.797996
0.632939
0.840888
0.822989
0.861958
0.807412
0.775013
0.829184
0.827747
0.792844
0.698308
0.815032
0.875885
0.800062
0.666971
0.750461
0.688509
0.838113
0.749626
0.743809
0.795802
0.812847
0.748352
0.802063
0.791937
0.809051
0.585045
0.578001
0.729069
0.718061
0.718028
0.9037
0.637963
0.928118
0.800795
0.673975
0.856815
0.808987
0.627959
0.821969
0.836979
0.754271
0.679298
0.889765
0.84792
0.807934
0.834903
0.873395
0.8536
0.65599
0.841142
0.728879
0.810002
0.827478
0.811096
0.839081
0.763592
0.943952
0.902739
0.778462
0.722469
0.746999
0.655008
0.915946
0.981728
0.791997
0.822303
0.689425
0.787974
0.796382
0.822783
0.851854
0.831373
0.795886
0.910216
0.761855
0.83
0.810936
0.800347
0.859539
0.876249
0.668443
0.891812
0.896311
0.835136
0.805466
0.874191
0.882564
0.867964
1.04629
0.895075
0.916603
0.899206
0.715044
0.780481
0.780056
0.84899
0.745019
0.987977
0.741954
0.955764
