# Supplementary material for: Improving model predictions for RNA interference activities that use support vector machine regression by combining and filtering features
Source: BMC Bioinformatics. 2007 Jun 6;8:182. doi: 10.1186/1471-2105-8-182 (PMC1906837; doi:10.1186/1471-2105-8-182)
Supplement: Additional file 7 — seq2svm_0.3. An GNU platform deployable GPL code base for performing SVM modeling on small RNA sequences, with examples. Deploy by unzipping, untarring, and building with configure and make. See the included readme files. Updated versions will be available at . [file 1471-2105-8-182-S7.gz › seq2svm/src/libsvm-2.71/svm-predict.c]

#include <stdio.h>
#include <ctype.h>
#include <stdlib.h>
#include <string.h>
#include "svm.h"

char* line;
int max_line_len = 1024;
struct svm_node *x;
int max_nr_attr = 64;

struct svm_model* model;
int predict_probability=0;

void predict(FILE *input, FILE *output)
{
	int correct = 0;
	int total = 0;
	double error = 0;
	double sumv = 0, sumy = 0, sumvv = 0, sumyy = 0, sumvy = 0;

	int svm_type=svm_get_svm_type(model);
	int nr_class=svm_get_nr_class(model);
	int *labels=(int *) malloc(nr_class*sizeof(int));
	double *prob_estimates=NULL;
	int j;

	if(predict_probability)
	{
		if (svm_type==NU_SVR || svm_type==EPSILON_SVR)
			printf("Prob. model for test data: target value = predicted value + z,\nz: Laplace distribution e^(-|z|/sigma)/(2sigma),sigma=%g\n",svm_get_svr_probability(model));
		else
		{
			svm_get_labels(model,labels);
			prob_estimates = (double *) malloc(nr_class*sizeof(double));
			fprintf(output,"labels");		
			for(j=0;j<nr_class;j++)
				fprintf(output," %d",labels[j]);
			fprintf(output,"\n");
		}
	}
	while(1)
	{
		int i = 0;
		int c;
		double target,v;

		if (fscanf(input,"%lf",&target)==EOF)
			break;

		while(1)
		{
			if(i>=max_nr_attr-1)	// need one more for index = -1
			{
				printf("realloc called, i = %d\n", i);
				max_nr_attr *= 2;
				x = (struct svm_node *) realloc(x,max_nr_attr*sizeof(struct svm_node));
			}

			do {
				c = getc(input);
				if(c=='\n' || c==EOF) goto out2;
			} while(isspace(c));
			ungetc(c,input);
			fscanf(input,"%d:%lf",&x[i].index,&x[i].value);
			++i;
		}	

out2:

                printf("\n\nmax_nr_attr = %d \n\n", max_nr_attr);
		x[i++].index = -1;

		if (predict_probability && (svm_type==C_SVC || svm_type==NU_SVC))
		{
			v = svm_predict_probability(model,x,prob_estimates);
			fprintf(output,"%g ",v);
			for(j=0;j<nr_class;j++)
				fprintf(output,"%g ",prob_estimates[j]);
			fprintf(output,"\n");
		}
		else
		{
			v = svm_predict(model,x);
			fprintf(output,"%g\n",v);
		}

		if(v == target)
			++correct;
		error += (v-target)*(v-target);
		sumv += v;
		sumy += target;
		sumvv += v*v;
		sumyy += target*target;
		sumvy += v*target;
		++total;
	}
	printf("Accuracy = %g%% (%d/%d) (classification)\n",
		(double)correct/total*100,correct,total);
	printf("Mean squared error = %g (regression)\n",error/total);
	printf("Squared correlation coefficient = %g (regression)\n",
		((total*sumvy-sumv*sumy)*(total*sumvy-sumv*sumy))/
		((total*sumvv-sumv*sumv)*(total*sumyy-sumy*sumy))
		);
	if(predict_probability)
	{
		free(prob_estimates);
		free(labels);
	}
}

void exit_with_help()
{
	printf(
	"Usage: svm-predict [options] test_file model_file output_file\n"
	"options:\n"
	"-b probability_estimates: whether to predict probability estimates, 0 or 1 (default 0); one-class SVM not supported yet\n"
	);
	exit(1);
}

int main(int argc, char **argv)
{
	FILE *input, *output;
	int i;

	// parse options
	for(i=1;i<argc;i++)
	{
		if(argv[i][0] != '-') break;
		++i;
		switch(argv[i-1][1])
		{
			case 'b':
				predict_probability = atoi(argv[i]);
				break;
			default:
				fprintf(stderr,"unknown option\n");
				exit_with_help();
		}
	}
	if(i>=argc)
		exit_with_help();
	
	input = fopen(argv[i],"r");
	if(input == NULL)
	{
		fprintf(stderr,"can't open input file %s\n",argv[i]);
		exit(1);
	}

	output = fopen(argv[i+2],"w");
	if(output == NULL)
	{
		fprintf(stderr,"can't open output file %s\n",argv[i+2]);
		exit(1);
	}

	if((model=svm_load_model(argv[i+1]))==0)
	{
		fprintf(stderr,"can't open model file %s\n",argv[i+1]);
		exit(1);
	}
	
	line = (char *) malloc(max_line_len*sizeof(char));
	x = (struct svm_node *) malloc(max_nr_attr*sizeof(struct svm_node));
	if(predict_probability)
		if(svm_check_probability_model(model)==0)
		{
			fprintf(stderr,"model does not support probabiliy estimates\n");
			predict_probability=0;
		}
	predict(input,output);
	svm_destroy_model(model);
	free(line);
	free(x);
	fclose(input);
	fclose(output);
	return 0;
}
