# Supplementary material for: Improving model predictions for RNA interference activities that use support vector machine regression by combining and filtering features
Source: BMC Bioinformatics. 2007 Jun 6;8:182. doi: 10.1186/1471-2105-8-182 (PMC1906837; doi:10.1186/1471-2105-8-182)
Supplement: Additional file 7 — seq2svm_0.3. An GNU platform deployable GPL code base for performing SVM modeling on small RNA sequences, with examples. Deploy by unzipping, untarring, and building with configure and make. See the included readme files. Updated versions will be available at . [file 1471-2105-8-182-S7.gz › seq2svm/src/libsvm-2.71/svm-toy/gtk/callbacks.h]

#include <gtk/gtk.h>

#ifdef __cplusplus
extern "C" {
#endif

void
on_window1_destroy                     (GtkObject       *object,
                                        gpointer         user_data);

gboolean
on_draw_main_button_press_event        (GtkWidget       *widget,
                                        GdkEventButton  *event,
                                        gpointer         user_data);

gboolean
on_draw_main_expose_event              (GtkWidget       *widget,
                                        GdkEventExpose  *event,
                                        gpointer         user_data);

void
on_button_change_clicked               (GtkButton       *button,
                                        gpointer         user_data);

void
on_button_run_clicked                  (GtkButton       *button,
                                        gpointer         user_data);

void
on_button_clear_clicked                (GtkButton       *button,
                                        gpointer         user_data);

void
on_button_save_clicked                 (GtkButton       *button,
                                        gpointer         user_data);

void
on_button_load_clicked                 (GtkButton       *button,
                                        gpointer         user_data);

void
on_fileselection_destroy               (GtkObject       *object,
                                        gpointer         user_data);

void
on_filesel_ok_clicked                  (GtkButton       *button,
                                        gpointer         user_data);

void
on_filesel_cancel_clicked              (GtkButton       *button,
                                        gpointer         user_data);
#ifdef __cplusplus
}
#endif
