# Supplementary material for: Improving model predictions for RNA interference activities that use support vector machine regression by combining and filtering features
Source: BMC Bioinformatics. 2007 Jun 6;8:182. doi: 10.1186/1471-2105-8-182 (PMC1906837; doi:10.1186/1471-2105-8-182)
Supplement: Additional file 7 — seq2svm_0.3. An GNU platform deployable GPL code base for performing SVM modeling on small RNA sequences, with examples. Deploy by unzipping, untarring, and building with configure and make. See the included readme files. Updated versions will be available at . [file 1471-2105-8-182-S7.gz › seq2svm/src/libsvm-2.71/svm-toy/gtk/callbacks.cpp]

#include <gtk/gtk.h>
#include <stdio.h>
#include <ctype.h>
#include <list>
#include "callbacks.h"
#include "interface.h"
#include "../../svm.h"
using namespace std;

#define DEFAULT_PARAM "-t 2 -c 100"
#define XLEN 500
#define YLEN 500

GdkColor colors[] = 
{
	{0,0,0,0},
	{0,0,120<<8,120<<8},
	{0,120<<8,120<<8,0},
	{0,120<<8,0,120<<8},
	{0,0,200<<8,200<<8},
	{0,200<<8,200<<8,0},
	{0,200<<8,0,200<<8},
};

GdkGC *gc;
GdkPixmap *pixmap;
extern "C" GtkWidget *draw_main;
GtkWidget *draw_main;
extern "C" GtkWidget *entry_option;
GtkWidget *entry_option;

typedef struct {
	double x, y;
	signed char value;
} point;

list<point> point_list;
int current_value = 1;

extern "C" void svm_toy_initialize()
{
	gboolean success[7];

	gdk_colormap_alloc_colors(
		gdk_colormap_get_system(),
		colors,
		7,
		FALSE,
		TRUE,
		success);

	gc = gdk_gc_new(draw_main->window);
	pixmap = gdk_pixmap_new(draw_main->window,XLEN,YLEN,-1);
	gdk_gc_set_foreground(gc,&colors[0]);
	gdk_draw_rectangle(pixmap,gc,TRUE,0,0,XLEN,YLEN);
	gtk_entry_set_text(GTK_ENTRY(entry_option),DEFAULT_PARAM);
}

void redraw_area(GtkWidget* widget, int x, int y, int w, int h)
{
	gdk_draw_pixmap(widget->window,
			gc,
			pixmap,
			x,y,x,y,w,h);
}

void draw_point(const point& p)
{
	gdk_gc_set_foreground(gc,&colors[p.value+3]);
	gdk_draw_rectangle(pixmap, gc, TRUE,int(p.x*XLEN),int(p.y*YLEN),4,4);
	gdk_draw_rectangle(draw_main->window, gc, TRUE,int(p.x*XLEN),int(p.y*YLEN),4,4);
}

void draw_all_points()
{
	for(list<point>::iterator p = point_list.begin(); p != point_list.end();p++)
		draw_point(*p);
}

void clear_all()
{
	point_list.clear();
	gdk_gc_set_foreground(gc,&colors[0]);
	gdk_draw_rectangle(pixmap,gc,TRUE,0,0,XLEN,YLEN);
	redraw_area(draw_main,0,0,XLEN,YLEN);
}

void
on_button_change_clicked               (GtkButton       *button,
                                        gpointer         user_data)
{
	++current_value;
	if(current_value > 3) current_value = 1;
}

void
on_button_run_clicked                  (GtkButton       *button,
                                        gpointer         user_data)
{
	// guard
	if(point_list.empty()) return;

	svm_parameter param;
	int i,j;	

	// default values
	param.svm_type = C_SVC;
	param.kernel_type = RBF;
	param.degree = 3;
	param.gamma = 0;
	param.coef0 = 0;
	param.nu = 0.5;
	param.cache_size = 40;
	param.C = 1;
	param.eps = 1e-3;
	param.p = 0.1;
	param.shrinking = 1;
	param.nr_weight = 0;
	param.weight_label = NULL;
	param.weight = NULL;

	// parse options
	const char *p = gtk_entry_get_text(GTK_ENTRY(entry_option));

	while (1) {
		while (*p && *p != '-')
			p++;

		if (*p == '\0')
			break;

		p++;
		switch (*p++) {
			case 's':
				param.svm_type = atoi(p);
				break;
			case 't':
				param.kernel_type = atoi(p);
				break;
			case 'd':
				param.degree = atof(p);
				break;
			case 'g':
				param.gamma = atof(p);
				break;
			case 'r':
				param.coef0 = atof(p);
				break;
			case 'n':
				param.nu = atof(p);
				break;
			case 'm':
				param.cache_size = atof(p);
				break;
			case 'c':
				param.C = atof(p);
				break;
			case 'e':
				param.eps = atof(p);
				break;
			case 'p':
				param.p = atof(p);
				break;
			case 'h':
				param.shrinking = atoi(p);
				break;
			case 'w':
				++param.nr_weight;
				param.weight_label = (int *)realloc(param.weight_label,sizeof(int)*param.nr_weight);
				param.weight = (double *)realloc(param.weight,sizeof(double)*param.nr_weight);
				param.weight_label[param.nr_weight-1] = atoi(p);
				while(*p && !isspace(*p)) ++p;
				param.weight[param.nr_weight-1] = atof(p);
				break;
		}
	}
	
	// build problem
	svm_problem prob;

	prob.l = point_list.size();
	prob.y = new double[prob.l];

	if(param.svm_type == EPSILON_SVR ||
	   param.svm_type == NU_SVR)
	{
		if(param.gamma == 0) param.gamma = 1;
		svm_node *x_space = new svm_node[2 * prob.l];
		prob.x = new svm_node *[prob.l];

		i = 0;
		for (list <point>::iterator q = point_list.begin(); q != point_list.end(); q++, i++)
		{
			x_space[2 * i].index = 1;
			x_space[2 * i].value = q->x;
			x_space[2 * i + 1].index = -1;
			prob.x[i] = &x_space[2 * i];
			prob.y[i] = q->y;
		}

		// build model & classify
		svm_model *model = svm_train(&prob, &param);
		svm_node x[2];
		x[0].index = 1;
		x[1].index = -1;
		int *j = new int[XLEN];
	
		for (i = 0; i < XLEN; i++) 
		{
			x[0].value = (double) i / XLEN;
			j[i] = (int)(YLEN*svm_predict(model, x));
		}

		gdk_gc_set_foreground(gc,&colors[0]);
		gdk_draw_line(pixmap,gc,0,0,0,YLEN-1);
		gdk_draw_line(draw_main->window,gc,0,0,0,YLEN-1);
		
		int p = (int)(param.p * YLEN);
		for(i = 1; i < XLEN; i++)
		{
			gdk_gc_set_foreground(gc,&colors[0]);
			gdk_draw_line(pixmap,gc,i,0,i,YLEN-1);
			gdk_draw_line(draw_main->window,gc,i,0,i,YLEN-1);
			
			gdk_gc_set_foreground(gc,&colors[5]);
			gdk_draw_line(pixmap,gc,i-1,j[i-1],i,j[i]);
			gdk_draw_line(draw_main->window,gc,i-1,j[i-1],i,j[i]);
			
			if(param.svm_type == EPSILON_SVR)
			{
				gdk_gc_set_foreground(gc,&colors[2]);
				gdk_draw_line(pixmap,gc,i-1,j[i-1]+p,i,j[i]+p);
				gdk_draw_line(draw_main->window,gc,i-1,j[i-1]+p,i,j[i]+p);
			
				gdk_gc_set_foreground(gc,&colors[2]);
				gdk_draw_line(pixmap,gc,i-1,j[i-1]-p,i,j[i]-p);
				gdk_draw_line(draw_main->window,gc,i-1,j[i-1]-p,i,j[i]-p);
			}
		}

		svm_destroy_model(model);
		delete[] j;
		delete[] x_space;
		delete[] prob.x;
		delete[] prob.y;
	}
	else
	{
		if(param.gamma == 0) param.gamma = 0.5;
		svm_node *x_space = new svm_node[3 * prob.l];
		prob.x = new svm_node *[prob.l];

		i = 0;
		for (list <point>::iterator q = point_list.begin(); q != point_list.end(); q++, i++)
		{
			x_space[3 * i].index = 1;
			x_space[3 * i].value = q->x;
			x_space[3 * i + 1].index = 2;
			x_space[3 * i + 1].value = q->y;
			x_space[3 * i + 2].index = -1;
			prob.x[i] = &x_space[3 * i];
			prob.y[i] = q->value;
		}

		// build model & classify
		svm_model *model = svm_train(&prob, &param);
		svm_node x[3];
		x[0].index = 1;
		x[1].index = 2;
		x[2].index = -1;
	
		for (i = 0; i < XLEN; i++) 
			for (j = 0; j < YLEN; j++) {
				x[0].value = (double) i / XLEN;
				x[1].value = (double) j / YLEN;
				double d = svm_predict(model, x);
				if (param.svm_type == ONE_CLASS && d<0) d=2;
				gdk_gc_set_foreground(gc,&colors[(int)d]);
				gdk_draw_point(pixmap,gc,i,j);
				gdk_draw_point(draw_main->window,gc,i,j);
			}

		svm_destroy_model(model);
		delete[] x_space;
		delete[] prob.x;
		delete[] prob.y;
	}
	free(param.weight_label);
	free(param.weight);
	draw_all_points();
}

void
on_button_clear_clicked                (GtkButton       *button,
                                        gpointer         user_data)
{
	clear_all();
}

void
on_window1_destroy                     (GtkObject       *object,
                                        gpointer         user_data)
{
	gtk_exit(0);
}

gboolean
on_draw_main_button_press_event        (GtkWidget       *widget,
                                        GdkEventButton  *event,
                                        gpointer         user_data)
{
	point p = {(double)event->x/XLEN, (double)event->y/YLEN, current_value};
	point_list.push_back(p);
	draw_point(p);
	return FALSE;
}

gboolean
on_draw_main_expose_event              (GtkWidget       *widget,
                                        GdkEventExpose  *event,
                                        gpointer         user_data)
{
	redraw_area(widget,
		    event->area.x, event->area.y,
		    event->area.width, event->area.height);
	return FALSE;
}

GtkWidget *fileselection;
enum { SAVE, LOAD } fileselection_flag;

void show_fileselection()
{
	fileselection = create_fileselection();
	gtk_signal_connect_object(
		GTK_OBJECT(GTK_FILE_SELECTION(fileselection)->ok_button),
		"clicked", GTK_SIGNAL_FUNC(gtk_widget_destroy),
		(GtkObject *) fileselection);
	
	gtk_signal_connect_object (GTK_OBJECT
		(GTK_FILE_SELECTION(fileselection)->cancel_button),
		"clicked", GTK_SIGNAL_FUNC(gtk_widget_destroy),
		(GtkObject *) fileselection);

	gtk_widget_show(fileselection);
}

void
on_button_save_clicked                 (GtkButton       *button,
                                        gpointer         user_data)
{
	fileselection_flag = SAVE;
	show_fileselection();
}


void
on_button_load_clicked                 (GtkButton       *button,
                                        gpointer         user_data)
{
	fileselection_flag = LOAD;
	show_fileselection();
}

void
on_filesel_ok_clicked                  (GtkButton       *button,
                                        gpointer         user_data)
{
	gtk_widget_hide(fileselection);
	const char *filename = gtk_file_selection_get_filename(GTK_FILE_SELECTION(fileselection));

	if(fileselection_flag == SAVE)
	{
		FILE *fp = fopen(filename,"w");
		if(fp)
		{
			for(list<point>::iterator p = point_list.begin(); p != point_list.end();p++)
				fprintf(fp,"%d 1:%f 2:%f\n", p->value, p->x, p->y);
			fclose(fp);
		}

	}
	else if(fileselection_flag == LOAD)
	{
		FILE *fp = fopen(filename,"r");
		if(fp)
		{
			clear_all();
			char buf[4096];
			while(fgets(buf,sizeof(buf),fp))
			{
				int v;
				double x,y;
				if(sscanf(buf,"%d%*d:%lf%*d:%lf",&v,&x,&y)!=3)
					break;													
				point p = {x,y,v};
				point_list.push_back(p);
			}
			fclose(fp);
			draw_all_points();
		}				
	}
}

void
on_fileselection_destroy               (GtkObject       *object,
                                        gpointer         user_data)
{
}

void
on_filesel_cancel_clicked              (GtkButton       *button,
                                        gpointer         user_data)
{
}
