# Supplementary material for: Improving model predictions for RNA interference activities that use support vector machine regression by combining and filtering features
Source: BMC Bioinformatics. 2007 Jun 6;8:182. doi: 10.1186/1471-2105-8-182 (PMC1906837; doi:10.1186/1471-2105-8-182)
Supplement: Additional file 7 — seq2svm_0.3. An GNU platform deployable GPL code base for performing SVM modeling on small RNA sequences, with examples. Deploy by unzipping, untarring, and building with configure and make. See the included readme files. Updated versions will be available at . [file 1471-2105-8-182-S7.gz › seq2svm/src/libsvm-2.71/svm-toy/qt/svm-toy.cpp]

#include <qapplication.h>
#include <qpainter.h>
#include <qpixmap.h>
#include <qwidget.h>
#include <qpushbutton.h>
#include <qlineedit.h>
#include <qfiledialog.h>
#include <stdio.h>
#include <stdlib.h>
#include <ctype.h>
#include <list>
#include "../../svm.h"
using namespace std;

#define DEFAULT_PARAM "-t 2 -c 100"
#define XLEN 500
#define YLEN 500

QRgb colors[] =
{
	qRgb(0,0,0),
	qRgb(0,120,120),
	qRgb(120,120,0),
	qRgb(120,0,120),
	qRgb(0,200,200),
	qRgb(200,200,0),
	qRgb(200,0,200)
};

class SvmToyWindow : public QWidget
{

Q_OBJECT

public:
	SvmToyWindow();
	~SvmToyWindow();
protected:
	virtual void mousePressEvent( QMouseEvent* );
	virtual void paintEvent( QPaintEvent* );

private:
	QPixmap buffer;
	QPixmap icon1;
	QPixmap icon2;
	QPixmap icon3;
	QPushButton button_change_icon;
	QPushButton button_run;
	QPushButton button_clear;
	QPushButton button_save;
	QPushButton button_load;
	QLineEdit input_line;
	QPainter window_painter;
	QPainter buffer_painter;
	struct point {
		double x, y;
		signed char value;
	};
	list<point> point_list;
	int current_value;
	const QPixmap& choose_icon(int v)
	{
		if(v==1) return icon1;
		else if(v==2) return icon2;
		else return icon3;
	}
	void clear_all()
	{
		point_list.clear();
		buffer.fill(black);
		paintEvent(NULL);
	}
	void draw_point(const point& p)
	{
		const QPixmap& icon = choose_icon(p.value);
		window_painter.drawPixmap((int)(p.x*XLEN),(int)(p.y*YLEN),icon);
		buffer_painter.drawPixmap((int)(p.x*XLEN),(int)(p.y*YLEN),icon);
	}
	void draw_all_points()
	{
		for(list<point>::iterator p = point_list.begin(); p != point_list.end();p++)
			draw_point(*p);	
	}
private slots: 
	void button_change_icon_clicked()
	{
		++current_value;
		if(current_value > 3) current_value = 1;
		button_change_icon.setPixmap(choose_icon(current_value));
	}
	void button_run_clicked()
	{
		// guard
		if(point_list.empty()) return;

		svm_parameter param;
		int i,j;	

		// default values
		param.svm_type = C_SVC;
		param.kernel_type = RBF;
		param.degree = 3;
		param.gamma = 0;
		param.coef0 = 0;
		param.nu = 0.5;
		param.cache_size = 40;
		param.C = 1;
		param.eps = 1e-3;
		param.p = 0.1;
		param.shrinking = 1;
		param.nr_weight = 0;
		param.weight_label = NULL;
		param.weight = NULL;

		// parse options
		const char *p = input_line.text();

		while (1) {
			while (*p && *p != '-')
				p++;

			if (*p == '\0')
				break;

			p++;
			switch (*p++) {
				case 's':
					param.svm_type = atoi(p);
					break;
				case 't':
					param.kernel_type = atoi(p);
					break;
				case 'd':
					param.degree = atof(p);
					break;
				case 'g':
					param.gamma = atof(p);
					break;
				case 'r':
					param.coef0 = atof(p);
					break;
				case 'n':
					param.nu = atof(p);
					break;
				case 'm':
					param.cache_size = atof(p);
					break;
				case 'c':
					param.C = atof(p);
					break;
				case 'e':
					param.eps = atof(p);
					break;
				case 'p':
					param.p = atof(p);
					break;
				case 'h':
					param.shrinking = atoi(p);
					break;
				case 'w':
					++param.nr_weight;
					param.weight_label = (int *)realloc(param.weight_label,sizeof(int)*param.nr_weight);
					param.weight = (double *)realloc(param.weight,sizeof(double)*param.nr_weight);
					param.weight_label[param.nr_weight-1] = atoi(p);
					while(*p && !isspace(*p)) ++p;
					param.weight[param.nr_weight-1] = atof(p);
					break;
			}
		}
	
		// build problem
		svm_problem prob;

		prob.l = point_list.size();
		prob.y = new double[prob.l];

		if(param.svm_type == EPSILON_SVR ||
		   param.svm_type == NU_SVR)
		{
			if(param.gamma == 0) param.gamma = 1;
			svm_node *x_space = new svm_node[2 * prob.l];
			prob.x = new svm_node *[prob.l];

			i = 0;
			for (list <point>::iterator q = point_list.begin(); q != point_list.end(); q++, i++)
			{
				x_space[2 * i].index = 1;
				x_space[2 * i].value = q->x;
				x_space[2 * i + 1].index = -1;
				prob.x[i] = &x_space[2 * i];
				prob.y[i] = q->y;
			}

			// build model & classify
			svm_model *model = svm_train(&prob, &param);
			svm_node x[2];
			x[0].index = 1;
			x[1].index = -1;
			int *j = new int[XLEN];

			for (i = 0; i < XLEN; i++)
			{
				x[0].value = (double) i / XLEN;
				j[i] = (int)(YLEN*svm_predict(model, x));
			}
			
			buffer_painter.setPen(colors[0]);
			buffer_painter.drawLine(0,0,0,YLEN-1);
			window_painter.setPen(colors[0]);
			window_painter.drawLine(0,0,0,YLEN-1);

			int p = (int)(param.p * YLEN);
			for(i = 1; i < XLEN; i++)
			{
				buffer_painter.setPen(colors[0]);
				buffer_painter.drawLine(i,0,i,YLEN-1);
				window_painter.setPen(colors[0]);
				window_painter.drawLine(i,0,i,YLEN-1);
			
				buffer_painter.setPen(colors[5]);
				buffer_painter.drawLine(i-1,j[i-1],i,j[i]);
				window_painter.setPen(colors[5]);
				window_painter.drawLine(i-1,j[i-1],i,j[i]);
				
				if(param.svm_type == EPSILON_SVR)
				{
					buffer_painter.setPen(colors[2]);
					buffer_painter.drawLine(i-1,j[i-1]+p,i,j[i]+p);
					window_painter.setPen(colors[2]);
					window_painter.drawLine(i-1,j[i-1]+p,i,j[i]+p);

					buffer_painter.setPen(colors[2]);
					buffer_painter.drawLine(i-1,j[i-1]-p,i,j[i]-p);
					window_painter.setPen(colors[2]);
					window_painter.drawLine(i-1,j[i-1]-p,i,j[i]-p);
				}
			}

			svm_destroy_model(model);
			delete[] j;
			delete[] x_space;
			delete[] prob.x;
			delete[] prob.y;
		}
		else
		{
			if(param.gamma == 0) param.gamma = 0.5;
			svm_node *x_space = new svm_node[3 * prob.l];
			prob.x = new svm_node *[prob.l];

			i = 0;
			for (list <point>::iterator q = point_list.begin(); q != point_list.end(); q++, i++)
			{
				x_space[3 * i].index = 1;
				x_space[3 * i].value = q->x;
				x_space[3 * i + 1].index = 2;
				x_space[3 * i + 1].value = q->y;
				x_space[3 * i + 2].index = -1;
				prob.x[i] = &x_space[3 * i];
				prob.y[i] = q->value;
			}

			// build model & classify
			svm_model *model = svm_train(&prob, &param);
			svm_node x[3];
			x[0].index = 1;
			x[1].index = 2;
			x[2].index = -1;

			for (i = 0; i < XLEN; i++)
				for (j = 0; j < YLEN ; j++) {
					x[0].value = (double) i / XLEN;
					x[1].value = (double) j / YLEN;
					double d = svm_predict(model, x);
					if (param.svm_type == ONE_CLASS && d<0) d=2;
					buffer_painter.setPen(colors[(int)d]);
					window_painter.setPen(colors[(int)d]);
					buffer_painter.drawPoint(i,j);
					window_painter.drawPoint(i,j);
			}

			svm_destroy_model(model);
			delete[] x_space;
			delete[] prob.x;
			delete[] prob.y;
		}
		free(param.weight_label);
		free(param.weight);
		draw_all_points();
	}
	void button_clear_clicked()
	{
		clear_all();
	}
	void button_save_clicked()
	{
		QString filename = QFileDialog::getSaveFileName();
		if(!filename.isNull())
		{
			FILE *fp = fopen(filename,"w");
			if(fp)
			{
				for(list<point>::iterator p = point_list.begin(); p != point_list.end();p++)
					fprintf(fp,"%d 1:%f 2:%f\n", p->value, p->x, p->y);
				fclose(fp);
			}
		}
	}
	void button_load_clicked()
	{
		QString filename = QFileDialog::getOpenFileName();
		if(!filename.isNull())
		{
			FILE *fp = fopen(filename,"r");
			if(fp)
			{
				clear_all();
				char buf[4096];
				while(fgets(buf,sizeof(buf),fp))
				{
					int v;
					double x,y;
					if(sscanf(buf,"%d%*d:%lf%*d:%lf",&v,&x,&y)!=3)
						break;													
					point p = {x,y,v};
					point_list.push_back(p);
				}
				fclose(fp);
				draw_all_points();
			}				
		}
		
	}
};

#include "svm-toy.moc"

SvmToyWindow::SvmToyWindow()
:button_change_icon(this)
,button_run("Run",this)
,button_clear("Clear",this)
,button_save("Save",this)
,button_load("Load",this)
,input_line(this)
,current_value(1)
{
	buffer.resize(XLEN,YLEN);
	buffer.fill(black);

	window_painter.begin(this);
	buffer_painter.begin(&buffer);

	QObject::connect(&button_change_icon, SIGNAL(clicked()), this,
			 SLOT(button_change_icon_clicked()));
	QObject::connect(&button_run, SIGNAL(clicked()), this,
			 SLOT(button_run_clicked()));
	QObject::connect(&button_clear, SIGNAL(clicked()), this,
			 SLOT(button_clear_clicked()));
	QObject::connect(&button_save, SIGNAL(clicked()), this,
			 SLOT(button_save_clicked()));
	QObject::connect(&button_load, SIGNAL(clicked()), this,
			 SLOT(button_load_clicked()));
	QObject::connect(&input_line, SIGNAL(returnPressed()), this,
			 SLOT(button_run_clicked()));

  	// don't blank the window before repainting
	setBackgroundMode( NoBackground );
  
	icon1.resize(4,4);
	icon2.resize(4,4);
	icon3.resize(4,4);
	
	QPainter painter;
	painter.begin(&icon1);
	painter.fillRect(0,0,4,4,QBrush(colors[4]));
	painter.end();

	painter.begin(&icon2);
	painter.fillRect(0,0,4,4,QBrush(colors[5]));
	painter.end();

	painter.begin(&icon3);
	painter.fillRect(0,0,4,4,QBrush(colors[6]));
	painter.end();

	button_change_icon.setGeometry( 0, YLEN, 50, 25 );
	button_run.setGeometry( 50, YLEN, 50, 25 );
	button_clear.setGeometry( 100, YLEN, 50, 25 );
	button_save.setGeometry( 150, YLEN, 50, 25);
	button_load.setGeometry( 200, YLEN, 50, 25);
	input_line.setGeometry( 250, YLEN, 250, 25);
	
	input_line.setText(DEFAULT_PARAM);
	button_change_icon.setPixmap(icon1);
}

SvmToyWindow::~SvmToyWindow()
{
	window_painter.end();
	buffer_painter.end();
}

void SvmToyWindow::mousePressEvent( QMouseEvent* event )
{
	point p = {(double)event->x()/XLEN, (double)event->y()/YLEN, current_value};
	point_list.push_back(p);
	draw_point(p);
}

void SvmToyWindow::paintEvent( QPaintEvent* )
{
	// copy the image from the buffer pixmap to the window
	bitBlt( this, 0, 0, &buffer );
}

int main( int argc, char* argv[] )
{
	QApplication myapp( argc, argv );

	SvmToyWindow* mywidget = new SvmToyWindow();
	mywidget->setGeometry( 100, 100, XLEN, YLEN+25 );

	myapp.setMainWidget( mywidget );
	mywidget->show();
	return myapp.exec();
}
