# Supplementary material for: Improving model predictions for RNA interference activities that use support vector machine regression by combining and filtering features
Source: BMC Bioinformatics. 2007 Jun 6;8:182. doi: 10.1186/1471-2105-8-182 (PMC1906837; doi:10.1186/1471-2105-8-182)
Supplement: Additional file 7 — seq2svm_0.3. An GNU platform deployable GPL code base for performing SVM modeling on small RNA sequences, with examples. Deploy by unzipping, untarring, and building with configure and make. See the included readme files. Updated versions will be available at . [file 1471-2105-8-182-S7.gz › seq2svm/src/libsvm-2.71/svm-toy/windows/svm-toy.cpp]

#include <windows.h>
#include <windowsx.h>
#include <stdio.h>
#include <ctype.h>
#include <list>
#include "../../svm.h"
using namespace std;

#define DEFAULT_PARAM "-t 2 -c 100"
#define XLEN 500
#define YLEN 500
#define DrawLine(dc,x1,y1,x2,y2,c) \
	do { \
		HPEN hpen = CreatePen(PS_SOLID,0,c); \
		HPEN horig = SelectPen(dc,hpen); \
		MoveToEx(dc,x1,y1,NULL); \
		LineTo(dc,x2,y2); \
		SelectPen(dc,horig); \
		DeletePen(hpen); \
	} while(0)

using namespace std;

COLORREF colors[] =
{
	RGB(0,0,0),
	RGB(0,120,120),
	RGB(120,120,0),
	RGB(120,0,120),
	RGB(0,200,200),
	RGB(200,200,0),
	RGB(200,0,200)
};

HWND main_window;
HBITMAP buffer;
HDC window_dc;
HDC buffer_dc;
HBRUSH brush1, brush2, brush3;
HWND edit;

enum {
	ID_BUTTON_CHANGE, ID_BUTTON_RUN, ID_BUTTON_CLEAR,
	ID_BUTTON_LOAD, ID_BUTTON_SAVE, ID_EDIT
};

struct point {
	double x, y;
	signed char value;
};

list<point> point_list;
int current_value = 1;

LRESULT CALLBACK WndProc(HWND, UINT, WPARAM, LPARAM);

int WINAPI WinMain(HINSTANCE hInstance, HINSTANCE hPrevInstance,
		   PSTR szCmdLine, int iCmdShow)
{
	static char szAppName[] = "SvmToy";
	MSG msg;
	WNDCLASSEX wndclass;

	wndclass.cbSize = sizeof(wndclass);
	wndclass.style = CS_HREDRAW | CS_VREDRAW;
	wndclass.lpfnWndProc = WndProc;
	wndclass.cbClsExtra = 0;
	wndclass.cbWndExtra = 0;
	wndclass.hInstance = hInstance;
	wndclass.hIcon = LoadIcon(NULL, IDI_APPLICATION);
	wndclass.hCursor = LoadCursor(NULL, IDC_ARROW);
	wndclass.hbrBackground = (HBRUSH) GetStockObject(BLACK_BRUSH);
	wndclass.lpszMenuName = NULL;
	wndclass.lpszClassName = szAppName;
	wndclass.hIconSm = LoadIcon(NULL, IDI_APPLICATION);

	RegisterClassEx(&wndclass);

	main_window = CreateWindow(szAppName,	// window class name
				    "SVM Toy",	// window caption
				    WS_OVERLAPPEDWINDOW,// window style
				    CW_USEDEFAULT,	// initial x position
				    CW_USEDEFAULT,	// initial y position
				    XLEN,	// initial x size
				    YLEN+52,	// initial y size
				    NULL,	// parent window handle
				    NULL,	// window menu handle
				    hInstance,	// program instance handle
				    NULL);	// creation parameters

	ShowWindow(main_window, iCmdShow);
	UpdateWindow(main_window);

	CreateWindow("button", "Change", WS_CHILD | WS_VISIBLE | BS_PUSHBUTTON,
		     0, YLEN, 50, 25, main_window, (HMENU) ID_BUTTON_CHANGE, hInstance, NULL);
	CreateWindow("button", "Run", WS_CHILD | WS_VISIBLE | BS_PUSHBUTTON,
		     50, YLEN, 50, 25, main_window, (HMENU) ID_BUTTON_RUN, hInstance, NULL);
	CreateWindow("button", "Clear", WS_CHILD | WS_VISIBLE | BS_PUSHBUTTON,
		     100, YLEN, 50, 25, main_window, (HMENU) ID_BUTTON_CLEAR, hInstance, NULL);
	CreateWindow("button", "Save", WS_CHILD | WS_VISIBLE | BS_PUSHBUTTON,
		     150, YLEN, 50, 25, main_window, (HMENU) ID_BUTTON_SAVE, hInstance, NULL);
	CreateWindow("button", "Load", WS_CHILD | WS_VISIBLE | BS_PUSHBUTTON,
		     200, YLEN, 50, 25, main_window, (HMENU) ID_BUTTON_LOAD, hInstance, NULL);

	edit = CreateWindow("edit", NULL, WS_CHILD | WS_VISIBLE,
		            250, YLEN, 250, 25, main_window, (HMENU) ID_EDIT, hInstance, NULL);

	Edit_SetText(edit,DEFAULT_PARAM);

	brush1 = CreateSolidBrush(colors[4]);
	brush2 = CreateSolidBrush(colors[5]);
	brush3 = CreateSolidBrush(colors[6]);

	window_dc = GetDC(main_window);
	buffer = CreateCompatibleBitmap(window_dc, XLEN, YLEN);
	buffer_dc = CreateCompatibleDC(window_dc);
	SelectObject(buffer_dc, buffer);
	PatBlt(buffer_dc, 0, 0, XLEN, YLEN, BLACKNESS);

	while (GetMessage(&msg, NULL, 0, 0)) {
		TranslateMessage(&msg);
		DispatchMessage(&msg);
	}
	return msg.wParam;
}

int getfilename( HWND hWnd , char *filename, int len, int save) 
{ 	
	OPENFILENAME OpenFileName; 	
	memset(&OpenFileName,0,sizeof(OpenFileName));
	filename[0]='\0';
 	
	OpenFileName.lStructSize       = sizeof(OPENFILENAME); 
	OpenFileName.hwndOwner         = hWnd; 	
	OpenFileName.lpstrFile         = filename; 
	OpenFileName.nMaxFile          = len; 
	OpenFileName.Flags             = 0;
 
	return save?GetSaveFileName(&OpenFileName):GetOpenFileName(&OpenFileName);		
}

void clear_all()
{
	point_list.clear();
	PatBlt(buffer_dc, 0, 0, XLEN, YLEN, BLACKNESS);
	InvalidateRect(main_window, 0, 0);
}

HBRUSH choose_brush(int v)
{
	if(v==1) return brush1;
	else if(v==2) return brush2;
	else return brush3;
}

void draw_point(const point & p)
{
	RECT rect;
	rect.left = int(p.x*XLEN);
	rect.top = int(p.y*YLEN);
	rect.right = int(p.x*XLEN) + 3;
	rect.bottom = int(p.y*YLEN) + 3;
	FillRect(window_dc, &rect, choose_brush(p.value));
	FillRect(buffer_dc, &rect, choose_brush(p.value));
}

void draw_all_points()
{
	for(list<point>::iterator p = point_list.begin(); p != point_list.end(); p++)
		draw_point(*p);
}

void button_run_clicked()
{
	// guard
	if(point_list.empty()) return;

	svm_parameter param;
	int i,j;
	
	// default values
	param.svm_type = C_SVC;
	param.kernel_type = RBF;
	param.degree = 3;
	param.gamma = 0;
	param.coef0 = 0;
	param.nu = 0.5;
	param.cache_size = 40;
	param.C = 1;
	param.eps = 1e-3;
	param.p = 0.1;
	param.shrinking = 1;
	param.nr_weight = 0;
	param.weight_label = NULL;
	param.weight = NULL;

	// parse options
	char str[1024];
	Edit_GetLine(edit, 0, str, sizeof(str));
	const char *p = str;

	while (1) {
		while (*p && *p != '-')
			p++;

		if (*p == '\0')
			break;

		p++;
		switch (*p++) {
			case 's':
				param.svm_type = atoi(p);
				break;
			case 't':
				param.kernel_type = atoi(p);
				break;
			case 'd':
				param.degree = atof(p);
				break;
			case 'g':
				param.gamma = atof(p);
				break;
			case 'r':
				param.coef0 = atof(p);
				break;
			case 'n':
				param.nu = atof(p);
				break;
			case 'm':
				param.cache_size = atof(p);
				break;
			case 'c':
				param.C = atof(p);
				break;
			case 'e':
				param.eps = atof(p);
				break;
			case 'p':
				param.p = atof(p);
				break;
			case 'h':
				param.shrinking = atoi(p);
				break;
			case 'w':
				++param.nr_weight;
				param.weight_label = (int *)realloc(param.weight_label,sizeof(int)*param.nr_weight);
				param.weight = (double *)realloc(param.weight,sizeof(double)*param.nr_weight);
				param.weight_label[param.nr_weight-1] = atoi(p);
				while(*p && !isspace(*p)) ++p;
				param.weight[param.nr_weight-1] = atof(p);
				break;
		}
	}
	
	// build problem
	svm_problem prob;

	prob.l = point_list.size();
	prob.y = new double[prob.l];

	if(param.svm_type == EPSILON_SVR ||
	   param.svm_type == NU_SVR)
	{
		if(param.gamma == 0) param.gamma = 1;
		svm_node *x_space = new svm_node[2 * prob.l];
		prob.x = new svm_node *[prob.l];

		i = 0;
		for (list<point>::iterator q = point_list.begin(); q != point_list.end(); q++, i++)
		{
			x_space[2 * i].index = 1;
			x_space[2 * i].value = q->x;
			x_space[2 * i + 1].index = -1;
			prob.x[i] = &x_space[2 * i];
			prob.y[i] = q->y;
		}

		// build model & classify
		svm_model *model = svm_train(&prob, &param);
		svm_node x[2];
		x[0].index = 1;
		x[1].index = -1;
		int *j = new int[XLEN];

		for (i = 0; i < XLEN; i++)
		{
			x[0].value = (double) i / XLEN;
			j[i] = (int)(YLEN*svm_predict(model, x));
		}
		
		DrawLine(buffer_dc,0,0,0,YLEN,colors[0]);
		DrawLine(window_dc,0,0,0,YLEN,colors[0]);
		
		int p = (int)(param.p * YLEN);
		for(int i=1; i < XLEN; i++)
		{
			DrawLine(buffer_dc,i,0,i,YLEN,colors[0]);
			DrawLine(window_dc,i,0,i,YLEN,colors[0]);
			
			DrawLine(buffer_dc,i-1,j[i-1],i,j[i],colors[5]);
			DrawLine(window_dc,i-1,j[i-1],i,j[i],colors[5]);

			if(param.svm_type == EPSILON_SVR)
			{			
				DrawLine(buffer_dc,i-1,j[i-1]+p,i,j[i]+p,colors[2]);
				DrawLine(window_dc,i-1,j[i-1]+p,i,j[i]+p,colors[2]);

				DrawLine(buffer_dc,i-1,j[i-1]-p,i,j[i]-p,colors[2]);
				DrawLine(window_dc,i-1,j[i-1]-p,i,j[i]-p,colors[2]);
			}
		}
		
		svm_destroy_model(model);
		delete[] j;
		delete[] x_space;
		delete[] prob.x;
		delete[] prob.y;
	}
	else
	{
		if(param.gamma == 0) param.gamma = 0.5;
		svm_node *x_space = new svm_node[3 * prob.l];
		prob.x = new svm_node *[prob.l];

		i = 0;
		for (list<point>::iterator q = point_list.begin(); q != point_list.end(); q++, i++)
		{
			x_space[3 * i].index = 1;
			x_space[3 * i].value = q->x;
			x_space[3 * i + 1].index = 2;
			x_space[3 * i + 1].value = q->y;
			x_space[3 * i + 2].index = -1;
			prob.x[i] = &x_space[3 * i];
			prob.y[i] = q->value;
		}

		// build model & classify
		svm_model *model = svm_train(&prob, &param);
		svm_node x[3];
		x[0].index = 1;
		x[1].index = 2;
		x[2].index = -1;

		for (i = 0; i < XLEN; i++)
			for (j = 0; j < YLEN; j++) {
				x[0].value = (double) i / XLEN;
				x[1].value = (double) j / YLEN;
				double d = svm_predict(model, x);
				if (param.svm_type == ONE_CLASS && d<0) d=2;
				SetPixel(window_dc, i, j, colors[(int)d]);
				SetPixel(buffer_dc, i, j, colors[(int)d]);
			}

		svm_destroy_model(model);
		delete[] x_space;
		delete[] prob.x;
		delete[] prob.y;
	}
	free(param.weight_label);
	free(param.weight);
	draw_all_points();
}

LRESULT CALLBACK WndProc(HWND hwnd, UINT iMsg, WPARAM wParam, LPARAM lParam)
{
	HDC hdc;
	PAINTSTRUCT ps;

	switch (iMsg) {
	case WM_LBUTTONDOWN:
		{
			int x = LOWORD(lParam);
			int y = HIWORD(lParam);
			point p = {(double)x/XLEN, (double)y/YLEN, current_value};
			point_list.push_back(p);
			draw_point(p);
		}
		return 0;
	case WM_PAINT:
		{
			hdc = BeginPaint(hwnd, &ps);
			BitBlt(hdc, 0, 0, XLEN, YLEN, buffer_dc, 0, 0, SRCCOPY);
			EndPaint(hwnd, &ps);
		}
		return 0;
	case WM_COMMAND:
		{
			int id = LOWORD(wParam);
			switch (id) {
			case ID_BUTTON_CHANGE:
				++current_value;
				if(current_value > 3) current_value = 1;
				break;
			case ID_BUTTON_RUN:
				button_run_clicked();
				break;
			case ID_BUTTON_CLEAR:
				clear_all();				
				break;
			case ID_BUTTON_SAVE:
				{
					char filename[1024];
					if(getfilename(hwnd,filename,1024,1))
					{
						FILE *fp = fopen(filename,"w");
						if(fp)
						{
							for (list<point>::iterator p = point_list.begin(); p != point_list.end(); p++)
								fprintf(fp,"%d 1:%f 2:%f\n",p->value,p->x,p->y);
							fclose(fp);
						}
					}					
				}
				break;
			case ID_BUTTON_LOAD:
				{
					char filename[1024];
					if(getfilename(hwnd,filename,1024,0))					
					{
						FILE *fp = fopen(filename,"r");
						if(fp)
						{
							clear_all();
							char buf[4096];
							while(fgets(buf,sizeof(buf),fp))
							{
								int v;
								double x,y;
								if(sscanf(buf,"%d%*d:%lf%*d:%lf",&v,&x,&y)!=3)
									break;
								point p = {x,y,v};
								point_list.push_back(p);
							}
							fclose(fp);
							draw_all_points();
						}
					}
				}
				break;
			}
		}
		return 0;
	case WM_DESTROY:
		PostQuitMessage(0);
		return 0;
	}

	return DefWindowProc(hwnd, iMsg, wParam, lParam);
}
