# Supplementary material for: Improving model predictions for RNA interference activities that use support vector machine regression by combining and filtering features
Source: BMC Bioinformatics. 2007 Jun 6;8:182. doi: 10.1186/1471-2105-8-182 (PMC1906837; doi:10.1186/1471-2105-8-182)
Supplement: Additional file 7 — seq2svm_0.3. An GNU platform deployable GPL code base for performing SVM modeling on small RNA sequences, with examples. Deploy by unzipping, untarring, and building with configure and make. See the included readme files. Updated versions will be available at . [file 1471-2105-8-182-S7.gz › seq2svm/src/libsvm-2.71/python/grid.py]

#!/usr/bin/env python

import os, sys
import Queue
import getpass
import re
from threading import Thread
from string import find, split, join, atof

# svmtrain and gnuplot executable

is_win32 = (sys.platform == 'win32')
if not is_win32:
       svmtrain_exe = "../svm-train"
       gnuplot_exe = "/usr/bin/gnuplot"
else:
       # example for windows
       svmtrain_exe = r"..\windows\svmtrain.exe"
       gnuplot_exe = r"c:\tmp\gnuplot\bin\pgnuplot.exe"

# global parameters and their default values

fold = 5
c_begin, c_end, c_step = -5,  15, 2
g_begin, g_end, g_step =  3, -15, -2
global dataset_pathname, dataset_title, pass_through_string
global out_filename, png_filename

# experimental

telnet_workers = []
ssh_workers = []
nr_local_worker = 1

# process command line options, set global parameters
def process_options(argv=sys.argv):

    global fold
    global c_begin, c_end, c_step
    global g_begin, g_end, g_step
    global dataset_pathname, dataset_title, pass_through_string
    global svmtrain_exe, gnuplot_exe, gnuplot, out_filename, png_filename
    
    usage = """\
Usage: grid.py [-log2c begin,end,step] [-log2g begin,end,step] [-v fold] 
[-svmtrain pathname] [-gnuplot pathname] [-out pathname] [-png pathname]
[additional parameters for svm-train] dataset"""

    if len(argv) < 2:
        print usage
        sys.exit(1)

    dataset_pathname = argv[-1]
    dataset_title = os.path.split(dataset_pathname)[1]
    out_filename = '%s.out' % dataset_title
    png_filename = '%s.png' % dataset_title
    pass_through_options = []

    i = 1
    while i < len(argv) - 1:
        if argv[i] == "-log2c":
            i = i + 1
            (c_begin,c_end,c_step) = map(atof,split(argv[i],","))
        elif argv[i] == "-log2g":
            i = i + 1
            (g_begin,g_end,g_step) = map(atof,split(argv[i],","))
        elif argv[i] == "-v":
            i = i + 1
            fold = argv[i]
        elif argv[i] in ('-c','-g'):
            print "Option -c and -g are renamed."
            print usage
            sys.exit(1)
        elif argv[i] == '-svmtrain':
            i = i + 1
            svmtrain_exe = argv[i]
        elif argv[i] == '-gnuplot':
            i = i + 1
            gnuplot_exe = argv[i]
        elif argv[i] == '-out':
            i = i + 1
            out_filename = argv[i]
        elif argv[i] == '-png':
            i = i + 1
            png_filename = argv[i]
        else:
            pass_through_options.append(argv[i])
        i = i + 1

    pass_through_string = join(pass_through_options," ")
    assert os.path.exists(svmtrain_exe),"svm-train executable not found"    
    assert os.path.exists(gnuplot_exe),"gnuplot executable not found"
    gnuplot = os.popen(gnuplot_exe,'w')


def range_f(begin,end,step):
    # like range, but works on non-integer too
    seq = []
    while 1:
        if step > 0 and begin > end: break
        if step < 0 and begin < end: break
        seq.append(begin)
        begin = begin + step
    return seq

def permute_sequence(seq):
    n = len(seq)
    if n <= 1: return seq

    mid = int(n/2)
    left = permute_sequence(seq[:mid])
    right = permute_sequence(seq[mid+1:])

    ret = [seq[mid]]
    while left or right:
        if left: ret.append(left.pop(0))
        if right: ret.append(right.pop(0))

    return ret

def redraw (db,tofile=0):
    if len(db) == 0: return
    begin_level = round(max(map(lambda(x):x[2],db))) - 3
    step_size = 0.5
    if tofile:
        gnuplot.write("set term png transparent small\n")
        gnuplot.write("set output \"%s\"\n" % png_filename.replace('\\','\\\\'))
        #gnuplot.write("set term postscript color solid\n")
        #gnuplot.write("set output \"%s.ps\"\n" % dataset_title)
    else:
        if is_win32:
            gnuplot.write("set term windows\n")
        else:
            gnuplot.write("set term x11\n")
    gnuplot.write("set xlabel \"lg(C)\"\n")
    gnuplot.write("set ylabel \"lg(gamma)\"\n")
    gnuplot.write("set xrange [%s:%s]\n" % (c_begin,c_end))
    gnuplot.write("set yrange [%s:%s]\n" % (g_begin,g_end))
    gnuplot.write("set contour\n")
    gnuplot.write("set cntrparam levels incremental %s,%s,100\n" % (begin_level,step_size))
    gnuplot.write("set nosurface\n")
    gnuplot.write("set view 0,0\n")
    gnuplot.write("set label \"%s\" at screen 0.4,0.9\n" % dataset_title)
    gnuplot.write("splot \"-\" with lines\n")
    def cmp (x,y):
        if x[0] < y[0]: return -1
        if x[0] > y[0]: return 1
        if x[1] > y[1]: return -1
        if x[1] < y[1]: return 1
        return 0
    db.sort(cmp)
    prevc = db[0][0]
    for line in db:
        if prevc != line[0]:
            gnuplot.write("\n")
            prevc = line[0]
        gnuplot.write("%s %s %s\n" % line)
    gnuplot.write("e\n")
    gnuplot.flush()


def calculate_jobs():
    c_seq = permute_sequence(range_f(c_begin,c_end,c_step))
    g_seq = permute_sequence(range_f(g_begin,g_end,g_step))
    nr_c = float(len(c_seq))
    nr_g = float(len(g_seq))
    i = 0
    j = 0
    jobs = []

    while i < nr_c or j < nr_g:
        if i/nr_c < j/nr_g:
            # increase C resolution
            line = []
            for k in range(0,j):
                line.append((c_seq[i],g_seq[k]))
            i = i + 1
            jobs.append(line)
        else:
            # increase g resolution
            line = []
            for k in range(0,i):
                line.append((c_seq[k],g_seq[j]))
            j = j + 1
            jobs.append(line)
    return jobs

class WorkerStopToken:  # used to notify the worker to stop
        pass

class Worker(Thread):
    def __init__(self,name,job_queue,result_queue):
        Thread.__init__(self)
        self.name = name
        self.job_queue = job_queue
        self.result_queue = result_queue
    def run(self):
        while 1:
            (cexp,gexp) = self.job_queue.get()
            if cexp is WorkerStopToken:
                self.job_queue.put((cexp,gexp))
                # print 'worker %s stop.' % self.name
                break
            try:
                rate = self.run_one(2.0**cexp,2.0**gexp)
                if rate is None: raise "get no rate"
            except:
                # we failed, let others do that and we just quit
                self.job_queue.put((cexp,gexp))
                print 'worker %s quit.' % self.name
                break
            else:
                self.result_queue.put((self.name,cexp,gexp,rate))

class LocalWorker(Worker):
    def run_one(self,c,g):
        cmdline = '%s -c %s -g %s -v %s %s %s' % \
          (svmtrain_exe,c,g,fold,pass_through_string,dataset_pathname)
        result = os.popen(cmdline,'r')
        for line in result.readlines():
            if find(line,"Cross") != -1:
                return atof(split(line)[-1][0:-1])

class SSHWorker(Worker):
    def __init__(self,name,job_queue,result_queue,host):
        Worker.__init__(self,name,job_queue,result_queue)
        self.host = host
        self.cwd = os.getcwd()
    def run_one(self,c,g):
        cmdline = 'ssh %s "cd %s; %s -c %s -g %s -v %s %s %s"' % \
          (self.host,self.cwd,
           svmtrain_exe,c,g,fold,pass_through_string,dataset_pathname)
        result = os.popen(cmdline,'r')
        for line in result.readlines():
            if find(line,"Cross") != -1:
                return atof(split(line)[-1][0:-1])

class TelnetWorker(Worker):
    def __init__(self,name,job_queue,result_queue,host,username,password):
        Worker.__init__(self,name,job_queue,result_queue)
        self.host = host
        self.username = username
        self.password = password        
    def run(self):
        import telnetlib
        self.tn = tn = telnetlib.Telnet(self.host)
        tn.read_until("login: ")
        tn.write(self.username + "\n")
        tn.read_until("Password: ")
        tn.write(self.password + "\n")

        # XXX: how to know whether login is successful?
        tn.read_until(self.username)
        # 
        print 'login ok', self.host
        tn.write("cd "+os.getcwd()+"\n")
        Worker.run(self)
        tn.write("exit\n")               
    def run_one(self,c,g):
        cmdline = '%s -c %s -g %s -v %s %s %s' % \
          (svmtrain_exe,c,g,fold,pass_through_string,dataset_pathname)
        result = self.tn.write(cmdline+'\n')
        (idx,matchm,output) = self.tn.expect(['Cross.*\n'])
        for line in split(output,'\n'):
            if find(line,"Cross") != -1:
                return atof(split(line)[-1][0:-1])

def main():

    # set parameters

    process_options()

    # put jobs in queue

    jobs = calculate_jobs()
    job_queue = Queue.Queue(0)
    result_queue = Queue.Queue(0)

    for line in jobs:
        for (c,g) in line:
            job_queue.put((c,g))

    # hack the queue to become a stack --
    # this is important when some thread
    # failed and re-put a job. If we still
    # use FIFO, the job will be put
    # into the end of the queue, and the graph
    # will only be updated in the end
    
    def _put(self,item):
        self.queue.insert(0,item)
    import new
    job_queue._put = new.instancemethod(_put,job_queue,job_queue.__class__)

    # fire telnet workers

    if telnet_workers:
        nr_telnet_worker = len(telnet_workers)
        username = getpass.getuser()
        password = getpass.getpass()
        for host in telnet_workers:
            TelnetWorker(host,job_queue,result_queue,
                     host,username,password).start()

    # fire ssh workers

    if ssh_workers:
        for host in ssh_workers:
            SSHWorker(host,job_queue,result_queue,host).start()

    # fire local workers

    for i in range(nr_local_worker):
        LocalWorker('local',job_queue,result_queue).start()

    # gather results

    done_jobs = {}
    result_file = open(out_filename,'w',0)
    db = []
    best_rate = -1

    for line in jobs:
        for (c,g) in line:
            while not done_jobs.has_key((c,g)):
                (worker,c1,g1,rate) = result_queue.get()
                done_jobs[(c1,g1)] = rate
                result_file.write('%s %s %s\n' %(c1,g1,rate))
                result_file.flush()
                print "[%s] %s %s %s" % (worker,c1,g1,rate),
                if (rate > best_rate) or (rate==best_rate and g1==best_g1 and c1<best_c1):
                    best_rate = rate
                    best_c1,best_g1=c1,g1
                    best_c = 2.0**c1
                    best_g = 2.0**g1
                print " (best c=%s, g=%s, rate=%s)" % \
                    (best_c, best_g, best_rate)
            db.append((c,g,done_jobs[(c,g)]))
        redraw(db)
        redraw(db,1)

    job_queue.put((WorkerStopToken,None))
    print "%s %s %s" % (best_c, best_g, best_rate)
main()
