# Supplementary material for: Improving model predictions for RNA interference activities that use support vector machine regression by combining and filtering features
Source: BMC Bioinformatics. 2007 Jun 6;8:182. doi: 10.1186/1471-2105-8-182 (PMC1906837; doi:10.1186/1471-2105-8-182)
Supplement: Additional file 7 — seq2svm_0.3. An GNU platform deployable GPL code base for performing SVM modeling on small RNA sequences, with examples. Deploy by unzipping, untarring, and building with configure and make. See the included readme files. Updated versions will be available at . [file 1471-2105-8-182-S7.gz › seq2svm/src/libsvm-2.71/python/svm.py]

import svmc
from svmc import C_SVC, NU_SVC, ONE_CLASS, EPSILON_SVR, NU_SVR
from svmc import LINEAR, POLY, RBF, SIGMOID
from math import exp, fabs

def _int_array(seq):
	size = len(seq)
	array = svmc.new_int(size)
	i = 0
	for item in seq:
		svmc.int_setitem(array,i,item)
		i = i + 1
	return array

def _double_array(seq):
	size = len(seq)
	array = svmc.new_double(size)
	i = 0
	for item in seq:
		svmc.double_setitem(array,i,item)
		i = i + 1
	return array

def _free_int_array(x):
	if x != 'NULL' and x != None:
		svmc.delete_int(x)

def _free_double_array(x):
	if x != 'NULL' and x != None:
		svmc.delete_double(x)

def _int_array_to_list(x,n):
	return map(svmc.int_getitem,[x]*n,range(n))

def _double_array_to_list(x,n):
	return map(svmc.double_getitem,[x]*n,range(n))

class svm_parameter:
	
	# default values
	default_parameters = {
	'svm_type' : C_SVC,
	'kernel_type' : RBF,
	'degree' : 3,
	'gamma' : 0,		# 1/k
	'coef0' : 0,
	'nu' : 0.5,
	'cache_size' : 40,
	'C' : 1,
	'eps' : 1e-3,
	'p' : 0.1,
	'shrinking' : 1,
	'nr_weight' : 0,
	'weight_label' : [],
	'weight' : [],
	'probability' : 0
	}

	def __init__(self,**kw):
		self.__dict__['param'] = svmc.new_svm_parameter()
		for attr,val in self.default_parameters.items():
			setattr(self,attr,val)
		for attr,val in kw.items():
			setattr(self,attr,val)

	def __getattr__(self,attr):
		get_func = getattr(svmc,'svm_parameter_%s_get' % (attr))
		return get_func(self.param)

	def __setattr__(self,attr,val):

		if attr == 'weight_label':
			self.__dict__['weight_label_len'] = len(val)
			val = _int_array(val)
			_free_int_array(self.weight_label)
		elif attr == 'weight':
			self.__dict__['weight_len'] = len(val)
			val = _double_array(val)
			_free_double_array(self.weight)

		set_func = getattr(svmc,'svm_parameter_%s_set' % (attr))
		set_func(self.param,val)

	def __repr__(self):
		ret = '<svm_parameter:'
		for name in dir(svmc):
			if name[:len('svm_parameter_')] == 'svm_parameter_' and name[-len('_set'):] == '_set':
				attr = name[len('svm_parameter_'):-len('_set')]
				if attr == 'weight_label':
					ret = ret+' weight_label = %s,' % _int_array_to_list(self.weight_label,self.weight_label_len)
				elif attr == 'weight':
					ret = ret+' weight = %s,' % _double_array_to_list(self.weight,self.weight_len)
				else:
					ret = ret+' %s = %s,' % (attr,getattr(self,attr))
		return ret+'>'

	def __del__(self):
		_free_int_array(self.weight_label)
		_free_double_array(self.weight)
		svmc.delete_svm_parameter(self.param)

def _convert_to_svm_node_array(x):
	""" convert a sequence or mapping to an svm_node array """
	import operator

	# Find non zero elements
	iter_range = []
	if type(x) == dict:
		for k, v in x.iteritems():
			if v != 0:
				iter_range.append( k )
	elif operator.isSequenceType(x):
		for j in range(len(x)):
			if x[j] != 0:
				iter_range.append( j )
	else:
		raise TypeError,"data must be a mapping or a sequence"

	iter_range.sort()
	data = svmc.svm_node_array(len(iter_range)+1)
	svmc.svm_node_array_set(data,len(iter_range),-1,0)

	j = 0
	for k in iter_range:
		svmc.svm_node_array_set(data,j,k,x[k])
		j = j + 1
	return data

class svm_problem:
	def __init__(self,y,x):
		assert len(y) == len(x)
		self.prob = prob = svmc.new_svm_problem()
		self.size = size = len(y)

		self.y_array = y_array = svmc.new_double(size)
		for i in range(size):
			svmc.double_setitem(y_array,i,y[i])

		self.x_matrix = x_matrix = svmc.svm_node_matrix(size)
		self.data = []
		self.maxlen = 0;
		for i in range(size):
			data = _convert_to_svm_node_array(x[i])
			self.data.append(data);
			svmc.svm_node_matrix_set(x_matrix,i,data)
			if type(x[i]) == dict:
				if (len(x[i]) > 0):
					self.maxlen = max(self.maxlen,max(x[i].keys()))
			else:
				self.maxlen = max(self.maxlen,len(x[i]))

		svmc.svm_problem_l_set(prob,size)
		svmc.svm_problem_y_set(prob,y_array)
		svmc.svm_problem_x_set(prob,x_matrix)

	def __repr__(self):
		return "<svm_problem: size = %s>" % (self.size)

	def __del__(self):
		svmc.delete_svm_problem(self.prob)
		svmc.delete_double(self.y_array)
		for i in range(self.size):
			svmc.svm_node_array_destroy(self.data[i])
		svmc.svm_node_matrix_destroy(self.x_matrix)

class svm_model:
	def __init__(self,arg1,arg2=None):
		if arg2 == None:
			# create model from file
			filename = arg1
			self.model = svmc.svm_load_model(filename)
		else:
			# create model from problem and parameter
			prob,param = arg1,arg2
			self.prob = prob
			if param.gamma == 0:
				param.gamma = 1.0/prob.maxlen
			msg = svmc.svm_check_parameter(prob.prob,param.param)
			if msg: raise ValueError, msg
			self.model = svmc.svm_train(prob.prob,param.param)

		#setup some classwide variables
		self.nr_class = svmc.svm_get_nr_class(self.model)
		self.svm_type = svmc.svm_get_svm_type(self.model)
		#create labels(classes)
		intarr = svmc.new_int(self.nr_class)
		svmc.svm_get_labels(self.model,intarr)
		self.labels = _int_array_to_list(intarr, self.nr_class)
		svmc.delete_int(intarr)
		#check if valid probability model
		self.probability = svmc.svm_check_probability_model(self.model)

	def predict(self,x):
		data = _convert_to_svm_node_array(x)
		ret = svmc.svm_predict(self.model,data)
		svmc.svm_node_array_destroy(data)
		return ret


	def get_nr_class(self):
		return self.nr_class

	def get_labels(self):
		if self.svm_type == NU_SVR or self.svm_type == EPSILON_SVR or self.svm_type == ONE_CLASS:
			raise TypeError, "Unable to get label from a SVR/ONE_CLASS model"
		return self.labels
		
	def predict_values_raw(self,x):
		#convert x into svm_node, allocate a double array for return
		n = self.nr_class*(self.nr_class-1)//2
		data = _convert_to_svm_node_array(x)
		dblarr = svmc.new_double(n)
		svmc.svm_predict_values(self.model, data, dblarr)
		ret = _double_array_to_list(dblarr, n)
		svmc.delete_double(dblarr)
		svmc.svm_node_array_destroy(data)
		return ret

	def predict_values(self,x):
		v=self.predict_values_raw(x)
		if self.svm_type == NU_SVR or self.svm_type == EPSILON_SVR or self.svm_type == ONE_CLASS:
			return v[0]
		else: #self.svm_type == C_SVC or self.svm_type == NU_SVC
			count = 0
			d = {}
			for i in range(len(self.labels)):
				for j in range(i+1, len(self.labels)):
					d[self.labels[i],self.labels[j]] = v[count]
					d[self.labels[j],self.labels[i]] = -v[count]
					count += 1
			return  d

	def predict_probability(self,x):
		#c code will do nothing on wrong type, so we have to check ourself
		if self.svm_type == NU_SVR or self.svm_type == EPSILON_SVR:
			raise TypeError, "call get_svr_probability or get_svr_pdf for probability output of regression"
		elif self.svm_type == ONE_CLASS:
			raise TypeError, "probability not supported yet for one-class problem"
		#only C_SVC,NU_SVC goes in
		if not self.probability:
			raise TypeError, "model does not support probabiliy estimates"

		#convert x into svm_node, alloc a double array to receive probabilities
		data = _convert_to_svm_node_array(x)
		dblarr = svmc.new_double(self.nr_class)
		pred = svmc.svm_predict_probability(self.model, data, dblarr)
		pv = _double_array_to_list(dblarr, self.nr_class)
		svmc.delete_double(dblarr)
		svmc.svm_node_array_destroy(data)
		p = {}
		for i in range(len(self.labels)):
			p[self.labels[i]] = pv[i]
		return pred, p
	
	def get_svr_probability(self):
		#leave the Error checking to svm.cpp code
		ret = svmc.svm_get_svr_probability(self.model)
		if ret == 0:
			raise TypeError, "not a regression model or probability information not available"
		return ret

	def get_svr_pdf(self):
		#get_svr_probability will handle error checking
		sigma = self.get_svr_probability()
		return lambda z: exp(-fabs(z)/sigma)/(2*sigma)


	def save(self,filename):
		svmc.svm_save_model(filename,self.model)

	def __del__(self):
		svmc.svm_destroy_model(self.model)


def cross_validation(prob, param, fold):
	if param.gamma == 0:
		param.gamma = 1.0/prob.maxlen
	dblarr = svmc.new_double(prob.size)
	svmc.svm_cross_validation(prob.prob, param.param, fold, dblarr)
	ret = _double_array_to_list(dblarr, prob.size)
	svmc.delete_double(dblarr)
	return ret
