# Supplementary material for: Improving model predictions for RNA interference activities that use support vector machine regression by combining and filtering features
Source: BMC Bioinformatics. 2007 Jun 6;8:182. doi: 10.1186/1471-2105-8-182 (PMC1906837; doi:10.1186/1471-2105-8-182)
Supplement: Additional file 7 — seq2svm_0.3. An GNU platform deployable GPL code base for performing SVM modeling on small RNA sequences, with examples. Deploy by unzipping, untarring, and building with configure and make. See the included readme files. Updated versions will be available at . [file 1471-2105-8-182-S7.gz › seq2svm/src/libsvm-2.71/python/easy.py]

#!/usr/bin/env python

import sys
import os

if len(sys.argv) <= 1:
	print 'Usage: %s training_file [testing_file]' % sys.argv[0]
	raise SystemExit

# svm, grid, and gnuplot executable

is_win32 = (sys.platform == 'win32')
if not is_win32:
	svmscale_exe = "../svm-scale"
	svmtrain_exe = "../svm-train"
	svmpredict_exe = "../svm-predict"
	grid_py = "./grid.py"
	gnuplot_exe = "/usr/bin/gnuplot"
else:
        # example for windows
	svmscale_exe = r"..\windows\svmscale.exe"
	svmtrain_exe = r"..\windows\svmtrain.exe"
	svmpredict_exe = r"..\windows\svmpredict.exe"
	gnuplot_exe = r"c:\tmp\gnuplot\bin\pgnuplot.exe"
	grid_py = r".\grid.py"

assert os.path.exists(svmscale_exe),"svm-scale executable not found"
assert os.path.exists(svmtrain_exe),"svm-train executable not found"
assert os.path.exists(svmpredict_exe),"svm-predict executable not found"
assert os.path.exists(gnuplot_exe),"gnuplot executable not found"
assert os.path.exists(grid_py),"grid.py not found"

train_pathname = sys.argv[1]
assert os.path.exists(train_pathname),"training file not found"
file_name = os.path.split(train_pathname)[1]
scaled_file = file_name + ".scale"
model_file = file_name + ".model"
range_file = file_name + ".range"

if len(sys.argv) > 2:
	test_pathname = sys.argv[2]
	file_name = os.path.split(test_pathname)[1]
	assert os.path.exists(test_pathname),"testing file not found"
	scaled_test_file = file_name + ".scale"
	predict_test_file = file_name + ".predict"

cmd = "%s -s %s %s > %s" % (svmscale_exe, range_file, train_pathname, scaled_file)
print 'Scaling training data...'
os.system(cmd)

cmd = "%s -svmtrain %s -gnuplot %s %s" % (grid_py, svmtrain_exe, gnuplot_exe, scaled_file)
print 'Cross validation...'
dummy, f = os.popen2(cmd)

line = ''
while 1:
	last_line = line
	line = f.readline()
	if not line: break
c,g,rate = map(float,last_line.split())

print 'Best c=%s, g=%s CV rate=%s' % (c,g,rate)

cmd = "%s -c %s -g %s %s %s" % (svmtrain_exe,c,g,scaled_file,model_file)
print 'Training...'
os.popen(cmd)

print 'Output model: %s' % model_file
if len(sys.argv) > 2:
	cmd = "%s -r %s %s > %s" % (svmscale_exe, range_file, test_pathname, scaled_test_file)
	print 'Scaling testing data...'
	os.system(cmd)

	cmd = "%s %s %s %s" % (svmpredict_exe, scaled_test_file, model_file, predict_test_file)
	print 'Testing...'
	os.system(cmd)

	print 'Output prediction: %s' % predict_test_file
