# Supplementary material for: Improving model predictions for RNA interference activities that use support vector machine regression by combining and filtering features
Source: BMC Bioinformatics. 2007 Jun 6;8:182. doi: 10.1186/1471-2105-8-182 (PMC1906837; doi:10.1186/1471-2105-8-182)
Supplement: Additional file 7 — seq2svm_0.3. An GNU platform deployable GPL code base for performing SVM modeling on small RNA sequences, with examples. Deploy by unzipping, untarring, and building with configure and make. See the included readme files. Updated versions will be available at . [file 1471-2105-8-182-S7.gz › seq2svm/src/libsvm-2.71/python/svmc_wrap.c]

/* ----------------------------------------------------------------------------
 * This file was automatically generated by SWIG (http://www.swig.org).
 * Version 1.3.21
 * 
 * This file is not intended to be easily readable and contains a number of 
 * coding conventions designed to improve portability and efficiency. Do not make
 * changes to this file unless you know what you are doing--modify the SWIG 
 * interface file instead. 
 * ----------------------------------------------------------------------------- */

#define SWIGPYTHON

#include "Python.h"

/*************************************************************** -*- c -*-
 * python/precommon.swg
 *
 * Rename all exported symbols from common.swg, to avoid symbol
 * clashes if multiple interpreters are included
 *
 ************************************************************************/

#define SWIG_TypeRegister    SWIG_Python_TypeRegister
#define SWIG_TypeCheck       SWIG_Python_TypeCheck
#define SWIG_TypeCast        SWIG_Python_TypeCast
#define SWIG_TypeDynamicCast SWIG_Python_TypeDynamicCast
#define SWIG_TypeName        SWIG_Python_TypeName
#define SWIG_TypeQuery       SWIG_Python_TypeQuery
#define SWIG_TypeClientData  SWIG_Python_TypeClientData
#define SWIG_PackData        SWIG_Python_PackData 
#define SWIG_UnpackData      SWIG_Python_UnpackData 


/***********************************************************************
 * common.swg
 *
 *     This file contains generic SWIG runtime support for pointer
 *     type checking as well as a few commonly used macros to control
 *     external linkage.
 *
 * Author : David Beazley (beazley@cs.uchicago.edu)
 *
 * Copyright (c) 1999-2000, The University of Chicago
 * 
 * This file may be freely redistributed without license or fee provided
 * this copyright message remains intact.
 ************************************************************************/

#include <string.h>

#if defined(_WIN32) || defined(__WIN32__) || defined(__CYGWIN__)
#  if defined(_MSC_VER) || defined(__GNUC__)
#    if defined(STATIC_LINKED)
#      define SWIGEXPORT(a) a
#      define SWIGIMPORT(a) extern a
#    else
#      define SWIGEXPORT(a) __declspec(dllexport) a
#      define SWIGIMPORT(a) extern a
#    endif
#  else
#    if defined(__BORLANDC__)
#      define SWIGEXPORT(a) a _export
#      define SWIGIMPORT(a) a _export
#    else
#      define SWIGEXPORT(a) a
#      define SWIGIMPORT(a) a
#    endif
#  endif
#else
#  define SWIGEXPORT(a) a
#  define SWIGIMPORT(a) a
#endif

#ifdef SWIG_GLOBAL
#  define SWIGRUNTIME(a) SWIGEXPORT(a)
#else
#  define SWIGRUNTIME(a) static a
#endif

#ifdef __cplusplus
extern "C" {
#endif

typedef void *(*swig_converter_func)(void *);
typedef struct swig_type_info *(*swig_dycast_func)(void **);

typedef struct swig_type_info {
  const char             *name;
  swig_converter_func     converter;
  const char             *str;
  void                   *clientdata;
  swig_dycast_func        dcast;
  struct swig_type_info  *next;
  struct swig_type_info  *prev;
} swig_type_info;

#ifdef SWIG_NOINCLUDE

SWIGIMPORT(swig_type_info *) SWIG_TypeRegister(swig_type_info *);
SWIGIMPORT(swig_type_info *) SWIG_TypeCheck(char *c, swig_type_info *);
SWIGIMPORT(void *)           SWIG_TypeCast(swig_type_info *, void *);
SWIGIMPORT(swig_type_info *) SWIG_TypeDynamicCast(swig_type_info *, void **);
SWIGIMPORT(const char *)     SWIG_TypeName(const swig_type_info *);
SWIGIMPORT(swig_type_info *) SWIG_TypeQuery(const char *);
SWIGIMPORT(void)             SWIG_TypeClientData(swig_type_info *, void *);
SWIGIMPORT(char *)           SWIG_PackData(char *, void *, int);
SWIGIMPORT(char *)           SWIG_UnpackData(char *, void *, int);

#else

static swig_type_info *swig_type_list = 0;

/* Register a type mapping with the type-checking */
SWIGRUNTIME(swig_type_info *)
SWIG_TypeRegister(swig_type_info *ti) {
  swig_type_info *tc, *head, *ret, *next;
  /* Check to see if this type has already been registered */
  tc = swig_type_list;
  while (tc) {
    if (strcmp(tc->name, ti->name) == 0) {
      /* Already exists in the table.  Just add additional types to the list */
      if (tc->clientdata) ti->clientdata = tc->clientdata;
      head = tc;
      next = tc->next;
      goto l1;
    }
    tc = tc->prev;
  }
  head = ti;
  next = 0;

  /* Place in list */
  ti->prev = swig_type_list;
  swig_type_list = ti;

  /* Build linked lists */
  l1:
  ret = head;
  tc = ti + 1;
  /* Patch up the rest of the links */
  while (tc->name) {
    head->next = tc;
    tc->prev = head;
    head = tc;
    tc++;
  }
  if (next) next->prev = head;
  head->next = next;
  return ret;
}

/* Check the typename */
SWIGRUNTIME(swig_type_info *) 
SWIG_TypeCheck(char *c, swig_type_info *ty) {
  swig_type_info *s;
  if (!ty) return 0;        /* Void pointer */
  s = ty->next;             /* First element always just a name */
  do {
    if (strcmp(s->name,c) == 0) {
      if (s == ty->next) return s;
      /* Move s to the top of the linked list */
      s->prev->next = s->next;
      if (s->next) {
        s->next->prev = s->prev;
      }
      /* Insert s as second element in the list */
      s->next = ty->next;
      if (ty->next) ty->next->prev = s;
      ty->next = s;
      s->prev = ty;
      return s;
    }
    s = s->next;
  } while (s && (s != ty->next));
  return 0;
}

/* Cast a pointer up an inheritance hierarchy */
SWIGRUNTIME(void *) 
SWIG_TypeCast(swig_type_info *ty, void *ptr) {
  if ((!ty) || (!ty->converter)) return ptr;
  return (*ty->converter)(ptr);
}

/* Dynamic pointer casting. Down an inheritance hierarchy */
SWIGRUNTIME(swig_type_info *) 
SWIG_TypeDynamicCast(swig_type_info *ty, void **ptr) {
  swig_type_info *lastty = ty;
  if (!ty || !ty->dcast) return ty;
  while (ty && (ty->dcast)) {
    ty = (*ty->dcast)(ptr);
    if (ty) lastty = ty;
  }
  return lastty;
}

/* Return the name associated with this type */
SWIGRUNTIME(const char *)
SWIG_TypeName(const swig_type_info *ty) {
  return ty->name;
}

/* Search for a swig_type_info structure */
SWIGRUNTIME(swig_type_info *)
SWIG_TypeQuery(const char *name) {
  swig_type_info *ty = swig_type_list;
  while (ty) {
    if (ty->str && (strcmp(name,ty->str) == 0)) return ty;
    if (ty->name && (strcmp(name,ty->name) == 0)) return ty;
    ty = ty->prev;
  }
  return 0;
}

/* Set the clientdata field for a type */
SWIGRUNTIME(void)
SWIG_TypeClientData(swig_type_info *ti, void *clientdata) {
  swig_type_info *tc, *equiv;
  if (ti->clientdata == clientdata) return;
  ti->clientdata = clientdata;
  equiv = ti->next;
  while (equiv) {
    if (!equiv->converter) {
      tc = swig_type_list;
      while (tc) {
        if ((strcmp(tc->name, equiv->name) == 0))
          SWIG_TypeClientData(tc,clientdata);
        tc = tc->prev;
      }
    }
    equiv = equiv->next;
  }
}

/* Pack binary data into a string */
SWIGRUNTIME(char *)
SWIG_PackData(char *c, void *ptr, int sz) {
  static char hex[17] = "0123456789abcdef";
  int i;
  unsigned char *u = (unsigned char *) ptr;
  register unsigned char uu;
  for (i = 0; i < sz; i++,u++) {
    uu = *u;
    *(c++) = hex[(uu & 0xf0) >> 4];
    *(c++) = hex[uu & 0xf];
  }
  return c;
}

/* Unpack binary data from a string */
SWIGRUNTIME(char *)
SWIG_UnpackData(char *c, void *ptr, int sz) {
  register unsigned char uu = 0;
  register int d;
  unsigned char *u = (unsigned char *) ptr;
  int i;
  for (i = 0; i < sz; i++, u++) {
    d = *(c++);
    if ((d >= '0') && (d <= '9'))
      uu = ((d - '0') << 4);
    else if ((d >= 'a') && (d <= 'f'))
      uu = ((d - ('a'-10)) << 4);
    d = *(c++);
    if ((d >= '0') && (d <= '9'))
      uu |= (d - '0');
    else if ((d >= 'a') && (d <= 'f'))
      uu |= (d - ('a'-10));
    *u = uu;
  }
  return c;
}

#endif

#ifdef __cplusplus
}
#endif

/***********************************************************************
 * python.swg
 *
 *     This file contains the runtime support for Python modules
 *     and includes code for managing global variables and pointer
 *     type checking.
 *
 * Author : David Beazley (beazley@cs.uchicago.edu)
 ************************************************************************/

#include "Python.h"

#ifdef __cplusplus
extern "C" {
#endif

#define SWIG_PY_INT     1
#define SWIG_PY_FLOAT   2
#define SWIG_PY_STRING  3
#define SWIG_PY_POINTER 4
#define SWIG_PY_BINARY  5

/* Flags for pointer conversion */

#define SWIG_POINTER_EXCEPTION     0x1
#define SWIG_POINTER_DISOWN        0x2

/* Exception handling in wrappers */
#define SWIG_fail   goto fail

/* Constant information structure */
typedef struct swig_const_info {
    int type;
    char *name;
    long lvalue;
    double dvalue;
    void   *pvalue;
    swig_type_info **ptype;
} swig_const_info;

/* Common SWIG API */
#define SWIG_ConvertPtr(obj, pp, type, flags) \
  SWIG_Python_ConvertPtr(obj, pp, type, flags)
#define SWIG_NewPointerObj(p, type, flags) \
  SWIG_Python_NewPointerObj(p, type, flags)
#define SWIG_MustGetPtr(p, type, argnum, flags) \
  SWIG_Python_MustGetPtr(p, type, argnum, flags)

/* Python-specific SWIG API */
#define SWIG_newvarlink() \
  SWIG_Python_newvarlink()
#define SWIG_addvarlink(p, name, get_attr, set_attr) \
  SWIG_Python_addvarlink(p, name, get_attr, set_attr)
#define SWIG_ConvertPacked(obj, ptr, sz, ty, flags) \
  SWIG_Python_ConvertPacked(obj, ptr, sz, ty, flags)
#define SWIG_NewPackedObj(ptr, sz, type) \
  SWIG_Python_NewPackedObj(ptr, sz, type)
#define SWIG_InstallConstants(d, constants) \
  SWIG_Python_InstallConstants(d, constants)

#ifdef SWIG_NOINCLUDE

SWIGIMPORT(int)               SWIG_Python_ConvertPtr(PyObject *, void **, swig_type_info *, int);
SWIGIMPORT(PyObject *)        SWIG_Python_NewPointerObj(void *, swig_type_info *,int own);
SWIGIMPORT(void *)            SWIG_Python_MustGetPtr(PyObject *, swig_type_info *, int, int);
SWIGIMPORT(PyObject *)        SWIG_Python_newvarlink(void);
SWIGIMPORT(void)              SWIG_Python_addvarlink(PyObject *, char *, PyObject *(*)(void), int (*)(PyObject *));
SWIGIMPORT(int)               SWIG_Python_ConvertPacked(PyObject *, void *, int sz, swig_type_info *, int);
SWIGIMPORT(PyObject *)        SWIG_Python_NewPackedObj(void *, int sz, swig_type_info *);
SWIGIMPORT(void)              SWIG_Python_InstallConstants(PyObject *d, swig_const_info constants[]);

#else

/* -----------------------------------------------------------------------------
 * global variable support code.
 * ----------------------------------------------------------------------------- */

typedef struct swig_globalvar {   
  char       *name;                  /* Name of global variable */
  PyObject *(*get_attr)(void);       /* Return the current value */
  int       (*set_attr)(PyObject *); /* Set the value */
  struct swig_globalvar *next;
} swig_globalvar;

typedef struct swig_varlinkobject {
  PyObject_HEAD
  swig_globalvar *vars;
} swig_varlinkobject;

static PyObject *
swig_varlink_repr(swig_varlinkobject *v) {
  v = v;
  return PyString_FromString("<Global variables>");
}

static int
swig_varlink_print(swig_varlinkobject *v, FILE *fp, int flags) {
  swig_globalvar  *var;
  flags = flags;
  fprintf(fp,"Global variables { ");
  for (var = v->vars; var; var=var->next) {
    fprintf(fp,"%s", var->name);
    if (var->next) fprintf(fp,", ");
  }
  fprintf(fp," }\n");
  return 0;
}

static PyObject *
swig_varlink_getattr(swig_varlinkobject *v, char *n) {
  swig_globalvar *var = v->vars;
  while (var) {
    if (strcmp(var->name,n) == 0) {
      return (*var->get_attr)();
    }
    var = var->next;
  }
  PyErr_SetString(PyExc_NameError,"Unknown C global variable");
  return NULL;
}

static int
swig_varlink_setattr(swig_varlinkobject *v, char *n, PyObject *p) {
  swig_globalvar *var = v->vars;
  while (var) {
    if (strcmp(var->name,n) == 0) {
      return (*var->set_attr)(p);
    }
    var = var->next;
  }
  PyErr_SetString(PyExc_NameError,"Unknown C global variable");
  return 1;
}

statichere PyTypeObject varlinktype = {
  PyObject_HEAD_INIT(0)              
  0,
  (char *)"swigvarlink",              /* Type name    */
  sizeof(swig_varlinkobject),         /* Basic size   */
  0,                                  /* Itemsize     */
  0,                                  /* Deallocator  */ 
  (printfunc) swig_varlink_print,     /* Print        */
  (getattrfunc) swig_varlink_getattr, /* get attr     */
  (setattrfunc) swig_varlink_setattr, /* Set attr     */
  0,                                  /* tp_compare   */
  (reprfunc) swig_varlink_repr,       /* tp_repr      */    
  0,                                  /* tp_as_number */
  0,                                  /* tp_as_mapping*/
  0,                                  /* tp_hash      */
};

/* Create a variable linking object for use later */
SWIGRUNTIME(PyObject *)
SWIG_Python_newvarlink(void) {
  swig_varlinkobject *result = 0;
  result = PyMem_NEW(swig_varlinkobject,1);
  varlinktype.ob_type = &PyType_Type;    /* Patch varlinktype into a PyType */
  result->ob_type = &varlinktype;
  result->vars = 0;
  result->ob_refcnt = 0;
  Py_XINCREF((PyObject *) result);
  return ((PyObject*) result);
}

SWIGRUNTIME(void)
SWIG_Python_addvarlink(PyObject *p, char *name, PyObject *(*get_attr)(void), int (*set_attr)(PyObject *p)) {
  swig_varlinkobject *v;
  swig_globalvar *gv;
  v= (swig_varlinkobject *) p;
  gv = (swig_globalvar *) malloc(sizeof(swig_globalvar));
  gv->name = (char *) malloc(strlen(name)+1);
  strcpy(gv->name,name);
  gv->get_attr = get_attr;
  gv->set_attr = set_attr;
  gv->next = v->vars;
  v->vars = gv;
}

/* Convert a pointer value */
SWIGRUNTIME(int)
SWIG_Python_ConvertPtr(PyObject *obj, void **ptr, swig_type_info *ty, int flags) {
  swig_type_info *tc;
  char  *c = 0;
  static PyObject *SWIG_this = 0;
  int    newref = 0;
  PyObject  *pyobj = 0;

  if (!obj) return 0;
  if (obj == Py_None) {
    *ptr = 0;
    return 0;
  }
#ifdef SWIG_COBJECT_TYPES
  if (!(PyCObject_Check(obj))) {
    if (!SWIG_this)
      SWIG_this = PyString_FromString("this");
    pyobj = obj;
    obj = PyObject_GetAttr(obj,SWIG_this);
    newref = 1;
    if (!obj) goto type_error;
    if (!PyCObject_Check(obj)) {
      Py_DECREF(obj);
      goto type_error;
    }
  }  
  *ptr = PyCObject_AsVoidPtr(obj);
  c = (char *) PyCObject_GetDesc(obj);
  if (newref) Py_DECREF(obj);
  goto cobject;
#else
  if (!(PyString_Check(obj))) {
    if (!SWIG_this)
      SWIG_this = PyString_FromString("this");
    pyobj = obj;
    obj = PyObject_GetAttr(obj,SWIG_this);
    newref = 1;
    if (!obj) goto type_error;
    if (!PyString_Check(obj)) {
      Py_DECREF(obj);
      goto type_error;
    }
  } 
  c = PyString_AsString(obj);
  /* Pointer values must start with leading underscore */
  if (*c != '_') {
    *ptr = (void *) 0;
    if (strcmp(c,"NULL") == 0) {
      if (newref) { Py_DECREF(obj); }
      return 0;
    } else {
      if (newref) { Py_DECREF(obj); }
      goto type_error;
    }
  }
  c++;
  c = SWIG_UnpackData(c,ptr,sizeof(void *));
  if (newref) { Py_DECREF(obj); }
#endif

#ifdef SWIG_COBJECT_TYPES
cobject:
#endif

  if (ty) {
    tc = SWIG_TypeCheck(c,ty);
    if (!tc) goto type_error;
    *ptr = SWIG_TypeCast(tc,(void*) *ptr);
  }

  if ((pyobj) && (flags & SWIG_POINTER_DISOWN)) {
    PyObject *zero = PyInt_FromLong(0);
    PyObject_SetAttrString(pyobj,(char*)"thisown",zero);
    Py_DECREF(zero);
  }
  return 0;

type_error:
  if (flags & SWIG_POINTER_EXCEPTION) {
    if (ty && c) {
      char *temp = (char *) malloc(64+strlen(ty->name)+strlen(c));
      sprintf(temp,"Type error. Got %s, expected %s", c, ty->name);
      PyErr_SetString(PyExc_TypeError, temp);
      free((char *) temp);
    } else {
      PyErr_SetString(PyExc_TypeError,"Expected a pointer");
    }
  }
  return -1;
}

/* Convert a pointer value, signal an exception on a type mismatch */
SWIGRUNTIME(void *)
SWIG_Python_MustGetPtr(PyObject *obj, swig_type_info *ty, int argnum, int flags) {
  void *result;
  SWIG_Python_ConvertPtr(obj, &result, ty, flags | SWIG_POINTER_EXCEPTION);
  return result;
}

/* Convert a packed value value */
SWIGRUNTIME(int)
SWIG_Python_ConvertPacked(PyObject *obj, void *ptr, int sz, swig_type_info *ty, int flags) {
  swig_type_info *tc;
  char  *c = 0;

  if ((!obj) || (!PyString_Check(obj))) goto type_error;
  c = PyString_AsString(obj);
  /* Pointer values must start with leading underscore */
  if (*c != '_') goto type_error;
  c++;
  c = SWIG_UnpackData(c,ptr,sz);
  if (ty) {
    tc = SWIG_TypeCheck(c,ty);
    if (!tc) goto type_error;
  }
  return 0;

type_error:

  if (flags) {
    if (ty && c) {
      char *temp = (char *) malloc(64+strlen(ty->name)+strlen(c));
      sprintf(temp,"Type error. Got %s, expected %s", c, ty->name);
      PyErr_SetString(PyExc_TypeError, temp);
      free((char *) temp);
    } else {
      PyErr_SetString(PyExc_TypeError,"Expected a pointer");
    }
  }
  return -1;
}

/* Create a new pointer object */
SWIGRUNTIME(PyObject *)
SWIG_Python_NewPointerObj(void *ptr, swig_type_info *type, int own) {
  PyObject *robj;
  if (!ptr) {
    Py_INCREF(Py_None);
    return Py_None;
  }
#ifdef SWIG_COBJECT_TYPES
  robj = PyCObject_FromVoidPtrAndDesc((void *) ptr, (char *) type->name, NULL);
#else
  {
    char result[1024];
    char *r = result;
    *(r++) = '_';
    r = SWIG_PackData(r,&ptr,sizeof(void *));
    strcpy(r,type->name);
    robj = PyString_FromString(result);
  }
#endif
  if (!robj || (robj == Py_None)) return robj;
  if (type->clientdata) {
    PyObject *inst;
    PyObject *args = Py_BuildValue((char*)"(O)", robj);
    Py_DECREF(robj);
    inst = PyObject_CallObject((PyObject *) type->clientdata, args);
    Py_DECREF(args);
    if (inst) {
      if (own) {
        PyObject *n = PyInt_FromLong(1);
        PyObject_SetAttrString(inst,(char*)"thisown",n);
        Py_DECREF(n);
      }
      robj = inst;
    }
  }
  return robj;
}

SWIGRUNTIME(PyObject *)
SWIG_Python_NewPackedObj(void *ptr, int sz, swig_type_info *type) {
  char result[1024];
  char *r = result;
  if ((2*sz + 1 + strlen(type->name)) > 1000) return 0;
  *(r++) = '_';
  r = SWIG_PackData(r,ptr,sz);
  strcpy(r,type->name);
  return PyString_FromString(result);
}

/* Install Constants */
SWIGRUNTIME(void)
SWIG_Python_InstallConstants(PyObject *d, swig_const_info constants[]) {
  int i;
  PyObject *obj;
  for (i = 0; constants[i].type; i++) {
    switch(constants[i].type) {
    case SWIG_PY_INT:
      obj = PyInt_FromLong(constants[i].lvalue);
      break;
    case SWIG_PY_FLOAT:
      obj = PyFloat_FromDouble(constants[i].dvalue);
      break;
    case SWIG_PY_STRING:
      obj = PyString_FromString((char *) constants[i].pvalue);
      break;
    case SWIG_PY_POINTER:
      obj = SWIG_NewPointerObj(constants[i].pvalue, *(constants[i]).ptype,0);
      break;
    case SWIG_PY_BINARY:
      obj = SWIG_NewPackedObj(constants[i].pvalue, constants[i].lvalue, *(constants[i].ptype));
      break;
    default:
      obj = 0;
      break;
    }
    if (obj) {
      PyDict_SetItemString(d,constants[i].name,obj);
      Py_DECREF(obj);
    }
  }
}

#endif

/* Contract support */

#define SWIG_contract_assert(expr, msg) if (!(expr)) { PyErr_SetString(PyExc_RuntimeError, (char *) msg ); goto fail; } else

#ifdef __cplusplus
}
#endif


/* -------- TYPES TABLE (BEGIN) -------- */

#define  SWIGTYPE_p_p_svm_node swig_types[0] 
#define  SWIGTYPE_p_svm_node swig_types[1] 
#define  SWIGTYPE_p_svm_parameter swig_types[2] 
#define  SWIGTYPE_p_double swig_types[3] 
#define  SWIGTYPE_p_svm_model swig_types[4] 
#define  SWIGTYPE_p_int swig_types[5] 
#define  SWIGTYPE_p_svm_problem swig_types[6] 
static swig_type_info *swig_types[8];

/* -------- TYPES TABLE (END) -------- */

#define SWIG_init    initsvmc

#define SWIG_name    "svmc"

#include "svm.h"


static int *new_int(int nelements) { 
  return (int *) calloc(nelements,sizeof(int)); 
}

static void delete_int(int *ary) { 
  free(ary); 
}

static int int_getitem(int *ary, int index) {
    return ary[index];
}
static void int_setitem(int *ary, int index, int value) {
    ary[index] = value;
}


static double *new_double(int nelements) { 
  return (double *) calloc(nelements,sizeof(double)); 
}

static void delete_double(double *ary) { 
  free(ary); 
}

static double double_getitem(double *ary, int index) {
    return ary[index];
}
static void double_setitem(double *ary, int index, double value) {
    ary[index] = value;
}


struct svm_node *svm_node_array(int size)
{
	return (struct svm_node *)malloc(sizeof(struct svm_node)*size);
}

void svm_node_array_set(struct svm_node *array, int i, int index, double value)
{
	array[i].index = index;
	array[i].value = value;
}

void svm_node_array_destroy(struct svm_node *array)
{
	free(array);
}

struct svm_node **svm_node_matrix(int size)
{
	return (struct svm_node **)malloc(sizeof(struct svm_node *)*size);	
}

void svm_node_matrix_set(struct svm_node **matrix, int i, struct svm_node* array)
{
	matrix[i] = array;
}

void svm_node_matrix_destroy(struct svm_node **matrix)
{
	free(matrix);
}


#ifdef __cplusplus
extern "C" {
#endif
static PyObject *_wrap_svm_parameter_svm_type_set(PyObject *self, PyObject *args) {
    PyObject *resultobj;
    struct svm_parameter *arg1 = (struct svm_parameter *) 0 ;
    int arg2 ;
    PyObject * obj0 = 0 ;
    
    if(!PyArg_ParseTuple(args,(char *)"Oi:svm_parameter_svm_type_set",&obj0,&arg2)) goto fail;
    if ((SWIG_ConvertPtr(obj0,(void **) &arg1, SWIGTYPE_p_svm_parameter,SWIG_POINTER_EXCEPTION | 0 )) == -1) SWIG_fail;
    if (arg1) (arg1)->svm_type = arg2;
    
    Py_INCREF(Py_None); resultobj = Py_None;
    return resultobj;
    fail:
    return NULL;
}


static PyObject *_wrap_svm_parameter_svm_type_get(PyObject *self, PyObject *args) {
    PyObject *resultobj;
    struct svm_parameter *arg1 = (struct svm_parameter *) 0 ;
    int result;
    PyObject * obj0 = 0 ;
    
    if(!PyArg_ParseTuple(args,(char *)"O:svm_parameter_svm_type_get",&obj0)) goto fail;
    if ((SWIG_ConvertPtr(obj0,(void **) &arg1, SWIGTYPE_p_svm_parameter,SWIG_POINTER_EXCEPTION | 0 )) == -1) SWIG_fail;
    result = (int) ((arg1)->svm_type);
    
    resultobj = PyInt_FromLong((long)result);
    return resultobj;
    fail:
    return NULL;
}


static PyObject *_wrap_svm_parameter_kernel_type_set(PyObject *self, PyObject *args) {
    PyObject *resultobj;
    struct svm_parameter *arg1 = (struct svm_parameter *) 0 ;
    int arg2 ;
    PyObject * obj0 = 0 ;
    
    if(!PyArg_ParseTuple(args,(char *)"Oi:svm_parameter_kernel_type_set",&obj0,&arg2)) goto fail;
    if ((SWIG_ConvertPtr(obj0,(void **) &arg1, SWIGTYPE_p_svm_parameter,SWIG_POINTER_EXCEPTION | 0 )) == -1) SWIG_fail;
    if (arg1) (arg1)->kernel_type = arg2;
    
    Py_INCREF(Py_None); resultobj = Py_None;
    return resultobj;
    fail:
    return NULL;
}


static PyObject *_wrap_svm_parameter_kernel_type_get(PyObject *self, PyObject *args) {
    PyObject *resultobj;
    struct svm_parameter *arg1 = (struct svm_parameter *) 0 ;
    int result;
    PyObject * obj0 = 0 ;
    
    if(!PyArg_ParseTuple(args,(char *)"O:svm_parameter_kernel_type_get",&obj0)) goto fail;
    if ((SWIG_ConvertPtr(obj0,(void **) &arg1, SWIGTYPE_p_svm_parameter,SWIG_POINTER_EXCEPTION | 0 )) == -1) SWIG_fail;
    result = (int) ((arg1)->kernel_type);
    
    resultobj = PyInt_FromLong((long)result);
    return resultobj;
    fail:
    return NULL;
}


static PyObject *_wrap_svm_parameter_degree_set(PyObject *self, PyObject *args) {
    PyObject *resultobj;
    struct svm_parameter *arg1 = (struct svm_parameter *) 0 ;
    double arg2 ;
    PyObject * obj0 = 0 ;
    
    if(!PyArg_ParseTuple(args,(char *)"Od:svm_parameter_degree_set",&obj0,&arg2)) goto fail;
    if ((SWIG_ConvertPtr(obj0,(void **) &arg1, SWIGTYPE_p_svm_parameter,SWIG_POINTER_EXCEPTION | 0 )) == -1) SWIG_fail;
    if (arg1) (arg1)->degree = arg2;
    
    Py_INCREF(Py_None); resultobj = Py_None;
    return resultobj;
    fail:
    return NULL;
}


static PyObject *_wrap_svm_parameter_degree_get(PyObject *self, PyObject *args) {
    PyObject *resultobj;
    struct svm_parameter *arg1 = (struct svm_parameter *) 0 ;
    double result;
    PyObject * obj0 = 0 ;
    
    if(!PyArg_ParseTuple(args,(char *)"O:svm_parameter_degree_get",&obj0)) goto fail;
    if ((SWIG_ConvertPtr(obj0,(void **) &arg1, SWIGTYPE_p_svm_parameter,SWIG_POINTER_EXCEPTION | 0 )) == -1) SWIG_fail;
    result = (double) ((arg1)->degree);
    
    resultobj = PyFloat_FromDouble(result);
    return resultobj;
    fail:
    return NULL;
}


static PyObject *_wrap_svm_parameter_gamma_set(PyObject *self, PyObject *args) {
    PyObject *resultobj;
    struct svm_parameter *arg1 = (struct svm_parameter *) 0 ;
    double arg2 ;
    PyObject * obj0 = 0 ;
    
    if(!PyArg_ParseTuple(args,(char *)"Od:svm_parameter_gamma_set",&obj0,&arg2)) goto fail;
    if ((SWIG_ConvertPtr(obj0,(void **) &arg1, SWIGTYPE_p_svm_parameter,SWIG_POINTER_EXCEPTION | 0 )) == -1) SWIG_fail;
    if (arg1) (arg1)->gamma = arg2;
    
    Py_INCREF(Py_None); resultobj = Py_None;
    return resultobj;
    fail:
    return NULL;
}


static PyObject *_wrap_svm_parameter_gamma_get(PyObject *self, PyObject *args) {
    PyObject *resultobj;
    struct svm_parameter *arg1 = (struct svm_parameter *) 0 ;
    double result;
    PyObject * obj0 = 0 ;
    
    if(!PyArg_ParseTuple(args,(char *)"O:svm_parameter_gamma_get",&obj0)) goto fail;
    if ((SWIG_ConvertPtr(obj0,(void **) &arg1, SWIGTYPE_p_svm_parameter,SWIG_POINTER_EXCEPTION | 0 )) == -1) SWIG_fail;
    result = (double) ((arg1)->gamma);
    
    resultobj = PyFloat_FromDouble(result);
    return resultobj;
    fail:
    return NULL;
}


static PyObject *_wrap_svm_parameter_coef0_set(PyObject *self, PyObject *args) {
    PyObject *resultobj;
    struct svm_parameter *arg1 = (struct svm_parameter *) 0 ;
    double arg2 ;
    PyObject * obj0 = 0 ;
    
    if(!PyArg_ParseTuple(args,(char *)"Od:svm_parameter_coef0_set",&obj0,&arg2)) goto fail;
    if ((SWIG_ConvertPtr(obj0,(void **) &arg1, SWIGTYPE_p_svm_parameter,SWIG_POINTER_EXCEPTION | 0 )) == -1) SWIG_fail;
    if (arg1) (arg1)->coef0 = arg2;
    
    Py_INCREF(Py_None); resultobj = Py_None;
    return resultobj;
    fail:
    return NULL;
}


static PyObject *_wrap_svm_parameter_coef0_get(PyObject *self, PyObject *args) {
    PyObject *resultobj;
    struct svm_parameter *arg1 = (struct svm_parameter *) 0 ;
    double result;
    PyObject * obj0 = 0 ;
    
    if(!PyArg_ParseTuple(args,(char *)"O:svm_parameter_coef0_get",&obj0)) goto fail;
    if ((SWIG_ConvertPtr(obj0,(void **) &arg1, SWIGTYPE_p_svm_parameter,SWIG_POINTER_EXCEPTION | 0 )) == -1) SWIG_fail;
    result = (double) ((arg1)->coef0);
    
    resultobj = PyFloat_FromDouble(result);
    return resultobj;
    fail:
    return NULL;
}


static PyObject *_wrap_svm_parameter_cache_size_set(PyObject *self, PyObject *args) {
    PyObject *resultobj;
    struct svm_parameter *arg1 = (struct svm_parameter *) 0 ;
    double arg2 ;
    PyObject * obj0 = 0 ;
    
    if(!PyArg_ParseTuple(args,(char *)"Od:svm_parameter_cache_size_set",&obj0,&arg2)) goto fail;
    if ((SWIG_ConvertPtr(obj0,(void **) &arg1, SWIGTYPE_p_svm_parameter,SWIG_POINTER_EXCEPTION | 0 )) == -1) SWIG_fail;
    if (arg1) (arg1)->cache_size = arg2;
    
    Py_INCREF(Py_None); resultobj = Py_None;
    return resultobj;
    fail:
    return NULL;
}


static PyObject *_wrap_svm_parameter_cache_size_get(PyObject *self, PyObject *args) {
    PyObject *resultobj;
    struct svm_parameter *arg1 = (struct svm_parameter *) 0 ;
    double result;
    PyObject * obj0 = 0 ;
    
    if(!PyArg_ParseTuple(args,(char *)"O:svm_parameter_cache_size_get",&obj0)) goto fail;
    if ((SWIG_ConvertPtr(obj0,(void **) &arg1, SWIGTYPE_p_svm_parameter,SWIG_POINTER_EXCEPTION | 0 )) == -1) SWIG_fail;
    result = (double) ((arg1)->cache_size);
    
    resultobj = PyFloat_FromDouble(result);
    return resultobj;
    fail:
    return NULL;
}


static PyObject *_wrap_svm_parameter_eps_set(PyObject *self, PyObject *args) {
    PyObject *resultobj;
    struct svm_parameter *arg1 = (struct svm_parameter *) 0 ;
    double arg2 ;
    PyObject * obj0 = 0 ;
    
    if(!PyArg_ParseTuple(args,(char *)"Od:svm_parameter_eps_set",&obj0,&arg2)) goto fail;
    if ((SWIG_ConvertPtr(obj0,(void **) &arg1, SWIGTYPE_p_svm_parameter,SWIG_POINTER_EXCEPTION | 0 )) == -1) SWIG_fail;
    if (arg1) (arg1)->eps = arg2;
    
    Py_INCREF(Py_None); resultobj = Py_None;
    return resultobj;
    fail:
    return NULL;
}


static PyObject *_wrap_svm_parameter_eps_get(PyObject *self, PyObject *args) {
    PyObject *resultobj;
    struct svm_parameter *arg1 = (struct svm_parameter *) 0 ;
    double result;
    PyObject * obj0 = 0 ;
    
    if(!PyArg_ParseTuple(args,(char *)"O:svm_parameter_eps_get",&obj0)) goto fail;
    if ((SWIG_ConvertPtr(obj0,(void **) &arg1, SWIGTYPE_p_svm_parameter,SWIG_POINTER_EXCEPTION | 0 )) == -1) SWIG_fail;
    result = (double) ((arg1)->eps);
    
    resultobj = PyFloat_FromDouble(result);
    return resultobj;
    fail:
    return NULL;
}


static PyObject *_wrap_svm_parameter_C_set(PyObject *self, PyObject *args) {
    PyObject *resultobj;
    struct svm_parameter *arg1 = (struct svm_parameter *) 0 ;
    double arg2 ;
    PyObject * obj0 = 0 ;
    
    if(!PyArg_ParseTuple(args,(char *)"Od:svm_parameter_C_set",&obj0,&arg2)) goto fail;
    if ((SWIG_ConvertPtr(obj0,(void **) &arg1, SWIGTYPE_p_svm_parameter,SWIG_POINTER_EXCEPTION | 0 )) == -1) SWIG_fail;
    if (arg1) (arg1)->C = arg2;
    
    Py_INCREF(Py_None); resultobj = Py_None;
    return resultobj;
    fail:
    return NULL;
}


static PyObject *_wrap_svm_parameter_C_get(PyObject *self, PyObject *args) {
    PyObject *resultobj;
    struct svm_parameter *arg1 = (struct svm_parameter *) 0 ;
    double result;
    PyObject * obj0 = 0 ;
    
    if(!PyArg_ParseTuple(args,(char *)"O:svm_parameter_C_get",&obj0)) goto fail;
    if ((SWIG_ConvertPtr(obj0,(void **) &arg1, SWIGTYPE_p_svm_parameter,SWIG_POINTER_EXCEPTION | 0 )) == -1) SWIG_fail;
    result = (double) ((arg1)->C);
    
    resultobj = PyFloat_FromDouble(result);
    return resultobj;
    fail:
    return NULL;
}


static PyObject *_wrap_svm_parameter_nr_weight_set(PyObject *self, PyObject *args) {
    PyObject *resultobj;
    struct svm_parameter *arg1 = (struct svm_parameter *) 0 ;
    int arg2 ;
    PyObject * obj0 = 0 ;
    
    if(!PyArg_ParseTuple(args,(char *)"Oi:svm_parameter_nr_weight_set",&obj0,&arg2)) goto fail;
    if ((SWIG_ConvertPtr(obj0,(void **) &arg1, SWIGTYPE_p_svm_parameter,SWIG_POINTER_EXCEPTION | 0 )) == -1) SWIG_fail;
    if (arg1) (arg1)->nr_weight = arg2;
    
    Py_INCREF(Py_None); resultobj = Py_None;
    return resultobj;
    fail:
    return NULL;
}


static PyObject *_wrap_svm_parameter_nr_weight_get(PyObject *self, PyObject *args) {
    PyObject *resultobj;
    struct svm_parameter *arg1 = (struct svm_parameter *) 0 ;
    int result;
    PyObject * obj0 = 0 ;
    
    if(!PyArg_ParseTuple(args,(char *)"O:svm_parameter_nr_weight_get",&obj0)) goto fail;
    if ((SWIG_ConvertPtr(obj0,(void **) &arg1, SWIGTYPE_p_svm_parameter,SWIG_POINTER_EXCEPTION | 0 )) == -1) SWIG_fail;
    result = (int) ((arg1)->nr_weight);
    
    resultobj = PyInt_FromLong((long)result);
    return resultobj;
    fail:
    return NULL;
}


static PyObject *_wrap_svm_parameter_weight_label_set(PyObject *self, PyObject *args) {
    PyObject *resultobj;
    struct svm_parameter *arg1 = (struct svm_parameter *) 0 ;
    int *arg2 = (int *) 0 ;
    PyObject * obj0 = 0 ;
    PyObject * obj1 = 0 ;
    
    if(!PyArg_ParseTuple(args,(char *)"OO:svm_parameter_weight_label_set",&obj0,&obj1)) goto fail;
    if ((SWIG_ConvertPtr(obj0,(void **) &arg1, SWIGTYPE_p_svm_parameter,SWIG_POINTER_EXCEPTION | 0 )) == -1) SWIG_fail;
    if ((SWIG_ConvertPtr(obj1,(void **) &arg2, SWIGTYPE_p_int,SWIG_POINTER_EXCEPTION | SWIG_POINTER_DISOWN )) == -1) SWIG_fail;
    if (arg1) (arg1)->weight_label = arg2;
    
    Py_INCREF(Py_None); resultobj = Py_None;
    return resultobj;
    fail:
    return NULL;
}


static PyObject *_wrap_svm_parameter_weight_label_get(PyObject *self, PyObject *args) {
    PyObject *resultobj;
    struct svm_parameter *arg1 = (struct svm_parameter *) 0 ;
    int *result;
    PyObject * obj0 = 0 ;
    
    if(!PyArg_ParseTuple(args,(char *)"O:svm_parameter_weight_label_get",&obj0)) goto fail;
    if ((SWIG_ConvertPtr(obj0,(void **) &arg1, SWIGTYPE_p_svm_parameter,SWIG_POINTER_EXCEPTION | 0 )) == -1) SWIG_fail;
    result = (int *) ((arg1)->weight_label);
    
    resultobj = SWIG_NewPointerObj((void *) result, SWIGTYPE_p_int, 0);
    return resultobj;
    fail:
    return NULL;
}


static PyObject *_wrap_svm_parameter_weight_set(PyObject *self, PyObject *args) {
    PyObject *resultobj;
    struct svm_parameter *arg1 = (struct svm_parameter *) 0 ;
    double *arg2 = (double *) 0 ;
    PyObject * obj0 = 0 ;
    PyObject * obj1 = 0 ;
    
    if(!PyArg_ParseTuple(args,(char *)"OO:svm_parameter_weight_set",&obj0,&obj1)) goto fail;
    if ((SWIG_ConvertPtr(obj0,(void **) &arg1, SWIGTYPE_p_svm_parameter,SWIG_POINTER_EXCEPTION | 0 )) == -1) SWIG_fail;
    if ((SWIG_ConvertPtr(obj1,(void **) &arg2, SWIGTYPE_p_double,SWIG_POINTER_EXCEPTION | SWIG_POINTER_DISOWN )) == -1) SWIG_fail;
    if (arg1) (arg1)->weight = arg2;
    
    Py_INCREF(Py_None); resultobj = Py_None;
    return resultobj;
    fail:
    return NULL;
}


static PyObject *_wrap_svm_parameter_weight_get(PyObject *self, PyObject *args) {
    PyObject *resultobj;
    struct svm_parameter *arg1 = (struct svm_parameter *) 0 ;
    double *result;
    PyObject * obj0 = 0 ;
    
    if(!PyArg_ParseTuple(args,(char *)"O:svm_parameter_weight_get",&obj0)) goto fail;
    if ((SWIG_ConvertPtr(obj0,(void **) &arg1, SWIGTYPE_p_svm_parameter,SWIG_POINTER_EXCEPTION | 0 )) == -1) SWIG_fail;
    result = (double *) ((arg1)->weight);
    
    resultobj = SWIG_NewPointerObj((void *) result, SWIGTYPE_p_double, 0);
    return resultobj;
    fail:
    return NULL;
}


static PyObject *_wrap_svm_parameter_nu_set(PyObject *self, PyObject *args) {
    PyObject *resultobj;
    struct svm_parameter *arg1 = (struct svm_parameter *) 0 ;
    double arg2 ;
    PyObject * obj0 = 0 ;
    
    if(!PyArg_ParseTuple(args,(char *)"Od:svm_parameter_nu_set",&obj0,&arg2)) goto fail;
    if ((SWIG_ConvertPtr(obj0,(void **) &arg1, SWIGTYPE_p_svm_parameter,SWIG_POINTER_EXCEPTION | 0 )) == -1) SWIG_fail;
    if (arg1) (arg1)->nu = arg2;
    
    Py_INCREF(Py_None); resultobj = Py_None;
    return resultobj;
    fail:
    return NULL;
}


static PyObject *_wrap_svm_parameter_nu_get(PyObject *self, PyObject *args) {
    PyObject *resultobj;
    struct svm_parameter *arg1 = (struct svm_parameter *) 0 ;
    double result;
    PyObject * obj0 = 0 ;
    
    if(!PyArg_ParseTuple(args,(char *)"O:svm_parameter_nu_get",&obj0)) goto fail;
    if ((SWIG_ConvertPtr(obj0,(void **) &arg1, SWIGTYPE_p_svm_parameter,SWIG_POINTER_EXCEPTION | 0 )) == -1) SWIG_fail;
    result = (double) ((arg1)->nu);
    
    resultobj = PyFloat_FromDouble(result);
    return resultobj;
    fail:
    return NULL;
}


static PyObject *_wrap_svm_parameter_p_set(PyObject *self, PyObject *args) {
    PyObject *resultobj;
    struct svm_parameter *arg1 = (struct svm_parameter *) 0 ;
    double arg2 ;
    PyObject * obj0 = 0 ;
    
    if(!PyArg_ParseTuple(args,(char *)"Od:svm_parameter_p_set",&obj0,&arg2)) goto fail;
    if ((SWIG_ConvertPtr(obj0,(void **) &arg1, SWIGTYPE_p_svm_parameter,SWIG_POINTER_EXCEPTION | 0 )) == -1) SWIG_fail;
    if (arg1) (arg1)->p = arg2;
    
    Py_INCREF(Py_None); resultobj = Py_None;
    return resultobj;
    fail:
    return NULL;
}


static PyObject *_wrap_svm_parameter_p_get(PyObject *self, PyObject *args) {
    PyObject *resultobj;
    struct svm_parameter *arg1 = (struct svm_parameter *) 0 ;
    double result;
    PyObject * obj0 = 0 ;
    
    if(!PyArg_ParseTuple(args,(char *)"O:svm_parameter_p_get",&obj0)) goto fail;
    if ((SWIG_ConvertPtr(obj0,(void **) &arg1, SWIGTYPE_p_svm_parameter,SWIG_POINTER_EXCEPTION | 0 )) == -1) SWIG_fail;
    result = (double) ((arg1)->p);
    
    resultobj = PyFloat_FromDouble(result);
    return resultobj;
    fail:
    return NULL;
}


static PyObject *_wrap_svm_parameter_shrinking_set(PyObject *self, PyObject *args) {
    PyObject *resultobj;
    struct svm_parameter *arg1 = (struct svm_parameter *) 0 ;
    int arg2 ;
    PyObject * obj0 = 0 ;
    
    if(!PyArg_ParseTuple(args,(char *)"Oi:svm_parameter_shrinking_set",&obj0,&arg2)) goto fail;
    if ((SWIG_ConvertPtr(obj0,(void **) &arg1, SWIGTYPE_p_svm_parameter,SWIG_POINTER_EXCEPTION | 0 )) == -1) SWIG_fail;
    if (arg1) (arg1)->shrinking = arg2;
    
    Py_INCREF(Py_None); resultobj = Py_None;
    return resultobj;
    fail:
    return NULL;
}


static PyObject *_wrap_svm_parameter_shrinking_get(PyObject *self, PyObject *args) {
    PyObject *resultobj;
    struct svm_parameter *arg1 = (struct svm_parameter *) 0 ;
    int result;
    PyObject * obj0 = 0 ;
    
    if(!PyArg_ParseTuple(args,(char *)"O:svm_parameter_shrinking_get",&obj0)) goto fail;
    if ((SWIG_ConvertPtr(obj0,(void **) &arg1, SWIGTYPE_p_svm_parameter,SWIG_POINTER_EXCEPTION | 0 )) == -1) SWIG_fail;
    result = (int) ((arg1)->shrinking);
    
    resultobj = PyInt_FromLong((long)result);
    return resultobj;
    fail:
    return NULL;
}


static PyObject *_wrap_svm_parameter_probability_set(PyObject *self, PyObject *args) {
    PyObject *resultobj;
    struct svm_parameter *arg1 = (struct svm_parameter *) 0 ;
    int arg2 ;
    PyObject * obj0 = 0 ;
    
    if(!PyArg_ParseTuple(args,(char *)"Oi:svm_parameter_probability_set",&obj0,&arg2)) goto fail;
    if ((SWIG_ConvertPtr(obj0,(void **) &arg1, SWIGTYPE_p_svm_parameter,SWIG_POINTER_EXCEPTION | 0 )) == -1) SWIG_fail;
    if (arg1) (arg1)->probability = arg2;
    
    Py_INCREF(Py_None); resultobj = Py_None;
    return resultobj;
    fail:
    return NULL;
}


static PyObject *_wrap_svm_parameter_probability_get(PyObject *self, PyObject *args) {
    PyObject *resultobj;
    struct svm_parameter *arg1 = (struct svm_parameter *) 0 ;
    int result;
    PyObject * obj0 = 0 ;
    
    if(!PyArg_ParseTuple(args,(char *)"O:svm_parameter_probability_get",&obj0)) goto fail;
    if ((SWIG_ConvertPtr(obj0,(void **) &arg1, SWIGTYPE_p_svm_parameter,SWIG_POINTER_EXCEPTION | 0 )) == -1) SWIG_fail;
    result = (int) ((arg1)->probability);
    
    resultobj = PyInt_FromLong((long)result);
    return resultobj;
    fail:
    return NULL;
}


static PyObject *_wrap_new_svm_parameter(PyObject *self, PyObject *args) {
    PyObject *resultobj;
    struct svm_parameter *result;
    
    if(!PyArg_ParseTuple(args,(char *)":new_svm_parameter")) goto fail;
    result = (struct svm_parameter *)(struct svm_parameter *) calloc(1, sizeof(struct svm_parameter));
    
    resultobj = SWIG_NewPointerObj((void *) result, SWIGTYPE_p_svm_parameter, 1);
    return resultobj;
    fail:
    return NULL;
}


static PyObject *_wrap_delete_svm_parameter(PyObject *self, PyObject *args) {
    PyObject *resultobj;
    struct svm_parameter *arg1 = (struct svm_parameter *) 0 ;
    PyObject * obj0 = 0 ;
    
    if(!PyArg_ParseTuple(args,(char *)"O:delete_svm_parameter",&obj0)) goto fail;
    if ((SWIG_ConvertPtr(obj0,(void **) &arg1, SWIGTYPE_p_svm_parameter,SWIG_POINTER_EXCEPTION | 0 )) == -1) SWIG_fail;
    free((char *) arg1);
    
    Py_INCREF(Py_None); resultobj = Py_None;
    return resultobj;
    fail:
    return NULL;
}


static PyObject *_wrap_svm_problem_l_set(PyObject *self, PyObject *args) {
    PyObject *resultobj;
    struct svm_problem *arg1 = (struct svm_problem *) 0 ;
    int arg2 ;
    PyObject * obj0 = 0 ;
    
    if(!PyArg_ParseTuple(args,(char *)"Oi:svm_problem_l_set",&obj0,&arg2)) goto fail;
    if ((SWIG_ConvertPtr(obj0,(void **) &arg1, SWIGTYPE_p_svm_problem,SWIG_POINTER_EXCEPTION | 0 )) == -1) SWIG_fail;
    if (arg1) (arg1)->l = arg2;
    
    Py_INCREF(Py_None); resultobj = Py_None;
    return resultobj;
    fail:
    return NULL;
}


static PyObject *_wrap_svm_problem_l_get(PyObject *self, PyObject *args) {
    PyObject *resultobj;
    struct svm_problem *arg1 = (struct svm_problem *) 0 ;
    int result;
    PyObject * obj0 = 0 ;
    
    if(!PyArg_ParseTuple(args,(char *)"O:svm_problem_l_get",&obj0)) goto fail;
    if ((SWIG_ConvertPtr(obj0,(void **) &arg1, SWIGTYPE_p_svm_problem,SWIG_POINTER_EXCEPTION | 0 )) == -1) SWIG_fail;
    result = (int) ((arg1)->l);
    
    resultobj = PyInt_FromLong((long)result);
    return resultobj;
    fail:
    return NULL;
}


static PyObject *_wrap_svm_problem_y_set(PyObject *self, PyObject *args) {
    PyObject *resultobj;
    struct svm_problem *arg1 = (struct svm_problem *) 0 ;
    double *arg2 = (double *) 0 ;
    PyObject * obj0 = 0 ;
    PyObject * obj1 = 0 ;
    
    if(!PyArg_ParseTuple(args,(char *)"OO:svm_problem_y_set",&obj0,&obj1)) goto fail;
    if ((SWIG_ConvertPtr(obj0,(void **) &arg1, SWIGTYPE_p_svm_problem,SWIG_POINTER_EXCEPTION | 0 )) == -1) SWIG_fail;
    if ((SWIG_ConvertPtr(obj1,(void **) &arg2, SWIGTYPE_p_double,SWIG_POINTER_EXCEPTION | SWIG_POINTER_DISOWN )) == -1) SWIG_fail;
    if (arg1) (arg1)->y = arg2;
    
    Py_INCREF(Py_None); resultobj = Py_None;
    return resultobj;
    fail:
    return NULL;
}


static PyObject *_wrap_svm_problem_y_get(PyObject *self, PyObject *args) {
    PyObject *resultobj;
    struct svm_problem *arg1 = (struct svm_problem *) 0 ;
    double *result;
    PyObject * obj0 = 0 ;
    
    if(!PyArg_ParseTuple(args,(char *)"O:svm_problem_y_get",&obj0)) goto fail;
    if ((SWIG_ConvertPtr(obj0,(void **) &arg1, SWIGTYPE_p_svm_problem,SWIG_POINTER_EXCEPTION | 0 )) == -1) SWIG_fail;
    result = (double *) ((arg1)->y);
    
    resultobj = SWIG_NewPointerObj((void *) result, SWIGTYPE_p_double, 0);
    return resultobj;
    fail:
    return NULL;
}


static PyObject *_wrap_svm_problem_x_set(PyObject *self, PyObject *args) {
    PyObject *resultobj;
    struct svm_problem *arg1 = (struct svm_problem *) 0 ;
    struct svm_node **arg2 = (struct svm_node **) 0 ;
    PyObject * obj0 = 0 ;
    PyObject * obj1 = 0 ;
    
    if(!PyArg_ParseTuple(args,(char *)"OO:svm_problem_x_set",&obj0,&obj1)) goto fail;
    if ((SWIG_ConvertPtr(obj0,(void **) &arg1, SWIGTYPE_p_svm_problem,SWIG_POINTER_EXCEPTION | 0 )) == -1) SWIG_fail;
    if ((SWIG_ConvertPtr(obj1,(void **) &arg2, SWIGTYPE_p_p_svm_node,SWIG_POINTER_EXCEPTION | 0 )) == -1) SWIG_fail;
    if (arg1) (arg1)->x = arg2;
    
    Py_INCREF(Py_None); resultobj = Py_None;
    return resultobj;
    fail:
    return NULL;
}


static PyObject *_wrap_svm_problem_x_get(PyObject *self, PyObject *args) {
    PyObject *resultobj;
    struct svm_problem *arg1 = (struct svm_problem *) 0 ;
    struct svm_node **result;
    PyObject * obj0 = 0 ;
    
    if(!PyArg_ParseTuple(args,(char *)"O:svm_problem_x_get",&obj0)) goto fail;
    if ((SWIG_ConvertPtr(obj0,(void **) &arg1, SWIGTYPE_p_svm_problem,SWIG_POINTER_EXCEPTION | 0 )) == -1) SWIG_fail;
    result = (struct svm_node **) ((arg1)->x);
    
    resultobj = SWIG_NewPointerObj((void *) result, SWIGTYPE_p_p_svm_node, 0);
    return resultobj;
    fail:
    return NULL;
}


static PyObject *_wrap_new_svm_problem(PyObject *self, PyObject *args) {
    PyObject *resultobj;
    struct svm_problem *result;
    
    if(!PyArg_ParseTuple(args,(char *)":new_svm_problem")) goto fail;
    result = (struct svm_problem *)(struct svm_problem *) calloc(1, sizeof(struct svm_problem));
    
    resultobj = SWIG_NewPointerObj((void *) result, SWIGTYPE_p_svm_problem, 1);
    return resultobj;
    fail:
    return NULL;
}


static PyObject *_wrap_delete_svm_problem(PyObject *self, PyObject *args) {
    PyObject *resultobj;
    struct svm_problem *arg1 = (struct svm_problem *) 0 ;
    PyObject * obj0 = 0 ;
    
    if(!PyArg_ParseTuple(args,(char *)"O:delete_svm_problem",&obj0)) goto fail;
    if ((SWIG_ConvertPtr(obj0,(void **) &arg1, SWIGTYPE_p_svm_problem,SWIG_POINTER_EXCEPTION | 0 )) == -1) SWIG_fail;
    free((char *) arg1);
    
    Py_INCREF(Py_None); resultobj = Py_None;
    return resultobj;
    fail:
    return NULL;
}


static PyObject *_wrap_svm_train(PyObject *self, PyObject *args) {
    PyObject *resultobj;
    struct svm_problem *arg1 = (struct svm_problem *) 0 ;
    struct svm_parameter *arg2 = (struct svm_parameter *) 0 ;
    struct svm_model *result;
    PyObject * obj0 = 0 ;
    PyObject * obj1 = 0 ;
    
    if(!PyArg_ParseTuple(args,(char *)"OO:svm_train",&obj0,&obj1)) goto fail;
    if ((SWIG_ConvertPtr(obj0,(void **) &arg1, SWIGTYPE_p_svm_problem,SWIG_POINTER_EXCEPTION | 0 )) == -1) SWIG_fail;
    if ((SWIG_ConvertPtr(obj1,(void **) &arg2, SWIGTYPE_p_svm_parameter,SWIG_POINTER_EXCEPTION | 0 )) == -1) SWIG_fail;
    result = (struct svm_model *)svm_train((struct svm_problem const *)arg1,(struct svm_parameter const *)arg2);
    
    resultobj = SWIG_NewPointerObj((void *) result, SWIGTYPE_p_svm_model, 0);
    return resultobj;
    fail:
    return NULL;
}


static PyObject *_wrap_svm_cross_validation(PyObject *self, PyObject *args) {
    PyObject *resultobj;
    struct svm_problem *arg1 = (struct svm_problem *) 0 ;
    struct svm_parameter *arg2 = (struct svm_parameter *) 0 ;
    int arg3 ;
    double *arg4 = (double *) 0 ;
    PyObject * obj0 = 0 ;
    PyObject * obj1 = 0 ;
    PyObject * obj3 = 0 ;
    
    if(!PyArg_ParseTuple(args,(char *)"OOiO:svm_cross_validation",&obj0,&obj1,&arg3,&obj3)) goto fail;
    if ((SWIG_ConvertPtr(obj0,(void **) &arg1, SWIGTYPE_p_svm_problem,SWIG_POINTER_EXCEPTION | 0 )) == -1) SWIG_fail;
    if ((SWIG_ConvertPtr(obj1,(void **) &arg2, SWIGTYPE_p_svm_parameter,SWIG_POINTER_EXCEPTION | 0 )) == -1) SWIG_fail;
    if ((SWIG_ConvertPtr(obj3,(void **) &arg4, SWIGTYPE_p_double,SWIG_POINTER_EXCEPTION | 0 )) == -1) SWIG_fail;
    svm_cross_validation((struct svm_problem const *)arg1,(struct svm_parameter const *)arg2,arg3,arg4);
    
    Py_INCREF(Py_None); resultobj = Py_None;
    return resultobj;
    fail:
    return NULL;
}


static PyObject *_wrap_svm_save_model(PyObject *self, PyObject *args) {
    PyObject *resultobj;
    char *arg1 ;
    struct svm_model *arg2 = (struct svm_model *) 0 ;
    int result;
    PyObject * obj1 = 0 ;
    
    if(!PyArg_ParseTuple(args,(char *)"sO:svm_save_model",&arg1,&obj1)) goto fail;
    if ((SWIG_ConvertPtr(obj1,(void **) &arg2, SWIGTYPE_p_svm_model,SWIG_POINTER_EXCEPTION | 0 )) == -1) SWIG_fail;
    result = (int)svm_save_model((char const *)arg1,(struct svm_model const *)arg2);
    
    resultobj = PyInt_FromLong((long)result);
    return resultobj;
    fail:
    return NULL;
}


static PyObject *_wrap_svm_load_model(PyObject *self, PyObject *args) {
    PyObject *resultobj;
    char *arg1 ;
    struct svm_model *result;
    
    if(!PyArg_ParseTuple(args,(char *)"s:svm_load_model",&arg1)) goto fail;
    result = (struct svm_model *)svm_load_model((char const *)arg1);
    
    resultobj = SWIG_NewPointerObj((void *) result, SWIGTYPE_p_svm_model, 0);
    return resultobj;
    fail:
    return NULL;
}


static PyObject *_wrap_svm_get_svm_type(PyObject *self, PyObject *args) {
    PyObject *resultobj;
    struct svm_model *arg1 = (struct svm_model *) 0 ;
    int result;
    PyObject * obj0 = 0 ;
    
    if(!PyArg_ParseTuple(args,(char *)"O:svm_get_svm_type",&obj0)) goto fail;
    if ((SWIG_ConvertPtr(obj0,(void **) &arg1, SWIGTYPE_p_svm_model,SWIG_POINTER_EXCEPTION | 0 )) == -1) SWIG_fail;
    result = (int)svm_get_svm_type((struct svm_model const *)arg1);
    
    resultobj = PyInt_FromLong((long)result);
    return resultobj;
    fail:
    return NULL;
}


static PyObject *_wrap_svm_get_nr_class(PyObject *self, PyObject *args) {
    PyObject *resultobj;
    struct svm_model *arg1 = (struct svm_model *) 0 ;
    int result;
    PyObject * obj0 = 0 ;
    
    if(!PyArg_ParseTuple(args,(char *)"O:svm_get_nr_class",&obj0)) goto fail;
    if ((SWIG_ConvertPtr(obj0,(void **) &arg1, SWIGTYPE_p_svm_model,SWIG_POINTER_EXCEPTION | 0 )) == -1) SWIG_fail;
    result = (int)svm_get_nr_class((struct svm_model const *)arg1);
    
    resultobj = PyInt_FromLong((long)result);
    return resultobj;
    fail:
    return NULL;
}


static PyObject *_wrap_svm_get_labels(PyObject *self, PyObject *args) {
    PyObject *resultobj;
    struct svm_model *arg1 = (struct svm_model *) 0 ;
    int *arg2 = (int *) 0 ;
    PyObject * obj0 = 0 ;
    PyObject * obj1 = 0 ;
    
    if(!PyArg_ParseTuple(args,(char *)"OO:svm_get_labels",&obj0,&obj1)) goto fail;
    if ((SWIG_ConvertPtr(obj0,(void **) &arg1, SWIGTYPE_p_svm_model,SWIG_POINTER_EXCEPTION | 0 )) == -1) SWIG_fail;
    if ((SWIG_ConvertPtr(obj1,(void **) &arg2, SWIGTYPE_p_int,SWIG_POINTER_EXCEPTION | 0 )) == -1) SWIG_fail;
    svm_get_labels((struct svm_model const *)arg1,arg2);
    
    Py_INCREF(Py_None); resultobj = Py_None;
    return resultobj;
    fail:
    return NULL;
}


static PyObject *_wrap_svm_get_svr_probability(PyObject *self, PyObject *args) {
    PyObject *resultobj;
    struct svm_model *arg1 = (struct svm_model *) 0 ;
    double result;
    PyObject * obj0 = 0 ;
    
    if(!PyArg_ParseTuple(args,(char *)"O:svm_get_svr_probability",&obj0)) goto fail;
    if ((SWIG_ConvertPtr(obj0,(void **) &arg1, SWIGTYPE_p_svm_model,SWIG_POINTER_EXCEPTION | 0 )) == -1) SWIG_fail;
    result = (double)svm_get_svr_probability((struct svm_model const *)arg1);
    
    resultobj = PyFloat_FromDouble(result);
    return resultobj;
    fail:
    return NULL;
}


static PyObject *_wrap_svm_predict_values(PyObject *self, PyObject *args) {
    PyObject *resultobj;
    struct svm_model *arg1 = (struct svm_model *) 0 ;
    struct svm_node *arg2 = (struct svm_node *) 0 ;
    double *arg3 = (double *) 0 ;
    PyObject * obj0 = 0 ;
    PyObject * obj1 = 0 ;
    PyObject * obj2 = 0 ;
    
    if(!PyArg_ParseTuple(args,(char *)"OOO:svm_predict_values",&obj0,&obj1,&obj2)) goto fail;
    if ((SWIG_ConvertPtr(obj0,(void **) &arg1, SWIGTYPE_p_svm_model,SWIG_POINTER_EXCEPTION | 0 )) == -1) SWIG_fail;
    if ((SWIG_ConvertPtr(obj1,(void **) &arg2, SWIGTYPE_p_svm_node,SWIG_POINTER_EXCEPTION | 0 )) == -1) SWIG_fail;
    if ((SWIG_ConvertPtr(obj2,(void **) &arg3, SWIGTYPE_p_double,SWIG_POINTER_EXCEPTION | 0 )) == -1) SWIG_fail;
    svm_predict_values((struct svm_model const *)arg1,(struct svm_node const *)arg2,arg3);
    
    Py_INCREF(Py_None); resultobj = Py_None;
    return resultobj;
    fail:
    return NULL;
}


static PyObject *_wrap_svm_predict(PyObject *self, PyObject *args) {
    PyObject *resultobj;
    struct svm_model *arg1 = (struct svm_model *) 0 ;
    struct svm_node *arg2 = (struct svm_node *) 0 ;
    double result;
    PyObject * obj0 = 0 ;
    PyObject * obj1 = 0 ;
    
    if(!PyArg_ParseTuple(args,(char *)"OO:svm_predict",&obj0,&obj1)) goto fail;
    if ((SWIG_ConvertPtr(obj0,(void **) &arg1, SWIGTYPE_p_svm_model,SWIG_POINTER_EXCEPTION | 0 )) == -1) SWIG_fail;
    if ((SWIG_ConvertPtr(obj1,(void **) &arg2, SWIGTYPE_p_svm_node,SWIG_POINTER_EXCEPTION | 0 )) == -1) SWIG_fail;
    result = (double)svm_predict((struct svm_model const *)arg1,(struct svm_node const *)arg2);
    
    resultobj = PyFloat_FromDouble(result);
    return resultobj;
    fail:
    return NULL;
}


static PyObject *_wrap_svm_predict_probability(PyObject *self, PyObject *args) {
    PyObject *resultobj;
    struct svm_model *arg1 = (struct svm_model *) 0 ;
    struct svm_node *arg2 = (struct svm_node *) 0 ;
    double *arg3 = (double *) 0 ;
    double result;
    PyObject * obj0 = 0 ;
    PyObject * obj1 = 0 ;
    PyObject * obj2 = 0 ;
    
    if(!PyArg_ParseTuple(args,(char *)"OOO:svm_predict_probability",&obj0,&obj1,&obj2)) goto fail;
    if ((SWIG_ConvertPtr(obj0,(void **) &arg1, SWIGTYPE_p_svm_model,SWIG_POINTER_EXCEPTION | 0 )) == -1) SWIG_fail;
    if ((SWIG_ConvertPtr(obj1,(void **) &arg2, SWIGTYPE_p_svm_node,SWIG_POINTER_EXCEPTION | 0 )) == -1) SWIG_fail;
    if ((SWIG_ConvertPtr(obj2,(void **) &arg3, SWIGTYPE_p_double,SWIG_POINTER_EXCEPTION | 0 )) == -1) SWIG_fail;
    result = (double)svm_predict_probability((struct svm_model const *)arg1,(struct svm_node const *)arg2,arg3);
    
    resultobj = PyFloat_FromDouble(result);
    return resultobj;
    fail:
    return NULL;
}


static PyObject *_wrap_svm_destroy_model(PyObject *self, PyObject *args) {
    PyObject *resultobj;
    struct svm_model *arg1 = (struct svm_model *) 0 ;
    PyObject * obj0 = 0 ;
    
    if(!PyArg_ParseTuple(args,(char *)"O:svm_destroy_model",&obj0)) goto fail;
    if ((SWIG_ConvertPtr(obj0,(void **) &arg1, SWIGTYPE_p_svm_model,SWIG_POINTER_EXCEPTION | 0 )) == -1) SWIG_fail;
    svm_destroy_model(arg1);
    
    Py_INCREF(Py_None); resultobj = Py_None;
    return resultobj;
    fail:
    return NULL;
}


static PyObject *_wrap_svm_check_parameter(PyObject *self, PyObject *args) {
    PyObject *resultobj;
    struct svm_problem *arg1 = (struct svm_problem *) 0 ;
    struct svm_parameter *arg2 = (struct svm_parameter *) 0 ;
    char *result;
    PyObject * obj0 = 0 ;
    PyObject * obj1 = 0 ;
    
    if(!PyArg_ParseTuple(args,(char *)"OO:svm_check_parameter",&obj0,&obj1)) goto fail;
    if ((SWIG_ConvertPtr(obj0,(void **) &arg1, SWIGTYPE_p_svm_problem,SWIG_POINTER_EXCEPTION | 0 )) == -1) SWIG_fail;
    if ((SWIG_ConvertPtr(obj1,(void **) &arg2, SWIGTYPE_p_svm_parameter,SWIG_POINTER_EXCEPTION | 0 )) == -1) SWIG_fail;
    result = (char *)svm_check_parameter((struct svm_problem const *)arg1,(struct svm_parameter const *)arg2);
    
    resultobj = result ? PyString_FromString(result) : Py_BuildValue((char*)"");
    return resultobj;
    fail:
    return NULL;
}


static PyObject *_wrap_svm_check_probability_model(PyObject *self, PyObject *args) {
    PyObject *resultobj;
    struct svm_model *arg1 = (struct svm_model *) 0 ;
    int result;
    PyObject * obj0 = 0 ;
    
    if(!PyArg_ParseTuple(args,(char *)"O:svm_check_probability_model",&obj0)) goto fail;
    if ((SWIG_ConvertPtr(obj0,(void **) &arg1, SWIGTYPE_p_svm_model,SWIG_POINTER_EXCEPTION | 0 )) == -1) SWIG_fail;
    result = (int)svm_check_probability_model((struct svm_model const *)arg1);
    
    resultobj = PyInt_FromLong((long)result);
    return resultobj;
    fail:
    return NULL;
}


static PyObject *_wrap_new_int(PyObject *self, PyObject *args) {
    PyObject *resultobj;
    int arg1 ;
    int *result;
    
    if(!PyArg_ParseTuple(args,(char *)"i:new_int",&arg1)) goto fail;
    result = (int *)new_int(arg1);
    
    resultobj = SWIG_NewPointerObj((void *) result, SWIGTYPE_p_int, 0);
    return resultobj;
    fail:
    return NULL;
}


static PyObject *_wrap_delete_int(PyObject *self, PyObject *args) {
    PyObject *resultobj;
    int *arg1 = (int *) 0 ;
    PyObject * obj0 = 0 ;
    
    if(!PyArg_ParseTuple(args,(char *)"O:delete_int",&obj0)) goto fail;
    if ((SWIG_ConvertPtr(obj0,(void **) &arg1, SWIGTYPE_p_int,SWIG_POINTER_EXCEPTION | 0 )) == -1) SWIG_fail;
    delete_int(arg1);
    
    Py_INCREF(Py_None); resultobj = Py_None;
    return resultobj;
    fail:
    return NULL;
}


static PyObject *_wrap_int_getitem(PyObject *self, PyObject *args) {
    PyObject *resultobj;
    int *arg1 = (int *) 0 ;
    int arg2 ;
    int result;
    PyObject * obj0 = 0 ;
    
    if(!PyArg_ParseTuple(args,(char *)"Oi:int_getitem",&obj0,&arg2)) goto fail;
    if ((SWIG_ConvertPtr(obj0,(void **) &arg1, SWIGTYPE_p_int,SWIG_POINTER_EXCEPTION | 0 )) == -1) SWIG_fail;
    result = (int)int_getitem(arg1,arg2);
    
    resultobj = PyInt_FromLong((long)result);
    return resultobj;
    fail:
    return NULL;
}


static PyObject *_wrap_int_setitem(PyObject *self, PyObject *args) {
    PyObject *resultobj;
    int *arg1 = (int *) 0 ;
    int arg2 ;
    int arg3 ;
    PyObject * obj0 = 0 ;
    
    if(!PyArg_ParseTuple(args,(char *)"Oii:int_setitem",&obj0,&arg2,&arg3)) goto fail;
    if ((SWIG_ConvertPtr(obj0,(void **) &arg1, SWIGTYPE_p_int,SWIG_POINTER_EXCEPTION | 0 )) == -1) SWIG_fail;
    int_setitem(arg1,arg2,arg3);
    
    Py_INCREF(Py_None); resultobj = Py_None;
    return resultobj;
    fail:
    return NULL;
}


static PyObject *_wrap_new_double(PyObject *self, PyObject *args) {
    PyObject *resultobj;
    int arg1 ;
    double *result;
    
    if(!PyArg_ParseTuple(args,(char *)"i:new_double",&arg1)) goto fail;
    result = (double *)new_double(arg1);
    
    resultobj = SWIG_NewPointerObj((void *) result, SWIGTYPE_p_double, 0);
    return resultobj;
    fail:
    return NULL;
}


static PyObject *_wrap_delete_double(PyObject *self, PyObject *args) {
    PyObject *resultobj;
    double *arg1 = (double *) 0 ;
    PyObject * obj0 = 0 ;
    
    if(!PyArg_ParseTuple(args,(char *)"O:delete_double",&obj0)) goto fail;
    if ((SWIG_ConvertPtr(obj0,(void **) &arg1, SWIGTYPE_p_double,SWIG_POINTER_EXCEPTION | 0 )) == -1) SWIG_fail;
    delete_double(arg1);
    
    Py_INCREF(Py_None); resultobj = Py_None;
    return resultobj;
    fail:
    return NULL;
}


static PyObject *_wrap_double_getitem(PyObject *self, PyObject *args) {
    PyObject *resultobj;
    double *arg1 = (double *) 0 ;
    int arg2 ;
    double result;
    PyObject * obj0 = 0 ;
    
    if(!PyArg_ParseTuple(args,(char *)"Oi:double_getitem",&obj0,&arg2)) goto fail;
    if ((SWIG_ConvertPtr(obj0,(void **) &arg1, SWIGTYPE_p_double,SWIG_POINTER_EXCEPTION | 0 )) == -1) SWIG_fail;
    result = (double)double_getitem(arg1,arg2);
    
    resultobj = PyFloat_FromDouble(result);
    return resultobj;
    fail:
    return NULL;
}


static PyObject *_wrap_double_setitem(PyObject *self, PyObject *args) {
    PyObject *resultobj;
    double *arg1 = (double *) 0 ;
    int arg2 ;
    double arg3 ;
    PyObject * obj0 = 0 ;
    
    if(!PyArg_ParseTuple(args,(char *)"Oid:double_setitem",&obj0,&arg2,&arg3)) goto fail;
    if ((SWIG_ConvertPtr(obj0,(void **) &arg1, SWIGTYPE_p_double,SWIG_POINTER_EXCEPTION | 0 )) == -1) SWIG_fail;
    double_setitem(arg1,arg2,arg3);
    
    Py_INCREF(Py_None); resultobj = Py_None;
    return resultobj;
    fail:
    return NULL;
}


static PyObject *_wrap_svm_node_array(PyObject *self, PyObject *args) {
    PyObject *resultobj;
    int arg1 ;
    struct svm_node *result;
    
    if(!PyArg_ParseTuple(args,(char *)"i:svm_node_array",&arg1)) goto fail;
    result = (struct svm_node *)svm_node_array(arg1);
    
    resultobj = SWIG_NewPointerObj((void *) result, SWIGTYPE_p_svm_node, 0);
    return resultobj;
    fail:
    return NULL;
}


static PyObject *_wrap_svm_node_array_set(PyObject *self, PyObject *args) {
    PyObject *resultobj;
    struct svm_node *arg1 = (struct svm_node *) 0 ;
    int arg2 ;
    int arg3 ;
    double arg4 ;
    PyObject * obj0 = 0 ;
    
    if(!PyArg_ParseTuple(args,(char *)"Oiid:svm_node_array_set",&obj0,&arg2,&arg3,&arg4)) goto fail;
    if ((SWIG_ConvertPtr(obj0,(void **) &arg1, SWIGTYPE_p_svm_node,SWIG_POINTER_EXCEPTION | 0 )) == -1) SWIG_fail;
    svm_node_array_set(arg1,arg2,arg3,arg4);
    
    Py_INCREF(Py_None); resultobj = Py_None;
    return resultobj;
    fail:
    return NULL;
}


static PyObject *_wrap_svm_node_array_destroy(PyObject *self, PyObject *args) {
    PyObject *resultobj;
    struct svm_node *arg1 = (struct svm_node *) 0 ;
    PyObject * obj0 = 0 ;
    
    if(!PyArg_ParseTuple(args,(char *)"O:svm_node_array_destroy",&obj0)) goto fail;
    if ((SWIG_ConvertPtr(obj0,(void **) &arg1, SWIGTYPE_p_svm_node,SWIG_POINTER_EXCEPTION | 0 )) == -1) SWIG_fail;
    svm_node_array_destroy(arg1);
    
    Py_INCREF(Py_None); resultobj = Py_None;
    return resultobj;
    fail:
    return NULL;
}


static PyObject *_wrap_svm_node_matrix(PyObject *self, PyObject *args) {
    PyObject *resultobj;
    int arg1 ;
    struct svm_node **result;
    
    if(!PyArg_ParseTuple(args,(char *)"i:svm_node_matrix",&arg1)) goto fail;
    result = (struct svm_node **)svm_node_matrix(arg1);
    
    resultobj = SWIG_NewPointerObj((void *) result, SWIGTYPE_p_p_svm_node, 0);
    return resultobj;
    fail:
    return NULL;
}


static PyObject *_wrap_svm_node_matrix_set(PyObject *self, PyObject *args) {
    PyObject *resultobj;
    struct svm_node **arg1 = (struct svm_node **) 0 ;
    int arg2 ;
    struct svm_node *arg3 = (struct svm_node *) 0 ;
    PyObject * obj0 = 0 ;
    PyObject * obj2 = 0 ;
    
    if(!PyArg_ParseTuple(args,(char *)"OiO:svm_node_matrix_set",&obj0,&arg2,&obj2)) goto fail;
    if ((SWIG_ConvertPtr(obj0,(void **) &arg1, SWIGTYPE_p_p_svm_node,SWIG_POINTER_EXCEPTION | 0 )) == -1) SWIG_fail;
    if ((SWIG_ConvertPtr(obj2,(void **) &arg3, SWIGTYPE_p_svm_node,SWIG_POINTER_EXCEPTION | 0 )) == -1) SWIG_fail;
    svm_node_matrix_set(arg1,arg2,arg3);
    
    Py_INCREF(Py_None); resultobj = Py_None;
    return resultobj;
    fail:
    return NULL;
}


static PyObject *_wrap_svm_node_matrix_destroy(PyObject *self, PyObject *args) {
    PyObject *resultobj;
    struct svm_node **arg1 = (struct svm_node **) 0 ;
    PyObject * obj0 = 0 ;
    
    if(!PyArg_ParseTuple(args,(char *)"O:svm_node_matrix_destroy",&obj0)) goto fail;
    if ((SWIG_ConvertPtr(obj0,(void **) &arg1, SWIGTYPE_p_p_svm_node,SWIG_POINTER_EXCEPTION | 0 )) == -1) SWIG_fail;
    svm_node_matrix_destroy(arg1);
    
    Py_INCREF(Py_None); resultobj = Py_None;
    return resultobj;
    fail:
    return NULL;
}


static PyMethodDef SwigMethods[] = {
	 { (char *)"svm_parameter_svm_type_set", _wrap_svm_parameter_svm_type_set, METH_VARARGS },
	 { (char *)"svm_parameter_svm_type_get", _wrap_svm_parameter_svm_type_get, METH_VARARGS },
	 { (char *)"svm_parameter_kernel_type_set", _wrap_svm_parameter_kernel_type_set, METH_VARARGS },
	 { (char *)"svm_parameter_kernel_type_get", _wrap_svm_parameter_kernel_type_get, METH_VARARGS },
	 { (char *)"svm_parameter_degree_set", _wrap_svm_parameter_degree_set, METH_VARARGS },
	 { (char *)"svm_parameter_degree_get", _wrap_svm_parameter_degree_get, METH_VARARGS },
	 { (char *)"svm_parameter_gamma_set", _wrap_svm_parameter_gamma_set, METH_VARARGS },
	 { (char *)"svm_parameter_gamma_get", _wrap_svm_parameter_gamma_get, METH_VARARGS },
	 { (char *)"svm_parameter_coef0_set", _wrap_svm_parameter_coef0_set, METH_VARARGS },
	 { (char *)"svm_parameter_coef0_get", _wrap_svm_parameter_coef0_get, METH_VARARGS },
	 { (char *)"svm_parameter_cache_size_set", _wrap_svm_parameter_cache_size_set, METH_VARARGS },
	 { (char *)"svm_parameter_cache_size_get", _wrap_svm_parameter_cache_size_get, METH_VARARGS },
	 { (char *)"svm_parameter_eps_set", _wrap_svm_parameter_eps_set, METH_VARARGS },
	 { (char *)"svm_parameter_eps_get", _wrap_svm_parameter_eps_get, METH_VARARGS },
	 { (char *)"svm_parameter_C_set", _wrap_svm_parameter_C_set, METH_VARARGS },
	 { (char *)"svm_parameter_C_get", _wrap_svm_parameter_C_get, METH_VARARGS },
	 { (char *)"svm_parameter_nr_weight_set", _wrap_svm_parameter_nr_weight_set, METH_VARARGS },
	 { (char *)"svm_parameter_nr_weight_get", _wrap_svm_parameter_nr_weight_get, METH_VARARGS },
	 { (char *)"svm_parameter_weight_label_set", _wrap_svm_parameter_weight_label_set, METH_VARARGS },
	 { (char *)"svm_parameter_weight_label_get", _wrap_svm_parameter_weight_label_get, METH_VARARGS },
	 { (char *)"svm_parameter_weight_set", _wrap_svm_parameter_weight_set, METH_VARARGS },
	 { (char *)"svm_parameter_weight_get", _wrap_svm_parameter_weight_get, METH_VARARGS },
	 { (char *)"svm_parameter_nu_set", _wrap_svm_parameter_nu_set, METH_VARARGS },
	 { (char *)"svm_parameter_nu_get", _wrap_svm_parameter_nu_get, METH_VARARGS },
	 { (char *)"svm_parameter_p_set", _wrap_svm_parameter_p_set, METH_VARARGS },
	 { (char *)"svm_parameter_p_get", _wrap_svm_parameter_p_get, METH_VARARGS },
	 { (char *)"svm_parameter_shrinking_set", _wrap_svm_parameter_shrinking_set, METH_VARARGS },
	 { (char *)"svm_parameter_shrinking_get", _wrap_svm_parameter_shrinking_get, METH_VARARGS },
	 { (char *)"svm_parameter_probability_set", _wrap_svm_parameter_probability_set, METH_VARARGS },
	 { (char *)"svm_parameter_probability_get", _wrap_svm_parameter_probability_get, METH_VARARGS },
	 { (char *)"new_svm_parameter", _wrap_new_svm_parameter, METH_VARARGS },
	 { (char *)"delete_svm_parameter", _wrap_delete_svm_parameter, METH_VARARGS },
	 { (char *)"svm_problem_l_set", _wrap_svm_problem_l_set, METH_VARARGS },
	 { (char *)"svm_problem_l_get", _wrap_svm_problem_l_get, METH_VARARGS },
	 { (char *)"svm_problem_y_set", _wrap_svm_problem_y_set, METH_VARARGS },
	 { (char *)"svm_problem_y_get", _wrap_svm_problem_y_get, METH_VARARGS },
	 { (char *)"svm_problem_x_set", _wrap_svm_problem_x_set, METH_VARARGS },
	 { (char *)"svm_problem_x_get", _wrap_svm_problem_x_get, METH_VARARGS },
	 { (char *)"new_svm_problem", _wrap_new_svm_problem, METH_VARARGS },
	 { (char *)"delete_svm_problem", _wrap_delete_svm_problem, METH_VARARGS },
	 { (char *)"svm_train", _wrap_svm_train, METH_VARARGS },
	 { (char *)"svm_cross_validation", _wrap_svm_cross_validation, METH_VARARGS },
	 { (char *)"svm_save_model", _wrap_svm_save_model, METH_VARARGS },
	 { (char *)"svm_load_model", _wrap_svm_load_model, METH_VARARGS },
	 { (char *)"svm_get_svm_type", _wrap_svm_get_svm_type, METH_VARARGS },
	 { (char *)"svm_get_nr_class", _wrap_svm_get_nr_class, METH_VARARGS },
	 { (char *)"svm_get_labels", _wrap_svm_get_labels, METH_VARARGS },
	 { (char *)"svm_get_svr_probability", _wrap_svm_get_svr_probability, METH_VARARGS },
	 { (char *)"svm_predict_values", _wrap_svm_predict_values, METH_VARARGS },
	 { (char *)"svm_predict", _wrap_svm_predict, METH_VARARGS },
	 { (char *)"svm_predict_probability", _wrap_svm_predict_probability, METH_VARARGS },
	 { (char *)"svm_destroy_model", _wrap_svm_destroy_model, METH_VARARGS },
	 { (char *)"svm_check_parameter", _wrap_svm_check_parameter, METH_VARARGS },
	 { (char *)"svm_check_probability_model", _wrap_svm_check_probability_model, METH_VARARGS },
	 { (char *)"new_int", _wrap_new_int, METH_VARARGS },
	 { (char *)"delete_int", _wrap_delete_int, METH_VARARGS },
	 { (char *)"int_getitem", _wrap_int_getitem, METH_VARARGS },
	 { (char *)"int_setitem", _wrap_int_setitem, METH_VARARGS },
	 { (char *)"new_double", _wrap_new_double, METH_VARARGS },
	 { (char *)"delete_double", _wrap_delete_double, METH_VARARGS },
	 { (char *)"double_getitem", _wrap_double_getitem, METH_VARARGS },
	 { (char *)"double_setitem", _wrap_double_setitem, METH_VARARGS },
	 { (char *)"svm_node_array", _wrap_svm_node_array, METH_VARARGS },
	 { (char *)"svm_node_array_set", _wrap_svm_node_array_set, METH_VARARGS },
	 { (char *)"svm_node_array_destroy", _wrap_svm_node_array_destroy, METH_VARARGS },
	 { (char *)"svm_node_matrix", _wrap_svm_node_matrix, METH_VARARGS },
	 { (char *)"svm_node_matrix_set", _wrap_svm_node_matrix_set, METH_VARARGS },
	 { (char *)"svm_node_matrix_destroy", _wrap_svm_node_matrix_destroy, METH_VARARGS },
	 { NULL, NULL }
};


/* -------- TYPE CONVERSION AND EQUIVALENCE RULES (BEGIN) -------- */

static swig_type_info _swigt__p_p_svm_node[] = {{"_p_p_svm_node", 0, "struct svm_node **", 0},{"_p_p_svm_node"},{0}};
static swig_type_info _swigt__p_svm_node[] = {{"_p_svm_node", 0, "struct svm_node *", 0},{"_p_svm_node"},{0}};
static swig_type_info _swigt__p_svm_parameter[] = {{"_p_svm_parameter", 0, "struct svm_parameter *", 0},{"_p_svm_parameter"},{0}};
static swig_type_info _swigt__p_double[] = {{"_p_double", 0, "double *", 0},{"_p_double"},{0}};
static swig_type_info _swigt__p_svm_model[] = {{"_p_svm_model", 0, "struct svm_model *", 0},{"_p_svm_model"},{0}};
static swig_type_info _swigt__p_int[] = {{"_p_int", 0, "int *", 0},{"_p_int"},{0}};
static swig_type_info _swigt__p_svm_problem[] = {{"_p_svm_problem", 0, "struct svm_problem *", 0},{"_p_svm_problem"},{0}};

static swig_type_info *swig_types_initial[] = {
_swigt__p_p_svm_node, 
_swigt__p_svm_node, 
_swigt__p_svm_parameter, 
_swigt__p_double, 
_swigt__p_svm_model, 
_swigt__p_int, 
_swigt__p_svm_problem, 
0
};


/* -------- TYPE CONVERSION AND EQUIVALENCE RULES (END) -------- */

static swig_const_info swig_const_table[] = {
{ SWIG_PY_INT,     (char *)"C_SVC", (long) C_SVC, 0, 0, 0},
{ SWIG_PY_INT,     (char *)"NU_SVC", (long) NU_SVC, 0, 0, 0},
{ SWIG_PY_INT,     (char *)"ONE_CLASS", (long) ONE_CLASS, 0, 0, 0},
{ SWIG_PY_INT,     (char *)"EPSILON_SVR", (long) EPSILON_SVR, 0, 0, 0},
{ SWIG_PY_INT,     (char *)"NU_SVR", (long) NU_SVR, 0, 0, 0},
{ SWIG_PY_INT,     (char *)"LINEAR", (long) LINEAR, 0, 0, 0},
{ SWIG_PY_INT,     (char *)"POLY", (long) POLY, 0, 0, 0},
{ SWIG_PY_INT,     (char *)"RBF", (long) RBF, 0, 0, 0},
{ SWIG_PY_INT,     (char *)"SIGMOID", (long) SIGMOID, 0, 0, 0},
{0}};

#ifdef __cplusplus
}
#endif

#ifdef __cplusplus
extern "C"
#endif
SWIGEXPORT(void) SWIG_init(void) {
    static PyObject *SWIG_globals = 0; 
    static int       typeinit = 0;
    PyObject *m, *d;
    int       i;
    if (!SWIG_globals) SWIG_globals = SWIG_newvarlink();
    m = Py_InitModule((char *) SWIG_name, SwigMethods);
    d = PyModule_GetDict(m);
    
    if (!typeinit) {
        for (i = 0; swig_types_initial[i]; i++) {
            swig_types[i] = SWIG_TypeRegister(swig_types_initial[i]);
        }
        typeinit = 1;
    }
    SWIG_InstallConstants(d,swig_const_table);
    
}
