# Supplementary material for: Improving model predictions for RNA interference activities that use support vector machine regression by combining and filtering features
Source: BMC Bioinformatics. 2007 Jun 6;8:182. doi: 10.1186/1471-2105-8-182 (PMC1906837; doi:10.1186/1471-2105-8-182)
Supplement: Additional file 7 — seq2svm_0.3. An GNU platform deployable GPL code base for performing SVM modeling on small RNA sequences, with examples. Deploy by unzipping, untarring, and building with configure and make. See the included readme files. Updated versions will be available at . [file 1471-2105-8-182-S7.gz › seq2svm/src/libsvm-2.71/heart_scale]

+1 1:0.708333 2:1 3:1 4:-0.320755 5:-0.105023 6:-1 7:1 8:-0.419847 9:-1 10:-0.225806 12:1 13:-1 
-1 1:0.583333 2:-1 3:0.333333 4:-0.603774 5:1 6:-1 7:1 8:0.358779 9:-1 10:-0.483871 12:-1 13:1 
+1 1:0.166667 2:1 3:-0.333333 4:-0.433962 5:-0.383562 6:-1 7:-1 8:0.0687023 9:-1 10:-0.903226 11:-1 12:-1 13:1 
-1 1:0.458333 2:1 3:1 4:-0.358491 5:-0.374429 6:-1 7:-1 8:-0.480916 9:1 10:-0.935484 12:-0.333333 13:1 
-1 1:0.875 2:-1 3:-0.333333 4:-0.509434 5:-0.347032 6:-1 7:1 8:-0.236641 9:1 10:-0.935484 11:-1 12:-0.333333 13:-1 
-1 1:0.5 2:1 3:1 4:-0.509434 5:-0.767123 6:-1 7:-1 8:0.0534351 9:-1 10:-0.870968 11:-1 12:-1 13:1 
+1 1:0.125 2:1 3:0.333333 4:-0.320755 5:-0.406393 6:1 7:1 8:0.0839695 9:1 10:-0.806452 12:-0.333333 13:0.5 
+1 1:0.25 2:1 3:1 4:-0.698113 5:-0.484018 6:-1 7:1 8:0.0839695 9:1 10:-0.612903 12:-0.333333 13:1 
+1 1:0.291667 2:1 3:1 4:-0.132075 5:-0.237443 6:-1 7:1 8:0.51145 9:-1 10:-0.612903 12:0.333333 13:1 
+1 1:0.416667 2:-1 3:1 4:0.0566038 5:0.283105 6:-1 7:1 8:0.267176 9:-1 10:0.290323 12:1 13:1 
-1 1:0.25 2:1 3:1 4:-0.226415 5:-0.506849 6:-1 7:-1 8:0.374046 9:-1 10:-0.83871 12:-1 13:1 
-1 2:1 3:1 4:-0.0943396 5:-0.543379 6:-1 7:1 8:-0.389313 9:1 10:-1 11:-1 12:-1 13:1 
-1 1:-0.375 2:1 3:0.333333 4:-0.132075 5:-0.502283 6:-1 7:1 8:0.664122 9:-1 10:-1 11:-1 12:-1 13:-1 
+1 1:0.333333 2:1 3:-1 4:-0.245283 5:-0.506849 6:-1 7:-1 8:0.129771 9:-1 10:-0.16129 12:0.333333 13:-1 
-1 1:0.166667 2:-1 3:1 4:-0.358491 5:-0.191781 6:-1 7:1 8:0.343511 9:-1 10:-1 11:-1 12:-0.333333 13:-1 
-1 1:0.75 2:-1 3:1 4:-0.660377 5:-0.894977 6:-1 7:-1 8:-0.175573 9:-1 10:-0.483871 12:-1 13:-1 
+1 1:-0.291667 2:1 3:1 4:-0.132075 5:-0.155251 6:-1 7:-1 8:-0.251908 9:1 10:-0.419355 12:0.333333 13:1 
+1 2:1 3:1 4:-0.132075 5:-0.648402 6:1 7:1 8:0.282443 9:1 11:1 12:-1 13:1 
-1 1:0.458333 2:1 3:-1 4:-0.698113 5:-0.611872 6:-1 7:1 8:0.114504 9:1 10:-0.419355 12:-1 13:-1 
-1 1:-0.541667 2:1 3:-1 4:-0.132075 5:-0.666667 6:-1 7:-1 8:0.633588 9:1 10:-0.548387 11:-1 12:-1 13:1 
+1 1:0.583333 2:1 3:1 4:-0.509434 5:-0.52968 6:-1 7:1 8:-0.114504 9:1 10:-0.16129 12:0.333333 13:1 
-1 1:-0.208333 2:1 3:-0.333333 4:-0.320755 5:-0.456621 6:-1 7:1 8:0.664122 9:-1 10:-0.935484 12:-1 13:-1 
-1 1:-0.416667 2:1 3:1 4:-0.603774 5:-0.191781 6:-1 7:-1 8:0.679389 9:-1 10:-0.612903 12:-1 13:-1 
-1 1:-0.25 2:1 3:1 4:-0.660377 5:-0.643836 6:-1 7:-1 8:0.0992366 9:-1 10:-0.967742 11:-1 12:-1 13:-1 
-1 1:0.0416667 2:-1 3:-0.333333 4:-0.283019 5:-0.260274 6:1 7:1 8:0.343511 9:1 10:-1 11:-1 12:-0.333333 13:-1 
-1 1:-0.208333 2:-1 3:0.333333 4:-0.320755 5:-0.319635 6:-1 7:-1 8:0.0381679 9:-1 10:-0.935484 11:-1 12:-1 13:-1 
-1 1:-0.291667 2:-1 3:1 4:-0.169811 5:-0.465753 6:-1 7:1 8:0.236641 9:1 10:-1 12:-1 13:-1 
-1 1:-0.0833333 2:-1 3:0.333333 4:-0.509434 5:-0.228311 6:-1 7:1 8:0.312977 9:-1 10:-0.806452 11:-1 12:-1 13:-1 
+1 1:0.208333 2:1 3:0.333333 4:-0.660377 5:-0.525114 6:-1 7:1 8:0.435115 9:-1 10:-0.193548 12:-0.333333 13:1 
-1 1:0.75 2:-1 3:0.333333 4:-0.698113 5:-0.365297 6:1 7:1 8:-0.0992366 9:-1 10:-1 11:-1 12:-0.333333 13:-1 
+1 1:0.166667 2:1 3:0.333333 4:-0.358491 5:-0.52968 6:-1 7:1 8:0.206107 9:-1 10:-0.870968 12:-0.333333 13:1 
-1 1:0.541667 2:1 3:1 4:0.245283 5:-0.534247 6:-1 7:1 8:0.0229008 9:-1 10:-0.258065 11:-1 12:-1 13:0.5 
-1 1:-0.666667 2:-1 3:0.333333 4:-0.509434 5:-0.593607 6:-1 7:-1 8:0.51145 9:-1 10:-1 11:-1 12:-1 13:-1 
+1 1:0.25 2:1 3:1 4:0.433962 5:-0.086758 6:-1 7:1 8:0.0534351 9:1 10:0.0967742 11:1 12:-1 13:1 
+1 1:-0.125 2:1 3:1 4:-0.0566038 5:-0.6621 6:-1 7:1 8:-0.160305 9:1 10:-0.709677 12:-1 13:1 
+1 1:-0.208333 2:1 3:1 4:-0.320755 5:-0.406393 6:1 7:1 8:0.206107 9:1 10:-1 11:-1 12:0.333333 13:1 
+1 1:0.333333 2:1 3:1 4:-0.132075 5:-0.630137 6:-1 7:1 8:0.0229008 9:1 10:-0.387097 11:-1 12:-0.333333 13:1 
+1 1:0.25 2:1 3:-1 4:0.245283 5:-0.328767 6:-1 7:1 8:-0.175573 9:-1 10:-1 11:-1 12:-1 13:-1 
-1 1:-0.458333 2:1 3:0.333333 4:-0.320755 5:-0.753425 6:-1 7:-1 8:0.206107 9:-1 10:-1 11:-1 12:-1 13:-1 
-1 1:-0.208333 2:1 3:1 4:-0.471698 5:-0.561644 6:-1 7:1 8:0.755725 9:-1 10:-1 11:-1 12:-1 13:-1 
+1 1:-0.541667 2:1 3:1 4:0.0943396 5:-0.557078 6:-1 7:-1 8:0.679389 9:-1 10:-1 11:-1 12:-1 13:1 
-1 1:0.375 2:-1 3:1 4:-0.433962 5:-0.621005 6:-1 7:-1 8:0.40458 9:-1 10:-1 11:-1 12:-1 13:-1 
-1 1:-0.375 2:1 3:0.333333 4:-0.320755 5:-0.511416 6:-1 7:-1 8:0.648855 9:1 10:-0.870968 11:-1 12:-1 13:-1 
-1 1:-0.291667 2:1 3:-0.333333 4:-0.867925 5:-0.675799 6:1 7:-1 8:0.29771 9:-1 10:-1 11:-1 12:-1 13:1 
+1 1:0.25 2:1 3:0.333333 4:-0.396226 5:-0.579909 6:1 7:-1 8:-0.0381679 9:-1 10:-0.290323 12:-0.333333 13:0.5 
-1 1:0.208333 2:1 3:0.333333 4:-0.132075 5:-0.611872 6:1 7:1 8:0.435115 9:-1 10:-1 11:-1 12:-1 13:-1 
+1 1:-0.166667 2:1 3:0.333333 4:-0.54717 5:-0.894977 6:-1 7:1 8:-0.160305 9:-1 10:-0.741935 11:-1 12:1 13:-1 
+1 1:-0.375 2:1 3:1 4:-0.698113 5:-0.675799 6:-1 7:1 8:0.618321 9:-1 10:-1 11:-1 12:-0.333333 13:-1 
+1 1:0.541667 2:1 3:-0.333333 4:0.245283 5:-0.452055 6:-1 7:-1 8:-0.251908 9:1 10:-1 12:1 13:0.5 
+1 1:0.5 2:-1 3:1 4:0.0566038 5:-0.547945 6:-1 7:1 8:-0.343511 9:-1 10:-0.677419 12:1 13:1 
+1 1:-0.458333 2:1 3:1 4:-0.207547 5:-0.136986 6:-1 7:-1 8:-0.175573 9:1 10:-0.419355 12:-1 13:0.5 
-1 1:-0.0416667 2:1 3:-0.333333 4:-0.358491 5:-0.639269 6:1 7:-1 8:0.725191 9:-1 10:-1 11:-1 12:-1 13:-1 
-1 1:0.5 2:-1 3:0.333333 4:-0.132075 5:0.328767 6:1 7:1 8:0.312977 9:-1 10:-0.741935 11:-1 12:-0.333333 13:-1 
-1 1:0.416667 2:-1 3:-0.333333 4:-0.132075 5:-0.684932 6:-1 7:-1 8:0.648855 9:-1 10:-1 11:-1 12:0.333333 13:-1 
-1 1:-0.333333 2:-1 3:-0.333333 4:-0.320755 5:-0.506849 6:-1 7:1 8:0.587786 9:-1 10:-0.806452 12:-1 13:-1 
-1 1:-0.5 2:-1 3:-0.333333 4:-0.792453 5:-0.671233 6:-1 7:-1 8:0.480916 9:-1 10:-1 11:-1 12:-0.333333 13:-1 
+1 1:0.333333 2:1 3:1 4:-0.169811 5:-0.817352 6:-1 7:1 8:-0.175573 9:1 10:0.16129 12:-0.333333 13:-1 
-1 1:0.291667 2:-1 3:0.333333 4:-0.509434 5:-0.762557 6:1 7:-1 8:-0.618321 9:-1 10:-1 11:-1 12:-1 13:-1 
+1 1:0.25 2:-1 3:1 4:0.509434 5:-0.438356 6:-1 7:-1 8:0.0992366 9:1 10:-1 12:-1 13:-1 
+1 1:0.375 2:1 3:-0.333333 4:-0.509434 5:-0.292237 6:-1 7:1 8:-0.51145 9:-1 10:-0.548387 12:-0.333333 13:1 
-1 1:0.166667 2:1 3:0.333333 4:0.0566038 5:-1 6:1 7:-1 8:0.557252 9:-1 10:-0.935484 11:-1 12:-0.333333 13:1 
+1 1:-0.0833333 2:-1 3:1 4:-0.320755 5:-0.182648 6:-1 7:-1 8:0.0839695 9:1 10:-0.612903 12:-1 13:1 
-1 1:-0.375 2:1 3:0.333333 4:-0.509434 5:-0.543379 6:-1 7:-1 8:0.496183 9:-1 10:-1 11:-1 12:-1 13:-1 
-1 1:0.291667 2:-1 3:-1 4:0.0566038 5:-0.479452 6:-1 7:-1 8:0.526718 9:-1 10:-0.709677 11:-1 12:-1 13:-1 
-1 1:0.416667 2:1 3:-1 4:-0.0377358 5:-0.511416 6:1 7:1 8:0.206107 9:-1 10:-0.258065 11:1 12:-1 13:0.5 
+1 1:0.166667 2:1 3:1 4:0.0566038 5:-0.315068 6:-1 7:1 8:-0.374046 9:1 10:-0.806452 12:-0.333333 13:0.5 
-1 1:-0.0833333 2:1 3:1 4:-0.132075 5:-0.383562 6:-1 7:1 8:0.755725 9:1 10:-1 11:-1 12:-1 13:-1 
+1 1:0.208333 2:-1 3:-0.333333 4:-0.207547 5:-0.118721 6:1 7:1 8:0.236641 9:-1 10:-1 11:-1 12:0.333333 13:-1 
-1 1:-0.375 2:-1 3:0.333333 4:-0.54717 5:-0.47032 6:-1 7:-1 8:0.19084 9:-1 10:-0.903226 12:-0.333333 13:-1 
+1 1:-0.25 2:1 3:0.333333 4:-0.735849 5:-0.465753 6:-1 7:-1 8:0.236641 9:-1 10:-1 11:-1 12:-1 13:-1 
+1 1:0.333333 2:1 3:1 4:-0.509434 5:-0.388128 6:-1 7:-1 8:0.0534351 9:1 10:0.16129 12:-0.333333 13:1 
-1 1:0.166667 2:-1 3:1 4:-0.509434 5:0.0410959 6:-1 7:-1 8:0.40458 9:1 10:-0.806452 11:-1 12:-1 13:-1 
-1 1:0.708333 2:1 3:-0.333333 4:0.169811 5:-0.456621 6:-1 7:1 8:0.0992366 9:-1 10:-1 11:-1 12:-1 13:-1 
-1 1:0.958333 2:-1 3:0.333333 4:-0.132075 5:-0.675799 6:-1 8:-0.312977 9:-1 10:-0.645161 12:-1 13:-1 
-1 1:0.583333 2:-1 3:1 4:-0.773585 5:-0.557078 6:-1 7:-1 8:0.0839695 9:-1 10:-0.903226 11:-1 12:0.333333 13:-1 
+1 1:-0.333333 2:1 3:1 4:-0.0943396 5:-0.164384 6:-1 7:1 8:0.160305 9:1 10:-1 12:1 13:1 
-1 1:-0.333333 2:1 3:1 4:-0.811321 5:-0.625571 6:-1 7:1 8:0.175573 9:1 10:-0.0322581 12:-1 13:-1 
-1 1:-0.583333 2:-1 3:0.333333 4:-1 5:-0.666667 6:-1 7:-1 8:0.648855 9:-1 10:-1 11:-1 12:-1 13:-1 
-1 1:-0.458333 2:-1 3:0.333333 4:-0.509434 5:-0.621005 6:-1 7:-1 8:0.557252 9:-1 10:-1 12:-1 13:-1 
-1 1:0.125 2:1 3:-0.333333 4:-0.509434 5:-0.497717 6:-1 7:-1 8:0.633588 9:-1 10:-0.741935 11:-1 12:-1 13:-1 
+1 1:0.208333 2:1 3:1 4:-0.0188679 5:-0.579909 6:-1 7:-1 8:-0.480916 9:-1 10:-0.354839 12:-0.333333 13:1 
+1 1:-0.75 2:1 3:1 4:-0.509434 5:-0.671233 6:-1 7:-1 8:-0.0992366 9:1 10:-0.483871 12:-1 13:1 
+1 1:0.208333 2:1 3:1 4:0.0566038 5:-0.342466 6:-1 7:1 8:-0.389313 9:1 10:-0.741935 11:-1 12:-1 13:1 
-1 1:-0.5 2:1 3:0.333333 4:-0.320755 5:-0.598174 6:-1 7:1 8:0.480916 9:-1 10:-0.354839 12:-1 13:-1 
-1 1:0.166667 2:1 3:1 4:-0.698113 5:-0.657534 6:-1 7:-1 8:-0.160305 9:1 10:-0.516129 12:-1 13:0.5 
-1 1:-0.458333 2:1 3:-1 4:0.0188679 5:-0.461187 6:-1 7:1 8:0.633588 9:-1 10:-0.741935 11:-1 12:0.333333 13:-1 
-1 1:0.375 2:1 3:-0.333333 4:-0.358491 5:-0.625571 6:1 7:1 8:0.0534351 9:-1 10:-1 11:-1 12:-1 13:-1 
-1 1:0.25 2:1 3:-1 4:0.584906 5:-0.342466 6:-1 7:1 8:0.129771 9:-1 10:0.354839 11:1 12:-1 13:1 
-1 1:-0.5 2:-1 3:-0.333333 4:-0.396226 5:-0.178082 6:-1 7:-1 8:0.40458 9:-1 10:-1 11:-1 12:-1 13:-1 
+1 1:-0.125 2:1 3:1 4:0.0566038 5:-0.465753 6:-1 7:1 8:-0.129771 9:-1 10:-0.16129 12:-1 13:1 
-1 1:0.25 2:1 3:-0.333333 4:-0.132075 5:-0.56621 6:-1 7:-1 8:0.419847 9:1 10:-1 11:-1 12:-1 13:-1 
+1 1:0.333333 2:-1 3:1 4:-0.320755 5:-0.0684932 6:-1 7:1 8:0.496183 9:-1 10:-1 11:-1 12:-1 13:-1 
+1 1:0.0416667 2:1 3:1 4:-0.433962 5:-0.360731 6:-1 7:1 8:-0.419847 9:1 10:-0.290323 12:-0.333333 13:1 
+1 1:0.0416667 2:1 3:1 4:-0.698113 5:-0.634703 6:-1 7:1 8:-0.435115 9:1 10:-1 12:-0.333333 13:-1 
+1 1:-0.0416667 2:1 3:1 4:-0.415094 5:-0.607306 6:-1 7:-1 8:0.480916 9:-1 10:-0.677419 11:-1 12:0.333333 13:1 
+1 1:-0.25 2:1 3:1 4:-0.698113 5:-0.319635 6:-1 7:1 8:-0.282443 9:1 10:-0.677419 12:-0.333333 13:-1 
-1 1:0.541667 2:1 3:1 4:-0.509434 5:-0.196347 6:-1 7:1 8:0.221374 9:-1 10:-0.870968 12:-1 13:-1 
+1 1:0.208333 2:1 3:1 4:-0.886792 5:-0.506849 6:-1 7:-1 8:0.29771 9:-1 10:-0.967742 11:-1 12:-0.333333 13:1 
-1 1:0.458333 2:-1 3:0.333333 4:-0.132075 5:-0.146119 6:-1 7:-1 8:-0.0534351 9:-1 10:-0.935484 11:-1 12:-1 13:1 
-1 1:-0.125 2:-1 3:-0.333333 4:-0.509434 5:-0.461187 6:-1 7:-1 8:0.389313 9:-1 10:-0.645161 11:-1 12:-1 13:-1 
-1 1:-0.375 2:-1 3:0.333333 4:-0.735849 5:-0.931507 6:-1 7:-1 8:0.587786 9:-1 10:-0.806452 12:-1 13:-1 
+1 1:0.583333 2:1 3:1 4:-0.509434 5:-0.493151 6:-1 7:-1 8:-1 9:-1 10:-0.677419 12:-1 13:-1 
-1 1:-0.166667 2:-1 3:1 4:-0.320755 5:-0.347032 6:-1 7:-1 8:0.40458 9:-1 10:-1 11:-1 12:-1 13:-1 
+1 1:0.166667 2:1 3:1 4:0.339623 5:-0.255708 6:1 7:1 8:-0.19084 9:-1 10:-0.677419 12:1 13:1 
+1 1:0.416667 2:1 3:1 4:-0.320755 5:-0.415525 6:-1 7:1 8:0.160305 9:-1 10:-0.548387 12:-0.333333 13:1 
+1 1:-0.208333 2:1 3:1 4:-0.433962 5:-0.324201 6:-1 7:1 8:0.450382 9:-1 10:-0.83871 12:-1 13:1 
-1 1:-0.0833333 2:1 3:0.333333 4:-0.886792 5:-0.561644 6:-1 7:-1 8:0.0992366 9:1 10:-0.612903 12:-1 13:-1 
+1 1:0.291667 2:-1 3:1 4:0.0566038 5:-0.39726 6:-1 7:1 8:0.312977 9:-1 10:-0.16129 12:0.333333 13:1 
+1 1:0.25 2:1 3:1 4:-0.132075 5:-0.767123 6:-1 7:-1 8:0.389313 9:1 10:-1 11:-1 12:-0.333333 13:1 
-1 1:-0.333333 2:-1 3:-0.333333 4:-0.660377 5:-0.844749 6:-1 7:-1 8:0.0229008 9:-1 10:-1 12:-1 13:-1 
+1 1:0.0833333 2:-1 3:1 4:0.622642 5:-0.0821918 6:-1 8:-0.29771 9:1 10:0.0967742 12:-1 13:-1 
-1 1:-0.5 2:1 3:-0.333333 4:-0.698113 5:-0.502283 6:-1 7:-1 8:0.251908 9:-1 10:-1 11:-1 12:-1 13:-1 
+1 1:0.291667 2:-1 3:1 4:0.207547 5:-0.182648 6:-1 7:1 8:0.374046 9:-1 10:-1 11:-1 12:-1 13:-1 
-1 1:0.0416667 2:-1 3:0.333333 4:-0.226415 5:-0.187215 6:1 7:-1 8:0.51145 9:-1 10:-1 11:-1 12:-1 13:-1 
-1 1:-0.458333 2:1 3:-0.333333 4:-0.509434 5:-0.228311 6:-1 7:-1 8:0.389313 9:-1 10:-1 11:-1 12:-1 13:-1 
-1 1:-0.166667 2:-1 3:-0.333333 4:-0.245283 5:-0.3379 6:-1 7:-1 8:0.389313 9:-1 10:-1 12:-1 13:-1 
+1 1:-0.291667 2:1 3:1 4:-0.509434 5:-0.438356 6:-1 7:1 8:0.114504 9:-1 10:-0.741935 11:-1 12:-1 13:1 
+1 1:0.125 2:-1 3:1 4:1 5:-0.260274 6:1 7:1 8:-0.0534351 9:1 10:0.290323 11:1 12:0.333333 13:1 
-1 1:0.541667 2:-1 3:-1 4:0.0566038 5:-0.543379 6:-1 7:-1 8:-0.343511 9:-1 10:-0.16129 11:1 12:-1 13:-1 
+1 1:0.125 2:1 3:1 4:-0.320755 5:-0.283105 6:1 7:1 8:-0.51145 9:1 10:-0.483871 11:1 12:-1 13:1 
+1 1:-0.166667 2:1 3:0.333333 4:-0.509434 5:-0.716895 6:-1 7:-1 8:0.0381679 9:-1 10:-0.354839 12:1 13:1 
+1 1:0.0416667 2:1 3:1 4:-0.471698 5:-0.269406 6:-1 7:1 8:-0.312977 9:1 10:0.0322581 12:0.333333 13:-1 
+1 1:0.166667 2:1 3:1 4:0.0943396 5:-0.324201 6:-1 7:-1 8:-0.740458 9:1 10:-0.612903 12:-0.333333 13:1 
-1 1:0.5 2:-1 3:0.333333 4:0.245283 5:0.0684932 6:-1 7:1 8:0.221374 9:-1 10:-0.741935 11:-1 12:-1 13:-1 
-1 1:0.0416667 2:1 3:0.333333 4:-0.415094 5:-0.328767 6:-1 7:1 8:0.236641 9:-1 10:-0.83871 11:1 12:-0.333333 13:-1 
-1 1:0.0416667 2:-1 3:0.333333 4:0.245283 5:-0.657534 6:-1 7:-1 8:0.40458 9:-1 10:-1 11:-1 12:-0.333333 13:-1 
+1 1:0.375 2:1 3:1 4:-0.509434 5:-0.356164 6:-1 7:-1 8:-0.572519 9:1 10:-0.419355 12:0.333333 13:1 
-1 1:-0.0416667 2:-1 3:0.333333 4:-0.207547 5:-0.680365 6:-1 7:1 8:0.496183 9:-1 10:-0.967742 12:-1 13:-1 
-1 1:-0.0416667 2:1 3:-0.333333 4:-0.245283 5:-0.657534 6:-1 7:-1 8:0.328244 9:-1 10:-0.741935 11:-1 12:-0.333333 13:-1 
+1 1:0.291667 2:1 3:1 4:-0.566038 5:-0.525114 6:1 7:-1 8:0.358779 9:1 10:-0.548387 11:-1 12:0.333333 13:1 
+1 1:0.416667 2:-1 3:1 4:-0.735849 5:-0.347032 6:-1 7:-1 8:0.496183 9:1 10:-0.419355 12:0.333333 13:-1 
+1 1:0.541667 2:1 3:1 4:-0.660377 5:-0.607306 6:-1 7:1 8:-0.0687023 9:1 10:-0.967742 11:-1 12:-0.333333 13:-1 
-1 1:-0.458333 2:1 3:1 4:-0.132075 5:-0.543379 6:-1 7:-1 8:0.633588 9:-1 10:-1 11:-1 12:-1 13:-1 
+1 1:0.458333 2:1 3:1 4:-0.509434 5:-0.452055 6:-1 7:1 8:-0.618321 9:1 10:-0.290323 11:1 12:-0.333333 13:-1 
-1 1:0.0416667 2:1 3:0.333333 4:0.0566038 5:-0.515982 6:-1 7:1 8:0.435115 9:-1 10:-0.483871 11:-1 12:-1 13:1 
-1 1:-0.291667 2:-1 3:0.333333 4:-0.0943396 5:-0.767123 6:-1 7:1 8:0.358779 9:1 10:-0.548387 11:1 12:-1 13:-1 
-1 1:0.583333 2:-1 3:0.333333 4:0.0943396 5:-0.310502 6:-1 7:-1 8:0.541985 9:-1 10:-1 11:-1 12:-0.333333 13:-1 
+1 1:0.125 2:1 3:1 4:-0.415094 5:-0.438356 6:1 7:1 8:0.114504 9:1 10:-0.612903 12:-0.333333 13:-1 
-1 1:-0.791667 2:-1 3:-0.333333 4:-0.54717 5:-0.616438 6:-1 7:-1 8:0.847328 9:-1 10:-0.774194 11:-1 12:-1 13:-1 
-1 1:0.166667 2:1 3:1 4:-0.283019 5:-0.630137 6:-1 7:-1 8:0.480916 9:1 10:-1 11:-1 12:-1 13:1 
+1 1:0.458333 2:1 3:1 4:-0.0377358 5:-0.607306 6:-1 7:1 8:-0.0687023 9:-1 10:-0.354839 12:0.333333 13:0.5 
-1 1:0.25 2:1 3:1 4:-0.169811 5:-0.3379 6:-1 7:1 8:0.694656 9:-1 10:-1 11:-1 12:-1 13:-1 
+1 1:-0.125 2:1 3:0.333333 4:-0.132075 5:-0.511416 6:-1 7:-1 8:0.40458 9:-1 10:-0.806452 12:-0.333333 13:1 
-1 1:-0.0833333 2:1 3:-1 4:-0.415094 5:-0.60274 6:-1 7:1 8:-0.175573 9:1 10:-0.548387 11:-1 12:-0.333333 13:-1 
+1 1:0.0416667 2:1 3:-0.333333 4:0.849057 5:-0.283105 6:-1 7:1 8:0.89313 9:-1 10:-1 11:-1 12:-0.333333 13:1 
+1 2:1 3:1 4:-0.45283 5:-0.287671 6:-1 7:-1 8:-0.633588 9:1 10:-0.354839 12:0.333333 13:1 
+1 1:-0.0416667 2:1 3:1 4:-0.660377 5:-0.525114 6:-1 7:-1 8:0.358779 9:-1 10:-1 11:-1 12:-0.333333 13:-1 
+1 1:-0.541667 2:1 3:1 4:-0.698113 5:-0.812785 6:-1 7:1 8:-0.343511 9:1 10:-0.354839 12:-1 13:1 
+1 1:0.208333 2:1 3:0.333333 4:-0.283019 5:-0.552511 6:-1 7:1 8:0.557252 9:-1 10:0.0322581 11:-1 12:0.333333 13:1 
-1 1:-0.5 2:-1 3:0.333333 4:-0.660377 5:-0.351598 6:-1 7:1 8:0.541985 9:1 10:-1 11:-1 12:-1 13:-1 
-1 1:-0.5 2:1 3:0.333333 4:-0.660377 5:-0.43379 6:-1 7:-1 8:0.648855 9:-1 10:-1 11:-1 12:-1 13:-1 
-1 1:-0.125 2:-1 3:0.333333 4:-0.509434 5:-0.575342 6:-1 7:-1 8:0.328244 9:-1 10:-0.483871 12:-1 13:-1 
-1 1:0.0416667 2:-1 3:0.333333 4:-0.735849 5:-0.356164 6:-1 7:1 8:0.465649 9:-1 10:-1 11:-1 12:-1 13:-1 
-1 1:0.458333 2:-1 3:1 4:-0.320755 5:-0.191781 6:-1 7:-1 8:-0.221374 9:-1 10:-0.354839 12:0.333333 13:-1 
-1 1:-0.0833333 2:-1 3:0.333333 4:-0.320755 5:-0.406393 6:-1 7:1 8:0.19084 9:-1 10:-0.83871 11:-1 12:-1 13:-1 
-1 1:-0.291667 2:-1 3:-0.333333 4:-0.792453 5:-0.643836 6:-1 7:-1 8:0.541985 9:-1 10:-1 11:-1 12:-1 13:-1 
+1 1:0.0833333 2:1 3:1 4:-0.132075 5:-0.584475 6:-1 7:-1 8:-0.389313 9:1 10:0.806452 11:1 12:-1 13:1 
-1 1:-0.333333 2:1 3:-0.333333 4:-0.358491 5:-0.16895 6:-1 7:1 8:0.51145 9:-1 10:-1 11:-1 12:-1 13:-1 
-1 1:0.125 2:1 3:-1 4:-0.509434 5:-0.694064 6:-1 7:1 8:0.389313 9:-1 10:-0.387097 12:-1 13:1 
+1 1:0.541667 2:-1 3:1 4:0.584906 5:-0.534247 6:1 7:-1 8:0.435115 9:1 10:-0.677419 12:0.333333 13:1 
+1 1:-0.625 2:1 3:-1 4:-0.509434 5:-0.520548 6:-1 7:-1 8:0.694656 9:1 10:0.225806 12:-1 13:1 
+1 1:0.375 2:-1 3:1 4:0.0566038 5:-0.461187 6:-1 7:-1 8:0.267176 9:1 10:-0.548387 12:-1 13:-1 
-1 1:0.0833333 2:1 3:-0.333333 4:-0.320755 5:-0.378995 6:-1 7:-1 8:0.282443 9:-1 10:-1 11:-1 12:-1 13:-1 
+1 1:0.208333 2:1 3:1 4:-0.358491 5:-0.392694 6:-1 7:1 8:-0.0992366 9:1 10:-0.0322581 12:0.333333 13:1 
-1 1:-0.416667 2:1 3:1 4:-0.698113 5:-0.611872 6:-1 7:-1 8:0.374046 9:-1 10:-1 11:-1 12:-1 13:1 
-1 1:0.458333 2:-1 3:1 4:0.622642 5:-0.0913242 6:-1 7:-1 8:0.267176 9:1 10:-1 11:-1 12:-1 13:-1 
-1 1:-0.125 2:-1 3:1 4:-0.698113 5:-0.415525 6:-1 7:1 8:0.343511 9:-1 10:-1 11:-1 12:-1 13:-1 
-1 2:1 3:0.333333 4:-0.320755 5:-0.675799 6:1 7:1 8:0.236641 9:-1 10:-0.612903 11:1 12:-1 13:-1 
-1 1:-0.333333 2:-1 3:1 4:-0.169811 5:-0.497717 6:-1 7:1 8:0.236641 9:1 10:-0.935484 12:-1 13:-1 
+1 1:0.5 2:1 3:-1 4:-0.169811 5:-0.287671 6:1 7:1 8:0.572519 9:-1 10:-0.548387 12:-0.333333 13:-1 
-1 1:0.666667 2:1 3:-1 4:0.245283 5:-0.506849 6:1 7:1 8:-0.0839695 9:-1 10:-0.967742 12:-0.333333 13:-1 
+1 1:0.666667 2:1 3:0.333333 4:-0.132075 5:-0.415525 6:-1 7:1 8:0.145038 9:-1 10:-0.354839 12:1 13:1 
+1 1:0.583333 2:1 3:1 4:-0.886792 5:-0.210046 6:-1 7:1 8:-0.175573 9:1 10:-0.709677 12:0.333333 13:-1 
-1 1:0.625 2:-1 3:0.333333 4:-0.509434 5:-0.611872 6:-1 7:1 8:-0.328244 9:-1 10:-0.516129 12:-1 13:-1 
-1 1:-0.791667 2:1 3:-1 4:-0.54717 5:-0.744292 6:-1 7:1 8:0.572519 9:-1 10:-1 11:-1 12:-1 13:-1 
+1 1:0.375 2:-1 3:1 4:-0.169811 5:-0.232877 6:1 7:-1 8:-0.465649 9:-1 10:-0.387097 12:1 13:-1 
+1 1:-0.0833333 2:1 3:1 4:-0.132075 5:-0.214612 6:-1 7:-1 8:-0.221374 9:1 10:0.354839 12:1 13:1 
+1 1:-0.291667 2:1 3:0.333333 4:0.0566038 5:-0.520548 6:-1 7:-1 8:0.160305 9:-1 10:0.16129 12:-1 13:-1 
+1 1:0.583333 2:1 3:1 4:-0.415094 5:-0.415525 6:1 7:-1 8:0.40458 9:-1 10:-0.935484 12:0.333333 13:1 
-1 1:-0.125 2:1 3:0.333333 4:-0.339623 5:-0.680365 6:-1 7:-1 8:0.40458 9:-1 10:-1 11:-1 12:-1 13:-1 
-1 1:-0.458333 2:1 3:0.333333 4:-0.509434 5:-0.479452 6:1 7:-1 8:0.877863 9:-1 10:-0.741935 11:1 12:-1 13:1 
+1 1:0.125 2:-1 3:1 4:-0.245283 5:0.292237 6:-1 7:1 8:0.206107 9:1 10:-0.387097 12:0.333333 13:1 
+1 1:-0.5 2:1 3:1 4:-0.698113 5:-0.789954 6:-1 7:1 8:0.328244 9:-1 10:-1 11:-1 12:-1 13:1 
-1 1:-0.458333 2:-1 3:1 4:-0.849057 5:-0.365297 6:-1 7:1 8:-0.221374 9:-1 10:-0.806452 12:-1 13:-1 
-1 2:1 3:0.333333 4:-0.320755 5:-0.452055 6:1 7:1 8:0.557252 9:-1 10:-1 11:-1 12:1 13:-1 
-1 1:-0.416667 2:1 3:0.333333 4:-0.320755 5:-0.136986 6:-1 7:-1 8:0.389313 9:-1 10:-0.387097 11:-1 12:-0.333333 13:-1 
+1 1:0.125 2:1 3:1 4:-0.283019 5:-0.73516 6:-1 7:1 8:-0.480916 9:1 10:-0.322581 12:-0.333333 13:0.5 
-1 1:-0.0416667 2:1 3:1 4:-0.735849 5:-0.511416 6:1 7:-1 8:0.160305 9:-1 10:-0.967742 11:-1 12:1 13:1 
-1 1:0.375 2:-1 3:1 4:-0.132075 5:0.223744 6:-1 7:1 8:0.312977 9:-1 10:-0.612903 12:-1 13:-1 
+1 1:0.708333 2:1 3:0.333333 4:0.245283 5:-0.347032 6:-1 7:-1 8:-0.374046 9:1 10:-0.0645161 12:-0.333333 13:1 
-1 1:0.0416667 2:1 3:1 4:-0.132075 5:-0.484018 6:-1 7:-1 8:0.358779 9:-1 10:-0.612903 11:-1 12:-1 13:-1 
+1 1:0.708333 2:1 3:1 4:-0.0377358 5:-0.780822 6:-1 7:-1 8:-0.175573 9:1 10:-0.16129 11:1 12:-1 13:1 
-1 1:0.0416667 2:1 3:-0.333333 4:-0.735849 5:-0.164384 6:-1 7:-1 8:0.29771 9:-1 10:-1 11:-1 12:-1 13:1 
+1 1:-0.75 2:1 3:1 4:-0.396226 5:-0.287671 6:-1 7:1 8:0.29771 9:1 10:-1 11:-1 12:-1 13:1 
-1 1:-0.208333 2:1 3:0.333333 4:-0.433962 5:-0.410959 6:1 7:-1 8:0.587786 9:-1 10:-1 11:-1 12:0.333333 13:-1 
-1 1:0.0833333 2:-1 3:-0.333333 4:-0.226415 5:-0.43379 6:-1 7:1 8:0.374046 9:-1 10:-0.548387 12:-1 13:-1 
-1 1:0.208333 2:-1 3:1 4:-0.886792 5:-0.442922 6:-1 7:1 8:-0.221374 9:-1 10:-0.677419 12:-1 13:-1 
-1 1:0.0416667 2:-1 3:0.333333 4:-0.698113 5:-0.598174 6:-1 7:-1 8:0.328244 9:-1 10:-0.483871 12:-1 13:-1 
-1 1:0.666667 2:-1 3:-1 4:-0.132075 5:-0.484018 6:-1 7:-1 8:0.221374 9:-1 10:-0.419355 11:-1 12:0.333333 13:-1 
+1 1:1 2:1 3:1 4:-0.415094 5:-0.187215 6:-1 7:1 8:0.389313 9:1 10:-1 11:-1 12:1 13:-1 
-1 1:0.625 2:1 3:0.333333 4:-0.54717 5:-0.310502 6:-1 7:-1 8:0.221374 9:-1 10:-0.677419 11:-1 12:-0.333333 13:1 
+1 1:0.208333 2:1 3:1 4:-0.415094 5:-0.205479 6:-1 7:1 8:0.526718 9:-1 10:-1 11:-1 12:0.333333 13:1 
+1 1:0.291667 2:1 3:1 4:-0.415094 5:-0.39726 6:-1 7:1 8:0.0687023 9:1 10:-0.0967742 12:-0.333333 13:1 
+1 1:-0.0833333 2:1 3:1 4:-0.132075 5:-0.210046 6:-1 7:-1 8:0.557252 9:1 10:-0.483871 11:-1 12:-1 13:1 
+1 1:0.0833333 2:1 3:1 4:0.245283 5:-0.255708 6:-1 7:1 8:0.129771 9:1 10:-0.741935 12:-0.333333 13:1 
-1 1:-0.0416667 2:1 3:-1 4:0.0943396 5:-0.214612 6:1 7:-1 8:0.633588 9:-1 10:-0.612903 12:-1 13:1 
-1 1:0.291667 2:-1 3:0.333333 4:-0.849057 5:-0.123288 6:-1 7:-1 8:0.358779 9:-1 10:-1 11:-1 12:-0.333333 13:-1 
-1 1:0.208333 2:1 3:0.333333 4:-0.792453 5:-0.479452 6:-1 7:1 8:0.267176 9:1 10:-0.806452 12:-1 13:1 
+1 1:0.458333 2:1 3:0.333333 4:-0.415094 5:-0.164384 6:-1 7:-1 8:-0.0839695 9:1 10:-0.419355 12:-1 13:1 
-1 1:-0.666667 2:1 3:0.333333 4:-0.320755 5:-0.43379 6:-1 7:-1 8:0.770992 9:-1 10:0.129032 11:1 12:-1 13:-1 
+1 1:0.25 2:1 3:-1 4:0.433962 5:-0.260274 6:-1 7:1 8:0.343511 9:-1 10:-0.935484 12:-1 13:1 
-1 1:-0.0833333 2:1 3:0.333333 4:-0.415094 5:-0.456621 6:1 7:1 8:0.450382 9:-1 10:-0.225806 12:-1 13:-1 
-1 1:-0.416667 2:-1 3:0.333333 4:-0.471698 5:-0.60274 6:-1 7:-1 8:0.435115 9:-1 10:-0.935484 12:-1 13:-1 
+1 1:0.208333 2:1 3:1 4:-0.358491 5:-0.589041 6:-1 7:1 8:-0.0839695 9:1 10:-0.290323 12:1 13:1 
-1 1:-1 2:1 3:-0.333333 4:-0.320755 5:-0.643836 6:-1 7:1 8:1 9:-1 10:-1 11:-1 12:-1 13:-1 
-1 1:-0.5 2:-1 3:-0.333333 4:-0.320755 5:-0.643836 6:-1 7:1 8:0.541985 9:-1 10:-0.548387 11:-1 12:-1 13:-1 
-1 1:0.416667 2:-1 3:0.333333 4:-0.226415 5:-0.424658 6:-1 7:1 8:0.541985 9:-1 10:-1 11:-1 12:-1 13:-1 
-1 1:-0.0833333 2:1 3:0.333333 4:-1 5:-0.538813 6:-1 7:-1 8:0.267176 9:1 10:-1 11:-1 12:-0.333333 13:1 
-1 1:0.0416667 2:1 3:0.333333 4:-0.509434 5:-0.39726 6:-1 7:1 8:0.160305 9:-1 10:-0.870968 12:-1 13:1 
-1 1:-0.375 2:1 3:-0.333333 4:-0.509434 5:-0.570776 6:-1 7:-1 8:0.51145 9:-1 10:-1 11:-1 12:-1 13:-1 
+1 1:0.0416667 2:1 3:1 4:-0.698113 5:-0.484018 6:-1 7:-1 8:-0.160305 9:1 10:-0.0967742 12:-0.333333 13:1 
+1 1:0.5 2:1 3:1 4:-0.226415 5:-0.415525 6:-1 7:1 8:-0.145038 9:-1 10:-0.0967742 12:-0.333333 13:1 
-1 1:0.166667 2:1 3:0.333333 4:0.0566038 5:-0.808219 6:-1 7:-1 8:0.572519 9:-1 10:-0.483871 11:-1 12:-1 13:-1 
+1 1:0.416667 2:1 3:1 4:-0.320755 5:-0.0684932 6:1 7:1 8:-0.0687023 9:1 10:-0.419355 11:-1 12:1 13:1 
-1 1:-0.75 2:-1 3:1 4:-0.169811 5:-0.739726 6:-1 7:-1 8:0.694656 9:-1 10:-0.548387 11:-1 12:-1 13:-1 
-1 1:-0.5 2:1 3:-0.333333 4:-0.226415 5:-0.648402 6:-1 7:-1 8:-0.0687023 9:-1 10:-1 12:-1 13:0.5 
+1 1:0.375 2:-1 3:0.333333 4:-0.320755 5:-0.374429 6:-1 7:-1 8:-0.603053 9:-1 10:-0.612903 12:-0.333333 13:1 
+1 1:-0.416667 2:-1 3:1 4:-0.283019 5:-0.0182648 6:1 7:1 8:-0.00763359 9:1 10:-0.0322581 12:-1 13:1 
-1 1:0.208333 2:-1 3:-1 4:0.0566038 5:-0.283105 6:1 7:1 8:0.389313 9:-1 10:-0.677419 11:-1 12:-1 13:-1 
-1 1:-0.0416667 2:1 3:-1 4:-0.54717 5:-0.726027 6:-1 7:1 8:0.816794 9:-1 10:-1 12:-1 13:0.5 
+1 1:0.333333 2:-1 3:1 4:-0.0377358 5:-0.173516 6:-1 7:1 8:0.145038 9:1 10:-0.677419 12:-1 13:1 
+1 1:-0.583333 2:1 3:1 4:-0.54717 5:-0.575342 6:-1 7:-1 8:0.0534351 9:-1 10:-0.612903 12:-1 13:1 
-1 1:-0.333333 2:1 3:1 4:-0.603774 5:-0.388128 6:-1 7:1 8:0.740458 9:-1 10:-1 11:-1 12:-1 13:-1 
+1 1:-0.0416667 2:1 3:1 4:-0.358491 5:-0.410959 6:-1 7:-1 8:0.374046 9:1 10:-1 11:-1 12:-0.333333 13:1 
-1 1:0.375 2:1 3:0.333333 4:-0.320755 5:-0.520548 6:-1 7:-1 8:0.145038 9:-1 10:-0.419355 12:1 13:1 
+1 1:0.375 2:-1 3:1 4:0.245283 5:-0.826484 6:-1 7:1 8:0.129771 9:-1 10:1 11:1 12:1 13:1 
-1 2:-1 3:1 4:-0.169811 5:-0.506849 6:-1 7:1 8:0.358779 9:-1 10:-1 11:-1 12:-1 13:-1 
+1 1:-0.416667 2:1 3:1 4:-0.509434 5:-0.767123 6:-1 7:1 8:-0.251908 9:1 10:-0.193548 12:-1 13:1 
-1 1:-0.25 2:1 3:0.333333 4:-0.169811 5:-0.401826 6:-1 7:1 8:0.29771 9:-1 10:-1 11:-1 12:-1 13:-1 
-1 1:-0.0416667 2:1 3:-0.333333 4:-0.509434 5:-0.0913242 6:-1 7:-1 8:0.541985 9:-1 10:-0.935484 11:-1 12:-1 13:-1 
+1 1:0.625 2:1 3:0.333333 4:0.622642 5:-0.324201 6:1 7:1 8:0.206107 9:1 10:-0.483871 12:-1 13:1 
-1 1:-0.583333 2:1 3:0.333333 4:-0.132075 5:-0.109589 6:-1 7:1 8:0.694656 9:-1 10:-1 11:-1 12:-1 13:-1 
-1 2:-1 3:1 4:-0.320755 5:-0.369863 6:-1 7:1 8:0.0992366 9:-1 10:-0.870968 12:-1 13:-1 
+1 1:0.375 2:-1 3:1 4:-0.132075 5:-0.351598 6:-1 7:1 8:0.358779 9:-1 10:0.16129 11:1 12:0.333333 13:-1 
-1 1:-0.0833333 2:-1 3:0.333333 4:-0.132075 5:-0.16895 6:-1 7:1 8:0.0839695 9:-1 10:-0.516129 11:-1 12:-0.333333 13:-1 
+1 1:0.291667 2:1 3:1 4:-0.320755 5:-0.420091 6:-1 7:-1 8:0.114504 9:1 10:-0.548387 11:-1 12:-0.333333 13:1 
+1 1:0.5 2:1 3:1 4:-0.698113 5:-0.442922 6:-1 7:1 8:0.328244 9:-1 10:-0.806452 11:-1 12:0.333333 13:0.5 
-1 1:0.5 2:-1 3:0.333333 4:0.150943 5:-0.347032 6:-1 7:-1 8:0.175573 9:-1 10:-0.741935 11:-1 12:-1 13:-1 
+1 1:0.291667 2:1 3:0.333333 4:-0.132075 5:-0.730594 6:-1 7:1 8:0.282443 9:-1 10:-0.0322581 12:-1 13:-1 
+1 1:0.291667 2:1 3:1 4:-0.0377358 5:-0.287671 6:-1 7:1 8:0.0839695 9:1 10:-0.0967742 12:0.333333 13:1 
+1 1:0.0416667 2:1 3:1 4:-0.509434 5:-0.716895 6:-1 7:-1 8:-0.358779 9:-1 10:-0.548387 12:-0.333333 13:1 
-1 1:-0.375 2:1 3:-0.333333 4:-0.320755 5:-0.575342 6:-1 7:1 8:0.78626 9:-1 10:-1 11:-1 12:-1 13:-1 
+1 1:-0.375 2:1 3:1 4:-0.660377 5:-0.251142 6:-1 7:1 8:0.251908 9:-1 10:-1 11:-1 12:-0.333333 13:-1 
-1 1:-0.0833333 2:1 3:0.333333 4:-0.698113 5:-0.776256 6:-1 7:-1 8:-0.206107 9:-1 10:-0.806452 11:-1 12:-1 13:-1 
-1 1:0.25 2:1 3:0.333333 4:0.0566038 5:-0.607306 6:1 7:-1 8:0.312977 9:-1 10:-0.483871 11:-1 12:-1 13:-1 
-1 1:0.75 2:-1 3:-0.333333 4:0.245283 5:-0.196347 6:-1 7:-1 8:0.389313 9:-1 10:-0.870968 11:-1 12:0.333333 13:-1 
-1 1:0.333333 2:1 3:0.333333 4:0.0566038 5:-0.465753 6:1 7:-1 8:0.00763359 9:1 10:-0.677419 12:-1 13:-1 
+1 1:0.0833333 2:1 3:1 4:-0.283019 5:0.0365297 6:-1 7:-1 8:-0.0687023 9:1 10:-0.612903 12:-0.333333 13:1 
+1 1:0.458333 2:1 3:0.333333 4:-0.132075 5:-0.0456621 6:-1 7:-1 8:0.328244 9:-1 10:-1 11:-1 12:-1 13:-1 
-1 1:-0.416667 2:1 3:1 4:0.0566038 5:-0.447489 6:-1 7:-1 8:0.526718 9:-1 10:-0.516129 11:-1 12:-1 13:-1 
-1 1:0.208333 2:-1 3:0.333333 4:-0.509434 5:-0.0228311 6:-1 7:-1 8:0.541985 9:-1 10:-1 11:-1 12:-1 13:-1 
+1 1:0.291667 2:1 3:1 4:-0.320755 5:-0.634703 6:-1 7:1 8:-0.0687023 9:1 10:-0.225806 12:0.333333 13:1 
+1 1:0.208333 2:1 3:-0.333333 4:-0.509434 5:-0.278539 6:-1 7:1 8:0.358779 9:-1 10:-0.419355 12:-1 13:-1 
-1 1:-0.166667 2:1 3:-0.333333 4:-0.320755 5:-0.360731 6:-1 7:-1 8:0.526718 9:-1 10:-0.806452 11:-1 12:-1 13:-1 
+1 1:-0.208333 2:1 3:-0.333333 4:-0.698113 5:-0.52968 6:-1 7:-1 8:0.480916 9:-1 10:-0.677419 11:1 12:-1 13:1 
-1 1:-0.0416667 2:1 3:0.333333 4:0.471698 5:-0.666667 6:1 7:-1 8:0.389313 9:-1 10:-0.83871 11:-1 12:-1 13:1 
-1 1:-0.375 2:1 3:-0.333333 4:-0.509434 5:-0.374429 6:-1 7:-1 8:0.557252 9:-1 10:-1 11:-1 12:-1 13:1 
-1 1:0.125 2:-1 3:-0.333333 4:-0.132075 5:-0.232877 6:-1 7:1 8:0.251908 9:-1 10:-0.580645 12:-1 13:-1 
-1 1:0.166667 2:1 3:1 4:-0.132075 5:-0.69863 6:-1 7:-1 8:0.175573 9:-1 10:-0.870968 12:-1 13:0.5 
+1 1:0.583333 2:1 3:1 4:0.245283 5:-0.269406 6:-1 7:1 8:-0.435115 9:1 10:-0.516129 12:1 13:-1 
