# Supplementary material for: Improving model predictions for RNA interference activities that use support vector machine regression by combining and filtering features
Source: BMC Bioinformatics. 2007 Jun 6;8:182. doi: 10.1186/1471-2105-8-182 (PMC1906837; doi:10.1186/1471-2105-8-182)
Supplement: Additional file 7 — seq2svm_0.3. An GNU platform deployable GPL code base for performing SVM modeling on small RNA sequences, with examples. Deploy by unzipping, untarring, and building with configure and make. See the included readme files. Updated versions will be available at . [file 1471-2105-8-182-S7.gz › seq2svm/src/libsvm-2.71/svm_map_cont_4xpos.txt]

0.596 1:1.00 2:0.00 3:0.00 4:0.00 5:1.00 6:0.00 7:0.00 8:0.00 9:1.00 10:0.00 11:0.00 12:0.00 13:1.00 14:0.00 15:0.00 16:0.00 17:0.00 18:1.00 19:0.00 20:0.00 21:1.00 22:0.00 23:0.00 24:0.00 25:0.00 26:1.00 27:0.00 28:0.00 29:1.00 30:0.00 31:0.00 32:0.00 33:0.00 34:1.00 35:0.00 36:0.00 37:0.00 38:1.00 39:0.00 40:0.00 41:1.00 42:0.00 43:0.00 44:0.00 45:0.00 46:1.00 47:0.00 48:0.00 49:0.00 50:1.00 51:0.00 52:0.00 53:0.00 54:0.00 55:0.00 56:1.00 57:0.00 58:0.00 59:0.00 60:1.00 61:0.00 62:1.00 63:0.00 64:0.00 65:1.00 66:0.00 67:0.00 68:0.00 69:0.00 70:0.00 71:0.00 72:1.00 73:1.00 74:0.00 75:0.00 76:0.00 77:0.00 78:0.00 79:0.00 80:1.00 81:1.00 82:0.00 83:0.00 84:0.00 
0.703 1:1.00 2:0.00 3:0.00 4:0.00 5:1.00 6:0.00 7:0.00 8:0.00 9:1.00 10:0.00 11:0.00 12:0.00 13:1.00 14:0.00 15:0.00 16:0.00 17:0.00 18:1.00 19:0.00 20:0.00 21:1.00 22:0.00 23:0.00 24:0.00 25:0.00 26:1.00 27:0.00 28:0.00 29:0.00 30:1.00 31:0.00 32:0.00 33:0.00 34:0.00 35:0.00 36:1.00 37:0.00 38:0.00 39:0.00 40:1.00 41:0.00 42:0.00 43:0.00 44:1.00 45:0.00 46:1.00 47:0.00 48:0.00 49:0.00 50:0.00 51:0.00 52:1.00 53:0.00 54:1.00 55:0.00 56:0.00 57:1.00 58:0.00 59:0.00 60:0.00 61:0.00 62:0.00 63:0.00 64:1.00 65:1.00 66:0.00 67:0.00 68:0.00 69:1.00 70:0.00 71:0.00 72:0.00 73:0.00 74:0.00 75:1.00 76:0.00 77:0.00 78:0.00 79:1.00 80:0.00 81:0.00 82:0.00 83:0.00 84:1.00 
0.698 1:1.00 2:0.00 3:0.00 4:0.00 5:1.00 6:0.00 7:0.00 8:0.00 9:1.00 10:0.00 11:0.00 12:0.00 13:1.00 14:0.00 15:0.00 16:0.00 17:0.00 18:1.00 19:0.00 20:0.00 21:0.00 22:1.00 23:0.00 24:0.00 25:0.00 26:1.00 27:0.00 28:0.00 29:1.00 30:0.00 31:0.00 32:0.00 33:0.00 34:1.00 35:0.00 36:0.00 37:0.00 38:1.00 39:0.00 40:0.00 41:0.00 42:1.00 43:0.00 44:0.00 45:0.00 46:0.00 47:0.00 48:1.00 49:1.00 50:0.00 51:0.00 52:0.00 53:0.00 54:1.00 55:0.00 56:0.00 57:1.00 58:0.00 59:0.00 60:0.00 61:1.00 62:0.00 63:0.00 64:0.00 65:1.00 66:0.00 67:0.00 68:0.00 69:0.00 70:0.00 71:1.00 72:0.00 73:0.00 74:0.00 75:0.00 76:1.00 77:1.00 78:0.00 79:0.00 80:0.00 81:0.00 82:0.00 83:1.00 84:0.00 
0.822 1:1.00 2:0.00 3:0.00 4:0.00 5:1.00 6:0.00 7:0.00 8:0.00 9:1.00 10:0.00 11:0.00 12:0.00 13:1.00 14:0.00 15:0.00 16:0.00 17:0.00 18:1.00 19:0.00 20:0.00 21:0.00 22:1.00 23:0.00 24:0.00 25:0.00 26:0.00 27:0.00 28:1.00 29:1.00 30:0.00 31:0.00 32:0.00 33:1.00 34:0.00 35:0.00 36:0.00 37:0.00 38:1.00 39:0.00 40:0.00 41:1.00 42:0.00 43:0.00 44:0.00 45:0.00 46:0.00 47:1.00 48:0.00 49:0.00 50:0.00 51:0.00 52:1.00 53:0.00 54:0.00 55:0.00 56:1.00 57:0.00 58:0.00 59:1.00 60:0.00 61:0.00 62:0.00 63:1.00 64:0.00 65:0.00 66:0.00 67:0.00 68:1.00 69:0.00 70:0.00 71:1.00 72:0.00 73:0.00 74:0.00 75:1.00 76:0.00 77:0.00 78:0.00 79:0.00 80:1.00 81:0.00 82:0.00 83:0.00 84:1.00 
0.832 1:1.00 2:0.00 3:0.00 4:0.00 5:1.00 6:0.00 7:0.00 8:0.00 9:1.00 10:0.00 11:0.00 12:0.00 13:1.00 14:0.00 15:0.00 16:0.00 17:0.00 18:1.00 19:0.00 20:0.00 21:0.00 22:0.00 23:0.00 24:1.00 25:0.00 26:0.00 27:0.00 28:1.00 29:0.00 30:1.00 31:0.00 32:0.00 33:1.00 34:0.00 35:0.00 36:0.00 37:0.00 38:1.00 39:0.00 40:0.00 41:0.00 42:0.00 43:0.00 44:1.00 45:1.00 46:0.00 47:0.00 48:0.00 49:0.00 50:1.00 51:0.00 52:0.00 53:1.00 54:0.00 55:0.00 56:0.00 57:1.00 58:0.00 59:0.00 60:0.00 61:1.00 62:0.00 63:0.00 64:0.00 65:0.00 66:0.00 67:0.00 68:1.00 69:0.00 70:0.00 71:0.00 72:1.00 73:0.00 74:1.00 75:0.00 76:0.00 77:1.00 78:0.00 79:0.00 80:0.00 81:0.00 82:0.00 83:0.00 84:1.00 
0.776 1:1.00 2:0.00 3:0.00 4:0.00 5:1.00 6:0.00 7:0.00 8:0.00 9:1.00 10:0.00 11:0.00 12:0.00 13:1.00 14:0.00 15:0.00 16:0.00 17:0.00 18:1.00 19:0.00 20:0.00 21:0.00 22:0.00 23:0.00 24:1.00 25:0.00 26:0.00 27:0.00 28:1.00 29:0.00 30:1.00 31:0.00 32:0.00 33:0.00 34:1.00 35:0.00 36:0.00 37:0.00 38:0.00 39:1.00 40:0.00 41:0.00 42:1.00 43:0.00 44:0.00 45:0.00 46:1.00 47:0.00 48:0.00 49:0.00 50:0.00 51:1.00 52:0.00 53:0.00 54:1.00 55:0.00 56:0.00 57:0.00 58:0.00 59:0.00 60:1.00 61:0.00 62:0.00 63:1.00 64:0.00 65:0.00 66:0.00 67:0.00 68:1.00 69:0.00 70:0.00 71:0.00 72:1.00 73:0.00 74:1.00 75:0.00 76:0.00 77:0.00 78:1.00 79:0.00 80:0.00 81:1.00 82:0.00 83:0.00 84:0.00 
0.837 1:1.00 2:0.00 3:0.00 4:0.00 5:1.00 6:0.00 7:0.00 8:0.00 9:1.00 10:0.00 11:0.00 12:0.00 13:1.00 14:0.00 15:0.00 16:0.00 17:0.00 18:0.00 19:1.00 20:0.00 21:1.00 22:0.00 23:0.00 24:0.00 25:1.00 26:0.00 27:0.00 28:0.00 29:0.00 30:1.00 31:0.00 32:0.00 33:0.00 34:0.00 35:0.00 36:1.00 37:0.00 38:0.00 39:0.00 40:1.00 41:0.00 42:0.00 43:0.00 44:1.00 45:1.00 46:0.00 47:0.00 48:0.00 49:0.00 50:0.00 51:1.00 52:0.00 53:1.00 54:0.00 55:0.00 56:0.00 57:1.00 58:0.00 59:0.00 60:0.00 61:1.00 62:0.00 63:0.00 64:0.00 65:0.00 66:0.00 67:0.00 68:1.00 69:0.00 70:0.00 71:0.00 72:1.00 73:0.00 74:0.00 75:1.00 76:0.00 77:0.00 78:0.00 79:0.00 80:1.00 81:0.00 82:0.00 83:0.00 84:1.00 
0.75 1:1.00 2:0.00 3:0.00 4:0.00 5:1.00 6:0.00 7:0.00 8:0.00 9:1.00 10:0.00 11:0.00 12:0.00 13:1.00 14:0.00 15:0.00 16:0.00 17:0.00 18:0.00 19:1.00 20:0.00 21:1.00 22:0.00 23:0.00 24:0.00 25:1.00 26:0.00 27:0.00 28:0.00 29:0.00 30:0.00 31:0.00 32:1.00 33:1.00 34:0.00 35:0.00 36:0.00 37:0.00 38:1.00 39:0.00 40:0.00 41:1.00 42:0.00 43:0.00 44:0.00 45:0.00 46:1.00 47:0.00 48:0.00 49:0.00 50:1.00 51:0.00 52:0.00 53:0.00 54:0.00 55:1.00 56:0.00 57:0.00 58:1.00 59:0.00 60:0.00 61:0.00 62:1.00 63:0.00 64:0.00 65:0.00 66:0.00 67:0.00 68:1.00 69:0.00 70:0.00 71:0.00 72:1.00 73:0.00 74:0.00 75:1.00 76:0.00 77:1.00 78:0.00 79:0.00 80:0.00 81:0.00 82:0.00 83:0.00 84:1.00 
0.721 1:1.00 2:0.00 3:0.00 4:0.00 5:1.00 6:0.00 7:0.00 8:0.00 9:1.00 10:0.00 11:0.00 12:0.00 13:1.00 14:0.00 15:0.00 16:0.00 17:0.00 18:0.00 19:1.00 20:0.00 21:1.00 22:0.00 23:0.00 24:0.00 25:1.00 26:0.00 27:0.00 28:0.00 29:0.00 30:0.00 31:0.00 32:1.00 33:0.00 34:0.00 35:0.00 36:1.00 37:1.00 38:0.00 39:0.00 40:0.00 41:0.00 42:0.00 43:0.00 44:1.00 45:0.00 46:1.00 47:0.00 48:0.00 49:0.00 50:1.00 51:0.00 52:0.00 53:0.00 54:0.00 55:1.00 56:0.00 57:0.00 58:0.00 59:1.00 60:0.00 61:0.00 62:0.00 63:0.00 64:1.00 65:0.00 66:0.00 67:1.00 68:0.00 69:0.00 70:0.00 71:1.00 72:0.00 73:0.00 74:0.00 75:0.00 76:1.00 77:0.00 78:1.00 79:0.00 80:0.00 81:0.00 82:0.00 83:1.00 84:0.00 
0.459 1:1.00 2:0.00 3:0.00 4:0.00 5:1.00 6:0.00 7:0.00 8:0.00 9:1.00 10:0.00 11:0.00 12:0.00 13:1.00 14:0.00 15:0.00 16:0.00 17:0.00 18:0.00 19:1.00 20:0.00 21:0.00 22:1.00 23:0.00 24:0.00 25:1.00 26:0.00 27:0.00 28:0.00 29:0.00 30:0.00 31:0.00 32:1.00 33:0.00 34:1.00 35:0.00 36:0.00 37:0.00 38:1.00 39:0.00 40:0.00 41:0.00 42:0.00 43:1.00 44:0.00 45:0.00 46:0.00 47:0.00 48:1.00 49:1.00 50:0.00 51:0.00 52:0.00 53:0.00 54:0.00 55:1.00 56:0.00 57:0.00 58:0.00 59:0.00 60:1.00 61:0.00 62:0.00 63:0.00 64:1.00 65:0.00 66:0.00 67:0.00 68:1.00 69:1.00 70:0.00 71:0.00 72:0.00 73:1.00 74:0.00 75:0.00 76:0.00 77:1.00 78:0.00 79:0.00 80:0.00 81:0.00 82:1.00 83:0.00 84:0.00 
0.707 1:1.00 2:0.00 3:0.00 4:0.00 5:1.00 6:0.00 7:0.00 8:0.00 9:1.00 10:0.00 11:0.00 12:0.00 13:1.00 14:0.00 15:0.00 16:0.00 17:0.00 18:0.00 19:1.00 20:0.00 21:0.00 22:1.00 23:0.00 24:0.00 25:0.00 26:0.00 27:1.00 28:0.00 29:0.00 30:0.00 31:1.00 32:0.00 33:0.00 34:1.00 35:0.00 36:0.00 37:0.00 38:0.00 39:0.00 40:1.00 41:0.00 42:0.00 43:1.00 44:0.00 45:0.00 46:1.00 47:0.00 48:0.00 49:0.00 50:1.00 51:0.00 52:0.00 53:0.00 54:1.00 55:0.00 56:0.00 57:1.00 58:0.00 59:0.00 60:0.00 61:0.00 62:0.00 63:1.00 64:0.00 65:0.00 66:0.00 67:1.00 68:0.00 69:0.00 70:0.00 71:0.00 72:1.00 73:0.00 74:1.00 75:0.00 76:0.00 77:0.00 78:0.00 79:1.00 80:0.00 81:0.00 82:0.00 83:0.00 84:1.00 
0.66 1:1.00 2:0.00 3:0.00 4:0.00 5:1.00 6:0.00 7:0.00 8:0.00 9:1.00 10:0.00 11:0.00 12:0.00 13:1.00 14:0.00 15:0.00 16:0.00 17:0.00 18:0.00 19:1.00 20:0.00 21:0.00 22:0.00 23:1.00 24:0.00 25:0.00 26:0.00 27:1.00 28:0.00 29:1.00 30:0.00 31:0.00 32:0.00 33:1.00 34:0.00 35:0.00 36:0.00 37:0.00 38:1.00 39:0.00 40:0.00 41:1.00 42:0.00 43:0.00 44:0.00 45:1.00 46:0.00 47:0.00 48:0.00 49:1.00 50:0.00 51:0.00 52:0.00 53:0.00 54:0.00 55:0.00 56:1.00 57:1.00 58:0.00 59:0.00 60:0.00 61:0.00 62:0.00 63:1.00 64:0.00 65:1.00 66:0.00 67:0.00 68:0.00 69:0.00 70:1.00 71:0.00 72:0.00 73:1.00 74:0.00 75:0.00 76:0.00 77:0.00 78:0.00 79:1.00 80:0.00 81:0.00 82:1.00 83:0.00 84:0.00 
0.771 1:1.00 2:0.00 3:0.00 4:0.00 5:1.00 6:0.00 7:0.00 8:0.00 9:1.00 10:0.00 11:0.00 12:0.00 13:1.00 14:0.00 15:0.00 16:0.00 17:0.00 18:0.00 19:1.00 20:0.00 21:0.00 22:0.00 23:0.00 24:1.00 25:0.00 26:1.00 27:0.00 28:0.00 29:0.00 30:1.00 31:0.00 32:0.00 33:0.00 34:1.00 35:0.00 36:0.00 37:0.00 38:0.00 39:0.00 40:1.00 41:0.00 42:1.00 43:0.00 44:0.00 45:0.00 46:1.00 47:0.00 48:0.00 49:0.00 50:1.00 51:0.00 52:0.00 53:0.00 54:0.00 55:0.00 56:1.00 57:0.00 58:1.00 59:0.00 60:0.00 61:1.00 62:0.00 63:0.00 64:0.00 65:1.00 66:0.00 67:0.00 68:0.00 69:1.00 70:0.00 71:0.00 72:0.00 73:0.00 74:0.00 75:1.00 76:0.00 77:0.00 78:0.00 79:1.00 80:0.00 81:0.00 82:0.00 83:1.00 84:0.00 
0.811 1:1.00 2:0.00 3:0.00 4:0.00 5:1.00 6:0.00 7:0.00 8:0.00 9:1.00 10:0.00 11:0.00 12:0.00 13:1.00 14:0.00 15:0.00 16:0.00 17:0.00 18:0.00 19:0.00 20:1.00 21:0.00 22:0.00 23:1.00 24:0.00 25:1.00 26:0.00 27:0.00 28:0.00 29:0.00 30:0.00 31:1.00 32:0.00 33:0.00 34:0.00 35:0.00 36:1.00 37:0.00 38:0.00 39:0.00 40:1.00 41:1.00 42:0.00 43:0.00 44:0.00 45:0.00 46:0.00 47:1.00 48:0.00 49:0.00 50:0.00 51:1.00 52:0.00 53:0.00 54:1.00 55:0.00 56:0.00 57:0.00 58:0.00 59:0.00 60:1.00 61:0.00 62:0.00 63:1.00 64:0.00 65:0.00 66:0.00 67:0.00 68:1.00 69:0.00 70:1.00 71:0.00 72:0.00 73:0.00 74:1.00 75:0.00 76:0.00 77:0.00 78:1.00 79:0.00 80:0.00 81:1.00 82:0.00 83:0.00 84:0.00 
0.732 1:1.00 2:0.00 3:0.00 4:0.00 5:1.00 6:0.00 7:0.00 8:0.00 9:1.00 10:0.00 11:0.00 12:0.00 13:1.00 14:0.00 15:0.00 16:0.00 17:0.00 18:0.00 19:0.00 20:1.00 21:0.00 22:0.00 23:0.00 24:1.00 25:0.00 26:1.00 27:0.00 28:0.00 29:0.00 30:0.00 31:0.00 32:1.00 33:1.00 34:0.00 35:0.00 36:0.00 37:0.00 38:0.00 39:0.00 40:1.00 41:0.00 42:0.00 43:0.00 44:1.00 45:1.00 46:0.00 47:0.00 48:0.00 49:0.00 50:1.00 51:0.00 52:0.00 53:0.00 54:0.00 55:0.00 56:1.00 57:1.00 58:0.00 59:0.00 60:0.00 61:0.00 62:0.00 63:1.00 64:0.00 65:0.00 66:0.00 67:0.00 68:1.00 69:0.00 70:0.00 71:0.00 72:1.00 73:0.00 74:0.00 75:0.00 76:1.00 77:1.00 78:0.00 79:0.00 80:0.00 81:1.00 82:0.00 83:0.00 84:0.00 
0.746 1:1.00 2:0.00 3:0.00 4:0.00 5:1.00 6:0.00 7:0.00 8:0.00 9:1.00 10:0.00 11:0.00 12:0.00 13:1.00 14:0.00 15:0.00 16:0.00 17:0.00 18:0.00 19:0.00 20:1.00 21:0.00 22:0.00 23:0.00 24:1.00 25:0.00 26:1.00 27:0.00 28:0.00 29:0.00 30:0.00 31:0.00 32:1.00 33:0.00 34:1.00 35:0.00 36:0.00 37:1.00 38:0.00 39:0.00 40:0.00 41:0.00 42:0.00 43:0.00 44:1.00 45:0.00 46:1.00 47:0.00 48:0.00 49:0.00 50:0.00 51:0.00 52:1.00 53:1.00 54:0.00 55:0.00 56:0.00 57:0.00 58:1.00 59:0.00 60:0.00 61:1.00 62:0.00 63:0.00 64:0.00 65:1.00 66:0.00 67:0.00 68:0.00 69:0.00 70:0.00 71:1.00 72:0.00 73:1.00 74:0.00 75:0.00 76:0.00 77:0.00 78:0.00 79:0.00 80:1.00 81:0.00 82:1.00 83:0.00 84:0.00 
0.853 1:1.00 2:0.00 3:0.00 4:0.00 5:1.00 6:0.00 7:0.00 8:0.00 9:1.00 10:0.00 11:0.00 12:0.00 13:1.00 14:0.00 15:0.00 16:0.00 17:0.00 18:0.00 19:0.00 20:1.00 21:0.00 22:0.00 23:0.00 24:1.00 25:0.00 26:0.00 27:0.00 28:1.00 29:0.00 30:0.00 31:0.00 32:1.00 33:0.00 34:1.00 35:0.00 36:0.00 37:0.00 38:0.00 39:0.00 40:1.00 41:0.00 42:1.00 43:0.00 44:0.00 45:0.00 46:1.00 47:0.00 48:0.00 49:0.00 50:0.00 51:0.00 52:1.00 53:0.00 54:0.00 55:0.00 56:1.00 57:0.00 58:1.00 59:0.00 60:0.00 61:1.00 62:0.00 63:0.00 64:0.00 65:0.00 66:0.00 67:1.00 68:0.00 69:0.00 70:0.00 71:0.00 72:1.00 73:0.00 74:1.00 75:0.00 76:0.00 77:0.00 78:0.00 79:1.00 80:0.00 81:0.00 82:0.00 83:0.00 84:1.00 
0.589 1:1.00 2:0.00 3:0.00 4:0.00 5:1.00 6:0.00 7:0.00 8:0.00 9:1.00 10:0.00 11:0.00 12:0.00 13:0.00 14:1.00 15:0.00 16:0.00 17:1.00 18:0.00 19:0.00 20:0.00 21:1.00 22:0.00 23:0.00 24:0.00 25:0.00 26:0.00 27:0.00 28:1.00 29:1.00 30:0.00 31:0.00 32:0.00 33:0.00 34:1.00 35:0.00 36:0.00 37:1.00 38:0.00 39:0.00 40:0.00 41:1.00 42:0.00 43:0.00 44:0.00 45:0.00 46:0.00 47:0.00 48:1.00 49:0.00 50:1.00 51:0.00 52:0.00 53:0.00 54:1.00 55:0.00 56:0.00 57:0.00 58:0.00 59:0.00 60:1.00 61:0.00 62:1.00 63:0.00 64:0.00 65:0.00 66:1.00 67:0.00 68:0.00 69:0.00 70:0.00 71:1.00 72:0.00 73:1.00 74:0.00 75:0.00 76:0.00 77:0.00 78:1.00 79:0.00 80:0.00 81:0.00 82:1.00 83:0.00 84:0.00 
0.746 1:1.00 2:0.00 3:0.00 4:0.00 5:1.00 6:0.00 7:0.00 8:0.00 9:1.00 10:0.00 11:0.00 12:0.00 13:0.00 14:1.00 15:0.00 16:0.00 17:1.00 18:0.00 19:0.00 20:0.00 21:0.00 22:0.00 23:1.00 24:0.00 25:0.00 26:0.00 27:1.00 28:0.00 29:1.00 30:0.00 31:0.00 32:0.00 33:1.00 34:0.00 35:0.00 36:0.00 37:0.00 38:0.00 39:1.00 40:0.00 41:0.00 42:0.00 43:0.00 44:1.00 45:0.00 46:0.00 47:0.00 48:1.00 49:0.00 50:1.00 51:0.00 52:0.00 53:1.00 54:0.00 55:0.00 56:0.00 57:0.00 58:1.00 59:0.00 60:0.00 61:0.00 62:0.00 63:1.00 64:0.00 65:0.00 66:1.00 67:0.00 68:0.00 69:0.00 70:1.00 71:0.00 72:0.00 73:0.00 74:0.00 75:0.00 76:1.00 77:0.00 78:0.00 79:1.00 80:0.00 81:1.00 82:0.00 83:0.00 84:0.00 
0.622 1:1.00 2:0.00 3:0.00 4:0.00 5:1.00 6:0.00 7:0.00 8:0.00 9:1.00 10:0.00 11:0.00 12:0.00 13:0.00 14:1.00 15:0.00 16:0.00 17:0.00 18:0.00 19:1.00 20:0.00 21:0.00 22:1.00 23:0.00 24:0.00 25:0.00 26:0.00 27:0.00 28:1.00 29:0.00 30:0.00 31:1.00 32:0.00 33:0.00 34:0.00 35:0.00 36:1.00 37:0.00 38:1.00 39:0.00 40:0.00 41:0.00 42:0.00 43:1.00 44:0.00 45:1.00 46:0.00 47:0.00 48:0.00 49:0.00 50:0.00 51:1.00 52:0.00 53:0.00 54:1.00 55:0.00 56:0.00 57:0.00 58:1.00 59:0.00 60:0.00 61:0.00 62:0.00 63:1.00 64:0.00 65:0.00 66:0.00 67:1.00 68:0.00 69:0.00 70:0.00 71:1.00 72:0.00 73:0.00 74:0.00 75:0.00 76:1.00 77:0.00 78:0.00 79:1.00 80:0.00 81:1.00 82:0.00 83:0.00 84:0.00 
0.608 1:1.00 2:0.00 3:0.00 4:0.00 5:1.00 6:0.00 7:0.00 8:0.00 9:1.00 10:0.00 11:0.00 12:0.00 13:0.00 14:1.00 15:0.00 16:0.00 17:0.00 18:0.00 19:0.00 20:1.00 21:0.00 22:1.00 23:0.00 24:0.00 25:1.00 26:0.00 27:0.00 28:0.00 29:0.00 30:0.00 31:0.00 32:1.00 33:1.00 34:0.00 35:0.00 36:0.00 37:0.00 38:0.00 39:0.00 40:1.00 41:0.00 42:1.00 43:0.00 44:0.00 45:0.00 46:0.00 47:1.00 48:0.00 49:1.00 50:0.00 51:0.00 52:0.00 53:0.00 54:0.00 55:1.00 56:0.00 57:0.00 58:0.00 59:1.00 60:0.00 61:0.00 62:0.00 63:0.00 64:1.00 65:0.00 66:1.00 67:0.00 68:0.00 69:0.00 70:0.00 71:1.00 72:0.00 73:0.00 74:0.00 75:0.00 76:1.00 77:0.00 78:1.00 79:0.00 80:0.00 81:1.00 82:0.00 83:0.00 84:0.00 
0.791 1:1.00 2:0.00 3:0.00 4:0.00 5:1.00 6:0.00 7:0.00 8:0.00 9:1.00 10:0.00 11:0.00 12:0.00 13:0.00 14:1.00 15:0.00 16:0.00 17:0.00 18:0.00 19:0.00 20:1.00 21:0.00 22:1.00 23:0.00 24:0.00 25:0.00 26:0.00 27:0.00 28:1.00 29:0.00 30:0.00 31:0.00 32:1.00 33:0.00 34:0.00 35:0.00 36:1.00 37:0.00 38:0.00 39:0.00 40:1.00 41:0.00 42:1.00 43:0.00 44:0.00 45:0.00 46:0.00 47:0.00 48:1.00 49:0.00 50:1.00 51:0.00 52:0.00 53:1.00 54:0.00 55:0.00 56:0.00 57:0.00 58:0.00 59:0.00 60:1.00 61:1.00 62:0.00 63:0.00 64:0.00 65:0.00 66:0.00 67:0.00 68:1.00 69:0.00 70:0.00 71:0.00 72:1.00 73:0.00 74:1.00 75:0.00 76:0.00 77:0.00 78:0.00 79:0.00 80:1.00 81:0.00 82:1.00 83:0.00 84:0.00 
0.743 1:1.00 2:0.00 3:0.00 4:0.00 5:1.00 6:0.00 7:0.00 8:0.00 9:1.00 10:0.00 11:0.00 12:0.00 13:0.00 14:1.00 15:0.00 16:0.00 17:0.00 18:0.00 19:0.00 20:1.00 21:0.00 22:0.00 23:0.00 24:1.00 25:0.00 26:1.00 27:0.00 28:0.00 29:0.00 30:1.00 31:0.00 32:0.00 33:0.00 34:1.00 35:0.00 36:0.00 37:1.00 38:0.00 39:0.00 40:0.00 41:0.00 42:1.00 43:0.00 44:0.00 45:0.00 46:0.00 47:0.00 48:1.00 49:0.00 50:1.00 51:0.00 52:0.00 53:0.00 54:0.00 55:0.00 56:1.00 57:0.00 58:0.00 59:0.00 60:1.00 61:0.00 62:0.00 63:1.00 64:0.00 65:0.00 66:0.00 67:0.00 68:1.00 69:1.00 70:0.00 71:0.00 72:0.00 73:0.00 74:0.00 75:1.00 76:0.00 77:1.00 78:0.00 79:0.00 80:0.00 81:1.00 82:0.00 83:0.00 84:0.00 
0.837 1:1.00 2:0.00 3:0.00 4:0.00 5:1.00 6:0.00 7:0.00 8:0.00 9:1.00 10:0.00 11:0.00 12:0.00 13:0.00 14:0.00 15:1.00 16:0.00 17:1.00 18:0.00 19:0.00 20:0.00 21:1.00 22:0.00 23:0.00 24:0.00 25:1.00 26:0.00 27:0.00 28:0.00 29:0.00 30:1.00 31:0.00 32:0.00 33:0.00 34:0.00 35:0.00 36:1.00 37:0.00 38:0.00 39:1.00 40:0.00 41:0.00 42:0.00 43:0.00 44:1.00 45:1.00 46:0.00 47:0.00 48:0.00 49:0.00 50:0.00 51:1.00 52:0.00 53:0.00 54:0.00 55:0.00 56:1.00 57:0.00 58:1.00 59:0.00 60:0.00 61:0.00 62:0.00 63:0.00 64:1.00 65:0.00 66:0.00 67:1.00 68:0.00 69:0.00 70:1.00 71:0.00 72:0.00 73:0.00 74:1.00 75:0.00 76:0.00 77:1.00 78:0.00 79:0.00 80:0.00 81:0.00 82:0.00 83:1.00 84:0.00 
0.68 1:1.00 2:0.00 3:0.00 4:0.00 5:1.00 6:0.00 7:0.00 8:0.00 9:1.00 10:0.00 11:0.00 12:0.00 13:0.00 14:0.00 15:1.00 16:0.00 17:1.00 18:0.00 19:0.00 20:0.00 21:1.00 22:0.00 23:0.00 24:0.00 25:0.00 26:0.00 27:0.00 28:1.00 29:0.00 30:0.00 31:0.00 32:1.00 33:1.00 34:0.00 35:0.00 36:0.00 37:0.00 38:0.00 39:0.00 40:1.00 41:0.00 42:1.00 43:0.00 44:0.00 45:0.00 46:1.00 47:0.00 48:0.00 49:0.00 50:0.00 51:1.00 52:0.00 53:0.00 54:0.00 55:1.00 56:0.00 57:0.00 58:0.00 59:0.00 60:1.00 61:0.00 62:0.00 63:1.00 64:0.00 65:0.00 66:0.00 67:1.00 68:0.00 69:0.00 70:0.00 71:0.00 72:1.00 73:0.00 74:1.00 75:0.00 76:0.00 77:0.00 78:0.00 79:1.00 80:0.00 81:0.00 82:0.00 83:0.00 84:1.00 
0.71 1:1.00 2:0.00 3:0.00 4:0.00 5:1.00 6:0.00 7:0.00 8:0.00 9:1.00 10:0.00 11:0.00 12:0.00 13:0.00 14:0.00 15:1.00 16:0.00 17:0.00 18:1.00 19:0.00 20:0.00 21:1.00 22:0.00 23:0.00 24:0.00 25:0.00 26:0.00 27:0.00 28:1.00 29:0.00 30:0.00 31:1.00 32:0.00 33:0.00 34:1.00 35:0.00 36:0.00 37:0.00 38:0.00 39:0.00 40:1.00 41:1.00 42:0.00 43:0.00 44:0.00 45:1.00 46:0.00 47:0.00 48:0.00 49:0.00 50:0.00 51:0.00 52:1.00 53:1.00 54:0.00 55:0.00 56:0.00 57:1.00 58:0.00 59:0.00 60:0.00 61:0.00 62:0.00 63:0.00 64:1.00 65:0.00 66:0.00 67:1.00 68:0.00 69:0.00 70:1.00 71:0.00 72:0.00 73:0.00 74:0.00 75:0.00 76:1.00 77:1.00 78:0.00 79:0.00 80:0.00 81:1.00 82:0.00 83:0.00 84:0.00 
0.676 1:1.00 2:0.00 3:0.00 4:0.00 5:1.00 6:0.00 7:0.00 8:0.00 9:1.00 10:0.00 11:0.00 12:0.00 13:0.00 14:0.00 15:1.00 16:0.00 17:0.00 18:1.00 19:0.00 20:0.00 21:0.00 22:0.00 23:0.00 24:1.00 25:0.00 26:0.00 27:1.00 28:0.00 29:0.00 30:0.00 31:0.00 32:1.00 33:0.00 34:0.00 35:1.00 36:0.00 37:0.00 38:1.00 39:0.00 40:0.00 41:0.00 42:0.00 43:0.00 44:1.00 45:0.00 46:0.00 47:1.00 48:0.00 49:0.00 50:1.00 51:0.00 52:0.00 53:0.00 54:1.00 55:0.00 56:0.00 57:0.00 58:0.00 59:0.00 60:1.00 61:0.00 62:0.00 63:1.00 64:0.00 65:0.00 66:0.00 67:1.00 68:0.00 69:0.00 70:1.00 71:0.00 72:0.00 73:0.00 74:0.00 75:0.00 76:1.00 77:1.00 78:0.00 79:0.00 80:0.00 81:0.00 82:0.00 83:0.00 84:1.00 
0.795 1:1.00 2:0.00 3:0.00 4:0.00 5:1.00 6:0.00 7:0.00 8:0.00 9:1.00 10:0.00 11:0.00 12:0.00 13:0.00 14:0.00 15:1.00 16:0.00 17:0.00 18:0.00 19:1.00 20:0.00 21:0.00 22:1.00 23:0.00 24:0.00 25:1.00 26:0.00 27:0.00 28:0.00 29:0.00 30:0.00 31:0.00 32:1.00 33:0.00 34:0.00 35:1.00 36:0.00 37:0.00 38:0.00 39:1.00 40:0.00 41:0.00 42:1.00 43:0.00 44:0.00 45:0.00 46:1.00 47:0.00 48:0.00 49:0.00 50:0.00 51:0.00 52:1.00 53:1.00 54:0.00 55:0.00 56:0.00 57:0.00 58:0.00 59:1.00 60:0.00 61:1.00 62:0.00 63:0.00 64:0.00 65:0.00 66:0.00 67:1.00 68:0.00 69:0.00 70:0.00 71:0.00 72:1.00 73:0.00 74:0.00 75:1.00 76:0.00 77:0.00 78:0.00 79:0.00 80:1.00 81:0.00 82:0.00 83:0.00 84:1.00 
0.847 1:1.00 2:0.00 3:0.00 4:0.00 5:1.00 6:0.00 7:0.00 8:0.00 9:1.00 10:0.00 11:0.00 12:0.00 13:0.00 14:0.00 15:1.00 16:0.00 17:0.00 18:0.00 19:0.00 20:1.00 21:0.00 22:0.00 23:1.00 24:0.00 25:1.00 26:0.00 27:0.00 28:0.00 29:0.00 30:0.00 31:1.00 32:0.00 33:0.00 34:1.00 35:0.00 36:0.00 37:1.00 38:0.00 39:0.00 40:0.00 41:0.00 42:0.00 43:0.00 44:1.00 45:0.00 46:1.00 47:0.00 48:0.00 49:0.00 50:0.00 51:0.00 52:1.00 53:0.00 54:1.00 55:0.00 56:0.00 57:0.00 58:1.00 59:0.00 60:0.00 61:0.00 62:0.00 63:1.00 64:0.00 65:0.00 66:1.00 67:0.00 68:0.00 69:0.00 70:1.00 71:0.00 72:0.00 73:0.00 74:0.00 75:1.00 76:0.00 77:1.00 78:0.00 79:0.00 80:0.00 81:0.00 82:0.00 83:1.00 84:0.00 
0.754 1:1.00 2:0.00 3:0.00 4:0.00 5:1.00 6:0.00 7:0.00 8:0.00 9:1.00 10:0.00 11:0.00 12:0.00 13:0.00 14:0.00 15:1.00 16:0.00 17:0.00 18:0.00 19:0.00 20:1.00 21:0.00 22:0.00 23:1.00 24:0.00 25:0.00 26:0.00 27:0.00 28:1.00 29:1.00 30:0.00 31:0.00 32:0.00 33:0.00 34:0.00 35:1.00 36:0.00 37:0.00 38:1.00 39:0.00 40:0.00 41:1.00 42:0.00 43:0.00 44:0.00 45:0.00 46:1.00 47:0.00 48:0.00 49:0.00 50:0.00 51:0.00 52:1.00 53:0.00 54:0.00 55:0.00 56:1.00 57:0.00 58:0.00 59:1.00 60:0.00 61:0.00 62:0.00 63:0.00 64:1.00 65:0.00 66:0.00 67:1.00 68:0.00 69:0.00 70:1.00 71:0.00 72:0.00 73:1.00 74:0.00 75:0.00 76:0.00 77:0.00 78:0.00 79:0.00 80:1.00 81:0.00 82:0.00 83:1.00 84:0.00 
0.672 1:1.00 2:0.00 3:0.00 4:0.00 5:1.00 6:0.00 7:0.00 8:0.00 9:1.00 10:0.00 11:0.00 12:0.00 13:0.00 14:0.00 15:0.00 16:1.00 17:1.00 18:0.00 19:0.00 20:0.00 21:1.00 22:0.00 23:0.00 24:0.00 25:0.00 26:0.00 27:0.00 28:1.00 29:0.00 30:0.00 31:1.00 32:0.00 33:0.00 34:0.00 35:1.00 36:0.00 37:0.00 38:0.00 39:0.00 40:1.00 41:0.00 42:0.00 43:1.00 44:0.00 45:0.00 46:0.00 47:1.00 48:0.00 49:0.00 50:0.00 51:0.00 52:1.00 53:0.00 54:0.00 55:0.00 56:1.00 57:0.00 58:1.00 59:0.00 60:0.00 61:0.00 62:0.00 63:1.00 64:0.00 65:1.00 66:0.00 67:0.00 68:0.00 69:1.00 70:0.00 71:0.00 72:0.00 73:0.00 74:0.00 75:0.00 76:1.00 77:0.00 78:0.00 79:0.00 80:1.00 81:0.00 82:0.00 83:0.00 84:1.00 
0.639 1:1.00 2:0.00 3:0.00 4:0.00 5:1.00 6:0.00 7:0.00 8:0.00 9:1.00 10:0.00 11:0.00 12:0.00 13:0.00 14:0.00 15:0.00 16:1.00 17:1.00 18:0.00 19:0.00 20:0.00 21:0.00 22:0.00 23:1.00 24:0.00 25:0.00 26:0.00 27:0.00 28:1.00 29:0.00 30:1.00 31:0.00 32:0.00 33:1.00 34:0.00 35:0.00 36:0.00 37:1.00 38:0.00 39:0.00 40:0.00 41:1.00 42:0.00 43:0.00 44:0.00 45:0.00 46:0.00 47:1.00 48:0.00 49:0.00 50:1.00 51:0.00 52:0.00 53:0.00 54:0.00 55:1.00 56:0.00 57:0.00 58:0.00 59:1.00 60:0.00 61:0.00 62:0.00 63:1.00 64:0.00 65:1.00 66:0.00 67:0.00 68:0.00 69:0.00 70:1.00 71:0.00 72:0.00 73:0.00 74:0.00 75:0.00 76:1.00 77:0.00 78:1.00 79:0.00 80:0.00 81:0.00 82:1.00 83:0.00 84:0.00 
0.841 1:1.00 2:0.00 3:0.00 4:0.00 5:1.00 6:0.00 7:0.00 8:0.00 9:1.00 10:0.00 11:0.00 12:0.00 13:0.00 14:0.00 15:0.00 16:1.00 17:1.00 18:0.00 19:0.00 20:0.00 21:0.00 22:0.00 23:0.00 24:1.00 25:1.00 26:0.00 27:0.00 28:0.00 29:1.00 30:0.00 31:0.00 32:0.00 33:0.00 34:1.00 35:0.00 36:0.00 37:0.00 38:0.00 39:0.00 40:1.00 41:0.00 42:0.00 43:1.00 44:0.00 45:0.00 46:1.00 47:0.00 48:0.00 49:1.00 50:0.00 51:0.00 52:0.00 53:0.00 54:0.00 55:0.00 56:1.00 57:0.00 58:0.00 59:0.00 60:1.00 61:0.00 62:1.00 63:0.00 64:0.00 65:0.00 66:1.00 67:0.00 68:0.00 69:1.00 70:0.00 71:0.00 72:0.00 73:0.00 74:1.00 75:0.00 76:0.00 77:0.00 78:0.00 79:0.00 80:1.00 81:0.00 82:0.00 83:1.00 84:0.00 
0.833 1:1.00 2:0.00 3:0.00 4:0.00 5:1.00 6:0.00 7:0.00 8:0.00 9:1.00 10:0.00 11:0.00 12:0.00 13:0.00 14:0.00 15:0.00 16:1.00 17:1.00 18:0.00 19:0.00 20:0.00 21:0.00 22:0.00 23:0.00 24:1.00 25:1.00 26:0.00 27:0.00 28:0.00 29:0.00 30:0.00 31:0.00 32:1.00 33:0.00 34:0.00 35:0.00 36:1.00 37:0.00 38:0.00 39:1.00 40:0.00 41:0.00 42:0.00 43:1.00 44:0.00 45:0.00 46:0.00 47:0.00 48:1.00 49:1.00 50:0.00 51:0.00 52:0.00 53:1.00 54:0.00 55:0.00 56:0.00 57:0.00 58:0.00 59:1.00 60:0.00 61:1.00 62:0.00 63:0.00 64:0.00 65:0.00 66:0.00 67:0.00 68:1.00 69:0.00 70:1.00 71:0.00 72:0.00 73:1.00 74:0.00 75:0.00 76:0.00 77:0.00 78:0.00 79:0.00 80:1.00 81:1.00 82:0.00 83:0.00 84:0.00 
0.596 1:1.00 2:0.00 3:0.00 4:0.00 5:1.00 6:0.00 7:0.00 8:0.00 9:1.00 10:0.00 11:0.00 12:0.00 13:0.00 14:0.00 15:0.00 16:1.00 17:0.00 18:1.00 19:0.00 20:0.00 21:0.00 22:0.00 23:1.00 24:0.00 25:0.00 26:0.00 27:1.00 28:0.00 29:1.00 30:0.00 31:0.00 32:0.00 33:0.00 34:0.00 35:0.00 36:1.00 37:0.00 38:1.00 39:0.00 40:0.00 41:0.00 42:0.00 43:0.00 44:1.00 45:0.00 46:0.00 47:1.00 48:0.00 49:1.00 50:0.00 51:0.00 52:0.00 53:0.00 54:0.00 55:1.00 56:0.00 57:0.00 58:0.00 59:1.00 60:0.00 61:1.00 62:0.00 63:0.00 64:0.00 65:0.00 66:0.00 67:1.00 68:0.00 69:0.00 70:0.00 71:1.00 72:0.00 73:0.00 74:0.00 75:0.00 76:1.00 77:0.00 78:0.00 79:0.00 80:1.00 81:0.00 82:1.00 83:0.00 84:0.00 
0.758 1:1.00 2:0.00 3:0.00 4:0.00 5:1.00 6:0.00 7:0.00 8:0.00 9:1.00 10:0.00 11:0.00 12:0.00 13:0.00 14:0.00 15:0.00 16:1.00 17:0.00 18:0.00 19:0.00 20:1.00 21:1.00 22:0.00 23:0.00 24:0.00 25:0.00 26:0.00 27:0.00 28:1.00 29:0.00 30:0.00 31:1.00 32:0.00 33:0.00 34:0.00 35:1.00 36:0.00 37:1.00 38:0.00 39:0.00 40:0.00 41:0.00 42:0.00 43:1.00 44:0.00 45:0.00 46:0.00 47:0.00 48:1.00 49:0.00 50:0.00 51:0.00 52:1.00 53:0.00 54:0.00 55:0.00 56:1.00 57:1.00 58:0.00 59:0.00 60:0.00 61:0.00 62:0.00 63:0.00 64:1.00 65:0.00 66:1.00 67:0.00 68:0.00 69:0.00 70:0.00 71:1.00 72:0.00 73:0.00 74:0.00 75:0.00 76:1.00 77:1.00 78:0.00 79:0.00 80:0.00 81:1.00 82:0.00 83:0.00 84:0.00 
0.663 1:1.00 2:0.00 3:0.00 4:0.00 5:1.00 6:0.00 7:0.00 8:0.00 9:1.00 10:0.00 11:0.00 12:0.00 13:0.00 14:0.00 15:0.00 16:1.00 17:0.00 18:0.00 19:0.00 20:1.00 21:0.00 22:1.00 23:0.00 24:0.00 25:0.00 26:0.00 27:0.00 28:1.00 29:0.00 30:1.00 31:0.00 32:0.00 33:1.00 34:0.00 35:0.00 36:0.00 37:0.00 38:0.00 39:0.00 40:1.00 41:0.00 42:1.00 43:0.00 44:0.00 45:0.00 46:0.00 47:0.00 48:1.00 49:1.00 50:0.00 51:0.00 52:0.00 53:0.00 54:1.00 55:0.00 56:0.00 57:1.00 58:0.00 59:0.00 60:0.00 61:1.00 62:0.00 63:0.00 64:0.00 65:0.00 66:0.00 67:1.00 68:0.00 69:1.00 70:0.00 71:0.00 72:0.00 73:0.00 74:0.00 75:0.00 76:1.00 77:0.00 78:1.00 79:0.00 80:0.00 81:0.00 82:0.00 83:0.00 84:1.00 
0.821 1:1.00 2:0.00 3:0.00 4:0.00 5:1.00 6:0.00 7:0.00 8:0.00 9:1.00 10:0.00 11:0.00 12:0.00 13:0.00 14:0.00 15:0.00 16:1.00 17:0.00 18:0.00 19:0.00 20:1.00 21:0.00 22:1.00 23:0.00 24:0.00 25:0.00 26:0.00 27:0.00 28:1.00 29:0.00 30:1.00 31:0.00 32:0.00 33:0.00 34:1.00 35:0.00 36:0.00 37:1.00 38:0.00 39:0.00 40:0.00 41:0.00 42:0.00 43:0.00 44:1.00 45:0.00 46:0.00 47:0.00 48:1.00 49:0.00 50:0.00 51:0.00 52:1.00 53:0.00 54:1.00 55:0.00 56:0.00 57:0.00 58:0.00 59:0.00 60:1.00 61:1.00 62:0.00 63:0.00 64:0.00 65:0.00 66:0.00 67:0.00 68:1.00 69:0.00 70:1.00 71:0.00 72:0.00 73:0.00 74:0.00 75:0.00 76:1.00 77:0.00 78:0.00 79:0.00 80:1.00 81:0.00 82:1.00 83:0.00 84:0.00 
0.811 1:1.00 2:0.00 3:0.00 4:0.00 5:1.00 6:0.00 7:0.00 8:0.00 9:1.00 10:0.00 11:0.00 12:0.00 13:0.00 14:0.00 15:0.00 16:1.00 17:0.00 18:0.00 19:0.00 20:1.00 21:0.00 22:0.00 23:1.00 24:0.00 25:0.00 26:0.00 27:1.00 28:0.00 29:1.00 30:0.00 31:0.00 32:0.00 33:0.00 34:0.00 35:1.00 36:0.00 37:0.00 38:0.00 39:0.00 40:1.00 41:0.00 42:0.00 43:1.00 44:0.00 45:1.00 46:0.00 47:0.00 48:0.00 49:0.00 50:0.00 51:1.00 52:0.00 53:1.00 54:0.00 55:0.00 56:0.00 57:1.00 58:0.00 59:0.00 60:0.00 61:1.00 62:0.00 63:0.00 64:0.00 65:0.00 66:0.00 67:0.00 68:1.00 69:0.00 70:1.00 71:0.00 72:0.00 73:0.00 74:0.00 75:1.00 76:0.00 77:0.00 78:0.00 79:1.00 80:0.00 81:1.00 82:0.00 83:0.00 84:0.00 
0.876 1:1.00 2:0.00 3:0.00 4:0.00 5:1.00 6:0.00 7:0.00 8:0.00 9:1.00 10:0.00 11:0.00 12:0.00 13:0.00 14:0.00 15:0.00 16:1.00 17:0.00 18:0.00 19:0.00 20:1.00 21:0.00 22:0.00 23:0.00 24:1.00 25:0.00 26:1.00 27:0.00 28:0.00 29:0.00 30:1.00 31:0.00 32:0.00 33:0.00 34:0.00 35:0.00 36:1.00 37:1.00 38:0.00 39:0.00 40:0.00 41:1.00 42:0.00 43:0.00 44:0.00 45:0.00 46:0.00 47:1.00 48:0.00 49:1.00 50:0.00 51:0.00 52:0.00 53:0.00 54:0.00 55:0.00 56:1.00 57:1.00 58:0.00 59:0.00 60:0.00 61:1.00 62:0.00 63:0.00 64:0.00 65:0.00 66:0.00 67:0.00 68:1.00 69:0.00 70:0.00 71:0.00 72:1.00 73:0.00 74:1.00 75:0.00 76:0.00 77:0.00 78:0.00 79:0.00 80:1.00 81:0.00 82:0.00 83:1.00 84:0.00 
0.814 1:1.00 2:0.00 3:0.00 4:0.00 5:1.00 6:0.00 7:0.00 8:0.00 9:1.00 10:0.00 11:0.00 12:0.00 13:0.00 14:0.00 15:0.00 16:1.00 17:0.00 18:0.00 19:0.00 20:1.00 21:0.00 22:0.00 23:0.00 24:1.00 25:0.00 26:0.00 27:0.00 28:1.00 29:0.00 30:0.00 31:1.00 32:0.00 33:0.00 34:0.00 35:1.00 36:0.00 37:0.00 38:0.00 39:0.00 40:1.00 41:0.00 42:1.00 43:0.00 44:0.00 45:1.00 46:0.00 47:0.00 48:0.00 49:0.00 50:0.00 51:0.00 52:1.00 53:0.00 54:0.00 55:1.00 56:0.00 57:1.00 58:0.00 59:0.00 60:0.00 61:1.00 62:0.00 63:0.00 64:0.00 65:1.00 66:0.00 67:0.00 68:0.00 69:0.00 70:1.00 71:0.00 72:0.00 73:0.00 74:0.00 75:1.00 76:0.00 77:0.00 78:0.00 79:0.00 80:1.00 81:1.00 82:0.00 83:0.00 84:0.00 
0.678 1:1.00 2:0.00 3:0.00 4:0.00 5:1.00 6:0.00 7:0.00 8:0.00 9:0.00 10:1.00 11:0.00 12:0.00 13:1.00 14:0.00 15:0.00 16:0.00 17:0.00 18:1.00 19:0.00 20:0.00 21:1.00 22:0.00 23:0.00 24:0.00 25:0.00 26:0.00 27:1.00 28:0.00 29:0.00 30:0.00 31:0.00 32:1.00 33:0.00 34:0.00 35:0.00 36:1.00 37:0.00 38:0.00 39:1.00 40:0.00 41:0.00 42:1.00 43:0.00 44:0.00 45:0.00 46:0.00 47:1.00 48:0.00 49:1.00 50:0.00 51:0.00 52:0.00 53:0.00 54:0.00 55:0.00 56:1.00 57:0.00 58:0.00 59:1.00 60:0.00 61:0.00 62:0.00 63:0.00 64:1.00 65:0.00 66:0.00 67:0.00 68:1.00 69:0.00 70:0.00 71:1.00 72:0.00 73:1.00 74:0.00 75:0.00 76:0.00 77:0.00 78:0.00 79:1.00 80:0.00 81:0.00 82:0.00 83:1.00 84:0.00 
0.613 1:1.00 2:0.00 3:0.00 4:0.00 5:1.00 6:0.00 7:0.00 8:0.00 9:0.00 10:1.00 11:0.00 12:0.00 13:1.00 14:0.00 15:0.00 16:0.00 17:0.00 18:1.00 19:0.00 20:0.00 21:0.00 22:1.00 23:0.00 24:0.00 25:1.00 26:0.00 27:0.00 28:0.00 29:0.00 30:0.00 31:0.00 32:1.00 33:0.00 34:0.00 35:0.00 36:1.00 37:1.00 38:0.00 39:0.00 40:0.00 41:0.00 42:0.00 43:0.00 44:1.00 45:0.00 46:1.00 47:0.00 48:0.00 49:0.00 50:0.00 51:0.00 52:1.00 53:0.00 54:0.00 55:1.00 56:0.00 57:1.00 58:0.00 59:0.00 60:0.00 61:0.00 62:0.00 63:0.00 64:1.00 65:0.00 66:0.00 67:1.00 68:0.00 69:0.00 70:1.00 71:0.00 72:0.00 73:1.00 74:0.00 75:0.00 76:0.00 77:0.00 78:0.00 79:0.00 80:1.00 81:0.00 82:1.00 83:0.00 84:0.00 
0.526 1:1.00 2:0.00 3:0.00 4:0.00 5:1.00 6:0.00 7:0.00 8:0.00 9:0.00 10:1.00 11:0.00 12:0.00 13:1.00 14:0.00 15:0.00 16:0.00 17:0.00 18:0.00 19:1.00 20:0.00 21:0.00 22:1.00 23:0.00 24:0.00 25:0.00 26:1.00 27:0.00 28:0.00 29:0.00 30:0.00 31:1.00 32:0.00 33:0.00 34:1.00 35:0.00 36:0.00 37:0.00 38:1.00 39:0.00 40:0.00 41:0.00 42:0.00 43:1.00 44:0.00 45:0.00 46:0.00 47:1.00 48:0.00 49:0.00 50:0.00 51:0.00 52:1.00 53:0.00 54:0.00 55:0.00 56:1.00 57:0.00 58:0.00 59:1.00 60:0.00 61:0.00 62:0.00 63:0.00 64:1.00 65:0.00 66:0.00 67:0.00 68:1.00 69:0.00 70:1.00 71:0.00 72:0.00 73:0.00 74:0.00 75:0.00 76:1.00 77:0.00 78:0.00 79:1.00 80:0.00 81:0.00 82:1.00 83:0.00 84:0.00 
0.73 1:1.00 2:0.00 3:0.00 4:0.00 5:1.00 6:0.00 7:0.00 8:0.00 9:0.00 10:1.00 11:0.00 12:0.00 13:1.00 14:0.00 15:0.00 16:0.00 17:0.00 18:0.00 19:1.00 20:0.00 21:0.00 22:1.00 23:0.00 24:0.00 25:0.00 26:0.00 27:0.00 28:1.00 29:0.00 30:1.00 31:0.00 32:0.00 33:0.00 34:1.00 35:0.00 36:0.00 37:0.00 38:0.00 39:1.00 40:0.00 41:0.00 42:0.00 43:1.00 44:0.00 45:1.00 46:0.00 47:0.00 48:0.00 49:0.00 50:0.00 51:0.00 52:1.00 53:0.00 54:0.00 55:0.00 56:1.00 57:0.00 58:1.00 59:0.00 60:0.00 61:0.00 62:0.00 63:0.00 64:1.00 65:0.00 66:0.00 67:1.00 68:0.00 69:0.00 70:0.00 71:0.00 72:1.00 73:0.00 74:0.00 75:1.00 76:0.00 77:0.00 78:0.00 79:0.00 80:1.00 81:0.00 82:1.00 83:0.00 84:0.00 
0.812 1:1.00 2:0.00 3:0.00 4:0.00 5:1.00 6:0.00 7:0.00 8:0.00 9:0.00 10:1.00 11:0.00 12:0.00 13:1.00 14:0.00 15:0.00 16:0.00 17:0.00 18:0.00 19:1.00 20:0.00 21:0.00 22:0.00 23:1.00 24:0.00 25:1.00 26:0.00 27:0.00 28:0.00 29:1.00 30:0.00 31:0.00 32:0.00 33:0.00 34:0.00 35:0.00 36:1.00 37:1.00 38:0.00 39:0.00 40:0.00 41:0.00 42:0.00 43:0.00 44:1.00 45:0.00 46:0.00 47:0.00 48:1.00 49:0.00 50:0.00 51:0.00 52:1.00 53:0.00 54:0.00 55:0.00 56:1.00 57:0.00 58:1.00 59:0.00 60:0.00 61:1.00 62:0.00 63:0.00 64:0.00 65:0.00 66:1.00 67:0.00 68:0.00 69:0.00 70:1.00 71:0.00 72:0.00 73:1.00 74:0.00 75:0.00 76:0.00 77:0.00 78:0.00 79:1.00 80:0.00 81:0.00 82:0.00 83:0.00 84:1.00 
0.751 1:1.00 2:0.00 3:0.00 4:0.00 5:1.00 6:0.00 7:0.00 8:0.00 9:0.00 10:1.00 11:0.00 12:0.00 13:1.00 14:0.00 15:0.00 16:0.00 17:0.00 18:0.00 19:1.00 20:0.00 21:0.00 22:0.00 23:1.00 24:0.00 25:0.00 26:0.00 27:0.00 28:1.00 29:0.00 30:0.00 31:1.00 32:0.00 33:0.00 34:0.00 35:1.00 36:0.00 37:0.00 38:0.00 39:1.00 40:0.00 41:1.00 42:0.00 43:0.00 44:0.00 45:0.00 46:1.00 47:0.00 48:0.00 49:0.00 50:1.00 51:0.00 52:0.00 53:1.00 54:0.00 55:0.00 56:0.00 57:0.00 58:0.00 59:0.00 60:1.00 61:1.00 62:0.00 63:0.00 64:0.00 65:1.00 66:0.00 67:0.00 68:0.00 69:0.00 70:0.00 71:1.00 72:0.00 73:0.00 74:0.00 75:1.00 76:0.00 77:0.00 78:1.00 79:0.00 80:0.00 81:0.00 82:0.00 83:0.00 84:1.00 
0.558 1:1.00 2:0.00 3:0.00 4:0.00 5:1.00 6:0.00 7:0.00 8:0.00 9:0.00 10:1.00 11:0.00 12:0.00 13:1.00 14:0.00 15:0.00 16:0.00 17:0.00 18:0.00 19:0.00 20:1.00 21:0.00 22:1.00 23:0.00 24:0.00 25:0.00 26:1.00 27:0.00 28:0.00 29:1.00 30:0.00 31:0.00 32:0.00 33:0.00 34:0.00 35:1.00 36:0.00 37:1.00 38:0.00 39:0.00 40:0.00 41:0.00 42:1.00 43:0.00 44:0.00 45:1.00 46:0.00 47:0.00 48:0.00 49:1.00 50:0.00 51:0.00 52:0.00 53:1.00 54:0.00 55:0.00 56:0.00 57:0.00 58:0.00 59:0.00 60:1.00 61:0.00 62:1.00 63:0.00 64:0.00 65:0.00 66:1.00 67:0.00 68:0.00 69:0.00 70:0.00 71:0.00 72:1.00 73:0.00 74:0.00 75:0.00 76:1.00 77:0.00 78:1.00 79:0.00 80:0.00 81:0.00 82:1.00 83:0.00 84:0.00 
0.728 1:1.00 2:0.00 3:0.00 4:0.00 5:1.00 6:0.00 7:0.00 8:0.00 9:0.00 10:1.00 11:0.00 12:0.00 13:1.00 14:0.00 15:0.00 16:0.00 17:0.00 18:0.00 19:0.00 20:1.00 21:0.00 22:1.00 23:0.00 24:0.00 25:0.00 26:0.00 27:0.00 28:1.00 29:0.00 30:0.00 31:1.00 32:0.00 33:0.00 34:0.00 35:1.00 36:0.00 37:0.00 38:1.00 39:0.00 40:0.00 41:1.00 42:0.00 43:0.00 44:0.00 45:0.00 46:1.00 47:0.00 48:0.00 49:0.00 50:0.00 51:0.00 52:1.00 53:0.00 54:1.00 55:0.00 56:0.00 57:0.00 58:1.00 59:0.00 60:0.00 61:1.00 62:0.00 63:0.00 64:0.00 65:0.00 66:1.00 67:0.00 68:0.00 69:1.00 70:0.00 71:0.00 72:0.00 73:0.00 74:1.00 75:0.00 76:0.00 77:0.00 78:1.00 79:0.00 80:0.00 81:0.00 82:0.00 83:0.00 84:1.00 
0.707 1:1.00 2:0.00 3:0.00 4:0.00 5:1.00 6:0.00 7:0.00 8:0.00 9:0.00 10:1.00 11:0.00 12:0.00 13:1.00 14:0.00 15:0.00 16:0.00 17:0.00 18:0.00 19:0.00 20:1.00 21:0.00 22:0.00 23:1.00 24:0.00 25:1.00 26:0.00 27:0.00 28:0.00 29:0.00 30:0.00 31:1.00 32:0.00 33:0.00 34:0.00 35:1.00 36:0.00 37:1.00 38:0.00 39:0.00 40:0.00 41:0.00 42:0.00 43:0.00 44:1.00 45:0.00 46:0.00 47:1.00 48:0.00 49:1.00 50:0.00 51:0.00 52:0.00 53:1.00 54:0.00 55:0.00 56:0.00 57:0.00 58:1.00 59:0.00 60:0.00 61:1.00 62:0.00 63:0.00 64:0.00 65:0.00 66:0.00 67:1.00 68:0.00 69:0.00 70:0.00 71:1.00 72:0.00 73:1.00 74:0.00 75:0.00 76:0.00 77:1.00 78:0.00 79:0.00 80:0.00 81:0.00 82:0.00 83:0.00 84:1.00 
0.634 1:1.00 2:0.00 3:0.00 4:0.00 5:1.00 6:0.00 7:0.00 8:0.00 9:0.00 10:1.00 11:0.00 12:0.00 13:1.00 14:0.00 15:0.00 16:0.00 17:0.00 18:0.00 19:0.00 20:1.00 21:0.00 22:0.00 23:0.00 24:1.00 25:1.00 26:0.00 27:0.00 28:0.00 29:0.00 30:0.00 31:1.00 32:0.00 33:0.00 34:1.00 35:0.00 36:0.00 37:1.00 38:0.00 39:0.00 40:0.00 41:0.00 42:0.00 43:1.00 44:0.00 45:0.00 46:0.00 47:1.00 48:0.00 49:0.00 50:0.00 51:0.00 52:1.00 53:0.00 54:0.00 55:1.00 56:0.00 57:1.00 58:0.00 59:0.00 60:0.00 61:0.00 62:0.00 63:1.00 64:0.00 65:0.00 66:0.00 67:0.00 68:1.00 69:0.00 70:1.00 71:0.00 72:0.00 73:0.00 74:0.00 75:0.00 76:1.00 77:0.00 78:1.00 79:0.00 80:0.00 81:0.00 82:1.00 83:0.00 84:0.00 
0.621 1:1.00 2:0.00 3:0.00 4:0.00 5:1.00 6:0.00 7:0.00 8:0.00 9:0.00 10:1.00 11:0.00 12:0.00 13:1.00 14:0.00 15:0.00 16:0.00 17:0.00 18:0.00 19:0.00 20:1.00 21:0.00 22:0.00 23:0.00 24:1.00 25:0.00 26:0.00 27:0.00 28:1.00 29:0.00 30:0.00 31:1.00 32:0.00 33:0.00 34:0.00 35:1.00 36:0.00 37:0.00 38:0.00 39:1.00 40:0.00 41:0.00 42:0.00 43:0.00 44:1.00 45:0.00 46:0.00 47:1.00 48:0.00 49:0.00 50:1.00 51:0.00 52:0.00 53:0.00 54:1.00 55:0.00 56:0.00 57:1.00 58:0.00 59:0.00 60:0.00 61:0.00 62:0.00 63:1.00 64:0.00 65:1.00 66:0.00 67:0.00 68:0.00 69:0.00 70:0.00 71:0.00 72:1.00 73:0.00 74:0.00 75:0.00 76:1.00 77:0.00 78:0.00 79:0.00 80:1.00 81:0.00 82:1.00 83:0.00 84:0.00 
0.657 1:1.00 2:0.00 3:0.00 4:0.00 5:1.00 6:0.00 7:0.00 8:0.00 9:0.00 10:1.00 11:0.00 12:0.00 13:0.00 14:1.00 15:0.00 16:0.00 17:1.00 18:0.00 19:0.00 20:0.00 21:0.00 22:1.00 23:0.00 24:0.00 25:0.00 26:1.00 27:0.00 28:0.00 29:0.00 30:0.00 31:1.00 32:0.00 33:1.00 34:0.00 35:0.00 36:0.00 37:0.00 38:0.00 39:1.00 40:0.00 41:0.00 42:0.00 43:0.00 44:1.00 45:0.00 46:0.00 47:0.00 48:1.00 49:0.00 50:1.00 51:0.00 52:0.00 53:0.00 54:1.00 55:0.00 56:0.00 57:0.00 58:0.00 59:0.00 60:1.00 61:0.00 62:0.00 63:0.00 64:1.00 65:0.00 66:1.00 67:0.00 68:0.00 69:0.00 70:1.00 71:0.00 72:0.00 73:0.00 74:0.00 75:0.00 76:1.00 77:0.00 78:0.00 79:0.00 80:1.00 81:0.00 82:0.00 83:1.00 84:0.00 
0.762 1:1.00 2:0.00 3:0.00 4:0.00 5:1.00 6:0.00 7:0.00 8:0.00 9:0.00 10:1.00 11:0.00 12:0.00 13:0.00 14:1.00 15:0.00 16:0.00 17:0.00 18:0.00 19:0.00 20:1.00 21:1.00 22:0.00 23:0.00 24:0.00 25:0.00 26:0.00 27:0.00 28:1.00 29:0.00 30:0.00 31:1.00 32:0.00 33:0.00 34:0.00 35:1.00 36:0.00 37:0.00 38:1.00 39:0.00 40:0.00 41:0.00 42:0.00 43:0.00 44:1.00 45:0.00 46:1.00 47:0.00 48:0.00 49:0.00 50:1.00 51:0.00 52:0.00 53:0.00 54:1.00 55:0.00 56:0.00 57:0.00 58:0.00 59:0.00 60:1.00 61:0.00 62:1.00 63:0.00 64:0.00 65:0.00 66:0.00 67:0.00 68:1.00 69:0.00 70:1.00 71:0.00 72:0.00 73:0.00 74:1.00 75:0.00 76:0.00 77:0.00 78:0.00 79:0.00 80:1.00 81:0.00 82:0.00 83:0.00 84:1.00 
0.806 1:1.00 2:0.00 3:0.00 4:0.00 5:1.00 6:0.00 7:0.00 8:0.00 9:0.00 10:1.00 11:0.00 12:0.00 13:0.00 14:1.00 15:0.00 16:0.00 17:0.00 18:0.00 19:0.00 20:1.00 21:0.00 22:1.00 23:0.00 24:0.00 25:1.00 26:0.00 27:0.00 28:0.00 29:0.00 30:0.00 31:0.00 32:1.00 33:0.00 34:0.00 35:1.00 36:0.00 37:0.00 38:0.00 39:0.00 40:1.00 41:0.00 42:0.00 43:0.00 44:1.00 45:0.00 46:0.00 47:0.00 48:1.00 49:1.00 50:0.00 51:0.00 52:0.00 53:0.00 54:1.00 55:0.00 56:0.00 57:0.00 58:0.00 59:0.00 60:1.00 61:0.00 62:1.00 63:0.00 64:0.00 65:0.00 66:0.00 67:0.00 68:1.00 69:0.00 70:1.00 71:0.00 72:0.00 73:0.00 74:0.00 75:1.00 76:0.00 77:1.00 78:0.00 79:0.00 80:0.00 81:0.00 82:0.00 83:0.00 84:1.00 
0.781 1:1.00 2:0.00 3:0.00 4:0.00 5:1.00 6:0.00 7:0.00 8:0.00 9:0.00 10:1.00 11:0.00 12:0.00 13:0.00 14:1.00 15:0.00 16:0.00 17:0.00 18:0.00 19:0.00 20:1.00 21:0.00 22:0.00 23:1.00 24:0.00 25:1.00 26:0.00 27:0.00 28:0.00 29:1.00 30:0.00 31:0.00 32:0.00 33:0.00 34:0.00 35:1.00 36:0.00 37:0.00 38:0.00 39:0.00 40:1.00 41:0.00 42:0.00 43:0.00 44:1.00 45:0.00 46:0.00 47:1.00 48:0.00 49:0.00 50:0.00 51:0.00 52:1.00 53:1.00 54:0.00 55:0.00 56:0.00 57:0.00 58:0.00 59:1.00 60:0.00 61:0.00 62:1.00 63:0.00 64:0.00 65:0.00 66:1.00 67:0.00 68:0.00 69:0.00 70:0.00 71:0.00 72:1.00 73:0.00 74:0.00 75:1.00 76:0.00 77:0.00 78:0.00 79:1.00 80:0.00 81:0.00 82:0.00 83:1.00 84:0.00 
0.66 1:1.00 2:0.00 3:0.00 4:0.00 5:1.00 6:0.00 7:0.00 8:0.00 9:0.00 10:1.00 11:0.00 12:0.00 13:0.00 14:1.00 15:0.00 16:0.00 17:0.00 18:0.00 19:0.00 20:1.00 21:0.00 22:0.00 23:0.00 24:1.00 25:0.00 26:0.00 27:0.00 28:1.00 29:0.00 30:0.00 31:1.00 32:0.00 33:0.00 34:0.00 35:1.00 36:0.00 37:0.00 38:0.00 39:0.00 40:1.00 41:0.00 42:0.00 43:1.00 44:0.00 45:0.00 46:0.00 47:1.00 48:0.00 49:0.00 50:1.00 51:0.00 52:0.00 53:0.00 54:0.00 55:0.00 56:1.00 57:0.00 58:0.00 59:0.00 60:1.00 61:1.00 62:0.00 63:0.00 64:0.00 65:1.00 66:0.00 67:0.00 68:0.00 69:1.00 70:0.00 71:0.00 72:0.00 73:0.00 74:0.00 75:0.00 76:1.00 77:0.00 78:0.00 79:1.00 80:0.00 81:0.00 82:0.00 83:1.00 84:0.00 
0.547 1:1.00 2:0.00 3:0.00 4:0.00 5:1.00 6:0.00 7:0.00 8:0.00 9:0.00 10:1.00 11:0.00 12:0.00 13:0.00 14:0.00 15:1.00 16:0.00 17:0.00 18:1.00 19:0.00 20:0.00 21:0.00 22:1.00 23:0.00 24:0.00 25:0.00 26:0.00 27:0.00 28:1.00 29:0.00 30:0.00 31:1.00 32:0.00 33:0.00 34:1.00 35:0.00 36:0.00 37:0.00 38:1.00 39:0.00 40:0.00 41:1.00 42:0.00 43:0.00 44:0.00 45:0.00 46:1.00 47:0.00 48:0.00 49:0.00 50:1.00 51:0.00 52:0.00 53:0.00 54:1.00 55:0.00 56:0.00 57:0.00 58:1.00 59:0.00 60:0.00 61:0.00 62:0.00 63:0.00 64:1.00 65:0.00 66:0.00 67:1.00 68:0.00 69:0.00 70:0.00 71:1.00 72:0.00 73:0.00 74:1.00 75:0.00 76:0.00 77:0.00 78:1.00 79:0.00 80:0.00 81:0.00 82:1.00 83:0.00 84:0.00 
0.492 1:1.00 2:0.00 3:0.00 4:0.00 5:1.00 6:0.00 7:0.00 8:0.00 9:0.00 10:1.00 11:0.00 12:0.00 13:0.00 14:0.00 15:1.00 16:0.00 17:0.00 18:0.00 19:1.00 20:0.00 21:1.00 22:0.00 23:0.00 24:0.00 25:0.00 26:0.00 27:0.00 28:1.00 29:0.00 30:0.00 31:1.00 32:0.00 33:0.00 34:1.00 35:0.00 36:0.00 37:0.00 38:0.00 39:0.00 40:1.00 41:0.00 42:0.00 43:1.00 44:0.00 45:0.00 46:0.00 47:0.00 48:1.00 49:0.00 50:0.00 51:0.00 52:1.00 53:0.00 54:1.00 55:0.00 56:0.00 57:0.00 58:0.00 59:0.00 60:1.00 61:0.00 62:0.00 63:0.00 64:1.00 65:0.00 66:0.00 67:1.00 68:0.00 69:1.00 70:0.00 71:0.00 72:0.00 73:0.00 74:0.00 75:0.00 76:1.00 77:0.00 78:0.00 79:1.00 80:0.00 81:1.00 82:0.00 83:0.00 84:0.00 
0.398 1:1.00 2:0.00 3:0.00 4:0.00 5:1.00 6:0.00 7:0.00 8:0.00 9:0.00 10:1.00 11:0.00 12:0.00 13:0.00 14:0.00 15:1.00 16:0.00 17:0.00 18:0.00 19:0.00 20:1.00 21:1.00 22:0.00 23:0.00 24:0.00 25:0.00 26:0.00 27:1.00 28:0.00 29:0.00 30:0.00 31:0.00 32:1.00 33:0.00 34:0.00 35:1.00 36:0.00 37:0.00 38:0.00 39:0.00 40:1.00 41:0.00 42:1.00 43:0.00 44:0.00 45:1.00 46:0.00 47:0.00 48:0.00 49:0.00 50:0.00 51:1.00 52:0.00 53:0.00 54:0.00 55:0.00 56:1.00 57:0.00 58:0.00 59:1.00 60:0.00 61:1.00 62:0.00 63:0.00 64:0.00 65:0.00 66:0.00 67:1.00 68:0.00 69:1.00 70:0.00 71:0.00 72:0.00 73:1.00 74:0.00 75:0.00 76:0.00 77:0.00 78:1.00 79:0.00 80:0.00 81:1.00 82:0.00 83:0.00 84:0.00 
0.691 1:1.00 2:0.00 3:0.00 4:0.00 5:1.00 6:0.00 7:0.00 8:0.00 9:0.00 10:1.00 11:0.00 12:0.00 13:0.00 14:0.00 15:0.00 16:1.00 17:1.00 18:0.00 19:0.00 20:0.00 21:1.00 22:0.00 23:0.00 24:0.00 25:0.00 26:0.00 27:0.00 28:1.00 29:1.00 30:0.00 31:0.00 32:0.00 33:0.00 34:0.00 35:0.00 36:1.00 37:0.00 38:0.00 39:0.00 40:1.00 41:1.00 42:0.00 43:0.00 44:0.00 45:0.00 46:0.00 47:1.00 48:0.00 49:0.00 50:0.00 51:1.00 52:0.00 53:1.00 54:0.00 55:0.00 56:0.00 57:0.00 58:0.00 59:0.00 60:1.00 61:0.00 62:0.00 63:1.00 64:0.00 65:0.00 66:1.00 67:0.00 68:0.00 69:0.00 70:1.00 71:0.00 72:0.00 73:1.00 74:0.00 75:0.00 76:0.00 77:0.00 78:0.00 79:0.00 80:1.00 81:1.00 82:0.00 83:0.00 84:0.00 
0.582 1:1.00 2:0.00 3:0.00 4:0.00 5:1.00 6:0.00 7:0.00 8:0.00 9:0.00 10:1.00 11:0.00 12:0.00 13:0.00 14:0.00 15:0.00 16:1.00 17:0.00 18:1.00 19:0.00 20:0.00 21:1.00 22:0.00 23:0.00 24:0.00 25:0.00 26:0.00 27:0.00 28:1.00 29:1.00 30:0.00 31:0.00 32:0.00 33:0.00 34:0.00 35:0.00 36:1.00 37:0.00 38:0.00 39:0.00 40:1.00 41:0.00 42:0.00 43:0.00 44:1.00 45:0.00 46:1.00 47:0.00 48:0.00 49:1.00 50:0.00 51:0.00 52:0.00 53:0.00 54:0.00 55:1.00 56:0.00 57:0.00 58:0.00 59:1.00 60:0.00 61:1.00 62:0.00 63:0.00 64:0.00 65:0.00 66:0.00 67:1.00 68:0.00 69:0.00 70:0.00 71:1.00 72:0.00 73:0.00 74:0.00 75:0.00 76:1.00 77:0.00 78:1.00 79:0.00 80:0.00 81:1.00 82:0.00 83:0.00 84:0.00 
0.667 1:1.00 2:0.00 3:0.00 4:0.00 5:1.00 6:0.00 7:0.00 8:0.00 9:0.00 10:1.00 11:0.00 12:0.00 13:0.00 14:0.00 15:0.00 16:1.00 17:0.00 18:1.00 19:0.00 20:0.00 21:0.00 22:1.00 23:0.00 24:0.00 25:0.00 26:0.00 27:0.00 28:1.00 29:0.00 30:1.00 31:0.00 32:0.00 33:1.00 34:0.00 35:0.00 36:0.00 37:0.00 38:0.00 39:0.00 40:1.00 41:0.00 42:1.00 43:0.00 44:0.00 45:0.00 46:0.00 47:0.00 48:1.00 49:0.00 50:0.00 51:0.00 52:1.00 53:0.00 54:0.00 55:1.00 56:0.00 57:0.00 58:0.00 59:1.00 60:0.00 61:0.00 62:0.00 63:1.00 64:0.00 65:1.00 66:0.00 67:0.00 68:0.00 69:0.00 70:0.00 71:0.00 72:1.00 73:0.00 74:0.00 75:1.00 76:0.00 77:1.00 78:0.00 79:0.00 80:0.00 81:0.00 82:0.00 83:1.00 84:0.00 
0.582 1:1.00 2:0.00 3:0.00 4:0.00 5:1.00 6:0.00 7:0.00 8:0.00 9:0.00 10:1.00 11:0.00 12:0.00 13:0.00 14:0.00 15:0.00 16:1.00 17:0.00 18:0.00 19:1.00 20:0.00 21:0.00 22:1.00 23:0.00 24:0.00 25:1.00 26:0.00 27:0.00 28:0.00 29:1.00 30:0.00 31:0.00 32:0.00 33:0.00 34:0.00 35:0.00 36:1.00 37:0.00 38:0.00 39:0.00 40:1.00 41:0.00 42:0.00 43:0.00 44:1.00 45:0.00 46:1.00 47:0.00 48:0.00 49:0.00 50:0.00 51:0.00 52:1.00 53:0.00 54:0.00 55:1.00 56:0.00 57:0.00 58:0.00 59:1.00 60:0.00 61:0.00 62:0.00 63:1.00 64:0.00 65:0.00 66:0.00 67:1.00 68:0.00 69:0.00 70:1.00 71:0.00 72:0.00 73:1.00 74:0.00 75:0.00 76:0.00 77:0.00 78:0.00 79:1.00 80:0.00 81:0.00 82:0.00 83:0.00 84:1.00 
0.523 1:1.00 2:0.00 3:0.00 4:0.00 5:1.00 6:0.00 7:0.00 8:0.00 9:0.00 10:1.00 11:0.00 12:0.00 13:0.00 14:0.00 15:0.00 16:1.00 17:0.00 18:0.00 19:1.00 20:0.00 21:0.00 22:0.00 23:0.00 24:1.00 25:1.00 26:0.00 27:0.00 28:0.00 29:0.00 30:0.00 31:1.00 32:0.00 33:0.00 34:0.00 35:0.00 36:1.00 37:0.00 38:1.00 39:0.00 40:0.00 41:0.00 42:0.00 43:0.00 44:1.00 45:0.00 46:0.00 47:1.00 48:0.00 49:0.00 50:1.00 51:0.00 52:0.00 53:0.00 54:1.00 55:0.00 56:0.00 57:1.00 58:0.00 59:0.00 60:0.00 61:0.00 62:0.00 63:1.00 64:0.00 65:1.00 66:0.00 67:0.00 68:0.00 69:0.00 70:0.00 71:0.00 72:1.00 73:0.00 74:0.00 75:0.00 76:1.00 77:0.00 78:1.00 79:0.00 80:0.00 81:0.00 82:1.00 83:0.00 84:0.00 
0.766 1:1.00 2:0.00 3:0.00 4:0.00 5:1.00 6:0.00 7:0.00 8:0.00 9:0.00 10:1.00 11:0.00 12:0.00 13:0.00 14:0.00 15:0.00 16:1.00 17:0.00 18:0.00 19:0.00 20:1.00 21:0.00 22:1.00 23:0.00 24:0.00 25:0.00 26:1.00 27:0.00 28:0.00 29:0.00 30:1.00 31:0.00 32:0.00 33:0.00 34:0.00 35:1.00 36:0.00 37:0.00 38:0.00 39:1.00 40:0.00 41:1.00 42:0.00 43:0.00 44:0.00 45:0.00 46:0.00 47:0.00 48:1.00 49:0.00 50:1.00 51:0.00 52:0.00 53:0.00 54:0.00 55:0.00 56:1.00 57:0.00 58:0.00 59:1.00 60:0.00 61:1.00 62:0.00 63:0.00 64:0.00 65:1.00 66:0.00 67:0.00 68:0.00 69:0.00 70:0.00 71:0.00 72:1.00 73:0.00 74:0.00 75:1.00 76:0.00 77:0.00 78:0.00 79:0.00 80:1.00 81:0.00 82:0.00 83:0.00 84:1.00 
0.763 1:1.00 2:0.00 3:0.00 4:0.00 5:1.00 6:0.00 7:0.00 8:0.00 9:0.00 10:1.00 11:0.00 12:0.00 13:0.00 14:0.00 15:0.00 16:1.00 17:0.00 18:0.00 19:0.00 20:1.00 21:0.00 22:1.00 23:0.00 24:0.00 25:0.00 26:0.00 27:0.00 28:1.00 29:0.00 30:0.00 31:1.00 32:0.00 33:0.00 34:1.00 35:0.00 36:0.00 37:1.00 38:0.00 39:0.00 40:0.00 41:0.00 42:0.00 43:0.00 44:1.00 45:0.00 46:0.00 47:0.00 48:1.00 49:0.00 50:0.00 51:0.00 52:1.00 53:0.00 54:1.00 55:0.00 56:0.00 57:0.00 58:1.00 59:0.00 60:0.00 61:0.00 62:1.00 63:0.00 64:0.00 65:0.00 66:0.00 67:0.00 68:1.00 69:0.00 70:1.00 71:0.00 72:0.00 73:1.00 74:0.00 75:0.00 76:0.00 77:0.00 78:0.00 79:1.00 80:0.00 81:0.00 82:0.00 83:0.00 84:1.00 
0.789 1:1.00 2:0.00 3:0.00 4:0.00 5:1.00 6:0.00 7:0.00 8:0.00 9:0.00 10:1.00 11:0.00 12:0.00 13:0.00 14:0.00 15:0.00 16:1.00 17:0.00 18:0.00 19:0.00 20:1.00 21:0.00 22:1.00 23:0.00 24:0.00 25:0.00 26:0.00 27:0.00 28:1.00 29:0.00 30:0.00 31:0.00 32:1.00 33:0.00 34:0.00 35:1.00 36:0.00 37:0.00 38:0.00 39:1.00 40:0.00 41:0.00 42:1.00 43:0.00 44:0.00 45:0.00 46:0.00 47:0.00 48:1.00 49:0.00 50:0.00 51:0.00 52:1.00 53:0.00 54:0.00 55:0.00 56:1.00 57:0.00 58:0.00 59:1.00 60:0.00 61:0.00 62:0.00 63:0.00 64:1.00 65:1.00 66:0.00 67:0.00 68:0.00 69:0.00 70:1.00 71:0.00 72:0.00 73:0.00 74:0.00 75:0.00 76:1.00 77:0.00 78:0.00 79:1.00 80:0.00 81:0.00 82:0.00 83:1.00 84:0.00 
0.555 1:1.00 2:0.00 3:0.00 4:0.00 5:1.00 6:0.00 7:0.00 8:0.00 9:0.00 10:1.00 11:0.00 12:0.00 13:0.00 14:0.00 15:0.00 16:1.00 17:0.00 18:0.00 19:0.00 20:1.00 21:0.00 22:0.00 23:1.00 24:0.00 25:0.00 26:0.00 27:0.00 28:1.00 29:1.00 30:0.00 31:0.00 32:0.00 33:0.00 34:1.00 35:0.00 36:0.00 37:1.00 38:0.00 39:0.00 40:0.00 41:0.00 42:0.00 43:1.00 44:0.00 45:1.00 46:0.00 47:0.00 48:0.00 49:0.00 50:1.00 51:0.00 52:0.00 53:0.00 54:0.00 55:1.00 56:0.00 57:1.00 58:0.00 59:0.00 60:0.00 61:1.00 62:0.00 63:0.00 64:0.00 65:0.00 66:1.00 67:0.00 68:0.00 69:1.00 70:0.00 71:0.00 72:0.00 73:1.00 74:0.00 75:0.00 76:0.00 77:0.00 78:0.00 79:1.00 80:0.00 81:1.00 82:0.00 83:0.00 84:0.00 
0.752 1:1.00 2:0.00 3:0.00 4:0.00 5:1.00 6:0.00 7:0.00 8:0.00 9:0.00 10:1.00 11:0.00 12:0.00 13:0.00 14:0.00 15:0.00 16:1.00 17:0.00 18:0.00 19:0.00 20:1.00 21:0.00 22:0.00 23:1.00 24:0.00 25:0.00 26:0.00 27:0.00 28:1.00 29:0.00 30:1.00 31:0.00 32:0.00 33:0.00 34:1.00 35:0.00 36:0.00 37:1.00 38:0.00 39:0.00 40:0.00 41:0.00 42:0.00 43:0.00 44:1.00 45:0.00 46:0.00 47:1.00 48:0.00 49:0.00 50:0.00 51:1.00 52:0.00 53:0.00 54:0.00 55:0.00 56:1.00 57:0.00 58:0.00 59:1.00 60:0.00 61:0.00 62:0.00 63:1.00 64:0.00 65:0.00 66:0.00 67:0.00 68:1.00 69:0.00 70:0.00 71:1.00 72:0.00 73:1.00 74:0.00 75:0.00 76:0.00 77:0.00 78:0.00 79:0.00 80:1.00 81:0.00 82:0.00 83:1.00 84:0.00 
0.758 1:1.00 2:0.00 3:0.00 4:0.00 5:1.00 6:0.00 7:0.00 8:0.00 9:0.00 10:0.00 11:1.00 12:0.00 13:1.00 14:0.00 15:0.00 16:0.00 17:1.00 18:0.00 19:0.00 20:0.00 21:0.00 22:0.00 23:1.00 24:0.00 25:1.00 26:0.00 27:0.00 28:0.00 29:0.00 30:0.00 31:1.00 32:0.00 33:0.00 34:0.00 35:1.00 36:0.00 37:1.00 38:0.00 39:0.00 40:0.00 41:0.00 42:0.00 43:1.00 44:0.00 45:0.00 46:0.00 47:1.00 48:0.00 49:1.00 50:0.00 51:0.00 52:0.00 53:0.00 54:0.00 55:0.00 56:1.00 57:0.00 58:0.00 59:1.00 60:0.00 61:1.00 62:0.00 63:0.00 64:0.00 65:1.00 66:0.00 67:0.00 68:0.00 69:0.00 70:0.00 71:1.00 72:0.00 73:1.00 74:0.00 75:0.00 76:0.00 77:0.00 78:0.00 79:1.00 80:0.00 81:0.00 82:0.00 83:1.00 84:0.00 
0.784 1:1.00 2:0.00 3:0.00 4:0.00 5:1.00 6:0.00 7:0.00 8:0.00 9:0.00 10:0.00 11:1.00 12:0.00 13:1.00 14:0.00 15:0.00 16:0.00 17:1.00 18:0.00 19:0.00 20:0.00 21:0.00 22:0.00 23:0.00 24:1.00 25:0.00 26:0.00 27:0.00 28:1.00 29:0.00 30:1.00 31:0.00 32:0.00 33:0.00 34:1.00 35:0.00 36:0.00 37:0.00 38:0.00 39:0.00 40:1.00 41:0.00 42:0.00 43:1.00 44:0.00 45:0.00 46:0.00 47:1.00 48:0.00 49:0.00 50:0.00 51:1.00 52:0.00 53:0.00 54:0.00 55:0.00 56:1.00 57:0.00 58:0.00 59:1.00 60:0.00 61:0.00 62:0.00 63:0.00 64:1.00 65:0.00 66:0.00 67:0.00 68:1.00 69:0.00 70:1.00 71:0.00 72:0.00 73:0.00 74:0.00 75:0.00 76:1.00 77:0.00 78:0.00 79:1.00 80:0.00 81:0.00 82:0.00 83:0.00 84:1.00 
0.499 1:1.00 2:0.00 3:0.00 4:0.00 5:1.00 6:0.00 7:0.00 8:0.00 9:0.00 10:0.00 11:1.00 12:0.00 13:1.00 14:0.00 15:0.00 16:0.00 17:0.00 18:1.00 19:0.00 20:0.00 21:1.00 22:0.00 23:0.00 24:0.00 25:1.00 26:0.00 27:0.00 28:0.00 29:0.00 30:0.00 31:1.00 32:0.00 33:0.00 34:0.00 35:1.00 36:0.00 37:0.00 38:0.00 39:1.00 40:0.00 41:0.00 42:1.00 43:0.00 44:0.00 45:1.00 46:0.00 47:0.00 48:0.00 49:1.00 50:0.00 51:0.00 52:0.00 53:0.00 54:0.00 55:1.00 56:0.00 57:0.00 58:0.00 59:1.00 60:0.00 61:0.00 62:0.00 63:1.00 64:0.00 65:0.00 66:0.00 67:0.00 68:1.00 69:0.00 70:1.00 71:0.00 72:0.00 73:1.00 74:0.00 75:0.00 76:0.00 77:0.00 78:1.00 79:0.00 80:0.00 81:1.00 82:0.00 83:0.00 84:0.00 
0.697 1:1.00 2:0.00 3:0.00 4:0.00 5:1.00 6:0.00 7:0.00 8:0.00 9:0.00 10:0.00 11:1.00 12:0.00 13:1.00 14:0.00 15:0.00 16:0.00 17:0.00 18:1.00 19:0.00 20:0.00 21:1.00 22:0.00 23:0.00 24:0.00 25:0.00 26:0.00 27:0.00 28:1.00 29:0.00 30:1.00 31:0.00 32:0.00 33:0.00 34:1.00 35:0.00 36:0.00 37:1.00 38:0.00 39:0.00 40:0.00 41:1.00 42:0.00 43:0.00 44:0.00 45:1.00 46:0.00 47:0.00 48:0.00 49:0.00 50:0.00 51:0.00 52:1.00 53:0.00 54:0.00 55:1.00 56:0.00 57:0.00 58:0.00 59:0.00 60:1.00 61:0.00 62:1.00 63:0.00 64:0.00 65:0.00 66:1.00 67:0.00 68:0.00 69:0.00 70:0.00 71:1.00 72:0.00 73:1.00 74:0.00 75:0.00 76:0.00 77:0.00 78:0.00 79:0.00 80:1.00 81:0.00 82:0.00 83:0.00 84:1.00 
0.665 1:1.00 2:0.00 3:0.00 4:0.00 5:1.00 6:0.00 7:0.00 8:0.00 9:0.00 10:0.00 11:1.00 12:0.00 13:1.00 14:0.00 15:0.00 16:0.00 17:0.00 18:1.00 19:0.00 20:0.00 21:0.00 22:0.00 23:0.00 24:1.00 25:0.00 26:0.00 27:1.00 28:0.00 29:1.00 30:0.00 31:0.00 32:0.00 33:1.00 34:0.00 35:0.00 36:0.00 37:0.00 38:0.00 39:1.00 40:0.00 41:0.00 42:0.00 43:0.00 44:1.00 45:0.00 46:1.00 47:0.00 48:0.00 49:0.00 50:0.00 51:0.00 52:1.00 53:0.00 54:0.00 55:0.00 56:1.00 57:0.00 58:1.00 59:0.00 60:0.00 61:0.00 62:0.00 63:0.00 64:1.00 65:0.00 66:0.00 67:1.00 68:0.00 69:1.00 70:0.00 71:0.00 72:0.00 73:1.00 74:0.00 75:0.00 76:0.00 77:0.00 78:0.00 79:0.00 80:1.00 81:0.00 82:0.00 83:1.00 84:0.00 
0.737 1:1.00 2:0.00 3:0.00 4:0.00 5:1.00 6:0.00 7:0.00 8:0.00 9:0.00 10:0.00 11:1.00 12:0.00 13:1.00 14:0.00 15:0.00 16:0.00 17:0.00 18:0.00 19:1.00 20:0.00 21:0.00 22:0.00 23:0.00 24:1.00 25:0.00 26:0.00 27:1.00 28:0.00 29:1.00 30:0.00 31:0.00 32:0.00 33:0.00 34:1.00 35:0.00 36:0.00 37:0.00 38:1.00 39:0.00 40:0.00 41:0.00 42:1.00 43:0.00 44:0.00 45:1.00 46:0.00 47:0.00 48:0.00 49:0.00 50:0.00 51:1.00 52:0.00 53:1.00 54:0.00 55:0.00 56:0.00 57:0.00 58:1.00 59:0.00 60:0.00 61:0.00 62:1.00 63:0.00 64:0.00 65:0.00 66:1.00 67:0.00 68:0.00 69:1.00 70:0.00 71:0.00 72:0.00 73:0.00 74:0.00 75:1.00 76:0.00 77:1.00 78:0.00 79:0.00 80:0.00 81:0.00 82:0.00 83:1.00 84:0.00 
0.632 1:1.00 2:0.00 3:0.00 4:0.00 5:1.00 6:0.00 7:0.00 8:0.00 9:0.00 10:0.00 11:1.00 12:0.00 13:1.00 14:0.00 15:0.00 16:0.00 17:0.00 18:0.00 19:0.00 20:1.00 21:1.00 22:0.00 23:0.00 24:0.00 25:1.00 26:0.00 27:0.00 28:0.00 29:0.00 30:0.00 31:0.00 32:1.00 33:0.00 34:0.00 35:0.00 36:1.00 37:0.00 38:1.00 39:0.00 40:0.00 41:0.00 42:0.00 43:0.00 44:1.00 45:0.00 46:0.00 47:1.00 48:0.00 49:0.00 50:1.00 51:0.00 52:0.00 53:0.00 54:0.00 55:1.00 56:0.00 57:0.00 58:1.00 59:0.00 60:0.00 61:0.00 62:1.00 63:0.00 64:0.00 65:0.00 66:0.00 67:0.00 68:1.00 69:0.00 70:0.00 71:1.00 72:0.00 73:0.00 74:0.00 75:0.00 76:1.00 77:0.00 78:0.00 79:0.00 80:1.00 81:0.00 82:1.00 83:0.00 84:0.00 
0.774 1:1.00 2:0.00 3:0.00 4:0.00 5:1.00 6:0.00 7:0.00 8:0.00 9:0.00 10:0.00 11:1.00 12:0.00 13:1.00 14:0.00 15:0.00 16:0.00 17:0.00 18:0.00 19:0.00 20:1.00 21:0.00 22:0.00 23:1.00 24:0.00 25:0.00 26:0.00 27:1.00 28:0.00 29:1.00 30:0.00 31:0.00 32:0.00 33:0.00 34:1.00 35:0.00 36:0.00 37:1.00 38:0.00 39:0.00 40:0.00 41:0.00 42:0.00 43:1.00 44:0.00 45:0.00 46:0.00 47:1.00 48:0.00 49:0.00 50:1.00 51:0.00 52:0.00 53:1.00 54:0.00 55:0.00 56:0.00 57:0.00 58:1.00 59:0.00 60:0.00 61:1.00 62:0.00 63:0.00 64:0.00 65:0.00 66:1.00 67:0.00 68:0.00 69:0.00 70:0.00 71:0.00 72:1.00 73:0.00 74:0.00 75:1.00 76:0.00 77:0.00 78:0.00 79:0.00 80:1.00 81:0.00 82:1.00 83:0.00 84:0.00 
0.543 1:1.00 2:0.00 3:0.00 4:0.00 5:1.00 6:0.00 7:0.00 8:0.00 9:0.00 10:0.00 11:1.00 12:0.00 13:1.00 14:0.00 15:0.00 16:0.00 17:0.00 18:0.00 19:0.00 20:1.00 21:0.00 22:0.00 23:0.00 24:1.00 25:0.00 26:1.00 27:0.00 28:0.00 29:0.00 30:1.00 31:0.00 32:0.00 33:1.00 34:0.00 35:0.00 36:0.00 37:0.00 38:0.00 39:0.00 40:1.00 41:0.00 42:0.00 43:0.00 44:1.00 45:0.00 46:0.00 47:0.00 48:1.00 49:0.00 50:0.00 51:1.00 52:0.00 53:1.00 54:0.00 55:0.00 56:0.00 57:0.00 58:0.00 59:1.00 60:0.00 61:0.00 62:1.00 63:0.00 64:0.00 65:1.00 66:0.00 67:0.00 68:0.00 69:0.00 70:0.00 71:0.00 72:1.00 73:1.00 74:0.00 75:0.00 76:0.00 77:0.00 78:1.00 79:0.00 80:0.00 81:1.00 82:0.00 83:0.00 84:0.00 
0.795 1:1.00 2:0.00 3:0.00 4:0.00 5:1.00 6:0.00 7:0.00 8:0.00 9:0.00 10:0.00 11:1.00 12:0.00 13:0.00 14:1.00 15:0.00 16:0.00 17:0.00 18:1.00 19:0.00 20:0.00 21:1.00 22:0.00 23:0.00 24:0.00 25:1.00 26:0.00 27:0.00 28:0.00 29:0.00 30:0.00 31:0.00 32:1.00 33:0.00 34:0.00 35:0.00 36:1.00 37:1.00 38:0.00 39:0.00 40:0.00 41:0.00 42:0.00 43:0.00 44:1.00 45:0.00 46:0.00 47:1.00 48:0.00 49:1.00 50:0.00 51:0.00 52:0.00 53:0.00 54:0.00 55:0.00 56:1.00 57:0.00 58:0.00 59:1.00 60:0.00 61:0.00 62:0.00 63:0.00 64:1.00 65:0.00 66:1.00 67:0.00 68:0.00 69:0.00 70:0.00 71:0.00 72:1.00 73:0.00 74:0.00 75:1.00 76:0.00 77:0.00 78:1.00 79:0.00 80:0.00 81:1.00 82:0.00 83:0.00 84:0.00 
0.486 1:1.00 2:0.00 3:0.00 4:0.00 5:1.00 6:0.00 7:0.00 8:0.00 9:0.00 10:0.00 11:1.00 12:0.00 13:0.00 14:1.00 15:0.00 16:0.00 17:0.00 18:1.00 19:0.00 20:0.00 21:0.00 22:1.00 23:0.00 24:0.00 25:0.00 26:0.00 27:0.00 28:1.00 29:0.00 30:0.00 31:0.00 32:1.00 33:0.00 34:0.00 35:1.00 36:0.00 37:0.00 38:1.00 39:0.00 40:0.00 41:0.00 42:1.00 43:0.00 44:0.00 45:1.00 46:0.00 47:0.00 48:0.00 49:1.00 50:0.00 51:0.00 52:0.00 53:0.00 54:0.00 55:1.00 56:0.00 57:0.00 58:0.00 59:0.00 60:1.00 61:0.00 62:1.00 63:0.00 64:0.00 65:1.00 66:0.00 67:0.00 68:0.00 69:1.00 70:0.00 71:0.00 72:0.00 73:0.00 74:0.00 75:0.00 76:1.00 77:1.00 78:0.00 79:0.00 80:0.00 81:1.00 82:0.00 83:0.00 84:0.00 
0.707 1:1.00 2:0.00 3:0.00 4:0.00 5:1.00 6:0.00 7:0.00 8:0.00 9:0.00 10:0.00 11:1.00 12:0.00 13:0.00 14:1.00 15:0.00 16:0.00 17:0.00 18:1.00 19:0.00 20:0.00 21:0.00 22:0.00 23:0.00 24:1.00 25:0.00 26:0.00 27:0.00 28:1.00 29:0.00 30:1.00 31:0.00 32:0.00 33:1.00 34:0.00 35:0.00 36:0.00 37:0.00 38:0.00 39:1.00 40:0.00 41:0.00 42:0.00 43:1.00 44:0.00 45:1.00 46:0.00 47:0.00 48:0.00 49:0.00 50:0.00 51:1.00 52:0.00 53:0.00 54:0.00 55:1.00 56:0.00 57:0.00 58:0.00 59:1.00 60:0.00 61:0.00 62:0.00 63:0.00 64:1.00 65:0.00 66:0.00 67:1.00 68:0.00 69:0.00 70:1.00 71:0.00 72:0.00 73:0.00 74:0.00 75:1.00 76:0.00 77:0.00 78:0.00 79:1.00 80:0.00 81:0.00 82:0.00 83:0.00 84:1.00 
0.401 1:1.00 2:0.00 3:0.00 4:0.00 5:1.00 6:0.00 7:0.00 8:0.00 9:0.00 10:0.00 11:1.00 12:0.00 13:0.00 14:1.00 15:0.00 16:0.00 17:0.00 18:0.00 19:1.00 20:0.00 21:0.00 22:0.00 23:1.00 24:0.00 25:0.00 26:1.00 27:0.00 28:0.00 29:0.00 30:0.00 31:0.00 32:1.00 33:0.00 34:0.00 35:1.00 36:0.00 37:0.00 38:1.00 39:0.00 40:0.00 41:0.00 42:1.00 43:0.00 44:0.00 45:0.00 46:1.00 47:0.00 48:0.00 49:1.00 50:0.00 51:0.00 52:0.00 53:0.00 54:0.00 55:1.00 56:0.00 57:0.00 58:0.00 59:1.00 60:0.00 61:0.00 62:0.00 63:0.00 64:1.00 65:0.00 66:1.00 67:0.00 68:0.00 69:0.00 70:0.00 71:1.00 72:0.00 73:0.00 74:0.00 75:0.00 76:1.00 77:0.00 78:0.00 79:0.00 80:1.00 81:0.00 82:1.00 83:0.00 84:0.00 
0.63 1:1.00 2:0.00 3:0.00 4:0.00 5:1.00 6:0.00 7:0.00 8:0.00 9:0.00 10:0.00 11:1.00 12:0.00 13:0.00 14:1.00 15:0.00 16:0.00 17:0.00 18:0.00 19:0.00 20:1.00 21:0.00 22:0.00 23:0.00 24:1.00 25:0.00 26:1.00 27:0.00 28:0.00 29:1.00 30:0.00 31:0.00 32:0.00 33:0.00 34:0.00 35:1.00 36:0.00 37:0.00 38:0.00 39:0.00 40:1.00 41:0.00 42:0.00 43:1.00 44:0.00 45:0.00 46:1.00 47:0.00 48:0.00 49:0.00 50:1.00 51:0.00 52:0.00 53:1.00 54:0.00 55:0.00 56:0.00 57:0.00 58:1.00 59:0.00 60:0.00 61:0.00 62:0.00 63:0.00 64:1.00 65:0.00 66:0.00 67:1.00 68:0.00 69:0.00 70:0.00 71:1.00 72:0.00 73:0.00 74:1.00 75:0.00 76:0.00 77:0.00 78:1.00 79:0.00 80:0.00 81:1.00 82:0.00 83:0.00 84:0.00 
0.805 1:1.00 2:0.00 3:0.00 4:0.00 5:1.00 6:0.00 7:0.00 8:0.00 9:0.00 10:0.00 11:1.00 12:0.00 13:0.00 14:0.00 15:1.00 16:0.00 17:1.00 18:0.00 19:0.00 20:0.00 21:1.00 22:0.00 23:0.00 24:0.00 25:1.00 26:0.00 27:0.00 28:0.00 29:1.00 30:0.00 31:0.00 32:0.00 33:0.00 34:1.00 35:0.00 36:0.00 37:1.00 38:0.00 39:0.00 40:0.00 41:1.00 42:0.00 43:0.00 44:0.00 45:1.00 46:0.00 47:0.00 48:0.00 49:0.00 50:0.00 51:1.00 52:0.00 53:0.00 54:0.00 55:1.00 56:0.00 57:0.00 58:1.00 59:0.00 60:0.00 61:0.00 62:0.00 63:0.00 64:1.00 65:0.00 66:1.00 67:0.00 68:0.00 69:0.00 70:0.00 71:0.00 72:1.00 73:0.00 74:1.00 75:0.00 76:0.00 77:0.00 78:0.00 79:0.00 80:1.00 81:0.00 82:0.00 83:1.00 84:0.00 
0.691 1:1.00 2:0.00 3:0.00 4:0.00 5:1.00 6:0.00 7:0.00 8:0.00 9:0.00 10:0.00 11:1.00 12:0.00 13:0.00 14:0.00 15:1.00 16:0.00 17:1.00 18:0.00 19:0.00 20:0.00 21:0.00 22:1.00 23:0.00 24:0.00 25:1.00 26:0.00 27:0.00 28:0.00 29:0.00 30:0.00 31:1.00 32:0.00 33:0.00 34:0.00 35:1.00 36:0.00 37:0.00 38:0.00 39:0.00 40:1.00 41:1.00 42:0.00 43:0.00 44:0.00 45:0.00 46:0.00 47:1.00 48:0.00 49:0.00 50:0.00 51:0.00 52:1.00 53:0.00 54:0.00 55:1.00 56:0.00 57:0.00 58:1.00 59:0.00 60:0.00 61:1.00 62:0.00 63:0.00 64:0.00 65:0.00 66:1.00 67:0.00 68:0.00 69:0.00 70:0.00 71:1.00 72:0.00 73:0.00 74:0.00 75:1.00 76:0.00 77:0.00 78:1.00 79:0.00 80:0.00 81:1.00 82:0.00 83:0.00 84:0.00 
0.492 1:1.00 2:0.00 3:0.00 4:0.00 5:1.00 6:0.00 7:0.00 8:0.00 9:0.00 10:0.00 11:1.00 12:0.00 13:0.00 14:0.00 15:1.00 16:0.00 17:0.00 18:1.00 19:0.00 20:0.00 21:1.00 22:0.00 23:0.00 24:0.00 25:0.00 26:0.00 27:0.00 28:1.00 29:0.00 30:0.00 31:1.00 32:0.00 33:0.00 34:0.00 35:1.00 36:0.00 37:1.00 38:0.00 39:0.00 40:0.00 41:1.00 42:0.00 43:0.00 44:0.00 45:0.00 46:0.00 47:0.00 48:1.00 49:0.00 50:0.00 51:0.00 52:1.00 53:0.00 54:0.00 55:1.00 56:0.00 57:0.00 58:0.00 59:1.00 60:0.00 61:0.00 62:0.00 63:1.00 64:0.00 65:0.00 66:0.00 67:1.00 68:0.00 69:0.00 70:1.00 71:0.00 72:0.00 73:0.00 74:0.00 75:0.00 76:1.00 77:0.00 78:1.00 79:0.00 80:0.00 81:0.00 82:1.00 83:0.00 84:0.00 
0.762 1:1.00 2:0.00 3:0.00 4:0.00 5:1.00 6:0.00 7:0.00 8:0.00 9:0.00 10:0.00 11:1.00 12:0.00 13:0.00 14:0.00 15:1.00 16:0.00 17:0.00 18:1.00 19:0.00 20:0.00 21:0.00 22:0.00 23:0.00 24:1.00 25:0.00 26:1.00 27:0.00 28:0.00 29:0.00 30:0.00 31:0.00 32:1.00 33:0.00 34:1.00 35:0.00 36:0.00 37:0.00 38:0.00 39:0.00 40:1.00 41:0.00 42:0.00 43:1.00 44:0.00 45:0.00 46:0.00 47:1.00 48:0.00 49:0.00 50:0.00 51:0.00 52:1.00 53:0.00 54:0.00 55:0.00 56:1.00 57:0.00 58:0.00 59:0.00 60:1.00 61:0.00 62:1.00 63:0.00 64:0.00 65:1.00 66:0.00 67:0.00 68:0.00 69:0.00 70:0.00 71:1.00 72:0.00 73:0.00 74:1.00 75:0.00 76:0.00 77:0.00 78:0.00 79:0.00 80:1.00 81:0.00 82:0.00 83:0.00 84:1.00 
0.723 1:1.00 2:0.00 3:0.00 4:0.00 5:1.00 6:0.00 7:0.00 8:0.00 9:0.00 10:0.00 11:1.00 12:0.00 13:0.00 14:0.00 15:1.00 16:0.00 17:0.00 18:0.00 19:1.00 20:0.00 21:0.00 22:1.00 23:0.00 24:0.00 25:0.00 26:0.00 27:0.00 28:1.00 29:0.00 30:0.00 31:1.00 32:0.00 33:0.00 34:0.00 35:1.00 36:0.00 37:0.00 38:1.00 39:0.00 40:0.00 41:1.00 42:0.00 43:0.00 44:0.00 45:0.00 46:1.00 47:0.00 48:0.00 49:0.00 50:1.00 51:0.00 52:0.00 53:1.00 54:0.00 55:0.00 56:0.00 57:0.00 58:0.00 59:0.00 60:1.00 61:0.00 62:1.00 63:0.00 64:0.00 65:0.00 66:1.00 67:0.00 68:0.00 69:0.00 70:1.00 71:0.00 72:0.00 73:0.00 74:0.00 75:0.00 76:1.00 77:0.00 78:0.00 79:1.00 80:0.00 81:0.00 82:0.00 83:1.00 84:0.00 
0.636 1:1.00 2:0.00 3:0.00 4:0.00 5:1.00 6:0.00 7:0.00 8:0.00 9:0.00 10:0.00 11:1.00 12:0.00 13:0.00 14:0.00 15:1.00 16:0.00 17:0.00 18:0.00 19:1.00 20:0.00 21:0.00 22:0.00 23:1.00 24:0.00 25:0.00 26:0.00 27:0.00 28:1.00 29:1.00 30:0.00 31:0.00 32:0.00 33:1.00 34:0.00 35:0.00 36:0.00 37:0.00 38:1.00 39:0.00 40:0.00 41:0.00 42:1.00 43:0.00 44:0.00 45:0.00 46:0.00 47:0.00 48:1.00 49:0.00 50:1.00 51:0.00 52:0.00 53:0.00 54:0.00 55:1.00 56:0.00 57:1.00 58:0.00 59:0.00 60:0.00 61:0.00 62:0.00 63:0.00 64:1.00 65:0.00 66:1.00 67:0.00 68:0.00 69:0.00 70:1.00 71:0.00 72:0.00 73:0.00 74:0.00 75:0.00 76:1.00 77:0.00 78:0.00 79:1.00 80:0.00 81:0.00 82:0.00 83:1.00 84:0.00 
0.743 1:1.00 2:0.00 3:0.00 4:0.00 5:1.00 6:0.00 7:0.00 8:0.00 9:0.00 10:0.00 11:1.00 12:0.00 13:0.00 14:0.00 15:1.00 16:0.00 17:0.00 18:0.00 19:0.00 20:1.00 21:0.00 22:0.00 23:0.00 24:1.00 25:0.00 26:0.00 27:0.00 28:1.00 29:0.00 30:0.00 31:1.00 32:0.00 33:1.00 34:0.00 35:0.00 36:0.00 37:1.00 38:0.00 39:0.00 40:0.00 41:1.00 42:0.00 43:0.00 44:0.00 45:0.00 46:0.00 47:0.00 48:1.00 49:0.00 50:0.00 51:1.00 52:0.00 53:1.00 54:0.00 55:0.00 56:0.00 57:0.00 58:0.00 59:0.00 60:1.00 61:0.00 62:1.00 63:0.00 64:0.00 65:0.00 66:1.00 67:0.00 68:0.00 69:0.00 70:0.00 71:1.00 72:0.00 73:0.00 74:0.00 75:0.00 76:1.00 77:0.00 78:1.00 79:0.00 80:0.00 81:1.00 82:0.00 83:0.00 84:0.00 
0.586 1:1.00 2:0.00 3:0.00 4:0.00 5:1.00 6:0.00 7:0.00 8:0.00 9:0.00 10:0.00 11:1.00 12:0.00 13:0.00 14:0.00 15:0.00 16:1.00 17:1.00 18:0.00 19:0.00 20:0.00 21:0.00 22:0.00 23:1.00 24:0.00 25:0.00 26:1.00 27:0.00 28:0.00 29:0.00 30:1.00 31:0.00 32:0.00 33:0.00 34:0.00 35:1.00 36:0.00 37:0.00 38:1.00 39:0.00 40:0.00 41:0.00 42:1.00 43:0.00 44:0.00 45:0.00 46:1.00 47:0.00 48:0.00 49:0.00 50:0.00 51:0.00 52:1.00 53:0.00 54:1.00 55:0.00 56:0.00 57:0.00 58:0.00 59:1.00 60:0.00 61:0.00 62:0.00 63:0.00 64:1.00 65:1.00 66:0.00 67:0.00 68:0.00 69:0.00 70:0.00 71:1.00 72:0.00 73:0.00 74:0.00 75:0.00 76:1.00 77:1.00 78:0.00 79:0.00 80:0.00 81:0.00 82:0.00 83:1.00 84:0.00 
0.768 1:1.00 2:0.00 3:0.00 4:0.00 5:1.00 6:0.00 7:0.00 8:0.00 9:0.00 10:0.00 11:1.00 12:0.00 13:0.00 14:0.00 15:0.00 16:1.00 17:1.00 18:0.00 19:0.00 20:0.00 21:0.00 22:0.00 23:0.00 24:1.00 25:1.00 26:0.00 27:0.00 28:0.00 29:1.00 30:0.00 31:0.00 32:0.00 33:1.00 34:0.00 35:0.00 36:0.00 37:1.00 38:0.00 39:0.00 40:0.00 41:0.00 42:0.00 43:1.00 44:0.00 45:0.00 46:0.00 47:0.00 48:1.00 49:0.00 50:0.00 51:0.00 52:1.00 53:0.00 54:0.00 55:0.00 56:1.00 57:1.00 58:0.00 59:0.00 60:0.00 61:0.00 62:0.00 63:1.00 64:0.00 65:0.00 66:0.00 67:0.00 68:1.00 69:0.00 70:0.00 71:1.00 72:0.00 73:0.00 74:0.00 75:0.00 76:1.00 77:0.00 78:0.00 79:0.00 80:1.00 81:0.00 82:1.00 83:0.00 84:0.00 
0.472 1:1.00 2:0.00 3:0.00 4:0.00 5:1.00 6:0.00 7:0.00 8:0.00 9:0.00 10:0.00 11:1.00 12:0.00 13:0.00 14:0.00 15:0.00 16:1.00 17:0.00 18:1.00 19:0.00 20:0.00 21:0.00 22:0.00 23:1.00 24:0.00 25:0.00 26:1.00 27:0.00 28:0.00 29:1.00 30:0.00 31:0.00 32:0.00 33:0.00 34:1.00 35:0.00 36:0.00 37:1.00 38:0.00 39:0.00 40:0.00 41:0.00 42:1.00 43:0.00 44:0.00 45:0.00 46:1.00 47:0.00 48:0.00 49:0.00 50:1.00 51:0.00 52:0.00 53:1.00 54:0.00 55:0.00 56:0.00 57:0.00 58:0.00 59:1.00 60:0.00 61:0.00 62:1.00 63:0.00 64:0.00 65:0.00 66:1.00 67:0.00 68:0.00 69:0.00 70:0.00 71:1.00 72:0.00 73:1.00 74:0.00 75:0.00 76:0.00 77:0.00 78:0.00 79:0.00 80:1.00 81:0.00 82:1.00 83:0.00 84:0.00 
0.595 1:1.00 2:0.00 3:0.00 4:0.00 5:1.00 6:0.00 7:0.00 8:0.00 9:0.00 10:0.00 11:1.00 12:0.00 13:0.00 14:0.00 15:0.00 16:1.00 17:0.00 18:1.00 19:0.00 20:0.00 21:0.00 22:0.00 23:0.00 24:1.00 25:0.00 26:1.00 27:0.00 28:0.00 29:1.00 30:0.00 31:0.00 32:0.00 33:0.00 34:0.00 35:1.00 36:0.00 37:0.00 38:0.00 39:0.00 40:1.00 41:0.00 42:0.00 43:1.00 44:0.00 45:0.00 46:0.00 47:0.00 48:1.00 49:0.00 50:1.00 51:0.00 52:0.00 53:1.00 54:0.00 55:0.00 56:0.00 57:0.00 58:1.00 59:0.00 60:0.00 61:1.00 62:0.00 63:0.00 64:0.00 65:0.00 66:0.00 67:1.00 68:0.00 69:0.00 70:0.00 71:1.00 72:0.00 73:0.00 74:0.00 75:1.00 76:0.00 77:1.00 78:0.00 79:0.00 80:0.00 81:0.00 82:1.00 83:0.00 84:0.00 
0.736 1:1.00 2:0.00 3:0.00 4:0.00 5:1.00 6:0.00 7:0.00 8:0.00 9:0.00 10:0.00 11:1.00 12:0.00 13:0.00 14:0.00 15:0.00 16:1.00 17:0.00 18:0.00 19:0.00 20:1.00 21:1.00 22:0.00 23:0.00 24:0.00 25:0.00 26:1.00 27:0.00 28:0.00 29:1.00 30:0.00 31:0.00 32:0.00 33:0.00 34:0.00 35:0.00 36:1.00 37:1.00 38:0.00 39:0.00 40:0.00 41:1.00 42:0.00 43:0.00 44:0.00 45:0.00 46:0.00 47:1.00 48:0.00 49:1.00 50:0.00 51:0.00 52:0.00 53:0.00 54:0.00 55:0.00 56:1.00 57:0.00 58:0.00 59:0.00 60:1.00 61:0.00 62:1.00 63:0.00 64:0.00 65:0.00 66:1.00 67:0.00 68:0.00 69:1.00 70:0.00 71:0.00 72:0.00 73:0.00 74:0.00 75:0.00 76:1.00 77:0.00 78:0.00 79:0.00 80:1.00 81:0.00 82:0.00 83:0.00 84:1.00 
0.633 1:1.00 2:0.00 3:0.00 4:0.00 5:1.00 6:0.00 7:0.00 8:0.00 9:0.00 10:0.00 11:0.00 12:1.00 13:1.00 14:0.00 15:0.00 16:0.00 17:0.00 18:0.00 19:1.00 20:0.00 21:1.00 22:0.00 23:0.00 24:0.00 25:1.00 26:0.00 27:0.00 28:0.00 29:1.00 30:0.00 31:0.00 32:0.00 33:0.00 34:0.00 35:0.00 36:1.00 37:0.00 38:0.00 39:1.00 40:0.00 41:0.00 42:1.00 43:0.00 44:0.00 45:1.00 46:0.00 47:0.00 48:0.00 49:0.00 50:1.00 51:0.00 52:0.00 53:1.00 54:0.00 55:0.00 56:0.00 57:0.00 58:1.00 59:0.00 60:0.00 61:1.00 62:0.00 63:0.00 64:0.00 65:0.00 66:0.00 67:0.00 68:1.00 69:0.00 70:1.00 71:0.00 72:0.00 73:1.00 74:0.00 75:0.00 76:0.00 77:0.00 78:1.00 79:0.00 80:0.00 81:0.00 82:1.00 83:0.00 84:0.00 
0.407 1:1.00 2:0.00 3:0.00 4:0.00 5:1.00 6:0.00 7:0.00 8:0.00 9:0.00 10:0.00 11:0.00 12:1.00 13:1.00 14:0.00 15:0.00 16:0.00 17:0.00 18:0.00 19:1.00 20:0.00 21:0.00 22:1.00 23:0.00 24:0.00 25:0.00 26:1.00 27:0.00 28:0.00 29:0.00 30:1.00 31:0.00 32:0.00 33:0.00 34:1.00 35:0.00 36:0.00 37:0.00 38:0.00 39:0.00 40:1.00 41:0.00 42:0.00 43:1.00 44:0.00 45:0.00 46:0.00 47:0.00 48:1.00 49:0.00 50:0.00 51:1.00 52:0.00 53:1.00 54:0.00 55:0.00 56:0.00 57:0.00 58:1.00 59:0.00 60:0.00 61:0.00 62:0.00 63:1.00 64:0.00 65:0.00 66:0.00 67:1.00 68:0.00 69:1.00 70:0.00 71:0.00 72:0.00 73:1.00 74:0.00 75:0.00 76:0.00 77:0.00 78:1.00 79:0.00 80:0.00 81:0.00 82:0.00 83:0.00 84:1.00 
0.742 1:1.00 2:0.00 3:0.00 4:0.00 5:1.00 6:0.00 7:0.00 8:0.00 9:0.00 10:0.00 11:0.00 12:1.00 13:1.00 14:0.00 15:0.00 16:0.00 17:0.00 18:0.00 19:0.00 20:1.00 21:0.00 22:1.00 23:0.00 24:0.00 25:0.00 26:0.00 27:1.00 28:0.00 29:1.00 30:0.00 31:0.00 32:0.00 33:0.00 34:0.00 35:1.00 36:0.00 37:1.00 38:0.00 39:0.00 40:0.00 41:0.00 42:1.00 43:0.00 44:0.00 45:1.00 46:0.00 47:0.00 48:0.00 49:1.00 50:0.00 51:0.00 52:0.00 53:1.00 54:0.00 55:0.00 56:0.00 57:0.00 58:0.00 59:0.00 60:1.00 61:0.00 62:0.00 63:1.00 64:0.00 65:0.00 66:1.00 67:0.00 68:0.00 69:0.00 70:0.00 71:0.00 72:1.00 73:0.00 74:0.00 75:1.00 76:0.00 77:0.00 78:1.00 79:0.00 80:0.00 81:0.00 82:1.00 83:0.00 84:0.00 
0.749 1:1.00 2:0.00 3:0.00 4:0.00 5:1.00 6:0.00 7:0.00 8:0.00 9:0.00 10:0.00 11:0.00 12:1.00 13:1.00 14:0.00 15:0.00 16:0.00 17:0.00 18:0.00 19:0.00 20:1.00 21:0.00 22:0.00 23:1.00 24:0.00 25:0.00 26:0.00 27:0.00 28:1.00 29:1.00 30:0.00 31:0.00 32:0.00 33:0.00 34:0.00 35:0.00 36:1.00 37:0.00 38:0.00 39:0.00 40:1.00 41:0.00 42:1.00 43:0.00 44:0.00 45:0.00 46:0.00 47:1.00 48:0.00 49:0.00 50:0.00 51:0.00 52:1.00 53:0.00 54:0.00 55:0.00 56:1.00 57:0.00 58:0.00 59:0.00 60:1.00 61:0.00 62:0.00 63:1.00 64:0.00 65:0.00 66:1.00 67:0.00 68:0.00 69:0.00 70:1.00 71:0.00 72:0.00 73:1.00 74:0.00 75:0.00 76:0.00 77:0.00 78:0.00 79:1.00 80:0.00 81:1.00 82:0.00 83:0.00 84:0.00 
0.69 1:1.00 2:0.00 3:0.00 4:0.00 5:1.00 6:0.00 7:0.00 8:0.00 9:0.00 10:0.00 11:0.00 12:1.00 13:1.00 14:0.00 15:0.00 16:0.00 17:0.00 18:0.00 19:0.00 20:1.00 21:0.00 22:0.00 23:1.00 24:0.00 25:0.00 26:0.00 27:0.00 28:1.00 29:0.00 30:0.00 31:0.00 32:1.00 33:1.00 34:0.00 35:0.00 36:0.00 37:1.00 38:0.00 39:0.00 40:0.00 41:0.00 42:0.00 43:0.00 44:1.00 45:0.00 46:0.00 47:0.00 48:1.00 49:0.00 50:0.00 51:1.00 52:0.00 53:1.00 54:0.00 55:0.00 56:0.00 57:0.00 58:0.00 59:0.00 60:1.00 61:0.00 62:0.00 63:0.00 64:1.00 65:0.00 66:0.00 67:0.00 68:1.00 69:1.00 70:0.00 71:0.00 72:0.00 73:0.00 74:0.00 75:0.00 76:1.00 77:1.00 78:0.00 79:0.00 80:0.00 81:0.00 82:1.00 83:0.00 84:0.00 
0.566 1:1.00 2:0.00 3:0.00 4:0.00 5:1.00 6:0.00 7:0.00 8:0.00 9:0.00 10:0.00 11:0.00 12:1.00 13:0.00 14:1.00 15:0.00 16:0.00 17:1.00 18:0.00 19:0.00 20:0.00 21:1.00 22:0.00 23:0.00 24:0.00 25:0.00 26:0.00 27:0.00 28:1.00 29:0.00 30:0.00 31:1.00 32:0.00 33:0.00 34:0.00 35:0.00 36:1.00 37:0.00 38:0.00 39:0.00 40:1.00 41:0.00 42:0.00 43:0.00 44:1.00 45:0.00 46:0.00 47:1.00 48:0.00 49:0.00 50:0.00 51:1.00 52:0.00 53:1.00 54:0.00 55:0.00 56:0.00 57:0.00 58:0.00 59:0.00 60:1.00 61:0.00 62:0.00 63:1.00 64:0.00 65:1.00 66:0.00 67:0.00 68:0.00 69:0.00 70:0.00 71:0.00 72:1.00 73:1.00 74:0.00 75:0.00 76:0.00 77:1.00 78:0.00 79:0.00 80:0.00 81:1.00 82:0.00 83:0.00 84:0.00 
0.725 1:1.00 2:0.00 3:0.00 4:0.00 5:1.00 6:0.00 7:0.00 8:0.00 9:0.00 10:0.00 11:0.00 12:1.00 13:0.00 14:1.00 15:0.00 16:0.00 17:0.00 18:1.00 19:0.00 20:0.00 21:0.00 22:0.00 23:0.00 24:1.00 25:0.00 26:0.00 27:0.00 28:1.00 29:0.00 30:1.00 31:0.00 32:0.00 33:0.00 34:1.00 35:0.00 36:0.00 37:1.00 38:0.00 39:0.00 40:0.00 41:0.00 42:0.00 43:1.00 44:0.00 45:0.00 46:1.00 47:0.00 48:0.00 49:1.00 50:0.00 51:0.00 52:0.00 53:0.00 54:0.00 55:1.00 56:0.00 57:1.00 58:0.00 59:0.00 60:0.00 61:1.00 62:0.00 63:0.00 64:0.00 65:0.00 66:0.00 67:0.00 68:1.00 69:0.00 70:1.00 71:0.00 72:0.00 73:1.00 74:0.00 75:0.00 76:0.00 77:1.00 78:0.00 79:0.00 80:0.00 81:0.00 82:0.00 83:0.00 84:1.00 
0.526 1:1.00 2:0.00 3:0.00 4:0.00 5:1.00 6:0.00 7:0.00 8:0.00 9:0.00 10:0.00 11:0.00 12:1.00 13:0.00 14:1.00 15:0.00 16:0.00 17:0.00 18:0.00 19:1.00 20:0.00 21:1.00 22:0.00 23:0.00 24:0.00 25:0.00 26:1.00 27:0.00 28:0.00 29:0.00 30:1.00 31:0.00 32:0.00 33:1.00 34:0.00 35:0.00 36:0.00 37:0.00 38:0.00 39:0.00 40:1.00 41:0.00 42:0.00 43:0.00 44:1.00 45:1.00 46:0.00 47:0.00 48:0.00 49:0.00 50:0.00 51:1.00 52:0.00 53:0.00 54:1.00 55:0.00 56:0.00 57:0.00 58:1.00 59:0.00 60:0.00 61:0.00 62:0.00 63:1.00 64:0.00 65:0.00 66:0.00 67:0.00 68:1.00 69:0.00 70:0.00 71:0.00 72:1.00 73:1.00 74:0.00 75:0.00 76:0.00 77:0.00 78:0.00 79:1.00 80:0.00 81:0.00 82:0.00 83:1.00 84:0.00 
0.394 1:1.00 2:0.00 3:0.00 4:0.00 5:1.00 6:0.00 7:0.00 8:0.00 9:0.00 10:0.00 11:0.00 12:1.00 13:0.00 14:1.00 15:0.00 16:0.00 17:0.00 18:0.00 19:1.00 20:0.00 21:1.00 22:0.00 23:0.00 24:0.00 25:0.00 26:1.00 27:0.00 28:0.00 29:0.00 30:0.00 31:1.00 32:0.00 33:0.00 34:0.00 35:1.00 36:0.00 37:0.00 38:1.00 39:0.00 40:0.00 41:1.00 42:0.00 43:0.00 44:0.00 45:0.00 46:0.00 47:0.00 48:1.00 49:0.00 50:0.00 51:0.00 52:1.00 53:0.00 54:0.00 55:1.00 56:0.00 57:1.00 58:0.00 59:0.00 60:0.00 61:1.00 62:0.00 63:0.00 64:0.00 65:1.00 66:0.00 67:0.00 68:0.00 69:0.00 70:0.00 71:1.00 72:0.00 73:1.00 74:0.00 75:0.00 76:0.00 77:0.00 78:1.00 79:0.00 80:0.00 81:1.00 82:0.00 83:0.00 84:0.00 
0.657 1:1.00 2:0.00 3:0.00 4:0.00 5:1.00 6:0.00 7:0.00 8:0.00 9:0.00 10:0.00 11:0.00 12:1.00 13:0.00 14:1.00 15:0.00 16:0.00 17:0.00 18:0.00 19:0.00 20:1.00 21:0.00 22:0.00 23:1.00 24:0.00 25:0.00 26:0.00 27:1.00 28:0.00 29:1.00 30:0.00 31:0.00 32:0.00 33:0.00 34:0.00 35:1.00 36:0.00 37:0.00 38:1.00 39:0.00 40:0.00 41:1.00 42:0.00 43:0.00 44:0.00 45:1.00 46:0.00 47:0.00 48:0.00 49:0.00 50:0.00 51:1.00 52:0.00 53:0.00 54:0.00 55:0.00 56:1.00 57:0.00 58:0.00 59:0.00 60:1.00 61:0.00 62:0.00 63:0.00 64:1.00 65:0.00 66:1.00 67:0.00 68:0.00 69:0.00 70:0.00 71:0.00 72:1.00 73:0.00 74:0.00 75:0.00 76:1.00 77:0.00 78:1.00 79:0.00 80:0.00 81:0.00 82:0.00 83:0.00 84:1.00 
0.764 1:1.00 2:0.00 3:0.00 4:0.00 5:1.00 6:0.00 7:0.00 8:0.00 9:0.00 10:0.00 11:0.00 12:1.00 13:0.00 14:0.00 15:1.00 16:0.00 17:0.00 18:1.00 19:0.00 20:0.00 21:0.00 22:0.00 23:0.00 24:1.00 25:1.00 26:0.00 27:0.00 28:0.00 29:1.00 30:0.00 31:0.00 32:0.00 33:0.00 34:0.00 35:1.00 36:0.00 37:1.00 38:0.00 39:0.00 40:0.00 41:0.00 42:1.00 43:0.00 44:0.00 45:1.00 46:0.00 47:0.00 48:0.00 49:1.00 50:0.00 51:0.00 52:0.00 53:1.00 54:0.00 55:0.00 56:0.00 57:0.00 58:1.00 59:0.00 60:0.00 61:0.00 62:0.00 63:0.00 64:1.00 65:0.00 66:0.00 67:1.00 68:0.00 69:1.00 70:0.00 71:0.00 72:0.00 73:0.00 74:0.00 75:0.00 76:1.00 77:0.00 78:0.00 79:0.00 80:1.00 81:0.00 82:0.00 83:1.00 84:0.00 
0.818 1:1.00 2:0.00 3:0.00 4:0.00 5:1.00 6:0.00 7:0.00 8:0.00 9:0.00 10:0.00 11:0.00 12:1.00 13:0.00 14:0.00 15:1.00 16:0.00 17:0.00 18:0.00 19:1.00 20:0.00 21:0.00 22:1.00 23:0.00 24:0.00 25:0.00 26:0.00 27:0.00 28:1.00 29:0.00 30:0.00 31:1.00 32:0.00 33:0.00 34:0.00 35:0.00 36:1.00 37:0.00 38:0.00 39:1.00 40:0.00 41:0.00 42:0.00 43:0.00 44:1.00 45:0.00 46:1.00 47:0.00 48:0.00 49:0.00 50:1.00 51:0.00 52:0.00 53:0.00 54:1.00 55:0.00 56:0.00 57:0.00 58:0.00 59:1.00 60:0.00 61:0.00 62:0.00 63:0.00 64:1.00 65:1.00 66:0.00 67:0.00 68:0.00 69:0.00 70:1.00 71:0.00 72:0.00 73:0.00 74:1.00 75:0.00 76:0.00 77:0.00 78:0.00 79:0.00 80:1.00 81:0.00 82:0.00 83:1.00 84:0.00 
0.733 1:1.00 2:0.00 3:0.00 4:0.00 5:1.00 6:0.00 7:0.00 8:0.00 9:0.00 10:0.00 11:0.00 12:1.00 13:0.00 14:0.00 15:1.00 16:0.00 17:0.00 18:0.00 19:1.00 20:0.00 21:0.00 22:0.00 23:0.00 24:1.00 25:0.00 26:0.00 27:1.00 28:0.00 29:0.00 30:0.00 31:1.00 32:0.00 33:0.00 34:0.00 35:0.00 36:1.00 37:0.00 38:0.00 39:0.00 40:1.00 41:0.00 42:1.00 43:0.00 44:0.00 45:0.00 46:0.00 47:1.00 48:0.00 49:1.00 50:0.00 51:0.00 52:0.00 53:1.00 54:0.00 55:0.00 56:0.00 57:0.00 58:0.00 59:0.00 60:1.00 61:0.00 62:0.00 63:0.00 64:1.00 65:0.00 66:0.00 67:0.00 68:1.00 69:1.00 70:0.00 71:0.00 72:0.00 73:0.00 74:1.00 75:0.00 76:0.00 77:1.00 78:0.00 79:0.00 80:0.00 81:0.00 82:0.00 83:0.00 84:1.00 
0.517 1:1.00 2:0.00 3:0.00 4:0.00 5:1.00 6:0.00 7:0.00 8:0.00 9:0.00 10:0.00 11:0.00 12:1.00 13:0.00 14:0.00 15:1.00 16:0.00 17:0.00 18:0.00 19:0.00 20:1.00 21:0.00 22:1.00 23:0.00 24:0.00 25:0.00 26:0.00 27:0.00 28:1.00 29:0.00 30:0.00 31:1.00 32:0.00 33:0.00 34:1.00 35:0.00 36:0.00 37:1.00 38:0.00 39:0.00 40:0.00 41:0.00 42:0.00 43:1.00 44:0.00 45:0.00 46:1.00 47:0.00 48:0.00 49:1.00 50:0.00 51:0.00 52:0.00 53:0.00 54:1.00 55:0.00 56:0.00 57:1.00 58:0.00 59:0.00 60:0.00 61:0.00 62:1.00 63:0.00 64:0.00 65:0.00 66:0.00 67:1.00 68:0.00 69:1.00 70:0.00 71:0.00 72:0.00 73:1.00 74:0.00 75:0.00 76:0.00 77:0.00 78:0.00 79:0.00 80:1.00 81:0.00 82:1.00 83:0.00 84:0.00 
0.82 1:1.00 2:0.00 3:0.00 4:0.00 5:1.00 6:0.00 7:0.00 8:0.00 9:0.00 10:0.00 11:0.00 12:1.00 13:0.00 14:0.00 15:1.00 16:0.00 17:0.00 18:0.00 19:0.00 20:1.00 21:0.00 22:0.00 23:0.00 24:1.00 25:0.00 26:0.00 27:1.00 28:0.00 29:0.00 30:0.00 31:1.00 32:0.00 33:0.00 34:0.00 35:1.00 36:0.00 37:0.00 38:0.00 39:1.00 40:0.00 41:0.00 42:0.00 43:0.00 44:1.00 45:0.00 46:0.00 47:1.00 48:0.00 49:1.00 50:0.00 51:0.00 52:0.00 53:0.00 54:0.00 55:0.00 56:1.00 57:1.00 58:0.00 59:0.00 60:0.00 61:0.00 62:0.00 63:1.00 64:0.00 65:1.00 66:0.00 67:0.00 68:0.00 69:0.00 70:1.00 71:0.00 72:0.00 73:0.00 74:1.00 75:0.00 76:0.00 77:1.00 78:0.00 79:0.00 80:0.00 81:0.00 82:0.00 83:0.00 84:1.00 
0.651 1:1.00 2:0.00 3:0.00 4:0.00 5:1.00 6:0.00 7:0.00 8:0.00 9:0.00 10:0.00 11:0.00 12:1.00 13:0.00 14:0.00 15:1.00 16:0.00 17:0.00 18:0.00 19:0.00 20:1.00 21:0.00 22:0.00 23:0.00 24:1.00 25:0.00 26:0.00 27:1.00 28:0.00 29:0.00 30:0.00 31:1.00 32:0.00 33:0.00 34:0.00 35:1.00 36:0.00 37:0.00 38:0.00 39:0.00 40:1.00 41:0.00 42:0.00 43:0.00 44:1.00 45:0.00 46:1.00 47:0.00 48:0.00 49:0.00 50:0.00 51:0.00 52:1.00 53:0.00 54:1.00 55:0.00 56:0.00 57:0.00 58:1.00 59:0.00 60:0.00 61:0.00 62:0.00 63:0.00 64:1.00 65:1.00 66:0.00 67:0.00 68:0.00 69:0.00 70:0.00 71:1.00 72:0.00 73:1.00 74:0.00 75:0.00 76:0.00 77:1.00 78:0.00 79:0.00 80:0.00 81:0.00 82:0.00 83:1.00 84:0.00 
0.835 1:1.00 2:0.00 3:0.00 4:0.00 5:1.00 6:0.00 7:0.00 8:0.00 9:0.00 10:0.00 11:0.00 12:1.00 13:0.00 14:0.00 15:0.00 16:1.00 17:1.00 18:0.00 19:0.00 20:0.00 21:0.00 22:1.00 23:0.00 24:0.00 25:0.00 26:0.00 27:0.00 28:1.00 29:0.00 30:0.00 31:1.00 32:0.00 33:0.00 34:0.00 35:1.00 36:0.00 37:0.00 38:1.00 39:0.00 40:0.00 41:1.00 42:0.00 43:0.00 44:0.00 45:0.00 46:0.00 47:1.00 48:0.00 49:1.00 50:0.00 51:0.00 52:0.00 53:0.00 54:1.00 55:0.00 56:0.00 57:1.00 58:0.00 59:0.00 60:0.00 61:0.00 62:0.00 63:1.00 64:0.00 65:1.00 66:0.00 67:0.00 68:0.00 69:0.00 70:1.00 71:0.00 72:0.00 73:0.00 74:1.00 75:0.00 76:0.00 77:0.00 78:0.00 79:0.00 80:1.00 81:0.00 82:0.00 83:1.00 84:0.00 
0.782 1:1.00 2:0.00 3:0.00 4:0.00 5:1.00 6:0.00 7:0.00 8:0.00 9:0.00 10:0.00 11:0.00 12:1.00 13:0.00 14:0.00 15:0.00 16:1.00 17:1.00 18:0.00 19:0.00 20:0.00 21:0.00 22:0.00 23:1.00 24:0.00 25:0.00 26:1.00 27:0.00 28:0.00 29:0.00 30:0.00 31:0.00 32:1.00 33:0.00 34:0.00 35:0.00 36:1.00 37:0.00 38:1.00 39:0.00 40:0.00 41:1.00 42:0.00 43:0.00 44:0.00 45:0.00 46:0.00 47:0.00 48:1.00 49:0.00 50:1.00 51:0.00 52:0.00 53:1.00 54:0.00 55:0.00 56:0.00 57:1.00 58:0.00 59:0.00 60:0.00 61:0.00 62:1.00 63:0.00 64:0.00 65:0.00 66:1.00 67:0.00 68:0.00 69:0.00 70:0.00 71:0.00 72:1.00 73:0.00 74:0.00 75:1.00 76:0.00 77:0.00 78:0.00 79:1.00 80:0.00 81:1.00 82:0.00 83:0.00 84:0.00 
0.656 1:1.00 2:0.00 3:0.00 4:0.00 5:1.00 6:0.00 7:0.00 8:0.00 9:0.00 10:0.00 11:0.00 12:1.00 13:0.00 14:0.00 15:0.00 16:1.00 17:0.00 18:1.00 19:0.00 20:0.00 21:0.00 22:0.00 23:0.00 24:1.00 25:1.00 26:0.00 27:0.00 28:0.00 29:0.00 30:0.00 31:0.00 32:1.00 33:0.00 34:0.00 35:0.00 36:1.00 37:1.00 38:0.00 39:0.00 40:0.00 41:0.00 42:1.00 43:0.00 44:0.00 45:0.00 46:0.00 47:0.00 48:1.00 49:1.00 50:0.00 51:0.00 52:0.00 53:0.00 54:0.00 55:1.00 56:0.00 57:0.00 58:0.00 59:0.00 60:1.00 61:0.00 62:0.00 63:0.00 64:1.00 65:0.00 66:0.00 67:0.00 68:1.00 69:1.00 70:0.00 71:0.00 72:0.00 73:1.00 74:0.00 75:0.00 76:0.00 77:1.00 78:0.00 79:0.00 80:0.00 81:1.00 82:0.00 83:0.00 84:0.00 
0.629 1:1.00 2:0.00 3:0.00 4:0.00 5:1.00 6:0.00 7:0.00 8:0.00 9:0.00 10:0.00 11:0.00 12:1.00 13:0.00 14:0.00 15:0.00 16:1.00 17:0.00 18:1.00 19:0.00 20:0.00 21:0.00 22:0.00 23:0.00 24:1.00 25:0.00 26:0.00 27:1.00 28:0.00 29:0.00 30:1.00 31:0.00 32:0.00 33:0.00 34:0.00 35:1.00 36:0.00 37:0.00 38:1.00 39:0.00 40:0.00 41:0.00 42:1.00 43:0.00 44:0.00 45:0.00 46:0.00 47:0.00 48:1.00 49:0.00 50:0.00 51:1.00 52:0.00 53:0.00 54:0.00 55:0.00 56:1.00 57:0.00 58:0.00 59:0.00 60:1.00 61:0.00 62:1.00 63:0.00 64:0.00 65:0.00 66:1.00 67:0.00 68:0.00 69:0.00 70:1.00 71:0.00 72:0.00 73:1.00 74:0.00 75:0.00 76:0.00 77:0.00 78:1.00 79:0.00 80:0.00 81:0.00 82:0.00 83:0.00 84:1.00 
0.616 1:1.00 2:0.00 3:0.00 4:0.00 5:1.00 6:0.00 7:0.00 8:0.00 9:0.00 10:0.00 11:0.00 12:1.00 13:0.00 14:0.00 15:0.00 16:1.00 17:0.00 18:1.00 19:0.00 20:0.00 21:0.00 22:0.00 23:0.00 24:1.00 25:0.00 26:0.00 27:0.00 28:1.00 29:0.00 30:0.00 31:1.00 32:0.00 33:0.00 34:0.00 35:0.00 36:1.00 37:0.00 38:0.00 39:0.00 40:1.00 41:0.00 42:0.00 43:1.00 44:0.00 45:0.00 46:0.00 47:0.00 48:1.00 49:1.00 50:0.00 51:0.00 52:0.00 53:1.00 54:0.00 55:0.00 56:0.00 57:1.00 58:0.00 59:0.00 60:0.00 61:0.00 62:0.00 63:0.00 64:1.00 65:0.00 66:0.00 67:1.00 68:0.00 69:0.00 70:1.00 71:0.00 72:0.00 73:1.00 74:0.00 75:0.00 76:0.00 77:1.00 78:0.00 79:0.00 80:0.00 81:0.00 82:1.00 83:0.00 84:0.00 
0.67 1:1.00 2:0.00 3:0.00 4:0.00 5:1.00 6:0.00 7:0.00 8:0.00 9:0.00 10:0.00 11:0.00 12:1.00 13:0.00 14:0.00 15:0.00 16:1.00 17:0.00 18:0.00 19:1.00 20:0.00 21:0.00 22:0.00 23:0.00 24:1.00 25:0.00 26:0.00 27:0.00 28:1.00 29:0.00 30:1.00 31:0.00 32:0.00 33:0.00 34:0.00 35:0.00 36:1.00 37:0.00 38:0.00 39:0.00 40:1.00 41:0.00 42:0.00 43:1.00 44:0.00 45:0.00 46:0.00 47:1.00 48:0.00 49:1.00 50:0.00 51:0.00 52:0.00 53:0.00 54:0.00 55:1.00 56:0.00 57:0.00 58:0.00 59:1.00 60:0.00 61:0.00 62:1.00 63:0.00 64:0.00 65:0.00 66:1.00 67:0.00 68:0.00 69:0.00 70:1.00 71:0.00 72:0.00 73:1.00 74:0.00 75:0.00 76:0.00 77:1.00 78:0.00 79:0.00 80:0.00 81:0.00 82:0.00 83:0.00 84:1.00 
0.807 1:1.00 2:0.00 3:0.00 4:0.00 5:1.00 6:0.00 7:0.00 8:0.00 9:0.00 10:0.00 11:0.00 12:1.00 13:0.00 14:0.00 15:0.00 16:1.00 17:0.00 18:0.00 19:0.00 20:1.00 21:0.00 22:0.00 23:0.00 24:1.00 25:0.00 26:0.00 27:1.00 28:0.00 29:1.00 30:0.00 31:0.00 32:0.00 33:1.00 34:0.00 35:0.00 36:0.00 37:0.00 38:1.00 39:0.00 40:0.00 41:1.00 42:0.00 43:0.00 44:0.00 45:0.00 46:1.00 47:0.00 48:0.00 49:0.00 50:0.00 51:0.00 52:1.00 53:0.00 54:1.00 55:0.00 56:0.00 57:0.00 58:0.00 59:0.00 60:1.00 61:0.00 62:0.00 63:0.00 64:1.00 65:0.00 66:1.00 67:0.00 68:0.00 69:0.00 70:0.00 71:0.00 72:1.00 73:0.00 74:1.00 75:0.00 76:0.00 77:1.00 78:0.00 79:0.00 80:0.00 81:0.00 82:0.00 83:0.00 84:1.00 
0.697 1:1.00 2:0.00 3:0.00 4:0.00 5:1.00 6:0.00 7:0.00 8:0.00 9:0.00 10:0.00 11:0.00 12:1.00 13:0.00 14:0.00 15:0.00 16:1.00 17:0.00 18:0.00 19:0.00 20:1.00 21:0.00 22:0.00 23:0.00 24:1.00 25:0.00 26:0.00 27:1.00 28:0.00 29:0.00 30:0.00 31:1.00 32:0.00 33:0.00 34:0.00 35:0.00 36:1.00 37:0.00 38:1.00 39:0.00 40:0.00 41:1.00 42:0.00 43:0.00 44:0.00 45:0.00 46:0.00 47:0.00 48:1.00 49:0.00 50:0.00 51:1.00 52:0.00 53:1.00 54:0.00 55:0.00 56:0.00 57:1.00 58:0.00 59:0.00 60:0.00 61:1.00 62:0.00 63:0.00 64:0.00 65:0.00 66:1.00 67:0.00 68:0.00 69:0.00 70:0.00 71:1.00 72:0.00 73:0.00 74:0.00 75:0.00 76:1.00 77:1.00 78:0.00 79:0.00 80:0.00 81:0.00 82:1.00 83:0.00 84:0.00 
0.716 1:1.00 2:0.00 3:0.00 4:0.00 5:0.00 6:1.00 7:0.00 8:0.00 9:1.00 10:0.00 11:0.00 12:0.00 13:1.00 14:0.00 15:0.00 16:0.00 17:1.00 18:0.00 19:0.00 20:0.00 21:0.00 22:0.00 23:1.00 24:0.00 25:0.00 26:0.00 27:1.00 28:0.00 29:0.00 30:1.00 31:0.00 32:0.00 33:0.00 34:0.00 35:0.00 36:1.00 37:0.00 38:1.00 39:0.00 40:0.00 41:0.00 42:0.00 43:0.00 44:1.00 45:0.00 46:1.00 47:0.00 48:0.00 49:0.00 50:0.00 51:0.00 52:1.00 53:0.00 54:0.00 55:1.00 56:0.00 57:0.00 58:0.00 59:1.00 60:0.00 61:0.00 62:0.00 63:0.00 64:1.00 65:0.00 66:0.00 67:0.00 68:1.00 69:0.00 70:0.00 71:0.00 72:1.00 73:0.00 74:1.00 75:0.00 76:0.00 77:1.00 78:0.00 79:0.00 80:0.00 81:0.00 82:0.00 83:1.00 84:0.00 
0.77 1:1.00 2:0.00 3:0.00 4:0.00 5:0.00 6:1.00 7:0.00 8:0.00 9:1.00 10:0.00 11:0.00 12:0.00 13:1.00 14:0.00 15:0.00 16:0.00 17:1.00 18:0.00 19:0.00 20:0.00 21:0.00 22:0.00 23:1.00 24:0.00 25:0.00 26:0.00 27:1.00 28:0.00 29:0.00 30:0.00 31:0.00 32:1.00 33:0.00 34:0.00 35:0.00 36:1.00 37:0.00 38:0.00 39:0.00 40:1.00 41:0.00 42:0.00 43:1.00 44:0.00 45:1.00 46:0.00 47:0.00 48:0.00 49:1.00 50:0.00 51:0.00 52:0.00 53:1.00 54:0.00 55:0.00 56:0.00 57:0.00 58:0.00 59:0.00 60:1.00 61:0.00 62:0.00 63:1.00 64:0.00 65:1.00 66:0.00 67:0.00 68:0.00 69:0.00 70:0.00 71:0.00 72:1.00 73:0.00 74:1.00 75:0.00 76:0.00 77:0.00 78:1.00 79:0.00 80:0.00 81:0.00 82:0.00 83:1.00 84:0.00 
0.821 1:1.00 2:0.00 3:0.00 4:0.00 5:0.00 6:1.00 7:0.00 8:0.00 9:1.00 10:0.00 11:0.00 12:0.00 13:1.00 14:0.00 15:0.00 16:0.00 17:1.00 18:0.00 19:0.00 20:0.00 21:0.00 22:0.00 23:0.00 24:1.00 25:1.00 26:0.00 27:0.00 28:0.00 29:0.00 30:0.00 31:1.00 32:0.00 33:1.00 34:0.00 35:0.00 36:0.00 37:0.00 38:1.00 39:0.00 40:0.00 41:1.00 42:0.00 43:0.00 44:0.00 45:0.00 46:0.00 47:1.00 48:0.00 49:0.00 50:1.00 51:0.00 52:0.00 53:1.00 54:0.00 55:0.00 56:0.00 57:1.00 58:0.00 59:0.00 60:0.00 61:1.00 62:0.00 63:0.00 64:0.00 65:1.00 66:0.00 67:0.00 68:0.00 69:0.00 70:1.00 71:0.00 72:0.00 73:0.00 74:1.00 75:0.00 76:0.00 77:0.00 78:0.00 79:0.00 80:1.00 81:0.00 82:0.00 83:0.00 84:1.00 
0.822 1:1.00 2:0.00 3:0.00 4:0.00 5:0.00 6:1.00 7:0.00 8:0.00 9:1.00 10:0.00 11:0.00 12:0.00 13:1.00 14:0.00 15:0.00 16:0.00 17:1.00 18:0.00 19:0.00 20:0.00 21:0.00 22:0.00 23:0.00 24:1.00 25:0.00 26:0.00 27:1.00 28:0.00 29:0.00 30:1.00 31:0.00 32:0.00 33:0.00 34:0.00 35:0.00 36:1.00 37:0.00 38:0.00 39:1.00 40:0.00 41:0.00 42:1.00 43:0.00 44:0.00 45:0.00 46:1.00 47:0.00 48:0.00 49:1.00 50:0.00 51:0.00 52:0.00 53:0.00 54:0.00 55:0.00 56:1.00 57:0.00 58:0.00 59:0.00 60:1.00 61:1.00 62:0.00 63:0.00 64:0.00 65:0.00 66:1.00 67:0.00 68:0.00 69:0.00 70:0.00 71:0.00 72:1.00 73:0.00 74:0.00 75:1.00 76:0.00 77:0.00 78:0.00 79:0.00 80:1.00 81:0.00 82:0.00 83:0.00 84:1.00 
0.782 1:1.00 2:0.00 3:0.00 4:0.00 5:0.00 6:1.00 7:0.00 8:0.00 9:1.00 10:0.00 11:0.00 12:0.00 13:1.00 14:0.00 15:0.00 16:0.00 17:0.00 18:1.00 19:0.00 20:0.00 21:0.00 22:0.00 23:0.00 24:1.00 25:0.00 26:0.00 27:0.00 28:1.00 29:0.00 30:0.00 31:0.00 32:1.00 33:0.00 34:0.00 35:1.00 36:0.00 37:1.00 38:0.00 39:0.00 40:0.00 41:0.00 42:0.00 43:0.00 44:1.00 45:0.00 46:0.00 47:1.00 48:0.00 49:0.00 50:1.00 51:0.00 52:0.00 53:0.00 54:0.00 55:0.00 56:1.00 57:1.00 58:0.00 59:0.00 60:0.00 61:0.00 62:0.00 63:0.00 64:1.00 65:1.00 66:0.00 67:0.00 68:0.00 69:0.00 70:0.00 71:0.00 72:1.00 73:0.00 74:0.00 75:1.00 76:0.00 77:1.00 78:0.00 79:0.00 80:0.00 81:1.00 82:0.00 83:0.00 84:0.00 
0.442 1:1.00 2:0.00 3:0.00 4:0.00 5:0.00 6:1.00 7:0.00 8:0.00 9:1.00 10:0.00 11:0.00 12:0.00 13:1.00 14:0.00 15:0.00 16:0.00 17:0.00 18:0.00 19:1.00 20:0.00 21:0.00 22:0.00 23:0.00 24:1.00 25:0.00 26:1.00 27:0.00 28:0.00 29:0.00 30:1.00 31:0.00 32:0.00 33:1.00 34:0.00 35:0.00 36:0.00 37:0.00 38:0.00 39:1.00 40:0.00 41:0.00 42:0.00 43:1.00 44:0.00 45:0.00 46:0.00 47:0.00 48:1.00 49:0.00 50:1.00 51:0.00 52:0.00 53:1.00 54:0.00 55:0.00 56:0.00 57:0.00 58:1.00 59:0.00 60:0.00 61:1.00 62:0.00 63:0.00 64:0.00 65:0.00 66:0.00 67:1.00 68:0.00 69:0.00 70:0.00 71:0.00 72:1.00 73:0.00 74:0.00 75:0.00 76:1.00 77:0.00 78:1.00 79:0.00 80:0.00 81:0.00 82:1.00 83:0.00 84:0.00 
0.614 1:1.00 2:0.00 3:0.00 4:0.00 5:0.00 6:1.00 7:0.00 8:0.00 9:1.00 10:0.00 11:0.00 12:0.00 13:0.00 14:1.00 15:0.00 16:0.00 17:1.00 18:0.00 19:0.00 20:0.00 21:1.00 22:0.00 23:0.00 24:0.00 25:1.00 26:0.00 27:0.00 28:0.00 29:0.00 30:1.00 31:0.00 32:0.00 33:0.00 34:0.00 35:0.00 36:1.00 37:0.00 38:0.00 39:0.00 40:1.00 41:0.00 42:1.00 43:0.00 44:0.00 45:0.00 46:1.00 47:0.00 48:0.00 49:0.00 50:1.00 51:0.00 52:0.00 53:1.00 54:0.00 55:0.00 56:0.00 57:0.00 58:1.00 59:0.00 60:0.00 61:0.00 62:0.00 63:0.00 64:1.00 65:0.00 66:1.00 67:0.00 68:0.00 69:0.00 70:0.00 71:0.00 72:1.00 73:0.00 74:0.00 75:0.00 76:1.00 77:0.00 78:0.00 79:1.00 80:0.00 81:0.00 82:0.00 83:0.00 84:1.00 
0.657 1:1.00 2:0.00 3:0.00 4:0.00 5:0.00 6:1.00 7:0.00 8:0.00 9:1.00 10:0.00 11:0.00 12:0.00 13:0.00 14:1.00 15:0.00 16:0.00 17:1.00 18:0.00 19:0.00 20:0.00 21:1.00 22:0.00 23:0.00 24:0.00 25:1.00 26:0.00 27:0.00 28:0.00 29:0.00 30:0.00 31:1.00 32:0.00 33:0.00 34:0.00 35:1.00 36:0.00 37:0.00 38:0.00 39:1.00 40:0.00 41:0.00 42:0.00 43:0.00 44:1.00 45:1.00 46:0.00 47:0.00 48:0.00 49:0.00 50:0.00 51:0.00 52:1.00 53:0.00 54:0.00 55:0.00 56:1.00 57:0.00 58:0.00 59:1.00 60:0.00 61:0.00 62:1.00 63:0.00 64:0.00 65:1.00 66:0.00 67:0.00 68:0.00 69:1.00 70:0.00 71:0.00 72:0.00 73:0.00 74:0.00 75:1.00 76:0.00 77:0.00 78:0.00 79:1.00 80:0.00 81:1.00 82:0.00 83:0.00 84:0.00 
0.554 1:1.00 2:0.00 3:0.00 4:0.00 5:0.00 6:1.00 7:0.00 8:0.00 9:1.00 10:0.00 11:0.00 12:0.00 13:0.00 14:1.00 15:0.00 16:0.00 17:1.00 18:0.00 19:0.00 20:0.00 21:0.00 22:0.00 23:1.00 24:0.00 25:0.00 26:1.00 27:0.00 28:0.00 29:0.00 30:0.00 31:1.00 32:0.00 33:0.00 34:0.00 35:1.00 36:0.00 37:0.00 38:0.00 39:0.00 40:1.00 41:1.00 42:0.00 43:0.00 44:0.00 45:0.00 46:0.00 47:0.00 48:1.00 49:0.00 50:0.00 51:0.00 52:1.00 53:0.00 54:0.00 55:0.00 56:1.00 57:0.00 58:1.00 59:0.00 60:0.00 61:0.00 62:0.00 63:0.00 64:1.00 65:0.00 66:1.00 67:0.00 68:0.00 69:0.00 70:1.00 71:0.00 72:0.00 73:0.00 74:0.00 75:0.00 76:1.00 77:0.00 78:1.00 79:0.00 80:0.00 81:1.00 82:0.00 83:0.00 84:0.00 
0.31 1:1.00 2:0.00 3:0.00 4:0.00 5:0.00 6:1.00 7:0.00 8:0.00 9:1.00 10:0.00 11:0.00 12:0.00 13:0.00 14:1.00 15:0.00 16:0.00 17:0.00 18:1.00 19:0.00 20:0.00 21:1.00 22:0.00 23:0.00 24:0.00 25:1.00 26:0.00 27:0.00 28:0.00 29:1.00 30:0.00 31:0.00 32:0.00 33:0.00 34:0.00 35:1.00 36:0.00 37:0.00 38:1.00 39:0.00 40:0.00 41:0.00 42:1.00 43:0.00 44:0.00 45:1.00 46:0.00 47:0.00 48:0.00 49:0.00 50:0.00 51:1.00 52:0.00 53:0.00 54:0.00 55:1.00 56:0.00 57:1.00 58:0.00 59:0.00 60:0.00 61:1.00 62:0.00 63:0.00 64:0.00 65:0.00 66:0.00 67:0.00 68:1.00 69:0.00 70:0.00 71:1.00 72:0.00 73:1.00 74:0.00 75:0.00 76:0.00 77:1.00 78:0.00 79:0.00 80:0.00 81:0.00 82:1.00 83:0.00 84:0.00 
0.542 1:1.00 2:0.00 3:0.00 4:0.00 5:0.00 6:1.00 7:0.00 8:0.00 9:1.00 10:0.00 11:0.00 12:0.00 13:0.00 14:1.00 15:0.00 16:0.00 17:0.00 18:1.00 19:0.00 20:0.00 21:1.00 22:0.00 23:0.00 24:0.00 25:0.00 26:1.00 27:0.00 28:0.00 29:0.00 30:1.00 31:0.00 32:0.00 33:0.00 34:0.00 35:0.00 36:1.00 37:0.00 38:0.00 39:0.00 40:1.00 41:0.00 42:1.00 43:0.00 44:0.00 45:1.00 46:0.00 47:0.00 48:0.00 49:0.00 50:0.00 51:0.00 52:1.00 53:1.00 54:0.00 55:0.00 56:0.00 57:0.00 58:0.00 59:0.00 60:1.00 61:1.00 62:0.00 63:0.00 64:0.00 65:0.00 66:1.00 67:0.00 68:0.00 69:1.00 70:0.00 71:0.00 72:0.00 73:0.00 74:0.00 75:1.00 76:0.00 77:1.00 78:0.00 79:0.00 80:0.00 81:1.00 82:0.00 83:0.00 84:0.00 
0.533 1:1.00 2:0.00 3:0.00 4:0.00 5:0.00 6:1.00 7:0.00 8:0.00 9:1.00 10:0.00 11:0.00 12:0.00 13:0.00 14:1.00 15:0.00 16:0.00 17:0.00 18:1.00 19:0.00 20:0.00 21:0.00 22:0.00 23:0.00 24:1.00 25:0.00 26:0.00 27:1.00 28:0.00 29:0.00 30:0.00 31:1.00 32:0.00 33:0.00 34:0.00 35:1.00 36:0.00 37:0.00 38:1.00 39:0.00 40:0.00 41:0.00 42:0.00 43:0.00 44:1.00 45:0.00 46:0.00 47:0.00 48:1.00 49:0.00 50:1.00 51:0.00 52:0.00 53:0.00 54:0.00 55:0.00 56:1.00 57:0.00 58:0.00 59:1.00 60:0.00 61:0.00 62:1.00 63:0.00 64:0.00 65:1.00 66:0.00 67:0.00 68:0.00 69:0.00 70:0.00 71:0.00 72:1.00 73:0.00 74:0.00 75:0.00 76:1.00 77:1.00 78:0.00 79:0.00 80:0.00 81:0.00 82:0.00 83:0.00 84:1.00 
0.612 1:1.00 2:0.00 3:0.00 4:0.00 5:0.00 6:1.00 7:0.00 8:0.00 9:1.00 10:0.00 11:0.00 12:0.00 13:0.00 14:1.00 15:0.00 16:0.00 17:0.00 18:0.00 19:0.00 20:1.00 21:1.00 22:0.00 23:0.00 24:0.00 25:1.00 26:0.00 27:0.00 28:0.00 29:0.00 30:0.00 31:0.00 32:1.00 33:0.00 34:1.00 35:0.00 36:0.00 37:1.00 38:0.00 39:0.00 40:0.00 41:0.00 42:0.00 43:0.00 44:1.00 45:0.00 46:0.00 47:1.00 48:0.00 49:1.00 50:0.00 51:0.00 52:0.00 53:0.00 54:0.00 55:0.00 56:1.00 57:0.00 58:0.00 59:1.00 60:0.00 61:0.00 62:0.00 63:1.00 64:0.00 65:0.00 66:0.00 67:0.00 68:1.00 69:0.00 70:0.00 71:0.00 72:1.00 73:0.00 74:0.00 75:0.00 76:1.00 77:0.00 78:1.00 79:0.00 80:0.00 81:0.00 82:1.00 83:0.00 84:0.00 
0.7 1:1.00 2:0.00 3:0.00 4:0.00 5:0.00 6:1.00 7:0.00 8:0.00 9:1.00 10:0.00 11:0.00 12:0.00 13:0.00 14:0.00 15:1.00 16:0.00 17:1.00 18:0.00 19:0.00 20:0.00 21:0.00 22:0.00 23:0.00 24:1.00 25:0.00 26:0.00 27:1.00 28:0.00 29:1.00 30:0.00 31:0.00 32:0.00 33:0.00 34:1.00 35:0.00 36:0.00 37:0.00 38:1.00 39:0.00 40:0.00 41:1.00 42:0.00 43:0.00 44:0.00 45:0.00 46:0.00 47:1.00 48:0.00 49:0.00 50:1.00 51:0.00 52:0.00 53:0.00 54:0.00 55:0.00 56:1.00 57:0.00 58:0.00 59:0.00 60:1.00 61:0.00 62:0.00 63:1.00 64:0.00 65:1.00 66:0.00 67:0.00 68:0.00 69:1.00 70:0.00 71:0.00 72:0.00 73:0.00 74:0.00 75:1.00 76:0.00 77:0.00 78:0.00 79:0.00 80:1.00 81:0.00 82:0.00 83:0.00 84:1.00 
0.67 1:1.00 2:0.00 3:0.00 4:0.00 5:0.00 6:1.00 7:0.00 8:0.00 9:1.00 10:0.00 11:0.00 12:0.00 13:0.00 14:0.00 15:1.00 16:0.00 17:0.00 18:1.00 19:0.00 20:0.00 21:1.00 22:0.00 23:0.00 24:0.00 25:1.00 26:0.00 27:0.00 28:0.00 29:0.00 30:0.00 31:1.00 32:0.00 33:0.00 34:0.00 35:0.00 36:1.00 37:0.00 38:0.00 39:0.00 40:1.00 41:0.00 42:0.00 43:0.00 44:1.00 45:1.00 46:0.00 47:0.00 48:0.00 49:1.00 50:0.00 51:0.00 52:0.00 53:1.00 54:0.00 55:0.00 56:0.00 57:0.00 58:0.00 59:0.00 60:1.00 61:0.00 62:0.00 63:1.00 64:0.00 65:0.00 66:0.00 67:0.00 68:1.00 69:1.00 70:0.00 71:0.00 72:0.00 73:0.00 74:0.00 75:1.00 76:0.00 77:0.00 78:0.00 79:1.00 80:0.00 81:1.00 82:0.00 83:0.00 84:0.00 
0.381 1:1.00 2:0.00 3:0.00 4:0.00 5:0.00 6:1.00 7:0.00 8:0.00 9:1.00 10:0.00 11:0.00 12:0.00 13:0.00 14:0.00 15:1.00 16:0.00 17:0.00 18:1.00 19:0.00 20:0.00 21:1.00 22:0.00 23:0.00 24:0.00 25:0.00 26:1.00 27:0.00 28:0.00 29:0.00 30:0.00 31:1.00 32:0.00 33:0.00 34:0.00 35:1.00 36:0.00 37:0.00 38:0.00 39:1.00 40:0.00 41:0.00 42:0.00 43:1.00 44:0.00 45:0.00 46:1.00 47:0.00 48:0.00 49:1.00 50:0.00 51:0.00 52:0.00 53:0.00 54:0.00 55:1.00 56:0.00 57:1.00 58:0.00 59:0.00 60:0.00 61:1.00 62:0.00 63:0.00 64:0.00 65:0.00 66:0.00 67:0.00 68:1.00 69:0.00 70:0.00 71:1.00 72:0.00 73:0.00 74:0.00 75:0.00 76:1.00 77:0.00 78:1.00 79:0.00 80:0.00 81:0.00 82:0.00 83:0.00 84:1.00 
0.53 1:1.00 2:0.00 3:0.00 4:0.00 5:0.00 6:1.00 7:0.00 8:0.00 9:1.00 10:0.00 11:0.00 12:0.00 13:0.00 14:0.00 15:1.00 16:0.00 17:0.00 18:1.00 19:0.00 20:0.00 21:0.00 22:0.00 23:0.00 24:1.00 25:0.00 26:1.00 27:0.00 28:0.00 29:0.00 30:1.00 31:0.00 32:0.00 33:0.00 34:0.00 35:1.00 36:0.00 37:0.00 38:0.00 39:1.00 40:0.00 41:1.00 42:0.00 43:0.00 44:0.00 45:0.00 46:0.00 47:0.00 48:1.00 49:0.00 50:0.00 51:0.00 52:1.00 53:0.00 54:1.00 55:0.00 56:0.00 57:0.00 58:0.00 59:0.00 60:1.00 61:0.00 62:0.00 63:1.00 64:0.00 65:0.00 66:0.00 67:0.00 68:1.00 69:0.00 70:0.00 71:1.00 72:0.00 73:0.00 74:0.00 75:0.00 76:1.00 77:0.00 78:1.00 79:0.00 80:0.00 81:1.00 82:0.00 83:0.00 84:0.00 
0.666 1:1.00 2:0.00 3:0.00 4:0.00 5:0.00 6:1.00 7:0.00 8:0.00 9:1.00 10:0.00 11:0.00 12:0.00 13:0.00 14:0.00 15:1.00 16:0.00 17:0.00 18:0.00 19:1.00 20:0.00 21:1.00 22:0.00 23:0.00 24:0.00 25:1.00 26:0.00 27:0.00 28:0.00 29:0.00 30:0.00 31:0.00 32:1.00 33:1.00 34:0.00 35:0.00 36:0.00 37:0.00 38:0.00 39:0.00 40:1.00 41:0.00 42:0.00 43:0.00 44:1.00 45:0.00 46:0.00 47:0.00 48:1.00 49:0.00 50:0.00 51:0.00 52:1.00 53:0.00 54:1.00 55:0.00 56:0.00 57:1.00 58:0.00 59:0.00 60:0.00 61:0.00 62:1.00 63:0.00 64:0.00 65:0.00 66:1.00 67:0.00 68:0.00 69:1.00 70:0.00 71:0.00 72:0.00 73:0.00 74:0.00 75:1.00 76:0.00 77:0.00 78:0.00 79:0.00 80:1.00 81:1.00 82:0.00 83:0.00 84:0.00 
0.554 1:1.00 2:0.00 3:0.00 4:0.00 5:0.00 6:1.00 7:0.00 8:0.00 9:1.00 10:0.00 11:0.00 12:0.00 13:0.00 14:0.00 15:1.00 16:0.00 17:0.00 18:0.00 19:1.00 20:0.00 21:0.00 22:0.00 23:0.00 24:1.00 25:0.00 26:1.00 27:0.00 28:0.00 29:0.00 30:1.00 31:0.00 32:0.00 33:0.00 34:0.00 35:1.00 36:0.00 37:0.00 38:0.00 39:1.00 40:0.00 41:1.00 42:0.00 43:0.00 44:0.00 45:0.00 46:0.00 47:1.00 48:0.00 49:0.00 50:1.00 51:0.00 52:0.00 53:1.00 54:0.00 55:0.00 56:0.00 57:0.00 58:1.00 59:0.00 60:0.00 61:1.00 62:0.00 63:0.00 64:0.00 65:0.00 66:0.00 67:1.00 68:0.00 69:1.00 70:0.00 71:0.00 72:0.00 73:0.00 74:0.00 75:1.00 76:0.00 77:0.00 78:1.00 79:0.00 80:0.00 81:0.00 82:0.00 83:0.00 84:1.00 
0.734 1:1.00 2:0.00 3:0.00 4:0.00 5:0.00 6:1.00 7:0.00 8:0.00 9:1.00 10:0.00 11:0.00 12:0.00 13:0.00 14:0.00 15:1.00 16:0.00 17:0.00 18:0.00 19:1.00 20:0.00 21:0.00 22:0.00 23:0.00 24:1.00 25:0.00 26:0.00 27:0.00 28:1.00 29:0.00 30:1.00 31:0.00 32:0.00 33:0.00 34:1.00 35:0.00 36:0.00 37:0.00 38:0.00 39:1.00 40:0.00 41:0.00 42:1.00 43:0.00 44:0.00 45:1.00 46:0.00 47:0.00 48:0.00 49:0.00 50:0.00 51:1.00 52:0.00 53:0.00 54:0.00 55:1.00 56:0.00 57:0.00 58:0.00 59:0.00 60:1.00 61:1.00 62:0.00 63:0.00 64:0.00 65:0.00 66:0.00 67:0.00 68:1.00 69:0.00 70:0.00 71:1.00 72:0.00 73:0.00 74:0.00 75:1.00 76:0.00 77:0.00 78:0.00 79:1.00 80:0.00 81:0.00 82:0.00 83:1.00 84:0.00 
0.636 1:1.00 2:0.00 3:0.00 4:0.00 5:0.00 6:1.00 7:0.00 8:0.00 9:1.00 10:0.00 11:0.00 12:0.00 13:0.00 14:0.00 15:1.00 16:0.00 17:0.00 18:0.00 19:0.00 20:1.00 21:1.00 22:0.00 23:0.00 24:0.00 25:0.00 26:1.00 27:0.00 28:0.00 29:1.00 30:0.00 31:0.00 32:0.00 33:0.00 34:0.00 35:0.00 36:1.00 37:0.00 38:1.00 39:0.00 40:0.00 41:0.00 42:1.00 43:0.00 44:0.00 45:0.00 46:0.00 47:0.00 48:1.00 49:1.00 50:0.00 51:0.00 52:0.00 53:0.00 54:0.00 55:1.00 56:0.00 57:1.00 58:0.00 59:0.00 60:0.00 61:0.00 62:0.00 63:0.00 64:1.00 65:0.00 66:0.00 67:0.00 68:1.00 69:0.00 70:0.00 71:0.00 72:1.00 73:0.00 74:0.00 75:1.00 76:0.00 77:0.00 78:0.00 79:0.00 80:1.00 81:0.00 82:0.00 83:1.00 84:0.00 
0.779 1:1.00 2:0.00 3:0.00 4:0.00 5:0.00 6:1.00 7:0.00 8:0.00 9:1.00 10:0.00 11:0.00 12:0.00 13:0.00 14:0.00 15:1.00 16:0.00 17:0.00 18:0.00 19:0.00 20:1.00 21:0.00 22:0.00 23:0.00 24:1.00 25:0.00 26:0.00 27:1.00 28:0.00 29:0.00 30:1.00 31:0.00 32:0.00 33:0.00 34:0.00 35:1.00 36:0.00 37:1.00 38:0.00 39:0.00 40:0.00 41:0.00 42:0.00 43:0.00 44:1.00 45:0.00 46:0.00 47:1.00 48:0.00 49:0.00 50:0.00 51:0.00 52:1.00 53:0.00 54:0.00 55:0.00 56:1.00 57:0.00 58:0.00 59:1.00 60:0.00 61:1.00 62:0.00 63:0.00 64:0.00 65:0.00 66:0.00 67:1.00 68:0.00 69:0.00 70:0.00 71:1.00 72:0.00 73:0.00 74:0.00 75:1.00 76:0.00 77:1.00 78:0.00 79:0.00 80:0.00 81:0.00 82:0.00 83:0.00 84:1.00 
0.443 1:1.00 2:0.00 3:0.00 4:0.00 5:0.00 6:1.00 7:0.00 8:0.00 9:1.00 10:0.00 11:0.00 12:0.00 13:0.00 14:0.00 15:1.00 16:0.00 17:0.00 18:0.00 19:0.00 20:1.00 21:0.00 22:0.00 23:0.00 24:1.00 25:0.00 26:0.00 27:0.00 28:1.00 29:0.00 30:0.00 31:1.00 32:0.00 33:0.00 34:0.00 35:1.00 36:0.00 37:0.00 38:0.00 39:1.00 40:0.00 41:0.00 42:1.00 43:0.00 44:0.00 45:0.00 46:0.00 47:0.00 48:1.00 49:0.00 50:0.00 51:1.00 52:0.00 53:0.00 54:0.00 55:1.00 56:0.00 57:0.00 58:1.00 59:0.00 60:0.00 61:0.00 62:0.00 63:1.00 64:0.00 65:0.00 66:0.00 67:1.00 68:0.00 69:1.00 70:0.00 71:0.00 72:0.00 73:0.00 74:0.00 75:0.00 76:1.00 77:1.00 78:0.00 79:0.00 80:0.00 81:0.00 82:0.00 83:1.00 84:0.00 
0.599 1:1.00 2:0.00 3:0.00 4:0.00 5:0.00 6:1.00 7:0.00 8:0.00 9:1.00 10:0.00 11:0.00 12:0.00 13:0.00 14:0.00 15:0.00 16:1.00 17:1.00 18:0.00 19:0.00 20:0.00 21:1.00 22:0.00 23:0.00 24:0.00 25:0.00 26:0.00 27:1.00 28:0.00 29:1.00 30:0.00 31:0.00 32:0.00 33:0.00 34:0.00 35:0.00 36:1.00 37:0.00 38:0.00 39:0.00 40:1.00 41:0.00 42:1.00 43:0.00 44:0.00 45:0.00 46:1.00 47:0.00 48:0.00 49:1.00 50:0.00 51:0.00 52:0.00 53:0.00 54:0.00 55:0.00 56:1.00 57:0.00 58:0.00 59:0.00 60:1.00 61:0.00 62:0.00 63:0.00 64:1.00 65:0.00 66:0.00 67:1.00 68:0.00 69:1.00 70:0.00 71:0.00 72:0.00 73:0.00 74:0.00 75:1.00 76:0.00 77:0.00 78:1.00 79:0.00 80:0.00 81:1.00 82:0.00 83:0.00 84:0.00 
0.579 1:1.00 2:0.00 3:0.00 4:0.00 5:0.00 6:1.00 7:0.00 8:0.00 9:1.00 10:0.00 11:0.00 12:0.00 13:0.00 14:0.00 15:0.00 16:1.00 17:1.00 18:0.00 19:0.00 20:0.00 21:0.00 22:1.00 23:0.00 24:0.00 25:0.00 26:1.00 27:0.00 28:0.00 29:0.00 30:0.00 31:1.00 32:0.00 33:0.00 34:0.00 35:1.00 36:0.00 37:1.00 38:0.00 39:0.00 40:0.00 41:0.00 42:0.00 43:0.00 44:1.00 45:1.00 46:0.00 47:0.00 48:0.00 49:1.00 50:0.00 51:0.00 52:0.00 53:0.00 54:0.00 55:1.00 56:0.00 57:0.00 58:0.00 59:1.00 60:0.00 61:0.00 62:0.00 63:1.00 64:0.00 65:1.00 66:0.00 67:0.00 68:0.00 69:0.00 70:1.00 71:0.00 72:0.00 73:0.00 74:0.00 75:0.00 76:1.00 77:0.00 78:0.00 79:1.00 80:0.00 81:1.00 82:0.00 83:0.00 84:0.00 
0.627 1:1.00 2:0.00 3:0.00 4:0.00 5:0.00 6:1.00 7:0.00 8:0.00 9:1.00 10:0.00 11:0.00 12:0.00 13:0.00 14:0.00 15:0.00 16:1.00 17:1.00 18:0.00 19:0.00 20:0.00 21:0.00 22:0.00 23:1.00 24:0.00 25:1.00 26:0.00 27:0.00 28:0.00 29:0.00 30:1.00 31:0.00 32:0.00 33:0.00 34:0.00 35:1.00 36:0.00 37:0.00 38:0.00 39:0.00 40:1.00 41:0.00 42:0.00 43:1.00 44:0.00 45:0.00 46:0.00 47:1.00 48:0.00 49:0.00 50:0.00 51:1.00 52:0.00 53:1.00 54:0.00 55:0.00 56:0.00 57:0.00 58:0.00 59:1.00 60:0.00 61:0.00 62:1.00 63:0.00 64:0.00 65:0.00 66:0.00 67:0.00 68:1.00 69:1.00 70:0.00 71:0.00 72:0.00 73:0.00 74:0.00 75:1.00 76:0.00 77:0.00 78:0.00 79:1.00 80:0.00 81:1.00 82:0.00 83:0.00 84:0.00 
0.638 1:1.00 2:0.00 3:0.00 4:0.00 5:0.00 6:1.00 7:0.00 8:0.00 9:1.00 10:0.00 11:0.00 12:0.00 13:0.00 14:0.00 15:0.00 16:1.00 17:0.00 18:1.00 19:0.00 20:0.00 21:1.00 22:0.00 23:0.00 24:0.00 25:0.00 26:0.00 27:0.00 28:1.00 29:1.00 30:0.00 31:0.00 32:0.00 33:0.00 34:1.00 35:0.00 36:0.00 37:1.00 38:0.00 39:0.00 40:0.00 41:0.00 42:0.00 43:1.00 44:0.00 45:0.00 46:0.00 47:1.00 48:0.00 49:0.00 50:0.00 51:1.00 52:0.00 53:0.00 54:1.00 55:0.00 56:0.00 57:1.00 58:0.00 59:0.00 60:0.00 61:0.00 62:0.00 63:1.00 64:0.00 65:1.00 66:0.00 67:0.00 68:0.00 69:0.00 70:1.00 71:0.00 72:0.00 73:0.00 74:1.00 75:0.00 76:0.00 77:1.00 78:0.00 79:0.00 80:0.00 81:0.00 82:1.00 83:0.00 84:0.00 
0.725 1:1.00 2:0.00 3:0.00 4:0.00 5:0.00 6:1.00 7:0.00 8:0.00 9:1.00 10:0.00 11:0.00 12:0.00 13:0.00 14:0.00 15:0.00 16:1.00 17:0.00 18:1.00 19:0.00 20:0.00 21:1.00 22:0.00 23:0.00 24:0.00 25:0.00 26:0.00 27:0.00 28:1.00 29:0.00 30:1.00 31:0.00 32:0.00 33:0.00 34:1.00 35:0.00 36:0.00 37:1.00 38:0.00 39:0.00 40:0.00 41:0.00 42:0.00 43:1.00 44:0.00 45:0.00 46:0.00 47:1.00 48:0.00 49:0.00 50:1.00 51:0.00 52:0.00 53:0.00 54:0.00 55:1.00 56:0.00 57:0.00 58:0.00 59:0.00 60:1.00 61:1.00 62:0.00 63:0.00 64:0.00 65:0.00 66:0.00 67:1.00 68:0.00 69:0.00 70:0.00 71:1.00 72:0.00 73:0.00 74:1.00 75:0.00 76:0.00 77:0.00 78:0.00 79:0.00 80:1.00 81:0.00 82:0.00 83:1.00 84:0.00 
0.723 1:1.00 2:0.00 3:0.00 4:0.00 5:0.00 6:1.00 7:0.00 8:0.00 9:1.00 10:0.00 11:0.00 12:0.00 13:0.00 14:0.00 15:0.00 16:1.00 17:0.00 18:1.00 19:0.00 20:0.00 21:0.00 22:0.00 23:0.00 24:1.00 25:1.00 26:0.00 27:0.00 28:0.00 29:0.00 30:0.00 31:1.00 32:0.00 33:1.00 34:0.00 35:0.00 36:0.00 37:0.00 38:1.00 39:0.00 40:0.00 41:1.00 42:0.00 43:0.00 44:0.00 45:0.00 46:1.00 47:0.00 48:0.00 49:1.00 50:0.00 51:0.00 52:0.00 53:0.00 54:1.00 55:0.00 56:0.00 57:1.00 58:0.00 59:0.00 60:0.00 61:0.00 62:0.00 63:1.00 64:0.00 65:0.00 66:0.00 67:0.00 68:1.00 69:0.00 70:0.00 71:0.00 72:1.00 73:0.00 74:1.00 75:0.00 76:0.00 77:0.00 78:1.00 79:0.00 80:0.00 81:0.00 82:0.00 83:0.00 84:1.00 
0.514 1:1.00 2:0.00 3:0.00 4:0.00 5:0.00 6:1.00 7:0.00 8:0.00 9:1.00 10:0.00 11:0.00 12:0.00 13:0.00 14:0.00 15:0.00 16:1.00 17:0.00 18:1.00 19:0.00 20:0.00 21:0.00 22:0.00 23:0.00 24:1.00 25:0.00 26:0.00 27:1.00 28:0.00 29:0.00 30:0.00 31:1.00 32:0.00 33:0.00 34:0.00 35:0.00 36:1.00 37:0.00 38:0.00 39:1.00 40:0.00 41:1.00 42:0.00 43:0.00 44:0.00 45:1.00 46:0.00 47:0.00 48:0.00 49:0.00 50:0.00 51:1.00 52:0.00 53:0.00 54:0.00 55:0.00 56:1.00 57:1.00 58:0.00 59:0.00 60:0.00 61:0.00 62:0.00 63:1.00 64:0.00 65:1.00 66:0.00 67:0.00 68:0.00 69:0.00 70:1.00 71:0.00 72:0.00 73:1.00 74:0.00 75:0.00 76:0.00 77:1.00 78:0.00 79:0.00 80:0.00 81:0.00 82:1.00 83:0.00 84:0.00 
0.594 1:1.00 2:0.00 3:0.00 4:0.00 5:0.00 6:1.00 7:0.00 8:0.00 9:1.00 10:0.00 11:0.00 12:0.00 13:0.00 14:0.00 15:0.00 16:1.00 17:0.00 18:0.00 19:1.00 20:0.00 21:1.00 22:0.00 23:0.00 24:0.00 25:1.00 26:0.00 27:0.00 28:0.00 29:1.00 30:0.00 31:0.00 32:0.00 33:1.00 34:0.00 35:0.00 36:0.00 37:0.00 38:0.00 39:0.00 40:1.00 41:1.00 42:0.00 43:0.00 44:0.00 45:1.00 46:0.00 47:0.00 48:0.00 49:0.00 50:1.00 51:0.00 52:0.00 53:0.00 54:0.00 55:1.00 56:0.00 57:0.00 58:0.00 59:1.00 60:0.00 61:0.00 62:0.00 63:1.00 64:0.00 65:0.00 66:1.00 67:0.00 68:0.00 69:0.00 70:0.00 71:1.00 72:0.00 73:0.00 74:0.00 75:0.00 76:1.00 77:0.00 78:0.00 79:0.00 80:1.00 81:0.00 82:0.00 83:1.00 84:0.00 
0.37 1:1.00 2:0.00 3:0.00 4:0.00 5:0.00 6:1.00 7:0.00 8:0.00 9:1.00 10:0.00 11:0.00 12:0.00 13:0.00 14:0.00 15:0.00 16:1.00 17:0.00 18:0.00 19:1.00 20:0.00 21:1.00 22:0.00 23:0.00 24:0.00 25:0.00 26:0.00 27:1.00 28:0.00 29:0.00 30:0.00 31:1.00 32:0.00 33:1.00 34:0.00 35:0.00 36:0.00 37:0.00 38:0.00 39:0.00 40:1.00 41:0.00 42:0.00 43:1.00 44:0.00 45:1.00 46:0.00 47:0.00 48:0.00 49:1.00 50:0.00 51:0.00 52:0.00 53:0.00 54:1.00 55:0.00 56:0.00 57:1.00 58:0.00 59:0.00 60:0.00 61:0.00 62:0.00 63:1.00 64:0.00 65:0.00 66:0.00 67:1.00 68:0.00 69:1.00 70:0.00 71:0.00 72:0.00 73:1.00 74:0.00 75:0.00 76:0.00 77:0.00 78:0.00 79:0.00 80:1.00 81:1.00 82:0.00 83:0.00 84:0.00 
0.59 1:1.00 2:0.00 3:0.00 4:0.00 5:0.00 6:1.00 7:0.00 8:0.00 9:1.00 10:0.00 11:0.00 12:0.00 13:0.00 14:0.00 15:0.00 16:1.00 17:0.00 18:0.00 19:1.00 20:0.00 21:0.00 22:0.00 23:1.00 24:0.00 25:0.00 26:1.00 27:0.00 28:0.00 29:0.00 30:0.00 31:0.00 32:1.00 33:0.00 34:0.00 35:1.00 36:0.00 37:0.00 38:1.00 39:0.00 40:0.00 41:1.00 42:0.00 43:0.00 44:0.00 45:0.00 46:0.00 47:1.00 48:0.00 49:0.00 50:1.00 51:0.00 52:0.00 53:0.00 54:0.00 55:1.00 56:0.00 57:0.00 58:0.00 59:0.00 60:1.00 61:0.00 62:1.00 63:0.00 64:0.00 65:1.00 66:0.00 67:0.00 68:0.00 69:0.00 70:1.00 71:0.00 72:0.00 73:0.00 74:1.00 75:0.00 76:0.00 77:1.00 78:0.00 79:0.00 80:0.00 81:0.00 82:0.00 83:0.00 84:1.00 
0.499 1:1.00 2:0.00 3:0.00 4:0.00 5:0.00 6:1.00 7:0.00 8:0.00 9:1.00 10:0.00 11:0.00 12:0.00 13:0.00 14:0.00 15:0.00 16:1.00 17:0.00 18:0.00 19:0.00 20:1.00 21:0.00 22:0.00 23:1.00 24:0.00 25:1.00 26:0.00 27:0.00 28:0.00 29:0.00 30:0.00 31:1.00 32:0.00 33:0.00 34:0.00 35:1.00 36:0.00 37:0.00 38:0.00 39:1.00 40:0.00 41:0.00 42:1.00 43:0.00 44:0.00 45:0.00 46:1.00 47:0.00 48:0.00 49:0.00 50:0.00 51:0.00 52:1.00 53:0.00 54:1.00 55:0.00 56:0.00 57:0.00 58:1.00 59:0.00 60:0.00 61:1.00 62:0.00 63:0.00 64:0.00 65:0.00 66:0.00 67:1.00 68:0.00 69:0.00 70:0.00 71:1.00 72:0.00 73:1.00 74:0.00 75:0.00 76:0.00 77:0.00 78:1.00 79:0.00 80:0.00 81:0.00 82:0.00 83:0.00 84:1.00 
0.694 1:1.00 2:0.00 3:0.00 4:0.00 5:0.00 6:1.00 7:0.00 8:0.00 9:1.00 10:0.00 11:0.00 12:0.00 13:0.00 14:0.00 15:0.00 16:1.00 17:0.00 18:0.00 19:0.00 20:1.00 21:0.00 22:0.00 23:0.00 24:1.00 25:1.00 26:0.00 27:0.00 28:0.00 29:0.00 30:0.00 31:0.00 32:1.00 33:1.00 34:0.00 35:0.00 36:0.00 37:0.00 38:0.00 39:1.00 40:0.00 41:0.00 42:1.00 43:0.00 44:0.00 45:0.00 46:0.00 47:0.00 48:1.00 49:0.00 50:0.00 51:0.00 52:1.00 53:0.00 54:0.00 55:1.00 56:0.00 57:1.00 58:0.00 59:0.00 60:0.00 61:0.00 62:1.00 63:0.00 64:0.00 65:0.00 66:0.00 67:0.00 68:1.00 69:1.00 70:0.00 71:0.00 72:0.00 73:0.00 74:1.00 75:0.00 76:0.00 77:1.00 78:0.00 79:0.00 80:0.00 81:0.00 82:0.00 83:0.00 84:1.00 
0.618 1:1.00 2:0.00 3:0.00 4:0.00 5:0.00 6:1.00 7:0.00 8:0.00 9:0.00 10:1.00 11:0.00 12:0.00 13:1.00 14:0.00 15:0.00 16:0.00 17:1.00 18:0.00 19:0.00 20:0.00 21:1.00 22:0.00 23:0.00 24:0.00 25:1.00 26:0.00 27:0.00 28:0.00 29:0.00 30:0.00 31:0.00 32:1.00 33:0.00 34:0.00 35:0.00 36:1.00 37:1.00 38:0.00 39:0.00 40:0.00 41:1.00 42:0.00 43:0.00 44:0.00 45:1.00 46:0.00 47:0.00 48:0.00 49:0.00 50:0.00 51:0.00 52:1.00 53:1.00 54:0.00 55:0.00 56:0.00 57:1.00 58:0.00 59:0.00 60:0.00 61:0.00 62:0.00 63:1.00 64:0.00 65:1.00 66:0.00 67:0.00 68:0.00 69:1.00 70:0.00 71:0.00 72:0.00 73:1.00 74:0.00 75:0.00 76:0.00 77:0.00 78:0.00 79:1.00 80:0.00 81:0.00 82:0.00 83:0.00 84:1.00 
0.515 1:1.00 2:0.00 3:0.00 4:0.00 5:0.00 6:1.00 7:0.00 8:0.00 9:0.00 10:1.00 11:0.00 12:0.00 13:1.00 14:0.00 15:0.00 16:0.00 17:0.00 18:1.00 19:0.00 20:0.00 21:0.00 22:1.00 23:0.00 24:0.00 25:0.00 26:0.00 27:0.00 28:1.00 29:0.00 30:0.00 31:1.00 32:0.00 33:0.00 34:1.00 35:0.00 36:0.00 37:0.00 38:0.00 39:0.00 40:1.00 41:0.00 42:1.00 43:0.00 44:0.00 45:1.00 46:0.00 47:0.00 48:0.00 49:0.00 50:0.00 51:1.00 52:0.00 53:0.00 54:0.00 55:0.00 56:1.00 57:0.00 58:1.00 59:0.00 60:0.00 61:1.00 62:0.00 63:0.00 64:0.00 65:0.00 66:0.00 67:1.00 68:0.00 69:1.00 70:0.00 71:0.00 72:0.00 73:0.00 74:0.00 75:1.00 76:0.00 77:0.00 78:1.00 79:0.00 80:0.00 81:1.00 82:0.00 83:0.00 84:0.00 
0.714 1:1.00 2:0.00 3:0.00 4:0.00 5:0.00 6:1.00 7:0.00 8:0.00 9:0.00 10:1.00 11:0.00 12:0.00 13:1.00 14:0.00 15:0.00 16:0.00 17:0.00 18:0.00 19:0.00 20:1.00 21:1.00 22:0.00 23:0.00 24:0.00 25:1.00 26:0.00 27:0.00 28:0.00 29:0.00 30:0.00 31:1.00 32:0.00 33:0.00 34:0.00 35:1.00 36:0.00 37:0.00 38:1.00 39:0.00 40:0.00 41:0.00 42:0.00 43:0.00 44:1.00 45:0.00 46:0.00 47:1.00 48:0.00 49:1.00 50:0.00 51:0.00 52:0.00 53:0.00 54:0.00 55:0.00 56:1.00 57:0.00 58:0.00 59:0.00 60:1.00 61:0.00 62:0.00 63:0.00 64:1.00 65:0.00 66:1.00 67:0.00 68:0.00 69:0.00 70:1.00 71:0.00 72:0.00 73:0.00 74:1.00 75:0.00 76:0.00 77:0.00 78:1.00 79:0.00 80:0.00 81:0.00 82:0.00 83:0.00 84:1.00 
0.396 1:1.00 2:0.00 3:0.00 4:0.00 5:0.00 6:1.00 7:0.00 8:0.00 9:0.00 10:1.00 11:0.00 12:0.00 13:1.00 14:0.00 15:0.00 16:0.00 17:0.00 18:0.00 19:0.00 20:1.00 21:0.00 22:1.00 23:0.00 24:0.00 25:0.00 26:1.00 27:0.00 28:0.00 29:0.00 30:0.00 31:1.00 32:0.00 33:0.00 34:0.00 35:0.00 36:1.00 37:0.00 38:1.00 39:0.00 40:0.00 41:0.00 42:1.00 43:0.00 44:0.00 45:1.00 46:0.00 47:0.00 48:0.00 49:0.00 50:0.00 51:1.00 52:0.00 53:0.00 54:0.00 55:0.00 56:1.00 57:1.00 58:0.00 59:0.00 60:0.00 61:0.00 62:1.00 63:0.00 64:0.00 65:0.00 66:0.00 67:0.00 68:1.00 69:0.00 70:1.00 71:0.00 72:0.00 73:1.00 74:0.00 75:0.00 76:0.00 77:0.00 78:0.00 79:0.00 80:1.00 81:0.00 82:1.00 83:0.00 84:0.00 
0.721 1:1.00 2:0.00 3:0.00 4:0.00 5:0.00 6:1.00 7:0.00 8:0.00 9:0.00 10:1.00 11:0.00 12:0.00 13:1.00 14:0.00 15:0.00 16:0.00 17:0.00 18:0.00 19:0.00 20:1.00 21:0.00 22:0.00 23:1.00 24:0.00 25:1.00 26:0.00 27:0.00 28:0.00 29:1.00 30:0.00 31:0.00 32:0.00 33:0.00 34:0.00 35:1.00 36:0.00 37:1.00 38:0.00 39:0.00 40:0.00 41:0.00 42:0.00 43:0.00 44:1.00 45:0.00 46:0.00 47:1.00 48:0.00 49:1.00 50:0.00 51:0.00 52:0.00 53:0.00 54:0.00 55:1.00 56:0.00 57:0.00 58:0.00 59:1.00 60:0.00 61:1.00 62:0.00 63:0.00 64:0.00 65:1.00 66:0.00 67:0.00 68:0.00 69:1.00 70:0.00 71:0.00 72:0.00 73:0.00 74:0.00 75:1.00 76:0.00 77:0.00 78:0.00 79:0.00 80:1.00 81:0.00 82:0.00 83:1.00 84:0.00 
0.591 1:1.00 2:0.00 3:0.00 4:0.00 5:0.00 6:1.00 7:0.00 8:0.00 9:0.00 10:1.00 11:0.00 12:0.00 13:1.00 14:0.00 15:0.00 16:0.00 17:0.00 18:0.00 19:0.00 20:1.00 21:0.00 22:0.00 23:0.00 24:1.00 25:0.00 26:0.00 27:1.00 28:0.00 29:0.00 30:0.00 31:0.00 32:1.00 33:0.00 34:1.00 35:0.00 36:0.00 37:0.00 38:1.00 39:0.00 40:0.00 41:0.00 42:1.00 43:0.00 44:0.00 45:0.00 46:0.00 47:0.00 48:1.00 49:0.00 50:0.00 51:0.00 52:1.00 53:0.00 54:0.00 55:0.00 56:1.00 57:0.00 58:0.00 59:1.00 60:0.00 61:0.00 62:0.00 63:1.00 64:0.00 65:0.00 66:0.00 67:0.00 68:1.00 69:0.00 70:1.00 71:0.00 72:0.00 73:1.00 74:0.00 75:0.00 76:0.00 77:1.00 78:0.00 79:0.00 80:0.00 81:1.00 82:0.00 83:0.00 84:0.00 
0.759 1:1.00 2:0.00 3:0.00 4:0.00 5:0.00 6:1.00 7:0.00 8:0.00 9:0.00 10:1.00 11:0.00 12:0.00 13:1.00 14:0.00 15:0.00 16:0.00 17:0.00 18:0.00 19:0.00 20:1.00 21:0.00 22:0.00 23:0.00 24:1.00 25:0.00 26:0.00 27:0.00 28:1.00 29:0.00 30:0.00 31:0.00 32:1.00 33:0.00 34:0.00 35:1.00 36:0.00 37:0.00 38:0.00 39:0.00 40:1.00 41:0.00 42:0.00 43:0.00 44:1.00 45:0.00 46:0.00 47:0.00 48:1.00 49:0.00 50:0.00 51:0.00 52:1.00 53:0.00 54:1.00 55:0.00 56:0.00 57:0.00 58:0.00 59:0.00 60:1.00 61:0.00 62:0.00 63:0.00 64:1.00 65:0.00 66:0.00 67:0.00 68:1.00 69:0.00 70:0.00 71:1.00 72:0.00 73:0.00 74:0.00 75:1.00 76:0.00 77:1.00 78:0.00 79:0.00 80:0.00 81:0.00 82:0.00 83:0.00 84:1.00 
0.404 1:1.00 2:0.00 3:0.00 4:0.00 5:0.00 6:1.00 7:0.00 8:0.00 9:0.00 10:1.00 11:0.00 12:0.00 13:0.00 14:1.00 15:0.00 16:0.00 17:0.00 18:1.00 19:0.00 20:0.00 21:0.00 22:0.00 23:0.00 24:1.00 25:0.00 26:0.00 27:1.00 28:0.00 29:1.00 30:0.00 31:0.00 32:0.00 33:0.00 34:1.00 35:0.00 36:0.00 37:1.00 38:0.00 39:0.00 40:0.00 41:0.00 42:0.00 43:1.00 44:0.00 45:0.00 46:0.00 47:1.00 48:0.00 49:0.00 50:1.00 51:0.00 52:0.00 53:1.00 54:0.00 55:0.00 56:0.00 57:0.00 58:0.00 59:1.00 60:0.00 61:0.00 62:0.00 63:1.00 64:0.00 65:0.00 66:0.00 67:1.00 68:0.00 69:0.00 70:0.00 71:1.00 72:0.00 73:1.00 74:0.00 75:0.00 76:0.00 77:1.00 78:0.00 79:0.00 80:0.00 81:1.00 82:0.00 83:0.00 84:0.00 
0.386 1:1.00 2:0.00 3:0.00 4:0.00 5:0.00 6:1.00 7:0.00 8:0.00 9:0.00 10:1.00 11:0.00 12:0.00 13:0.00 14:1.00 15:0.00 16:0.00 17:0.00 18:1.00 19:0.00 20:0.00 21:0.00 22:0.00 23:0.00 24:1.00 25:0.00 26:0.00 27:1.00 28:0.00 29:0.00 30:0.00 31:1.00 32:0.00 33:0.00 34:1.00 35:0.00 36:0.00 37:0.00 38:1.00 39:0.00 40:0.00 41:0.00 42:1.00 43:0.00 44:0.00 45:0.00 46:0.00 47:0.00 48:1.00 49:0.00 50:1.00 51:0.00 52:0.00 53:0.00 54:1.00 55:0.00 56:0.00 57:1.00 58:0.00 59:0.00 60:0.00 61:0.00 62:1.00 63:0.00 64:0.00 65:0.00 66:0.00 67:0.00 68:1.00 69:1.00 70:0.00 71:0.00 72:0.00 73:0.00 74:1.00 75:0.00 76:0.00 77:1.00 78:0.00 79:0.00 80:0.00 81:0.00 82:1.00 83:0.00 84:0.00 
0.36 1:1.00 2:0.00 3:0.00 4:0.00 5:0.00 6:1.00 7:0.00 8:0.00 9:0.00 10:1.00 11:0.00 12:0.00 13:0.00 14:0.00 15:1.00 16:0.00 17:0.00 18:1.00 19:0.00 20:0.00 21:1.00 22:0.00 23:0.00 24:0.00 25:0.00 26:0.00 27:1.00 28:0.00 29:0.00 30:1.00 31:0.00 32:0.00 33:1.00 34:0.00 35:0.00 36:0.00 37:0.00 38:1.00 39:0.00 40:0.00 41:0.00 42:1.00 43:0.00 44:0.00 45:0.00 46:0.00 47:1.00 48:0.00 49:0.00 50:0.00 51:0.00 52:1.00 53:0.00 54:0.00 55:1.00 56:0.00 57:1.00 58:0.00 59:0.00 60:0.00 61:0.00 62:0.00 63:1.00 64:0.00 65:0.00 66:0.00 67:1.00 68:0.00 69:0.00 70:0.00 71:0.00 72:1.00 73:0.00 74:0.00 75:1.00 76:0.00 77:0.00 78:1.00 79:0.00 80:0.00 81:1.00 82:0.00 83:0.00 84:0.00 
0.691 1:1.00 2:0.00 3:0.00 4:0.00 5:0.00 6:1.00 7:0.00 8:0.00 9:0.00 10:1.00 11:0.00 12:0.00 13:0.00 14:0.00 15:0.00 16:1.00 17:1.00 18:0.00 19:0.00 20:0.00 21:1.00 22:0.00 23:0.00 24:0.00 25:0.00 26:0.00 27:0.00 28:1.00 29:1.00 30:0.00 31:0.00 32:0.00 33:0.00 34:0.00 35:0.00 36:1.00 37:0.00 38:0.00 39:0.00 40:1.00 41:0.00 42:0.00 43:0.00 44:1.00 45:0.00 46:0.00 47:1.00 48:0.00 49:1.00 50:0.00 51:0.00 52:0.00 53:0.00 54:0.00 55:1.00 56:0.00 57:0.00 58:1.00 59:0.00 60:0.00 61:0.00 62:0.00 63:0.00 64:1.00 65:0.00 66:1.00 67:0.00 68:0.00 69:0.00 70:0.00 71:1.00 72:0.00 73:0.00 74:1.00 75:0.00 76:0.00 77:1.00 78:0.00 79:0.00 80:0.00 81:0.00 82:0.00 83:1.00 84:0.00 
0.535 1:1.00 2:0.00 3:0.00 4:0.00 5:0.00 6:1.00 7:0.00 8:0.00 9:0.00 10:1.00 11:0.00 12:0.00 13:0.00 14:0.00 15:0.00 16:1.00 17:0.00 18:1.00 19:0.00 20:0.00 21:0.00 22:0.00 23:0.00 24:1.00 25:0.00 26:1.00 27:0.00 28:0.00 29:1.00 30:0.00 31:0.00 32:0.00 33:0.00 34:0.00 35:1.00 36:0.00 37:0.00 38:0.00 39:1.00 40:0.00 41:1.00 42:0.00 43:0.00 44:0.00 45:1.00 46:0.00 47:0.00 48:0.00 49:0.00 50:0.00 51:0.00 52:1.00 53:0.00 54:0.00 55:1.00 56:0.00 57:1.00 58:0.00 59:0.00 60:0.00 61:0.00 62:0.00 63:0.00 64:1.00 65:1.00 66:0.00 67:0.00 68:0.00 69:1.00 70:0.00 71:0.00 72:0.00 73:0.00 74:1.00 75:0.00 76:0.00 77:0.00 78:0.00 79:0.00 80:1.00 81:0.00 82:0.00 83:0.00 84:1.00 
0.675 1:1.00 2:0.00 3:0.00 4:0.00 5:0.00 6:1.00 7:0.00 8:0.00 9:0.00 10:1.00 11:0.00 12:0.00 13:0.00 14:0.00 15:0.00 16:1.00 17:0.00 18:0.00 19:1.00 20:0.00 21:0.00 22:1.00 23:0.00 24:0.00 25:1.00 26:0.00 27:0.00 28:0.00 29:0.00 30:0.00 31:1.00 32:0.00 33:1.00 34:0.00 35:0.00 36:0.00 37:1.00 38:0.00 39:0.00 40:0.00 41:0.00 42:1.00 43:0.00 44:0.00 45:1.00 46:0.00 47:0.00 48:0.00 49:0.00 50:0.00 51:0.00 52:1.00 53:0.00 54:0.00 55:0.00 56:1.00 57:0.00 58:0.00 59:1.00 60:0.00 61:0.00 62:0.00 63:0.00 64:1.00 65:0.00 66:0.00 67:1.00 68:0.00 69:0.00 70:1.00 71:0.00 72:0.00 73:0.00 74:0.00 75:0.00 76:1.00 77:0.00 78:0.00 79:1.00 80:0.00 81:0.00 82:0.00 83:1.00 84:0.00 
0.432 1:1.00 2:0.00 3:0.00 4:0.00 5:0.00 6:1.00 7:0.00 8:0.00 9:0.00 10:1.00 11:0.00 12:0.00 13:0.00 14:0.00 15:0.00 16:1.00 17:0.00 18:0.00 19:1.00 20:0.00 21:0.00 22:1.00 23:0.00 24:0.00 25:0.00 26:0.00 27:1.00 28:0.00 29:0.00 30:0.00 31:0.00 32:1.00 33:0.00 34:1.00 35:0.00 36:0.00 37:0.00 38:0.00 39:0.00 40:1.00 41:0.00 42:0.00 43:0.00 44:1.00 45:0.00 46:0.00 47:1.00 48:0.00 49:1.00 50:0.00 51:0.00 52:0.00 53:0.00 54:0.00 55:0.00 56:1.00 57:0.00 58:1.00 59:0.00 60:0.00 61:0.00 62:0.00 63:0.00 64:1.00 65:0.00 66:0.00 67:1.00 68:0.00 69:0.00 70:0.00 71:1.00 72:0.00 73:1.00 74:0.00 75:0.00 76:0.00 77:0.00 78:0.00 79:0.00 80:1.00 81:0.00 82:1.00 83:0.00 84:0.00 
0.735 1:1.00 2:0.00 3:0.00 4:0.00 5:0.00 6:1.00 7:0.00 8:0.00 9:0.00 10:1.00 11:0.00 12:0.00 13:0.00 14:0.00 15:0.00 16:1.00 17:0.00 18:0.00 19:0.00 20:1.00 21:1.00 22:0.00 23:0.00 24:0.00 25:0.00 26:0.00 27:1.00 28:0.00 29:0.00 30:0.00 31:1.00 32:0.00 33:0.00 34:0.00 35:0.00 36:1.00 37:0.00 38:0.00 39:1.00 40:0.00 41:0.00 42:0.00 43:1.00 44:0.00 45:0.00 46:0.00 47:0.00 48:1.00 49:0.00 50:0.00 51:0.00 52:1.00 53:0.00 54:0.00 55:0.00 56:1.00 57:0.00 58:0.00 59:1.00 60:0.00 61:1.00 62:0.00 63:0.00 64:0.00 65:1.00 66:0.00 67:0.00 68:0.00 69:0.00 70:0.00 71:1.00 72:0.00 73:0.00 74:0.00 75:1.00 76:0.00 77:0.00 78:0.00 79:1.00 80:0.00 81:0.00 82:0.00 83:1.00 84:0.00 
0.753 1:1.00 2:0.00 3:0.00 4:0.00 5:0.00 6:1.00 7:0.00 8:0.00 9:0.00 10:1.00 11:0.00 12:0.00 13:0.00 14:0.00 15:0.00 16:1.00 17:0.00 18:0.00 19:0.00 20:1.00 21:0.00 22:1.00 23:0.00 24:0.00 25:1.00 26:0.00 27:0.00 28:0.00 29:0.00 30:0.00 31:0.00 32:1.00 33:1.00 34:0.00 35:0.00 36:0.00 37:1.00 38:0.00 39:0.00 40:0.00 41:1.00 42:0.00 43:0.00 44:0.00 45:0.00 46:0.00 47:1.00 48:0.00 49:0.00 50:0.00 51:0.00 52:1.00 53:0.00 54:0.00 55:1.00 56:0.00 57:0.00 58:0.00 59:0.00 60:1.00 61:1.00 62:0.00 63:0.00 64:0.00 65:0.00 66:0.00 67:0.00 68:1.00 69:0.00 70:1.00 71:0.00 72:0.00 73:0.00 74:0.00 75:0.00 76:1.00 77:0.00 78:0.00 79:1.00 80:0.00 81:0.00 82:0.00 83:1.00 84:0.00 
0.615 1:1.00 2:0.00 3:0.00 4:0.00 5:0.00 6:1.00 7:0.00 8:0.00 9:0.00 10:1.00 11:0.00 12:0.00 13:0.00 14:0.00 15:0.00 16:1.00 17:0.00 18:0.00 19:0.00 20:1.00 21:0.00 22:0.00 23:0.00 24:1.00 25:0.00 26:0.00 27:1.00 28:0.00 29:1.00 30:0.00 31:0.00 32:0.00 33:0.00 34:1.00 35:0.00 36:0.00 37:0.00 38:0.00 39:0.00 40:1.00 41:0.00 42:1.00 43:0.00 44:0.00 45:0.00 46:1.00 47:0.00 48:0.00 49:0.00 50:1.00 51:0.00 52:0.00 53:0.00 54:0.00 55:1.00 56:0.00 57:0.00 58:0.00 59:0.00 60:1.00 61:1.00 62:0.00 63:0.00 64:0.00 65:0.00 66:0.00 67:1.00 68:0.00 69:0.00 70:0.00 71:1.00 72:0.00 73:0.00 74:1.00 75:0.00 76:0.00 77:0.00 78:0.00 79:1.00 80:0.00 81:0.00 82:0.00 83:0.00 84:1.00 
0.789 1:1.00 2:0.00 3:0.00 4:0.00 5:0.00 6:1.00 7:0.00 8:0.00 9:0.00 10:0.00 11:1.00 12:0.00 13:1.00 14:0.00 15:0.00 16:0.00 17:1.00 18:0.00 19:0.00 20:0.00 21:0.00 22:1.00 23:0.00 24:0.00 25:0.00 26:0.00 27:0.00 28:1.00 29:0.00 30:0.00 31:0.00 32:1.00 33:0.00 34:0.00 35:0.00 36:1.00 37:0.00 38:1.00 39:0.00 40:0.00 41:0.00 42:0.00 43:0.00 44:1.00 45:0.00 46:1.00 47:0.00 48:0.00 49:1.00 50:0.00 51:0.00 52:0.00 53:0.00 54:0.00 55:1.00 56:0.00 57:0.00 58:1.00 59:0.00 60:0.00 61:0.00 62:1.00 63:0.00 64:0.00 65:0.00 66:1.00 67:0.00 68:0.00 69:0.00 70:1.00 71:0.00 72:0.00 73:0.00 74:0.00 75:1.00 76:0.00 77:0.00 78:0.00 79:1.00 80:0.00 81:0.00 82:0.00 83:1.00 84:0.00 
0.54 1:1.00 2:0.00 3:0.00 4:0.00 5:0.00 6:1.00 7:0.00 8:0.00 9:0.00 10:0.00 11:1.00 12:0.00 13:1.00 14:0.00 15:0.00 16:0.00 17:0.00 18:0.00 19:0.00 20:1.00 21:0.00 22:0.00 23:1.00 24:0.00 25:1.00 26:0.00 27:0.00 28:0.00 29:0.00 30:0.00 31:0.00 32:1.00 33:0.00 34:0.00 35:1.00 36:0.00 37:0.00 38:0.00 39:1.00 40:0.00 41:0.00 42:0.00 43:1.00 44:0.00 45:0.00 46:0.00 47:1.00 48:0.00 49:0.00 50:1.00 51:0.00 52:0.00 53:1.00 54:0.00 55:0.00 56:0.00 57:0.00 58:0.00 59:1.00 60:0.00 61:0.00 62:0.00 63:1.00 64:0.00 65:0.00 66:0.00 67:0.00 68:1.00 69:0.00 70:0.00 71:1.00 72:0.00 73:1.00 74:0.00 75:0.00 76:0.00 77:0.00 78:0.00 79:0.00 80:1.00 81:1.00 82:0.00 83:0.00 84:0.00 
0.786 1:1.00 2:0.00 3:0.00 4:0.00 5:0.00 6:1.00 7:0.00 8:0.00 9:0.00 10:0.00 11:1.00 12:0.00 13:0.00 14:1.00 15:0.00 16:0.00 17:1.00 18:0.00 19:0.00 20:0.00 21:0.00 22:1.00 23:0.00 24:0.00 25:0.00 26:0.00 27:0.00 28:1.00 29:0.00 30:0.00 31:0.00 32:1.00 33:0.00 34:1.00 35:0.00 36:0.00 37:0.00 38:1.00 39:0.00 40:0.00 41:1.00 42:0.00 43:0.00 44:0.00 45:1.00 46:0.00 47:0.00 48:0.00 49:0.00 50:1.00 51:0.00 52:0.00 53:0.00 54:0.00 55:0.00 56:1.00 57:0.00 58:0.00 59:0.00 60:1.00 61:0.00 62:0.00 63:0.00 64:1.00 65:0.00 66:0.00 67:0.00 68:1.00 69:0.00 70:1.00 71:0.00 72:0.00 73:0.00 74:1.00 75:0.00 76:0.00 77:1.00 78:0.00 79:0.00 80:0.00 81:0.00 82:0.00 83:1.00 84:0.00 
0.3 1:1.00 2:0.00 3:0.00 4:0.00 5:0.00 6:1.00 7:0.00 8:0.00 9:0.00 10:0.00 11:1.00 12:0.00 13:0.00 14:1.00 15:0.00 16:0.00 17:1.00 18:0.00 19:0.00 20:0.00 21:0.00 22:0.00 23:1.00 24:0.00 25:0.00 26:1.00 27:0.00 28:0.00 29:0.00 30:0.00 31:1.00 32:0.00 33:0.00 34:0.00 35:1.00 36:0.00 37:0.00 38:1.00 39:0.00 40:0.00 41:0.00 42:1.00 43:0.00 44:0.00 45:1.00 46:0.00 47:0.00 48:0.00 49:0.00 50:0.00 51:1.00 52:0.00 53:0.00 54:0.00 55:0.00 56:1.00 57:0.00 58:0.00 59:1.00 60:0.00 61:1.00 62:0.00 63:0.00 64:0.00 65:0.00 66:0.00 67:1.00 68:0.00 69:0.00 70:0.00 71:1.00 72:0.00 73:1.00 74:0.00 75:0.00 76:0.00 77:0.00 78:0.00 79:0.00 80:1.00 81:0.00 82:1.00 83:0.00 84:0.00 
0.322 1:1.00 2:0.00 3:0.00 4:0.00 5:0.00 6:1.00 7:0.00 8:0.00 9:0.00 10:0.00 11:1.00 12:0.00 13:0.00 14:1.00 15:0.00 16:0.00 17:0.00 18:1.00 19:0.00 20:0.00 21:0.00 22:0.00 23:0.00 24:1.00 25:0.00 26:0.00 27:1.00 28:0.00 29:1.00 30:0.00 31:0.00 32:0.00 33:0.00 34:0.00 35:1.00 36:0.00 37:0.00 38:0.00 39:0.00 40:1.00 41:0.00 42:1.00 43:0.00 44:0.00 45:0.00 46:1.00 47:0.00 48:0.00 49:0.00 50:0.00 51:0.00 52:1.00 53:0.00 54:1.00 55:0.00 56:0.00 57:1.00 58:0.00 59:0.00 60:0.00 61:0.00 62:1.00 63:0.00 64:0.00 65:0.00 66:1.00 67:0.00 68:0.00 69:1.00 70:0.00 71:0.00 72:0.00 73:0.00 74:0.00 75:0.00 76:1.00 77:0.00 78:1.00 79:0.00 80:0.00 81:0.00 82:1.00 83:0.00 84:0.00 
0.557 1:1.00 2:0.00 3:0.00 4:0.00 5:0.00 6:1.00 7:0.00 8:0.00 9:0.00 10:0.00 11:1.00 12:0.00 13:0.00 14:1.00 15:0.00 16:0.00 17:0.00 18:0.00 19:1.00 20:0.00 21:0.00 22:1.00 23:0.00 24:0.00 25:0.00 26:0.00 27:0.00 28:1.00 29:0.00 30:0.00 31:1.00 32:0.00 33:0.00 34:1.00 35:0.00 36:0.00 37:0.00 38:0.00 39:1.00 40:0.00 41:0.00 42:1.00 43:0.00 44:0.00 45:0.00 46:0.00 47:1.00 48:0.00 49:0.00 50:1.00 51:0.00 52:0.00 53:0.00 54:0.00 55:1.00 56:0.00 57:0.00 58:0.00 59:1.00 60:0.00 61:0.00 62:0.00 63:0.00 64:1.00 65:1.00 66:0.00 67:0.00 68:0.00 69:0.00 70:0.00 71:1.00 72:0.00 73:0.00 74:1.00 75:0.00 76:0.00 77:0.00 78:0.00 79:1.00 80:0.00 81:0.00 82:0.00 83:1.00 84:0.00 
0.411 1:1.00 2:0.00 3:0.00 4:0.00 5:0.00 6:1.00 7:0.00 8:0.00 9:0.00 10:0.00 11:1.00 12:0.00 13:0.00 14:0.00 15:1.00 16:0.00 17:1.00 18:0.00 19:0.00 20:0.00 21:1.00 22:0.00 23:0.00 24:0.00 25:0.00 26:1.00 27:0.00 28:0.00 29:0.00 30:0.00 31:0.00 32:1.00 33:1.00 34:0.00 35:0.00 36:0.00 37:1.00 38:0.00 39:0.00 40:0.00 41:0.00 42:0.00 43:0.00 44:1.00 45:1.00 46:0.00 47:0.00 48:0.00 49:0.00 50:0.00 51:0.00 52:1.00 53:0.00 54:0.00 55:0.00 56:1.00 57:1.00 58:0.00 59:0.00 60:0.00 61:0.00 62:0.00 63:1.00 64:0.00 65:0.00 66:0.00 67:1.00 68:0.00 69:1.00 70:0.00 71:0.00 72:0.00 73:0.00 74:0.00 75:0.00 76:1.00 77:0.00 78:0.00 79:1.00 80:0.00 81:0.00 82:1.00 83:0.00 84:0.00 
0.32 1:1.00 2:0.00 3:0.00 4:0.00 5:0.00 6:1.00 7:0.00 8:0.00 9:0.00 10:0.00 11:1.00 12:0.00 13:0.00 14:0.00 15:1.00 16:0.00 17:1.00 18:0.00 19:0.00 20:0.00 21:0.00 22:0.00 23:0.00 24:1.00 25:1.00 26:0.00 27:0.00 28:0.00 29:0.00 30:1.00 31:0.00 32:0.00 33:0.00 34:0.00 35:0.00 36:1.00 37:0.00 38:1.00 39:0.00 40:0.00 41:0.00 42:1.00 43:0.00 44:0.00 45:0.00 46:0.00 47:1.00 48:0.00 49:0.00 50:0.00 51:1.00 52:0.00 53:0.00 54:1.00 55:0.00 56:0.00 57:0.00 58:0.00 59:1.00 60:0.00 61:0.00 62:0.00 63:1.00 64:0.00 65:0.00 66:0.00 67:1.00 68:0.00 69:1.00 70:0.00 71:0.00 72:0.00 73:1.00 74:0.00 75:0.00 76:0.00 77:0.00 78:0.00 79:1.00 80:0.00 81:0.00 82:1.00 83:0.00 84:0.00 
0.716 1:1.00 2:0.00 3:0.00 4:0.00 5:0.00 6:1.00 7:0.00 8:0.00 9:0.00 10:0.00 11:1.00 12:0.00 13:0.00 14:0.00 15:1.00 16:0.00 17:1.00 18:0.00 19:0.00 20:0.00 21:0.00 22:0.00 23:0.00 24:1.00 25:0.00 26:0.00 27:0.00 28:1.00 29:0.00 30:0.00 31:1.00 32:0.00 33:0.00 34:0.00 35:0.00 36:1.00 37:1.00 38:0.00 39:0.00 40:0.00 41:0.00 42:0.00 43:1.00 44:0.00 45:0.00 46:1.00 47:0.00 48:0.00 49:0.00 50:1.00 51:0.00 52:0.00 53:1.00 54:0.00 55:0.00 56:0.00 57:1.00 58:0.00 59:0.00 60:0.00 61:0.00 62:1.00 63:0.00 64:0.00 65:1.00 66:0.00 67:0.00 68:0.00 69:0.00 70:0.00 71:0.00 72:1.00 73:0.00 74:0.00 75:0.00 76:1.00 77:0.00 78:0.00 79:0.00 80:1.00 81:0.00 82:0.00 83:1.00 84:0.00 
0.683 1:1.00 2:0.00 3:0.00 4:0.00 5:0.00 6:1.00 7:0.00 8:0.00 9:0.00 10:0.00 11:1.00 12:0.00 13:0.00 14:0.00 15:1.00 16:0.00 17:0.00 18:1.00 19:0.00 20:0.00 21:0.00 22:0.00 23:0.00 24:1.00 25:0.00 26:0.00 27:0.00 28:1.00 29:0.00 30:0.00 31:1.00 32:0.00 33:0.00 34:1.00 35:0.00 36:0.00 37:1.00 38:0.00 39:0.00 40:0.00 41:0.00 42:1.00 43:0.00 44:0.00 45:1.00 46:0.00 47:0.00 48:0.00 49:0.00 50:1.00 51:0.00 52:0.00 53:0.00 54:1.00 55:0.00 56:0.00 57:1.00 58:0.00 59:0.00 60:0.00 61:0.00 62:0.00 63:0.00 64:1.00 65:0.00 66:0.00 67:1.00 68:0.00 69:0.00 70:1.00 71:0.00 72:0.00 73:0.00 74:1.00 75:0.00 76:0.00 77:0.00 78:1.00 79:0.00 80:0.00 81:0.00 82:0.00 83:0.00 84:1.00 
0.435 1:1.00 2:0.00 3:0.00 4:0.00 5:0.00 6:1.00 7:0.00 8:0.00 9:0.00 10:0.00 11:1.00 12:0.00 13:0.00 14:0.00 15:1.00 16:0.00 17:0.00 18:0.00 19:1.00 20:0.00 21:0.00 22:1.00 23:0.00 24:0.00 25:0.00 26:1.00 27:0.00 28:0.00 29:0.00 30:1.00 31:0.00 32:0.00 33:0.00 34:0.00 35:1.00 36:0.00 37:1.00 38:0.00 39:0.00 40:0.00 41:0.00 42:0.00 43:1.00 44:0.00 45:0.00 46:1.00 47:0.00 48:0.00 49:0.00 50:0.00 51:0.00 52:1.00 53:0.00 54:0.00 55:1.00 56:0.00 57:0.00 58:1.00 59:0.00 60:0.00 61:1.00 62:0.00 63:0.00 64:0.00 65:0.00 66:0.00 67:0.00 68:1.00 69:1.00 70:0.00 71:0.00 72:0.00 73:0.00 74:1.00 75:0.00 76:0.00 77:0.00 78:0.00 79:0.00 80:1.00 81:0.00 82:1.00 83:0.00 84:0.00 
0.544 1:1.00 2:0.00 3:0.00 4:0.00 5:0.00 6:1.00 7:0.00 8:0.00 9:0.00 10:0.00 11:1.00 12:0.00 13:0.00 14:0.00 15:1.00 16:0.00 17:0.00 18:0.00 19:1.00 20:0.00 21:0.00 22:0.00 23:1.00 24:0.00 25:0.00 26:1.00 27:0.00 28:0.00 29:1.00 30:0.00 31:0.00 32:0.00 33:0.00 34:0.00 35:1.00 36:0.00 37:1.00 38:0.00 39:0.00 40:0.00 41:1.00 42:0.00 43:0.00 44:0.00 45:0.00 46:0.00 47:0.00 48:1.00 49:0.00 50:0.00 51:1.00 52:0.00 53:0.00 54:0.00 55:0.00 56:1.00 57:0.00 58:1.00 59:0.00 60:0.00 61:0.00 62:0.00 63:0.00 64:1.00 65:0.00 66:0.00 67:1.00 68:0.00 69:0.00 70:1.00 71:0.00 72:0.00 73:0.00 74:0.00 75:1.00 76:0.00 77:1.00 78:0.00 79:0.00 80:0.00 81:0.00 82:1.00 83:0.00 84:0.00 
0.472 1:1.00 2:0.00 3:0.00 4:0.00 5:0.00 6:1.00 7:0.00 8:0.00 9:0.00 10:0.00 11:1.00 12:0.00 13:0.00 14:0.00 15:0.00 16:1.00 17:0.00 18:1.00 19:0.00 20:0.00 21:0.00 22:1.00 23:0.00 24:0.00 25:0.00 26:1.00 27:0.00 28:0.00 29:0.00 30:1.00 31:0.00 32:0.00 33:0.00 34:0.00 35:0.00 36:1.00 37:1.00 38:0.00 39:0.00 40:0.00 41:0.00 42:1.00 43:0.00 44:0.00 45:0.00 46:1.00 47:0.00 48:0.00 49:0.00 50:1.00 51:0.00 52:0.00 53:0.00 54:0.00 55:1.00 56:0.00 57:0.00 58:1.00 59:0.00 60:0.00 61:1.00 62:0.00 63:0.00 64:0.00 65:1.00 66:0.00 67:0.00 68:0.00 69:0.00 70:0.00 71:1.00 72:0.00 73:1.00 74:0.00 75:0.00 76:0.00 77:0.00 78:0.00 79:0.00 80:1.00 81:0.00 82:0.00 83:1.00 84:0.00 
0.631 1:1.00 2:0.00 3:0.00 4:0.00 5:0.00 6:1.00 7:0.00 8:0.00 9:0.00 10:0.00 11:1.00 12:0.00 13:0.00 14:0.00 15:0.00 16:1.00 17:0.00 18:0.00 19:1.00 20:0.00 21:0.00 22:0.00 23:1.00 24:0.00 25:0.00 26:0.00 27:1.00 28:0.00 29:1.00 30:0.00 31:0.00 32:0.00 33:0.00 34:0.00 35:1.00 36:0.00 37:0.00 38:1.00 39:0.00 40:0.00 41:0.00 42:0.00 43:0.00 44:1.00 45:1.00 46:0.00 47:0.00 48:0.00 49:0.00 50:0.00 51:1.00 52:0.00 53:0.00 54:0.00 55:1.00 56:0.00 57:1.00 58:0.00 59:0.00 60:0.00 61:1.00 62:0.00 63:0.00 64:0.00 65:0.00 66:1.00 67:0.00 68:0.00 69:0.00 70:1.00 71:0.00 72:0.00 73:0.00 74:1.00 75:0.00 76:0.00 77:0.00 78:1.00 79:0.00 80:0.00 81:0.00 82:0.00 83:1.00 84:0.00 
0.439 1:1.00 2:0.00 3:0.00 4:0.00 5:0.00 6:1.00 7:0.00 8:0.00 9:0.00 10:0.00 11:1.00 12:0.00 13:0.00 14:0.00 15:0.00 16:1.00 17:0.00 18:0.00 19:0.00 20:1.00 21:0.00 22:0.00 23:1.00 24:0.00 25:0.00 26:1.00 27:0.00 28:0.00 29:0.00 30:0.00 31:1.00 32:0.00 33:0.00 34:1.00 35:0.00 36:0.00 37:0.00 38:1.00 39:0.00 40:0.00 41:0.00 42:0.00 43:0.00 44:1.00 45:0.00 46:1.00 47:0.00 48:0.00 49:0.00 50:0.00 51:0.00 52:1.00 53:0.00 54:1.00 55:0.00 56:0.00 57:0.00 58:0.00 59:1.00 60:0.00 61:0.00 62:0.00 63:1.00 64:0.00 65:0.00 66:1.00 67:0.00 68:0.00 69:0.00 70:0.00 71:1.00 72:0.00 73:0.00 74:0.00 75:1.00 76:0.00 77:0.00 78:1.00 79:0.00 80:0.00 81:0.00 82:1.00 83:0.00 84:0.00 
0.637 1:1.00 2:0.00 3:0.00 4:0.00 5:0.00 6:1.00 7:0.00 8:0.00 9:0.00 10:0.00 11:0.00 12:1.00 13:1.00 14:0.00 15:0.00 16:0.00 17:1.00 18:0.00 19:0.00 20:0.00 21:0.00 22:0.00 23:0.00 24:1.00 25:0.00 26:1.00 27:0.00 28:0.00 29:1.00 30:0.00 31:0.00 32:0.00 33:0.00 34:0.00 35:0.00 36:1.00 37:0.00 38:0.00 39:1.00 40:0.00 41:1.00 42:0.00 43:0.00 44:0.00 45:0.00 46:0.00 47:0.00 48:1.00 49:0.00 50:0.00 51:1.00 52:0.00 53:0.00 54:0.00 55:1.00 56:0.00 57:0.00 58:0.00 59:0.00 60:1.00 61:0.00 62:0.00 63:0.00 64:1.00 65:0.00 66:0.00 67:0.00 68:1.00 69:0.00 70:1.00 71:0.00 72:0.00 73:0.00 74:1.00 75:0.00 76:0.00 77:1.00 78:0.00 79:0.00 80:0.00 81:0.00 82:1.00 83:0.00 84:0.00 
0.607 1:1.00 2:0.00 3:0.00 4:0.00 5:0.00 6:1.00 7:0.00 8:0.00 9:0.00 10:0.00 11:0.00 12:1.00 13:1.00 14:0.00 15:0.00 16:0.00 17:1.00 18:0.00 19:0.00 20:0.00 21:0.00 22:0.00 23:0.00 24:1.00 25:0.00 26:0.00 27:0.00 28:1.00 29:1.00 30:0.00 31:0.00 32:0.00 33:0.00 34:1.00 35:0.00 36:0.00 37:0.00 38:0.00 39:0.00 40:1.00 41:0.00 42:0.00 43:1.00 44:0.00 45:0.00 46:0.00 47:1.00 48:0.00 49:0.00 50:1.00 51:0.00 52:0.00 53:1.00 54:0.00 55:0.00 56:0.00 57:0.00 58:0.00 59:1.00 60:0.00 61:1.00 62:0.00 63:0.00 64:0.00 65:0.00 66:1.00 67:0.00 68:0.00 69:1.00 70:0.00 71:0.00 72:0.00 73:0.00 74:0.00 75:1.00 76:0.00 77:1.00 78:0.00 79:0.00 80:0.00 81:0.00 82:1.00 83:0.00 84:0.00 
0.52 1:1.00 2:0.00 3:0.00 4:0.00 5:0.00 6:1.00 7:0.00 8:0.00 9:0.00 10:0.00 11:0.00 12:1.00 13:1.00 14:0.00 15:0.00 16:0.00 17:0.00 18:0.00 19:1.00 20:0.00 21:0.00 22:0.00 23:1.00 24:0.00 25:0.00 26:0.00 27:0.00 28:1.00 29:0.00 30:1.00 31:0.00 32:0.00 33:0.00 34:0.00 35:1.00 36:0.00 37:0.00 38:1.00 39:0.00 40:0.00 41:0.00 42:1.00 43:0.00 44:0.00 45:1.00 46:0.00 47:0.00 48:0.00 49:0.00 50:1.00 51:0.00 52:0.00 53:0.00 54:1.00 55:0.00 56:0.00 57:1.00 58:0.00 59:0.00 60:0.00 61:0.00 62:1.00 63:0.00 64:0.00 65:0.00 66:0.00 67:0.00 68:1.00 69:0.00 70:0.00 71:0.00 72:1.00 73:0.00 74:0.00 75:1.00 76:0.00 77:0.00 78:1.00 79:0.00 80:0.00 81:0.00 82:1.00 83:0.00 84:0.00 
0.633 1:1.00 2:0.00 3:0.00 4:0.00 5:0.00 6:1.00 7:0.00 8:0.00 9:0.00 10:0.00 11:0.00 12:1.00 13:1.00 14:0.00 15:0.00 16:0.00 17:0.00 18:0.00 19:1.00 20:0.00 21:0.00 22:0.00 23:0.00 24:1.00 25:0.00 26:0.00 27:1.00 28:0.00 29:0.00 30:0.00 31:1.00 32:0.00 33:1.00 34:0.00 35:0.00 36:0.00 37:0.00 38:0.00 39:0.00 40:1.00 41:1.00 42:0.00 43:0.00 44:0.00 45:1.00 46:0.00 47:0.00 48:0.00 49:0.00 50:1.00 51:0.00 52:0.00 53:0.00 54:0.00 55:0.00 56:1.00 57:0.00 58:0.00 59:0.00 60:1.00 61:1.00 62:0.00 63:0.00 64:0.00 65:0.00 66:0.00 67:1.00 68:0.00 69:0.00 70:1.00 71:0.00 72:0.00 73:1.00 74:0.00 75:0.00 76:0.00 77:0.00 78:0.00 79:1.00 80:0.00 81:0.00 82:0.00 83:0.00 84:1.00 
0.295 1:1.00 2:0.00 3:0.00 4:0.00 5:0.00 6:1.00 7:0.00 8:0.00 9:0.00 10:0.00 11:0.00 12:1.00 13:1.00 14:0.00 15:0.00 16:0.00 17:0.00 18:0.00 19:0.00 20:1.00 21:0.00 22:1.00 23:0.00 24:0.00 25:0.00 26:1.00 27:0.00 28:0.00 29:0.00 30:0.00 31:1.00 32:0.00 33:0.00 34:1.00 35:0.00 36:0.00 37:0.00 38:1.00 39:0.00 40:0.00 41:0.00 42:1.00 43:0.00 44:0.00 45:0.00 46:0.00 47:1.00 48:0.00 49:0.00 50:0.00 51:0.00 52:1.00 53:0.00 54:0.00 55:1.00 56:0.00 57:1.00 58:0.00 59:0.00 60:0.00 61:0.00 62:0.00 63:0.00 64:1.00 65:1.00 66:0.00 67:0.00 68:0.00 69:1.00 70:0.00 71:0.00 72:0.00 73:1.00 74:0.00 75:0.00 76:0.00 77:0.00 78:1.00 79:0.00 80:0.00 81:0.00 82:0.00 83:0.00 84:1.00 
0.554 1:1.00 2:0.00 3:0.00 4:0.00 5:0.00 6:1.00 7:0.00 8:0.00 9:0.00 10:0.00 11:0.00 12:1.00 13:0.00 14:1.00 15:0.00 16:0.00 17:1.00 18:0.00 19:0.00 20:0.00 21:0.00 22:0.00 23:1.00 24:0.00 25:0.00 26:1.00 27:0.00 28:0.00 29:1.00 30:0.00 31:0.00 32:0.00 33:0.00 34:0.00 35:0.00 36:1.00 37:0.00 38:0.00 39:0.00 40:1.00 41:0.00 42:0.00 43:1.00 44:0.00 45:0.00 46:0.00 47:0.00 48:1.00 49:0.00 50:0.00 51:1.00 52:0.00 53:0.00 54:1.00 55:0.00 56:0.00 57:1.00 58:0.00 59:0.00 60:0.00 61:0.00 62:0.00 63:0.00 64:1.00 65:0.00 66:0.00 67:1.00 68:0.00 69:0.00 70:0.00 71:0.00 72:1.00 73:0.00 74:0.00 75:1.00 76:0.00 77:0.00 78:0.00 79:1.00 80:0.00 81:0.00 82:0.00 83:0.00 84:1.00 
0.481 1:1.00 2:0.00 3:0.00 4:0.00 5:0.00 6:1.00 7:0.00 8:0.00 9:0.00 10:0.00 11:0.00 12:1.00 13:0.00 14:1.00 15:0.00 16:0.00 17:0.00 18:1.00 19:0.00 20:0.00 21:1.00 22:0.00 23:0.00 24:0.00 25:0.00 26:0.00 27:1.00 28:0.00 29:1.00 30:0.00 31:0.00 32:0.00 33:0.00 34:0.00 35:1.00 36:0.00 37:1.00 38:0.00 39:0.00 40:0.00 41:0.00 42:0.00 43:1.00 44:0.00 45:0.00 46:1.00 47:0.00 48:0.00 49:1.00 50:0.00 51:0.00 52:0.00 53:1.00 54:0.00 55:0.00 56:0.00 57:0.00 58:0.00 59:1.00 60:0.00 61:1.00 62:0.00 63:0.00 64:0.00 65:0.00 66:0.00 67:1.00 68:0.00 69:0.00 70:0.00 71:0.00 72:1.00 73:1.00 74:0.00 75:0.00 76:0.00 77:0.00 78:0.00 79:1.00 80:0.00 81:1.00 82:0.00 83:0.00 84:0.00 
0.735 1:1.00 2:0.00 3:0.00 4:0.00 5:0.00 6:1.00 7:0.00 8:0.00 9:0.00 10:0.00 11:0.00 12:1.00 13:0.00 14:1.00 15:0.00 16:0.00 17:0.00 18:1.00 19:0.00 20:0.00 21:1.00 22:0.00 23:0.00 24:0.00 25:0.00 26:0.00 27:1.00 28:0.00 29:0.00 30:0.00 31:0.00 32:1.00 33:0.00 34:0.00 35:0.00 36:1.00 37:0.00 38:0.00 39:1.00 40:0.00 41:0.00 42:0.00 43:0.00 44:1.00 45:0.00 46:1.00 47:0.00 48:0.00 49:0.00 50:0.00 51:0.00 52:1.00 53:0.00 54:0.00 55:0.00 56:1.00 57:0.00 58:0.00 59:0.00 60:1.00 61:1.00 62:0.00 63:0.00 64:0.00 65:1.00 66:0.00 67:0.00 68:0.00 69:0.00 70:0.00 71:1.00 72:0.00 73:0.00 74:0.00 75:1.00 76:0.00 77:1.00 78:0.00 79:0.00 80:0.00 81:0.00 82:0.00 83:0.00 84:1.00 
0.395 1:1.00 2:0.00 3:0.00 4:0.00 5:0.00 6:1.00 7:0.00 8:0.00 9:0.00 10:0.00 11:0.00 12:1.00 13:0.00 14:1.00 15:0.00 16:0.00 17:0.00 18:1.00 19:0.00 20:0.00 21:0.00 22:1.00 23:0.00 24:0.00 25:1.00 26:0.00 27:0.00 28:0.00 29:0.00 30:0.00 31:1.00 32:0.00 33:0.00 34:0.00 35:0.00 36:1.00 37:0.00 38:0.00 39:0.00 40:1.00 41:0.00 42:1.00 43:0.00 44:0.00 45:1.00 46:0.00 47:0.00 48:0.00 49:0.00 50:0.00 51:0.00 52:1.00 53:0.00 54:0.00 55:1.00 56:0.00 57:1.00 58:0.00 59:0.00 60:0.00 61:0.00 62:0.00 63:1.00 64:0.00 65:0.00 66:0.00 67:1.00 68:0.00 69:0.00 70:0.00 71:0.00 72:1.00 73:0.00 74:0.00 75:0.00 76:1.00 77:0.00 78:1.00 79:0.00 80:0.00 81:1.00 82:0.00 83:0.00 84:0.00 
0.674 1:1.00 2:0.00 3:0.00 4:0.00 5:0.00 6:1.00 7:0.00 8:0.00 9:0.00 10:0.00 11:0.00 12:1.00 13:0.00 14:1.00 15:0.00 16:0.00 17:0.00 18:1.00 19:0.00 20:0.00 21:0.00 22:1.00 23:0.00 24:0.00 25:0.00 26:0.00 27:0.00 28:1.00 29:0.00 30:0.00 31:1.00 32:0.00 33:1.00 34:0.00 35:0.00 36:0.00 37:0.00 38:1.00 39:0.00 40:0.00 41:0.00 42:0.00 43:0.00 44:1.00 45:0.00 46:0.00 47:1.00 48:0.00 49:0.00 50:0.00 51:0.00 52:1.00 53:0.00 54:0.00 55:0.00 56:1.00 57:0.00 58:0.00 59:1.00 60:0.00 61:1.00 62:0.00 63:0.00 64:0.00 65:0.00 66:0.00 67:0.00 68:1.00 69:0.00 70:0.00 71:1.00 72:0.00 73:0.00 74:0.00 75:0.00 76:1.00 77:0.00 78:0.00 79:0.00 80:1.00 81:0.00 82:0.00 83:1.00 84:0.00 
0.322 1:1.00 2:0.00 3:0.00 4:0.00 5:0.00 6:1.00 7:0.00 8:0.00 9:0.00 10:0.00 11:0.00 12:1.00 13:0.00 14:1.00 15:0.00 16:0.00 17:0.00 18:1.00 19:0.00 20:0.00 21:0.00 22:0.00 23:1.00 24:0.00 25:0.00 26:0.00 27:1.00 28:0.00 29:0.00 30:1.00 31:0.00 32:0.00 33:0.00 34:0.00 35:1.00 36:0.00 37:0.00 38:0.00 39:1.00 40:0.00 41:0.00 42:0.00 43:1.00 44:0.00 45:1.00 46:0.00 47:0.00 48:0.00 49:1.00 50:0.00 51:0.00 52:0.00 53:0.00 54:0.00 55:1.00 56:0.00 57:0.00 58:1.00 59:0.00 60:0.00 61:0.00 62:0.00 63:0.00 64:1.00 65:0.00 66:0.00 67:1.00 68:0.00 69:1.00 70:0.00 71:0.00 72:0.00 73:0.00 74:0.00 75:0.00 76:1.00 77:0.00 78:0.00 79:1.00 80:0.00 81:0.00 82:1.00 83:0.00 84:0.00 
0.657 1:1.00 2:0.00 3:0.00 4:0.00 5:0.00 6:1.00 7:0.00 8:0.00 9:0.00 10:0.00 11:0.00 12:1.00 13:0.00 14:1.00 15:0.00 16:0.00 17:0.00 18:1.00 19:0.00 20:0.00 21:0.00 22:0.00 23:0.00 24:1.00 25:0.00 26:1.00 27:0.00 28:0.00 29:0.00 30:1.00 31:0.00 32:0.00 33:1.00 34:0.00 35:0.00 36:0.00 37:0.00 38:0.00 39:0.00 40:1.00 41:0.00 42:1.00 43:0.00 44:0.00 45:1.00 46:0.00 47:0.00 48:0.00 49:1.00 50:0.00 51:0.00 52:0.00 53:1.00 54:0.00 55:0.00 56:0.00 57:1.00 58:0.00 59:0.00 60:0.00 61:0.00 62:0.00 63:0.00 64:1.00 65:0.00 66:1.00 67:0.00 68:0.00 69:0.00 70:0.00 71:1.00 72:0.00 73:0.00 74:0.00 75:1.00 76:0.00 77:1.00 78:0.00 79:0.00 80:0.00 81:0.00 82:0.00 83:1.00 84:0.00 
0.748 1:1.00 2:0.00 3:0.00 4:0.00 5:0.00 6:1.00 7:0.00 8:0.00 9:0.00 10:0.00 11:0.00 12:1.00 13:0.00 14:1.00 15:0.00 16:0.00 17:0.00 18:0.00 19:0.00 20:1.00 21:1.00 22:0.00 23:0.00 24:0.00 25:1.00 26:0.00 27:0.00 28:0.00 29:0.00 30:1.00 31:0.00 32:0.00 33:0.00 34:0.00 35:0.00 36:1.00 37:0.00 38:0.00 39:0.00 40:1.00 41:0.00 42:0.00 43:0.00 44:1.00 45:0.00 46:1.00 47:0.00 48:0.00 49:0.00 50:1.00 51:0.00 52:0.00 53:1.00 54:0.00 55:0.00 56:0.00 57:0.00 58:0.00 59:0.00 60:1.00 61:1.00 62:0.00 63:0.00 64:0.00 65:0.00 66:1.00 67:0.00 68:0.00 69:0.00 70:0.00 71:0.00 72:1.00 73:0.00 74:1.00 75:0.00 76:0.00 77:0.00 78:1.00 79:0.00 80:0.00 81:0.00 82:0.00 83:1.00 84:0.00 
0.515 1:1.00 2:0.00 3:0.00 4:0.00 5:0.00 6:1.00 7:0.00 8:0.00 9:0.00 10:0.00 11:0.00 12:1.00 13:0.00 14:1.00 15:0.00 16:0.00 17:0.00 18:0.00 19:0.00 20:1.00 21:0.00 22:0.00 23:1.00 24:0.00 25:0.00 26:1.00 27:0.00 28:0.00 29:0.00 30:0.00 31:0.00 32:1.00 33:0.00 34:0.00 35:1.00 36:0.00 37:0.00 38:1.00 39:0.00 40:0.00 41:0.00 42:0.00 43:0.00 44:1.00 45:0.00 46:0.00 47:1.00 48:0.00 49:0.00 50:0.00 51:1.00 52:0.00 53:0.00 54:0.00 55:1.00 56:0.00 57:0.00 58:1.00 59:0.00 60:0.00 61:0.00 62:1.00 63:0.00 64:0.00 65:0.00 66:1.00 67:0.00 68:0.00 69:0.00 70:0.00 71:1.00 72:0.00 73:0.00 74:0.00 75:1.00 76:0.00 77:0.00 78:1.00 79:0.00 80:0.00 81:0.00 82:0.00 83:1.00 84:0.00 
0.78 1:1.00 2:0.00 3:0.00 4:0.00 5:0.00 6:1.00 7:0.00 8:0.00 9:0.00 10:0.00 11:0.00 12:1.00 13:0.00 14:1.00 15:0.00 16:0.00 17:0.00 18:0.00 19:0.00 20:1.00 21:0.00 22:0.00 23:0.00 24:1.00 25:0.00 26:0.00 27:0.00 28:1.00 29:0.00 30:0.00 31:0.00 32:1.00 33:0.00 34:1.00 35:0.00 36:0.00 37:0.00 38:0.00 39:0.00 40:1.00 41:0.00 42:1.00 43:0.00 44:0.00 45:1.00 46:0.00 47:0.00 48:0.00 49:0.00 50:0.00 51:0.00 52:1.00 53:1.00 54:0.00 55:0.00 56:0.00 57:0.00 58:0.00 59:0.00 60:1.00 61:0.00 62:0.00 63:0.00 64:1.00 65:0.00 66:1.00 67:0.00 68:0.00 69:0.00 70:0.00 71:0.00 72:1.00 73:0.00 74:1.00 75:0.00 76:0.00 77:0.00 78:0.00 79:1.00 80:0.00 81:0.00 82:0.00 83:0.00 84:1.00 
0.423 1:1.00 2:0.00 3:0.00 4:0.00 5:0.00 6:1.00 7:0.00 8:0.00 9:0.00 10:0.00 11:0.00 12:1.00 13:0.00 14:0.00 15:1.00 16:0.00 17:1.00 18:0.00 19:0.00 20:0.00 21:1.00 22:0.00 23:0.00 24:0.00 25:0.00 26:0.00 27:1.00 28:0.00 29:0.00 30:0.00 31:0.00 32:1.00 33:0.00 34:1.00 35:0.00 36:0.00 37:0.00 38:0.00 39:0.00 40:1.00 41:0.00 42:0.00 43:0.00 44:1.00 45:0.00 46:1.00 47:0.00 48:0.00 49:0.00 50:0.00 51:0.00 52:1.00 53:0.00 54:0.00 55:1.00 56:0.00 57:1.00 58:0.00 59:0.00 60:0.00 61:1.00 62:0.00 63:0.00 64:0.00 65:0.00 66:0.00 67:0.00 68:1.00 69:0.00 70:0.00 71:1.00 72:0.00 73:1.00 74:0.00 75:0.00 76:0.00 77:0.00 78:0.00 79:0.00 80:1.00 81:0.00 82:1.00 83:0.00 84:0.00 
0.565 1:1.00 2:0.00 3:0.00 4:0.00 5:0.00 6:1.00 7:0.00 8:0.00 9:0.00 10:0.00 11:0.00 12:1.00 13:0.00 14:0.00 15:1.00 16:0.00 17:1.00 18:0.00 19:0.00 20:0.00 21:1.00 22:0.00 23:0.00 24:0.00 25:0.00 26:0.00 27:1.00 28:0.00 29:0.00 30:0.00 31:0.00 32:1.00 33:0.00 34:0.00 35:1.00 36:0.00 37:0.00 38:1.00 39:0.00 40:0.00 41:0.00 42:0.00 43:1.00 44:0.00 45:0.00 46:0.00 47:1.00 48:0.00 49:0.00 50:0.00 51:0.00 52:1.00 53:0.00 54:1.00 55:0.00 56:0.00 57:1.00 58:0.00 59:0.00 60:0.00 61:0.00 62:1.00 63:0.00 64:0.00 65:0.00 66:0.00 67:0.00 68:1.00 69:0.00 70:0.00 71:0.00 72:1.00 73:0.00 74:1.00 75:0.00 76:0.00 77:0.00 78:0.00 79:0.00 80:1.00 81:0.00 82:1.00 83:0.00 84:0.00 
0.76 1:1.00 2:0.00 3:0.00 4:0.00 5:0.00 6:1.00 7:0.00 8:0.00 9:0.00 10:0.00 11:0.00 12:1.00 13:0.00 14:0.00 15:1.00 16:0.00 17:1.00 18:0.00 19:0.00 20:0.00 21:0.00 22:0.00 23:0.00 24:1.00 25:0.00 26:0.00 27:0.00 28:1.00 29:0.00 30:0.00 31:0.00 32:1.00 33:0.00 34:0.00 35:1.00 36:0.00 37:0.00 38:1.00 39:0.00 40:0.00 41:0.00 42:0.00 43:0.00 44:1.00 45:1.00 46:0.00 47:0.00 48:0.00 49:0.00 50:1.00 51:0.00 52:0.00 53:0.00 54:0.00 55:0.00 56:1.00 57:1.00 58:0.00 59:0.00 60:0.00 61:0.00 62:1.00 63:0.00 64:0.00 65:1.00 66:0.00 67:0.00 68:0.00 69:0.00 70:0.00 71:1.00 72:0.00 73:0.00 74:1.00 75:0.00 76:0.00 77:1.00 78:0.00 79:0.00 80:0.00 81:0.00 82:0.00 83:0.00 84:1.00 
0.371 1:1.00 2:0.00 3:0.00 4:0.00 5:0.00 6:1.00 7:0.00 8:0.00 9:0.00 10:0.00 11:0.00 12:1.00 13:0.00 14:0.00 15:1.00 16:0.00 17:0.00 18:1.00 19:0.00 20:0.00 21:0.00 22:1.00 23:0.00 24:0.00 25:1.00 26:0.00 27:0.00 28:0.00 29:0.00 30:0.00 31:1.00 32:0.00 33:0.00 34:1.00 35:0.00 36:0.00 37:0.00 38:1.00 39:0.00 40:0.00 41:1.00 42:0.00 43:0.00 44:0.00 45:0.00 46:0.00 47:0.00 48:1.00 49:0.00 50:0.00 51:1.00 52:0.00 53:0.00 54:0.00 55:1.00 56:0.00 57:1.00 58:0.00 59:0.00 60:0.00 61:0.00 62:1.00 63:0.00 64:0.00 65:0.00 66:1.00 67:0.00 68:0.00 69:0.00 70:1.00 71:0.00 72:0.00 73:1.00 74:0.00 75:0.00 76:0.00 77:0.00 78:0.00 79:1.00 80:0.00 81:0.00 82:1.00 83:0.00 84:0.00 
0.506 1:1.00 2:0.00 3:0.00 4:0.00 5:0.00 6:1.00 7:0.00 8:0.00 9:0.00 10:0.00 11:0.00 12:1.00 13:0.00 14:0.00 15:1.00 16:0.00 17:0.00 18:0.00 19:1.00 20:0.00 21:1.00 22:0.00 23:0.00 24:0.00 25:1.00 26:0.00 27:0.00 28:0.00 29:0.00 30:0.00 31:1.00 32:0.00 33:0.00 34:0.00 35:0.00 36:1.00 37:0.00 38:1.00 39:0.00 40:0.00 41:0.00 42:0.00 43:0.00 44:1.00 45:0.00 46:0.00 47:1.00 48:0.00 49:0.00 50:0.00 51:0.00 52:1.00 53:0.00 54:0.00 55:1.00 56:0.00 57:0.00 58:0.00 59:0.00 60:1.00 61:0.00 62:1.00 63:0.00 64:0.00 65:0.00 66:1.00 67:0.00 68:0.00 69:0.00 70:0.00 71:1.00 72:0.00 73:0.00 74:0.00 75:0.00 76:1.00 77:0.00 78:0.00 79:1.00 80:0.00 81:1.00 82:0.00 83:0.00 84:0.00 
0.679 1:1.00 2:0.00 3:0.00 4:0.00 5:0.00 6:1.00 7:0.00 8:0.00 9:0.00 10:0.00 11:0.00 12:1.00 13:0.00 14:0.00 15:1.00 16:0.00 17:0.00 18:0.00 19:1.00 20:0.00 21:0.00 22:1.00 23:0.00 24:0.00 25:1.00 26:0.00 27:0.00 28:0.00 29:0.00 30:1.00 31:0.00 32:0.00 33:0.00 34:1.00 35:0.00 36:0.00 37:0.00 38:0.00 39:0.00 40:1.00 41:0.00 42:1.00 43:0.00 44:0.00 45:1.00 46:0.00 47:0.00 48:0.00 49:0.00 50:0.00 51:0.00 52:1.00 53:0.00 54:1.00 55:0.00 56:0.00 57:0.00 58:0.00 59:0.00 60:1.00 61:0.00 62:1.00 63:0.00 64:0.00 65:0.00 66:1.00 67:0.00 68:0.00 69:0.00 70:0.00 71:0.00 72:1.00 73:0.00 74:0.00 75:1.00 76:0.00 77:0.00 78:0.00 79:1.00 80:0.00 81:1.00 82:0.00 83:0.00 84:0.00 
0.652 1:1.00 2:0.00 3:0.00 4:0.00 5:0.00 6:1.00 7:0.00 8:0.00 9:0.00 10:0.00 11:0.00 12:1.00 13:0.00 14:0.00 15:1.00 16:0.00 17:0.00 18:0.00 19:1.00 20:0.00 21:0.00 22:1.00 23:0.00 24:0.00 25:1.00 26:0.00 27:0.00 28:0.00 29:0.00 30:0.00 31:0.00 32:1.00 33:1.00 34:0.00 35:0.00 36:0.00 37:1.00 38:0.00 39:0.00 40:0.00 41:0.00 42:0.00 43:0.00 44:1.00 45:0.00 46:0.00 47:1.00 48:0.00 49:0.00 50:1.00 51:0.00 52:0.00 53:0.00 54:1.00 55:0.00 56:0.00 57:0.00 58:0.00 59:1.00 60:0.00 61:1.00 62:0.00 63:0.00 64:0.00 65:0.00 66:1.00 67:0.00 68:0.00 69:1.00 70:0.00 71:0.00 72:0.00 73:0.00 74:0.00 75:1.00 76:0.00 77:0.00 78:1.00 79:0.00 80:0.00 81:0.00 82:0.00 83:0.00 84:1.00 
0.502 1:1.00 2:0.00 3:0.00 4:0.00 5:0.00 6:1.00 7:0.00 8:0.00 9:0.00 10:0.00 11:0.00 12:1.00 13:0.00 14:0.00 15:1.00 16:0.00 17:0.00 18:0.00 19:1.00 20:0.00 21:0.00 22:1.00 23:0.00 24:0.00 25:0.00 26:1.00 27:0.00 28:0.00 29:1.00 30:0.00 31:0.00 32:0.00 33:0.00 34:0.00 35:1.00 36:0.00 37:0.00 38:0.00 39:1.00 40:0.00 41:0.00 42:0.00 43:1.00 44:0.00 45:0.00 46:1.00 47:0.00 48:0.00 49:0.00 50:1.00 51:0.00 52:0.00 53:0.00 54:1.00 55:0.00 56:0.00 57:0.00 58:0.00 59:1.00 60:0.00 61:1.00 62:0.00 63:0.00 64:0.00 65:0.00 66:1.00 67:0.00 68:0.00 69:0.00 70:1.00 71:0.00 72:0.00 73:0.00 74:0.00 75:1.00 76:0.00 77:0.00 78:0.00 79:1.00 80:0.00 81:0.00 82:1.00 83:0.00 84:0.00 
0.59 1:1.00 2:0.00 3:0.00 4:0.00 5:0.00 6:1.00 7:0.00 8:0.00 9:0.00 10:0.00 11:0.00 12:1.00 13:0.00 14:0.00 15:1.00 16:0.00 17:0.00 18:0.00 19:1.00 20:0.00 21:0.00 22:0.00 23:0.00 24:1.00 25:0.00 26:0.00 27:1.00 28:0.00 29:0.00 30:0.00 31:1.00 32:0.00 33:0.00 34:1.00 35:0.00 36:0.00 37:0.00 38:1.00 39:0.00 40:0.00 41:0.00 42:0.00 43:0.00 44:1.00 45:0.00 46:0.00 47:0.00 48:1.00 49:0.00 50:1.00 51:0.00 52:0.00 53:0.00 54:0.00 55:0.00 56:1.00 57:0.00 58:0.00 59:0.00 60:1.00 61:0.00 62:0.00 63:0.00 64:1.00 65:0.00 66:0.00 67:1.00 68:0.00 69:0.00 70:0.00 71:0.00 72:1.00 73:0.00 74:0.00 75:0.00 76:1.00 77:0.00 78:0.00 79:0.00 80:1.00 81:0.00 82:0.00 83:0.00 84:1.00 
0.502 1:1.00 2:0.00 3:0.00 4:0.00 5:0.00 6:1.00 7:0.00 8:0.00 9:0.00 10:0.00 11:0.00 12:1.00 13:0.00 14:0.00 15:1.00 16:0.00 17:0.00 18:0.00 19:0.00 20:1.00 21:0.00 22:0.00 23:0.00 24:1.00 25:0.00 26:1.00 27:0.00 28:0.00 29:0.00 30:1.00 31:0.00 32:0.00 33:1.00 34:0.00 35:0.00 36:0.00 37:0.00 38:0.00 39:1.00 40:0.00 41:0.00 42:1.00 43:0.00 44:0.00 45:0.00 46:0.00 47:0.00 48:1.00 49:0.00 50:0.00 51:1.00 52:0.00 53:0.00 54:1.00 55:0.00 56:0.00 57:0.00 58:0.00 59:0.00 60:1.00 61:0.00 62:1.00 63:0.00 64:0.00 65:0.00 66:1.00 67:0.00 68:0.00 69:1.00 70:0.00 71:0.00 72:0.00 73:0.00 74:0.00 75:0.00 76:1.00 77:0.00 78:0.00 79:1.00 80:0.00 81:0.00 82:0.00 83:1.00 84:0.00 
0.418 1:1.00 2:0.00 3:0.00 4:0.00 5:0.00 6:1.00 7:0.00 8:0.00 9:0.00 10:0.00 11:0.00 12:1.00 13:0.00 14:0.00 15:0.00 16:1.00 17:0.00 18:1.00 19:0.00 20:0.00 21:1.00 22:0.00 23:0.00 24:0.00 25:0.00 26:1.00 27:0.00 28:0.00 29:0.00 30:0.00 31:0.00 32:1.00 33:0.00 34:0.00 35:1.00 36:0.00 37:0.00 38:0.00 39:0.00 40:1.00 41:0.00 42:0.00 43:1.00 44:0.00 45:0.00 46:0.00 47:1.00 48:0.00 49:0.00 50:0.00 51:1.00 52:0.00 53:0.00 54:1.00 55:0.00 56:0.00 57:0.00 58:0.00 59:1.00 60:0.00 61:0.00 62:1.00 63:0.00 64:0.00 65:1.00 66:0.00 67:0.00 68:0.00 69:0.00 70:0.00 71:0.00 72:1.00 73:0.00 74:0.00 75:0.00 76:1.00 77:0.00 78:0.00 79:1.00 80:0.00 81:0.00 82:0.00 83:0.00 84:1.00 
0.275 1:1.00 2:0.00 3:0.00 4:0.00 5:0.00 6:1.00 7:0.00 8:0.00 9:0.00 10:0.00 11:0.00 12:1.00 13:0.00 14:0.00 15:0.00 16:1.00 17:0.00 18:1.00 19:0.00 20:0.00 21:0.00 22:1.00 23:0.00 24:0.00 25:0.00 26:1.00 27:0.00 28:0.00 29:1.00 30:0.00 31:0.00 32:0.00 33:0.00 34:1.00 35:0.00 36:0.00 37:0.00 38:0.00 39:0.00 40:1.00 41:0.00 42:1.00 43:0.00 44:0.00 45:0.00 46:0.00 47:0.00 48:1.00 49:0.00 50:0.00 51:0.00 52:1.00 53:0.00 54:0.00 55:1.00 56:0.00 57:0.00 58:0.00 59:0.00 60:1.00 61:1.00 62:0.00 63:0.00 64:0.00 65:0.00 66:0.00 67:1.00 68:0.00 69:1.00 70:0.00 71:0.00 72:0.00 73:1.00 74:0.00 75:0.00 76:0.00 77:0.00 78:0.00 79:1.00 80:0.00 81:0.00 82:1.00 83:0.00 84:0.00 
0.394 1:1.00 2:0.00 3:0.00 4:0.00 5:0.00 6:1.00 7:0.00 8:0.00 9:0.00 10:0.00 11:0.00 12:1.00 13:0.00 14:0.00 15:0.00 16:1.00 17:0.00 18:1.00 19:0.00 20:0.00 21:0.00 22:1.00 23:0.00 24:0.00 25:0.00 26:1.00 27:0.00 28:0.00 29:1.00 30:0.00 31:0.00 32:0.00 33:0.00 34:0.00 35:0.00 36:1.00 37:0.00 38:1.00 39:0.00 40:0.00 41:0.00 42:0.00 43:1.00 44:0.00 45:0.00 46:0.00 47:1.00 48:0.00 49:0.00 50:0.00 51:0.00 52:1.00 53:1.00 54:0.00 55:0.00 56:0.00 57:0.00 58:0.00 59:1.00 60:0.00 61:1.00 62:0.00 63:0.00 64:0.00 65:0.00 66:0.00 67:1.00 68:0.00 69:1.00 70:0.00 71:0.00 72:0.00 73:0.00 74:0.00 75:0.00 76:1.00 77:0.00 78:1.00 79:0.00 80:0.00 81:1.00 82:0.00 83:0.00 84:0.00 
0.498 1:1.00 2:0.00 3:0.00 4:0.00 5:0.00 6:1.00 7:0.00 8:0.00 9:0.00 10:0.00 11:0.00 12:1.00 13:0.00 14:0.00 15:0.00 16:1.00 17:0.00 18:1.00 19:0.00 20:0.00 21:0.00 22:0.00 23:0.00 24:1.00 25:0.00 26:1.00 27:0.00 28:0.00 29:0.00 30:1.00 31:0.00 32:0.00 33:0.00 34:0.00 35:1.00 36:0.00 37:0.00 38:0.00 39:1.00 40:0.00 41:0.00 42:1.00 43:0.00 44:0.00 45:0.00 46:0.00 47:0.00 48:1.00 49:0.00 50:0.00 51:0.00 52:1.00 53:0.00 54:1.00 55:0.00 56:0.00 57:0.00 58:1.00 59:0.00 60:0.00 61:0.00 62:0.00 63:0.00 64:1.00 65:0.00 66:0.00 67:1.00 68:0.00 69:0.00 70:0.00 71:1.00 72:0.00 73:0.00 74:0.00 75:1.00 76:0.00 77:1.00 78:0.00 79:0.00 80:0.00 81:0.00 82:1.00 83:0.00 84:0.00 
0.664 1:1.00 2:0.00 3:0.00 4:0.00 5:0.00 6:1.00 7:0.00 8:0.00 9:0.00 10:0.00 11:0.00 12:1.00 13:0.00 14:0.00 15:0.00 16:1.00 17:0.00 18:1.00 19:0.00 20:0.00 21:0.00 22:0.00 23:0.00 24:1.00 25:0.00 26:0.00 27:1.00 28:0.00 29:0.00 30:1.00 31:0.00 32:0.00 33:1.00 34:0.00 35:0.00 36:0.00 37:0.00 38:0.00 39:0.00 40:1.00 41:0.00 42:0.00 43:0.00 44:1.00 45:0.00 46:0.00 47:0.00 48:1.00 49:0.00 50:1.00 51:0.00 52:0.00 53:0.00 54:1.00 55:0.00 56:0.00 57:0.00 58:1.00 59:0.00 60:0.00 61:0.00 62:0.00 63:0.00 64:1.00 65:0.00 66:1.00 67:0.00 68:0.00 69:1.00 70:0.00 71:0.00 72:0.00 73:0.00 74:0.00 75:1.00 76:0.00 77:0.00 78:0.00 79:0.00 80:1.00 81:0.00 82:0.00 83:0.00 84:1.00 
0.543 1:1.00 2:0.00 3:0.00 4:0.00 5:0.00 6:1.00 7:0.00 8:0.00 9:0.00 10:0.00 11:0.00 12:1.00 13:0.00 14:0.00 15:0.00 16:1.00 17:0.00 18:0.00 19:1.00 20:0.00 21:0.00 22:1.00 23:0.00 24:0.00 25:1.00 26:0.00 27:0.00 28:0.00 29:0.00 30:1.00 31:0.00 32:0.00 33:0.00 34:0.00 35:1.00 36:0.00 37:1.00 38:0.00 39:0.00 40:0.00 41:0.00 42:0.00 43:1.00 44:0.00 45:0.00 46:0.00 47:1.00 48:0.00 49:0.00 50:1.00 51:0.00 52:0.00 53:0.00 54:1.00 55:0.00 56:0.00 57:1.00 58:0.00 59:0.00 60:0.00 61:0.00 62:1.00 63:0.00 64:0.00 65:0.00 66:1.00 67:0.00 68:0.00 69:1.00 70:0.00 71:0.00 72:0.00 73:0.00 74:0.00 75:1.00 76:0.00 77:0.00 78:0.00 79:1.00 80:0.00 81:0.00 82:1.00 83:0.00 84:0.00 
0.717 1:1.00 2:0.00 3:0.00 4:0.00 5:0.00 6:1.00 7:0.00 8:0.00 9:0.00 10:0.00 11:0.00 12:1.00 13:0.00 14:0.00 15:0.00 16:1.00 17:0.00 18:0.00 19:1.00 20:0.00 21:0.00 22:0.00 23:1.00 24:0.00 25:0.00 26:0.00 27:0.00 28:1.00 29:0.00 30:1.00 31:0.00 32:0.00 33:0.00 34:0.00 35:1.00 36:0.00 37:0.00 38:0.00 39:1.00 40:0.00 41:0.00 42:0.00 43:0.00 44:1.00 45:0.00 46:0.00 47:0.00 48:1.00 49:0.00 50:0.00 51:0.00 52:1.00 53:0.00 54:0.00 55:0.00 56:1.00 57:0.00 58:0.00 59:1.00 60:0.00 61:0.00 62:0.00 63:1.00 64:0.00 65:0.00 66:0.00 67:0.00 68:1.00 69:0.00 70:0.00 71:0.00 72:1.00 73:0.00 74:0.00 75:1.00 76:0.00 77:0.00 78:1.00 79:0.00 80:0.00 81:0.00 82:0.00 83:0.00 84:1.00 
0.591 1:1.00 2:0.00 3:0.00 4:0.00 5:0.00 6:1.00 7:0.00 8:0.00 9:0.00 10:0.00 11:0.00 12:1.00 13:0.00 14:0.00 15:0.00 16:1.00 17:0.00 18:0.00 19:1.00 20:0.00 21:0.00 22:0.00 23:0.00 24:1.00 25:1.00 26:0.00 27:0.00 28:0.00 29:0.00 30:1.00 31:0.00 32:0.00 33:1.00 34:0.00 35:0.00 36:0.00 37:0.00 38:0.00 39:1.00 40:0.00 41:1.00 42:0.00 43:0.00 44:0.00 45:0.00 46:1.00 47:0.00 48:0.00 49:0.00 50:0.00 51:1.00 52:0.00 53:1.00 54:0.00 55:0.00 56:0.00 57:1.00 58:0.00 59:0.00 60:0.00 61:0.00 62:1.00 63:0.00 64:0.00 65:1.00 66:0.00 67:0.00 68:0.00 69:1.00 70:0.00 71:0.00 72:0.00 73:0.00 74:0.00 75:1.00 76:0.00 77:1.00 78:0.00 79:0.00 80:0.00 81:0.00 82:1.00 83:0.00 84:0.00 
0.777 1:1.00 2:0.00 3:0.00 4:0.00 5:0.00 6:1.00 7:0.00 8:0.00 9:0.00 10:0.00 11:0.00 12:1.00 13:0.00 14:0.00 15:0.00 16:1.00 17:0.00 18:0.00 19:0.00 20:1.00 21:0.00 22:0.00 23:1.00 24:0.00 25:1.00 26:0.00 27:0.00 28:0.00 29:0.00 30:0.00 31:1.00 32:0.00 33:1.00 34:0.00 35:0.00 36:0.00 37:0.00 38:0.00 39:0.00 40:1.00 41:0.00 42:1.00 43:0.00 44:0.00 45:0.00 46:1.00 47:0.00 48:0.00 49:0.00 50:0.00 51:0.00 52:1.00 53:0.00 54:0.00 55:0.00 56:1.00 57:1.00 58:0.00 59:0.00 60:0.00 61:0.00 62:0.00 63:0.00 64:1.00 65:0.00 66:0.00 67:0.00 68:1.00 69:0.00 70:0.00 71:1.00 72:0.00 73:0.00 74:1.00 75:0.00 76:0.00 77:0.00 78:0.00 79:0.00 80:1.00 81:0.00 82:0.00 83:1.00 84:0.00 
0.746 1:1.00 2:0.00 3:0.00 4:0.00 5:0.00 6:1.00 7:0.00 8:0.00 9:0.00 10:0.00 11:0.00 12:1.00 13:0.00 14:0.00 15:0.00 16:1.00 17:0.00 18:0.00 19:0.00 20:1.00 21:0.00 22:0.00 23:0.00 24:1.00 25:0.00 26:1.00 27:0.00 28:0.00 29:0.00 30:0.00 31:0.00 32:1.00 33:0.00 34:0.00 35:0.00 36:1.00 37:0.00 38:0.00 39:0.00 40:1.00 41:0.00 42:0.00 43:0.00 44:1.00 45:1.00 46:0.00 47:0.00 48:0.00 49:1.00 50:0.00 51:0.00 52:0.00 53:1.00 54:0.00 55:0.00 56:0.00 57:0.00 58:0.00 59:0.00 60:1.00 61:0.00 62:0.00 63:0.00 64:1.00 65:0.00 66:1.00 67:0.00 68:0.00 69:0.00 70:0.00 71:0.00 72:1.00 73:0.00 74:1.00 75:0.00 76:0.00 77:0.00 78:1.00 79:0.00 80:0.00 81:1.00 82:0.00 83:0.00 84:0.00 
0.846 1:1.00 2:0.00 3:0.00 4:0.00 5:0.00 6:0.00 7:1.00 8:0.00 9:1.00 10:0.00 11:0.00 12:0.00 13:1.00 14:0.00 15:0.00 16:0.00 17:1.00 18:0.00 19:0.00 20:0.00 21:0.00 22:1.00 23:0.00 24:0.00 25:1.00 26:0.00 27:0.00 28:0.00 29:1.00 30:0.00 31:0.00 32:0.00 33:0.00 34:0.00 35:0.00 36:1.00 37:1.00 38:0.00 39:0.00 40:0.00 41:0.00 42:1.00 43:0.00 44:0.00 45:1.00 46:0.00 47:0.00 48:0.00 49:1.00 50:0.00 51:0.00 52:0.00 53:0.00 54:0.00 55:0.00 56:1.00 57:0.00 58:1.00 59:0.00 60:0.00 61:0.00 62:1.00 63:0.00 64:0.00 65:0.00 66:0.00 67:0.00 68:1.00 69:0.00 70:1.00 71:0.00 72:0.00 73:0.00 74:1.00 75:0.00 76:0.00 77:0.00 78:0.00 79:1.00 80:0.00 81:1.00 82:0.00 83:0.00 84:0.00 
0.75 1:1.00 2:0.00 3:0.00 4:0.00 5:0.00 6:0.00 7:1.00 8:0.00 9:1.00 10:0.00 11:0.00 12:0.00 13:1.00 14:0.00 15:0.00 16:0.00 17:1.00 18:0.00 19:0.00 20:0.00 21:0.00 22:1.00 23:0.00 24:0.00 25:0.00 26:0.00 27:1.00 28:0.00 29:0.00 30:1.00 31:0.00 32:0.00 33:0.00 34:0.00 35:0.00 36:1.00 37:0.00 38:0.00 39:1.00 40:0.00 41:0.00 42:0.00 43:0.00 44:1.00 45:0.00 46:1.00 47:0.00 48:0.00 49:0.00 50:0.00 51:1.00 52:0.00 53:1.00 54:0.00 55:0.00 56:0.00 57:0.00 58:0.00 59:1.00 60:0.00 61:0.00 62:1.00 63:0.00 64:0.00 65:0.00 66:1.00 67:0.00 68:0.00 69:0.00 70:0.00 71:1.00 72:0.00 73:0.00 74:0.00 75:1.00 76:0.00 77:0.00 78:0.00 79:1.00 80:0.00 81:0.00 82:0.00 83:0.00 84:1.00 
0.754 1:1.00 2:0.00 3:0.00 4:0.00 5:0.00 6:0.00 7:1.00 8:0.00 9:1.00 10:0.00 11:0.00 12:0.00 13:1.00 14:0.00 15:0.00 16:0.00 17:1.00 18:0.00 19:0.00 20:0.00 21:0.00 22:0.00 23:0.00 24:1.00 25:0.00 26:0.00 27:1.00 28:0.00 29:0.00 30:1.00 31:0.00 32:0.00 33:1.00 34:0.00 35:0.00 36:0.00 37:0.00 38:1.00 39:0.00 40:0.00 41:1.00 42:0.00 43:0.00 44:0.00 45:0.00 46:1.00 47:0.00 48:0.00 49:1.00 50:0.00 51:0.00 52:0.00 53:0.00 54:0.00 55:0.00 56:1.00 57:0.00 58:1.00 59:0.00 60:0.00 61:1.00 62:0.00 63:0.00 64:0.00 65:0.00 66:1.00 67:0.00 68:0.00 69:0.00 70:1.00 71:0.00 72:0.00 73:1.00 74:0.00 75:0.00 76:0.00 77:0.00 78:0.00 79:0.00 80:1.00 81:0.00 82:0.00 83:0.00 84:1.00 
0.594 1:1.00 2:0.00 3:0.00 4:0.00 5:0.00 6:0.00 7:1.00 8:0.00 9:1.00 10:0.00 11:0.00 12:0.00 13:1.00 14:0.00 15:0.00 16:0.00 17:0.00 18:1.00 19:0.00 20:0.00 21:0.00 22:0.00 23:0.00 24:1.00 25:0.00 26:0.00 27:1.00 28:0.00 29:0.00 30:0.00 31:1.00 32:0.00 33:0.00 34:0.00 35:1.00 36:0.00 37:0.00 38:0.00 39:0.00 40:1.00 41:0.00 42:0.00 43:1.00 44:0.00 45:1.00 46:0.00 47:0.00 48:0.00 49:0.00 50:0.00 51:0.00 52:1.00 53:0.00 54:0.00 55:1.00 56:0.00 57:1.00 58:0.00 59:0.00 60:0.00 61:0.00 62:0.00 63:0.00 64:1.00 65:0.00 66:0.00 67:1.00 68:0.00 69:0.00 70:0.00 71:1.00 72:0.00 73:0.00 74:0.00 75:1.00 76:0.00 77:0.00 78:0.00 79:1.00 80:0.00 81:0.00 82:0.00 83:0.00 84:1.00 
0.714 1:1.00 2:0.00 3:0.00 4:0.00 5:0.00 6:0.00 7:1.00 8:0.00 9:1.00 10:0.00 11:0.00 12:0.00 13:1.00 14:0.00 15:0.00 16:0.00 17:0.00 18:0.00 19:1.00 20:0.00 21:1.00 22:0.00 23:0.00 24:0.00 25:0.00 26:0.00 27:1.00 28:0.00 29:1.00 30:0.00 31:0.00 32:0.00 33:0.00 34:0.00 35:0.00 36:1.00 37:1.00 38:0.00 39:0.00 40:0.00 41:0.00 42:1.00 43:0.00 44:0.00 45:0.00 46:0.00 47:0.00 48:1.00 49:0.00 50:0.00 51:1.00 52:0.00 53:0.00 54:1.00 55:0.00 56:0.00 57:1.00 58:0.00 59:0.00 60:0.00 61:0.00 62:0.00 63:1.00 64:0.00 65:0.00 66:0.00 67:1.00 68:0.00 69:0.00 70:1.00 71:0.00 72:0.00 73:0.00 74:1.00 75:0.00 76:0.00 77:1.00 78:0.00 79:0.00 80:0.00 81:0.00 82:0.00 83:0.00 84:1.00 
0.499 1:1.00 2:0.00 3:0.00 4:0.00 5:0.00 6:0.00 7:1.00 8:0.00 9:1.00 10:0.00 11:0.00 12:0.00 13:1.00 14:0.00 15:0.00 16:0.00 17:0.00 18:0.00 19:0.00 20:1.00 21:1.00 22:0.00 23:0.00 24:0.00 25:0.00 26:1.00 27:0.00 28:0.00 29:1.00 30:0.00 31:0.00 32:0.00 33:0.00 34:1.00 35:0.00 36:0.00 37:0.00 38:1.00 39:0.00 40:0.00 41:0.00 42:0.00 43:1.00 44:0.00 45:0.00 46:1.00 47:0.00 48:0.00 49:0.00 50:1.00 51:0.00 52:0.00 53:0.00 54:0.00 55:0.00 56:1.00 57:0.00 58:0.00 59:0.00 60:1.00 61:0.00 62:0.00 63:1.00 64:0.00 65:1.00 66:0.00 67:0.00 68:0.00 69:0.00 70:0.00 71:0.00 72:1.00 73:1.00 74:0.00 75:0.00 76:0.00 77:0.00 78:0.00 79:0.00 80:1.00 81:0.00 82:0.00 83:1.00 84:0.00 
0.637 1:1.00 2:0.00 3:0.00 4:0.00 5:0.00 6:0.00 7:1.00 8:0.00 9:1.00 10:0.00 11:0.00 12:0.00 13:1.00 14:0.00 15:0.00 16:0.00 17:0.00 18:0.00 19:0.00 20:1.00 21:0.00 22:1.00 23:0.00 24:0.00 25:0.00 26:1.00 27:0.00 28:0.00 29:0.00 30:0.00 31:0.00 32:1.00 33:0.00 34:0.00 35:0.00 36:1.00 37:0.00 38:0.00 39:1.00 40:0.00 41:0.00 42:1.00 43:0.00 44:0.00 45:1.00 46:0.00 47:0.00 48:0.00 49:0.00 50:0.00 51:0.00 52:1.00 53:0.00 54:1.00 55:0.00 56:0.00 57:0.00 58:0.00 59:0.00 60:1.00 61:0.00 62:0.00 63:1.00 64:0.00 65:1.00 66:0.00 67:0.00 68:0.00 69:0.00 70:0.00 71:0.00 72:1.00 73:0.00 74:0.00 75:0.00 76:1.00 77:0.00 78:0.00 79:0.00 80:1.00 81:0.00 82:0.00 83:0.00 84:1.00 
0.736 1:1.00 2:0.00 3:0.00 4:0.00 5:0.00 6:0.00 7:1.00 8:0.00 9:1.00 10:0.00 11:0.00 12:0.00 13:0.00 14:1.00 15:0.00 16:0.00 17:1.00 18:0.00 19:0.00 20:0.00 21:1.00 22:0.00 23:0.00 24:0.00 25:1.00 26:0.00 27:0.00 28:0.00 29:0.00 30:1.00 31:0.00 32:0.00 33:0.00 34:0.00 35:0.00 36:1.00 37:0.00 38:0.00 39:1.00 40:0.00 41:1.00 42:0.00 43:0.00 44:0.00 45:0.00 46:0.00 47:0.00 48:1.00 49:0.00 50:0.00 51:0.00 52:1.00 53:0.00 54:0.00 55:1.00 56:0.00 57:0.00 58:0.00 59:1.00 60:0.00 61:1.00 62:0.00 63:0.00 64:0.00 65:0.00 66:1.00 67:0.00 68:0.00 69:0.00 70:0.00 71:0.00 72:1.00 73:0.00 74:0.00 75:1.00 76:0.00 77:1.00 78:0.00 79:0.00 80:0.00 81:0.00 82:0.00 83:1.00 84:0.00 
0.708 1:1.00 2:0.00 3:0.00 4:0.00 5:0.00 6:0.00 7:1.00 8:0.00 9:1.00 10:0.00 11:0.00 12:0.00 13:0.00 14:1.00 15:0.00 16:0.00 17:1.00 18:0.00 19:0.00 20:0.00 21:0.00 22:1.00 23:0.00 24:0.00 25:1.00 26:0.00 27:0.00 28:0.00 29:0.00 30:1.00 31:0.00 32:0.00 33:1.00 34:0.00 35:0.00 36:0.00 37:0.00 38:0.00 39:1.00 40:0.00 41:0.00 42:0.00 43:0.00 44:1.00 45:0.00 46:0.00 47:0.00 48:1.00 49:0.00 50:1.00 51:0.00 52:0.00 53:0.00 54:1.00 55:0.00 56:0.00 57:0.00 58:0.00 59:0.00 60:1.00 61:0.00 62:0.00 63:1.00 64:0.00 65:1.00 66:0.00 67:0.00 68:0.00 69:0.00 70:1.00 71:0.00 72:0.00 73:0.00 74:0.00 75:1.00 76:0.00 77:0.00 78:1.00 79:0.00 80:0.00 81:0.00 82:0.00 83:0.00 84:1.00 
0.715 1:1.00 2:0.00 3:0.00 4:0.00 5:0.00 6:0.00 7:1.00 8:0.00 9:1.00 10:0.00 11:0.00 12:0.00 13:0.00 14:1.00 15:0.00 16:0.00 17:1.00 18:0.00 19:0.00 20:0.00 21:0.00 22:0.00 23:1.00 24:0.00 25:1.00 26:0.00 27:0.00 28:0.00 29:0.00 30:0.00 31:0.00 32:1.00 33:0.00 34:0.00 35:1.00 36:0.00 37:1.00 38:0.00 39:0.00 40:0.00 41:0.00 42:1.00 43:0.00 44:0.00 45:0.00 46:0.00 47:0.00 48:1.00 49:0.00 50:1.00 51:0.00 52:0.00 53:0.00 54:1.00 55:0.00 56:0.00 57:0.00 58:1.00 59:0.00 60:0.00 61:0.00 62:0.00 63:0.00 64:1.00 65:0.00 66:0.00 67:1.00 68:0.00 69:1.00 70:0.00 71:0.00 72:0.00 73:0.00 74:1.00 75:0.00 76:0.00 77:0.00 78:0.00 79:0.00 80:1.00 81:0.00 82:0.00 83:1.00 84:0.00 
0.497 1:1.00 2:0.00 3:0.00 4:0.00 5:0.00 6:0.00 7:1.00 8:0.00 9:1.00 10:0.00 11:0.00 12:0.00 13:0.00 14:1.00 15:0.00 16:0.00 17:1.00 18:0.00 19:0.00 20:0.00 21:0.00 22:0.00 23:0.00 24:1.00 25:0.00 26:1.00 27:0.00 28:0.00 29:1.00 30:0.00 31:0.00 32:0.00 33:0.00 34:0.00 35:0.00 36:1.00 37:0.00 38:0.00 39:0.00 40:1.00 41:1.00 42:0.00 43:0.00 44:0.00 45:0.00 46:0.00 47:1.00 48:0.00 49:0.00 50:0.00 51:1.00 52:0.00 53:0.00 54:1.00 55:0.00 56:0.00 57:0.00 58:0.00 59:1.00 60:0.00 61:0.00 62:1.00 63:0.00 64:0.00 65:0.00 66:1.00 67:0.00 68:0.00 69:0.00 70:0.00 71:1.00 72:0.00 73:1.00 74:0.00 75:0.00 76:0.00 77:1.00 78:0.00 79:0.00 80:0.00 81:0.00 82:0.00 83:1.00 84:0.00 
0.543 1:1.00 2:0.00 3:0.00 4:0.00 5:0.00 6:0.00 7:1.00 8:0.00 9:1.00 10:0.00 11:0.00 12:0.00 13:0.00 14:1.00 15:0.00 16:0.00 17:0.00 18:1.00 19:0.00 20:0.00 21:1.00 22:0.00 23:0.00 24:0.00 25:1.00 26:0.00 27:0.00 28:0.00 29:1.00 30:0.00 31:0.00 32:0.00 33:1.00 34:0.00 35:0.00 36:0.00 37:0.00 38:0.00 39:0.00 40:1.00 41:0.00 42:0.00 43:0.00 44:1.00 45:1.00 46:0.00 47:0.00 48:0.00 49:1.00 50:0.00 51:0.00 52:0.00 53:1.00 54:0.00 55:0.00 56:0.00 57:0.00 58:0.00 59:0.00 60:1.00 61:1.00 62:0.00 63:0.00 64:0.00 65:1.00 66:0.00 67:0.00 68:0.00 69:0.00 70:0.00 71:1.00 72:0.00 73:1.00 74:0.00 75:0.00 76:0.00 77:1.00 78:0.00 79:0.00 80:0.00 81:1.00 82:0.00 83:0.00 84:0.00 
0.485 1:1.00 2:0.00 3:0.00 4:0.00 5:0.00 6:0.00 7:1.00 8:0.00 9:1.00 10:0.00 11:0.00 12:0.00 13:0.00 14:1.00 15:0.00 16:0.00 17:0.00 18:1.00 19:0.00 20:0.00 21:1.00 22:0.00 23:0.00 24:0.00 25:0.00 26:0.00 27:0.00 28:1.00 29:1.00 30:0.00 31:0.00 32:0.00 33:0.00 34:0.00 35:1.00 36:0.00 37:0.00 38:1.00 39:0.00 40:0.00 41:1.00 42:0.00 43:0.00 44:0.00 45:0.00 46:0.00 47:1.00 48:0.00 49:1.00 50:0.00 51:0.00 52:0.00 53:1.00 54:0.00 55:0.00 56:0.00 57:1.00 58:0.00 59:0.00 60:0.00 61:0.00 62:1.00 63:0.00 64:0.00 65:0.00 66:0.00 67:1.00 68:0.00 69:0.00 70:0.00 71:0.00 72:1.00 73:1.00 74:0.00 75:0.00 76:0.00 77:0.00 78:0.00 79:1.00 80:0.00 81:0.00 82:0.00 83:0.00 84:1.00 
0.561 1:1.00 2:0.00 3:0.00 4:0.00 5:0.00 6:0.00 7:1.00 8:0.00 9:1.00 10:0.00 11:0.00 12:0.00 13:0.00 14:1.00 15:0.00 16:0.00 17:0.00 18:1.00 19:0.00 20:0.00 21:0.00 22:0.00 23:0.00 24:1.00 25:0.00 26:1.00 27:0.00 28:0.00 29:0.00 30:1.00 31:0.00 32:0.00 33:1.00 34:0.00 35:0.00 36:0.00 37:0.00 38:0.00 39:0.00 40:1.00 41:1.00 42:0.00 43:0.00 44:0.00 45:0.00 46:0.00 47:1.00 48:0.00 49:0.00 50:0.00 51:1.00 52:0.00 53:0.00 54:0.00 55:1.00 56:0.00 57:1.00 58:0.00 59:0.00 60:0.00 61:0.00 62:0.00 63:0.00 64:1.00 65:0.00 66:1.00 67:0.00 68:0.00 69:0.00 70:0.00 71:0.00 72:1.00 73:0.00 74:1.00 75:0.00 76:0.00 77:0.00 78:0.00 79:0.00 80:1.00 81:0.00 82:0.00 83:0.00 84:1.00 
0.406 1:1.00 2:0.00 3:0.00 4:0.00 5:0.00 6:0.00 7:1.00 8:0.00 9:1.00 10:0.00 11:0.00 12:0.00 13:0.00 14:1.00 15:0.00 16:0.00 17:0.00 18:0.00 19:1.00 20:0.00 21:0.00 22:1.00 23:0.00 24:0.00 25:0.00 26:1.00 27:0.00 28:0.00 29:0.00 30:0.00 31:0.00 32:1.00 33:0.00 34:1.00 35:0.00 36:0.00 37:1.00 38:0.00 39:0.00 40:0.00 41:1.00 42:0.00 43:0.00 44:0.00 45:0.00 46:0.00 47:1.00 48:0.00 49:0.00 50:0.00 51:1.00 52:0.00 53:0.00 54:0.00 55:1.00 56:0.00 57:1.00 58:0.00 59:0.00 60:0.00 61:0.00 62:0.00 63:1.00 64:0.00 65:0.00 66:0.00 67:1.00 68:0.00 69:0.00 70:1.00 71:0.00 72:0.00 73:1.00 74:0.00 75:0.00 76:0.00 77:1.00 78:0.00 79:0.00 80:0.00 81:0.00 82:0.00 83:0.00 84:1.00 
0.603 1:1.00 2:0.00 3:0.00 4:0.00 5:0.00 6:0.00 7:1.00 8:0.00 9:1.00 10:0.00 11:0.00 12:0.00 13:0.00 14:1.00 15:0.00 16:0.00 17:0.00 18:0.00 19:0.00 20:1.00 21:0.00 22:1.00 23:0.00 24:0.00 25:0.00 26:0.00 27:0.00 28:1.00 29:0.00 30:1.00 31:0.00 32:0.00 33:0.00 34:0.00 35:0.00 36:1.00 37:0.00 38:1.00 39:0.00 40:0.00 41:0.00 42:1.00 43:0.00 44:0.00 45:1.00 46:0.00 47:0.00 48:0.00 49:0.00 50:1.00 51:0.00 52:0.00 53:0.00 54:0.00 55:0.00 56:1.00 57:0.00 58:1.00 59:0.00 60:0.00 61:0.00 62:0.00 63:0.00 64:1.00 65:0.00 66:0.00 67:0.00 68:1.00 69:0.00 70:1.00 71:0.00 72:0.00 73:1.00 74:0.00 75:0.00 76:0.00 77:1.00 78:0.00 79:0.00 80:0.00 81:0.00 82:0.00 83:0.00 84:1.00 
0.686 1:1.00 2:0.00 3:0.00 4:0.00 5:0.00 6:0.00 7:1.00 8:0.00 9:1.00 10:0.00 11:0.00 12:0.00 13:0.00 14:0.00 15:1.00 16:0.00 17:1.00 18:0.00 19:0.00 20:0.00 21:1.00 22:0.00 23:0.00 24:0.00 25:0.00 26:0.00 27:1.00 28:0.00 29:0.00 30:0.00 31:1.00 32:0.00 33:1.00 34:0.00 35:0.00 36:0.00 37:1.00 38:0.00 39:0.00 40:0.00 41:0.00 42:0.00 43:1.00 44:0.00 45:0.00 46:0.00 47:1.00 48:0.00 49:1.00 50:0.00 51:0.00 52:0.00 53:0.00 54:0.00 55:1.00 56:0.00 57:0.00 58:0.00 59:0.00 60:1.00 61:0.00 62:1.00 63:0.00 64:0.00 65:0.00 66:1.00 67:0.00 68:0.00 69:0.00 70:0.00 71:0.00 72:1.00 73:0.00 74:1.00 75:0.00 76:0.00 77:0.00 78:0.00 79:0.00 80:1.00 81:0.00 82:0.00 83:1.00 84:0.00 
0.411 1:1.00 2:0.00 3:0.00 4:0.00 5:0.00 6:0.00 7:1.00 8:0.00 9:1.00 10:0.00 11:0.00 12:0.00 13:0.00 14:0.00 15:1.00 16:0.00 17:0.00 18:0.00 19:1.00 20:0.00 21:1.00 22:0.00 23:0.00 24:0.00 25:0.00 26:1.00 27:0.00 28:0.00 29:0.00 30:0.00 31:1.00 32:0.00 33:0.00 34:1.00 35:0.00 36:0.00 37:0.00 38:1.00 39:0.00 40:0.00 41:0.00 42:1.00 43:0.00 44:0.00 45:1.00 46:0.00 47:0.00 48:0.00 49:0.00 50:1.00 51:0.00 52:0.00 53:1.00 54:0.00 55:0.00 56:0.00 57:1.00 58:0.00 59:0.00 60:0.00 61:0.00 62:1.00 63:0.00 64:0.00 65:0.00 66:1.00 67:0.00 68:0.00 69:1.00 70:0.00 71:0.00 72:0.00 73:0.00 74:1.00 75:0.00 76:0.00 77:0.00 78:1.00 79:0.00 80:0.00 81:1.00 82:0.00 83:0.00 84:0.00 
0.68 1:1.00 2:0.00 3:0.00 4:0.00 5:0.00 6:0.00 7:1.00 8:0.00 9:1.00 10:0.00 11:0.00 12:0.00 13:0.00 14:0.00 15:1.00 16:0.00 17:0.00 18:0.00 19:1.00 20:0.00 21:0.00 22:0.00 23:0.00 24:1.00 25:0.00 26:1.00 27:0.00 28:0.00 29:0.00 30:0.00 31:0.00 32:1.00 33:0.00 34:0.00 35:1.00 36:0.00 37:1.00 38:0.00 39:0.00 40:0.00 41:0.00 42:0.00 43:1.00 44:0.00 45:0.00 46:1.00 47:0.00 48:0.00 49:0.00 50:1.00 51:0.00 52:0.00 53:0.00 54:1.00 55:0.00 56:0.00 57:0.00 58:0.00 59:0.00 60:1.00 61:0.00 62:1.00 63:0.00 64:0.00 65:0.00 66:0.00 67:1.00 68:0.00 69:0.00 70:0.00 71:0.00 72:1.00 73:0.00 74:1.00 75:0.00 76:0.00 77:0.00 78:0.00 79:1.00 80:0.00 81:0.00 82:0.00 83:1.00 84:0.00 
0.511 1:1.00 2:0.00 3:0.00 4:0.00 5:0.00 6:0.00 7:1.00 8:0.00 9:1.00 10:0.00 11:0.00 12:0.00 13:0.00 14:0.00 15:1.00 16:0.00 17:0.00 18:0.00 19:0.00 20:1.00 21:1.00 22:0.00 23:0.00 24:0.00 25:0.00 26:0.00 27:1.00 28:0.00 29:1.00 30:0.00 31:0.00 32:0.00 33:0.00 34:0.00 35:0.00 36:1.00 37:0.00 38:0.00 39:1.00 40:0.00 41:0.00 42:0.00 43:1.00 44:0.00 45:1.00 46:0.00 47:0.00 48:0.00 49:0.00 50:0.00 51:1.00 52:0.00 53:0.00 54:0.00 55:1.00 56:0.00 57:0.00 58:0.00 59:0.00 60:1.00 61:0.00 62:1.00 63:0.00 64:0.00 65:1.00 66:0.00 67:0.00 68:0.00 69:0.00 70:1.00 71:0.00 72:0.00 73:1.00 74:0.00 75:0.00 76:0.00 77:0.00 78:0.00 79:1.00 80:0.00 81:0.00 82:0.00 83:1.00 84:0.00 
0.629 1:1.00 2:0.00 3:0.00 4:0.00 5:0.00 6:0.00 7:1.00 8:0.00 9:1.00 10:0.00 11:0.00 12:0.00 13:0.00 14:0.00 15:1.00 16:0.00 17:0.00 18:0.00 19:0.00 20:1.00 21:1.00 22:0.00 23:0.00 24:0.00 25:0.00 26:0.00 27:0.00 28:1.00 29:0.00 30:0.00 31:0.00 32:1.00 33:0.00 34:1.00 35:0.00 36:0.00 37:0.00 38:0.00 39:0.00 40:1.00 41:0.00 42:0.00 43:0.00 44:1.00 45:0.00 46:1.00 47:0.00 48:0.00 49:1.00 50:0.00 51:0.00 52:0.00 53:0.00 54:0.00 55:1.00 56:0.00 57:0.00 58:1.00 59:0.00 60:0.00 61:0.00 62:0.00 63:0.00 64:1.00 65:1.00 66:0.00 67:0.00 68:0.00 69:0.00 70:0.00 71:1.00 72:0.00 73:0.00 74:0.00 75:1.00 76:0.00 77:0.00 78:0.00 79:0.00 80:1.00 81:0.00 82:1.00 83:0.00 84:0.00 
0.589 1:1.00 2:0.00 3:0.00 4:0.00 5:0.00 6:0.00 7:1.00 8:0.00 9:1.00 10:0.00 11:0.00 12:0.00 13:0.00 14:0.00 15:1.00 16:0.00 17:0.00 18:0.00 19:0.00 20:1.00 21:0.00 22:1.00 23:0.00 24:0.00 25:1.00 26:0.00 27:0.00 28:0.00 29:1.00 30:0.00 31:0.00 32:0.00 33:1.00 34:0.00 35:0.00 36:0.00 37:1.00 38:0.00 39:0.00 40:0.00 41:0.00 42:0.00 43:1.00 44:0.00 45:0.00 46:0.00 47:1.00 48:0.00 49:1.00 50:0.00 51:0.00 52:0.00 53:0.00 54:0.00 55:0.00 56:1.00 57:1.00 58:0.00 59:0.00 60:0.00 61:0.00 62:0.00 63:0.00 64:1.00 65:0.00 66:1.00 67:0.00 68:0.00 69:0.00 70:0.00 71:1.00 72:0.00 73:1.00 74:0.00 75:0.00 76:0.00 77:0.00 78:1.00 79:0.00 80:0.00 81:0.00 82:0.00 83:0.00 84:1.00 
0.672 1:1.00 2:0.00 3:0.00 4:0.00 5:0.00 6:0.00 7:1.00 8:0.00 9:1.00 10:0.00 11:0.00 12:0.00 13:0.00 14:0.00 15:0.00 16:1.00 17:0.00 18:1.00 19:0.00 20:0.00 21:0.00 22:1.00 23:0.00 24:0.00 25:0.00 26:0.00 27:1.00 28:0.00 29:0.00 30:0.00 31:0.00 32:1.00 33:0.00 34:0.00 35:1.00 36:0.00 37:0.00 38:1.00 39:0.00 40:0.00 41:1.00 42:0.00 43:0.00 44:0.00 45:1.00 46:0.00 47:0.00 48:0.00 49:0.00 50:0.00 51:0.00 52:1.00 53:0.00 54:1.00 55:0.00 56:0.00 57:0.00 58:0.00 59:0.00 60:1.00 61:0.00 62:1.00 63:0.00 64:0.00 65:0.00 66:0.00 67:0.00 68:1.00 69:0.00 70:0.00 71:1.00 72:0.00 73:0.00 74:0.00 75:1.00 76:0.00 77:0.00 78:1.00 79:0.00 80:0.00 81:1.00 82:0.00 83:0.00 84:0.00 
0.377 1:1.00 2:0.00 3:0.00 4:0.00 5:0.00 6:0.00 7:1.00 8:0.00 9:1.00 10:0.00 11:0.00 12:0.00 13:0.00 14:0.00 15:0.00 16:1.00 17:0.00 18:0.00 19:1.00 20:0.00 21:1.00 22:0.00 23:0.00 24:0.00 25:1.00 26:0.00 27:0.00 28:0.00 29:0.00 30:0.00 31:1.00 32:0.00 33:0.00 34:1.00 35:0.00 36:0.00 37:0.00 38:1.00 39:0.00 40:0.00 41:0.00 42:0.00 43:0.00 44:1.00 45:0.00 46:1.00 47:0.00 48:0.00 49:0.00 50:0.00 51:1.00 52:0.00 53:0.00 54:0.00 55:1.00 56:0.00 57:1.00 58:0.00 59:0.00 60:0.00 61:0.00 62:0.00 63:0.00 64:1.00 65:0.00 66:0.00 67:1.00 68:0.00 69:0.00 70:0.00 71:1.00 72:0.00 73:1.00 74:0.00 75:0.00 76:0.00 77:0.00 78:0.00 79:1.00 80:0.00 81:1.00 82:0.00 83:0.00 84:0.00 
0.46 1:1.00 2:0.00 3:0.00 4:0.00 5:0.00 6:0.00 7:1.00 8:0.00 9:1.00 10:0.00 11:0.00 12:0.00 13:0.00 14:0.00 15:0.00 16:1.00 17:0.00 18:0.00 19:1.00 20:0.00 21:1.00 22:0.00 23:0.00 24:0.00 25:0.00 26:1.00 27:0.00 28:0.00 29:0.00 30:0.00 31:0.00 32:1.00 33:0.00 34:1.00 35:0.00 36:0.00 37:0.00 38:1.00 39:0.00 40:0.00 41:0.00 42:1.00 43:0.00 44:0.00 45:0.00 46:0.00 47:0.00 48:1.00 49:0.00 50:0.00 51:1.00 52:0.00 53:1.00 54:0.00 55:0.00 56:0.00 57:0.00 58:1.00 59:0.00 60:0.00 61:0.00 62:0.00 63:0.00 64:1.00 65:0.00 66:0.00 67:1.00 68:0.00 69:0.00 70:0.00 71:0.00 72:1.00 73:0.00 74:0.00 75:0.00 76:1.00 77:0.00 78:0.00 79:1.00 80:0.00 81:1.00 82:0.00 83:0.00 84:0.00 
0.631 1:1.00 2:0.00 3:0.00 4:0.00 5:0.00 6:0.00 7:1.00 8:0.00 9:1.00 10:0.00 11:0.00 12:0.00 13:0.00 14:0.00 15:0.00 16:1.00 17:0.00 18:0.00 19:1.00 20:0.00 21:0.00 22:1.00 23:0.00 24:0.00 25:1.00 26:0.00 27:0.00 28:0.00 29:1.00 30:0.00 31:0.00 32:0.00 33:1.00 34:0.00 35:0.00 36:0.00 37:0.00 38:1.00 39:0.00 40:0.00 41:1.00 42:0.00 43:0.00 44:0.00 45:0.00 46:0.00 47:0.00 48:1.00 49:0.00 50:1.00 51:0.00 52:0.00 53:0.00 54:0.00 55:0.00 56:1.00 57:0.00 58:0.00 59:1.00 60:0.00 61:0.00 62:0.00 63:1.00 64:0.00 65:0.00 66:0.00 67:1.00 68:0.00 69:0.00 70:0.00 71:0.00 72:1.00 73:0.00 74:1.00 75:0.00 76:0.00 77:0.00 78:0.00 79:0.00 80:1.00 81:0.00 82:1.00 83:0.00 84:0.00 
0.495 1:1.00 2:0.00 3:0.00 4:0.00 5:0.00 6:0.00 7:1.00 8:0.00 9:1.00 10:0.00 11:0.00 12:0.00 13:0.00 14:0.00 15:0.00 16:1.00 17:0.00 18:0.00 19:1.00 20:0.00 21:0.00 22:0.00 23:1.00 24:0.00 25:1.00 26:0.00 27:0.00 28:0.00 29:0.00 30:1.00 31:0.00 32:0.00 33:1.00 34:0.00 35:0.00 36:0.00 37:0.00 38:0.00 39:1.00 40:0.00 41:0.00 42:0.00 43:1.00 44:0.00 45:0.00 46:1.00 47:0.00 48:0.00 49:1.00 50:0.00 51:0.00 52:0.00 53:0.00 54:1.00 55:0.00 56:0.00 57:1.00 58:0.00 59:0.00 60:0.00 61:0.00 62:1.00 63:0.00 64:0.00 65:0.00 66:0.00 67:0.00 68:1.00 69:0.00 70:0.00 71:1.00 72:0.00 73:0.00 74:0.00 75:0.00 76:1.00 77:0.00 78:1.00 79:0.00 80:0.00 81:0.00 82:1.00 83:0.00 84:0.00 
0.674 1:1.00 2:0.00 3:0.00 4:0.00 5:0.00 6:0.00 7:1.00 8:0.00 9:1.00 10:0.00 11:0.00 12:0.00 13:0.00 14:0.00 15:0.00 16:1.00 17:0.00 18:0.00 19:1.00 20:0.00 21:0.00 22:0.00 23:1.00 24:0.00 25:0.00 26:0.00 27:1.00 28:0.00 29:0.00 30:0.00 31:1.00 32:0.00 33:0.00 34:1.00 35:0.00 36:0.00 37:1.00 38:0.00 39:0.00 40:0.00 41:0.00 42:0.00 43:1.00 44:0.00 45:1.00 46:0.00 47:0.00 48:0.00 49:1.00 50:0.00 51:0.00 52:0.00 53:1.00 54:0.00 55:0.00 56:0.00 57:0.00 58:0.00 59:1.00 60:0.00 61:0.00 62:0.00 63:1.00 64:0.00 65:0.00 66:0.00 67:1.00 68:0.00 69:0.00 70:0.00 71:0.00 72:1.00 73:0.00 74:1.00 75:0.00 76:0.00 77:0.00 78:1.00 79:0.00 80:0.00 81:0.00 82:0.00 83:0.00 84:1.00 
0.589 1:1.00 2:0.00 3:0.00 4:0.00 5:0.00 6:0.00 7:1.00 8:0.00 9:1.00 10:0.00 11:0.00 12:0.00 13:0.00 14:0.00 15:0.00 16:1.00 17:0.00 18:0.00 19:0.00 20:1.00 21:1.00 22:0.00 23:0.00 24:0.00 25:0.00 26:0.00 27:0.00 28:1.00 29:0.00 30:1.00 31:0.00 32:0.00 33:1.00 34:0.00 35:0.00 36:0.00 37:1.00 38:0.00 39:0.00 40:0.00 41:0.00 42:0.00 43:1.00 44:0.00 45:0.00 46:1.00 47:0.00 48:0.00 49:1.00 50:0.00 51:0.00 52:0.00 53:0.00 54:0.00 55:0.00 56:1.00 57:0.00 58:1.00 59:0.00 60:0.00 61:0.00 62:0.00 63:0.00 64:1.00 65:0.00 66:1.00 67:0.00 68:0.00 69:0.00 70:0.00 71:0.00 72:1.00 73:0.00 74:0.00 75:0.00 76:1.00 77:0.00 78:1.00 79:0.00 80:0.00 81:0.00 82:1.00 83:0.00 84:0.00 
0.527 1:1.00 2:0.00 3:0.00 4:0.00 5:0.00 6:0.00 7:1.00 8:0.00 9:0.00 10:1.00 11:0.00 12:0.00 13:1.00 14:0.00 15:0.00 16:0.00 17:0.00 18:1.00 19:0.00 20:0.00 21:0.00 22:1.00 23:0.00 24:0.00 25:1.00 26:0.00 27:0.00 28:0.00 29:0.00 30:1.00 31:0.00 32:0.00 33:1.00 34:0.00 35:0.00 36:0.00 37:0.00 38:0.00 39:1.00 40:0.00 41:0.00 42:1.00 43:0.00 44:0.00 45:1.00 46:0.00 47:0.00 48:0.00 49:0.00 50:0.00 51:1.00 52:0.00 53:0.00 54:1.00 55:0.00 56:0.00 57:1.00 58:0.00 59:0.00 60:0.00 61:0.00 62:0.00 63:1.00 64:0.00 65:0.00 66:0.00 67:1.00 68:0.00 69:0.00 70:0.00 71:1.00 72:0.00 73:0.00 74:0.00 75:0.00 76:1.00 77:0.00 78:0.00 79:1.00 80:0.00 81:0.00 82:0.00 83:1.00 84:0.00 
0.632 1:1.00 2:0.00 3:0.00 4:0.00 5:0.00 6:0.00 7:1.00 8:0.00 9:0.00 10:1.00 11:0.00 12:0.00 13:1.00 14:0.00 15:0.00 16:0.00 17:0.00 18:1.00 19:0.00 20:0.00 21:0.00 22:1.00 23:0.00 24:0.00 25:0.00 26:0.00 27:0.00 28:1.00 29:0.00 30:1.00 31:0.00 32:0.00 33:0.00 34:1.00 35:0.00 36:0.00 37:1.00 38:0.00 39:0.00 40:0.00 41:0.00 42:1.00 43:0.00 44:0.00 45:0.00 46:1.00 47:0.00 48:0.00 49:0.00 50:0.00 51:0.00 52:1.00 53:0.00 54:1.00 55:0.00 56:0.00 57:0.00 58:1.00 59:0.00 60:0.00 61:0.00 62:0.00 63:0.00 64:1.00 65:0.00 66:1.00 67:0.00 68:0.00 69:0.00 70:0.00 71:1.00 72:0.00 73:0.00 74:0.00 75:1.00 76:0.00 77:0.00 78:0.00 79:1.00 80:0.00 81:0.00 82:1.00 83:0.00 84:0.00 
0.456 1:1.00 2:0.00 3:0.00 4:0.00 5:0.00 6:0.00 7:1.00 8:0.00 9:0.00 10:1.00 11:0.00 12:0.00 13:1.00 14:0.00 15:0.00 16:0.00 17:0.00 18:1.00 19:0.00 20:0.00 21:0.00 22:1.00 23:0.00 24:0.00 25:0.00 26:0.00 27:0.00 28:1.00 29:0.00 30:0.00 31:0.00 32:1.00 33:0.00 34:0.00 35:0.00 36:1.00 37:0.00 38:0.00 39:0.00 40:1.00 41:0.00 42:0.00 43:1.00 44:0.00 45:0.00 46:0.00 47:1.00 48:0.00 49:0.00 50:0.00 51:0.00 52:1.00 53:0.00 54:0.00 55:1.00 56:0.00 57:0.00 58:0.00 59:1.00 60:0.00 61:0.00 62:1.00 63:0.00 64:0.00 65:1.00 66:0.00 67:0.00 68:0.00 69:1.00 70:0.00 71:0.00 72:0.00 73:0.00 74:0.00 75:0.00 76:1.00 77:0.00 78:0.00 79:0.00 80:1.00 81:0.00 82:0.00 83:0.00 84:1.00 
0.682 1:1.00 2:0.00 3:0.00 4:0.00 5:0.00 6:0.00 7:1.00 8:0.00 9:0.00 10:1.00 11:0.00 12:0.00 13:1.00 14:0.00 15:0.00 16:0.00 17:0.00 18:0.00 19:1.00 20:0.00 21:1.00 22:0.00 23:0.00 24:0.00 25:1.00 26:0.00 27:0.00 28:0.00 29:1.00 30:0.00 31:0.00 32:0.00 33:0.00 34:1.00 35:0.00 36:0.00 37:0.00 38:0.00 39:1.00 40:0.00 41:0.00 42:0.00 43:0.00 44:1.00 45:1.00 46:0.00 47:0.00 48:0.00 49:0.00 50:0.00 51:1.00 52:0.00 53:0.00 54:0.00 55:0.00 56:1.00 57:0.00 58:0.00 59:1.00 60:0.00 61:0.00 62:0.00 63:0.00 64:1.00 65:0.00 66:1.00 67:0.00 68:0.00 69:1.00 70:0.00 71:0.00 72:0.00 73:0.00 74:0.00 75:1.00 76:0.00 77:0.00 78:0.00 79:0.00 80:1.00 81:0.00 82:0.00 83:1.00 84:0.00 
0.416 1:1.00 2:0.00 3:0.00 4:0.00 5:0.00 6:0.00 7:1.00 8:0.00 9:0.00 10:1.00 11:0.00 12:0.00 13:1.00 14:0.00 15:0.00 16:0.00 17:0.00 18:0.00 19:1.00 20:0.00 21:1.00 22:0.00 23:0.00 24:0.00 25:1.00 26:0.00 27:0.00 28:0.00 29:1.00 30:0.00 31:0.00 32:0.00 33:0.00 34:1.00 35:0.00 36:0.00 37:0.00 38:0.00 39:0.00 40:1.00 41:0.00 42:0.00 43:1.00 44:0.00 45:0.00 46:1.00 47:0.00 48:0.00 49:0.00 50:0.00 51:0.00 52:1.00 53:0.00 54:1.00 55:0.00 56:0.00 57:0.00 58:0.00 59:1.00 60:0.00 61:1.00 62:0.00 63:0.00 64:0.00 65:1.00 66:0.00 67:0.00 68:0.00 69:0.00 70:0.00 71:1.00 72:0.00 73:0.00 74:0.00 75:0.00 76:1.00 77:0.00 78:1.00 79:0.00 80:0.00 81:0.00 82:1.00 83:0.00 84:0.00 
0.484 1:1.00 2:0.00 3:0.00 4:0.00 5:0.00 6:0.00 7:1.00 8:0.00 9:0.00 10:1.00 11:0.00 12:0.00 13:1.00 14:0.00 15:0.00 16:0.00 17:0.00 18:0.00 19:1.00 20:0.00 21:1.00 22:0.00 23:0.00 24:0.00 25:1.00 26:0.00 27:0.00 28:0.00 29:0.00 30:0.00 31:0.00 32:1.00 33:0.00 34:0.00 35:1.00 36:0.00 37:0.00 38:0.00 39:1.00 40:0.00 41:0.00 42:0.00 43:0.00 44:1.00 45:0.00 46:1.00 47:0.00 48:0.00 49:0.00 50:1.00 51:0.00 52:0.00 53:0.00 54:0.00 55:0.00 56:1.00 57:0.00 58:0.00 59:1.00 60:0.00 61:1.00 62:0.00 63:0.00 64:0.00 65:0.00 66:1.00 67:0.00 68:0.00 69:1.00 70:0.00 71:0.00 72:0.00 73:0.00 74:0.00 75:0.00 76:1.00 77:0.00 78:1.00 79:0.00 80:0.00 81:1.00 82:0.00 83:0.00 84:0.00 
0.509 1:1.00 2:0.00 3:0.00 4:0.00 5:0.00 6:0.00 7:1.00 8:0.00 9:0.00 10:1.00 11:0.00 12:0.00 13:1.00 14:0.00 15:0.00 16:0.00 17:0.00 18:0.00 19:1.00 20:0.00 21:0.00 22:1.00 23:0.00 24:0.00 25:0.00 26:0.00 27:1.00 28:0.00 29:1.00 30:0.00 31:0.00 32:0.00 33:0.00 34:0.00 35:1.00 36:0.00 37:0.00 38:1.00 39:0.00 40:0.00 41:0.00 42:0.00 43:1.00 44:0.00 45:0.00 46:1.00 47:0.00 48:0.00 49:1.00 50:0.00 51:0.00 52:0.00 53:0.00 54:0.00 55:1.00 56:0.00 57:0.00 58:1.00 59:0.00 60:0.00 61:1.00 62:0.00 63:0.00 64:0.00 65:0.00 66:0.00 67:1.00 68:0.00 69:0.00 70:1.00 71:0.00 72:0.00 73:0.00 74:0.00 75:1.00 76:0.00 77:0.00 78:0.00 79:0.00 80:1.00 81:0.00 82:1.00 83:0.00 84:0.00 
0.439 1:1.00 2:0.00 3:0.00 4:0.00 5:0.00 6:0.00 7:1.00 8:0.00 9:0.00 10:1.00 11:0.00 12:0.00 13:1.00 14:0.00 15:0.00 16:0.00 17:0.00 18:0.00 19:1.00 20:0.00 21:0.00 22:0.00 23:1.00 24:0.00 25:0.00 26:1.00 27:0.00 28:0.00 29:0.00 30:0.00 31:1.00 32:0.00 33:1.00 34:0.00 35:0.00 36:0.00 37:1.00 38:0.00 39:0.00 40:0.00 41:0.00 42:0.00 43:1.00 44:0.00 45:0.00 46:0.00 47:1.00 48:0.00 49:0.00 50:1.00 51:0.00 52:0.00 53:0.00 54:0.00 55:0.00 56:1.00 57:0.00 58:0.00 59:1.00 60:0.00 61:0.00 62:0.00 63:0.00 64:1.00 65:0.00 66:1.00 67:0.00 68:0.00 69:0.00 70:1.00 71:0.00 72:0.00 73:1.00 74:0.00 75:0.00 76:0.00 77:0.00 78:0.00 79:1.00 80:0.00 81:0.00 82:0.00 83:0.00 84:1.00 
0.375 1:1.00 2:0.00 3:0.00 4:0.00 5:0.00 6:0.00 7:1.00 8:0.00 9:0.00 10:1.00 11:0.00 12:0.00 13:1.00 14:0.00 15:0.00 16:0.00 17:0.00 18:0.00 19:1.00 20:0.00 21:0.00 22:0.00 23:1.00 24:0.00 25:0.00 26:0.00 27:1.00 28:0.00 29:0.00 30:1.00 31:0.00 32:0.00 33:0.00 34:0.00 35:1.00 36:0.00 37:0.00 38:0.00 39:0.00 40:1.00 41:0.00 42:0.00 43:1.00 44:0.00 45:1.00 46:0.00 47:0.00 48:0.00 49:0.00 50:0.00 51:1.00 52:0.00 53:0.00 54:0.00 55:1.00 56:0.00 57:1.00 58:0.00 59:0.00 60:0.00 61:1.00 62:0.00 63:0.00 64:0.00 65:0.00 66:1.00 67:0.00 68:0.00 69:0.00 70:0.00 71:0.00 72:1.00 73:0.00 74:0.00 75:0.00 76:1.00 77:0.00 78:1.00 79:0.00 80:0.00 81:1.00 82:0.00 83:0.00 84:0.00 
0.714 1:1.00 2:0.00 3:0.00 4:0.00 5:0.00 6:0.00 7:1.00 8:0.00 9:0.00 10:1.00 11:0.00 12:0.00 13:1.00 14:0.00 15:0.00 16:0.00 17:0.00 18:0.00 19:1.00 20:0.00 21:0.00 22:0.00 23:1.00 24:0.00 25:0.00 26:0.00 27:0.00 28:1.00 29:0.00 30:1.00 31:0.00 32:0.00 33:0.00 34:1.00 35:0.00 36:0.00 37:1.00 38:0.00 39:0.00 40:0.00 41:0.00 42:0.00 43:0.00 44:1.00 45:0.00 46:0.00 47:1.00 48:0.00 49:0.00 50:0.00 51:1.00 52:0.00 53:0.00 54:1.00 55:0.00 56:0.00 57:0.00 58:0.00 59:1.00 60:0.00 61:0.00 62:0.00 63:0.00 64:1.00 65:0.00 66:0.00 67:0.00 68:1.00 69:0.00 70:0.00 71:1.00 72:0.00 73:0.00 74:1.00 75:0.00 76:0.00 77:0.00 78:1.00 79:0.00 80:0.00 81:0.00 82:0.00 83:1.00 84:0.00 
0.412 1:1.00 2:0.00 3:0.00 4:0.00 5:0.00 6:0.00 7:1.00 8:0.00 9:0.00 10:1.00 11:0.00 12:0.00 13:1.00 14:0.00 15:0.00 16:0.00 17:0.00 18:0.00 19:0.00 20:1.00 21:1.00 22:0.00 23:0.00 24:0.00 25:0.00 26:0.00 27:1.00 28:0.00 29:1.00 30:0.00 31:0.00 32:0.00 33:1.00 34:0.00 35:0.00 36:0.00 37:1.00 38:0.00 39:0.00 40:0.00 41:0.00 42:0.00 43:0.00 44:1.00 45:0.00 46:0.00 47:1.00 48:0.00 49:1.00 50:0.00 51:0.00 52:0.00 53:0.00 54:1.00 55:0.00 56:0.00 57:1.00 58:0.00 59:0.00 60:0.00 61:0.00 62:1.00 63:0.00 64:0.00 65:0.00 66:0.00 67:0.00 68:1.00 69:1.00 70:0.00 71:0.00 72:0.00 73:1.00 74:0.00 75:0.00 76:0.00 77:0.00 78:0.00 79:0.00 80:1.00 81:0.00 82:1.00 83:0.00 84:0.00 
0.666 1:1.00 2:0.00 3:0.00 4:0.00 5:0.00 6:0.00 7:1.00 8:0.00 9:0.00 10:1.00 11:0.00 12:0.00 13:1.00 14:0.00 15:0.00 16:0.00 17:0.00 18:0.00 19:0.00 20:1.00 21:0.00 22:1.00 23:0.00 24:0.00 25:1.00 26:0.00 27:0.00 28:0.00 29:1.00 30:0.00 31:0.00 32:0.00 33:0.00 34:1.00 35:0.00 36:0.00 37:1.00 38:0.00 39:0.00 40:0.00 41:0.00 42:0.00 43:0.00 44:1.00 45:0.00 46:0.00 47:0.00 48:1.00 49:1.00 50:0.00 51:0.00 52:0.00 53:0.00 54:0.00 55:1.00 56:0.00 57:0.00 58:1.00 59:0.00 60:0.00 61:1.00 62:0.00 63:0.00 64:0.00 65:0.00 66:0.00 67:1.00 68:0.00 69:0.00 70:0.00 71:1.00 72:0.00 73:0.00 74:0.00 75:0.00 76:1.00 77:0.00 78:0.00 79:1.00 80:0.00 81:1.00 82:0.00 83:0.00 84:0.00 
0.614 1:1.00 2:0.00 3:0.00 4:0.00 5:0.00 6:0.00 7:1.00 8:0.00 9:0.00 10:1.00 11:0.00 12:0.00 13:1.00 14:0.00 15:0.00 16:0.00 17:0.00 18:0.00 19:0.00 20:1.00 21:0.00 22:1.00 23:0.00 24:0.00 25:0.00 26:1.00 27:0.00 28:0.00 29:0.00 30:0.00 31:1.00 32:0.00 33:0.00 34:0.00 35:0.00 36:1.00 37:1.00 38:0.00 39:0.00 40:0.00 41:0.00 42:0.00 43:1.00 44:0.00 45:0.00 46:0.00 47:0.00 48:1.00 49:0.00 50:0.00 51:0.00 52:1.00 53:0.00 54:0.00 55:0.00 56:1.00 57:1.00 58:0.00 59:0.00 60:0.00 61:1.00 62:0.00 63:0.00 64:0.00 65:1.00 66:0.00 67:0.00 68:0.00 69:0.00 70:1.00 71:0.00 72:0.00 73:1.00 74:0.00 75:0.00 76:0.00 77:1.00 78:0.00 79:0.00 80:0.00 81:0.00 82:0.00 83:1.00 84:0.00 
0.676 1:1.00 2:0.00 3:0.00 4:0.00 5:0.00 6:0.00 7:1.00 8:0.00 9:0.00 10:1.00 11:0.00 12:0.00 13:1.00 14:0.00 15:0.00 16:0.00 17:0.00 18:0.00 19:0.00 20:1.00 21:0.00 22:1.00 23:0.00 24:0.00 25:0.00 26:1.00 27:0.00 28:0.00 29:0.00 30:0.00 31:0.00 32:1.00 33:0.00 34:0.00 35:1.00 36:0.00 37:0.00 38:0.00 39:0.00 40:1.00 41:0.00 42:0.00 43:1.00 44:0.00 45:0.00 46:0.00 47:1.00 48:0.00 49:1.00 50:0.00 51:0.00 52:0.00 53:0.00 54:0.00 55:0.00 56:1.00 57:0.00 58:1.00 59:0.00 60:0.00 61:1.00 62:0.00 63:0.00 64:0.00 65:0.00 66:0.00 67:0.00 68:1.00 69:0.00 70:1.00 71:0.00 72:0.00 73:0.00 74:0.00 75:0.00 76:1.00 77:0.00 78:0.00 79:1.00 80:0.00 81:0.00 82:0.00 83:1.00 84:0.00 
0.662 1:1.00 2:0.00 3:0.00 4:0.00 5:0.00 6:0.00 7:1.00 8:0.00 9:0.00 10:1.00 11:0.00 12:0.00 13:1.00 14:0.00 15:0.00 16:0.00 17:0.00 18:0.00 19:0.00 20:1.00 21:0.00 22:1.00 23:0.00 24:0.00 25:0.00 26:0.00 27:0.00 28:1.00 29:0.00 30:1.00 31:0.00 32:0.00 33:0.00 34:1.00 35:0.00 36:0.00 37:0.00 38:0.00 39:1.00 40:0.00 41:0.00 42:1.00 43:0.00 44:0.00 45:0.00 46:1.00 47:0.00 48:0.00 49:0.00 50:0.00 51:1.00 52:0.00 53:1.00 54:0.00 55:0.00 56:0.00 57:0.00 58:0.00 59:1.00 60:0.00 61:0.00 62:0.00 63:1.00 64:0.00 65:0.00 66:1.00 67:0.00 68:0.00 69:0.00 70:1.00 71:0.00 72:0.00 73:0.00 74:0.00 75:0.00 76:1.00 77:0.00 78:0.00 79:1.00 80:0.00 81:0.00 82:0.00 83:1.00 84:0.00 
0.618 1:1.00 2:0.00 3:0.00 4:0.00 5:0.00 6:0.00 7:1.00 8:0.00 9:0.00 10:1.00 11:0.00 12:0.00 13:0.00 14:1.00 15:0.00 16:0.00 17:1.00 18:0.00 19:0.00 20:0.00 21:1.00 22:0.00 23:0.00 24:0.00 25:0.00 26:0.00 27:0.00 28:1.00 29:0.00 30:0.00 31:0.00 32:1.00 33:1.00 34:0.00 35:0.00 36:0.00 37:0.00 38:0.00 39:0.00 40:1.00 41:0.00 42:0.00 43:1.00 44:0.00 45:1.00 46:0.00 47:0.00 48:0.00 49:0.00 50:0.00 51:0.00 52:1.00 53:0.00 54:0.00 55:1.00 56:0.00 57:0.00 58:0.00 59:0.00 60:1.00 61:0.00 62:1.00 63:0.00 64:0.00 65:0.00 66:0.00 67:0.00 68:1.00 69:0.00 70:0.00 71:1.00 72:0.00 73:0.00 74:1.00 75:0.00 76:0.00 77:1.00 78:0.00 79:0.00 80:0.00 81:0.00 82:0.00 83:1.00 84:0.00 
0.679 1:1.00 2:0.00 3:0.00 4:0.00 5:0.00 6:0.00 7:1.00 8:0.00 9:0.00 10:1.00 11:0.00 12:0.00 13:0.00 14:1.00 15:0.00 16:0.00 17:1.00 18:0.00 19:0.00 20:0.00 21:0.00 22:1.00 23:0.00 24:0.00 25:0.00 26:0.00 27:1.00 28:0.00 29:0.00 30:0.00 31:0.00 32:1.00 33:0.00 34:0.00 35:0.00 36:1.00 37:0.00 38:0.00 39:1.00 40:0.00 41:0.00 42:0.00 43:0.00 44:1.00 45:1.00 46:0.00 47:0.00 48:0.00 49:1.00 50:0.00 51:0.00 52:0.00 53:0.00 54:1.00 55:0.00 56:0.00 57:1.00 58:0.00 59:0.00 60:0.00 61:0.00 62:1.00 63:0.00 64:0.00 65:0.00 66:0.00 67:1.00 68:0.00 69:0.00 70:0.00 71:1.00 72:0.00 73:0.00 74:0.00 75:1.00 76:0.00 77:0.00 78:1.00 79:0.00 80:0.00 81:0.00 82:0.00 83:1.00 84:0.00 
0.32 1:1.00 2:0.00 3:0.00 4:0.00 5:0.00 6:0.00 7:1.00 8:0.00 9:0.00 10:1.00 11:0.00 12:0.00 13:0.00 14:1.00 15:0.00 16:0.00 17:1.00 18:0.00 19:0.00 20:0.00 21:0.00 22:0.00 23:1.00 24:0.00 25:0.00 26:1.00 27:0.00 28:0.00 29:1.00 30:0.00 31:0.00 32:0.00 33:1.00 34:0.00 35:0.00 36:0.00 37:0.00 38:0.00 39:0.00 40:1.00 41:0.00 42:0.00 43:1.00 44:0.00 45:0.00 46:0.00 47:0.00 48:1.00 49:0.00 50:0.00 51:0.00 52:1.00 53:0.00 54:1.00 55:0.00 56:0.00 57:0.00 58:1.00 59:0.00 60:0.00 61:0.00 62:1.00 63:0.00 64:0.00 65:1.00 66:0.00 67:0.00 68:0.00 69:0.00 70:0.00 71:0.00 72:1.00 73:0.00 74:0.00 75:0.00 76:1.00 77:0.00 78:1.00 79:0.00 80:0.00 81:0.00 82:1.00 83:0.00 84:0.00 
0.56 1:1.00 2:0.00 3:0.00 4:0.00 5:0.00 6:0.00 7:1.00 8:0.00 9:0.00 10:1.00 11:0.00 12:0.00 13:0.00 14:1.00 15:0.00 16:0.00 17:1.00 18:0.00 19:0.00 20:0.00 21:0.00 22:0.00 23:1.00 24:0.00 25:0.00 26:1.00 27:0.00 28:0.00 29:1.00 30:0.00 31:0.00 32:0.00 33:0.00 34:0.00 35:1.00 36:0.00 37:0.00 38:0.00 39:1.00 40:0.00 41:0.00 42:0.00 43:1.00 44:0.00 45:0.00 46:1.00 47:0.00 48:0.00 49:1.00 50:0.00 51:0.00 52:0.00 53:1.00 54:0.00 55:0.00 56:0.00 57:0.00 58:0.00 59:0.00 60:1.00 61:0.00 62:1.00 63:0.00 64:0.00 65:0.00 66:1.00 67:0.00 68:0.00 69:1.00 70:0.00 71:0.00 72:0.00 73:0.00 74:0.00 75:1.00 76:0.00 77:0.00 78:0.00 79:0.00 80:1.00 81:0.00 82:0.00 83:1.00 84:0.00 
0.457 1:1.00 2:0.00 3:0.00 4:0.00 5:0.00 6:0.00 7:1.00 8:0.00 9:0.00 10:1.00 11:0.00 12:0.00 13:0.00 14:1.00 15:0.00 16:0.00 17:1.00 18:0.00 19:0.00 20:0.00 21:0.00 22:0.00 23:1.00 24:0.00 25:0.00 26:1.00 27:0.00 28:0.00 29:0.00 30:0.00 31:1.00 32:0.00 33:0.00 34:0.00 35:0.00 36:1.00 37:0.00 38:0.00 39:0.00 40:1.00 41:0.00 42:1.00 43:0.00 44:0.00 45:0.00 46:1.00 47:0.00 48:0.00 49:0.00 50:0.00 51:0.00 52:1.00 53:0.00 54:1.00 55:0.00 56:0.00 57:0.00 58:0.00 59:0.00 60:1.00 61:0.00 62:0.00 63:1.00 64:0.00 65:0.00 66:0.00 67:1.00 68:0.00 69:0.00 70:1.00 71:0.00 72:0.00 73:0.00 74:0.00 75:0.00 76:1.00 77:0.00 78:0.00 79:0.00 80:1.00 81:0.00 82:0.00 83:0.00 84:1.00 
0.421 1:1.00 2:0.00 3:0.00 4:0.00 5:0.00 6:0.00 7:1.00 8:0.00 9:0.00 10:1.00 11:0.00 12:0.00 13:0.00 14:1.00 15:0.00 16:0.00 17:1.00 18:0.00 19:0.00 20:0.00 21:0.00 22:0.00 23:0.00 24:1.00 25:0.00 26:0.00 27:1.00 28:0.00 29:1.00 30:0.00 31:0.00 32:0.00 33:0.00 34:0.00 35:1.00 36:0.00 37:1.00 38:0.00 39:0.00 40:0.00 41:0.00 42:0.00 43:0.00 44:1.00 45:0.00 46:0.00 47:1.00 48:0.00 49:1.00 50:0.00 51:0.00 52:0.00 53:0.00 54:0.00 55:1.00 56:0.00 57:0.00 58:1.00 59:0.00 60:0.00 61:0.00 62:0.00 63:0.00 64:1.00 65:1.00 66:0.00 67:0.00 68:0.00 69:0.00 70:0.00 71:1.00 72:0.00 73:0.00 74:0.00 75:0.00 76:1.00 77:0.00 78:1.00 79:0.00 80:0.00 81:0.00 82:1.00 83:0.00 84:0.00 
0.565 1:1.00 2:0.00 3:0.00 4:0.00 5:0.00 6:0.00 7:1.00 8:0.00 9:0.00 10:1.00 11:0.00 12:0.00 13:0.00 14:1.00 15:0.00 16:0.00 17:1.00 18:0.00 19:0.00 20:0.00 21:0.00 22:0.00 23:0.00 24:1.00 25:0.00 26:0.00 27:1.00 28:0.00 29:1.00 30:0.00 31:0.00 32:0.00 33:0.00 34:0.00 35:1.00 36:0.00 37:0.00 38:1.00 39:0.00 40:0.00 41:0.00 42:0.00 43:1.00 44:0.00 45:0.00 46:0.00 47:1.00 48:0.00 49:0.00 50:0.00 51:1.00 52:0.00 53:0.00 54:0.00 55:0.00 56:1.00 57:0.00 58:1.00 59:0.00 60:0.00 61:1.00 62:0.00 63:0.00 64:0.00 65:0.00 66:0.00 67:0.00 68:1.00 69:0.00 70:1.00 71:0.00 72:0.00 73:1.00 74:0.00 75:0.00 76:0.00 77:0.00 78:0.00 79:1.00 80:0.00 81:0.00 82:0.00 83:1.00 84:0.00 
0.433 1:1.00 2:0.00 3:0.00 4:0.00 5:0.00 6:0.00 7:1.00 8:0.00 9:0.00 10:1.00 11:0.00 12:0.00 13:0.00 14:1.00 15:0.00 16:0.00 17:0.00 18:1.00 19:0.00 20:0.00 21:0.00 22:1.00 23:0.00 24:0.00 25:1.00 26:0.00 27:0.00 28:0.00 29:0.00 30:0.00 31:1.00 32:0.00 33:1.00 34:0.00 35:0.00 36:0.00 37:0.00 38:0.00 39:1.00 40:0.00 41:0.00 42:1.00 43:0.00 44:0.00 45:0.00 46:1.00 47:0.00 48:0.00 49:1.00 50:0.00 51:0.00 52:0.00 53:0.00 54:0.00 55:0.00 56:1.00 57:0.00 58:0.00 59:1.00 60:0.00 61:1.00 62:0.00 63:0.00 64:0.00 65:0.00 66:0.00 67:1.00 68:0.00 69:1.00 70:0.00 71:0.00 72:0.00 73:0.00 74:0.00 75:0.00 76:1.00 77:0.00 78:0.00 79:1.00 80:0.00 81:1.00 82:0.00 83:0.00 84:0.00 
0.421 1:1.00 2:0.00 3:0.00 4:0.00 5:0.00 6:0.00 7:1.00 8:0.00 9:0.00 10:1.00 11:0.00 12:0.00 13:0.00 14:1.00 15:0.00 16:0.00 17:0.00 18:1.00 19:0.00 20:0.00 21:0.00 22:0.00 23:0.00 24:1.00 25:0.00 26:1.00 27:0.00 28:0.00 29:0.00 30:1.00 31:0.00 32:0.00 33:1.00 34:0.00 35:0.00 36:0.00 37:0.00 38:0.00 39:1.00 40:0.00 41:0.00 42:1.00 43:0.00 44:0.00 45:0.00 46:0.00 47:0.00 48:1.00 49:0.00 50:1.00 51:0.00 52:0.00 53:1.00 54:0.00 55:0.00 56:0.00 57:0.00 58:0.00 59:0.00 60:1.00 61:0.00 62:0.00 63:0.00 64:1.00 65:0.00 66:1.00 67:0.00 68:0.00 69:0.00 70:0.00 71:0.00 72:1.00 73:0.00 74:0.00 75:0.00 76:1.00 77:1.00 78:0.00 79:0.00 80:0.00 81:0.00 82:0.00 83:0.00 84:1.00 
0.346 1:1.00 2:0.00 3:0.00 4:0.00 5:0.00 6:0.00 7:1.00 8:0.00 9:0.00 10:1.00 11:0.00 12:0.00 13:0.00 14:1.00 15:0.00 16:0.00 17:0.00 18:1.00 19:0.00 20:0.00 21:0.00 22:0.00 23:0.00 24:1.00 25:0.00 26:0.00 27:1.00 28:0.00 29:0.00 30:0.00 31:1.00 32:0.00 33:1.00 34:0.00 35:0.00 36:0.00 37:0.00 38:0.00 39:0.00 40:1.00 41:0.00 42:1.00 43:0.00 44:0.00 45:0.00 46:0.00 47:0.00 48:1.00 49:0.00 50:1.00 51:0.00 52:0.00 53:1.00 54:0.00 55:0.00 56:0.00 57:0.00 58:1.00 59:0.00 60:0.00 61:1.00 62:0.00 63:0.00 64:0.00 65:0.00 66:0.00 67:1.00 68:0.00 69:0.00 70:0.00 71:1.00 72:0.00 73:0.00 74:0.00 75:0.00 76:1.00 77:0.00 78:1.00 79:0.00 80:0.00 81:0.00 82:1.00 83:0.00 84:0.00 
0.484 1:1.00 2:0.00 3:0.00 4:0.00 5:0.00 6:0.00 7:1.00 8:0.00 9:0.00 10:1.00 11:0.00 12:0.00 13:0.00 14:1.00 15:0.00 16:0.00 17:0.00 18:1.00 19:0.00 20:0.00 21:0.00 22:0.00 23:0.00 24:1.00 25:0.00 26:0.00 27:0.00 28:1.00 29:0.00 30:0.00 31:1.00 32:0.00 33:0.00 34:1.00 35:0.00 36:0.00 37:0.00 38:1.00 39:0.00 40:0.00 41:1.00 42:0.00 43:0.00 44:0.00 45:1.00 46:0.00 47:0.00 48:0.00 49:0.00 50:0.00 51:1.00 52:0.00 53:0.00 54:0.00 55:0.00 56:1.00 57:0.00 58:1.00 59:0.00 60:0.00 61:1.00 62:0.00 63:0.00 64:0.00 65:1.00 66:0.00 67:0.00 68:0.00 69:0.00 70:0.00 71:0.00 72:1.00 73:1.00 74:0.00 75:0.00 76:0.00 77:1.00 78:0.00 79:0.00 80:0.00 81:1.00 82:0.00 83:0.00 84:0.00 
0.551 1:1.00 2:0.00 3:0.00 4:0.00 5:0.00 6:0.00 7:1.00 8:0.00 9:0.00 10:1.00 11:0.00 12:0.00 13:0.00 14:1.00 15:0.00 16:0.00 17:0.00 18:1.00 19:0.00 20:0.00 21:0.00 22:0.00 23:0.00 24:1.00 25:0.00 26:0.00 27:0.00 28:1.00 29:0.00 30:0.00 31:1.00 32:0.00 33:0.00 34:0.00 35:1.00 36:0.00 37:0.00 38:0.00 39:1.00 40:0.00 41:0.00 42:0.00 43:0.00 44:1.00 45:0.00 46:0.00 47:1.00 48:0.00 49:0.00 50:0.00 51:1.00 52:0.00 53:0.00 54:0.00 55:1.00 56:0.00 57:0.00 58:0.00 59:1.00 60:0.00 61:1.00 62:0.00 63:0.00 64:0.00 65:0.00 66:0.00 67:1.00 68:0.00 69:0.00 70:0.00 71:1.00 72:0.00 73:0.00 74:1.00 75:0.00 76:0.00 77:1.00 78:0.00 79:0.00 80:0.00 81:0.00 82:0.00 83:1.00 84:0.00 
0.641 1:1.00 2:0.00 3:0.00 4:0.00 5:0.00 6:0.00 7:1.00 8:0.00 9:0.00 10:1.00 11:0.00 12:0.00 13:0.00 14:1.00 15:0.00 16:0.00 17:0.00 18:0.00 19:1.00 20:0.00 21:1.00 22:0.00 23:0.00 24:0.00 25:0.00 26:0.00 27:0.00 28:1.00 29:0.00 30:0.00 31:1.00 32:0.00 33:0.00 34:0.00 35:0.00 36:1.00 37:1.00 38:0.00 39:0.00 40:0.00 41:0.00 42:0.00 43:1.00 44:0.00 45:0.00 46:1.00 47:0.00 48:0.00 49:0.00 50:1.00 51:0.00 52:0.00 53:1.00 54:0.00 55:0.00 56:0.00 57:0.00 58:1.00 59:0.00 60:0.00 61:0.00 62:1.00 63:0.00 64:0.00 65:0.00 66:1.00 67:0.00 68:0.00 69:0.00 70:1.00 71:0.00 72:0.00 73:0.00 74:0.00 75:1.00 76:0.00 77:0.00 78:1.00 79:0.00 80:0.00 81:1.00 82:0.00 83:0.00 84:0.00 
0.409 1:1.00 2:0.00 3:0.00 4:0.00 5:0.00 6:0.00 7:1.00 8:0.00 9:0.00 10:1.00 11:0.00 12:0.00 13:0.00 14:1.00 15:0.00 16:0.00 17:0.00 18:0.00 19:1.00 20:0.00 21:0.00 22:1.00 23:0.00 24:0.00 25:0.00 26:1.00 27:0.00 28:0.00 29:0.00 30:0.00 31:1.00 32:0.00 33:0.00 34:0.00 35:1.00 36:0.00 37:0.00 38:0.00 39:0.00 40:1.00 41:0.00 42:0.00 43:0.00 44:1.00 45:0.00 46:0.00 47:1.00 48:0.00 49:0.00 50:0.00 51:0.00 52:1.00 53:0.00 54:0.00 55:0.00 56:1.00 57:0.00 58:1.00 59:0.00 60:0.00 61:0.00 62:0.00 63:0.00 64:1.00 65:0.00 66:0.00 67:1.00 68:0.00 69:0.00 70:1.00 71:0.00 72:0.00 73:1.00 74:0.00 75:0.00 76:0.00 77:0.00 78:0.00 79:1.00 80:0.00 81:0.00 82:0.00 83:1.00 84:0.00 
0.57 1:1.00 2:0.00 3:0.00 4:0.00 5:0.00 6:0.00 7:1.00 8:0.00 9:0.00 10:1.00 11:0.00 12:0.00 13:0.00 14:1.00 15:0.00 16:0.00 17:0.00 18:0.00 19:0.00 20:1.00 21:0.00 22:0.00 23:1.00 24:0.00 25:1.00 26:0.00 27:0.00 28:0.00 29:0.00 30:0.00 31:1.00 32:0.00 33:0.00 34:0.00 35:1.00 36:0.00 37:1.00 38:0.00 39:0.00 40:0.00 41:0.00 42:0.00 43:1.00 44:0.00 45:0.00 46:0.00 47:1.00 48:0.00 49:0.00 50:1.00 51:0.00 52:0.00 53:1.00 54:0.00 55:0.00 56:0.00 57:0.00 58:0.00 59:1.00 60:0.00 61:0.00 62:0.00 63:1.00 64:0.00 65:0.00 66:0.00 67:1.00 68:0.00 69:0.00 70:0.00 71:0.00 72:1.00 73:0.00 74:1.00 75:0.00 76:0.00 77:1.00 78:0.00 79:0.00 80:0.00 81:0.00 82:0.00 83:0.00 84:1.00 
0.625 1:1.00 2:0.00 3:0.00 4:0.00 5:0.00 6:0.00 7:1.00 8:0.00 9:0.00 10:1.00 11:0.00 12:0.00 13:0.00 14:0.00 15:1.00 16:0.00 17:1.00 18:0.00 19:0.00 20:0.00 21:0.00 22:0.00 23:1.00 24:0.00 25:1.00 26:0.00 27:0.00 28:0.00 29:0.00 30:0.00 31:1.00 32:0.00 33:0.00 34:1.00 35:0.00 36:0.00 37:0.00 38:0.00 39:0.00 40:1.00 41:0.00 42:0.00 43:0.00 44:1.00 45:1.00 46:0.00 47:0.00 48:0.00 49:0.00 50:0.00 51:0.00 52:1.00 53:1.00 54:0.00 55:0.00 56:0.00 57:0.00 58:1.00 59:0.00 60:0.00 61:0.00 62:1.00 63:0.00 64:0.00 65:0.00 66:0.00 67:0.00 68:1.00 69:0.00 70:1.00 71:0.00 72:0.00 73:1.00 74:0.00 75:0.00 76:0.00 77:0.00 78:0.00 79:1.00 80:0.00 81:0.00 82:0.00 83:1.00 84:0.00 
0.673 1:1.00 2:0.00 3:0.00 4:0.00 5:0.00 6:0.00 7:1.00 8:0.00 9:0.00 10:1.00 11:0.00 12:0.00 13:0.00 14:0.00 15:1.00 16:0.00 17:1.00 18:0.00 19:0.00 20:0.00 21:0.00 22:0.00 23:1.00 24:0.00 25:0.00 26:0.00 27:1.00 28:0.00 29:0.00 30:0.00 31:0.00 32:1.00 33:0.00 34:1.00 35:0.00 36:0.00 37:0.00 38:1.00 39:0.00 40:0.00 41:1.00 42:0.00 43:0.00 44:0.00 45:0.00 46:0.00 47:0.00 48:1.00 49:0.00 50:1.00 51:0.00 52:0.00 53:0.00 54:1.00 55:0.00 56:0.00 57:0.00 58:0.00 59:1.00 60:0.00 61:0.00 62:1.00 63:0.00 64:0.00 65:1.00 66:0.00 67:0.00 68:0.00 69:0.00 70:0.00 71:1.00 72:0.00 73:0.00 74:0.00 75:1.00 76:0.00 77:0.00 78:0.00 79:1.00 80:0.00 81:0.00 82:0.00 83:1.00 84:0.00 
0.661 1:1.00 2:0.00 3:0.00 4:0.00 5:0.00 6:0.00 7:1.00 8:0.00 9:0.00 10:1.00 11:0.00 12:0.00 13:0.00 14:0.00 15:1.00 16:0.00 17:1.00 18:0.00 19:0.00 20:0.00 21:0.00 22:0.00 23:1.00 24:0.00 25:0.00 26:0.00 27:1.00 28:0.00 29:0.00 30:0.00 31:0.00 32:1.00 33:0.00 34:0.00 35:0.00 36:1.00 37:0.00 38:0.00 39:0.00 40:1.00 41:0.00 42:0.00 43:0.00 44:1.00 45:1.00 46:0.00 47:0.00 48:0.00 49:0.00 50:0.00 51:1.00 52:0.00 53:1.00 54:0.00 55:0.00 56:0.00 57:0.00 58:0.00 59:1.00 60:0.00 61:1.00 62:0.00 63:0.00 64:0.00 65:0.00 66:0.00 67:1.00 68:0.00 69:0.00 70:1.00 71:0.00 72:0.00 73:0.00 74:0.00 75:0.00 76:1.00 77:0.00 78:0.00 79:1.00 80:0.00 81:0.00 82:0.00 83:1.00 84:0.00 
0.462 1:1.00 2:0.00 3:0.00 4:0.00 5:0.00 6:0.00 7:1.00 8:0.00 9:0.00 10:1.00 11:0.00 12:0.00 13:0.00 14:0.00 15:1.00 16:0.00 17:1.00 18:0.00 19:0.00 20:0.00 21:0.00 22:0.00 23:0.00 24:1.00 25:0.00 26:0.00 27:1.00 28:0.00 29:0.00 30:0.00 31:0.00 32:1.00 33:1.00 34:0.00 35:0.00 36:0.00 37:0.00 38:0.00 39:0.00 40:1.00 41:0.00 42:0.00 43:0.00 44:1.00 45:0.00 46:0.00 47:0.00 48:1.00 49:0.00 50:1.00 51:0.00 52:0.00 53:0.00 54:0.00 55:1.00 56:0.00 57:0.00 58:1.00 59:0.00 60:0.00 61:1.00 62:0.00 63:0.00 64:0.00 65:0.00 66:0.00 67:1.00 68:0.00 69:1.00 70:0.00 71:0.00 72:0.00 73:0.00 74:0.00 75:0.00 76:1.00 77:0.00 78:0.00 79:0.00 80:1.00 81:0.00 82:0.00 83:0.00 84:1.00 
0.422 1:1.00 2:0.00 3:0.00 4:0.00 5:0.00 6:0.00 7:1.00 8:0.00 9:0.00 10:1.00 11:0.00 12:0.00 13:0.00 14:0.00 15:1.00 16:0.00 17:0.00 18:1.00 19:0.00 20:0.00 21:1.00 22:0.00 23:0.00 24:0.00 25:0.00 26:0.00 27:0.00 28:1.00 29:0.00 30:0.00 31:0.00 32:1.00 33:0.00 34:0.00 35:0.00 36:1.00 37:0.00 38:0.00 39:0.00 40:1.00 41:0.00 42:1.00 43:0.00 44:0.00 45:0.00 46:1.00 47:0.00 48:0.00 49:1.00 50:0.00 51:0.00 52:0.00 53:1.00 54:0.00 55:0.00 56:0.00 57:1.00 58:0.00 59:0.00 60:0.00 61:0.00 62:0.00 63:0.00 64:1.00 65:0.00 66:1.00 67:0.00 68:0.00 69:1.00 70:0.00 71:0.00 72:0.00 73:1.00 74:0.00 75:0.00 76:0.00 77:1.00 78:0.00 79:0.00 80:0.00 81:0.00 82:0.00 83:1.00 84:0.00 
0.459 1:1.00 2:0.00 3:0.00 4:0.00 5:0.00 6:0.00 7:1.00 8:0.00 9:0.00 10:1.00 11:0.00 12:0.00 13:0.00 14:0.00 15:1.00 16:0.00 17:0.00 18:1.00 19:0.00 20:0.00 21:0.00 22:1.00 23:0.00 24:0.00 25:0.00 26:0.00 27:0.00 28:1.00 29:0.00 30:1.00 31:0.00 32:0.00 33:0.00 34:1.00 35:0.00 36:0.00 37:0.00 38:0.00 39:0.00 40:1.00 41:0.00 42:1.00 43:0.00 44:0.00 45:0.00 46:1.00 47:0.00 48:0.00 49:0.00 50:0.00 51:1.00 52:0.00 53:0.00 54:0.00 55:0.00 56:1.00 57:0.00 58:0.00 59:1.00 60:0.00 61:0.00 62:0.00 63:1.00 64:0.00 65:0.00 66:1.00 67:0.00 68:0.00 69:0.00 70:0.00 71:1.00 72:0.00 73:0.00 74:0.00 75:0.00 76:1.00 77:1.00 78:0.00 79:0.00 80:0.00 81:0.00 82:0.00 83:0.00 84:1.00 
0.355 1:1.00 2:0.00 3:0.00 4:0.00 5:0.00 6:0.00 7:1.00 8:0.00 9:0.00 10:1.00 11:0.00 12:0.00 13:0.00 14:0.00 15:1.00 16:0.00 17:0.00 18:0.00 19:1.00 20:0.00 21:0.00 22:0.00 23:1.00 24:0.00 25:0.00 26:0.00 27:0.00 28:1.00 29:0.00 30:0.00 31:1.00 32:0.00 33:1.00 34:0.00 35:0.00 36:0.00 37:0.00 38:0.00 39:1.00 40:0.00 41:0.00 42:0.00 43:1.00 44:0.00 45:0.00 46:1.00 47:0.00 48:0.00 49:0.00 50:0.00 51:1.00 52:0.00 53:0.00 54:1.00 55:0.00 56:0.00 57:0.00 58:0.00 59:0.00 60:1.00 61:0.00 62:0.00 63:0.00 64:1.00 65:0.00 66:0.00 67:1.00 68:0.00 69:0.00 70:1.00 71:0.00 72:0.00 73:1.00 74:0.00 75:0.00 76:0.00 77:0.00 78:1.00 79:0.00 80:0.00 81:0.00 82:0.00 83:0.00 84:1.00 
0.505 1:1.00 2:0.00 3:0.00 4:0.00 5:0.00 6:0.00 7:1.00 8:0.00 9:0.00 10:1.00 11:0.00 12:0.00 13:0.00 14:0.00 15:0.00 16:1.00 17:1.00 18:0.00 19:0.00 20:0.00 21:0.00 22:0.00 23:1.00 24:0.00 25:0.00 26:1.00 27:0.00 28:0.00 29:0.00 30:0.00 31:0.00 32:1.00 33:0.00 34:1.00 35:0.00 36:0.00 37:0.00 38:1.00 39:0.00 40:0.00 41:0.00 42:0.00 43:0.00 44:1.00 45:0.00 46:0.00 47:0.00 48:1.00 49:0.00 50:1.00 51:0.00 52:0.00 53:0.00 54:0.00 55:0.00 56:1.00 57:0.00 58:0.00 59:1.00 60:0.00 61:1.00 62:0.00 63:0.00 64:0.00 65:1.00 66:0.00 67:0.00 68:0.00 69:0.00 70:0.00 71:0.00 72:1.00 73:0.00 74:0.00 75:0.00 76:1.00 77:0.00 78:1.00 79:0.00 80:0.00 81:0.00 82:0.00 83:0.00 84:1.00 
0.325 1:1.00 2:0.00 3:0.00 4:0.00 5:0.00 6:0.00 7:1.00 8:0.00 9:0.00 10:1.00 11:0.00 12:0.00 13:0.00 14:0.00 15:0.00 16:1.00 17:0.00 18:1.00 19:0.00 20:0.00 21:0.00 22:1.00 23:0.00 24:0.00 25:0.00 26:0.00 27:1.00 28:0.00 29:0.00 30:0.00 31:1.00 32:0.00 33:1.00 34:0.00 35:0.00 36:0.00 37:0.00 38:0.00 39:0.00 40:1.00 41:0.00 42:0.00 43:0.00 44:1.00 45:0.00 46:1.00 47:0.00 48:0.00 49:0.00 50:0.00 51:0.00 52:1.00 53:0.00 54:0.00 55:1.00 56:0.00 57:0.00 58:0.00 59:0.00 60:1.00 61:0.00 62:0.00 63:1.00 64:0.00 65:0.00 66:0.00 67:0.00 68:1.00 69:0.00 70:1.00 71:0.00 72:0.00 73:1.00 74:0.00 75:0.00 76:0.00 77:0.00 78:0.00 79:1.00 80:0.00 81:0.00 82:1.00 83:0.00 84:0.00 
0.378 1:1.00 2:0.00 3:0.00 4:0.00 5:0.00 6:0.00 7:1.00 8:0.00 9:0.00 10:1.00 11:0.00 12:0.00 13:0.00 14:0.00 15:0.00 16:1.00 17:0.00 18:1.00 19:0.00 20:0.00 21:0.00 22:0.00 23:1.00 24:0.00 25:0.00 26:0.00 27:1.00 28:0.00 29:0.00 30:1.00 31:0.00 32:0.00 33:1.00 34:0.00 35:0.00 36:0.00 37:0.00 38:0.00 39:1.00 40:0.00 41:0.00 42:1.00 43:0.00 44:0.00 45:1.00 46:0.00 47:0.00 48:0.00 49:0.00 50:0.00 51:0.00 52:1.00 53:0.00 54:0.00 55:1.00 56:0.00 57:0.00 58:0.00 59:0.00 60:1.00 61:0.00 62:0.00 63:1.00 64:0.00 65:0.00 66:0.00 67:0.00 68:1.00 69:0.00 70:0.00 71:1.00 72:0.00 73:0.00 74:0.00 75:0.00 76:1.00 77:0.00 78:0.00 79:0.00 80:1.00 81:0.00 82:1.00 83:0.00 84:0.00 
0.468 1:1.00 2:0.00 3:0.00 4:0.00 5:0.00 6:0.00 7:1.00 8:0.00 9:0.00 10:1.00 11:0.00 12:0.00 13:0.00 14:0.00 15:0.00 16:1.00 17:0.00 18:0.00 19:1.00 20:0.00 21:0.00 22:1.00 23:0.00 24:0.00 25:0.00 26:0.00 27:1.00 28:0.00 29:0.00 30:1.00 31:0.00 32:0.00 33:0.00 34:1.00 35:0.00 36:0.00 37:0.00 38:0.00 39:1.00 40:0.00 41:0.00 42:1.00 43:0.00 44:0.00 45:0.00 46:1.00 47:0.00 48:0.00 49:0.00 50:0.00 51:1.00 52:0.00 53:1.00 54:0.00 55:0.00 56:0.00 57:0.00 58:1.00 59:0.00 60:0.00 61:0.00 62:0.00 63:1.00 64:0.00 65:0.00 66:1.00 67:0.00 68:0.00 69:0.00 70:1.00 71:0.00 72:0.00 73:0.00 74:0.00 75:0.00 76:1.00 77:0.00 78:0.00 79:0.00 80:1.00 81:0.00 82:1.00 83:0.00 84:0.00 
0.39 1:1.00 2:0.00 3:0.00 4:0.00 5:0.00 6:0.00 7:1.00 8:0.00 9:0.00 10:1.00 11:0.00 12:0.00 13:0.00 14:0.00 15:0.00 16:1.00 17:0.00 18:0.00 19:1.00 20:0.00 21:0.00 22:0.00 23:1.00 24:0.00 25:1.00 26:0.00 27:0.00 28:0.00 29:1.00 30:0.00 31:0.00 32:0.00 33:1.00 34:0.00 35:0.00 36:0.00 37:0.00 38:0.00 39:1.00 40:0.00 41:0.00 42:1.00 43:0.00 44:0.00 45:1.00 46:0.00 47:0.00 48:0.00 49:0.00 50:0.00 51:0.00 52:1.00 53:0.00 54:0.00 55:1.00 56:0.00 57:0.00 58:1.00 59:0.00 60:0.00 61:0.00 62:0.00 63:0.00 64:1.00 65:1.00 66:0.00 67:0.00 68:0.00 69:1.00 70:0.00 71:0.00 72:0.00 73:0.00 74:0.00 75:0.00 76:1.00 77:1.00 78:0.00 79:0.00 80:0.00 81:1.00 82:0.00 83:0.00 84:0.00 
0.71 1:1.00 2:0.00 3:0.00 4:0.00 5:0.00 6:0.00 7:1.00 8:0.00 9:0.00 10:1.00 11:0.00 12:0.00 13:0.00 14:0.00 15:0.00 16:1.00 17:0.00 18:0.00 19:1.00 20:0.00 21:0.00 22:0.00 23:0.00 24:1.00 25:1.00 26:0.00 27:0.00 28:0.00 29:0.00 30:1.00 31:0.00 32:0.00 33:0.00 34:0.00 35:0.00 36:1.00 37:0.00 38:1.00 39:0.00 40:0.00 41:0.00 42:0.00 43:1.00 44:0.00 45:0.00 46:0.00 47:1.00 48:0.00 49:1.00 50:0.00 51:0.00 52:0.00 53:0.00 54:1.00 55:0.00 56:0.00 57:1.00 58:0.00 59:0.00 60:0.00 61:0.00 62:1.00 63:0.00 64:0.00 65:0.00 66:0.00 67:1.00 68:0.00 69:0.00 70:0.00 71:0.00 72:1.00 73:0.00 74:1.00 75:0.00 76:0.00 77:0.00 78:0.00 79:0.00 80:1.00 81:0.00 82:0.00 83:0.00 84:1.00 
0.509 1:1.00 2:0.00 3:0.00 4:0.00 5:0.00 6:0.00 7:1.00 8:0.00 9:0.00 10:1.00 11:0.00 12:0.00 13:0.00 14:0.00 15:0.00 16:1.00 17:0.00 18:0.00 19:1.00 20:0.00 21:0.00 22:0.00 23:0.00 24:1.00 25:0.00 26:0.00 27:1.00 28:0.00 29:0.00 30:1.00 31:0.00 32:0.00 33:0.00 34:0.00 35:0.00 36:1.00 37:0.00 38:0.00 39:1.00 40:0.00 41:0.00 42:1.00 43:0.00 44:0.00 45:0.00 46:1.00 47:0.00 48:0.00 49:0.00 50:0.00 51:0.00 52:1.00 53:0.00 54:0.00 55:1.00 56:0.00 57:0.00 58:0.00 59:1.00 60:0.00 61:0.00 62:1.00 63:0.00 64:0.00 65:0.00 66:0.00 67:0.00 68:1.00 69:1.00 70:0.00 71:0.00 72:0.00 73:0.00 74:0.00 75:0.00 76:1.00 77:0.00 78:0.00 79:0.00 80:1.00 81:0.00 82:0.00 83:1.00 84:0.00 
0.455 1:1.00 2:0.00 3:0.00 4:0.00 5:0.00 6:0.00 7:1.00 8:0.00 9:0.00 10:1.00 11:0.00 12:0.00 13:0.00 14:0.00 15:0.00 16:1.00 17:0.00 18:0.00 19:0.00 20:1.00 21:1.00 22:0.00 23:0.00 24:0.00 25:0.00 26:0.00 27:0.00 28:1.00 29:1.00 30:0.00 31:0.00 32:0.00 33:0.00 34:1.00 35:0.00 36:0.00 37:0.00 38:1.00 39:0.00 40:0.00 41:0.00 42:0.00 43:0.00 44:1.00 45:0.00 46:1.00 47:0.00 48:0.00 49:1.00 50:0.00 51:0.00 52:0.00 53:0.00 54:0.00 55:1.00 56:0.00 57:0.00 58:0.00 59:1.00 60:0.00 61:0.00 62:0.00 63:0.00 64:1.00 65:0.00 66:1.00 67:0.00 68:0.00 69:0.00 70:0.00 71:0.00 72:1.00 73:0.00 74:0.00 75:0.00 76:1.00 77:0.00 78:1.00 79:0.00 80:0.00 81:1.00 82:0.00 83:0.00 84:0.00 
0.578 1:1.00 2:0.00 3:0.00 4:0.00 5:0.00 6:0.00 7:1.00 8:0.00 9:0.00 10:1.00 11:0.00 12:0.00 13:0.00 14:0.00 15:0.00 16:1.00 17:0.00 18:0.00 19:0.00 20:1.00 21:0.00 22:0.00 23:0.00 24:1.00 25:0.00 26:0.00 27:1.00 28:0.00 29:1.00 30:0.00 31:0.00 32:0.00 33:0.00 34:1.00 35:0.00 36:0.00 37:0.00 38:1.00 39:0.00 40:0.00 41:0.00 42:0.00 43:1.00 44:0.00 45:0.00 46:0.00 47:1.00 48:0.00 49:0.00 50:0.00 51:0.00 52:1.00 53:0.00 54:1.00 55:0.00 56:0.00 57:1.00 58:0.00 59:0.00 60:0.00 61:0.00 62:0.00 63:0.00 64:1.00 65:0.00 66:1.00 67:0.00 68:0.00 69:0.00 70:1.00 71:0.00 72:0.00 73:1.00 74:0.00 75:0.00 76:0.00 77:0.00 78:0.00 79:1.00 80:0.00 81:0.00 82:0.00 83:1.00 84:0.00 
0.693 1:1.00 2:0.00 3:0.00 4:0.00 5:0.00 6:0.00 7:1.00 8:0.00 9:0.00 10:0.00 11:1.00 12:0.00 13:1.00 14:0.00 15:0.00 16:0.00 17:1.00 18:0.00 19:0.00 20:0.00 21:0.00 22:0.00 23:1.00 24:0.00 25:0.00 26:0.00 27:0.00 28:1.00 29:1.00 30:0.00 31:0.00 32:0.00 33:0.00 34:0.00 35:1.00 36:0.00 37:0.00 38:1.00 39:0.00 40:0.00 41:0.00 42:1.00 43:0.00 44:0.00 45:0.00 46:1.00 47:0.00 48:0.00 49:0.00 50:0.00 51:0.00 52:1.00 53:0.00 54:0.00 55:0.00 56:1.00 57:0.00 58:0.00 59:1.00 60:0.00 61:0.00 62:0.00 63:1.00 64:0.00 65:0.00 66:0.00 67:1.00 68:0.00 69:0.00 70:0.00 71:0.00 72:1.00 73:0.00 74:0.00 75:1.00 76:0.00 77:0.00 78:0.00 79:1.00 80:0.00 81:0.00 82:0.00 83:1.00 84:0.00 
0.499 1:1.00 2:0.00 3:0.00 4:0.00 5:0.00 6:0.00 7:1.00 8:0.00 9:0.00 10:0.00 11:1.00 12:0.00 13:1.00 14:0.00 15:0.00 16:0.00 17:1.00 18:0.00 19:0.00 20:0.00 21:0.00 22:0.00 23:1.00 24:0.00 25:0.00 26:0.00 27:0.00 28:1.00 29:0.00 30:0.00 31:0.00 32:1.00 33:0.00 34:1.00 35:0.00 36:0.00 37:1.00 38:0.00 39:0.00 40:0.00 41:0.00 42:1.00 43:0.00 44:0.00 45:0.00 46:0.00 47:1.00 48:0.00 49:0.00 50:1.00 51:0.00 52:0.00 53:0.00 54:1.00 55:0.00 56:0.00 57:0.00 58:0.00 59:0.00 60:1.00 61:0.00 62:0.00 63:1.00 64:0.00 65:1.00 66:0.00 67:0.00 68:0.00 69:0.00 70:0.00 71:1.00 72:0.00 73:0.00 74:0.00 75:0.00 76:1.00 77:0.00 78:1.00 79:0.00 80:0.00 81:0.00 82:1.00 83:0.00 84:0.00 
0.641 1:1.00 2:0.00 3:0.00 4:0.00 5:0.00 6:0.00 7:1.00 8:0.00 9:0.00 10:0.00 11:1.00 12:0.00 13:1.00 14:0.00 15:0.00 16:0.00 17:1.00 18:0.00 19:0.00 20:0.00 21:0.00 22:0.00 23:0.00 24:1.00 25:1.00 26:0.00 27:0.00 28:0.00 29:0.00 30:0.00 31:0.00 32:1.00 33:0.00 34:0.00 35:0.00 36:1.00 37:0.00 38:0.00 39:0.00 40:1.00 41:0.00 42:0.00 43:0.00 44:1.00 45:0.00 46:1.00 47:0.00 48:0.00 49:1.00 50:0.00 51:0.00 52:0.00 53:0.00 54:1.00 55:0.00 56:0.00 57:0.00 58:1.00 59:0.00 60:0.00 61:1.00 62:0.00 63:0.00 64:0.00 65:0.00 66:0.00 67:1.00 68:0.00 69:0.00 70:0.00 71:0.00 72:1.00 73:1.00 74:0.00 75:0.00 76:0.00 77:1.00 78:0.00 79:0.00 80:0.00 81:1.00 82:0.00 83:0.00 84:0.00 
0.736 1:1.00 2:0.00 3:0.00 4:0.00 5:0.00 6:0.00 7:1.00 8:0.00 9:0.00 10:0.00 11:1.00 12:0.00 13:1.00 14:0.00 15:0.00 16:0.00 17:0.00 18:1.00 19:0.00 20:0.00 21:1.00 22:0.00 23:0.00 24:0.00 25:0.00 26:0.00 27:0.00 28:1.00 29:0.00 30:0.00 31:0.00 32:1.00 33:0.00 34:0.00 35:1.00 36:0.00 37:0.00 38:0.00 39:1.00 40:0.00 41:0.00 42:1.00 43:0.00 44:0.00 45:1.00 46:0.00 47:0.00 48:0.00 49:0.00 50:0.00 51:0.00 52:1.00 53:0.00 54:1.00 55:0.00 56:0.00 57:1.00 58:0.00 59:0.00 60:0.00 61:0.00 62:0.00 63:0.00 64:1.00 65:0.00 66:1.00 67:0.00 68:0.00 69:0.00 70:0.00 71:1.00 72:0.00 73:0.00 74:1.00 75:0.00 76:0.00 77:0.00 78:0.00 79:0.00 80:1.00 81:0.00 82:0.00 83:1.00 84:0.00 
0.57 1:1.00 2:0.00 3:0.00 4:0.00 5:0.00 6:0.00 7:1.00 8:0.00 9:0.00 10:0.00 11:1.00 12:0.00 13:1.00 14:0.00 15:0.00 16:0.00 17:0.00 18:1.00 19:0.00 20:0.00 21:0.00 22:0.00 23:0.00 24:1.00 25:0.00 26:0.00 27:1.00 28:0.00 29:0.00 30:0.00 31:1.00 32:0.00 33:0.00 34:1.00 35:0.00 36:0.00 37:0.00 38:0.00 39:0.00 40:1.00 41:0.00 42:0.00 43:0.00 44:1.00 45:0.00 46:1.00 47:0.00 48:0.00 49:0.00 50:1.00 51:0.00 52:0.00 53:1.00 54:0.00 55:0.00 56:0.00 57:0.00 58:0.00 59:1.00 60:0.00 61:0.00 62:0.00 63:0.00 64:1.00 65:0.00 66:1.00 67:0.00 68:0.00 69:0.00 70:1.00 71:0.00 72:0.00 73:0.00 74:0.00 75:0.00 76:1.00 77:0.00 78:1.00 79:0.00 80:0.00 81:0.00 82:0.00 83:0.00 84:1.00 
0.566 1:1.00 2:0.00 3:0.00 4:0.00 5:0.00 6:0.00 7:1.00 8:0.00 9:0.00 10:0.00 11:1.00 12:0.00 13:1.00 14:0.00 15:0.00 16:0.00 17:0.00 18:0.00 19:1.00 20:0.00 21:1.00 22:0.00 23:0.00 24:0.00 25:1.00 26:0.00 27:0.00 28:0.00 29:0.00 30:0.00 31:0.00 32:1.00 33:0.00 34:0.00 35:1.00 36:0.00 37:0.00 38:0.00 39:1.00 40:0.00 41:0.00 42:0.00 43:0.00 44:1.00 45:0.00 46:1.00 47:0.00 48:0.00 49:0.00 50:1.00 51:0.00 52:0.00 53:0.00 54:0.00 55:0.00 56:1.00 57:0.00 58:0.00 59:1.00 60:0.00 61:1.00 62:0.00 63:0.00 64:0.00 65:0.00 66:1.00 67:0.00 68:0.00 69:0.00 70:0.00 71:1.00 72:0.00 73:0.00 74:0.00 75:0.00 76:1.00 77:0.00 78:0.00 79:0.00 80:1.00 81:0.00 82:1.00 83:0.00 84:0.00 
0.541 1:1.00 2:0.00 3:0.00 4:0.00 5:0.00 6:0.00 7:1.00 8:0.00 9:0.00 10:0.00 11:1.00 12:0.00 13:1.00 14:0.00 15:0.00 16:0.00 17:0.00 18:0.00 19:1.00 20:0.00 21:1.00 22:0.00 23:0.00 24:0.00 25:0.00 26:0.00 27:1.00 28:0.00 29:0.00 30:1.00 31:0.00 32:0.00 33:0.00 34:0.00 35:1.00 36:0.00 37:0.00 38:0.00 39:0.00 40:1.00 41:0.00 42:0.00 43:1.00 44:0.00 45:0.00 46:1.00 47:0.00 48:0.00 49:0.00 50:1.00 51:0.00 52:0.00 53:1.00 54:0.00 55:0.00 56:0.00 57:0.00 58:1.00 59:0.00 60:0.00 61:1.00 62:0.00 63:0.00 64:0.00 65:0.00 66:1.00 67:0.00 68:0.00 69:0.00 70:1.00 71:0.00 72:0.00 73:1.00 74:0.00 75:0.00 76:0.00 77:0.00 78:0.00 79:1.00 80:0.00 81:0.00 82:0.00 83:1.00 84:0.00 
0.599 1:1.00 2:0.00 3:0.00 4:0.00 5:0.00 6:0.00 7:1.00 8:0.00 9:0.00 10:0.00 11:1.00 12:0.00 13:1.00 14:0.00 15:0.00 16:0.00 17:0.00 18:0.00 19:1.00 20:0.00 21:1.00 22:0.00 23:0.00 24:0.00 25:0.00 26:0.00 27:0.00 28:1.00 29:0.00 30:1.00 31:0.00 32:0.00 33:1.00 34:0.00 35:0.00 36:0.00 37:0.00 38:1.00 39:0.00 40:0.00 41:1.00 42:0.00 43:0.00 44:0.00 45:1.00 46:0.00 47:0.00 48:0.00 49:1.00 50:0.00 51:0.00 52:0.00 53:0.00 54:0.00 55:1.00 56:0.00 57:0.00 58:0.00 59:1.00 60:0.00 61:0.00 62:1.00 63:0.00 64:0.00 65:0.00 66:0.00 67:0.00 68:1.00 69:0.00 70:0.00 71:1.00 72:0.00 73:0.00 74:0.00 75:1.00 76:0.00 77:0.00 78:1.00 79:0.00 80:0.00 81:1.00 82:0.00 83:0.00 84:0.00 
0.521 1:1.00 2:0.00 3:0.00 4:0.00 5:0.00 6:0.00 7:1.00 8:0.00 9:0.00 10:0.00 11:1.00 12:0.00 13:1.00 14:0.00 15:0.00 16:0.00 17:0.00 18:0.00 19:1.00 20:0.00 21:0.00 22:0.00 23:1.00 24:0.00 25:1.00 26:0.00 27:0.00 28:0.00 29:0.00 30:0.00 31:0.00 32:1.00 33:0.00 34:0.00 35:1.00 36:0.00 37:1.00 38:0.00 39:0.00 40:0.00 41:1.00 42:0.00 43:0.00 44:0.00 45:0.00 46:0.00 47:1.00 48:0.00 49:1.00 50:0.00 51:0.00 52:0.00 53:0.00 54:0.00 55:1.00 56:0.00 57:0.00 58:0.00 59:1.00 60:0.00 61:1.00 62:0.00 63:0.00 64:0.00 65:0.00 66:1.00 67:0.00 68:0.00 69:0.00 70:0.00 71:1.00 72:0.00 73:1.00 74:0.00 75:0.00 76:0.00 77:0.00 78:1.00 79:0.00 80:0.00 81:1.00 82:0.00 83:0.00 84:0.00 
0.555 1:1.00 2:0.00 3:0.00 4:0.00 5:0.00 6:0.00 7:1.00 8:0.00 9:0.00 10:0.00 11:1.00 12:0.00 13:1.00 14:0.00 15:0.00 16:0.00 17:0.00 18:0.00 19:1.00 20:0.00 21:0.00 22:0.00 23:1.00 24:0.00 25:0.00 26:0.00 27:0.00 28:1.00 29:0.00 30:0.00 31:1.00 32:0.00 33:0.00 34:0.00 35:1.00 36:0.00 37:0.00 38:0.00 39:1.00 40:0.00 41:1.00 42:0.00 43:0.00 44:0.00 45:0.00 46:0.00 47:1.00 48:0.00 49:0.00 50:1.00 51:0.00 52:0.00 53:0.00 54:0.00 55:1.00 56:0.00 57:0.00 58:0.00 59:1.00 60:0.00 61:0.00 62:1.00 63:0.00 64:0.00 65:1.00 66:0.00 67:0.00 68:0.00 69:0.00 70:1.00 71:0.00 72:0.00 73:0.00 74:1.00 75:0.00 76:0.00 77:0.00 78:0.00 79:0.00 80:1.00 81:0.00 82:1.00 83:0.00 84:0.00 
0.444 1:1.00 2:0.00 3:0.00 4:0.00 5:0.00 6:0.00 7:1.00 8:0.00 9:0.00 10:0.00 11:1.00 12:0.00 13:1.00 14:0.00 15:0.00 16:0.00 17:0.00 18:0.00 19:1.00 20:0.00 21:0.00 22:0.00 23:0.00 24:1.00 25:1.00 26:0.00 27:0.00 28:0.00 29:0.00 30:0.00 31:0.00 32:1.00 33:0.00 34:0.00 35:0.00 36:1.00 37:0.00 38:0.00 39:0.00 40:1.00 41:0.00 42:0.00 43:1.00 44:0.00 45:0.00 46:0.00 47:1.00 48:0.00 49:0.00 50:0.00 51:1.00 52:0.00 53:0.00 54:0.00 55:1.00 56:0.00 57:1.00 58:0.00 59:0.00 60:0.00 61:0.00 62:0.00 63:0.00 64:1.00 65:0.00 66:0.00 67:1.00 68:0.00 69:0.00 70:1.00 71:0.00 72:0.00 73:1.00 74:0.00 75:0.00 76:0.00 77:0.00 78:1.00 79:0.00 80:0.00 81:0.00 82:0.00 83:0.00 84:1.00 
0.585 1:1.00 2:0.00 3:0.00 4:0.00 5:0.00 6:0.00 7:1.00 8:0.00 9:0.00 10:0.00 11:1.00 12:0.00 13:1.00 14:0.00 15:0.00 16:0.00 17:0.00 18:0.00 19:0.00 20:1.00 21:1.00 22:0.00 23:0.00 24:0.00 25:0.00 26:0.00 27:1.00 28:0.00 29:0.00 30:0.00 31:1.00 32:0.00 33:0.00 34:1.00 35:0.00 36:0.00 37:0.00 38:1.00 39:0.00 40:0.00 41:1.00 42:0.00 43:0.00 44:0.00 45:1.00 46:0.00 47:0.00 48:0.00 49:0.00 50:0.00 51:0.00 52:1.00 53:1.00 54:0.00 55:0.00 56:0.00 57:1.00 58:0.00 59:0.00 60:0.00 61:0.00 62:1.00 63:0.00 64:0.00 65:0.00 66:0.00 67:0.00 68:1.00 69:0.00 70:0.00 71:1.00 72:0.00 73:1.00 74:0.00 75:0.00 76:0.00 77:0.00 78:0.00 79:1.00 80:0.00 81:0.00 82:0.00 83:1.00 84:0.00 
0.591 1:1.00 2:0.00 3:0.00 4:0.00 5:0.00 6:0.00 7:1.00 8:0.00 9:0.00 10:0.00 11:1.00 12:0.00 13:1.00 14:0.00 15:0.00 16:0.00 17:0.00 18:0.00 19:0.00 20:1.00 21:0.00 22:0.00 23:1.00 24:0.00 25:1.00 26:0.00 27:0.00 28:0.00 29:0.00 30:0.00 31:0.00 32:1.00 33:0.00 34:0.00 35:1.00 36:0.00 37:0.00 38:0.00 39:1.00 40:0.00 41:0.00 42:1.00 43:0.00 44:0.00 45:0.00 46:1.00 47:0.00 48:0.00 49:0.00 50:0.00 51:0.00 52:1.00 53:0.00 54:0.00 55:1.00 56:0.00 57:1.00 58:0.00 59:0.00 60:0.00 61:0.00 62:0.00 63:1.00 64:0.00 65:1.00 66:0.00 67:0.00 68:0.00 69:0.00 70:0.00 71:0.00 72:1.00 73:0.00 74:0.00 75:1.00 76:0.00 77:0.00 78:1.00 79:0.00 80:0.00 81:0.00 82:0.00 83:0.00 84:1.00 
0.721 1:1.00 2:0.00 3:0.00 4:0.00 5:0.00 6:0.00 7:1.00 8:0.00 9:0.00 10:0.00 11:1.00 12:0.00 13:1.00 14:0.00 15:0.00 16:0.00 17:0.00 18:0.00 19:0.00 20:1.00 21:0.00 22:0.00 23:1.00 24:0.00 25:0.00 26:0.00 27:0.00 28:1.00 29:0.00 30:1.00 31:0.00 32:0.00 33:0.00 34:1.00 35:0.00 36:0.00 37:1.00 38:0.00 39:0.00 40:0.00 41:0.00 42:0.00 43:1.00 44:0.00 45:0.00 46:0.00 47:1.00 48:0.00 49:0.00 50:1.00 51:0.00 52:0.00 53:1.00 54:0.00 55:0.00 56:0.00 57:0.00 58:0.00 59:0.00 60:1.00 61:1.00 62:0.00 63:0.00 64:0.00 65:0.00 66:0.00 67:0.00 68:1.00 69:0.00 70:0.00 71:1.00 72:0.00 73:0.00 74:0.00 75:0.00 76:1.00 77:0.00 78:0.00 79:0.00 80:1.00 81:1.00 82:0.00 83:0.00 84:0.00 
0.736 1:1.00 2:0.00 3:0.00 4:0.00 5:0.00 6:0.00 7:1.00 8:0.00 9:0.00 10:0.00 11:1.00 12:0.00 13:1.00 14:0.00 15:0.00 16:0.00 17:0.00 18:0.00 19:0.00 20:1.00 21:0.00 22:0.00 23:1.00 24:0.00 25:0.00 26:0.00 27:0.00 28:1.00 29:0.00 30:0.00 31:0.00 32:1.00 33:0.00 34:0.00 35:1.00 36:0.00 37:1.00 38:0.00 39:0.00 40:0.00 41:0.00 42:0.00 43:1.00 44:0.00 45:0.00 46:0.00 47:1.00 48:0.00 49:0.00 50:1.00 51:0.00 52:0.00 53:1.00 54:0.00 55:0.00 56:0.00 57:0.00 58:0.00 59:1.00 60:0.00 61:1.00 62:0.00 63:0.00 64:0.00 65:0.00 66:1.00 67:0.00 68:0.00 69:0.00 70:0.00 71:1.00 72:0.00 73:0.00 74:0.00 75:0.00 76:1.00 77:0.00 78:0.00 79:0.00 80:1.00 81:0.00 82:0.00 83:1.00 84:0.00 
0.722 1:1.00 2:0.00 3:0.00 4:0.00 5:0.00 6:0.00 7:1.00 8:0.00 9:0.00 10:0.00 11:1.00 12:0.00 13:1.00 14:0.00 15:0.00 16:0.00 17:0.00 18:0.00 19:0.00 20:1.00 21:0.00 22:0.00 23:0.00 24:1.00 25:0.00 26:1.00 27:0.00 28:0.00 29:0.00 30:0.00 31:1.00 32:0.00 33:0.00 34:0.00 35:1.00 36:0.00 37:0.00 38:0.00 39:0.00 40:1.00 41:0.00 42:0.00 43:0.00 44:1.00 45:0.00 46:1.00 47:0.00 48:0.00 49:1.00 50:0.00 51:0.00 52:0.00 53:0.00 54:0.00 55:0.00 56:1.00 57:0.00 58:1.00 59:0.00 60:0.00 61:0.00 62:1.00 63:0.00 64:0.00 65:1.00 66:0.00 67:0.00 68:0.00 69:0.00 70:0.00 71:1.00 72:0.00 73:0.00 74:1.00 75:0.00 76:0.00 77:1.00 78:0.00 79:0.00 80:0.00 81:0.00 82:0.00 83:1.00 84:0.00 
0.48 1:1.00 2:0.00 3:0.00 4:0.00 5:0.00 6:0.00 7:1.00 8:0.00 9:0.00 10:0.00 11:1.00 12:0.00 13:0.00 14:1.00 15:0.00 16:0.00 17:1.00 18:0.00 19:0.00 20:0.00 21:0.00 22:0.00 23:1.00 24:0.00 25:0.00 26:0.00 27:1.00 28:0.00 29:1.00 30:0.00 31:0.00 32:0.00 33:1.00 34:0.00 35:0.00 36:0.00 37:0.00 38:0.00 39:1.00 40:0.00 41:0.00 42:0.00 43:1.00 44:0.00 45:1.00 46:0.00 47:0.00 48:0.00 49:0.00 50:1.00 51:0.00 52:0.00 53:0.00 54:0.00 55:0.00 56:1.00 57:0.00 58:1.00 59:0.00 60:0.00 61:1.00 62:0.00 63:0.00 64:0.00 65:1.00 66:0.00 67:0.00 68:0.00 69:1.00 70:0.00 71:0.00 72:0.00 73:0.00 74:0.00 75:0.00 76:1.00 77:1.00 78:0.00 79:0.00 80:0.00 81:0.00 82:0.00 83:0.00 84:1.00 
0.514 1:1.00 2:0.00 3:0.00 4:0.00 5:0.00 6:0.00 7:1.00 8:0.00 9:0.00 10:0.00 11:1.00 12:0.00 13:0.00 14:1.00 15:0.00 16:0.00 17:1.00 18:0.00 19:0.00 20:0.00 21:0.00 22:0.00 23:0.00 24:1.00 25:0.00 26:1.00 27:0.00 28:0.00 29:0.00 30:0.00 31:0.00 32:1.00 33:0.00 34:0.00 35:0.00 36:1.00 37:0.00 38:1.00 39:0.00 40:0.00 41:0.00 42:1.00 43:0.00 44:0.00 45:1.00 46:0.00 47:0.00 48:0.00 49:1.00 50:0.00 51:0.00 52:0.00 53:0.00 54:0.00 55:0.00 56:1.00 57:0.00 58:0.00 59:0.00 60:1.00 61:0.00 62:0.00 63:1.00 64:0.00 65:0.00 66:0.00 67:1.00 68:0.00 69:0.00 70:0.00 71:0.00 72:1.00 73:0.00 74:0.00 75:0.00 76:1.00 77:0.00 78:1.00 79:0.00 80:0.00 81:0.00 82:0.00 83:0.00 84:1.00 
0.531 1:1.00 2:0.00 3:0.00 4:0.00 5:0.00 6:0.00 7:1.00 8:0.00 9:0.00 10:0.00 11:1.00 12:0.00 13:0.00 14:1.00 15:0.00 16:0.00 17:0.00 18:1.00 19:0.00 20:0.00 21:0.00 22:1.00 23:0.00 24:0.00 25:1.00 26:0.00 27:0.00 28:0.00 29:0.00 30:0.00 31:1.00 32:0.00 33:0.00 34:1.00 35:0.00 36:0.00 37:1.00 38:0.00 39:0.00 40:0.00 41:0.00 42:1.00 43:0.00 44:0.00 45:0.00 46:0.00 47:0.00 48:1.00 49:0.00 50:0.00 51:1.00 52:0.00 53:0.00 54:1.00 55:0.00 56:0.00 57:1.00 58:0.00 59:0.00 60:0.00 61:1.00 62:0.00 63:0.00 64:0.00 65:0.00 66:0.00 67:0.00 68:1.00 69:0.00 70:0.00 71:0.00 72:1.00 73:1.00 74:0.00 75:0.00 76:0.00 77:0.00 78:0.00 79:1.00 80:0.00 81:0.00 82:0.00 83:1.00 84:0.00 
0.515 1:1.00 2:0.00 3:0.00 4:0.00 5:0.00 6:0.00 7:1.00 8:0.00 9:0.00 10:0.00 11:1.00 12:0.00 13:0.00 14:1.00 15:0.00 16:0.00 17:0.00 18:0.00 19:1.00 20:0.00 21:0.00 22:0.00 23:1.00 24:0.00 25:0.00 26:1.00 27:0.00 28:0.00 29:0.00 30:1.00 31:0.00 32:0.00 33:0.00 34:1.00 35:0.00 36:0.00 37:0.00 38:0.00 39:1.00 40:0.00 41:0.00 42:1.00 43:0.00 44:0.00 45:0.00 46:1.00 47:0.00 48:0.00 49:0.00 50:0.00 51:0.00 52:1.00 53:0.00 54:1.00 55:0.00 56:0.00 57:0.00 58:1.00 59:0.00 60:0.00 61:0.00 62:0.00 63:0.00 64:1.00 65:0.00 66:1.00 67:0.00 68:0.00 69:0.00 70:0.00 71:1.00 72:0.00 73:0.00 74:0.00 75:0.00 76:1.00 77:0.00 78:0.00 79:0.00 80:1.00 81:0.00 82:0.00 83:1.00 84:0.00 
0.773 1:1.00 2:0.00 3:0.00 4:0.00 5:0.00 6:0.00 7:1.00 8:0.00 9:0.00 10:0.00 11:1.00 12:0.00 13:0.00 14:1.00 15:0.00 16:0.00 17:0.00 18:0.00 19:0.00 20:1.00 21:0.00 22:0.00 23:0.00 24:1.00 25:0.00 26:0.00 27:1.00 28:0.00 29:1.00 30:0.00 31:0.00 32:0.00 33:1.00 34:0.00 35:0.00 36:0.00 37:0.00 38:1.00 39:0.00 40:0.00 41:0.00 42:0.00 43:1.00 44:0.00 45:0.00 46:0.00 47:1.00 48:0.00 49:1.00 50:0.00 51:0.00 52:0.00 53:0.00 54:0.00 55:0.00 56:1.00 57:1.00 58:0.00 59:0.00 60:0.00 61:0.00 62:1.00 63:0.00 64:0.00 65:0.00 66:0.00 67:0.00 68:1.00 69:0.00 70:1.00 71:0.00 72:0.00 73:0.00 74:1.00 75:0.00 76:0.00 77:0.00 78:0.00 79:1.00 80:0.00 81:0.00 82:0.00 83:1.00 84:0.00 
0.473 1:1.00 2:0.00 3:0.00 4:0.00 5:0.00 6:0.00 7:1.00 8:0.00 9:0.00 10:0.00 11:1.00 12:0.00 13:0.00 14:0.00 15:1.00 16:0.00 17:1.00 18:0.00 19:0.00 20:0.00 21:1.00 22:0.00 23:0.00 24:0.00 25:0.00 26:1.00 27:0.00 28:0.00 29:1.00 30:0.00 31:0.00 32:0.00 33:1.00 34:0.00 35:0.00 36:0.00 37:1.00 38:0.00 39:0.00 40:0.00 41:0.00 42:0.00 43:0.00 44:1.00 45:1.00 46:0.00 47:0.00 48:0.00 49:0.00 50:0.00 51:1.00 52:0.00 53:1.00 54:0.00 55:0.00 56:0.00 57:0.00 58:1.00 59:0.00 60:0.00 61:1.00 62:0.00 63:0.00 64:0.00 65:0.00 66:0.00 67:1.00 68:0.00 69:0.00 70:1.00 71:0.00 72:0.00 73:1.00 74:0.00 75:0.00 76:0.00 77:1.00 78:0.00 79:0.00 80:0.00 81:1.00 82:0.00 83:0.00 84:0.00 
0.593 1:1.00 2:0.00 3:0.00 4:0.00 5:0.00 6:0.00 7:1.00 8:0.00 9:0.00 10:0.00 11:1.00 12:0.00 13:0.00 14:0.00 15:1.00 16:0.00 17:1.00 18:0.00 19:0.00 20:0.00 21:1.00 22:0.00 23:0.00 24:0.00 25:0.00 26:0.00 27:1.00 28:0.00 29:0.00 30:0.00 31:1.00 32:0.00 33:0.00 34:0.00 35:0.00 36:1.00 37:0.00 38:0.00 39:1.00 40:0.00 41:0.00 42:0.00 43:1.00 44:0.00 45:1.00 46:0.00 47:0.00 48:0.00 49:0.00 50:0.00 51:0.00 52:1.00 53:0.00 54:0.00 55:1.00 56:0.00 57:1.00 58:0.00 59:0.00 60:0.00 61:1.00 62:0.00 63:0.00 64:0.00 65:0.00 66:0.00 67:1.00 68:0.00 69:0.00 70:0.00 71:1.00 72:0.00 73:0.00 74:1.00 75:0.00 76:0.00 77:1.00 78:0.00 79:0.00 80:0.00 81:0.00 82:0.00 83:1.00 84:0.00 
0.671 1:1.00 2:0.00 3:0.00 4:0.00 5:0.00 6:0.00 7:1.00 8:0.00 9:0.00 10:0.00 11:1.00 12:0.00 13:0.00 14:0.00 15:1.00 16:0.00 17:1.00 18:0.00 19:0.00 20:0.00 21:1.00 22:0.00 23:0.00 24:0.00 25:0.00 26:0.00 27:1.00 28:0.00 29:0.00 30:0.00 31:0.00 32:1.00 33:0.00 34:1.00 35:0.00 36:0.00 37:0.00 38:1.00 39:0.00 40:0.00 41:0.00 42:0.00 43:0.00 44:1.00 45:0.00 46:0.00 47:0.00 48:1.00 49:0.00 50:1.00 51:0.00 52:0.00 53:0.00 54:1.00 55:0.00 56:0.00 57:0.00 58:1.00 59:0.00 60:0.00 61:0.00 62:1.00 63:0.00 64:0.00 65:1.00 66:0.00 67:0.00 68:0.00 69:0.00 70:0.00 71:1.00 72:0.00 73:0.00 74:1.00 75:0.00 76:0.00 77:1.00 78:0.00 79:0.00 80:0.00 81:0.00 82:0.00 83:1.00 84:0.00 
0.61 1:1.00 2:0.00 3:0.00 4:0.00 5:0.00 6:0.00 7:1.00 8:0.00 9:0.00 10:0.00 11:1.00 12:0.00 13:0.00 14:0.00 15:1.00 16:0.00 17:1.00 18:0.00 19:0.00 20:0.00 21:0.00 22:1.00 23:0.00 24:0.00 25:0.00 26:0.00 27:0.00 28:1.00 29:0.00 30:0.00 31:1.00 32:0.00 33:0.00 34:0.00 35:1.00 36:0.00 37:1.00 38:0.00 39:0.00 40:0.00 41:0.00 42:0.00 43:0.00 44:1.00 45:0.00 46:0.00 47:0.00 48:1.00 49:1.00 50:0.00 51:0.00 52:0.00 53:0.00 54:1.00 55:0.00 56:0.00 57:0.00 58:0.00 59:0.00 60:1.00 61:0.00 62:0.00 63:0.00 64:1.00 65:0.00 66:0.00 67:1.00 68:0.00 69:0.00 70:0.00 71:1.00 72:0.00 73:0.00 74:0.00 75:0.00 76:1.00 77:0.00 78:1.00 79:0.00 80:0.00 81:0.00 82:0.00 83:1.00 84:0.00 
0.671 1:1.00 2:0.00 3:0.00 4:0.00 5:0.00 6:0.00 7:1.00 8:0.00 9:0.00 10:0.00 11:1.00 12:0.00 13:0.00 14:0.00 15:1.00 16:0.00 17:1.00 18:0.00 19:0.00 20:0.00 21:0.00 22:0.00 23:0.00 24:1.00 25:0.00 26:0.00 27:0.00 28:1.00 29:0.00 30:0.00 31:0.00 32:1.00 33:0.00 34:1.00 35:0.00 36:0.00 37:0.00 38:1.00 39:0.00 40:0.00 41:1.00 42:0.00 43:0.00 44:0.00 45:0.00 46:1.00 47:0.00 48:0.00 49:0.00 50:0.00 51:0.00 52:1.00 53:0.00 54:0.00 55:1.00 56:0.00 57:0.00 58:1.00 59:0.00 60:0.00 61:0.00 62:1.00 63:0.00 64:0.00 65:1.00 66:0.00 67:0.00 68:0.00 69:0.00 70:0.00 71:1.00 72:0.00 73:0.00 74:1.00 75:0.00 76:0.00 77:0.00 78:1.00 79:0.00 80:0.00 81:1.00 82:0.00 83:0.00 84:0.00 
0.415 1:1.00 2:0.00 3:0.00 4:0.00 5:0.00 6:0.00 7:1.00 8:0.00 9:0.00 10:0.00 11:1.00 12:0.00 13:0.00 14:0.00 15:1.00 16:0.00 17:0.00 18:0.00 19:0.00 20:1.00 21:0.00 22:1.00 23:0.00 24:0.00 25:0.00 26:0.00 27:1.00 28:0.00 29:0.00 30:0.00 31:1.00 32:0.00 33:0.00 34:0.00 35:0.00 36:1.00 37:0.00 38:0.00 39:1.00 40:0.00 41:0.00 42:0.00 43:1.00 44:0.00 45:1.00 46:0.00 47:0.00 48:0.00 49:0.00 50:0.00 51:1.00 52:0.00 53:0.00 54:0.00 55:1.00 56:0.00 57:1.00 58:0.00 59:0.00 60:0.00 61:1.00 62:0.00 63:0.00 64:0.00 65:0.00 66:0.00 67:1.00 68:0.00 69:0.00 70:1.00 71:0.00 72:0.00 73:0.00 74:0.00 75:0.00 76:1.00 77:0.00 78:0.00 79:0.00 80:1.00 81:0.00 82:1.00 83:0.00 84:0.00 
0.401 1:1.00 2:0.00 3:0.00 4:0.00 5:0.00 6:0.00 7:1.00 8:0.00 9:0.00 10:0.00 11:1.00 12:0.00 13:0.00 14:0.00 15:1.00 16:0.00 17:0.00 18:0.00 19:0.00 20:1.00 21:0.00 22:1.00 23:0.00 24:0.00 25:0.00 26:0.00 27:0.00 28:1.00 29:0.00 30:0.00 31:1.00 32:0.00 33:0.00 34:1.00 35:0.00 36:0.00 37:0.00 38:1.00 39:0.00 40:0.00 41:1.00 42:0.00 43:0.00 44:0.00 45:0.00 46:0.00 47:1.00 48:0.00 49:0.00 50:1.00 51:0.00 52:0.00 53:1.00 54:0.00 55:0.00 56:0.00 57:0.00 58:0.00 59:0.00 60:1.00 61:1.00 62:0.00 63:0.00 64:0.00 65:0.00 66:0.00 67:1.00 68:0.00 69:1.00 70:0.00 71:0.00 72:0.00 73:1.00 74:0.00 75:0.00 76:0.00 77:1.00 78:0.00 79:0.00 80:0.00 81:0.00 82:0.00 83:0.00 84:1.00 
0.341 1:1.00 2:0.00 3:0.00 4:0.00 5:0.00 6:0.00 7:1.00 8:0.00 9:0.00 10:0.00 11:1.00 12:0.00 13:0.00 14:0.00 15:1.00 16:0.00 17:0.00 18:0.00 19:0.00 20:1.00 21:0.00 22:0.00 23:1.00 24:0.00 25:0.00 26:0.00 27:0.00 28:1.00 29:0.00 30:1.00 31:0.00 32:0.00 33:1.00 34:0.00 35:0.00 36:0.00 37:0.00 38:0.00 39:0.00 40:1.00 41:0.00 42:0.00 43:1.00 44:0.00 45:0.00 46:0.00 47:0.00 48:1.00 49:0.00 50:1.00 51:0.00 52:0.00 53:1.00 54:0.00 55:0.00 56:0.00 57:0.00 58:0.00 59:1.00 60:0.00 61:0.00 62:1.00 63:0.00 64:0.00 65:0.00 66:1.00 67:0.00 68:0.00 69:1.00 70:0.00 71:0.00 72:0.00 73:1.00 74:0.00 75:0.00 76:0.00 77:0.00 78:0.00 79:0.00 80:1.00 81:0.00 82:1.00 83:0.00 84:0.00 
0.532 1:1.00 2:0.00 3:0.00 4:0.00 5:0.00 6:0.00 7:1.00 8:0.00 9:0.00 10:0.00 11:1.00 12:0.00 13:0.00 14:0.00 15:0.00 16:1.00 17:1.00 18:0.00 19:0.00 20:0.00 21:1.00 22:0.00 23:0.00 24:0.00 25:1.00 26:0.00 27:0.00 28:0.00 29:1.00 30:0.00 31:0.00 32:0.00 33:0.00 34:0.00 35:0.00 36:1.00 37:0.00 38:0.00 39:0.00 40:1.00 41:0.00 42:0.00 43:0.00 44:1.00 45:0.00 46:1.00 47:0.00 48:0.00 49:0.00 50:1.00 51:0.00 52:0.00 53:0.00 54:0.00 55:0.00 56:1.00 57:1.00 58:0.00 59:0.00 60:0.00 61:1.00 62:0.00 63:0.00 64:0.00 65:0.00 66:0.00 67:1.00 68:0.00 69:1.00 70:0.00 71:0.00 72:0.00 73:0.00 74:0.00 75:0.00 76:1.00 77:1.00 78:0.00 79:0.00 80:0.00 81:1.00 82:0.00 83:0.00 84:0.00 
0.421 1:1.00 2:0.00 3:0.00 4:0.00 5:0.00 6:0.00 7:1.00 8:0.00 9:0.00 10:0.00 11:1.00 12:0.00 13:0.00 14:0.00 15:0.00 16:1.00 17:1.00 18:0.00 19:0.00 20:0.00 21:0.00 22:0.00 23:1.00 24:0.00 25:0.00 26:0.00 27:1.00 28:0.00 29:0.00 30:0.00 31:1.00 32:0.00 33:0.00 34:0.00 35:0.00 36:1.00 37:1.00 38:0.00 39:0.00 40:0.00 41:0.00 42:1.00 43:0.00 44:0.00 45:1.00 46:0.00 47:0.00 48:0.00 49:0.00 50:0.00 51:0.00 52:1.00 53:0.00 54:1.00 55:0.00 56:0.00 57:1.00 58:0.00 59:0.00 60:0.00 61:0.00 62:1.00 63:0.00 64:0.00 65:1.00 66:0.00 67:0.00 68:0.00 69:0.00 70:0.00 71:1.00 72:0.00 73:1.00 74:0.00 75:0.00 76:0.00 77:1.00 78:0.00 79:0.00 80:0.00 81:0.00 82:1.00 83:0.00 84:0.00 
0.657 1:1.00 2:0.00 3:0.00 4:0.00 5:0.00 6:0.00 7:1.00 8:0.00 9:0.00 10:0.00 11:1.00 12:0.00 13:0.00 14:0.00 15:0.00 16:1.00 17:0.00 18:1.00 19:0.00 20:0.00 21:1.00 22:0.00 23:0.00 24:0.00 25:0.00 26:1.00 27:0.00 28:0.00 29:0.00 30:1.00 31:0.00 32:0.00 33:0.00 34:1.00 35:0.00 36:0.00 37:1.00 38:0.00 39:0.00 40:0.00 41:1.00 42:0.00 43:0.00 44:0.00 45:0.00 46:0.00 47:1.00 48:0.00 49:1.00 50:0.00 51:0.00 52:0.00 53:1.00 54:0.00 55:0.00 56:0.00 57:1.00 58:0.00 59:0.00 60:0.00 61:0.00 62:0.00 63:1.00 64:0.00 65:1.00 66:0.00 67:0.00 68:0.00 69:0.00 70:0.00 71:1.00 72:0.00 73:0.00 74:1.00 75:0.00 76:0.00 77:1.00 78:0.00 79:0.00 80:0.00 81:1.00 82:0.00 83:0.00 84:0.00 
0.657 1:1.00 2:0.00 3:0.00 4:0.00 5:0.00 6:0.00 7:1.00 8:0.00 9:0.00 10:0.00 11:1.00 12:0.00 13:0.00 14:0.00 15:0.00 16:1.00 17:0.00 18:1.00 19:0.00 20:0.00 21:1.00 22:0.00 23:0.00 24:0.00 25:0.00 26:0.00 27:1.00 28:0.00 29:0.00 30:1.00 31:0.00 32:0.00 33:0.00 34:0.00 35:1.00 36:0.00 37:1.00 38:0.00 39:0.00 40:0.00 41:0.00 42:0.00 43:1.00 44:0.00 45:0.00 46:0.00 47:1.00 48:0.00 49:0.00 50:0.00 51:0.00 52:1.00 53:0.00 54:1.00 55:0.00 56:0.00 57:0.00 58:1.00 59:0.00 60:0.00 61:1.00 62:0.00 63:0.00 64:0.00 65:0.00 66:0.00 67:0.00 68:1.00 69:0.00 70:1.00 71:0.00 72:0.00 73:0.00 74:1.00 75:0.00 76:0.00 77:0.00 78:0.00 79:1.00 80:0.00 81:0.00 82:1.00 83:0.00 84:0.00 
0.402 1:1.00 2:0.00 3:0.00 4:0.00 5:0.00 6:0.00 7:1.00 8:0.00 9:0.00 10:0.00 11:1.00 12:0.00 13:0.00 14:0.00 15:0.00 16:1.00 17:0.00 18:1.00 19:0.00 20:0.00 21:0.00 22:1.00 23:0.00 24:0.00 25:0.00 26:0.00 27:0.00 28:1.00 29:0.00 30:1.00 31:0.00 32:0.00 33:0.00 34:1.00 35:0.00 36:0.00 37:0.00 38:0.00 39:0.00 40:1.00 41:0.00 42:1.00 43:0.00 44:0.00 45:0.00 46:0.00 47:1.00 48:0.00 49:0.00 50:0.00 51:0.00 52:1.00 53:0.00 54:0.00 55:0.00 56:1.00 57:0.00 58:0.00 59:1.00 60:0.00 61:0.00 62:0.00 63:1.00 64:0.00 65:0.00 66:0.00 67:1.00 68:0.00 69:1.00 70:0.00 71:0.00 72:0.00 73:1.00 74:0.00 75:0.00 76:0.00 77:1.00 78:0.00 79:0.00 80:0.00 81:0.00 82:0.00 83:1.00 84:0.00 
0.643 1:1.00 2:0.00 3:0.00 4:0.00 5:0.00 6:0.00 7:1.00 8:0.00 9:0.00 10:0.00 11:1.00 12:0.00 13:0.00 14:0.00 15:0.00 16:1.00 17:0.00 18:1.00 19:0.00 20:0.00 21:0.00 22:1.00 23:0.00 24:0.00 25:0.00 26:0.00 27:0.00 28:1.00 29:0.00 30:0.00 31:1.00 32:0.00 33:0.00 34:1.00 35:0.00 36:0.00 37:0.00 38:0.00 39:0.00 40:1.00 41:1.00 42:0.00 43:0.00 44:0.00 45:0.00 46:0.00 47:0.00 48:1.00 49:0.00 50:0.00 51:0.00 52:1.00 53:0.00 54:0.00 55:0.00 56:1.00 57:0.00 58:1.00 59:0.00 60:0.00 61:0.00 62:0.00 63:0.00 64:1.00 65:0.00 66:1.00 67:0.00 68:0.00 69:0.00 70:1.00 71:0.00 72:0.00 73:0.00 74:0.00 75:0.00 76:1.00 77:0.00 78:1.00 79:0.00 80:0.00 81:0.00 82:0.00 83:0.00 84:1.00 
0.673 1:1.00 2:0.00 3:0.00 4:0.00 5:0.00 6:0.00 7:1.00 8:0.00 9:0.00 10:0.00 11:1.00 12:0.00 13:0.00 14:0.00 15:0.00 16:1.00 17:0.00 18:1.00 19:0.00 20:0.00 21:0.00 22:0.00 23:1.00 24:0.00 25:0.00 26:0.00 27:1.00 28:0.00 29:1.00 30:0.00 31:0.00 32:0.00 33:0.00 34:0.00 35:1.00 36:0.00 37:0.00 38:0.00 39:1.00 40:0.00 41:0.00 42:0.00 43:1.00 44:0.00 45:0.00 46:0.00 47:1.00 48:0.00 49:1.00 50:0.00 51:0.00 52:0.00 53:0.00 54:0.00 55:0.00 56:1.00 57:1.00 58:0.00 59:0.00 60:0.00 61:1.00 62:0.00 63:0.00 64:0.00 65:0.00 66:0.00 67:0.00 68:1.00 69:0.00 70:1.00 71:0.00 72:0.00 73:0.00 74:0.00 75:0.00 76:1.00 77:0.00 78:0.00 79:0.00 80:1.00 81:0.00 82:0.00 83:0.00 84:1.00 
0.711 1:1.00 2:0.00 3:0.00 4:0.00 5:0.00 6:0.00 7:1.00 8:0.00 9:0.00 10:0.00 11:1.00 12:0.00 13:0.00 14:0.00 15:0.00 16:1.00 17:0.00 18:1.00 19:0.00 20:0.00 21:0.00 22:0.00 23:0.00 24:1.00 25:0.00 26:0.00 27:0.00 28:1.00 29:0.00 30:1.00 31:0.00 32:0.00 33:1.00 34:0.00 35:0.00 36:0.00 37:0.00 38:0.00 39:0.00 40:1.00 41:1.00 42:0.00 43:0.00 44:0.00 45:0.00 46:0.00 47:0.00 48:1.00 49:1.00 50:0.00 51:0.00 52:0.00 53:0.00 54:1.00 55:0.00 56:0.00 57:0.00 58:0.00 59:0.00 60:1.00 61:0.00 62:0.00 63:1.00 64:0.00 65:0.00 66:0.00 67:0.00 68:1.00 69:0.00 70:0.00 71:0.00 72:1.00 73:0.00 74:1.00 75:0.00 76:0.00 77:0.00 78:1.00 79:0.00 80:0.00 81:1.00 82:0.00 83:0.00 84:0.00 
0.463 1:1.00 2:0.00 3:0.00 4:0.00 5:0.00 6:0.00 7:1.00 8:0.00 9:0.00 10:0.00 11:1.00 12:0.00 13:0.00 14:0.00 15:0.00 16:1.00 17:0.00 18:0.00 19:1.00 20:0.00 21:0.00 22:1.00 23:0.00 24:0.00 25:0.00 26:1.00 27:0.00 28:0.00 29:0.00 30:1.00 31:0.00 32:0.00 33:0.00 34:0.00 35:0.00 36:1.00 37:0.00 38:0.00 39:1.00 40:0.00 41:1.00 42:0.00 43:0.00 44:0.00 45:0.00 46:0.00 47:1.00 48:0.00 49:0.00 50:0.00 51:1.00 52:0.00 53:0.00 54:0.00 55:0.00 56:1.00 57:0.00 58:0.00 59:1.00 60:0.00 61:0.00 62:0.00 63:1.00 64:0.00 65:0.00 66:1.00 67:0.00 68:0.00 69:0.00 70:0.00 71:1.00 72:0.00 73:0.00 74:0.00 75:0.00 76:1.00 77:0.00 78:1.00 79:0.00 80:0.00 81:1.00 82:0.00 83:0.00 84:0.00 
0.514 1:1.00 2:0.00 3:0.00 4:0.00 5:0.00 6:0.00 7:1.00 8:0.00 9:0.00 10:0.00 11:1.00 12:0.00 13:0.00 14:0.00 15:0.00 16:1.00 17:0.00 18:0.00 19:1.00 20:0.00 21:0.00 22:0.00 23:0.00 24:1.00 25:0.00 26:1.00 27:0.00 28:0.00 29:0.00 30:0.00 31:0.00 32:1.00 33:0.00 34:0.00 35:0.00 36:1.00 37:0.00 38:0.00 39:1.00 40:0.00 41:0.00 42:0.00 43:1.00 44:0.00 45:0.00 46:1.00 47:0.00 48:0.00 49:0.00 50:0.00 51:1.00 52:0.00 53:0.00 54:0.00 55:1.00 56:0.00 57:0.00 58:0.00 59:1.00 60:0.00 61:1.00 62:0.00 63:0.00 64:0.00 65:0.00 66:0.00 67:0.00 68:1.00 69:1.00 70:0.00 71:0.00 72:0.00 73:0.00 74:0.00 75:1.00 76:0.00 77:0.00 78:1.00 79:0.00 80:0.00 81:0.00 82:0.00 83:1.00 84:0.00 
0.716 1:1.00 2:0.00 3:0.00 4:0.00 5:0.00 6:0.00 7:1.00 8:0.00 9:0.00 10:0.00 11:1.00 12:0.00 13:0.00 14:0.00 15:0.00 16:1.00 17:0.00 18:0.00 19:0.00 20:1.00 21:0.00 22:1.00 23:0.00 24:0.00 25:1.00 26:0.00 27:0.00 28:0.00 29:0.00 30:0.00 31:0.00 32:1.00 33:0.00 34:1.00 35:0.00 36:0.00 37:0.00 38:0.00 39:1.00 40:0.00 41:0.00 42:0.00 43:0.00 44:1.00 45:0.00 46:0.00 47:1.00 48:0.00 49:0.00 50:1.00 51:0.00 52:0.00 53:0.00 54:1.00 55:0.00 56:0.00 57:1.00 58:0.00 59:0.00 60:0.00 61:0.00 62:0.00 63:0.00 64:1.00 65:0.00 66:1.00 67:0.00 68:0.00 69:0.00 70:0.00 71:1.00 72:0.00 73:0.00 74:0.00 75:1.00 76:0.00 77:0.00 78:0.00 79:1.00 80:0.00 81:1.00 82:0.00 83:0.00 84:0.00 
0.57 1:1.00 2:0.00 3:0.00 4:0.00 5:0.00 6:0.00 7:1.00 8:0.00 9:0.00 10:0.00 11:1.00 12:0.00 13:0.00 14:0.00 15:0.00 16:1.00 17:0.00 18:0.00 19:0.00 20:1.00 21:0.00 22:0.00 23:1.00 24:0.00 25:0.00 26:0.00 27:1.00 28:0.00 29:0.00 30:0.00 31:1.00 32:0.00 33:0.00 34:0.00 35:0.00 36:1.00 37:1.00 38:0.00 39:0.00 40:0.00 41:0.00 42:0.00 43:1.00 44:0.00 45:0.00 46:0.00 47:1.00 48:0.00 49:0.00 50:0.00 51:0.00 52:1.00 53:0.00 54:0.00 55:0.00 56:1.00 57:0.00 58:0.00 59:1.00 60:0.00 61:1.00 62:0.00 63:0.00 64:0.00 65:0.00 66:0.00 67:0.00 68:1.00 69:0.00 70:0.00 71:1.00 72:0.00 73:1.00 74:0.00 75:0.00 76:0.00 77:1.00 78:0.00 79:0.00 80:0.00 81:1.00 82:0.00 83:0.00 84:0.00 
0.794 1:1.00 2:0.00 3:0.00 4:0.00 5:0.00 6:0.00 7:1.00 8:0.00 9:0.00 10:0.00 11:1.00 12:0.00 13:0.00 14:0.00 15:0.00 16:1.00 17:0.00 18:0.00 19:0.00 20:1.00 21:0.00 22:0.00 23:0.00 24:1.00 25:0.00 26:0.00 27:1.00 28:0.00 29:1.00 30:0.00 31:0.00 32:0.00 33:1.00 34:0.00 35:0.00 36:0.00 37:1.00 38:0.00 39:0.00 40:0.00 41:0.00 42:0.00 43:0.00 44:1.00 45:0.00 46:0.00 47:1.00 48:0.00 49:1.00 50:0.00 51:0.00 52:0.00 53:0.00 54:0.00 55:0.00 56:1.00 57:0.00 58:1.00 59:0.00 60:0.00 61:0.00 62:1.00 63:0.00 64:0.00 65:0.00 66:0.00 67:1.00 68:0.00 69:0.00 70:0.00 71:0.00 72:1.00 73:0.00 74:1.00 75:0.00 76:0.00 77:1.00 78:0.00 79:0.00 80:0.00 81:0.00 82:0.00 83:1.00 84:0.00 
0.436 1:1.00 2:0.00 3:0.00 4:0.00 5:0.00 6:0.00 7:1.00 8:0.00 9:0.00 10:0.00 11:0.00 12:1.00 13:1.00 14:0.00 15:0.00 16:0.00 17:0.00 18:0.00 19:1.00 20:0.00 21:0.00 22:1.00 23:0.00 24:0.00 25:0.00 26:1.00 27:0.00 28:0.00 29:0.00 30:1.00 31:0.00 32:0.00 33:0.00 34:0.00 35:0.00 36:1.00 37:0.00 38:0.00 39:0.00 40:1.00 41:0.00 42:0.00 43:1.00 44:0.00 45:0.00 46:0.00 47:1.00 48:0.00 49:0.00 50:0.00 51:1.00 52:0.00 53:0.00 54:0.00 55:0.00 56:1.00 57:0.00 58:0.00 59:1.00 60:0.00 61:0.00 62:0.00 63:1.00 64:0.00 65:0.00 66:0.00 67:1.00 68:0.00 69:0.00 70:0.00 71:1.00 72:0.00 73:1.00 74:0.00 75:0.00 76:0.00 77:0.00 78:0.00 79:1.00 80:0.00 81:0.00 82:0.00 83:1.00 84:0.00 
0.735 1:1.00 2:0.00 3:0.00 4:0.00 5:0.00 6:0.00 7:1.00 8:0.00 9:0.00 10:0.00 11:0.00 12:1.00 13:1.00 14:0.00 15:0.00 16:0.00 17:0.00 18:0.00 19:0.00 20:1.00 21:0.00 22:0.00 23:0.00 24:1.00 25:0.00 26:1.00 27:0.00 28:0.00 29:0.00 30:0.00 31:0.00 32:1.00 33:0.00 34:0.00 35:0.00 36:1.00 37:0.00 38:1.00 39:0.00 40:0.00 41:1.00 42:0.00 43:0.00 44:0.00 45:0.00 46:0.00 47:1.00 48:0.00 49:0.00 50:1.00 51:0.00 52:0.00 53:0.00 54:0.00 55:0.00 56:1.00 57:1.00 58:0.00 59:0.00 60:0.00 61:0.00 62:0.00 63:1.00 64:0.00 65:0.00 66:0.00 67:1.00 68:0.00 69:0.00 70:0.00 71:0.00 72:1.00 73:0.00 74:1.00 75:0.00 76:0.00 77:1.00 78:0.00 79:0.00 80:0.00 81:0.00 82:0.00 83:1.00 84:0.00 
0.602 1:1.00 2:0.00 3:0.00 4:0.00 5:0.00 6:0.00 7:1.00 8:0.00 9:0.00 10:0.00 11:0.00 12:1.00 13:0.00 14:1.00 15:0.00 16:0.00 17:1.00 18:0.00 19:0.00 20:0.00 21:1.00 22:0.00 23:0.00 24:0.00 25:1.00 26:0.00 27:0.00 28:0.00 29:1.00 30:0.00 31:0.00 32:0.00 33:0.00 34:0.00 35:1.00 36:0.00 37:0.00 38:0.00 39:1.00 40:0.00 41:1.00 42:0.00 43:0.00 44:0.00 45:0.00 46:0.00 47:0.00 48:1.00 49:1.00 50:0.00 51:0.00 52:0.00 53:0.00 54:0.00 55:0.00 56:1.00 57:0.00 58:1.00 59:0.00 60:0.00 61:0.00 62:0.00 63:1.00 64:0.00 65:1.00 66:0.00 67:0.00 68:0.00 69:0.00 70:1.00 71:0.00 72:0.00 73:0.00 74:0.00 75:0.00 76:1.00 77:1.00 78:0.00 79:0.00 80:0.00 81:0.00 82:1.00 83:0.00 84:0.00 
0.63 1:1.00 2:0.00 3:0.00 4:0.00 5:0.00 6:0.00 7:1.00 8:0.00 9:0.00 10:0.00 11:0.00 12:1.00 13:0.00 14:1.00 15:0.00 16:0.00 17:1.00 18:0.00 19:0.00 20:0.00 21:1.00 22:0.00 23:0.00 24:0.00 25:1.00 26:0.00 27:0.00 28:0.00 29:0.00 30:0.00 31:1.00 32:0.00 33:0.00 34:1.00 35:0.00 36:0.00 37:0.00 38:0.00 39:1.00 40:0.00 41:0.00 42:0.00 43:1.00 44:0.00 45:0.00 46:0.00 47:1.00 48:0.00 49:1.00 50:0.00 51:0.00 52:0.00 53:0.00 54:1.00 55:0.00 56:0.00 57:0.00 58:0.00 59:0.00 60:1.00 61:0.00 62:1.00 63:0.00 64:0.00 65:0.00 66:1.00 67:0.00 68:0.00 69:1.00 70:0.00 71:0.00 72:0.00 73:0.00 74:0.00 75:1.00 76:0.00 77:0.00 78:0.00 79:0.00 80:1.00 81:0.00 82:0.00 83:0.00 84:1.00 
0.464 1:1.00 2:0.00 3:0.00 4:0.00 5:0.00 6:0.00 7:1.00 8:0.00 9:0.00 10:0.00 11:0.00 12:1.00 13:0.00 14:1.00 15:0.00 16:0.00 17:1.00 18:0.00 19:0.00 20:0.00 21:1.00 22:0.00 23:0.00 24:0.00 25:0.00 26:1.00 27:0.00 28:0.00 29:0.00 30:0.00 31:1.00 32:0.00 33:0.00 34:0.00 35:1.00 36:0.00 37:1.00 38:0.00 39:0.00 40:0.00 41:0.00 42:0.00 43:1.00 44:0.00 45:0.00 46:1.00 47:0.00 48:0.00 49:0.00 50:0.00 51:0.00 52:1.00 53:0.00 54:0.00 55:1.00 56:0.00 57:0.00 58:0.00 59:1.00 60:0.00 61:1.00 62:0.00 63:0.00 64:0.00 65:0.00 66:0.00 67:1.00 68:0.00 69:1.00 70:0.00 71:0.00 72:0.00 73:0.00 74:1.00 75:0.00 76:0.00 77:1.00 78:0.00 79:0.00 80:0.00 81:0.00 82:0.00 83:1.00 84:0.00 
0.423 1:1.00 2:0.00 3:0.00 4:0.00 5:0.00 6:0.00 7:1.00 8:0.00 9:0.00 10:0.00 11:0.00 12:1.00 13:0.00 14:1.00 15:0.00 16:0.00 17:1.00 18:0.00 19:0.00 20:0.00 21:0.00 22:0.00 23:0.00 24:1.00 25:0.00 26:1.00 27:0.00 28:0.00 29:1.00 30:0.00 31:0.00 32:0.00 33:0.00 34:0.00 35:1.00 36:0.00 37:0.00 38:0.00 39:0.00 40:1.00 41:0.00 42:1.00 43:0.00 44:0.00 45:0.00 46:0.00 47:0.00 48:1.00 49:0.00 50:1.00 51:0.00 52:0.00 53:0.00 54:0.00 55:0.00 56:1.00 57:0.00 58:0.00 59:1.00 60:0.00 61:0.00 62:0.00 63:1.00 64:0.00 65:0.00 66:0.00 67:0.00 68:1.00 69:1.00 70:0.00 71:0.00 72:0.00 73:1.00 74:0.00 75:0.00 76:0.00 77:0.00 78:0.00 79:0.00 80:1.00 81:0.00 82:0.00 83:1.00 84:0.00 
0.609 1:1.00 2:0.00 3:0.00 4:0.00 5:0.00 6:0.00 7:1.00 8:0.00 9:0.00 10:0.00 11:0.00 12:1.00 13:0.00 14:1.00 15:0.00 16:0.00 17:1.00 18:0.00 19:0.00 20:0.00 21:0.00 22:0.00 23:0.00 24:1.00 25:0.00 26:1.00 27:0.00 28:0.00 29:0.00 30:1.00 31:0.00 32:0.00 33:1.00 34:0.00 35:0.00 36:0.00 37:0.00 38:0.00 39:1.00 40:0.00 41:0.00 42:0.00 43:0.00 44:1.00 45:1.00 46:0.00 47:0.00 48:0.00 49:0.00 50:0.00 51:1.00 52:0.00 53:1.00 54:0.00 55:0.00 56:0.00 57:0.00 58:1.00 59:0.00 60:0.00 61:0.00 62:0.00 63:0.00 64:1.00 65:0.00 66:1.00 67:0.00 68:0.00 69:0.00 70:0.00 71:0.00 72:1.00 73:0.00 74:1.00 75:0.00 76:0.00 77:0.00 78:0.00 79:0.00 80:1.00 81:0.00 82:1.00 83:0.00 84:0.00 
0.481 1:1.00 2:0.00 3:0.00 4:0.00 5:0.00 6:0.00 7:1.00 8:0.00 9:0.00 10:0.00 11:0.00 12:1.00 13:0.00 14:1.00 15:0.00 16:0.00 17:0.00 18:1.00 19:0.00 20:0.00 21:0.00 22:0.00 23:0.00 24:1.00 25:0.00 26:1.00 27:0.00 28:0.00 29:1.00 30:0.00 31:0.00 32:0.00 33:0.00 34:1.00 35:0.00 36:0.00 37:0.00 38:1.00 39:0.00 40:0.00 41:1.00 42:0.00 43:0.00 44:0.00 45:0.00 46:0.00 47:0.00 48:1.00 49:0.00 50:1.00 51:0.00 52:0.00 53:0.00 54:1.00 55:0.00 56:0.00 57:0.00 58:0.00 59:1.00 60:0.00 61:0.00 62:0.00 63:0.00 64:1.00 65:0.00 66:1.00 67:0.00 68:0.00 69:0.00 70:1.00 71:0.00 72:0.00 73:1.00 74:0.00 75:0.00 76:0.00 77:0.00 78:0.00 79:1.00 80:0.00 81:0.00 82:0.00 83:0.00 84:1.00 
0.62 1:1.00 2:0.00 3:0.00 4:0.00 5:0.00 6:0.00 7:1.00 8:0.00 9:0.00 10:0.00 11:0.00 12:1.00 13:0.00 14:1.00 15:0.00 16:0.00 17:0.00 18:0.00 19:1.00 20:0.00 21:0.00 22:1.00 23:0.00 24:0.00 25:0.00 26:0.00 27:0.00 28:1.00 29:0.00 30:0.00 31:1.00 32:0.00 33:0.00 34:1.00 35:0.00 36:0.00 37:1.00 38:0.00 39:0.00 40:0.00 41:0.00 42:1.00 43:0.00 44:0.00 45:0.00 46:1.00 47:0.00 48:0.00 49:0.00 50:1.00 51:0.00 52:0.00 53:1.00 54:0.00 55:0.00 56:0.00 57:0.00 58:1.00 59:0.00 60:0.00 61:1.00 62:0.00 63:0.00 64:0.00 65:1.00 66:0.00 67:0.00 68:0.00 69:0.00 70:1.00 71:0.00 72:0.00 73:0.00 74:0.00 75:0.00 76:1.00 77:0.00 78:1.00 79:0.00 80:0.00 81:1.00 82:0.00 83:0.00 84:0.00 
0.507 1:1.00 2:0.00 3:0.00 4:0.00 5:0.00 6:0.00 7:1.00 8:0.00 9:0.00 10:0.00 11:0.00 12:1.00 13:0.00 14:1.00 15:0.00 16:0.00 17:0.00 18:0.00 19:1.00 20:0.00 21:0.00 22:0.00 23:0.00 24:1.00 25:0.00 26:0.00 27:1.00 28:0.00 29:1.00 30:0.00 31:0.00 32:0.00 33:1.00 34:0.00 35:0.00 36:0.00 37:0.00 38:0.00 39:1.00 40:0.00 41:0.00 42:0.00 43:1.00 44:0.00 45:0.00 46:0.00 47:0.00 48:1.00 49:1.00 50:0.00 51:0.00 52:0.00 53:1.00 54:0.00 55:0.00 56:0.00 57:1.00 58:0.00 59:0.00 60:0.00 61:1.00 62:0.00 63:0.00 64:0.00 65:0.00 66:0.00 67:0.00 68:1.00 69:0.00 70:0.00 71:0.00 72:1.00 73:0.00 74:0.00 75:0.00 76:1.00 77:0.00 78:1.00 79:0.00 80:0.00 81:0.00 82:1.00 83:0.00 84:0.00 
0.358 1:1.00 2:0.00 3:0.00 4:0.00 5:0.00 6:0.00 7:1.00 8:0.00 9:0.00 10:0.00 11:0.00 12:1.00 13:0.00 14:1.00 15:0.00 16:0.00 17:0.00 18:0.00 19:0.00 20:1.00 21:0.00 22:1.00 23:0.00 24:0.00 25:0.00 26:1.00 27:0.00 28:0.00 29:0.00 30:0.00 31:0.00 32:1.00 33:0.00 34:0.00 35:1.00 36:0.00 37:0.00 38:0.00 39:1.00 40:0.00 41:0.00 42:1.00 43:0.00 44:0.00 45:0.00 46:0.00 47:0.00 48:1.00 49:0.00 50:1.00 51:0.00 52:0.00 53:0.00 54:1.00 55:0.00 56:0.00 57:0.00 58:0.00 59:1.00 60:0.00 61:0.00 62:0.00 63:0.00 64:1.00 65:0.00 66:0.00 67:1.00 68:0.00 69:0.00 70:0.00 71:0.00 72:1.00 73:1.00 74:0.00 75:0.00 76:0.00 77:0.00 78:0.00 79:1.00 80:0.00 81:1.00 82:0.00 83:0.00 84:0.00 
0.561 1:1.00 2:0.00 3:0.00 4:0.00 5:0.00 6:0.00 7:1.00 8:0.00 9:0.00 10:0.00 11:0.00 12:1.00 13:0.00 14:1.00 15:0.00 16:0.00 17:0.00 18:0.00 19:0.00 20:1.00 21:0.00 22:0.00 23:0.00 24:1.00 25:0.00 26:1.00 27:0.00 28:0.00 29:0.00 30:1.00 31:0.00 32:0.00 33:0.00 34:0.00 35:0.00 36:1.00 37:0.00 38:0.00 39:0.00 40:1.00 41:0.00 42:1.00 43:0.00 44:0.00 45:1.00 46:0.00 47:0.00 48:0.00 49:0.00 50:0.00 51:0.00 52:1.00 53:0.00 54:1.00 55:0.00 56:0.00 57:1.00 58:0.00 59:0.00 60:0.00 61:0.00 62:1.00 63:0.00 64:0.00 65:0.00 66:0.00 67:0.00 68:1.00 69:0.00 70:1.00 71:0.00 72:0.00 73:1.00 74:0.00 75:0.00 76:0.00 77:0.00 78:0.00 79:1.00 80:0.00 81:0.00 82:0.00 83:0.00 84:1.00 
0.466 1:1.00 2:0.00 3:0.00 4:0.00 5:0.00 6:0.00 7:1.00 8:0.00 9:0.00 10:0.00 11:0.00 12:1.00 13:0.00 14:1.00 15:0.00 16:0.00 17:0.00 18:0.00 19:0.00 20:1.00 21:0.00 22:0.00 23:0.00 24:1.00 25:0.00 26:1.00 27:0.00 28:0.00 29:0.00 30:0.00 31:0.00 32:1.00 33:0.00 34:0.00 35:1.00 36:0.00 37:0.00 38:0.00 39:0.00 40:1.00 41:0.00 42:0.00 43:0.00 44:1.00 45:1.00 46:0.00 47:0.00 48:0.00 49:0.00 50:0.00 51:1.00 52:0.00 53:1.00 54:0.00 55:0.00 56:0.00 57:1.00 58:0.00 59:0.00 60:0.00 61:0.00 62:0.00 63:0.00 64:1.00 65:0.00 66:0.00 67:1.00 68:0.00 69:0.00 70:0.00 71:1.00 72:0.00 73:1.00 74:0.00 75:0.00 76:0.00 77:0.00 78:0.00 79:0.00 80:1.00 81:1.00 82:0.00 83:0.00 84:0.00 
0.5 1:1.00 2:0.00 3:0.00 4:0.00 5:0.00 6:0.00 7:1.00 8:0.00 9:0.00 10:0.00 11:0.00 12:1.00 13:0.00 14:0.00 15:1.00 16:0.00 17:1.00 18:0.00 19:0.00 20:0.00 21:0.00 22:0.00 23:1.00 24:0.00 25:1.00 26:0.00 27:0.00 28:0.00 29:1.00 30:0.00 31:0.00 32:0.00 33:0.00 34:0.00 35:0.00 36:1.00 37:0.00 38:0.00 39:0.00 40:1.00 41:0.00 42:1.00 43:0.00 44:0.00 45:0.00 46:0.00 47:0.00 48:1.00 49:0.00 50:0.00 51:1.00 52:0.00 53:0.00 54:1.00 55:0.00 56:0.00 57:1.00 58:0.00 59:0.00 60:0.00 61:1.00 62:0.00 63:0.00 64:0.00 65:0.00 66:1.00 67:0.00 68:0.00 69:1.00 70:0.00 71:0.00 72:0.00 73:0.00 74:0.00 75:0.00 76:1.00 77:0.00 78:1.00 79:0.00 80:0.00 81:0.00 82:0.00 83:0.00 84:1.00 
0.666 1:1.00 2:0.00 3:0.00 4:0.00 5:0.00 6:0.00 7:1.00 8:0.00 9:0.00 10:0.00 11:0.00 12:1.00 13:0.00 14:0.00 15:1.00 16:0.00 17:1.00 18:0.00 19:0.00 20:0.00 21:0.00 22:0.00 23:0.00 24:1.00 25:1.00 26:0.00 27:0.00 28:0.00 29:0.00 30:0.00 31:1.00 32:0.00 33:1.00 34:0.00 35:0.00 36:0.00 37:0.00 38:0.00 39:0.00 40:1.00 41:0.00 42:0.00 43:0.00 44:1.00 45:0.00 46:1.00 47:0.00 48:0.00 49:0.00 50:0.00 51:0.00 52:1.00 53:0.00 54:0.00 55:1.00 56:0.00 57:0.00 58:0.00 59:1.00 60:0.00 61:0.00 62:0.00 63:0.00 64:1.00 65:0.00 66:0.00 67:1.00 68:0.00 69:0.00 70:1.00 71:0.00 72:0.00 73:0.00 74:0.00 75:1.00 76:0.00 77:0.00 78:0.00 79:1.00 80:0.00 81:1.00 82:0.00 83:0.00 84:0.00 
0.573 1:1.00 2:0.00 3:0.00 4:0.00 5:0.00 6:0.00 7:1.00 8:0.00 9:0.00 10:0.00 11:0.00 12:1.00 13:0.00 14:0.00 15:1.00 16:0.00 17:0.00 18:1.00 19:0.00 20:0.00 21:0.00 22:1.00 23:0.00 24:0.00 25:0.00 26:1.00 27:0.00 28:0.00 29:0.00 30:0.00 31:0.00 32:1.00 33:0.00 34:0.00 35:1.00 36:0.00 37:0.00 38:0.00 39:0.00 40:1.00 41:0.00 42:0.00 43:1.00 44:0.00 45:0.00 46:1.00 47:0.00 48:0.00 49:0.00 50:0.00 51:1.00 52:0.00 53:1.00 54:0.00 55:0.00 56:0.00 57:1.00 58:0.00 59:0.00 60:0.00 61:0.00 62:0.00 63:0.00 64:1.00 65:0.00 66:1.00 67:0.00 68:0.00 69:0.00 70:1.00 71:0.00 72:0.00 73:0.00 74:1.00 75:0.00 76:0.00 77:1.00 78:0.00 79:0.00 80:0.00 81:0.00 82:0.00 83:0.00 84:1.00 
0.681 1:1.00 2:0.00 3:0.00 4:0.00 5:0.00 6:0.00 7:1.00 8:0.00 9:0.00 10:0.00 11:0.00 12:1.00 13:0.00 14:0.00 15:1.00 16:0.00 17:0.00 18:1.00 19:0.00 20:0.00 21:0.00 22:0.00 23:1.00 24:0.00 25:0.00 26:0.00 27:1.00 28:0.00 29:0.00 30:0.00 31:0.00 32:1.00 33:0.00 34:1.00 35:0.00 36:0.00 37:1.00 38:0.00 39:0.00 40:0.00 41:0.00 42:1.00 43:0.00 44:0.00 45:0.00 46:0.00 47:0.00 48:1.00 49:0.00 50:0.00 51:0.00 52:1.00 53:0.00 54:1.00 55:0.00 56:0.00 57:0.00 58:0.00 59:0.00 60:1.00 61:0.00 62:1.00 63:0.00 64:0.00 65:0.00 66:1.00 67:0.00 68:0.00 69:0.00 70:0.00 71:1.00 72:0.00 73:0.00 74:0.00 75:1.00 76:0.00 77:0.00 78:1.00 79:0.00 80:0.00 81:0.00 82:0.00 83:0.00 84:1.00 
0.577 1:1.00 2:0.00 3:0.00 4:0.00 5:0.00 6:0.00 7:1.00 8:0.00 9:0.00 10:0.00 11:0.00 12:1.00 13:0.00 14:0.00 15:1.00 16:0.00 17:0.00 18:1.00 19:0.00 20:0.00 21:0.00 22:0.00 23:0.00 24:1.00 25:0.00 26:0.00 27:0.00 28:1.00 29:0.00 30:1.00 31:0.00 32:0.00 33:1.00 34:0.00 35:0.00 36:0.00 37:0.00 38:1.00 39:0.00 40:0.00 41:1.00 42:0.00 43:0.00 44:0.00 45:1.00 46:0.00 47:0.00 48:0.00 49:0.00 50:0.00 51:0.00 52:1.00 53:0.00 54:0.00 55:1.00 56:0.00 57:0.00 58:1.00 59:0.00 60:0.00 61:0.00 62:1.00 63:0.00 64:0.00 65:1.00 66:0.00 67:0.00 68:0.00 69:0.00 70:0.00 71:0.00 72:1.00 73:0.00 74:0.00 75:0.00 76:1.00 77:0.00 78:0.00 79:1.00 80:0.00 81:1.00 82:0.00 83:0.00 84:0.00 
0.624 1:1.00 2:0.00 3:0.00 4:0.00 5:0.00 6:0.00 7:1.00 8:0.00 9:0.00 10:0.00 11:0.00 12:1.00 13:0.00 14:0.00 15:1.00 16:0.00 17:0.00 18:1.00 19:0.00 20:0.00 21:0.00 22:0.00 23:0.00 24:1.00 25:0.00 26:0.00 27:0.00 28:1.00 29:0.00 30:0.00 31:1.00 32:0.00 33:0.00 34:1.00 35:0.00 36:0.00 37:1.00 38:0.00 39:0.00 40:0.00 41:1.00 42:0.00 43:0.00 44:0.00 45:0.00 46:0.00 47:0.00 48:1.00 49:0.00 50:0.00 51:1.00 52:0.00 53:1.00 54:0.00 55:0.00 56:0.00 57:0.00 58:1.00 59:0.00 60:0.00 61:1.00 62:0.00 63:0.00 64:0.00 65:1.00 66:0.00 67:0.00 68:0.00 69:0.00 70:0.00 71:0.00 72:1.00 73:1.00 74:0.00 75:0.00 76:0.00 77:1.00 78:0.00 79:0.00 80:0.00 81:0.00 82:0.00 83:0.00 84:1.00 
0.531 1:1.00 2:0.00 3:0.00 4:0.00 5:0.00 6:0.00 7:1.00 8:0.00 9:0.00 10:0.00 11:0.00 12:1.00 13:0.00 14:0.00 15:1.00 16:0.00 17:0.00 18:0.00 19:1.00 20:0.00 21:0.00 22:1.00 23:0.00 24:0.00 25:1.00 26:0.00 27:0.00 28:0.00 29:0.00 30:0.00 31:1.00 32:0.00 33:0.00 34:0.00 35:1.00 36:0.00 37:0.00 38:0.00 39:1.00 40:0.00 41:0.00 42:1.00 43:0.00 44:0.00 45:0.00 46:1.00 47:0.00 48:0.00 49:1.00 50:0.00 51:0.00 52:0.00 53:0.00 54:0.00 55:1.00 56:0.00 57:0.00 58:0.00 59:1.00 60:0.00 61:0.00 62:1.00 63:0.00 64:0.00 65:1.00 66:0.00 67:0.00 68:0.00 69:0.00 70:0.00 71:1.00 72:0.00 73:0.00 74:1.00 75:0.00 76:0.00 77:0.00 78:1.00 79:0.00 80:0.00 81:0.00 82:0.00 83:0.00 84:1.00 
0.706 1:1.00 2:0.00 3:0.00 4:0.00 5:0.00 6:0.00 7:1.00 8:0.00 9:0.00 10:0.00 11:0.00 12:1.00 13:0.00 14:0.00 15:1.00 16:0.00 17:0.00 18:0.00 19:1.00 20:0.00 21:0.00 22:0.00 23:1.00 24:0.00 25:1.00 26:0.00 27:0.00 28:0.00 29:0.00 30:0.00 31:0.00 32:1.00 33:0.00 34:0.00 35:0.00 36:1.00 37:0.00 38:0.00 39:0.00 40:1.00 41:0.00 42:0.00 43:1.00 44:0.00 45:0.00 46:1.00 47:0.00 48:0.00 49:1.00 50:0.00 51:0.00 52:0.00 53:0.00 54:0.00 55:0.00 56:1.00 57:1.00 58:0.00 59:0.00 60:0.00 61:0.00 62:1.00 63:0.00 64:0.00 65:0.00 66:0.00 67:0.00 68:1.00 69:0.00 70:1.00 71:0.00 72:0.00 73:0.00 74:1.00 75:0.00 76:0.00 77:1.00 78:0.00 79:0.00 80:0.00 81:0.00 82:1.00 83:0.00 84:0.00 
0.795 1:1.00 2:0.00 3:0.00 4:0.00 5:0.00 6:0.00 7:1.00 8:0.00 9:0.00 10:0.00 11:0.00 12:1.00 13:0.00 14:0.00 15:1.00 16:0.00 17:0.00 18:0.00 19:1.00 20:0.00 21:0.00 22:0.00 23:0.00 24:1.00 25:0.00 26:0.00 27:0.00 28:1.00 29:0.00 30:0.00 31:0.00 32:1.00 33:1.00 34:0.00 35:0.00 36:0.00 37:1.00 38:0.00 39:0.00 40:0.00 41:0.00 42:0.00 43:1.00 44:0.00 45:0.00 46:0.00 47:0.00 48:1.00 49:0.00 50:1.00 51:0.00 52:0.00 53:0.00 54:0.00 55:0.00 56:1.00 57:0.00 58:0.00 59:1.00 60:0.00 61:1.00 62:0.00 63:0.00 64:0.00 65:0.00 66:1.00 67:0.00 68:0.00 69:0.00 70:0.00 71:0.00 72:1.00 73:0.00 74:1.00 75:0.00 76:0.00 77:1.00 78:0.00 79:0.00 80:0.00 81:0.00 82:0.00 83:1.00 84:0.00 
0.622 1:1.00 2:0.00 3:0.00 4:0.00 5:0.00 6:0.00 7:1.00 8:0.00 9:0.00 10:0.00 11:0.00 12:1.00 13:0.00 14:0.00 15:1.00 16:0.00 17:0.00 18:0.00 19:0.00 20:1.00 21:1.00 22:0.00 23:0.00 24:0.00 25:0.00 26:0.00 27:1.00 28:0.00 29:0.00 30:1.00 31:0.00 32:0.00 33:1.00 34:0.00 35:0.00 36:0.00 37:0.00 38:1.00 39:0.00 40:0.00 41:1.00 42:0.00 43:0.00 44:0.00 45:0.00 46:0.00 47:0.00 48:1.00 49:1.00 50:0.00 51:0.00 52:0.00 53:1.00 54:0.00 55:0.00 56:0.00 57:1.00 58:0.00 59:0.00 60:0.00 61:1.00 62:0.00 63:0.00 64:0.00 65:0.00 66:0.00 67:0.00 68:1.00 69:0.00 70:0.00 71:0.00 72:1.00 73:0.00 74:0.00 75:0.00 76:1.00 77:1.00 78:0.00 79:0.00 80:0.00 81:1.00 82:0.00 83:0.00 84:0.00 
0.471 1:1.00 2:0.00 3:0.00 4:0.00 5:0.00 6:0.00 7:1.00 8:0.00 9:0.00 10:0.00 11:0.00 12:1.00 13:0.00 14:0.00 15:1.00 16:0.00 17:0.00 18:0.00 19:0.00 20:1.00 21:0.00 22:1.00 23:0.00 24:0.00 25:1.00 26:0.00 27:0.00 28:0.00 29:0.00 30:1.00 31:0.00 32:0.00 33:1.00 34:0.00 35:0.00 36:0.00 37:0.00 38:0.00 39:1.00 40:0.00 41:0.00 42:0.00 43:1.00 44:0.00 45:0.00 46:0.00 47:1.00 48:0.00 49:1.00 50:0.00 51:0.00 52:0.00 53:0.00 54:1.00 55:0.00 56:0.00 57:0.00 58:1.00 59:0.00 60:0.00 61:0.00 62:1.00 63:0.00 64:0.00 65:1.00 66:0.00 67:0.00 68:0.00 69:1.00 70:0.00 71:0.00 72:0.00 73:1.00 74:0.00 75:0.00 76:0.00 77:0.00 78:0.00 79:1.00 80:0.00 81:0.00 82:0.00 83:0.00 84:1.00 
0.751 1:1.00 2:0.00 3:0.00 4:0.00 5:0.00 6:0.00 7:1.00 8:0.00 9:0.00 10:0.00 11:0.00 12:1.00 13:0.00 14:0.00 15:0.00 16:1.00 17:0.00 18:1.00 19:0.00 20:0.00 21:1.00 22:0.00 23:0.00 24:0.00 25:1.00 26:0.00 27:0.00 28:0.00 29:0.00 30:0.00 31:1.00 32:0.00 33:0.00 34:0.00 35:0.00 36:1.00 37:0.00 38:0.00 39:0.00 40:1.00 41:0.00 42:0.00 43:0.00 44:1.00 45:1.00 46:0.00 47:0.00 48:0.00 49:1.00 50:0.00 51:0.00 52:0.00 53:1.00 54:0.00 55:0.00 56:0.00 57:1.00 58:0.00 59:0.00 60:0.00 61:0.00 62:0.00 63:1.00 64:0.00 65:0.00 66:0.00 67:0.00 68:1.00 69:0.00 70:1.00 71:0.00 72:0.00 73:0.00 74:1.00 75:0.00 76:0.00 77:0.00 78:1.00 79:0.00 80:0.00 81:0.00 82:0.00 83:0.00 84:1.00 
0.655 1:1.00 2:0.00 3:0.00 4:0.00 5:0.00 6:0.00 7:1.00 8:0.00 9:0.00 10:0.00 11:0.00 12:1.00 13:0.00 14:0.00 15:0.00 16:1.00 17:0.00 18:1.00 19:0.00 20:0.00 21:0.00 22:1.00 23:0.00 24:0.00 25:0.00 26:0.00 27:0.00 28:1.00 29:0.00 30:0.00 31:1.00 32:0.00 33:0.00 34:0.00 35:0.00 36:1.00 37:1.00 38:0.00 39:0.00 40:0.00 41:0.00 42:0.00 43:0.00 44:1.00 45:0.00 46:0.00 47:0.00 48:1.00 49:0.00 50:1.00 51:0.00 52:0.00 53:0.00 54:1.00 55:0.00 56:0.00 57:0.00 58:0.00 59:0.00 60:1.00 61:1.00 62:0.00 63:0.00 64:0.00 65:1.00 66:0.00 67:0.00 68:0.00 69:0.00 70:0.00 71:0.00 72:1.00 73:1.00 74:0.00 75:0.00 76:0.00 77:0.00 78:0.00 79:1.00 80:0.00 81:0.00 82:0.00 83:1.00 84:0.00 
0.567 1:1.00 2:0.00 3:0.00 4:0.00 5:0.00 6:0.00 7:1.00 8:0.00 9:0.00 10:0.00 11:0.00 12:1.00 13:0.00 14:0.00 15:0.00 16:1.00 17:0.00 18:0.00 19:1.00 20:0.00 21:0.00 22:0.00 23:1.00 24:0.00 25:0.00 26:0.00 27:0.00 28:1.00 29:1.00 30:0.00 31:0.00 32:0.00 33:0.00 34:0.00 35:0.00 36:1.00 37:0.00 38:1.00 39:0.00 40:0.00 41:0.00 42:0.00 43:0.00 44:1.00 45:0.00 46:0.00 47:0.00 48:1.00 49:0.00 50:1.00 51:0.00 52:0.00 53:0.00 54:1.00 55:0.00 56:0.00 57:0.00 58:0.00 59:0.00 60:1.00 61:0.00 62:1.00 63:0.00 64:0.00 65:0.00 66:1.00 67:0.00 68:0.00 69:0.00 70:0.00 71:0.00 72:1.00 73:0.00 74:0.00 75:0.00 76:1.00 77:0.00 78:1.00 79:0.00 80:0.00 81:1.00 82:0.00 83:0.00 84:0.00 
0.549 1:1.00 2:0.00 3:0.00 4:0.00 5:0.00 6:0.00 7:1.00 8:0.00 9:0.00 10:0.00 11:0.00 12:1.00 13:0.00 14:0.00 15:0.00 16:1.00 17:0.00 18:0.00 19:1.00 20:0.00 21:0.00 22:0.00 23:1.00 24:0.00 25:0.00 26:0.00 27:0.00 28:1.00 29:0.00 30:0.00 31:1.00 32:0.00 33:0.00 34:0.00 35:1.00 36:0.00 37:0.00 38:0.00 39:0.00 40:1.00 41:0.00 42:0.00 43:0.00 44:1.00 45:0.00 46:0.00 47:0.00 48:1.00 49:1.00 50:0.00 51:0.00 52:0.00 53:0.00 54:0.00 55:0.00 56:1.00 57:0.00 58:0.00 59:0.00 60:1.00 61:0.00 62:0.00 63:0.00 64:1.00 65:0.00 66:0.00 67:1.00 68:0.00 69:0.00 70:0.00 71:1.00 72:0.00 73:1.00 74:0.00 75:0.00 76:0.00 77:0.00 78:0.00 79:0.00 80:1.00 81:1.00 82:0.00 83:0.00 84:0.00 
0.42 1:1.00 2:0.00 3:0.00 4:0.00 5:0.00 6:0.00 7:1.00 8:0.00 9:0.00 10:0.00 11:0.00 12:1.00 13:0.00 14:0.00 15:0.00 16:1.00 17:0.00 18:0.00 19:1.00 20:0.00 21:0.00 22:0.00 23:0.00 24:1.00 25:0.00 26:0.00 27:1.00 28:0.00 29:0.00 30:0.00 31:1.00 32:0.00 33:0.00 34:0.00 35:1.00 36:0.00 37:0.00 38:1.00 39:0.00 40:0.00 41:1.00 42:0.00 43:0.00 44:0.00 45:0.00 46:1.00 47:0.00 48:0.00 49:0.00 50:0.00 51:0.00 52:1.00 53:0.00 54:0.00 55:1.00 56:0.00 57:1.00 58:0.00 59:0.00 60:0.00 61:0.00 62:0.00 63:1.00 64:0.00 65:0.00 66:0.00 67:1.00 68:0.00 69:0.00 70:0.00 71:0.00 72:1.00 73:1.00 74:0.00 75:0.00 76:0.00 77:0.00 78:0.00 79:0.00 80:1.00 81:0.00 82:0.00 83:0.00 84:1.00 
0.683 1:1.00 2:0.00 3:0.00 4:0.00 5:0.00 6:0.00 7:0.00 8:1.00 9:1.00 10:0.00 11:0.00 12:0.00 13:1.00 14:0.00 15:0.00 16:0.00 17:1.00 18:0.00 19:0.00 20:0.00 21:0.00 22:0.00 23:0.00 24:1.00 25:0.00 26:0.00 27:0.00 28:1.00 29:0.00 30:1.00 31:0.00 32:0.00 33:0.00 34:0.00 35:0.00 36:1.00 37:0.00 38:0.00 39:0.00 40:1.00 41:0.00 42:0.00 43:1.00 44:0.00 45:0.00 46:0.00 47:0.00 48:1.00 49:0.00 50:0.00 51:0.00 52:1.00 53:0.00 54:0.00 55:1.00 56:0.00 57:0.00 58:0.00 59:0.00 60:1.00 61:1.00 62:0.00 63:0.00 64:0.00 65:1.00 66:0.00 67:0.00 68:0.00 69:1.00 70:0.00 71:0.00 72:0.00 73:0.00 74:0.00 75:0.00 76:1.00 77:0.00 78:0.00 79:1.00 80:0.00 81:0.00 82:1.00 83:0.00 84:0.00 
0.729 1:1.00 2:0.00 3:0.00 4:0.00 5:0.00 6:0.00 7:0.00 8:1.00 9:1.00 10:0.00 11:0.00 12:0.00 13:1.00 14:0.00 15:0.00 16:0.00 17:1.00 18:0.00 19:0.00 20:0.00 21:0.00 22:0.00 23:0.00 24:1.00 25:0.00 26:0.00 27:0.00 28:1.00 29:0.00 30:0.00 31:1.00 32:0.00 33:0.00 34:0.00 35:0.00 36:1.00 37:0.00 38:0.00 39:0.00 40:1.00 41:0.00 42:1.00 43:0.00 44:0.00 45:0.00 46:0.00 47:0.00 48:1.00 49:0.00 50:0.00 51:0.00 52:1.00 53:0.00 54:0.00 55:1.00 56:0.00 57:0.00 58:0.00 59:1.00 60:0.00 61:1.00 62:0.00 63:0.00 64:0.00 65:0.00 66:0.00 67:1.00 68:0.00 69:0.00 70:0.00 71:1.00 72:0.00 73:0.00 74:1.00 75:0.00 76:0.00 77:0.00 78:1.00 79:0.00 80:0.00 81:0.00 82:1.00 83:0.00 84:0.00 
0.725 1:1.00 2:0.00 3:0.00 4:0.00 5:0.00 6:0.00 7:0.00 8:1.00 9:1.00 10:0.00 11:0.00 12:0.00 13:1.00 14:0.00 15:0.00 16:0.00 17:0.00 18:0.00 19:1.00 20:0.00 21:0.00 22:1.00 23:0.00 24:0.00 25:0.00 26:0.00 27:0.00 28:1.00 29:0.00 30:1.00 31:0.00 32:0.00 33:1.00 34:0.00 35:0.00 36:0.00 37:1.00 38:0.00 39:0.00 40:0.00 41:0.00 42:0.00 43:1.00 44:0.00 45:0.00 46:0.00 47:0.00 48:1.00 49:0.00 50:1.00 51:0.00 52:0.00 53:1.00 54:0.00 55:0.00 56:0.00 57:0.00 58:0.00 59:0.00 60:1.00 61:0.00 62:0.00 63:1.00 64:0.00 65:0.00 66:0.00 67:0.00 68:1.00 69:0.00 70:0.00 71:1.00 72:0.00 73:1.00 74:0.00 75:0.00 76:0.00 77:1.00 78:0.00 79:0.00 80:0.00 81:0.00 82:0.00 83:0.00 84:1.00 
0.607 1:1.00 2:0.00 3:0.00 4:0.00 5:0.00 6:0.00 7:0.00 8:1.00 9:1.00 10:0.00 11:0.00 12:0.00 13:1.00 14:0.00 15:0.00 16:0.00 17:0.00 18:0.00 19:1.00 20:0.00 21:0.00 22:0.00 23:1.00 24:0.00 25:0.00 26:1.00 27:0.00 28:0.00 29:0.00 30:1.00 31:0.00 32:0.00 33:1.00 34:0.00 35:0.00 36:0.00 37:0.00 38:0.00 39:0.00 40:1.00 41:0.00 42:0.00 43:1.00 44:0.00 45:1.00 46:0.00 47:0.00 48:0.00 49:0.00 50:0.00 51:0.00 52:1.00 53:1.00 54:0.00 55:0.00 56:0.00 57:0.00 58:1.00 59:0.00 60:0.00 61:0.00 62:0.00 63:0.00 64:1.00 65:0.00 66:0.00 67:0.00 68:1.00 69:0.00 70:0.00 71:0.00 72:1.00 73:1.00 74:0.00 75:0.00 76:0.00 77:1.00 78:0.00 79:0.00 80:0.00 81:0.00 82:0.00 83:0.00 84:1.00 
0.793 1:1.00 2:0.00 3:0.00 4:0.00 5:0.00 6:0.00 7:0.00 8:1.00 9:1.00 10:0.00 11:0.00 12:0.00 13:1.00 14:0.00 15:0.00 16:0.00 17:0.00 18:0.00 19:0.00 20:1.00 21:0.00 22:0.00 23:1.00 24:0.00 25:0.00 26:0.00 27:0.00 28:1.00 29:0.00 30:0.00 31:1.00 32:0.00 33:0.00 34:0.00 35:0.00 36:1.00 37:0.00 38:0.00 39:0.00 40:1.00 41:0.00 42:0.00 43:0.00 44:1.00 45:0.00 46:0.00 47:1.00 48:0.00 49:0.00 50:1.00 51:0.00 52:0.00 53:0.00 54:0.00 55:0.00 56:1.00 57:0.00 58:0.00 59:1.00 60:0.00 61:0.00 62:0.00 63:1.00 64:0.00 65:0.00 66:0.00 67:1.00 68:0.00 69:0.00 70:0.00 71:1.00 72:0.00 73:0.00 74:0.00 75:0.00 76:1.00 77:0.00 78:0.00 79:0.00 80:1.00 81:0.00 82:0.00 83:1.00 84:0.00 
0.795 1:1.00 2:0.00 3:0.00 4:0.00 5:0.00 6:0.00 7:0.00 8:1.00 9:1.00 10:0.00 11:0.00 12:0.00 13:1.00 14:0.00 15:0.00 16:0.00 17:0.00 18:0.00 19:0.00 20:1.00 21:0.00 22:0.00 23:0.00 24:1.00 25:0.00 26:1.00 27:0.00 28:0.00 29:0.00 30:0.00 31:0.00 32:1.00 33:0.00 34:0.00 35:1.00 36:0.00 37:0.00 38:1.00 39:0.00 40:0.00 41:0.00 42:0.00 43:1.00 44:0.00 45:0.00 46:1.00 47:0.00 48:0.00 49:0.00 50:1.00 51:0.00 52:0.00 53:0.00 54:0.00 55:0.00 56:1.00 57:0.00 58:0.00 59:1.00 60:0.00 61:0.00 62:0.00 63:0.00 64:1.00 65:0.00 66:0.00 67:0.00 68:1.00 69:0.00 70:1.00 71:0.00 72:0.00 73:0.00 74:1.00 75:0.00 76:0.00 77:0.00 78:1.00 79:0.00 80:0.00 81:1.00 82:0.00 83:0.00 84:0.00 
0.686 1:1.00 2:0.00 3:0.00 4:0.00 5:0.00 6:0.00 7:0.00 8:1.00 9:1.00 10:0.00 11:0.00 12:0.00 13:1.00 14:0.00 15:0.00 16:0.00 17:0.00 18:0.00 19:0.00 20:1.00 21:0.00 22:0.00 23:0.00 24:1.00 25:0.00 26:0.00 27:0.00 28:1.00 29:0.00 30:0.00 31:1.00 32:0.00 33:0.00 34:0.00 35:1.00 36:0.00 37:0.00 38:0.00 39:1.00 40:0.00 41:0.00 42:1.00 43:0.00 44:0.00 45:1.00 46:0.00 47:0.00 48:0.00 49:1.00 50:0.00 51:0.00 52:0.00 53:0.00 54:1.00 55:0.00 56:0.00 57:1.00 58:0.00 59:0.00 60:0.00 61:0.00 62:0.00 63:1.00 64:0.00 65:0.00 66:1.00 67:0.00 68:0.00 69:1.00 70:0.00 71:0.00 72:0.00 73:1.00 74:0.00 75:0.00 76:0.00 77:0.00 78:0.00 79:1.00 80:0.00 81:0.00 82:0.00 83:0.00 84:1.00 
0.724 1:1.00 2:0.00 3:0.00 4:0.00 5:0.00 6:0.00 7:0.00 8:1.00 9:1.00 10:0.00 11:0.00 12:0.00 13:0.00 14:1.00 15:0.00 16:0.00 17:1.00 18:0.00 19:0.00 20:0.00 21:0.00 22:0.00 23:0.00 24:1.00 25:0.00 26:1.00 27:0.00 28:0.00 29:1.00 30:0.00 31:0.00 32:0.00 33:0.00 34:0.00 35:0.00 36:1.00 37:1.00 38:0.00 39:0.00 40:0.00 41:0.00 42:0.00 43:0.00 44:1.00 45:0.00 46:0.00 47:1.00 48:0.00 49:0.00 50:0.00 51:0.00 52:1.00 53:0.00 54:0.00 55:0.00 56:1.00 57:0.00 58:0.00 59:1.00 60:0.00 61:0.00 62:0.00 63:1.00 64:0.00 65:1.00 66:0.00 67:0.00 68:0.00 69:0.00 70:1.00 71:0.00 72:0.00 73:0.00 74:0.00 75:0.00 76:1.00 77:0.00 78:1.00 79:0.00 80:0.00 81:0.00 82:1.00 83:0.00 84:0.00 
0.787 1:1.00 2:0.00 3:0.00 4:0.00 5:0.00 6:0.00 7:0.00 8:1.00 9:1.00 10:0.00 11:0.00 12:0.00 13:0.00 14:1.00 15:0.00 16:0.00 17:1.00 18:0.00 19:0.00 20:0.00 21:0.00 22:0.00 23:0.00 24:1.00 25:0.00 26:1.00 27:0.00 28:0.00 29:0.00 30:0.00 31:0.00 32:1.00 33:0.00 34:1.00 35:0.00 36:0.00 37:0.00 38:0.00 39:0.00 40:1.00 41:0.00 42:1.00 43:0.00 44:0.00 45:0.00 46:1.00 47:0.00 48:0.00 49:0.00 50:0.00 51:0.00 52:1.00 53:0.00 54:1.00 55:0.00 56:0.00 57:0.00 58:1.00 59:0.00 60:0.00 61:0.00 62:0.00 63:0.00 64:1.00 65:0.00 66:0.00 67:0.00 68:1.00 69:0.00 70:0.00 71:0.00 72:1.00 73:0.00 74:0.00 75:1.00 76:0.00 77:0.00 78:0.00 79:1.00 80:0.00 81:0.00 82:0.00 83:0.00 84:1.00 
0.645 1:1.00 2:0.00 3:0.00 4:0.00 5:0.00 6:0.00 7:0.00 8:1.00 9:1.00 10:0.00 11:0.00 12:0.00 13:0.00 14:1.00 15:0.00 16:0.00 17:0.00 18:1.00 19:0.00 20:0.00 21:0.00 22:0.00 23:1.00 24:0.00 25:0.00 26:0.00 27:1.00 28:0.00 29:1.00 30:0.00 31:0.00 32:0.00 33:0.00 34:0.00 35:0.00 36:1.00 37:1.00 38:0.00 39:0.00 40:0.00 41:1.00 42:0.00 43:0.00 44:0.00 45:0.00 46:0.00 47:1.00 48:0.00 49:0.00 50:0.00 51:1.00 52:0.00 53:0.00 54:0.00 55:1.00 56:0.00 57:1.00 58:0.00 59:0.00 60:0.00 61:0.00 62:1.00 63:0.00 64:0.00 65:0.00 66:0.00 67:0.00 68:1.00 69:0.00 70:0.00 71:1.00 72:0.00 73:1.00 74:0.00 75:0.00 76:0.00 77:0.00 78:0.00 79:0.00 80:1.00 81:1.00 82:0.00 83:0.00 84:0.00 
0.679 1:1.00 2:0.00 3:0.00 4:0.00 5:0.00 6:0.00 7:0.00 8:1.00 9:1.00 10:0.00 11:0.00 12:0.00 13:0.00 14:1.00 15:0.00 16:0.00 17:0.00 18:1.00 19:0.00 20:0.00 21:0.00 22:0.00 23:1.00 24:0.00 25:0.00 26:0.00 27:0.00 28:1.00 29:0.00 30:0.00 31:1.00 32:0.00 33:0.00 34:1.00 35:0.00 36:0.00 37:0.00 38:0.00 39:1.00 40:0.00 41:0.00 42:0.00 43:1.00 44:0.00 45:1.00 46:0.00 47:0.00 48:0.00 49:0.00 50:0.00 51:1.00 52:0.00 53:1.00 54:0.00 55:0.00 56:0.00 57:0.00 58:0.00 59:1.00 60:0.00 61:0.00 62:0.00 63:0.00 64:1.00 65:0.00 66:1.00 67:0.00 68:0.00 69:1.00 70:0.00 71:0.00 72:0.00 73:0.00 74:0.00 75:0.00 76:1.00 77:0.00 78:0.00 79:0.00 80:1.00 81:0.00 82:0.00 83:1.00 84:0.00 
0.804 1:1.00 2:0.00 3:0.00 4:0.00 5:0.00 6:0.00 7:0.00 8:1.00 9:1.00 10:0.00 11:0.00 12:0.00 13:0.00 14:1.00 15:0.00 16:0.00 17:0.00 18:0.00 19:0.00 20:1.00 21:0.00 22:1.00 23:0.00 24:0.00 25:0.00 26:1.00 27:0.00 28:0.00 29:0.00 30:0.00 31:1.00 32:0.00 33:0.00 34:1.00 35:0.00 36:0.00 37:0.00 38:1.00 39:0.00 40:0.00 41:0.00 42:0.00 43:0.00 44:1.00 45:0.00 46:0.00 47:0.00 48:1.00 49:0.00 50:1.00 51:0.00 52:0.00 53:1.00 54:0.00 55:0.00 56:0.00 57:0.00 58:0.00 59:0.00 60:1.00 61:1.00 62:0.00 63:0.00 64:0.00 65:0.00 66:0.00 67:0.00 68:1.00 69:0.00 70:0.00 71:1.00 72:0.00 73:0.00 74:0.00 75:1.00 76:0.00 77:0.00 78:0.00 79:0.00 80:1.00 81:0.00 82:0.00 83:1.00 84:0.00 
0.81 1:1.00 2:0.00 3:0.00 4:0.00 5:0.00 6:0.00 7:0.00 8:1.00 9:1.00 10:0.00 11:0.00 12:0.00 13:0.00 14:1.00 15:0.00 16:0.00 17:0.00 18:0.00 19:0.00 20:1.00 21:0.00 22:1.00 23:0.00 24:0.00 25:0.00 26:1.00 27:0.00 28:0.00 29:0.00 30:0.00 31:0.00 32:1.00 33:0.00 34:1.00 35:0.00 36:0.00 37:0.00 38:0.00 39:1.00 40:0.00 41:0.00 42:0.00 43:0.00 44:1.00 45:1.00 46:0.00 47:0.00 48:0.00 49:0.00 50:0.00 51:1.00 52:0.00 53:0.00 54:0.00 55:0.00 56:1.00 57:0.00 58:0.00 59:0.00 60:1.00 61:0.00 62:1.00 63:0.00 64:0.00 65:0.00 66:0.00 67:0.00 68:1.00 69:0.00 70:1.00 71:0.00 72:0.00 73:0.00 74:1.00 75:0.00 76:0.00 77:1.00 78:0.00 79:0.00 80:0.00 81:1.00 82:0.00 83:0.00 84:0.00 
0.817 1:1.00 2:0.00 3:0.00 4:0.00 5:0.00 6:0.00 7:0.00 8:1.00 9:1.00 10:0.00 11:0.00 12:0.00 13:0.00 14:0.00 15:1.00 16:0.00 17:1.00 18:0.00 19:0.00 20:0.00 21:1.00 22:0.00 23:0.00 24:0.00 25:1.00 26:0.00 27:0.00 28:0.00 29:0.00 30:0.00 31:0.00 32:1.00 33:0.00 34:0.00 35:1.00 36:0.00 37:1.00 38:0.00 39:0.00 40:0.00 41:0.00 42:1.00 43:0.00 44:0.00 45:1.00 46:0.00 47:0.00 48:0.00 49:0.00 50:1.00 51:0.00 52:0.00 53:0.00 54:0.00 55:0.00 56:1.00 57:1.00 58:0.00 59:0.00 60:0.00 61:1.00 62:0.00 63:0.00 64:0.00 65:0.00 66:0.00 67:0.00 68:1.00 69:0.00 70:1.00 71:0.00 72:0.00 73:1.00 74:0.00 75:0.00 76:0.00 77:0.00 78:0.00 79:0.00 80:1.00 81:0.00 82:0.00 83:1.00 84:0.00 
0.824 1:1.00 2:0.00 3:0.00 4:0.00 5:0.00 6:0.00 7:0.00 8:1.00 9:1.00 10:0.00 11:0.00 12:0.00 13:0.00 14:0.00 15:1.00 16:0.00 17:1.00 18:0.00 19:0.00 20:0.00 21:1.00 22:0.00 23:0.00 24:0.00 25:0.00 26:0.00 27:1.00 28:0.00 29:1.00 30:0.00 31:0.00 32:0.00 33:0.00 34:0.00 35:0.00 36:1.00 37:1.00 38:0.00 39:0.00 40:0.00 41:0.00 42:1.00 43:0.00 44:0.00 45:1.00 46:0.00 47:0.00 48:0.00 49:0.00 50:0.00 51:0.00 52:1.00 53:0.00 54:1.00 55:0.00 56:0.00 57:1.00 58:0.00 59:0.00 60:0.00 61:0.00 62:0.00 63:0.00 64:1.00 65:1.00 66:0.00 67:0.00 68:0.00 69:0.00 70:0.00 71:0.00 72:1.00 73:0.00 74:0.00 75:1.00 76:0.00 77:0.00 78:0.00 79:0.00 80:1.00 81:0.00 82:0.00 83:0.00 84:1.00 
0.839 1:1.00 2:0.00 3:0.00 4:0.00 5:0.00 6:0.00 7:0.00 8:1.00 9:1.00 10:0.00 11:0.00 12:0.00 13:0.00 14:0.00 15:1.00 16:0.00 17:1.00 18:0.00 19:0.00 20:0.00 21:0.00 22:1.00 23:0.00 24:0.00 25:1.00 26:0.00 27:0.00 28:0.00 29:0.00 30:0.00 31:1.00 32:0.00 33:0.00 34:1.00 35:0.00 36:0.00 37:1.00 38:0.00 39:0.00 40:0.00 41:1.00 42:0.00 43:0.00 44:0.00 45:1.00 46:0.00 47:0.00 48:0.00 49:1.00 50:0.00 51:0.00 52:0.00 53:0.00 54:1.00 55:0.00 56:0.00 57:0.00 58:1.00 59:0.00 60:0.00 61:0.00 62:0.00 63:0.00 64:1.00 65:0.00 66:0.00 67:0.00 68:1.00 69:0.00 70:0.00 71:0.00 72:1.00 73:0.00 74:0.00 75:1.00 76:0.00 77:1.00 78:0.00 79:0.00 80:0.00 81:1.00 82:0.00 83:0.00 84:0.00 
0.503 1:1.00 2:0.00 3:0.00 4:0.00 5:0.00 6:0.00 7:0.00 8:1.00 9:1.00 10:0.00 11:0.00 12:0.00 13:0.00 14:0.00 15:1.00 16:0.00 17:1.00 18:0.00 19:0.00 20:0.00 21:0.00 22:1.00 23:0.00 24:0.00 25:0.00 26:0.00 27:1.00 28:0.00 29:0.00 30:0.00 31:0.00 32:1.00 33:0.00 34:0.00 35:1.00 36:0.00 37:0.00 38:0.00 39:1.00 40:0.00 41:0.00 42:0.00 43:1.00 44:0.00 45:1.00 46:0.00 47:0.00 48:0.00 49:0.00 50:0.00 51:1.00 52:0.00 53:0.00 54:1.00 55:0.00 56:0.00 57:0.00 58:0.00 59:0.00 60:1.00 61:1.00 62:0.00 63:0.00 64:0.00 65:0.00 66:0.00 67:1.00 68:0.00 69:0.00 70:0.00 71:1.00 72:0.00 73:1.00 74:0.00 75:0.00 76:0.00 77:1.00 78:0.00 79:0.00 80:0.00 81:0.00 82:1.00 83:0.00 84:0.00 
0.746 1:1.00 2:0.00 3:0.00 4:0.00 5:0.00 6:0.00 7:0.00 8:1.00 9:1.00 10:0.00 11:0.00 12:0.00 13:0.00 14:0.00 15:1.00 16:0.00 17:1.00 18:0.00 19:0.00 20:0.00 21:0.00 22:0.00 23:0.00 24:1.00 25:0.00 26:1.00 27:0.00 28:0.00 29:0.00 30:0.00 31:0.00 32:1.00 33:0.00 34:0.00 35:0.00 36:1.00 37:0.00 38:0.00 39:0.00 40:1.00 41:0.00 42:0.00 43:1.00 44:0.00 45:0.00 46:0.00 47:0.00 48:1.00 49:0.00 50:0.00 51:0.00 52:1.00 53:0.00 54:0.00 55:0.00 56:1.00 57:0.00 58:0.00 59:0.00 60:1.00 61:1.00 62:0.00 63:0.00 64:0.00 65:1.00 66:0.00 67:0.00 68:0.00 69:1.00 70:0.00 71:0.00 72:0.00 73:0.00 74:0.00 75:0.00 76:1.00 77:0.00 78:0.00 79:1.00 80:0.00 81:0.00 82:0.00 83:0.00 84:1.00 
0.453 1:1.00 2:0.00 3:0.00 4:0.00 5:0.00 6:0.00 7:0.00 8:1.00 9:1.00 10:0.00 11:0.00 12:0.00 13:0.00 14:0.00 15:1.00 16:0.00 17:0.00 18:1.00 19:0.00 20:0.00 21:1.00 22:0.00 23:0.00 24:0.00 25:0.00 26:0.00 27:1.00 28:0.00 29:1.00 30:0.00 31:0.00 32:0.00 33:1.00 34:0.00 35:0.00 36:0.00 37:0.00 38:1.00 39:0.00 40:0.00 41:0.00 42:0.00 43:0.00 44:1.00 45:0.00 46:0.00 47:1.00 48:0.00 49:0.00 50:0.00 51:0.00 52:1.00 53:0.00 54:0.00 55:1.00 56:0.00 57:0.00 58:1.00 59:0.00 60:0.00 61:0.00 62:0.00 63:1.00 64:0.00 65:0.00 66:0.00 67:1.00 68:0.00 69:1.00 70:0.00 71:0.00 72:0.00 73:0.00 74:0.00 75:0.00 76:1.00 77:0.00 78:1.00 79:0.00 80:0.00 81:0.00 82:0.00 83:0.00 84:1.00 
0.708 1:1.00 2:0.00 3:0.00 4:0.00 5:0.00 6:0.00 7:0.00 8:1.00 9:1.00 10:0.00 11:0.00 12:0.00 13:0.00 14:0.00 15:1.00 16:0.00 17:0.00 18:1.00 19:0.00 20:0.00 21:1.00 22:0.00 23:0.00 24:0.00 25:0.00 26:0.00 27:1.00 28:0.00 29:0.00 30:0.00 31:0.00 32:1.00 33:0.00 34:0.00 35:1.00 36:0.00 37:1.00 38:0.00 39:0.00 40:0.00 41:1.00 42:0.00 43:0.00 44:0.00 45:0.00 46:1.00 47:0.00 48:0.00 49:1.00 50:0.00 51:0.00 52:0.00 53:1.00 54:0.00 55:0.00 56:0.00 57:1.00 58:0.00 59:0.00 60:0.00 61:0.00 62:0.00 63:0.00 64:1.00 65:0.00 66:0.00 67:1.00 68:0.00 69:0.00 70:0.00 71:1.00 72:0.00 73:1.00 74:0.00 75:0.00 76:0.00 77:0.00 78:0.00 79:0.00 80:1.00 81:1.00 82:0.00 83:0.00 84:0.00 
0.797 1:1.00 2:0.00 3:0.00 4:0.00 5:0.00 6:0.00 7:0.00 8:1.00 9:1.00 10:0.00 11:0.00 12:0.00 13:0.00 14:0.00 15:1.00 16:0.00 17:0.00 18:0.00 19:1.00 20:0.00 21:0.00 22:0.00 23:1.00 24:0.00 25:0.00 26:0.00 27:0.00 28:1.00 29:1.00 30:0.00 31:0.00 32:0.00 33:0.00 34:1.00 35:0.00 36:0.00 37:1.00 38:0.00 39:0.00 40:0.00 41:0.00 42:1.00 43:0.00 44:0.00 45:1.00 46:0.00 47:0.00 48:0.00 49:0.00 50:0.00 51:1.00 52:0.00 53:0.00 54:0.00 55:0.00 56:1.00 57:0.00 58:0.00 59:1.00 60:0.00 61:0.00 62:1.00 63:0.00 64:0.00 65:0.00 66:1.00 67:0.00 68:0.00 69:0.00 70:1.00 71:0.00 72:0.00 73:0.00 74:0.00 75:0.00 76:1.00 77:0.00 78:0.00 79:1.00 80:0.00 81:0.00 82:0.00 83:0.00 84:1.00 
0.732 1:1.00 2:0.00 3:0.00 4:0.00 5:0.00 6:0.00 7:0.00 8:1.00 9:1.00 10:0.00 11:0.00 12:0.00 13:0.00 14:0.00 15:1.00 16:0.00 17:0.00 18:0.00 19:1.00 20:0.00 21:0.00 22:0.00 23:0.00 24:1.00 25:1.00 26:0.00 27:0.00 28:0.00 29:0.00 30:0.00 31:1.00 32:0.00 33:0.00 34:0.00 35:1.00 36:0.00 37:0.00 38:0.00 39:1.00 40:0.00 41:0.00 42:0.00 43:0.00 44:1.00 45:1.00 46:0.00 47:0.00 48:0.00 49:0.00 50:1.00 51:0.00 52:0.00 53:1.00 54:0.00 55:0.00 56:0.00 57:0.00 58:0.00 59:0.00 60:1.00 61:0.00 62:1.00 63:0.00 64:0.00 65:1.00 66:0.00 67:0.00 68:0.00 69:0.00 70:1.00 71:0.00 72:0.00 73:1.00 74:0.00 75:0.00 76:0.00 77:0.00 78:0.00 79:1.00 80:0.00 81:1.00 82:0.00 83:0.00 84:0.00 
0.785 1:1.00 2:0.00 3:0.00 4:0.00 5:0.00 6:0.00 7:0.00 8:1.00 9:1.00 10:0.00 11:0.00 12:0.00 13:0.00 14:0.00 15:1.00 16:0.00 17:0.00 18:0.00 19:0.00 20:1.00 21:0.00 22:1.00 23:0.00 24:0.00 25:1.00 26:0.00 27:0.00 28:0.00 29:1.00 30:0.00 31:0.00 32:0.00 33:1.00 34:0.00 35:0.00 36:0.00 37:0.00 38:0.00 39:1.00 40:0.00 41:0.00 42:1.00 43:0.00 44:0.00 45:0.00 46:0.00 47:1.00 48:0.00 49:0.00 50:0.00 51:1.00 52:0.00 53:0.00 54:0.00 55:1.00 56:0.00 57:1.00 58:0.00 59:0.00 60:0.00 61:0.00 62:1.00 63:0.00 64:0.00 65:0.00 66:0.00 67:0.00 68:1.00 69:0.00 70:1.00 71:0.00 72:0.00 73:0.00 74:1.00 75:0.00 76:0.00 77:1.00 78:0.00 79:0.00 80:0.00 81:0.00 82:0.00 83:1.00 84:0.00 
0.811 1:1.00 2:0.00 3:0.00 4:0.00 5:0.00 6:0.00 7:0.00 8:1.00 9:1.00 10:0.00 11:0.00 12:0.00 13:0.00 14:0.00 15:1.00 16:0.00 17:0.00 18:0.00 19:0.00 20:1.00 21:0.00 22:1.00 23:0.00 24:0.00 25:0.00 26:0.00 27:0.00 28:1.00 29:0.00 30:1.00 31:0.00 32:0.00 33:1.00 34:0.00 35:0.00 36:0.00 37:0.00 38:0.00 39:0.00 40:1.00 41:0.00 42:0.00 43:0.00 44:1.00 45:0.00 46:0.00 47:1.00 48:0.00 49:0.00 50:0.00 51:0.00 52:1.00 53:0.00 54:0.00 55:1.00 56:0.00 57:0.00 58:0.00 59:1.00 60:0.00 61:1.00 62:0.00 63:0.00 64:0.00 65:1.00 66:0.00 67:0.00 68:0.00 69:0.00 70:0.00 71:1.00 72:0.00 73:0.00 74:0.00 75:1.00 76:0.00 77:0.00 78:0.00 79:0.00 80:1.00 81:0.00 82:0.00 83:1.00 84:0.00 
0.766 1:1.00 2:0.00 3:0.00 4:0.00 5:0.00 6:0.00 7:0.00 8:1.00 9:1.00 10:0.00 11:0.00 12:0.00 13:0.00 14:0.00 15:0.00 16:1.00 17:1.00 18:0.00 19:0.00 20:0.00 21:1.00 22:0.00 23:0.00 24:0.00 25:0.00 26:1.00 27:0.00 28:0.00 29:0.00 30:0.00 31:0.00 32:1.00 33:0.00 34:0.00 35:1.00 36:0.00 37:0.00 38:1.00 39:0.00 40:0.00 41:1.00 42:0.00 43:0.00 44:0.00 45:0.00 46:0.00 47:0.00 48:1.00 49:0.00 50:0.00 51:0.00 52:1.00 53:0.00 54:1.00 55:0.00 56:0.00 57:0.00 58:1.00 59:0.00 60:0.00 61:1.00 62:0.00 63:0.00 64:0.00 65:0.00 66:1.00 67:0.00 68:0.00 69:0.00 70:0.00 71:0.00 72:1.00 73:0.00 74:0.00 75:1.00 76:0.00 77:0.00 78:1.00 79:0.00 80:0.00 81:1.00 82:0.00 83:0.00 84:0.00 
0.495 1:1.00 2:0.00 3:0.00 4:0.00 5:0.00 6:0.00 7:0.00 8:1.00 9:1.00 10:0.00 11:0.00 12:0.00 13:0.00 14:0.00 15:0.00 16:1.00 17:1.00 18:0.00 19:0.00 20:0.00 21:1.00 22:0.00 23:0.00 24:0.00 25:0.00 26:0.00 27:1.00 28:0.00 29:0.00 30:0.00 31:1.00 32:0.00 33:0.00 34:0.00 35:0.00 36:1.00 37:1.00 38:0.00 39:0.00 40:0.00 41:0.00 42:1.00 43:0.00 44:0.00 45:0.00 46:1.00 47:0.00 48:0.00 49:0.00 50:0.00 51:0.00 52:1.00 53:0.00 54:0.00 55:1.00 56:0.00 57:0.00 58:0.00 59:1.00 60:0.00 61:0.00 62:0.00 63:0.00 64:1.00 65:0.00 66:0.00 67:1.00 68:0.00 69:0.00 70:1.00 71:0.00 72:0.00 73:1.00 74:0.00 75:0.00 76:0.00 77:0.00 78:1.00 79:0.00 80:0.00 81:0.00 82:1.00 83:0.00 84:0.00 
0.481 1:1.00 2:0.00 3:0.00 4:0.00 5:0.00 6:0.00 7:0.00 8:1.00 9:1.00 10:0.00 11:0.00 12:0.00 13:0.00 14:0.00 15:0.00 16:1.00 17:1.00 18:0.00 19:0.00 20:0.00 21:0.00 22:1.00 23:0.00 24:0.00 25:0.00 26:1.00 27:0.00 28:0.00 29:1.00 30:0.00 31:0.00 32:0.00 33:0.00 34:0.00 35:1.00 36:0.00 37:0.00 38:1.00 39:0.00 40:0.00 41:1.00 42:0.00 43:0.00 44:0.00 45:0.00 46:0.00 47:0.00 48:1.00 49:0.00 50:0.00 51:0.00 52:1.00 53:0.00 54:0.00 55:0.00 56:1.00 57:0.00 58:0.00 59:0.00 60:1.00 61:0.00 62:1.00 63:0.00 64:0.00 65:0.00 66:1.00 67:0.00 68:0.00 69:1.00 70:0.00 71:0.00 72:0.00 73:1.00 74:0.00 75:0.00 76:0.00 77:1.00 78:0.00 79:0.00 80:0.00 81:0.00 82:1.00 83:0.00 84:0.00 
0.707 1:1.00 2:0.00 3:0.00 4:0.00 5:0.00 6:0.00 7:0.00 8:1.00 9:1.00 10:0.00 11:0.00 12:0.00 13:0.00 14:0.00 15:0.00 16:1.00 17:0.00 18:1.00 19:0.00 20:0.00 21:1.00 22:0.00 23:0.00 24:0.00 25:0.00 26:0.00 27:0.00 28:1.00 29:0.00 30:1.00 31:0.00 32:0.00 33:0.00 34:1.00 35:0.00 36:0.00 37:0.00 38:1.00 39:0.00 40:0.00 41:0.00 42:1.00 43:0.00 44:0.00 45:1.00 46:0.00 47:0.00 48:0.00 49:1.00 50:0.00 51:0.00 52:0.00 53:0.00 54:1.00 55:0.00 56:0.00 57:0.00 58:0.00 59:0.00 60:1.00 61:0.00 62:0.00 63:1.00 64:0.00 65:0.00 66:0.00 67:1.00 68:0.00 69:1.00 70:0.00 71:0.00 72:0.00 73:0.00 74:1.00 75:0.00 76:0.00 77:0.00 78:1.00 79:0.00 80:0.00 81:0.00 82:0.00 83:0.00 84:1.00 
0.58 1:1.00 2:0.00 3:0.00 4:0.00 5:0.00 6:0.00 7:0.00 8:1.00 9:1.00 10:0.00 11:0.00 12:0.00 13:0.00 14:0.00 15:0.00 16:1.00 17:0.00 18:0.00 19:1.00 20:0.00 21:0.00 22:0.00 23:1.00 24:0.00 25:1.00 26:0.00 27:0.00 28:0.00 29:0.00 30:0.00 31:1.00 32:0.00 33:0.00 34:0.00 35:1.00 36:0.00 37:0.00 38:0.00 39:1.00 40:0.00 41:0.00 42:0.00 43:0.00 44:1.00 45:0.00 46:0.00 47:0.00 48:1.00 49:0.00 50:0.00 51:1.00 52:0.00 53:0.00 54:0.00 55:0.00 56:1.00 57:0.00 58:1.00 59:0.00 60:0.00 61:1.00 62:0.00 63:0.00 64:0.00 65:0.00 66:0.00 67:1.00 68:0.00 69:0.00 70:0.00 71:1.00 72:0.00 73:1.00 74:0.00 75:0.00 76:0.00 77:1.00 78:0.00 79:0.00 80:0.00 81:0.00 82:1.00 83:0.00 84:0.00 
0.784 1:1.00 2:0.00 3:0.00 4:0.00 5:0.00 6:0.00 7:0.00 8:1.00 9:1.00 10:0.00 11:0.00 12:0.00 13:0.00 14:0.00 15:0.00 16:1.00 17:0.00 18:0.00 19:1.00 20:0.00 21:0.00 22:0.00 23:1.00 24:0.00 25:0.00 26:0.00 27:1.00 28:0.00 29:0.00 30:0.00 31:1.00 32:0.00 33:1.00 34:0.00 35:0.00 36:0.00 37:0.00 38:0.00 39:0.00 40:1.00 41:1.00 42:0.00 43:0.00 44:0.00 45:0.00 46:1.00 47:0.00 48:0.00 49:0.00 50:1.00 51:0.00 52:0.00 53:1.00 54:0.00 55:0.00 56:0.00 57:1.00 58:0.00 59:0.00 60:0.00 61:0.00 62:1.00 63:0.00 64:0.00 65:0.00 66:0.00 67:0.00 68:1.00 69:0.00 70:0.00 71:0.00 72:1.00 73:0.00 74:0.00 75:1.00 76:0.00 77:0.00 78:0.00 79:0.00 80:1.00 81:1.00 82:0.00 83:0.00 84:0.00 
0.668 1:1.00 2:0.00 3:0.00 4:0.00 5:0.00 6:0.00 7:0.00 8:1.00 9:1.00 10:0.00 11:0.00 12:0.00 13:0.00 14:0.00 15:0.00 16:1.00 17:0.00 18:0.00 19:1.00 20:0.00 21:0.00 22:0.00 23:1.00 24:0.00 25:0.00 26:0.00 27:1.00 28:0.00 29:0.00 30:0.00 31:1.00 32:0.00 33:0.00 34:0.00 35:0.00 36:1.00 37:0.00 38:1.00 39:0.00 40:0.00 41:0.00 42:1.00 43:0.00 44:0.00 45:0.00 46:1.00 47:0.00 48:0.00 49:0.00 50:1.00 51:0.00 52:0.00 53:0.00 54:0.00 55:0.00 56:1.00 57:0.00 58:1.00 59:0.00 60:0.00 61:1.00 62:0.00 63:0.00 64:0.00 65:0.00 66:0.00 67:1.00 68:0.00 69:0.00 70:0.00 71:1.00 72:0.00 73:0.00 74:0.00 75:1.00 76:0.00 77:0.00 78:1.00 79:0.00 80:0.00 81:0.00 82:1.00 83:0.00 84:0.00 
0.783 1:1.00 2:0.00 3:0.00 4:0.00 5:0.00 6:0.00 7:0.00 8:1.00 9:1.00 10:0.00 11:0.00 12:0.00 13:0.00 14:0.00 15:0.00 16:1.00 17:0.00 18:0.00 19:1.00 20:0.00 21:0.00 22:0.00 23:0.00 24:1.00 25:0.00 26:0.00 27:1.00 28:0.00 29:1.00 30:0.00 31:0.00 32:0.00 33:0.00 34:0.00 35:0.00 36:1.00 37:1.00 38:0.00 39:0.00 40:0.00 41:0.00 42:0.00 43:1.00 44:0.00 45:0.00 46:0.00 47:1.00 48:0.00 49:1.00 50:0.00 51:0.00 52:0.00 53:1.00 54:0.00 55:0.00 56:0.00 57:0.00 58:0.00 59:0.00 60:1.00 61:0.00 62:0.00 63:1.00 64:0.00 65:0.00 66:0.00 67:0.00 68:1.00 69:0.00 70:1.00 71:0.00 72:0.00 73:1.00 74:0.00 75:0.00 76:0.00 77:1.00 78:0.00 79:0.00 80:0.00 81:1.00 82:0.00 83:0.00 84:0.00 
0.821 1:1.00 2:0.00 3:0.00 4:0.00 5:0.00 6:0.00 7:0.00 8:1.00 9:1.00 10:0.00 11:0.00 12:0.00 13:0.00 14:0.00 15:0.00 16:1.00 17:0.00 18:0.00 19:0.00 20:1.00 21:0.00 22:1.00 23:0.00 24:0.00 25:0.00 26:1.00 27:0.00 28:0.00 29:0.00 30:0.00 31:0.00 32:1.00 33:0.00 34:1.00 35:0.00 36:0.00 37:0.00 38:1.00 39:0.00 40:0.00 41:0.00 42:0.00 43:0.00 44:1.00 45:0.00 46:0.00 47:0.00 48:1.00 49:0.00 50:1.00 51:0.00 52:0.00 53:1.00 54:0.00 55:0.00 56:0.00 57:0.00 58:0.00 59:1.00 60:0.00 61:0.00 62:0.00 63:0.00 64:1.00 65:0.00 66:1.00 67:0.00 68:0.00 69:0.00 70:0.00 71:1.00 72:0.00 73:0.00 74:1.00 75:0.00 76:0.00 77:0.00 78:0.00 79:0.00 80:1.00 81:0.00 82:0.00 83:1.00 84:0.00 
0.772 1:1.00 2:0.00 3:0.00 4:0.00 5:0.00 6:0.00 7:0.00 8:1.00 9:1.00 10:0.00 11:0.00 12:0.00 13:0.00 14:0.00 15:0.00 16:1.00 17:0.00 18:0.00 19:0.00 20:1.00 21:0.00 22:0.00 23:0.00 24:1.00 25:0.00 26:0.00 27:1.00 28:0.00 29:1.00 30:0.00 31:0.00 32:0.00 33:0.00 34:0.00 35:1.00 36:0.00 37:0.00 38:1.00 39:0.00 40:0.00 41:0.00 42:0.00 43:0.00 44:1.00 45:0.00 46:1.00 47:0.00 48:0.00 49:0.00 50:0.00 51:1.00 52:0.00 53:0.00 54:1.00 55:0.00 56:0.00 57:1.00 58:0.00 59:0.00 60:0.00 61:0.00 62:0.00 63:1.00 64:0.00 65:0.00 66:0.00 67:1.00 68:0.00 69:0.00 70:0.00 71:0.00 72:1.00 73:0.00 74:1.00 75:0.00 76:0.00 77:1.00 78:0.00 79:0.00 80:0.00 81:0.00 82:0.00 83:0.00 84:1.00 
0.772 1:1.00 2:0.00 3:0.00 4:0.00 5:0.00 6:0.00 7:0.00 8:1.00 9:0.00 10:1.00 11:0.00 12:0.00 13:1.00 14:0.00 15:0.00 16:0.00 17:1.00 18:0.00 19:0.00 20:0.00 21:0.00 22:1.00 23:0.00 24:0.00 25:0.00 26:1.00 27:0.00 28:0.00 29:0.00 30:0.00 31:0.00 32:1.00 33:0.00 34:0.00 35:1.00 36:0.00 37:0.00 38:0.00 39:1.00 40:0.00 41:1.00 42:0.00 43:0.00 44:0.00 45:0.00 46:0.00 47:0.00 48:1.00 49:0.00 50:0.00 51:1.00 52:0.00 53:0.00 54:0.00 55:0.00 56:1.00 57:0.00 58:0.00 59:0.00 60:1.00 61:1.00 62:0.00 63:0.00 64:0.00 65:0.00 66:1.00 67:0.00 68:0.00 69:0.00 70:0.00 71:1.00 72:0.00 73:0.00 74:0.00 75:1.00 76:0.00 77:1.00 78:0.00 79:0.00 80:0.00 81:1.00 82:0.00 83:0.00 84:0.00 
0.636 1:1.00 2:0.00 3:0.00 4:0.00 5:0.00 6:0.00 7:0.00 8:1.00 9:0.00 10:1.00 11:0.00 12:0.00 13:1.00 14:0.00 15:0.00 16:0.00 17:1.00 18:0.00 19:0.00 20:0.00 21:0.00 22:0.00 23:1.00 24:0.00 25:0.00 26:1.00 27:0.00 28:0.00 29:1.00 30:0.00 31:0.00 32:0.00 33:0.00 34:0.00 35:0.00 36:1.00 37:0.00 38:1.00 39:0.00 40:0.00 41:0.00 42:0.00 43:0.00 44:1.00 45:0.00 46:1.00 47:0.00 48:0.00 49:0.00 50:0.00 51:0.00 52:1.00 53:0.00 54:0.00 55:0.00 56:1.00 57:0.00 58:1.00 59:0.00 60:0.00 61:0.00 62:1.00 63:0.00 64:0.00 65:0.00 66:0.00 67:0.00 68:1.00 69:0.00 70:1.00 71:0.00 72:0.00 73:1.00 74:0.00 75:0.00 76:0.00 77:0.00 78:0.00 79:0.00 80:1.00 81:0.00 82:1.00 83:0.00 84:0.00 
0.802 1:1.00 2:0.00 3:0.00 4:0.00 5:0.00 6:0.00 7:0.00 8:1.00 9:0.00 10:1.00 11:0.00 12:0.00 13:1.00 14:0.00 15:0.00 16:0.00 17:1.00 18:0.00 19:0.00 20:0.00 21:0.00 22:0.00 23:1.00 24:0.00 25:0.00 26:0.00 27:1.00 28:0.00 29:0.00 30:0.00 31:1.00 32:0.00 33:0.00 34:0.00 35:0.00 36:1.00 37:0.00 38:0.00 39:0.00 40:1.00 41:1.00 42:0.00 43:0.00 44:0.00 45:0.00 46:0.00 47:0.00 48:1.00 49:0.00 50:0.00 51:0.00 52:1.00 53:0.00 54:0.00 55:0.00 56:1.00 57:0.00 58:1.00 59:0.00 60:0.00 61:1.00 62:0.00 63:0.00 64:0.00 65:0.00 66:0.00 67:1.00 68:0.00 69:0.00 70:1.00 71:0.00 72:0.00 73:0.00 74:0.00 75:0.00 76:1.00 77:1.00 78:0.00 79:0.00 80:0.00 81:0.00 82:0.00 83:1.00 84:0.00 
0.82 1:1.00 2:0.00 3:0.00 4:0.00 5:0.00 6:0.00 7:0.00 8:1.00 9:0.00 10:1.00 11:0.00 12:0.00 13:1.00 14:0.00 15:0.00 16:0.00 17:1.00 18:0.00 19:0.00 20:0.00 21:0.00 22:0.00 23:0.00 24:1.00 25:0.00 26:0.00 27:1.00 28:0.00 29:0.00 30:0.00 31:0.00 32:1.00 33:0.00 34:0.00 35:0.00 36:1.00 37:0.00 38:0.00 39:1.00 40:0.00 41:0.00 42:0.00 43:1.00 44:0.00 45:0.00 46:0.00 47:1.00 48:0.00 49:0.00 50:0.00 51:0.00 52:1.00 53:0.00 54:0.00 55:0.00 56:1.00 57:0.00 58:1.00 59:0.00 60:0.00 61:0.00 62:0.00 63:0.00 64:1.00 65:0.00 66:1.00 67:0.00 68:0.00 69:0.00 70:1.00 71:0.00 72:0.00 73:0.00 74:0.00 75:0.00 76:1.00 77:1.00 78:0.00 79:0.00 80:0.00 81:0.00 82:0.00 83:1.00 84:0.00 
0.807 1:1.00 2:0.00 3:0.00 4:0.00 5:0.00 6:0.00 7:0.00 8:1.00 9:0.00 10:1.00 11:0.00 12:0.00 13:1.00 14:0.00 15:0.00 16:0.00 17:0.00 18:0.00 19:1.00 20:0.00 21:1.00 22:0.00 23:0.00 24:0.00 25:1.00 26:0.00 27:0.00 28:0.00 29:0.00 30:0.00 31:1.00 32:0.00 33:0.00 34:1.00 35:0.00 36:0.00 37:0.00 38:0.00 39:0.00 40:1.00 41:0.00 42:0.00 43:1.00 44:0.00 45:1.00 46:0.00 47:0.00 48:0.00 49:1.00 50:0.00 51:0.00 52:0.00 53:0.00 54:1.00 55:0.00 56:0.00 57:0.00 58:0.00 59:0.00 60:1.00 61:1.00 62:0.00 63:0.00 64:0.00 65:0.00 66:1.00 67:0.00 68:0.00 69:0.00 70:0.00 71:0.00 72:1.00 73:0.00 74:1.00 75:0.00 76:0.00 77:0.00 78:0.00 79:1.00 80:0.00 81:0.00 82:0.00 83:1.00 84:0.00 
0.735 1:1.00 2:0.00 3:0.00 4:0.00 5:0.00 6:0.00 7:0.00 8:1.00 9:0.00 10:1.00 11:0.00 12:0.00 13:1.00 14:0.00 15:0.00 16:0.00 17:0.00 18:0.00 19:1.00 20:0.00 21:0.00 22:0.00 23:1.00 24:0.00 25:0.00 26:1.00 27:0.00 28:0.00 29:1.00 30:0.00 31:0.00 32:0.00 33:0.00 34:0.00 35:1.00 36:0.00 37:0.00 38:0.00 39:1.00 40:0.00 41:0.00 42:0.00 43:0.00 44:1.00 45:0.00 46:0.00 47:0.00 48:1.00 49:1.00 50:0.00 51:0.00 52:0.00 53:0.00 54:0.00 55:0.00 56:1.00 57:1.00 58:0.00 59:0.00 60:0.00 61:1.00 62:0.00 63:0.00 64:0.00 65:0.00 66:0.00 67:0.00 68:1.00 69:1.00 70:0.00 71:0.00 72:0.00 73:0.00 74:0.00 75:1.00 76:0.00 77:1.00 78:0.00 79:0.00 80:0.00 81:0.00 82:0.00 83:0.00 84:1.00 
0.677 1:1.00 2:0.00 3:0.00 4:0.00 5:0.00 6:0.00 7:0.00 8:1.00 9:0.00 10:1.00 11:0.00 12:0.00 13:1.00 14:0.00 15:0.00 16:0.00 17:0.00 18:0.00 19:0.00 20:1.00 21:0.00 22:0.00 23:0.00 24:1.00 25:0.00 26:0.00 27:0.00 28:1.00 29:0.00 30:0.00 31:1.00 32:0.00 33:0.00 34:1.00 35:0.00 36:0.00 37:0.00 38:0.00 39:0.00 40:1.00 41:1.00 42:0.00 43:0.00 44:0.00 45:1.00 46:0.00 47:0.00 48:0.00 49:0.00 50:0.00 51:0.00 52:1.00 53:0.00 54:0.00 55:1.00 56:0.00 57:0.00 58:0.00 59:1.00 60:0.00 61:1.00 62:0.00 63:0.00 64:0.00 65:0.00 66:0.00 67:0.00 68:1.00 69:0.00 70:1.00 71:0.00 72:0.00 73:1.00 74:0.00 75:0.00 76:0.00 77:0.00 78:0.00 79:0.00 80:1.00 81:0.00 82:1.00 83:0.00 84:0.00 
0.769 1:1.00 2:0.00 3:0.00 4:0.00 5:0.00 6:0.00 7:0.00 8:1.00 9:0.00 10:1.00 11:0.00 12:0.00 13:0.00 14:1.00 15:0.00 16:0.00 17:1.00 18:0.00 19:0.00 20:0.00 21:1.00 22:0.00 23:0.00 24:0.00 25:1.00 26:0.00 27:0.00 28:0.00 29:0.00 30:1.00 31:0.00 32:0.00 33:1.00 34:0.00 35:0.00 36:0.00 37:1.00 38:0.00 39:0.00 40:0.00 41:1.00 42:0.00 43:0.00 44:0.00 45:0.00 46:0.00 47:0.00 48:1.00 49:1.00 50:0.00 51:0.00 52:0.00 53:0.00 54:0.00 55:1.00 56:0.00 57:0.00 58:1.00 59:0.00 60:0.00 61:0.00 62:1.00 63:0.00 64:0.00 65:0.00 66:1.00 67:0.00 68:0.00 69:0.00 70:1.00 71:0.00 72:0.00 73:0.00 74:0.00 75:0.00 76:1.00 77:0.00 78:0.00 79:1.00 80:0.00 81:0.00 82:0.00 83:0.00 84:1.00 
0.652 1:1.00 2:0.00 3:0.00 4:0.00 5:0.00 6:0.00 7:0.00 8:1.00 9:0.00 10:1.00 11:0.00 12:0.00 13:0.00 14:1.00 15:0.00 16:0.00 17:1.00 18:0.00 19:0.00 20:0.00 21:0.00 22:0.00 23:1.00 24:0.00 25:0.00 26:1.00 27:0.00 28:0.00 29:1.00 30:0.00 31:0.00 32:0.00 33:0.00 34:0.00 35:1.00 36:0.00 37:1.00 38:0.00 39:0.00 40:0.00 41:0.00 42:0.00 43:1.00 44:0.00 45:1.00 46:0.00 47:0.00 48:0.00 49:0.00 50:1.00 51:0.00 52:0.00 53:0.00 54:0.00 55:0.00 56:1.00 57:0.00 58:0.00 59:1.00 60:0.00 61:1.00 62:0.00 63:0.00 64:0.00 65:1.00 66:0.00 67:0.00 68:0.00 69:0.00 70:0.00 71:0.00 72:1.00 73:0.00 74:0.00 75:0.00 76:1.00 77:0.00 78:0.00 79:1.00 80:0.00 81:1.00 82:0.00 83:0.00 84:0.00 
0.42 1:1.00 2:0.00 3:0.00 4:0.00 5:0.00 6:0.00 7:0.00 8:1.00 9:0.00 10:1.00 11:0.00 12:0.00 13:0.00 14:1.00 15:0.00 16:0.00 17:1.00 18:0.00 19:0.00 20:0.00 21:0.00 22:0.00 23:0.00 24:1.00 25:0.00 26:0.00 27:1.00 28:0.00 29:0.00 30:0.00 31:1.00 32:0.00 33:0.00 34:0.00 35:1.00 36:0.00 37:0.00 38:0.00 39:0.00 40:1.00 41:0.00 42:0.00 43:0.00 44:1.00 45:0.00 46:0.00 47:1.00 48:0.00 49:0.00 50:0.00 51:1.00 52:0.00 53:0.00 54:1.00 55:0.00 56:0.00 57:1.00 58:0.00 59:0.00 60:0.00 61:0.00 62:0.00 63:1.00 64:0.00 65:0.00 66:0.00 67:0.00 68:1.00 69:0.00 70:0.00 71:1.00 72:0.00 73:1.00 74:0.00 75:0.00 76:0.00 77:1.00 78:0.00 79:0.00 80:0.00 81:0.00 82:1.00 83:0.00 84:0.00 
0.776 1:1.00 2:0.00 3:0.00 4:0.00 5:0.00 6:0.00 7:0.00 8:1.00 9:0.00 10:1.00 11:0.00 12:0.00 13:0.00 14:1.00 15:0.00 16:0.00 17:1.00 18:0.00 19:0.00 20:0.00 21:0.00 22:0.00 23:0.00 24:1.00 25:0.00 26:0.00 27:0.00 28:1.00 29:1.00 30:0.00 31:0.00 32:0.00 33:0.00 34:0.00 35:0.00 36:1.00 37:0.00 38:1.00 39:0.00 40:0.00 41:0.00 42:0.00 43:0.00 44:1.00 45:0.00 46:0.00 47:1.00 48:0.00 49:1.00 50:0.00 51:0.00 52:0.00 53:0.00 54:0.00 55:0.00 56:1.00 57:0.00 58:0.00 59:1.00 60:0.00 61:0.00 62:1.00 63:0.00 64:0.00 65:1.00 66:0.00 67:0.00 68:0.00 69:0.00 70:0.00 71:0.00 72:1.00 73:0.00 74:0.00 75:1.00 76:0.00 77:0.00 78:0.00 79:1.00 80:0.00 81:0.00 82:1.00 83:0.00 84:0.00 
0.43 1:1.00 2:0.00 3:0.00 4:0.00 5:0.00 6:0.00 7:0.00 8:1.00 9:0.00 10:1.00 11:0.00 12:0.00 13:0.00 14:1.00 15:0.00 16:0.00 17:0.00 18:1.00 19:0.00 20:0.00 21:0.00 22:1.00 23:0.00 24:0.00 25:0.00 26:0.00 27:0.00 28:1.00 29:0.00 30:0.00 31:1.00 32:0.00 33:1.00 34:0.00 35:0.00 36:0.00 37:0.00 38:0.00 39:1.00 40:0.00 41:0.00 42:1.00 43:0.00 44:0.00 45:0.00 46:0.00 47:0.00 48:1.00 49:0.00 50:1.00 51:0.00 52:0.00 53:0.00 54:1.00 55:0.00 56:0.00 57:0.00 58:1.00 59:0.00 60:0.00 61:1.00 62:0.00 63:0.00 64:0.00 65:0.00 66:0.00 67:1.00 68:0.00 69:0.00 70:0.00 71:1.00 72:0.00 73:1.00 74:0.00 75:0.00 76:0.00 77:0.00 78:0.00 79:1.00 80:0.00 81:0.00 82:1.00 83:0.00 84:0.00 
0.609 1:1.00 2:0.00 3:0.00 4:0.00 5:0.00 6:0.00 7:0.00 8:1.00 9:0.00 10:1.00 11:0.00 12:0.00 13:0.00 14:1.00 15:0.00 16:0.00 17:0.00 18:0.00 19:1.00 20:0.00 21:0.00 22:1.00 23:0.00 24:0.00 25:1.00 26:0.00 27:0.00 28:0.00 29:0.00 30:0.00 31:1.00 32:0.00 33:0.00 34:1.00 35:0.00 36:0.00 37:0.00 38:0.00 39:0.00 40:1.00 41:0.00 42:0.00 43:1.00 44:0.00 45:0.00 46:1.00 47:0.00 48:0.00 49:0.00 50:0.00 51:1.00 52:0.00 53:0.00 54:1.00 55:0.00 56:0.00 57:0.00 58:1.00 59:0.00 60:0.00 61:0.00 62:0.00 63:1.00 64:0.00 65:0.00 66:1.00 67:0.00 68:0.00 69:0.00 70:1.00 71:0.00 72:0.00 73:0.00 74:0.00 75:1.00 76:0.00 77:1.00 78:0.00 79:0.00 80:0.00 81:0.00 82:1.00 83:0.00 84:0.00 
0.349 1:1.00 2:0.00 3:0.00 4:0.00 5:0.00 6:0.00 7:0.00 8:1.00 9:0.00 10:1.00 11:0.00 12:0.00 13:0.00 14:1.00 15:0.00 16:0.00 17:0.00 18:0.00 19:1.00 20:0.00 21:0.00 22:1.00 23:0.00 24:0.00 25:0.00 26:1.00 27:0.00 28:0.00 29:0.00 30:0.00 31:1.00 32:0.00 33:0.00 34:1.00 35:0.00 36:0.00 37:1.00 38:0.00 39:0.00 40:0.00 41:0.00 42:1.00 43:0.00 44:0.00 45:0.00 46:0.00 47:1.00 48:0.00 49:1.00 50:0.00 51:0.00 52:0.00 53:0.00 54:0.00 55:1.00 56:0.00 57:0.00 58:1.00 59:0.00 60:0.00 61:0.00 62:0.00 63:0.00 64:1.00 65:0.00 66:0.00 67:1.00 68:0.00 69:0.00 70:1.00 71:0.00 72:0.00 73:1.00 74:0.00 75:0.00 76:0.00 77:0.00 78:1.00 79:0.00 80:0.00 81:0.00 82:1.00 83:0.00 84:0.00 
0.817 1:1.00 2:0.00 3:0.00 4:0.00 5:0.00 6:0.00 7:0.00 8:1.00 9:0.00 10:1.00 11:0.00 12:0.00 13:0.00 14:1.00 15:0.00 16:0.00 17:0.00 18:0.00 19:1.00 20:0.00 21:0.00 22:0.00 23:0.00 24:1.00 25:1.00 26:0.00 27:0.00 28:0.00 29:0.00 30:0.00 31:1.00 32:0.00 33:0.00 34:0.00 35:0.00 36:1.00 37:0.00 38:0.00 39:0.00 40:1.00 41:0.00 42:0.00 43:0.00 44:1.00 45:1.00 46:0.00 47:0.00 48:0.00 49:1.00 50:0.00 51:0.00 52:0.00 53:1.00 54:0.00 55:0.00 56:0.00 57:0.00 58:1.00 59:0.00 60:0.00 61:1.00 62:0.00 63:0.00 64:0.00 65:1.00 66:0.00 67:0.00 68:0.00 69:0.00 70:0.00 71:1.00 72:0.00 73:0.00 74:1.00 75:0.00 76:0.00 77:0.00 78:1.00 79:0.00 80:0.00 81:0.00 82:0.00 83:0.00 84:1.00 
0.734 1:1.00 2:0.00 3:0.00 4:0.00 5:0.00 6:0.00 7:0.00 8:1.00 9:0.00 10:1.00 11:0.00 12:0.00 13:0.00 14:1.00 15:0.00 16:0.00 17:0.00 18:0.00 19:0.00 20:1.00 21:1.00 22:0.00 23:0.00 24:0.00 25:0.00 26:0.00 27:0.00 28:1.00 29:1.00 30:0.00 31:0.00 32:0.00 33:0.00 34:0.00 35:1.00 36:0.00 37:1.00 38:0.00 39:0.00 40:0.00 41:0.00 42:0.00 43:0.00 44:1.00 45:0.00 46:0.00 47:1.00 48:0.00 49:0.00 50:0.00 51:1.00 52:0.00 53:1.00 54:0.00 55:0.00 56:0.00 57:0.00 58:0.00 59:1.00 60:0.00 61:1.00 62:0.00 63:0.00 64:0.00 65:0.00 66:0.00 67:0.00 68:1.00 69:0.00 70:0.00 71:0.00 72:1.00 73:0.00 74:0.00 75:0.00 76:1.00 77:0.00 78:0.00 79:1.00 80:0.00 81:1.00 82:0.00 83:0.00 84:0.00 
0.773 1:1.00 2:0.00 3:0.00 4:0.00 5:0.00 6:0.00 7:0.00 8:1.00 9:0.00 10:1.00 11:0.00 12:0.00 13:0.00 14:1.00 15:0.00 16:0.00 17:0.00 18:0.00 19:0.00 20:1.00 21:0.00 22:0.00 23:1.00 24:0.00 25:0.00 26:0.00 27:0.00 28:1.00 29:0.00 30:0.00 31:1.00 32:0.00 33:0.00 34:0.00 35:1.00 36:0.00 37:1.00 38:0.00 39:0.00 40:0.00 41:0.00 42:0.00 43:0.00 44:1.00 45:0.00 46:1.00 47:0.00 48:0.00 49:1.00 50:0.00 51:0.00 52:0.00 53:0.00 54:0.00 55:0.00 56:1.00 57:0.00 58:1.00 59:0.00 60:0.00 61:0.00 62:0.00 63:0.00 64:1.00 65:0.00 66:0.00 67:1.00 68:0.00 69:0.00 70:0.00 71:1.00 72:0.00 73:0.00 74:1.00 75:0.00 76:0.00 77:0.00 78:0.00 79:0.00 80:1.00 81:0.00 82:1.00 83:0.00 84:0.00 
0.662 1:1.00 2:0.00 3:0.00 4:0.00 5:0.00 6:0.00 7:0.00 8:1.00 9:0.00 10:1.00 11:0.00 12:0.00 13:0.00 14:0.00 15:1.00 16:0.00 17:1.00 18:0.00 19:0.00 20:0.00 21:0.00 22:1.00 23:0.00 24:0.00 25:0.00 26:0.00 27:0.00 28:1.00 29:1.00 30:0.00 31:0.00 32:0.00 33:0.00 34:1.00 35:0.00 36:0.00 37:0.00 38:0.00 39:0.00 40:1.00 41:1.00 42:0.00 43:0.00 44:0.00 45:1.00 46:0.00 47:0.00 48:0.00 49:1.00 50:0.00 51:0.00 52:0.00 53:0.00 54:0.00 55:0.00 56:1.00 57:0.00 58:0.00 59:0.00 60:1.00 61:0.00 62:0.00 63:0.00 64:1.00 65:1.00 66:0.00 67:0.00 68:0.00 69:1.00 70:0.00 71:0.00 72:0.00 73:1.00 74:0.00 75:0.00 76:0.00 77:0.00 78:0.00 79:0.00 80:1.00 81:1.00 82:0.00 83:0.00 84:0.00 
0.739 1:1.00 2:0.00 3:0.00 4:0.00 5:0.00 6:0.00 7:0.00 8:1.00 9:0.00 10:1.00 11:0.00 12:0.00 13:0.00 14:0.00 15:1.00 16:0.00 17:1.00 18:0.00 19:0.00 20:0.00 21:0.00 22:0.00 23:1.00 24:0.00 25:1.00 26:0.00 27:0.00 28:0.00 29:0.00 30:1.00 31:0.00 32:0.00 33:1.00 34:0.00 35:0.00 36:0.00 37:1.00 38:0.00 39:0.00 40:0.00 41:1.00 42:0.00 43:0.00 44:0.00 45:0.00 46:0.00 47:0.00 48:1.00 49:0.00 50:0.00 51:1.00 52:0.00 53:0.00 54:1.00 55:0.00 56:0.00 57:0.00 58:0.00 59:0.00 60:1.00 61:0.00 62:0.00 63:1.00 64:0.00 65:0.00 66:1.00 67:0.00 68:0.00 69:0.00 70:1.00 71:0.00 72:0.00 73:1.00 74:0.00 75:0.00 76:0.00 77:0.00 78:0.00 79:0.00 80:1.00 81:0.00 82:0.00 83:0.00 84:1.00 
0.514 1:1.00 2:0.00 3:0.00 4:0.00 5:0.00 6:0.00 7:0.00 8:1.00 9:0.00 10:1.00 11:0.00 12:0.00 13:0.00 14:0.00 15:1.00 16:0.00 17:1.00 18:0.00 19:0.00 20:0.00 21:0.00 22:0.00 23:1.00 24:0.00 25:0.00 26:0.00 27:1.00 28:0.00 29:1.00 30:0.00 31:0.00 32:0.00 33:1.00 34:0.00 35:0.00 36:0.00 37:0.00 38:1.00 39:0.00 40:0.00 41:1.00 42:0.00 43:0.00 44:0.00 45:0.00 46:0.00 47:0.00 48:1.00 49:0.00 50:0.00 51:0.00 52:1.00 53:1.00 54:0.00 55:0.00 56:0.00 57:0.00 58:0.00 59:1.00 60:0.00 61:0.00 62:0.00 63:1.00 64:0.00 65:0.00 66:1.00 67:0.00 68:0.00 69:0.00 70:0.00 71:1.00 72:0.00 73:1.00 74:0.00 75:0.00 76:0.00 77:0.00 78:0.00 79:1.00 80:0.00 81:0.00 82:1.00 83:0.00 84:0.00 
0.699 1:1.00 2:0.00 3:0.00 4:0.00 5:0.00 6:0.00 7:0.00 8:1.00 9:0.00 10:1.00 11:0.00 12:0.00 13:0.00 14:0.00 15:1.00 16:0.00 17:0.00 18:0.00 19:1.00 20:0.00 21:0.00 22:1.00 23:0.00 24:0.00 25:1.00 26:0.00 27:0.00 28:0.00 29:0.00 30:0.00 31:1.00 32:0.00 33:1.00 34:0.00 35:0.00 36:0.00 37:1.00 38:0.00 39:0.00 40:0.00 41:0.00 42:0.00 43:1.00 44:0.00 45:0.00 46:0.00 47:0.00 48:1.00 49:0.00 50:0.00 51:0.00 52:1.00 53:0.00 54:1.00 55:0.00 56:0.00 57:0.00 58:1.00 59:0.00 60:0.00 61:0.00 62:0.00 63:1.00 64:0.00 65:0.00 66:0.00 67:1.00 68:0.00 69:0.00 70:0.00 71:1.00 72:0.00 73:0.00 74:1.00 75:0.00 76:0.00 77:0.00 78:0.00 79:0.00 80:1.00 81:0.00 82:1.00 83:0.00 84:0.00 
0.762 1:1.00 2:0.00 3:0.00 4:0.00 5:0.00 6:0.00 7:0.00 8:1.00 9:0.00 10:1.00 11:0.00 12:0.00 13:0.00 14:0.00 15:1.00 16:0.00 17:0.00 18:0.00 19:1.00 20:0.00 21:0.00 22:0.00 23:0.00 24:1.00 25:1.00 26:0.00 27:0.00 28:0.00 29:0.00 30:0.00 31:1.00 32:0.00 33:1.00 34:0.00 35:0.00 36:0.00 37:0.00 38:0.00 39:1.00 40:0.00 41:1.00 42:0.00 43:0.00 44:0.00 45:0.00 46:0.00 47:0.00 48:1.00 49:0.00 50:1.00 51:0.00 52:0.00 53:1.00 54:0.00 55:0.00 56:0.00 57:0.00 58:0.00 59:0.00 60:1.00 61:0.00 62:0.00 63:0.00 64:1.00 65:0.00 66:0.00 67:1.00 68:0.00 69:0.00 70:0.00 71:0.00 72:1.00 73:0.00 74:1.00 75:0.00 76:0.00 77:1.00 78:0.00 79:0.00 80:0.00 81:0.00 82:0.00 83:0.00 84:1.00 
0.624 1:1.00 2:0.00 3:0.00 4:0.00 5:0.00 6:0.00 7:0.00 8:1.00 9:0.00 10:1.00 11:0.00 12:0.00 13:0.00 14:0.00 15:0.00 16:1.00 17:1.00 18:0.00 19:0.00 20:0.00 21:1.00 22:0.00 23:0.00 24:0.00 25:0.00 26:0.00 27:1.00 28:0.00 29:1.00 30:0.00 31:0.00 32:0.00 33:1.00 34:0.00 35:0.00 36:0.00 37:1.00 38:0.00 39:0.00 40:0.00 41:0.00 42:0.00 43:0.00 44:1.00 45:0.00 46:0.00 47:1.00 48:0.00 49:0.00 50:1.00 51:0.00 52:0.00 53:1.00 54:0.00 55:0.00 56:0.00 57:0.00 58:0.00 59:1.00 60:0.00 61:0.00 62:0.00 63:1.00 64:0.00 65:1.00 66:0.00 67:0.00 68:0.00 69:0.00 70:0.00 71:1.00 72:0.00 73:1.00 74:0.00 75:0.00 76:0.00 77:0.00 78:0.00 79:1.00 80:0.00 81:1.00 82:0.00 83:0.00 84:0.00 
0.728 1:1.00 2:0.00 3:0.00 4:0.00 5:0.00 6:0.00 7:0.00 8:1.00 9:0.00 10:1.00 11:0.00 12:0.00 13:0.00 14:0.00 15:0.00 16:1.00 17:1.00 18:0.00 19:0.00 20:0.00 21:0.00 22:0.00 23:1.00 24:0.00 25:1.00 26:0.00 27:0.00 28:0.00 29:0.00 30:1.00 31:0.00 32:0.00 33:1.00 34:0.00 35:0.00 36:0.00 37:0.00 38:1.00 39:0.00 40:0.00 41:1.00 42:0.00 43:0.00 44:0.00 45:0.00 46:1.00 47:0.00 48:0.00 49:1.00 50:0.00 51:0.00 52:0.00 53:0.00 54:0.00 55:1.00 56:0.00 57:0.00 58:0.00 59:0.00 60:1.00 61:0.00 62:0.00 63:0.00 64:1.00 65:0.00 66:1.00 67:0.00 68:0.00 69:0.00 70:1.00 71:0.00 72:0.00 73:0.00 74:0.00 75:0.00 76:1.00 77:0.00 78:0.00 79:1.00 80:0.00 81:1.00 82:0.00 83:0.00 84:0.00 
0.605 1:1.00 2:0.00 3:0.00 4:0.00 5:0.00 6:0.00 7:0.00 8:1.00 9:0.00 10:1.00 11:0.00 12:0.00 13:0.00 14:0.00 15:0.00 16:1.00 17:0.00 18:1.00 19:0.00 20:0.00 21:0.00 22:1.00 23:0.00 24:0.00 25:0.00 26:0.00 27:1.00 28:0.00 29:0.00 30:1.00 31:0.00 32:0.00 33:0.00 34:1.00 35:0.00 36:0.00 37:0.00 38:0.00 39:1.00 40:0.00 41:1.00 42:0.00 43:0.00 44:0.00 45:0.00 46:0.00 47:1.00 48:0.00 49:0.00 50:0.00 51:1.00 52:0.00 53:0.00 54:1.00 55:0.00 56:0.00 57:0.00 58:1.00 59:0.00 60:0.00 61:0.00 62:0.00 63:0.00 64:1.00 65:0.00 66:0.00 67:1.00 68:0.00 69:0.00 70:0.00 71:1.00 72:0.00 73:0.00 74:1.00 75:0.00 76:0.00 77:0.00 78:1.00 79:0.00 80:0.00 81:0.00 82:1.00 83:0.00 84:0.00 
0.773 1:1.00 2:0.00 3:0.00 4:0.00 5:0.00 6:0.00 7:0.00 8:1.00 9:0.00 10:1.00 11:0.00 12:0.00 13:0.00 14:0.00 15:0.00 16:1.00 17:0.00 18:1.00 19:0.00 20:0.00 21:0.00 22:1.00 23:0.00 24:0.00 25:0.00 26:0.00 27:0.00 28:1.00 29:0.00 30:0.00 31:0.00 32:1.00 33:0.00 34:0.00 35:1.00 36:0.00 37:1.00 38:0.00 39:0.00 40:0.00 41:0.00 42:0.00 43:0.00 44:1.00 45:1.00 46:0.00 47:0.00 48:0.00 49:0.00 50:0.00 51:1.00 52:0.00 53:0.00 54:0.00 55:1.00 56:0.00 57:0.00 58:0.00 59:0.00 60:1.00 61:1.00 62:0.00 63:0.00 64:0.00 65:0.00 66:0.00 67:1.00 68:0.00 69:0.00 70:0.00 71:1.00 72:0.00 73:0.00 74:0.00 75:1.00 76:0.00 77:0.00 78:0.00 79:0.00 80:1.00 81:1.00 82:0.00 83:0.00 84:0.00 
0.629 1:1.00 2:0.00 3:0.00 4:0.00 5:0.00 6:0.00 7:0.00 8:1.00 9:0.00 10:1.00 11:0.00 12:0.00 13:0.00 14:0.00 15:0.00 16:1.00 17:0.00 18:1.00 19:0.00 20:0.00 21:0.00 22:0.00 23:0.00 24:1.00 25:0.00 26:0.00 27:1.00 28:0.00 29:0.00 30:0.00 31:0.00 32:1.00 33:0.00 34:0.00 35:1.00 36:0.00 37:1.00 38:0.00 39:0.00 40:0.00 41:0.00 42:0.00 43:1.00 44:0.00 45:0.00 46:1.00 47:0.00 48:0.00 49:1.00 50:0.00 51:0.00 52:0.00 53:0.00 54:0.00 55:1.00 56:0.00 57:1.00 58:0.00 59:0.00 60:0.00 61:0.00 62:1.00 63:0.00 64:0.00 65:0.00 66:0.00 67:1.00 68:0.00 69:0.00 70:0.00 71:1.00 72:0.00 73:0.00 74:0.00 75:1.00 76:0.00 77:0.00 78:1.00 79:0.00 80:0.00 81:0.00 82:1.00 83:0.00 84:0.00 
0.524 1:1.00 2:0.00 3:0.00 4:0.00 5:0.00 6:0.00 7:0.00 8:1.00 9:0.00 10:1.00 11:0.00 12:0.00 13:0.00 14:0.00 15:0.00 16:1.00 17:0.00 18:0.00 19:1.00 20:0.00 21:1.00 22:0.00 23:0.00 24:0.00 25:0.00 26:0.00 27:0.00 28:1.00 29:0.00 30:0.00 31:0.00 32:1.00 33:0.00 34:0.00 35:0.00 36:1.00 37:0.00 38:0.00 39:0.00 40:1.00 41:0.00 42:1.00 43:0.00 44:0.00 45:1.00 46:0.00 47:0.00 48:0.00 49:0.00 50:0.00 51:1.00 52:0.00 53:0.00 54:0.00 55:0.00 56:1.00 57:1.00 58:0.00 59:0.00 60:0.00 61:1.00 62:0.00 63:0.00 64:0.00 65:0.00 66:1.00 67:0.00 68:0.00 69:1.00 70:0.00 71:0.00 72:0.00 73:1.00 74:0.00 75:0.00 76:0.00 77:0.00 78:0.00 79:0.00 80:1.00 81:0.00 82:1.00 83:0.00 84:0.00 
0.615 1:1.00 2:0.00 3:0.00 4:0.00 5:0.00 6:0.00 7:0.00 8:1.00 9:0.00 10:1.00 11:0.00 12:0.00 13:0.00 14:0.00 15:0.00 16:1.00 17:0.00 18:0.00 19:1.00 20:0.00 21:0.00 22:1.00 23:0.00 24:0.00 25:1.00 26:0.00 27:0.00 28:0.00 29:0.00 30:0.00 31:1.00 32:0.00 33:0.00 34:0.00 35:0.00 36:1.00 37:0.00 38:0.00 39:1.00 40:0.00 41:0.00 42:1.00 43:0.00 44:0.00 45:0.00 46:0.00 47:0.00 48:1.00 49:0.00 50:0.00 51:1.00 52:0.00 53:0.00 54:0.00 55:1.00 56:0.00 57:0.00 58:0.00 59:1.00 60:0.00 61:0.00 62:0.00 63:1.00 64:0.00 65:1.00 66:0.00 67:0.00 68:0.00 69:0.00 70:1.00 71:0.00 72:0.00 73:0.00 74:1.00 75:0.00 76:0.00 77:1.00 78:0.00 79:0.00 80:0.00 81:0.00 82:1.00 83:0.00 84:0.00 
0.661 1:1.00 2:0.00 3:0.00 4:0.00 5:0.00 6:0.00 7:0.00 8:1.00 9:0.00 10:1.00 11:0.00 12:0.00 13:0.00 14:0.00 15:0.00 16:1.00 17:0.00 18:0.00 19:1.00 20:0.00 21:0.00 22:0.00 23:1.00 24:0.00 25:0.00 26:1.00 27:0.00 28:0.00 29:0.00 30:0.00 31:0.00 32:1.00 33:0.00 34:1.00 35:0.00 36:0.00 37:0.00 38:0.00 39:0.00 40:1.00 41:0.00 42:0.00 43:1.00 44:0.00 45:0.00 46:1.00 47:0.00 48:0.00 49:1.00 50:0.00 51:0.00 52:0.00 53:0.00 54:0.00 55:1.00 56:0.00 57:0.00 58:1.00 59:0.00 60:0.00 61:0.00 62:0.00 63:0.00 64:1.00 65:0.00 66:0.00 67:1.00 68:0.00 69:0.00 70:1.00 71:0.00 72:0.00 73:0.00 74:1.00 75:0.00 76:0.00 77:1.00 78:0.00 79:0.00 80:0.00 81:1.00 82:0.00 83:0.00 84:0.00 
0.699 1:1.00 2:0.00 3:0.00 4:0.00 5:0.00 6:0.00 7:0.00 8:1.00 9:0.00 10:1.00 11:0.00 12:0.00 13:0.00 14:0.00 15:0.00 16:1.00 17:0.00 18:0.00 19:1.00 20:0.00 21:0.00 22:0.00 23:1.00 24:0.00 25:0.00 26:0.00 27:0.00 28:1.00 29:0.00 30:0.00 31:0.00 32:1.00 33:0.00 34:1.00 35:0.00 36:0.00 37:0.00 38:0.00 39:1.00 40:0.00 41:0.00 42:0.00 43:1.00 44:0.00 45:0.00 46:1.00 47:0.00 48:0.00 49:0.00 50:0.00 51:0.00 52:1.00 53:0.00 54:0.00 55:0.00 56:1.00 57:0.00 58:0.00 59:0.00 60:1.00 61:0.00 62:0.00 63:1.00 64:0.00 65:1.00 66:0.00 67:0.00 68:0.00 69:0.00 70:0.00 71:0.00 72:1.00 73:0.00 74:0.00 75:1.00 76:0.00 77:0.00 78:1.00 79:0.00 80:0.00 81:0.00 82:1.00 83:0.00 84:0.00 
0.681 1:1.00 2:0.00 3:0.00 4:0.00 5:0.00 6:0.00 7:0.00 8:1.00 9:0.00 10:1.00 11:0.00 12:0.00 13:0.00 14:0.00 15:0.00 16:1.00 17:0.00 18:0.00 19:0.00 20:1.00 21:0.00 22:1.00 23:0.00 24:0.00 25:1.00 26:0.00 27:0.00 28:0.00 29:1.00 30:0.00 31:0.00 32:0.00 33:1.00 34:0.00 35:0.00 36:0.00 37:1.00 38:0.00 39:0.00 40:0.00 41:0.00 42:0.00 43:1.00 44:0.00 45:0.00 46:0.00 47:1.00 48:0.00 49:0.00 50:0.00 51:0.00 52:1.00 53:0.00 54:0.00 55:1.00 56:0.00 57:0.00 58:0.00 59:0.00 60:1.00 61:0.00 62:1.00 63:0.00 64:0.00 65:0.00 66:1.00 67:0.00 68:0.00 69:0.00 70:1.00 71:0.00 72:0.00 73:0.00 74:0.00 75:0.00 76:1.00 77:0.00 78:0.00 79:0.00 80:1.00 81:0.00 82:1.00 83:0.00 84:0.00 
0.68 1:1.00 2:0.00 3:0.00 4:0.00 5:0.00 6:0.00 7:0.00 8:1.00 9:0.00 10:1.00 11:0.00 12:0.00 13:0.00 14:0.00 15:0.00 16:1.00 17:0.00 18:0.00 19:0.00 20:1.00 21:0.00 22:1.00 23:0.00 24:0.00 25:0.00 26:1.00 27:0.00 28:0.00 29:0.00 30:1.00 31:0.00 32:0.00 33:0.00 34:1.00 35:0.00 36:0.00 37:1.00 38:0.00 39:0.00 40:0.00 41:0.00 42:0.00 43:1.00 44:0.00 45:0.00 46:0.00 47:1.00 48:0.00 49:0.00 50:1.00 51:0.00 52:0.00 53:0.00 54:0.00 55:0.00 56:1.00 57:0.00 58:1.00 59:0.00 60:0.00 61:1.00 62:0.00 63:0.00 64:0.00 65:0.00 66:0.00 67:0.00 68:1.00 69:0.00 70:0.00 71:1.00 72:0.00 73:1.00 74:0.00 75:0.00 76:0.00 77:1.00 78:0.00 79:0.00 80:0.00 81:0.00 82:0.00 83:1.00 84:0.00 
0.502 1:1.00 2:0.00 3:0.00 4:0.00 5:0.00 6:0.00 7:0.00 8:1.00 9:0.00 10:1.00 11:0.00 12:0.00 13:0.00 14:0.00 15:0.00 16:1.00 17:0.00 18:0.00 19:0.00 20:1.00 21:0.00 22:1.00 23:0.00 24:0.00 25:0.00 26:0.00 27:0.00 28:1.00 29:1.00 30:0.00 31:0.00 32:0.00 33:0.00 34:0.00 35:1.00 36:0.00 37:1.00 38:0.00 39:0.00 40:0.00 41:0.00 42:1.00 43:0.00 44:0.00 45:0.00 46:1.00 47:0.00 48:0.00 49:0.00 50:1.00 51:0.00 52:0.00 53:0.00 54:1.00 55:0.00 56:0.00 57:1.00 58:0.00 59:0.00 60:0.00 61:0.00 62:0.00 63:1.00 64:0.00 65:0.00 66:1.00 67:0.00 68:0.00 69:0.00 70:0.00 71:0.00 72:1.00 73:1.00 74:0.00 75:0.00 76:0.00 77:1.00 78:0.00 79:0.00 80:0.00 81:0.00 82:1.00 83:0.00 84:0.00 
0.494 1:1.00 2:0.00 3:0.00 4:0.00 5:0.00 6:0.00 7:0.00 8:1.00 9:0.00 10:1.00 11:0.00 12:0.00 13:0.00 14:0.00 15:0.00 16:1.00 17:0.00 18:0.00 19:0.00 20:1.00 21:0.00 22:0.00 23:1.00 24:0.00 25:0.00 26:0.00 27:0.00 28:1.00 29:1.00 30:0.00 31:0.00 32:0.00 33:1.00 34:0.00 35:0.00 36:0.00 37:0.00 38:0.00 39:0.00 40:1.00 41:1.00 42:0.00 43:0.00 44:0.00 45:0.00 46:1.00 47:0.00 48:0.00 49:0.00 50:0.00 51:0.00 52:1.00 53:0.00 54:0.00 55:0.00 56:1.00 57:0.00 58:0.00 59:1.00 60:0.00 61:0.00 62:0.00 63:1.00 64:0.00 65:0.00 66:1.00 67:0.00 68:0.00 69:1.00 70:0.00 71:0.00 72:0.00 73:1.00 74:0.00 75:0.00 76:0.00 77:1.00 78:0.00 79:0.00 80:0.00 81:0.00 82:1.00 83:0.00 84:0.00 
0.634 1:1.00 2:0.00 3:0.00 4:0.00 5:0.00 6:0.00 7:0.00 8:1.00 9:0.00 10:1.00 11:0.00 12:0.00 13:0.00 14:0.00 15:0.00 16:1.00 17:0.00 18:0.00 19:0.00 20:1.00 21:0.00 22:0.00 23:0.00 24:1.00 25:0.00 26:0.00 27:1.00 28:0.00 29:0.00 30:1.00 31:0.00 32:0.00 33:0.00 34:0.00 35:0.00 36:1.00 37:0.00 38:0.00 39:1.00 40:0.00 41:0.00 42:0.00 43:0.00 44:1.00 45:0.00 46:1.00 47:0.00 48:0.00 49:0.00 50:0.00 51:0.00 52:1.00 53:0.00 54:0.00 55:0.00 56:1.00 57:0.00 58:0.00 59:0.00 60:1.00 61:0.00 62:1.00 63:0.00 64:0.00 65:0.00 66:1.00 67:0.00 68:0.00 69:1.00 70:0.00 71:0.00 72:0.00 73:0.00 74:0.00 75:0.00 76:1.00 77:0.00 78:1.00 79:0.00 80:0.00 81:0.00 82:1.00 83:0.00 84:0.00 
0.739 1:1.00 2:0.00 3:0.00 4:0.00 5:0.00 6:0.00 7:0.00 8:1.00 9:0.00 10:0.00 11:1.00 12:0.00 13:1.00 14:0.00 15:0.00 16:0.00 17:1.00 18:0.00 19:0.00 20:0.00 21:1.00 22:0.00 23:0.00 24:0.00 25:1.00 26:0.00 27:0.00 28:0.00 29:0.00 30:0.00 31:0.00 32:1.00 33:1.00 34:0.00 35:0.00 36:0.00 37:1.00 38:0.00 39:0.00 40:0.00 41:0.00 42:1.00 43:0.00 44:0.00 45:0.00 46:0.00 47:1.00 48:0.00 49:0.00 50:0.00 51:1.00 52:0.00 53:0.00 54:0.00 55:1.00 56:0.00 57:0.00 58:1.00 59:0.00 60:0.00 61:0.00 62:0.00 63:1.00 64:0.00 65:0.00 66:0.00 67:0.00 68:1.00 69:0.00 70:0.00 71:0.00 72:1.00 73:0.00 74:0.00 75:1.00 76:0.00 77:0.00 78:1.00 79:0.00 80:0.00 81:0.00 82:0.00 83:0.00 84:1.00 
0.847 1:1.00 2:0.00 3:0.00 4:0.00 5:0.00 6:0.00 7:0.00 8:1.00 9:0.00 10:0.00 11:1.00 12:0.00 13:1.00 14:0.00 15:0.00 16:0.00 17:1.00 18:0.00 19:0.00 20:0.00 21:0.00 22:0.00 23:0.00 24:1.00 25:0.00 26:0.00 27:0.00 28:1.00 29:0.00 30:0.00 31:0.00 32:1.00 33:0.00 34:1.00 35:0.00 36:0.00 37:1.00 38:0.00 39:0.00 40:0.00 41:0.00 42:0.00 43:0.00 44:1.00 45:0.00 46:0.00 47:0.00 48:1.00 49:0.00 50:0.00 51:0.00 52:1.00 53:0.00 54:0.00 55:0.00 56:1.00 57:1.00 58:0.00 59:0.00 60:0.00 61:0.00 62:0.00 63:1.00 64:0.00 65:0.00 66:0.00 67:1.00 68:0.00 69:1.00 70:0.00 71:0.00 72:0.00 73:0.00 74:0.00 75:1.00 76:0.00 77:0.00 78:0.00 79:1.00 80:0.00 81:0.00 82:0.00 83:0.00 84:1.00 
0.684 1:1.00 2:0.00 3:0.00 4:0.00 5:0.00 6:0.00 7:0.00 8:1.00 9:0.00 10:0.00 11:1.00 12:0.00 13:1.00 14:0.00 15:0.00 16:0.00 17:0.00 18:1.00 19:0.00 20:0.00 21:1.00 22:0.00 23:0.00 24:0.00 25:1.00 26:0.00 27:0.00 28:0.00 29:1.00 30:0.00 31:0.00 32:0.00 33:0.00 34:0.00 35:1.00 36:0.00 37:1.00 38:0.00 39:0.00 40:0.00 41:0.00 42:1.00 43:0.00 44:0.00 45:0.00 46:1.00 47:0.00 48:0.00 49:0.00 50:0.00 51:1.00 52:0.00 53:1.00 54:0.00 55:0.00 56:0.00 57:0.00 58:0.00 59:1.00 60:0.00 61:0.00 62:0.00 63:1.00 64:0.00 65:0.00 66:0.00 67:0.00 68:1.00 69:0.00 70:0.00 71:1.00 72:0.00 73:0.00 74:1.00 75:0.00 76:0.00 77:0.00 78:1.00 79:0.00 80:0.00 81:0.00 82:1.00 83:0.00 84:0.00 
0.781 1:1.00 2:0.00 3:0.00 4:0.00 5:0.00 6:0.00 7:0.00 8:1.00 9:0.00 10:0.00 11:1.00 12:0.00 13:1.00 14:0.00 15:0.00 16:0.00 17:0.00 18:1.00 19:0.00 20:0.00 21:0.00 22:1.00 23:0.00 24:0.00 25:1.00 26:0.00 27:0.00 28:0.00 29:0.00 30:1.00 31:0.00 32:0.00 33:0.00 34:1.00 35:0.00 36:0.00 37:0.00 38:0.00 39:1.00 40:0.00 41:0.00 42:0.00 43:0.00 44:1.00 45:0.00 46:0.00 47:1.00 48:0.00 49:1.00 50:0.00 51:0.00 52:0.00 53:1.00 54:0.00 55:0.00 56:0.00 57:0.00 58:0.00 59:1.00 60:0.00 61:1.00 62:0.00 63:0.00 64:0.00 65:0.00 66:1.00 67:0.00 68:0.00 69:0.00 70:0.00 71:1.00 72:0.00 73:0.00 74:1.00 75:0.00 76:0.00 77:1.00 78:0.00 79:0.00 80:0.00 81:0.00 82:1.00 83:0.00 84:0.00 
0.654 1:1.00 2:0.00 3:0.00 4:0.00 5:0.00 6:0.00 7:0.00 8:1.00 9:0.00 10:0.00 11:1.00 12:0.00 13:1.00 14:0.00 15:0.00 16:0.00 17:0.00 18:1.00 19:0.00 20:0.00 21:0.00 22:0.00 23:1.00 24:0.00 25:0.00 26:0.00 27:1.00 28:0.00 29:0.00 30:0.00 31:1.00 32:0.00 33:0.00 34:1.00 35:0.00 36:0.00 37:1.00 38:0.00 39:0.00 40:0.00 41:0.00 42:0.00 43:1.00 44:0.00 45:0.00 46:1.00 47:0.00 48:0.00 49:1.00 50:0.00 51:0.00 52:0.00 53:0.00 54:0.00 55:1.00 56:0.00 57:1.00 58:0.00 59:0.00 60:0.00 61:1.00 62:0.00 63:0.00 64:0.00 65:1.00 66:0.00 67:0.00 68:0.00 69:0.00 70:1.00 71:0.00 72:0.00 73:0.00 74:0.00 75:0.00 76:1.00 77:0.00 78:0.00 79:1.00 80:0.00 81:0.00 82:1.00 83:0.00 84:0.00 
0.67 1:1.00 2:0.00 3:0.00 4:0.00 5:0.00 6:0.00 7:0.00 8:1.00 9:0.00 10:0.00 11:1.00 12:0.00 13:1.00 14:0.00 15:0.00 16:0.00 17:0.00 18:1.00 19:0.00 20:0.00 21:0.00 22:0.00 23:0.00 24:1.00 25:0.00 26:1.00 27:0.00 28:0.00 29:0.00 30:1.00 31:0.00 32:0.00 33:0.00 34:1.00 35:0.00 36:0.00 37:0.00 38:0.00 39:0.00 40:1.00 41:0.00 42:0.00 43:1.00 44:0.00 45:1.00 46:0.00 47:0.00 48:0.00 49:0.00 50:1.00 51:0.00 52:0.00 53:0.00 54:0.00 55:0.00 56:1.00 57:0.00 58:0.00 59:1.00 60:0.00 61:0.00 62:0.00 63:0.00 64:1.00 65:0.00 66:0.00 67:0.00 68:1.00 69:0.00 70:0.00 71:1.00 72:0.00 73:1.00 74:0.00 75:0.00 76:0.00 77:0.00 78:0.00 79:0.00 80:1.00 81:0.00 82:0.00 83:1.00 84:0.00 
0.666 1:1.00 2:0.00 3:0.00 4:0.00 5:0.00 6:0.00 7:0.00 8:1.00 9:0.00 10:0.00 11:1.00 12:0.00 13:1.00 14:0.00 15:0.00 16:0.00 17:0.00 18:0.00 19:1.00 20:0.00 21:0.00 22:1.00 23:0.00 24:0.00 25:0.00 26:0.00 27:1.00 28:0.00 29:0.00 30:0.00 31:1.00 32:0.00 33:0.00 34:0.00 35:1.00 36:0.00 37:0.00 38:0.00 39:0.00 40:1.00 41:0.00 42:1.00 43:0.00 44:0.00 45:1.00 46:0.00 47:0.00 48:0.00 49:0.00 50:0.00 51:0.00 52:1.00 53:0.00 54:1.00 55:0.00 56:0.00 57:1.00 58:0.00 59:0.00 60:0.00 61:0.00 62:0.00 63:1.00 64:0.00 65:0.00 66:0.00 67:1.00 68:0.00 69:0.00 70:0.00 71:1.00 72:0.00 73:0.00 74:0.00 75:0.00 76:1.00 77:0.00 78:0.00 79:0.00 80:1.00 81:0.00 82:0.00 83:1.00 84:0.00 
0.736 1:1.00 2:0.00 3:0.00 4:0.00 5:0.00 6:0.00 7:0.00 8:1.00 9:0.00 10:0.00 11:1.00 12:0.00 13:1.00 14:0.00 15:0.00 16:0.00 17:0.00 18:0.00 19:1.00 20:0.00 21:0.00 22:0.00 23:1.00 24:0.00 25:1.00 26:0.00 27:0.00 28:0.00 29:0.00 30:0.00 31:0.00 32:1.00 33:0.00 34:0.00 35:1.00 36:0.00 37:1.00 38:0.00 39:0.00 40:0.00 41:1.00 42:0.00 43:0.00 44:0.00 45:0.00 46:1.00 47:0.00 48:0.00 49:1.00 50:0.00 51:0.00 52:0.00 53:0.00 54:0.00 55:1.00 56:0.00 57:0.00 58:0.00 59:1.00 60:0.00 61:1.00 62:0.00 63:0.00 64:0.00 65:1.00 66:0.00 67:0.00 68:0.00 69:0.00 70:0.00 71:0.00 72:1.00 73:1.00 74:0.00 75:0.00 76:0.00 77:0.00 78:0.00 79:0.00 80:1.00 81:0.00 82:0.00 83:0.00 84:1.00 
0.553 1:1.00 2:0.00 3:0.00 4:0.00 5:0.00 6:0.00 7:0.00 8:1.00 9:0.00 10:0.00 11:1.00 12:0.00 13:1.00 14:0.00 15:0.00 16:0.00 17:0.00 18:0.00 19:0.00 20:1.00 21:1.00 22:0.00 23:0.00 24:0.00 25:1.00 26:0.00 27:0.00 28:0.00 29:0.00 30:1.00 31:0.00 32:0.00 33:0.00 34:0.00 35:0.00 36:1.00 37:0.00 38:0.00 39:0.00 40:1.00 41:0.00 42:1.00 43:0.00 44:0.00 45:0.00 46:0.00 47:0.00 48:1.00 49:1.00 50:0.00 51:0.00 52:0.00 53:0.00 54:0.00 55:1.00 56:0.00 57:0.00 58:1.00 59:0.00 60:0.00 61:0.00 62:0.00 63:0.00 64:1.00 65:0.00 66:0.00 67:0.00 68:1.00 69:1.00 70:0.00 71:0.00 72:0.00 73:1.00 74:0.00 75:0.00 76:0.00 77:1.00 78:0.00 79:0.00 80:0.00 81:1.00 82:0.00 83:0.00 84:0.00 
0.818 1:1.00 2:0.00 3:0.00 4:0.00 5:0.00 6:0.00 7:0.00 8:1.00 9:0.00 10:0.00 11:1.00 12:0.00 13:1.00 14:0.00 15:0.00 16:0.00 17:0.00 18:0.00 19:0.00 20:1.00 21:0.00 22:0.00 23:1.00 24:0.00 25:1.00 26:0.00 27:0.00 28:0.00 29:0.00 30:1.00 31:0.00 32:0.00 33:0.00 34:0.00 35:0.00 36:1.00 37:0.00 38:1.00 39:0.00 40:0.00 41:0.00 42:1.00 43:0.00 44:0.00 45:1.00 46:0.00 47:0.00 48:0.00 49:1.00 50:0.00 51:0.00 52:0.00 53:0.00 54:0.00 55:0.00 56:1.00 57:0.00 58:0.00 59:1.00 60:0.00 61:1.00 62:0.00 63:0.00 64:0.00 65:0.00 66:1.00 67:0.00 68:0.00 69:1.00 70:0.00 71:0.00 72:0.00 73:0.00 74:1.00 75:0.00 76:0.00 77:0.00 78:1.00 79:0.00 80:0.00 81:0.00 82:0.00 83:1.00 84:0.00 
0.792 1:1.00 2:0.00 3:0.00 4:0.00 5:0.00 6:0.00 7:0.00 8:1.00 9:0.00 10:0.00 11:1.00 12:0.00 13:1.00 14:0.00 15:0.00 16:0.00 17:0.00 18:0.00 19:0.00 20:1.00 21:0.00 22:0.00 23:1.00 24:0.00 25:1.00 26:0.00 27:0.00 28:0.00 29:0.00 30:0.00 31:0.00 32:1.00 33:0.00 34:0.00 35:1.00 36:0.00 37:0.00 38:0.00 39:1.00 40:0.00 41:0.00 42:1.00 43:0.00 44:0.00 45:0.00 46:0.00 47:0.00 48:1.00 49:0.00 50:0.00 51:1.00 52:0.00 53:0.00 54:0.00 55:1.00 56:0.00 57:1.00 58:0.00 59:0.00 60:0.00 61:0.00 62:0.00 63:1.00 64:0.00 65:0.00 66:0.00 67:0.00 68:1.00 69:0.00 70:0.00 71:1.00 72:0.00 73:0.00 74:0.00 75:1.00 76:0.00 77:0.00 78:0.00 79:0.00 80:1.00 81:0.00 82:0.00 83:1.00 84:0.00 
0.758 1:1.00 2:0.00 3:0.00 4:0.00 5:0.00 6:0.00 7:0.00 8:1.00 9:0.00 10:0.00 11:1.00 12:0.00 13:1.00 14:0.00 15:0.00 16:0.00 17:0.00 18:0.00 19:0.00 20:1.00 21:0.00 22:0.00 23:1.00 24:0.00 25:0.00 26:0.00 27:1.00 28:0.00 29:0.00 30:1.00 31:0.00 32:0.00 33:0.00 34:1.00 35:0.00 36:0.00 37:0.00 38:0.00 39:0.00 40:1.00 41:0.00 42:0.00 43:1.00 44:0.00 45:1.00 46:0.00 47:0.00 48:0.00 49:0.00 50:0.00 51:1.00 52:0.00 53:1.00 54:0.00 55:0.00 56:0.00 57:0.00 58:0.00 59:0.00 60:1.00 61:0.00 62:0.00 63:1.00 64:0.00 65:0.00 66:1.00 67:0.00 68:0.00 69:0.00 70:0.00 71:0.00 72:1.00 73:0.00 74:1.00 75:0.00 76:0.00 77:1.00 78:0.00 79:0.00 80:0.00 81:1.00 82:0.00 83:0.00 84:0.00 
0.781 1:1.00 2:0.00 3:0.00 4:0.00 5:0.00 6:0.00 7:0.00 8:1.00 9:0.00 10:0.00 11:1.00 12:0.00 13:1.00 14:0.00 15:0.00 16:0.00 17:0.00 18:0.00 19:0.00 20:1.00 21:0.00 22:0.00 23:1.00 24:0.00 25:0.00 26:0.00 27:1.00 28:0.00 29:0.00 30:0.00 31:0.00 32:1.00 33:0.00 34:0.00 35:0.00 36:1.00 37:0.00 38:0.00 39:0.00 40:1.00 41:0.00 42:1.00 43:0.00 44:0.00 45:0.00 46:1.00 47:0.00 48:0.00 49:1.00 50:0.00 51:0.00 52:0.00 53:0.00 54:1.00 55:0.00 56:0.00 57:1.00 58:0.00 59:0.00 60:0.00 61:0.00 62:0.00 63:1.00 64:0.00 65:0.00 66:0.00 67:0.00 68:1.00 69:0.00 70:0.00 71:1.00 72:0.00 73:0.00 74:0.00 75:0.00 76:1.00 77:0.00 78:0.00 79:1.00 80:0.00 81:0.00 82:0.00 83:1.00 84:0.00 
0.544 1:1.00 2:0.00 3:0.00 4:0.00 5:0.00 6:0.00 7:0.00 8:1.00 9:0.00 10:0.00 11:1.00 12:0.00 13:0.00 14:1.00 15:0.00 16:0.00 17:1.00 18:0.00 19:0.00 20:0.00 21:1.00 22:0.00 23:0.00 24:0.00 25:0.00 26:0.00 27:0.00 28:1.00 29:1.00 30:0.00 31:0.00 32:0.00 33:1.00 34:0.00 35:0.00 36:0.00 37:0.00 38:0.00 39:1.00 40:0.00 41:0.00 42:0.00 43:1.00 44:0.00 45:0.00 46:1.00 47:0.00 48:0.00 49:1.00 50:0.00 51:0.00 52:0.00 53:0.00 54:0.00 55:1.00 56:0.00 57:1.00 58:0.00 59:0.00 60:0.00 61:0.00 62:0.00 63:0.00 64:1.00 65:0.00 66:1.00 67:0.00 68:0.00 69:0.00 70:1.00 71:0.00 72:0.00 73:1.00 74:0.00 75:0.00 76:0.00 77:0.00 78:1.00 79:0.00 80:0.00 81:1.00 82:0.00 83:0.00 84:0.00 
0.73 1:1.00 2:0.00 3:0.00 4:0.00 5:0.00 6:0.00 7:0.00 8:1.00 9:0.00 10:0.00 11:1.00 12:0.00 13:0.00 14:1.00 15:0.00 16:0.00 17:1.00 18:0.00 19:0.00 20:0.00 21:0.00 22:0.00 23:0.00 24:1.00 25:0.00 26:0.00 27:0.00 28:1.00 29:1.00 30:0.00 31:0.00 32:0.00 33:0.00 34:0.00 35:1.00 36:0.00 37:0.00 38:0.00 39:1.00 40:0.00 41:0.00 42:0.00 43:0.00 44:1.00 45:0.00 46:0.00 47:0.00 48:1.00 49:0.00 50:0.00 51:1.00 52:0.00 53:0.00 54:0.00 55:0.00 56:1.00 57:0.00 58:0.00 59:0.00 60:1.00 61:0.00 62:1.00 63:0.00 64:0.00 65:1.00 66:0.00 67:0.00 68:0.00 69:0.00 70:1.00 71:0.00 72:0.00 73:1.00 74:0.00 75:0.00 76:0.00 77:1.00 78:0.00 79:0.00 80:0.00 81:0.00 82:0.00 83:0.00 84:1.00 
0.719 1:1.00 2:0.00 3:0.00 4:0.00 5:0.00 6:0.00 7:0.00 8:1.00 9:0.00 10:0.00 11:1.00 12:0.00 13:0.00 14:1.00 15:0.00 16:0.00 17:0.00 18:0.00 19:1.00 20:0.00 21:0.00 22:0.00 23:1.00 24:0.00 25:0.00 26:0.00 27:1.00 28:0.00 29:0.00 30:0.00 31:0.00 32:1.00 33:1.00 34:0.00 35:0.00 36:0.00 37:1.00 38:0.00 39:0.00 40:0.00 41:0.00 42:1.00 43:0.00 44:0.00 45:0.00 46:1.00 47:0.00 48:0.00 49:0.00 50:1.00 51:0.00 52:0.00 53:0.00 54:0.00 55:0.00 56:1.00 57:0.00 58:0.00 59:1.00 60:0.00 61:0.00 62:0.00 63:1.00 64:0.00 65:0.00 66:1.00 67:0.00 68:0.00 69:0.00 70:1.00 71:0.00 72:0.00 73:0.00 74:1.00 75:0.00 76:0.00 77:1.00 78:0.00 79:0.00 80:0.00 81:0.00 82:1.00 83:0.00 84:0.00 
0.734 1:1.00 2:0.00 3:0.00 4:0.00 5:0.00 6:0.00 7:0.00 8:1.00 9:0.00 10:0.00 11:1.00 12:0.00 13:0.00 14:1.00 15:0.00 16:0.00 17:0.00 18:0.00 19:0.00 20:1.00 21:1.00 22:0.00 23:0.00 24:0.00 25:1.00 26:0.00 27:0.00 28:0.00 29:0.00 30:0.00 31:1.00 32:0.00 33:1.00 34:0.00 35:0.00 36:0.00 37:0.00 38:1.00 39:0.00 40:0.00 41:1.00 42:0.00 43:0.00 44:0.00 45:1.00 46:0.00 47:0.00 48:0.00 49:1.00 50:0.00 51:0.00 52:0.00 53:0.00 54:1.00 55:0.00 56:0.00 57:0.00 58:0.00 59:0.00 60:1.00 61:0.00 62:0.00 63:1.00 64:0.00 65:1.00 66:0.00 67:0.00 68:0.00 69:0.00 70:0.00 71:0.00 72:1.00 73:0.00 74:0.00 75:0.00 76:1.00 77:0.00 78:0.00 79:1.00 80:0.00 81:0.00 82:0.00 83:1.00 84:0.00 
0.724 1:1.00 2:0.00 3:0.00 4:0.00 5:0.00 6:0.00 7:0.00 8:1.00 9:0.00 10:0.00 11:1.00 12:0.00 13:0.00 14:1.00 15:0.00 16:0.00 17:0.00 18:0.00 19:0.00 20:1.00 21:0.00 22:1.00 23:0.00 24:0.00 25:0.00 26:0.00 27:0.00 28:1.00 29:1.00 30:0.00 31:0.00 32:0.00 33:0.00 34:0.00 35:1.00 36:0.00 37:0.00 38:1.00 39:0.00 40:0.00 41:0.00 42:0.00 43:0.00 44:1.00 45:0.00 46:0.00 47:1.00 48:0.00 49:0.00 50:0.00 51:0.00 52:1.00 53:0.00 54:0.00 55:0.00 56:1.00 57:0.00 58:0.00 59:0.00 60:1.00 61:0.00 62:1.00 63:0.00 64:0.00 65:0.00 66:0.00 67:0.00 68:1.00 69:1.00 70:0.00 71:0.00 72:0.00 73:0.00 74:0.00 75:0.00 76:1.00 77:0.00 78:0.00 79:1.00 80:0.00 81:0.00 82:0.00 83:1.00 84:0.00 
0.809 1:1.00 2:0.00 3:0.00 4:0.00 5:0.00 6:0.00 7:0.00 8:1.00 9:0.00 10:0.00 11:1.00 12:0.00 13:0.00 14:0.00 15:1.00 16:0.00 17:1.00 18:0.00 19:0.00 20:0.00 21:1.00 22:0.00 23:0.00 24:0.00 25:1.00 26:0.00 27:0.00 28:0.00 29:1.00 30:0.00 31:0.00 32:0.00 33:0.00 34:0.00 35:0.00 36:1.00 37:0.00 38:0.00 39:0.00 40:1.00 41:0.00 42:0.00 43:0.00 44:1.00 45:0.00 46:0.00 47:0.00 48:1.00 49:1.00 50:0.00 51:0.00 52:0.00 53:0.00 54:0.00 55:0.00 56:1.00 57:0.00 58:0.00 59:0.00 60:1.00 61:0.00 62:1.00 63:0.00 64:0.00 65:1.00 66:0.00 67:0.00 68:0.00 69:0.00 70:0.00 71:0.00 72:1.00 73:0.00 74:0.00 75:1.00 76:0.00 77:1.00 78:0.00 79:0.00 80:0.00 81:1.00 82:0.00 83:0.00 84:0.00 
0.616 1:1.00 2:0.00 3:0.00 4:0.00 5:0.00 6:0.00 7:0.00 8:1.00 9:0.00 10:0.00 11:1.00 12:0.00 13:0.00 14:0.00 15:1.00 16:0.00 17:1.00 18:0.00 19:0.00 20:0.00 21:0.00 22:0.00 23:1.00 24:0.00 25:0.00 26:0.00 27:1.00 28:0.00 29:0.00 30:0.00 31:0.00 32:1.00 33:0.00 34:1.00 35:0.00 36:0.00 37:1.00 38:0.00 39:0.00 40:0.00 41:0.00 42:1.00 43:0.00 44:0.00 45:1.00 46:0.00 47:0.00 48:0.00 49:0.00 50:0.00 51:1.00 52:0.00 53:0.00 54:0.00 55:1.00 56:0.00 57:1.00 58:0.00 59:0.00 60:0.00 61:0.00 62:0.00 63:1.00 64:0.00 65:0.00 66:0.00 67:1.00 68:0.00 69:0.00 70:0.00 71:1.00 72:0.00 73:0.00 74:1.00 75:0.00 76:0.00 77:1.00 78:0.00 79:0.00 80:0.00 81:0.00 82:1.00 83:0.00 84:0.00 
0.625 1:1.00 2:0.00 3:0.00 4:0.00 5:0.00 6:0.00 7:0.00 8:1.00 9:0.00 10:0.00 11:1.00 12:0.00 13:0.00 14:0.00 15:1.00 16:0.00 17:1.00 18:0.00 19:0.00 20:0.00 21:0.00 22:0.00 23:0.00 24:1.00 25:1.00 26:0.00 27:0.00 28:0.00 29:1.00 30:0.00 31:0.00 32:0.00 33:0.00 34:0.00 35:0.00 36:1.00 37:0.00 38:1.00 39:0.00 40:0.00 41:1.00 42:0.00 43:0.00 44:0.00 45:0.00 46:0.00 47:0.00 48:1.00 49:0.00 50:1.00 51:0.00 52:0.00 53:0.00 54:0.00 55:0.00 56:1.00 57:0.00 58:0.00 59:0.00 60:1.00 61:0.00 62:0.00 63:0.00 64:1.00 65:0.00 66:0.00 67:1.00 68:0.00 69:1.00 70:0.00 71:0.00 72:0.00 73:1.00 74:0.00 75:0.00 76:0.00 77:1.00 78:0.00 79:0.00 80:0.00 81:1.00 82:0.00 83:0.00 84:0.00 
0.699 1:1.00 2:0.00 3:0.00 4:0.00 5:0.00 6:0.00 7:0.00 8:1.00 9:0.00 10:0.00 11:1.00 12:0.00 13:0.00 14:0.00 15:1.00 16:0.00 17:0.00 18:1.00 19:0.00 20:0.00 21:0.00 22:1.00 23:0.00 24:0.00 25:0.00 26:0.00 27:1.00 28:0.00 29:1.00 30:0.00 31:0.00 32:0.00 33:1.00 34:0.00 35:0.00 36:0.00 37:1.00 38:0.00 39:0.00 40:0.00 41:0.00 42:1.00 43:0.00 44:0.00 45:0.00 46:0.00 47:0.00 48:1.00 49:0.00 50:1.00 51:0.00 52:0.00 53:0.00 54:0.00 55:0.00 56:1.00 57:0.00 58:0.00 59:0.00 60:1.00 61:0.00 62:0.00 63:0.00 64:1.00 65:0.00 66:0.00 67:0.00 68:1.00 69:0.00 70:1.00 71:0.00 72:0.00 73:0.00 74:0.00 75:0.00 76:1.00 77:0.00 78:1.00 79:0.00 80:0.00 81:1.00 82:0.00 83:0.00 84:0.00 
0.79 1:1.00 2:0.00 3:0.00 4:0.00 5:0.00 6:0.00 7:0.00 8:1.00 9:0.00 10:0.00 11:1.00 12:0.00 13:0.00 14:0.00 15:1.00 16:0.00 17:0.00 18:1.00 19:0.00 20:0.00 21:0.00 22:1.00 23:0.00 24:0.00 25:0.00 26:0.00 27:0.00 28:1.00 29:0.00 30:1.00 31:0.00 32:0.00 33:0.00 34:0.00 35:0.00 36:1.00 37:0.00 38:1.00 39:0.00 40:0.00 41:1.00 42:0.00 43:0.00 44:0.00 45:0.00 46:0.00 47:0.00 48:1.00 49:0.00 50:1.00 51:0.00 52:0.00 53:0.00 54:1.00 55:0.00 56:0.00 57:1.00 58:0.00 59:0.00 60:0.00 61:0.00 62:1.00 63:0.00 64:0.00 65:0.00 66:1.00 67:0.00 68:0.00 69:0.00 70:0.00 71:0.00 72:1.00 73:0.00 74:1.00 75:0.00 76:0.00 77:1.00 78:0.00 79:0.00 80:0.00 81:0.00 82:0.00 83:1.00 84:0.00 
0.667 1:1.00 2:0.00 3:0.00 4:0.00 5:0.00 6:0.00 7:0.00 8:1.00 9:0.00 10:0.00 11:1.00 12:0.00 13:0.00 14:0.00 15:1.00 16:0.00 17:0.00 18:1.00 19:0.00 20:0.00 21:0.00 22:0.00 23:0.00 24:1.00 25:0.00 26:0.00 27:1.00 28:0.00 29:0.00 30:1.00 31:0.00 32:0.00 33:1.00 34:0.00 35:0.00 36:0.00 37:0.00 38:0.00 39:1.00 40:0.00 41:0.00 42:1.00 43:0.00 44:0.00 45:0.00 46:0.00 47:1.00 48:0.00 49:0.00 50:0.00 51:0.00 52:1.00 53:0.00 54:1.00 55:0.00 56:0.00 57:1.00 58:0.00 59:0.00 60:0.00 61:0.00 62:1.00 63:0.00 64:0.00 65:0.00 66:1.00 67:0.00 68:0.00 69:1.00 70:0.00 71:0.00 72:0.00 73:0.00 74:0.00 75:0.00 76:1.00 77:0.00 78:0.00 79:0.00 80:1.00 81:0.00 82:0.00 83:1.00 84:0.00 
0.504 1:1.00 2:0.00 3:0.00 4:0.00 5:0.00 6:0.00 7:0.00 8:1.00 9:0.00 10:0.00 11:1.00 12:0.00 13:0.00 14:0.00 15:1.00 16:0.00 17:0.00 18:0.00 19:1.00 20:0.00 21:1.00 22:0.00 23:0.00 24:0.00 25:0.00 26:1.00 27:0.00 28:0.00 29:0.00 30:1.00 31:0.00 32:0.00 33:0.00 34:1.00 35:0.00 36:0.00 37:0.00 38:0.00 39:0.00 40:1.00 41:0.00 42:1.00 43:0.00 44:0.00 45:1.00 46:0.00 47:0.00 48:0.00 49:0.00 50:0.00 51:1.00 52:0.00 53:0.00 54:1.00 55:0.00 56:0.00 57:0.00 58:1.00 59:0.00 60:0.00 61:0.00 62:1.00 63:0.00 64:0.00 65:0.00 66:1.00 67:0.00 68:0.00 69:0.00 70:0.00 71:0.00 72:1.00 73:0.00 74:1.00 75:0.00 76:0.00 77:0.00 78:1.00 79:0.00 80:0.00 81:0.00 82:1.00 83:0.00 84:0.00 
0.613 1:1.00 2:0.00 3:0.00 4:0.00 5:0.00 6:0.00 7:0.00 8:1.00 9:0.00 10:0.00 11:1.00 12:0.00 13:0.00 14:0.00 15:1.00 16:0.00 17:0.00 18:0.00 19:1.00 20:0.00 21:1.00 22:0.00 23:0.00 24:0.00 25:0.00 26:0.00 27:1.00 28:0.00 29:1.00 30:0.00 31:0.00 32:0.00 33:0.00 34:0.00 35:1.00 36:0.00 37:0.00 38:0.00 39:1.00 40:0.00 41:1.00 42:0.00 43:0.00 44:0.00 45:1.00 46:0.00 47:0.00 48:0.00 49:0.00 50:0.00 51:1.00 52:0.00 53:0.00 54:1.00 55:0.00 56:0.00 57:1.00 58:0.00 59:0.00 60:0.00 61:0.00 62:1.00 63:0.00 64:0.00 65:1.00 66:0.00 67:0.00 68:0.00 69:0.00 70:1.00 71:0.00 72:0.00 73:1.00 74:0.00 75:0.00 76:0.00 77:0.00 78:0.00 79:1.00 80:0.00 81:0.00 82:0.00 83:0.00 84:1.00 
0.627 1:1.00 2:0.00 3:0.00 4:0.00 5:0.00 6:0.00 7:0.00 8:1.00 9:0.00 10:0.00 11:1.00 12:0.00 13:0.00 14:0.00 15:1.00 16:0.00 17:0.00 18:0.00 19:1.00 20:0.00 21:0.00 22:0.00 23:1.00 24:0.00 25:1.00 26:0.00 27:0.00 28:0.00 29:1.00 30:0.00 31:0.00 32:0.00 33:0.00 34:1.00 35:0.00 36:0.00 37:0.00 38:0.00 39:0.00 40:1.00 41:0.00 42:0.00 43:0.00 44:1.00 45:0.00 46:0.00 47:1.00 48:0.00 49:1.00 50:0.00 51:0.00 52:0.00 53:0.00 54:0.00 55:1.00 56:0.00 57:0.00 58:0.00 59:1.00 60:0.00 61:0.00 62:1.00 63:0.00 64:0.00 65:0.00 66:0.00 67:1.00 68:0.00 69:0.00 70:1.00 71:0.00 72:0.00 73:0.00 74:0.00 75:1.00 76:0.00 77:0.00 78:1.00 79:0.00 80:0.00 81:0.00 82:1.00 83:0.00 84:0.00 
0.634 1:1.00 2:0.00 3:0.00 4:0.00 5:0.00 6:0.00 7:0.00 8:1.00 9:0.00 10:0.00 11:1.00 12:0.00 13:0.00 14:0.00 15:1.00 16:0.00 17:0.00 18:0.00 19:1.00 20:0.00 21:0.00 22:0.00 23:0.00 24:1.00 25:1.00 26:0.00 27:0.00 28:0.00 29:0.00 30:1.00 31:0.00 32:0.00 33:0.00 34:1.00 35:0.00 36:0.00 37:0.00 38:0.00 39:0.00 40:1.00 41:0.00 42:1.00 43:0.00 44:0.00 45:0.00 46:0.00 47:0.00 48:1.00 49:0.00 50:1.00 51:0.00 52:0.00 53:1.00 54:0.00 55:0.00 56:0.00 57:0.00 58:0.00 59:1.00 60:0.00 61:0.00 62:0.00 63:1.00 64:0.00 65:1.00 66:0.00 67:0.00 68:0.00 69:1.00 70:0.00 71:0.00 72:0.00 73:0.00 74:0.00 75:0.00 76:1.00 77:0.00 78:0.00 79:1.00 80:0.00 81:1.00 82:0.00 83:0.00 84:0.00 
0.718 1:1.00 2:0.00 3:0.00 4:0.00 5:0.00 6:0.00 7:0.00 8:1.00 9:0.00 10:0.00 11:1.00 12:0.00 13:0.00 14:0.00 15:1.00 16:0.00 17:0.00 18:0.00 19:1.00 20:0.00 21:0.00 22:0.00 23:0.00 24:1.00 25:1.00 26:0.00 27:0.00 28:0.00 29:0.00 30:0.00 31:0.00 32:1.00 33:0.00 34:0.00 35:1.00 36:0.00 37:0.00 38:0.00 39:0.00 40:1.00 41:0.00 42:0.00 43:0.00 44:1.00 45:0.00 46:0.00 47:0.00 48:1.00 49:0.00 50:1.00 51:0.00 52:0.00 53:0.00 54:0.00 55:0.00 56:1.00 57:0.00 58:0.00 59:1.00 60:0.00 61:0.00 62:0.00 63:1.00 64:0.00 65:0.00 66:0.00 67:0.00 68:1.00 69:1.00 70:0.00 71:0.00 72:0.00 73:0.00 74:0.00 75:0.00 76:1.00 77:0.00 78:0.00 79:0.00 80:1.00 81:0.00 82:0.00 83:0.00 84:1.00 
0.706 1:1.00 2:0.00 3:0.00 4:0.00 5:0.00 6:0.00 7:0.00 8:1.00 9:0.00 10:0.00 11:1.00 12:0.00 13:0.00 14:0.00 15:1.00 16:0.00 17:0.00 18:0.00 19:1.00 20:0.00 21:0.00 22:0.00 23:0.00 24:1.00 25:0.00 26:1.00 27:0.00 28:0.00 29:1.00 30:0.00 31:0.00 32:0.00 33:0.00 34:0.00 35:1.00 36:0.00 37:1.00 38:0.00 39:0.00 40:0.00 41:0.00 42:0.00 43:1.00 44:0.00 45:0.00 46:0.00 47:0.00 48:1.00 49:0.00 50:1.00 51:0.00 52:0.00 53:0.00 54:1.00 55:0.00 56:0.00 57:0.00 58:0.00 59:0.00 60:1.00 61:0.00 62:0.00 63:1.00 64:0.00 65:1.00 66:0.00 67:0.00 68:0.00 69:0.00 70:0.00 71:0.00 72:1.00 73:0.00 74:1.00 75:0.00 76:0.00 77:1.00 78:0.00 79:0.00 80:0.00 81:1.00 82:0.00 83:0.00 84:0.00 
0.747 1:1.00 2:0.00 3:0.00 4:0.00 5:0.00 6:0.00 7:0.00 8:1.00 9:0.00 10:0.00 11:1.00 12:0.00 13:0.00 14:0.00 15:1.00 16:0.00 17:0.00 18:0.00 19:0.00 20:1.00 21:1.00 22:0.00 23:0.00 24:0.00 25:1.00 26:0.00 27:0.00 28:0.00 29:0.00 30:0.00 31:1.00 32:0.00 33:0.00 34:0.00 35:1.00 36:0.00 37:0.00 38:0.00 39:1.00 40:0.00 41:0.00 42:0.00 43:0.00 44:1.00 45:0.00 46:0.00 47:0.00 48:1.00 49:0.00 50:0.00 51:0.00 52:1.00 53:0.00 54:0.00 55:0.00 56:1.00 57:0.00 58:0.00 59:1.00 60:0.00 61:1.00 62:0.00 63:0.00 64:0.00 65:0.00 66:1.00 67:0.00 68:0.00 69:0.00 70:1.00 71:0.00 72:0.00 73:0.00 74:0.00 75:0.00 76:1.00 77:0.00 78:1.00 79:0.00 80:0.00 81:1.00 82:0.00 83:0.00 84:0.00 
0.817 1:1.00 2:0.00 3:0.00 4:0.00 5:0.00 6:0.00 7:0.00 8:1.00 9:0.00 10:0.00 11:1.00 12:0.00 13:0.00 14:0.00 15:1.00 16:0.00 17:0.00 18:0.00 19:0.00 20:1.00 21:0.00 22:1.00 23:0.00 24:0.00 25:1.00 26:0.00 27:0.00 28:0.00 29:0.00 30:0.00 31:1.00 32:0.00 33:0.00 34:1.00 35:0.00 36:0.00 37:1.00 38:0.00 39:0.00 40:0.00 41:0.00 42:0.00 43:1.00 44:0.00 45:0.00 46:0.00 47:0.00 48:1.00 49:1.00 50:0.00 51:0.00 52:0.00 53:0.00 54:1.00 55:0.00 56:0.00 57:0.00 58:0.00 59:1.00 60:0.00 61:0.00 62:0.00 63:0.00 64:1.00 65:0.00 66:0.00 67:1.00 68:0.00 69:0.00 70:0.00 71:0.00 72:1.00 73:0.00 74:1.00 75:0.00 76:0.00 77:0.00 78:0.00 79:1.00 80:0.00 81:0.00 82:0.00 83:1.00 84:0.00 
0.825 1:1.00 2:0.00 3:0.00 4:0.00 5:0.00 6:0.00 7:0.00 8:1.00 9:0.00 10:0.00 11:1.00 12:0.00 13:0.00 14:0.00 15:1.00 16:0.00 17:0.00 18:0.00 19:0.00 20:1.00 21:0.00 22:0.00 23:1.00 24:0.00 25:0.00 26:0.00 27:1.00 28:0.00 29:0.00 30:0.00 31:0.00 32:1.00 33:0.00 34:0.00 35:0.00 36:1.00 37:0.00 38:1.00 39:0.00 40:0.00 41:0.00 42:0.00 43:0.00 44:1.00 45:0.00 46:1.00 47:0.00 48:0.00 49:0.00 50:1.00 51:0.00 52:0.00 53:0.00 54:1.00 55:0.00 56:0.00 57:1.00 58:0.00 59:0.00 60:0.00 61:1.00 62:0.00 63:0.00 64:0.00 65:1.00 66:0.00 67:0.00 68:0.00 69:0.00 70:0.00 71:1.00 72:0.00 73:0.00 74:1.00 75:0.00 76:0.00 77:0.00 78:0.00 79:0.00 80:1.00 81:0.00 82:0.00 83:1.00 84:0.00 
0.824 1:1.00 2:0.00 3:0.00 4:0.00 5:0.00 6:0.00 7:0.00 8:1.00 9:0.00 10:0.00 11:1.00 12:0.00 13:0.00 14:0.00 15:1.00 16:0.00 17:0.00 18:0.00 19:0.00 20:1.00 21:0.00 22:0.00 23:0.00 24:1.00 25:0.00 26:0.00 27:1.00 28:0.00 29:0.00 30:0.00 31:0.00 32:1.00 33:0.00 34:1.00 35:0.00 36:0.00 37:0.00 38:1.00 39:0.00 40:0.00 41:0.00 42:0.00 43:0.00 44:1.00 45:0.00 46:0.00 47:1.00 48:0.00 49:0.00 50:0.00 51:0.00 52:1.00 53:0.00 54:0.00 55:0.00 56:1.00 57:0.00 58:1.00 59:0.00 60:0.00 61:0.00 62:0.00 63:0.00 64:1.00 65:0.00 66:1.00 67:0.00 68:0.00 69:0.00 70:1.00 71:0.00 72:0.00 73:0.00 74:1.00 75:0.00 76:0.00 77:0.00 78:1.00 79:0.00 80:0.00 81:1.00 82:0.00 83:0.00 84:0.00 
0.725 1:1.00 2:0.00 3:0.00 4:0.00 5:0.00 6:0.00 7:0.00 8:1.00 9:0.00 10:0.00 11:1.00 12:0.00 13:0.00 14:0.00 15:1.00 16:0.00 17:0.00 18:0.00 19:0.00 20:1.00 21:0.00 22:0.00 23:0.00 24:1.00 25:0.00 26:0.00 27:0.00 28:1.00 29:0.00 30:1.00 31:0.00 32:0.00 33:0.00 34:1.00 35:0.00 36:0.00 37:1.00 38:0.00 39:0.00 40:0.00 41:0.00 42:1.00 43:0.00 44:0.00 45:1.00 46:0.00 47:0.00 48:0.00 49:0.00 50:0.00 51:1.00 52:0.00 53:0.00 54:0.00 55:0.00 56:1.00 57:0.00 58:0.00 59:1.00 60:0.00 61:0.00 62:0.00 63:0.00 64:1.00 65:0.00 66:0.00 67:1.00 68:0.00 69:0.00 70:0.00 71:1.00 72:0.00 73:1.00 74:0.00 75:0.00 76:0.00 77:0.00 78:0.00 79:0.00 80:1.00 81:1.00 82:0.00 83:0.00 84:0.00 
0.813 1:1.00 2:0.00 3:0.00 4:0.00 5:0.00 6:0.00 7:0.00 8:1.00 9:0.00 10:0.00 11:1.00 12:0.00 13:0.00 14:0.00 15:0.00 16:1.00 17:1.00 18:0.00 19:0.00 20:0.00 21:0.00 22:1.00 23:0.00 24:0.00 25:1.00 26:0.00 27:0.00 28:0.00 29:0.00 30:0.00 31:0.00 32:1.00 33:0.00 34:0.00 35:1.00 36:0.00 37:1.00 38:0.00 39:0.00 40:0.00 41:0.00 42:0.00 43:1.00 44:0.00 45:0.00 46:1.00 47:0.00 48:0.00 49:1.00 50:0.00 51:0.00 52:0.00 53:0.00 54:0.00 55:1.00 56:0.00 57:0.00 58:0.00 59:1.00 60:0.00 61:0.00 62:1.00 63:0.00 64:0.00 65:0.00 66:1.00 67:0.00 68:0.00 69:0.00 70:0.00 71:0.00 72:1.00 73:0.00 74:0.00 75:1.00 76:0.00 77:0.00 78:0.00 79:1.00 80:0.00 81:0.00 82:0.00 83:1.00 84:0.00 
0.735 1:1.00 2:0.00 3:0.00 4:0.00 5:0.00 6:0.00 7:0.00 8:1.00 9:0.00 10:0.00 11:1.00 12:0.00 13:0.00 14:0.00 15:0.00 16:1.00 17:0.00 18:1.00 19:0.00 20:0.00 21:1.00 22:0.00 23:0.00 24:0.00 25:1.00 26:0.00 27:0.00 28:0.00 29:1.00 30:0.00 31:0.00 32:0.00 33:0.00 34:1.00 35:0.00 36:0.00 37:0.00 38:0.00 39:0.00 40:1.00 41:0.00 42:1.00 43:0.00 44:0.00 45:1.00 46:0.00 47:0.00 48:0.00 49:0.00 50:0.00 51:0.00 52:1.00 53:1.00 54:0.00 55:0.00 56:0.00 57:0.00 58:0.00 59:0.00 60:1.00 61:0.00 62:0.00 63:0.00 64:1.00 65:0.00 66:0.00 67:0.00 68:1.00 69:0.00 70:1.00 71:0.00 72:0.00 73:1.00 74:0.00 75:0.00 76:0.00 77:0.00 78:0.00 79:1.00 80:0.00 81:0.00 82:0.00 83:1.00 84:0.00 
0.663 1:1.00 2:0.00 3:0.00 4:0.00 5:0.00 6:0.00 7:0.00 8:1.00 9:0.00 10:0.00 11:1.00 12:0.00 13:0.00 14:0.00 15:0.00 16:1.00 17:0.00 18:1.00 19:0.00 20:0.00 21:0.00 22:1.00 23:0.00 24:0.00 25:0.00 26:0.00 27:1.00 28:0.00 29:1.00 30:0.00 31:0.00 32:0.00 33:0.00 34:0.00 35:1.00 36:0.00 37:1.00 38:0.00 39:0.00 40:0.00 41:0.00 42:0.00 43:1.00 44:0.00 45:0.00 46:1.00 47:0.00 48:0.00 49:0.00 50:1.00 51:0.00 52:0.00 53:1.00 54:0.00 55:0.00 56:0.00 57:0.00 58:0.00 59:0.00 60:1.00 61:0.00 62:1.00 63:0.00 64:0.00 65:0.00 66:1.00 67:0.00 68:0.00 69:0.00 70:0.00 71:0.00 72:1.00 73:0.00 74:1.00 75:0.00 76:0.00 77:0.00 78:1.00 79:0.00 80:0.00 81:0.00 82:1.00 83:0.00 84:0.00 
0.827 1:1.00 2:0.00 3:0.00 4:0.00 5:0.00 6:0.00 7:0.00 8:1.00 9:0.00 10:0.00 11:1.00 12:0.00 13:0.00 14:0.00 15:0.00 16:1.00 17:0.00 18:1.00 19:0.00 20:0.00 21:0.00 22:0.00 23:0.00 24:1.00 25:1.00 26:0.00 27:0.00 28:0.00 29:0.00 30:1.00 31:0.00 32:0.00 33:1.00 34:0.00 35:0.00 36:0.00 37:1.00 38:0.00 39:0.00 40:0.00 41:0.00 42:0.00 43:0.00 44:1.00 45:0.00 46:1.00 47:0.00 48:0.00 49:0.00 50:1.00 51:0.00 52:0.00 53:1.00 54:0.00 55:0.00 56:0.00 57:0.00 58:1.00 59:0.00 60:0.00 61:0.00 62:0.00 63:0.00 64:1.00 65:0.00 66:0.00 67:1.00 68:0.00 69:0.00 70:0.00 71:0.00 72:1.00 73:0.00 74:0.00 75:1.00 76:0.00 77:0.00 78:0.00 79:0.00 80:1.00 81:1.00 82:0.00 83:0.00 84:0.00 
0.557 1:1.00 2:0.00 3:0.00 4:0.00 5:0.00 6:0.00 7:0.00 8:1.00 9:0.00 10:0.00 11:1.00 12:0.00 13:0.00 14:0.00 15:0.00 16:1.00 17:0.00 18:0.00 19:1.00 20:0.00 21:1.00 22:0.00 23:0.00 24:0.00 25:0.00 26:0.00 27:1.00 28:0.00 29:0.00 30:1.00 31:0.00 32:0.00 33:0.00 34:0.00 35:1.00 36:0.00 37:0.00 38:1.00 39:0.00 40:0.00 41:1.00 42:0.00 43:0.00 44:0.00 45:0.00 46:0.00 47:0.00 48:1.00 49:0.00 50:0.00 51:0.00 52:1.00 53:0.00 54:0.00 55:0.00 56:1.00 57:0.00 58:0.00 59:0.00 60:1.00 61:0.00 62:1.00 63:0.00 64:0.00 65:0.00 66:1.00 67:0.00 68:0.00 69:1.00 70:0.00 71:0.00 72:0.00 73:1.00 74:0.00 75:0.00 76:0.00 77:1.00 78:0.00 79:0.00 80:0.00 81:0.00 82:0.00 83:0.00 84:1.00 
0.589 1:1.00 2:0.00 3:0.00 4:0.00 5:0.00 6:0.00 7:0.00 8:1.00 9:0.00 10:0.00 11:1.00 12:0.00 13:0.00 14:0.00 15:0.00 16:1.00 17:0.00 18:0.00 19:1.00 20:0.00 21:1.00 22:0.00 23:0.00 24:0.00 25:0.00 26:0.00 27:1.00 28:0.00 29:0.00 30:0.00 31:1.00 32:0.00 33:0.00 34:0.00 35:1.00 36:0.00 37:0.00 38:1.00 39:0.00 40:0.00 41:1.00 42:0.00 43:0.00 44:0.00 45:1.00 46:0.00 47:0.00 48:0.00 49:1.00 50:0.00 51:0.00 52:0.00 53:0.00 54:1.00 55:0.00 56:0.00 57:0.00 58:1.00 59:0.00 60:0.00 61:0.00 62:1.00 63:0.00 64:0.00 65:1.00 66:0.00 67:0.00 68:0.00 69:1.00 70:0.00 71:0.00 72:0.00 73:1.00 74:0.00 75:0.00 76:0.00 77:0.00 78:0.00 79:0.00 80:1.00 81:0.00 82:0.00 83:1.00 84:0.00 
0.574 1:1.00 2:0.00 3:0.00 4:0.00 5:0.00 6:0.00 7:0.00 8:1.00 9:0.00 10:0.00 11:1.00 12:0.00 13:0.00 14:0.00 15:0.00 16:1.00 17:0.00 18:0.00 19:1.00 20:0.00 21:0.00 22:1.00 23:0.00 24:0.00 25:1.00 26:0.00 27:0.00 28:0.00 29:1.00 30:0.00 31:0.00 32:0.00 33:0.00 34:0.00 35:0.00 36:1.00 37:0.00 38:0.00 39:1.00 40:0.00 41:0.00 42:1.00 43:0.00 44:0.00 45:0.00 46:0.00 47:0.00 48:1.00 49:0.00 50:0.00 51:0.00 52:1.00 53:0.00 54:0.00 55:1.00 56:0.00 57:1.00 58:0.00 59:0.00 60:0.00 61:0.00 62:0.00 63:1.00 64:0.00 65:0.00 66:0.00 67:1.00 68:0.00 69:0.00 70:0.00 71:0.00 72:1.00 73:1.00 74:0.00 75:0.00 76:0.00 77:0.00 78:0.00 79:1.00 80:0.00 81:0.00 82:0.00 83:0.00 84:1.00 
0.767 1:1.00 2:0.00 3:0.00 4:0.00 5:0.00 6:0.00 7:0.00 8:1.00 9:0.00 10:0.00 11:1.00 12:0.00 13:0.00 14:0.00 15:0.00 16:1.00 17:0.00 18:0.00 19:1.00 20:0.00 21:0.00 22:1.00 23:0.00 24:0.00 25:1.00 26:0.00 27:0.00 28:0.00 29:0.00 30:0.00 31:1.00 32:0.00 33:0.00 34:0.00 35:1.00 36:0.00 37:1.00 38:0.00 39:0.00 40:0.00 41:1.00 42:0.00 43:0.00 44:0.00 45:0.00 46:0.00 47:1.00 48:0.00 49:0.00 50:0.00 51:0.00 52:1.00 53:0.00 54:1.00 55:0.00 56:0.00 57:0.00 58:1.00 59:0.00 60:0.00 61:0.00 62:0.00 63:0.00 64:1.00 65:0.00 66:0.00 67:0.00 68:1.00 69:0.00 70:0.00 71:1.00 72:0.00 73:0.00 74:0.00 75:1.00 76:0.00 77:0.00 78:0.00 79:1.00 80:0.00 81:0.00 82:1.00 83:0.00 84:0.00 
0.546 1:1.00 2:0.00 3:0.00 4:0.00 5:0.00 6:0.00 7:0.00 8:1.00 9:0.00 10:0.00 11:1.00 12:0.00 13:0.00 14:0.00 15:0.00 16:1.00 17:0.00 18:0.00 19:1.00 20:0.00 21:0.00 22:0.00 23:1.00 24:0.00 25:0.00 26:1.00 27:0.00 28:0.00 29:1.00 30:0.00 31:0.00 32:0.00 33:0.00 34:0.00 35:1.00 36:0.00 37:1.00 38:0.00 39:0.00 40:0.00 41:0.00 42:0.00 43:1.00 44:0.00 45:1.00 46:0.00 47:0.00 48:0.00 49:0.00 50:0.00 51:1.00 52:0.00 53:1.00 54:0.00 55:0.00 56:0.00 57:0.00 58:1.00 59:0.00 60:0.00 61:1.00 62:0.00 63:0.00 64:0.00 65:0.00 66:0.00 67:1.00 68:0.00 69:1.00 70:0.00 71:0.00 72:0.00 73:0.00 74:0.00 75:1.00 76:0.00 77:0.00 78:1.00 79:0.00 80:0.00 81:0.00 82:1.00 83:0.00 84:0.00 
0.569 1:1.00 2:0.00 3:0.00 4:0.00 5:0.00 6:0.00 7:0.00 8:1.00 9:0.00 10:0.00 11:1.00 12:0.00 13:0.00 14:0.00 15:0.00 16:1.00 17:0.00 18:0.00 19:1.00 20:0.00 21:0.00 22:0.00 23:0.00 24:1.00 25:0.00 26:0.00 27:1.00 28:0.00 29:0.00 30:0.00 31:0.00 32:1.00 33:0.00 34:0.00 35:0.00 36:1.00 37:0.00 38:1.00 39:0.00 40:0.00 41:1.00 42:0.00 43:0.00 44:0.00 45:1.00 46:0.00 47:0.00 48:0.00 49:0.00 50:0.00 51:1.00 52:0.00 53:0.00 54:0.00 55:1.00 56:0.00 57:0.00 58:0.00 59:1.00 60:0.00 61:1.00 62:0.00 63:0.00 64:0.00 65:0.00 66:1.00 67:0.00 68:0.00 69:0.00 70:0.00 71:0.00 72:1.00 73:1.00 74:0.00 75:0.00 76:0.00 77:0.00 78:0.00 79:0.00 80:1.00 81:0.00 82:1.00 83:0.00 84:0.00 
0.595 1:1.00 2:0.00 3:0.00 4:0.00 5:0.00 6:0.00 7:0.00 8:1.00 9:0.00 10:0.00 11:1.00 12:0.00 13:0.00 14:0.00 15:0.00 16:1.00 17:0.00 18:0.00 19:0.00 20:1.00 21:0.00 22:1.00 23:0.00 24:0.00 25:0.00 26:1.00 27:0.00 28:0.00 29:0.00 30:1.00 31:0.00 32:0.00 33:1.00 34:0.00 35:0.00 36:0.00 37:1.00 38:0.00 39:0.00 40:0.00 41:0.00 42:0.00 43:1.00 44:0.00 45:0.00 46:0.00 47:1.00 48:0.00 49:0.00 50:0.00 51:0.00 52:1.00 53:0.00 54:1.00 55:0.00 56:0.00 57:0.00 58:0.00 59:0.00 60:1.00 61:0.00 62:0.00 63:1.00 64:0.00 65:0.00 66:0.00 67:1.00 68:0.00 69:0.00 70:0.00 71:1.00 72:0.00 73:1.00 74:0.00 75:0.00 76:0.00 77:1.00 78:0.00 79:0.00 80:0.00 81:0.00 82:0.00 83:1.00 84:0.00 
0.698 1:1.00 2:0.00 3:0.00 4:0.00 5:0.00 6:0.00 7:0.00 8:1.00 9:0.00 10:0.00 11:1.00 12:0.00 13:0.00 14:0.00 15:0.00 16:1.00 17:0.00 18:0.00 19:0.00 20:1.00 21:0.00 22:0.00 23:1.00 24:0.00 25:0.00 26:0.00 27:1.00 28:0.00 29:1.00 30:0.00 31:0.00 32:0.00 33:0.00 34:1.00 35:0.00 36:0.00 37:0.00 38:0.00 39:0.00 40:1.00 41:0.00 42:1.00 43:0.00 44:0.00 45:0.00 46:1.00 47:0.00 48:0.00 49:1.00 50:0.00 51:0.00 52:0.00 53:0.00 54:0.00 55:0.00 56:1.00 57:0.00 58:1.00 59:0.00 60:0.00 61:0.00 62:0.00 63:1.00 64:0.00 65:1.00 66:0.00 67:0.00 68:0.00 69:0.00 70:0.00 71:0.00 72:1.00 73:0.00 74:0.00 75:0.00 76:1.00 77:0.00 78:1.00 79:0.00 80:0.00 81:0.00 82:0.00 83:0.00 84:1.00 
0.797 1:1.00 2:0.00 3:0.00 4:0.00 5:0.00 6:0.00 7:0.00 8:1.00 9:0.00 10:0.00 11:1.00 12:0.00 13:0.00 14:0.00 15:0.00 16:1.00 17:0.00 18:0.00 19:0.00 20:1.00 21:0.00 22:0.00 23:0.00 24:1.00 25:0.00 26:0.00 27:1.00 28:0.00 29:0.00 30:0.00 31:1.00 32:0.00 33:0.00 34:0.00 35:1.00 36:0.00 37:0.00 38:0.00 39:0.00 40:1.00 41:0.00 42:0.00 43:1.00 44:0.00 45:1.00 46:0.00 47:0.00 48:0.00 49:0.00 50:0.00 51:0.00 52:1.00 53:1.00 54:0.00 55:0.00 56:0.00 57:0.00 58:0.00 59:1.00 60:0.00 61:1.00 62:0.00 63:0.00 64:0.00 65:0.00 66:0.00 67:0.00 68:1.00 69:0.00 70:1.00 71:0.00 72:0.00 73:0.00 74:0.00 75:0.00 76:1.00 77:0.00 78:0.00 79:0.00 80:1.00 81:0.00 82:0.00 83:0.00 84:1.00 
0.78 1:1.00 2:0.00 3:0.00 4:0.00 5:0.00 6:0.00 7:0.00 8:1.00 9:0.00 10:0.00 11:0.00 12:1.00 13:1.00 14:0.00 15:0.00 16:0.00 17:1.00 18:0.00 19:0.00 20:0.00 21:1.00 22:0.00 23:0.00 24:0.00 25:0.00 26:0.00 27:0.00 28:1.00 29:0.00 30:0.00 31:1.00 32:0.00 33:0.00 34:0.00 35:1.00 36:0.00 37:0.00 38:0.00 39:1.00 40:0.00 41:0.00 42:0.00 43:0.00 44:1.00 45:1.00 46:0.00 47:0.00 48:0.00 49:0.00 50:0.00 51:0.00 52:1.00 53:0.00 54:0.00 55:1.00 56:0.00 57:0.00 58:0.00 59:0.00 60:1.00 61:0.00 62:0.00 63:0.00 64:1.00 65:0.00 66:0.00 67:0.00 68:1.00 69:0.00 70:1.00 71:0.00 72:0.00 73:0.00 74:0.00 75:0.00 76:1.00 77:0.00 78:0.00 79:1.00 80:0.00 81:0.00 82:0.00 83:1.00 84:0.00 
0.805 1:1.00 2:0.00 3:0.00 4:0.00 5:0.00 6:0.00 7:0.00 8:1.00 9:0.00 10:0.00 11:0.00 12:1.00 13:1.00 14:0.00 15:0.00 16:0.00 17:0.00 18:1.00 19:0.00 20:0.00 21:0.00 22:0.00 23:0.00 24:1.00 25:1.00 26:0.00 27:0.00 28:0.00 29:0.00 30:0.00 31:1.00 32:0.00 33:0.00 34:0.00 35:0.00 36:1.00 37:0.00 38:0.00 39:0.00 40:1.00 41:0.00 42:0.00 43:0.00 44:1.00 45:1.00 46:0.00 47:0.00 48:0.00 49:1.00 50:0.00 51:0.00 52:0.00 53:1.00 54:0.00 55:0.00 56:0.00 57:1.00 58:0.00 59:0.00 60:0.00 61:0.00 62:0.00 63:1.00 64:0.00 65:0.00 66:0.00 67:0.00 68:1.00 69:1.00 70:0.00 71:0.00 72:0.00 73:0.00 74:1.00 75:0.00 76:0.00 77:0.00 78:1.00 79:0.00 80:0.00 81:1.00 82:0.00 83:0.00 84:0.00 
0.805 1:1.00 2:0.00 3:0.00 4:0.00 5:0.00 6:0.00 7:0.00 8:1.00 9:0.00 10:0.00 11:0.00 12:1.00 13:1.00 14:0.00 15:0.00 16:0.00 17:0.00 18:1.00 19:0.00 20:0.00 21:0.00 22:0.00 23:0.00 24:1.00 25:0.00 26:0.00 27:0.00 28:1.00 29:0.00 30:0.00 31:1.00 32:0.00 33:0.00 34:0.00 35:1.00 36:0.00 37:0.00 38:0.00 39:0.00 40:1.00 41:0.00 42:1.00 43:0.00 44:0.00 45:0.00 46:0.00 47:1.00 48:0.00 49:0.00 50:0.00 51:1.00 52:0.00 53:0.00 54:0.00 55:0.00 56:1.00 57:0.00 58:0.00 59:0.00 60:1.00 61:0.00 62:0.00 63:0.00 64:1.00 65:0.00 66:0.00 67:0.00 68:1.00 69:0.00 70:0.00 71:1.00 72:0.00 73:0.00 74:0.00 75:1.00 76:0.00 77:0.00 78:0.00 79:0.00 80:1.00 81:0.00 82:0.00 83:0.00 84:1.00 
0.846 1:1.00 2:0.00 3:0.00 4:0.00 5:0.00 6:0.00 7:0.00 8:1.00 9:0.00 10:0.00 11:0.00 12:1.00 13:1.00 14:0.00 15:0.00 16:0.00 17:0.00 18:0.00 19:1.00 20:0.00 21:0.00 22:0.00 23:1.00 24:0.00 25:1.00 26:0.00 27:0.00 28:0.00 29:0.00 30:0.00 31:1.00 32:0.00 33:0.00 34:0.00 35:1.00 36:0.00 37:1.00 38:0.00 39:0.00 40:0.00 41:0.00 42:0.00 43:1.00 44:0.00 45:0.00 46:0.00 47:1.00 48:0.00 49:1.00 50:0.00 51:0.00 52:0.00 53:0.00 54:0.00 55:0.00 56:1.00 57:0.00 58:1.00 59:0.00 60:0.00 61:1.00 62:0.00 63:0.00 64:0.00 65:1.00 66:0.00 67:0.00 68:0.00 69:0.00 70:0.00 71:1.00 72:0.00 73:0.00 74:0.00 75:1.00 76:0.00 77:0.00 78:0.00 79:1.00 80:0.00 81:0.00 82:0.00 83:0.00 84:1.00 
0.85 1:1.00 2:0.00 3:0.00 4:0.00 5:0.00 6:0.00 7:0.00 8:1.00 9:0.00 10:0.00 11:0.00 12:1.00 13:1.00 14:0.00 15:0.00 16:0.00 17:0.00 18:0.00 19:0.00 20:1.00 21:1.00 22:0.00 23:0.00 24:0.00 25:0.00 26:0.00 27:0.00 28:1.00 29:0.00 30:0.00 31:0.00 32:1.00 33:0.00 34:0.00 35:0.00 36:1.00 37:1.00 38:0.00 39:0.00 40:0.00 41:1.00 42:0.00 43:0.00 44:0.00 45:1.00 46:0.00 47:0.00 48:0.00 49:0.00 50:0.00 51:0.00 52:1.00 53:0.00 54:0.00 55:0.00 56:1.00 57:0.00 58:1.00 59:0.00 60:0.00 61:0.00 62:0.00 63:0.00 64:1.00 65:0.00 66:0.00 67:1.00 68:0.00 69:1.00 70:0.00 71:0.00 72:0.00 73:0.00 74:0.00 75:1.00 76:0.00 77:0.00 78:0.00 79:1.00 80:0.00 81:1.00 82:0.00 83:0.00 84:0.00 
0.612 1:1.00 2:0.00 3:0.00 4:0.00 5:0.00 6:0.00 7:0.00 8:1.00 9:0.00 10:0.00 11:0.00 12:1.00 13:0.00 14:1.00 15:0.00 16:0.00 17:1.00 18:0.00 19:0.00 20:0.00 21:1.00 22:0.00 23:0.00 24:0.00 25:0.00 26:1.00 27:0.00 28:0.00 29:1.00 30:0.00 31:0.00 32:0.00 33:0.00 34:0.00 35:1.00 36:0.00 37:0.00 38:1.00 39:0.00 40:0.00 41:0.00 42:1.00 43:0.00 44:0.00 45:0.00 46:0.00 47:0.00 48:1.00 49:0.00 50:0.00 51:1.00 52:0.00 53:1.00 54:0.00 55:0.00 56:0.00 57:0.00 58:0.00 59:0.00 60:1.00 61:0.00 62:1.00 63:0.00 64:0.00 65:0.00 66:0.00 67:0.00 68:1.00 69:0.00 70:0.00 71:0.00 72:1.00 73:0.00 74:0.00 75:1.00 76:0.00 77:0.00 78:0.00 79:0.00 80:1.00 81:0.00 82:1.00 83:0.00 84:0.00 
0.853 1:1.00 2:0.00 3:0.00 4:0.00 5:0.00 6:0.00 7:0.00 8:1.00 9:0.00 10:0.00 11:0.00 12:1.00 13:0.00 14:1.00 15:0.00 16:0.00 17:1.00 18:0.00 19:0.00 20:0.00 21:0.00 22:0.00 23:0.00 24:1.00 25:1.00 26:0.00 27:0.00 28:0.00 29:1.00 30:0.00 31:0.00 32:0.00 33:1.00 34:0.00 35:0.00 36:0.00 37:0.00 38:0.00 39:0.00 40:1.00 41:0.00 42:0.00 43:1.00 44:0.00 45:0.00 46:0.00 47:0.00 48:1.00 49:0.00 50:0.00 51:0.00 52:1.00 53:1.00 54:0.00 55:0.00 56:0.00 57:0.00 58:0.00 59:0.00 60:1.00 61:0.00 62:1.00 63:0.00 64:0.00 65:0.00 66:0.00 67:0.00 68:1.00 69:0.00 70:1.00 71:0.00 72:0.00 73:0.00 74:1.00 75:0.00 76:0.00 77:0.00 78:0.00 79:0.00 80:1.00 81:0.00 82:0.00 83:0.00 84:1.00 
0.718 1:1.00 2:0.00 3:0.00 4:0.00 5:0.00 6:0.00 7:0.00 8:1.00 9:0.00 10:0.00 11:0.00 12:1.00 13:0.00 14:1.00 15:0.00 16:0.00 17:1.00 18:0.00 19:0.00 20:0.00 21:0.00 22:0.00 23:0.00 24:1.00 25:0.00 26:0.00 27:1.00 28:0.00 29:1.00 30:0.00 31:0.00 32:0.00 33:1.00 34:0.00 35:0.00 36:0.00 37:0.00 38:0.00 39:0.00 40:1.00 41:0.00 42:1.00 43:0.00 44:0.00 45:0.00 46:1.00 47:0.00 48:0.00 49:0.00 50:0.00 51:0.00 52:1.00 53:1.00 54:0.00 55:0.00 56:0.00 57:0.00 58:0.00 59:0.00 60:1.00 61:1.00 62:0.00 63:0.00 64:0.00 65:0.00 66:0.00 67:1.00 68:0.00 69:1.00 70:0.00 71:0.00 72:0.00 73:0.00 74:0.00 75:0.00 76:1.00 77:0.00 78:0.00 79:1.00 80:0.00 81:0.00 82:0.00 83:1.00 84:0.00 
0.705 1:1.00 2:0.00 3:0.00 4:0.00 5:0.00 6:0.00 7:0.00 8:1.00 9:0.00 10:0.00 11:0.00 12:1.00 13:0.00 14:1.00 15:0.00 16:0.00 17:0.00 18:1.00 19:0.00 20:0.00 21:0.00 22:0.00 23:0.00 24:1.00 25:0.00 26:1.00 27:0.00 28:0.00 29:0.00 30:1.00 31:0.00 32:0.00 33:0.00 34:0.00 35:0.00 36:1.00 37:0.00 38:0.00 39:0.00 40:1.00 41:0.00 42:1.00 43:0.00 44:0.00 45:1.00 46:0.00 47:0.00 48:0.00 49:0.00 50:0.00 51:1.00 52:0.00 53:0.00 54:0.00 55:0.00 56:1.00 57:0.00 58:1.00 59:0.00 60:0.00 61:0.00 62:0.00 63:1.00 64:0.00 65:0.00 66:1.00 67:0.00 68:0.00 69:0.00 70:0.00 71:0.00 72:1.00 73:0.00 74:0.00 75:1.00 76:0.00 77:0.00 78:1.00 79:0.00 80:0.00 81:1.00 82:0.00 83:0.00 84:0.00 
0.699 1:1.00 2:0.00 3:0.00 4:0.00 5:0.00 6:0.00 7:0.00 8:1.00 9:0.00 10:0.00 11:0.00 12:1.00 13:0.00 14:1.00 15:0.00 16:0.00 17:0.00 18:1.00 19:0.00 20:0.00 21:0.00 22:0.00 23:0.00 24:1.00 25:0.00 26:0.00 27:1.00 28:0.00 29:0.00 30:0.00 31:1.00 32:0.00 33:0.00 34:1.00 35:0.00 36:0.00 37:0.00 38:1.00 39:0.00 40:0.00 41:0.00 42:1.00 43:0.00 44:0.00 45:1.00 46:0.00 47:0.00 48:0.00 49:0.00 50:1.00 51:0.00 52:0.00 53:1.00 54:0.00 55:0.00 56:0.00 57:1.00 58:0.00 59:0.00 60:0.00 61:1.00 62:0.00 63:0.00 64:0.00 65:0.00 66:0.00 67:1.00 68:0.00 69:0.00 70:0.00 71:1.00 72:0.00 73:0.00 74:0.00 75:0.00 76:1.00 77:0.00 78:0.00 79:0.00 80:1.00 81:0.00 82:0.00 83:0.00 84:1.00 
0.754 1:1.00 2:0.00 3:0.00 4:0.00 5:0.00 6:0.00 7:0.00 8:1.00 9:0.00 10:0.00 11:0.00 12:1.00 13:0.00 14:1.00 15:0.00 16:0.00 17:0.00 18:0.00 19:1.00 20:0.00 21:1.00 22:0.00 23:0.00 24:0.00 25:1.00 26:0.00 27:0.00 28:0.00 29:0.00 30:0.00 31:0.00 32:1.00 33:0.00 34:1.00 35:0.00 36:0.00 37:0.00 38:1.00 39:0.00 40:0.00 41:0.00 42:1.00 43:0.00 44:0.00 45:1.00 46:0.00 47:0.00 48:0.00 49:0.00 50:0.00 51:0.00 52:1.00 53:1.00 54:0.00 55:0.00 56:0.00 57:0.00 58:0.00 59:1.00 60:0.00 61:0.00 62:0.00 63:1.00 64:0.00 65:0.00 66:1.00 67:0.00 68:0.00 69:0.00 70:0.00 71:0.00 72:1.00 73:0.00 74:0.00 75:0.00 76:1.00 77:0.00 78:0.00 79:0.00 80:1.00 81:0.00 82:0.00 83:1.00 84:0.00 
0.789 1:1.00 2:0.00 3:0.00 4:0.00 5:0.00 6:0.00 7:0.00 8:1.00 9:0.00 10:0.00 11:0.00 12:1.00 13:0.00 14:1.00 15:0.00 16:0.00 17:0.00 18:0.00 19:1.00 20:0.00 21:0.00 22:0.00 23:1.00 24:0.00 25:0.00 26:0.00 27:1.00 28:0.00 29:0.00 30:0.00 31:0.00 32:1.00 33:0.00 34:0.00 35:1.00 36:0.00 37:1.00 38:0.00 39:0.00 40:0.00 41:1.00 42:0.00 43:0.00 44:0.00 45:1.00 46:0.00 47:0.00 48:0.00 49:0.00 50:0.00 51:0.00 52:1.00 53:1.00 54:0.00 55:0.00 56:0.00 57:1.00 58:0.00 59:0.00 60:0.00 61:0.00 62:0.00 63:0.00 64:1.00 65:0.00 66:0.00 67:1.00 68:0.00 69:0.00 70:0.00 71:1.00 72:0.00 73:0.00 74:0.00 75:0.00 76:1.00 77:0.00 78:0.00 79:1.00 80:0.00 81:0.00 82:0.00 83:1.00 84:0.00 
0.752 1:1.00 2:0.00 3:0.00 4:0.00 5:0.00 6:0.00 7:0.00 8:1.00 9:0.00 10:0.00 11:0.00 12:1.00 13:0.00 14:1.00 15:0.00 16:0.00 17:0.00 18:0.00 19:1.00 20:0.00 21:0.00 22:0.00 23:0.00 24:1.00 25:0.00 26:1.00 27:0.00 28:0.00 29:0.00 30:0.00 31:1.00 32:0.00 33:0.00 34:0.00 35:1.00 36:0.00 37:1.00 38:0.00 39:0.00 40:0.00 41:1.00 42:0.00 43:0.00 44:0.00 45:0.00 46:0.00 47:0.00 48:1.00 49:1.00 50:0.00 51:0.00 52:0.00 53:0.00 54:0.00 55:0.00 56:1.00 57:1.00 58:0.00 59:0.00 60:0.00 61:1.00 62:0.00 63:0.00 64:0.00 65:0.00 66:0.00 67:1.00 68:0.00 69:1.00 70:0.00 71:0.00 72:0.00 73:0.00 74:0.00 75:1.00 76:0.00 77:0.00 78:1.00 79:0.00 80:0.00 81:0.00 82:0.00 83:0.00 84:1.00 
0.641 1:1.00 2:0.00 3:0.00 4:0.00 5:0.00 6:0.00 7:0.00 8:1.00 9:0.00 10:0.00 11:0.00 12:1.00 13:0.00 14:1.00 15:0.00 16:0.00 17:0.00 18:0.00 19:1.00 20:0.00 21:0.00 22:0.00 23:0.00 24:1.00 25:0.00 26:0.00 27:0.00 28:1.00 29:0.00 30:0.00 31:0.00 32:1.00 33:0.00 34:0.00 35:1.00 36:0.00 37:0.00 38:1.00 39:0.00 40:0.00 41:0.00 42:1.00 43:0.00 44:0.00 45:1.00 46:0.00 47:0.00 48:0.00 49:0.00 50:0.00 51:1.00 52:0.00 53:1.00 54:0.00 55:0.00 56:0.00 57:0.00 58:0.00 59:0.00 60:1.00 61:1.00 62:0.00 63:0.00 64:0.00 65:0.00 66:0.00 67:0.00 68:1.00 69:1.00 70:0.00 71:0.00 72:0.00 73:0.00 74:0.00 75:0.00 76:1.00 77:0.00 78:0.00 79:0.00 80:1.00 81:0.00 82:1.00 83:0.00 84:0.00 
0.807 1:1.00 2:0.00 3:0.00 4:0.00 5:0.00 6:0.00 7:0.00 8:1.00 9:0.00 10:0.00 11:0.00 12:1.00 13:0.00 14:1.00 15:0.00 16:0.00 17:0.00 18:0.00 19:0.00 20:1.00 21:0.00 22:1.00 23:0.00 24:0.00 25:0.00 26:0.00 27:1.00 28:0.00 29:0.00 30:0.00 31:0.00 32:1.00 33:0.00 34:0.00 35:0.00 36:1.00 37:0.00 38:0.00 39:0.00 40:1.00 41:0.00 42:0.00 43:1.00 44:0.00 45:0.00 46:0.00 47:0.00 48:1.00 49:0.00 50:0.00 51:0.00 52:1.00 53:0.00 54:0.00 55:0.00 56:1.00 57:0.00 58:0.00 59:0.00 60:1.00 61:0.00 62:1.00 63:0.00 64:0.00 65:0.00 66:1.00 67:0.00 68:0.00 69:0.00 70:0.00 71:0.00 72:1.00 73:0.00 74:0.00 75:1.00 76:0.00 77:1.00 78:0.00 79:0.00 80:0.00 81:0.00 82:0.00 83:0.00 84:1.00 
0.57 1:1.00 2:0.00 3:0.00 4:0.00 5:0.00 6:0.00 7:0.00 8:1.00 9:0.00 10:0.00 11:0.00 12:1.00 13:0.00 14:1.00 15:0.00 16:0.00 17:0.00 18:0.00 19:0.00 20:1.00 21:0.00 22:0.00 23:0.00 24:1.00 25:0.00 26:1.00 27:0.00 28:0.00 29:1.00 30:0.00 31:0.00 32:0.00 33:0.00 34:0.00 35:1.00 36:0.00 37:0.00 38:1.00 39:0.00 40:0.00 41:0.00 42:0.00 43:0.00 44:1.00 45:1.00 46:0.00 47:0.00 48:0.00 49:0.00 50:0.00 51:1.00 52:0.00 53:0.00 54:0.00 55:1.00 56:0.00 57:0.00 58:0.00 59:0.00 60:1.00 61:0.00 62:1.00 63:0.00 64:0.00 65:1.00 66:0.00 67:0.00 68:0.00 69:0.00 70:0.00 71:1.00 72:0.00 73:0.00 74:1.00 75:0.00 76:0.00 77:0.00 78:1.00 79:0.00 80:0.00 81:0.00 82:1.00 83:0.00 84:0.00 
0.593 1:1.00 2:0.00 3:0.00 4:0.00 5:0.00 6:0.00 7:0.00 8:1.00 9:0.00 10:0.00 11:0.00 12:1.00 13:0.00 14:1.00 15:0.00 16:0.00 17:0.00 18:0.00 19:0.00 20:1.00 21:0.00 22:0.00 23:0.00 24:1.00 25:0.00 26:0.00 27:1.00 28:0.00 29:0.00 30:0.00 31:0.00 32:1.00 33:0.00 34:0.00 35:0.00 36:1.00 37:0.00 38:0.00 39:1.00 40:0.00 41:0.00 42:0.00 43:0.00 44:1.00 45:1.00 46:0.00 47:0.00 48:0.00 49:1.00 50:0.00 51:0.00 52:0.00 53:1.00 54:0.00 55:0.00 56:0.00 57:0.00 58:0.00 59:0.00 60:1.00 61:0.00 62:0.00 63:1.00 64:0.00 65:0.00 66:1.00 67:0.00 68:0.00 69:1.00 70:0.00 71:0.00 72:0.00 73:1.00 74:0.00 75:0.00 76:0.00 77:0.00 78:1.00 79:0.00 80:0.00 81:0.00 82:1.00 83:0.00 84:0.00 
0.871 1:1.00 2:0.00 3:0.00 4:0.00 5:0.00 6:0.00 7:0.00 8:1.00 9:0.00 10:0.00 11:0.00 12:1.00 13:0.00 14:1.00 15:0.00 16:0.00 17:0.00 18:0.00 19:0.00 20:1.00 21:0.00 22:0.00 23:0.00 24:1.00 25:0.00 26:0.00 27:0.00 28:1.00 29:0.00 30:1.00 31:0.00 32:0.00 33:0.00 34:0.00 35:0.00 36:1.00 37:0.00 38:0.00 39:1.00 40:0.00 41:1.00 42:0.00 43:0.00 44:0.00 45:1.00 46:0.00 47:0.00 48:0.00 49:0.00 50:1.00 51:0.00 52:0.00 53:1.00 54:0.00 55:0.00 56:0.00 57:0.00 58:0.00 59:1.00 60:0.00 61:0.00 62:1.00 63:0.00 64:0.00 65:0.00 66:0.00 67:0.00 68:1.00 69:0.00 70:1.00 71:0.00 72:0.00 73:0.00 74:1.00 75:0.00 76:0.00 77:0.00 78:0.00 79:1.00 80:0.00 81:0.00 82:0.00 83:1.00 84:0.00 
0.755 1:1.00 2:0.00 3:0.00 4:0.00 5:0.00 6:0.00 7:0.00 8:1.00 9:0.00 10:0.00 11:0.00 12:1.00 13:0.00 14:0.00 15:1.00 16:0.00 17:1.00 18:0.00 19:0.00 20:0.00 21:1.00 22:0.00 23:0.00 24:0.00 25:0.00 26:0.00 27:0.00 28:1.00 29:0.00 30:0.00 31:0.00 32:1.00 33:0.00 34:0.00 35:0.00 36:1.00 37:0.00 38:0.00 39:0.00 40:1.00 41:0.00 42:0.00 43:1.00 44:0.00 45:1.00 46:0.00 47:0.00 48:0.00 49:1.00 50:0.00 51:0.00 52:0.00 53:0.00 54:1.00 55:0.00 56:0.00 57:1.00 58:0.00 59:0.00 60:0.00 61:0.00 62:1.00 63:0.00 64:0.00 65:0.00 66:0.00 67:0.00 68:1.00 69:0.00 70:1.00 71:0.00 72:0.00 73:0.00 74:0.00 75:0.00 76:1.00 77:0.00 78:0.00 79:0.00 80:1.00 81:0.00 82:1.00 83:0.00 84:0.00 
0.528 1:1.00 2:0.00 3:0.00 4:0.00 5:0.00 6:0.00 7:0.00 8:1.00 9:0.00 10:0.00 11:0.00 12:1.00 13:0.00 14:0.00 15:1.00 16:0.00 17:0.00 18:1.00 19:0.00 20:0.00 21:1.00 22:0.00 23:0.00 24:0.00 25:0.00 26:0.00 27:1.00 28:0.00 29:0.00 30:1.00 31:0.00 32:0.00 33:0.00 34:0.00 35:0.00 36:1.00 37:0.00 38:0.00 39:1.00 40:0.00 41:0.00 42:1.00 43:0.00 44:0.00 45:0.00 46:1.00 47:0.00 48:0.00 49:0.00 50:1.00 51:0.00 52:0.00 53:1.00 54:0.00 55:0.00 56:0.00 57:0.00 58:0.00 59:0.00 60:1.00 61:0.00 62:0.00 63:0.00 64:1.00 65:0.00 66:0.00 67:1.00 68:0.00 69:1.00 70:0.00 71:0.00 72:0.00 73:0.00 74:0.00 75:0.00 76:1.00 77:0.00 78:1.00 79:0.00 80:0.00 81:0.00 82:0.00 83:0.00 84:1.00 
0.752 1:1.00 2:0.00 3:0.00 4:0.00 5:0.00 6:0.00 7:0.00 8:1.00 9:0.00 10:0.00 11:0.00 12:1.00 13:0.00 14:0.00 15:1.00 16:0.00 17:0.00 18:1.00 19:0.00 20:0.00 21:1.00 22:0.00 23:0.00 24:0.00 25:0.00 26:0.00 27:1.00 28:0.00 29:0.00 30:0.00 31:1.00 32:0.00 33:0.00 34:0.00 35:0.00 36:1.00 37:0.00 38:0.00 39:0.00 40:1.00 41:0.00 42:0.00 43:0.00 44:1.00 45:0.00 46:0.00 47:0.00 48:1.00 49:0.00 50:1.00 51:0.00 52:0.00 53:0.00 54:1.00 55:0.00 56:0.00 57:0.00 58:0.00 59:0.00 60:1.00 61:0.00 62:0.00 63:0.00 64:1.00 65:0.00 66:1.00 67:0.00 68:0.00 69:0.00 70:0.00 71:0.00 72:1.00 73:0.00 74:1.00 75:0.00 76:0.00 77:1.00 78:0.00 79:0.00 80:0.00 81:0.00 82:0.00 83:1.00 84:0.00 
0.66 1:1.00 2:0.00 3:0.00 4:0.00 5:0.00 6:0.00 7:0.00 8:1.00 9:0.00 10:0.00 11:0.00 12:1.00 13:0.00 14:0.00 15:1.00 16:0.00 17:0.00 18:1.00 19:0.00 20:0.00 21:0.00 22:0.00 23:1.00 24:0.00 25:1.00 26:0.00 27:0.00 28:0.00 29:0.00 30:0.00 31:1.00 32:0.00 33:0.00 34:0.00 35:1.00 36:0.00 37:0.00 38:0.00 39:1.00 40:0.00 41:1.00 42:0.00 43:0.00 44:0.00 45:0.00 46:1.00 47:0.00 48:0.00 49:0.00 50:0.00 51:0.00 52:1.00 53:0.00 54:0.00 55:0.00 56:1.00 57:0.00 58:0.00 59:0.00 60:1.00 61:0.00 62:0.00 63:0.00 64:1.00 65:1.00 66:0.00 67:0.00 68:0.00 69:0.00 70:1.00 71:0.00 72:0.00 73:0.00 74:0.00 75:0.00 76:1.00 77:0.00 78:1.00 79:0.00 80:0.00 81:0.00 82:1.00 83:0.00 84:0.00 
0.752 1:1.00 2:0.00 3:0.00 4:0.00 5:0.00 6:0.00 7:0.00 8:1.00 9:0.00 10:0.00 11:0.00 12:1.00 13:0.00 14:0.00 15:1.00 16:0.00 17:0.00 18:1.00 19:0.00 20:0.00 21:0.00 22:0.00 23:0.00 24:1.00 25:0.00 26:0.00 27:1.00 28:0.00 29:0.00 30:1.00 31:0.00 32:0.00 33:1.00 34:0.00 35:0.00 36:0.00 37:0.00 38:0.00 39:0.00 40:1.00 41:0.00 42:0.00 43:1.00 44:0.00 45:0.00 46:0.00 47:1.00 48:0.00 49:1.00 50:0.00 51:0.00 52:0.00 53:0.00 54:0.00 55:1.00 56:0.00 57:0.00 58:0.00 59:0.00 60:1.00 61:0.00 62:1.00 63:0.00 64:0.00 65:0.00 66:1.00 67:0.00 68:0.00 69:0.00 70:0.00 71:0.00 72:1.00 73:0.00 74:1.00 75:0.00 76:0.00 77:0.00 78:0.00 79:0.00 80:1.00 81:0.00 82:0.00 83:0.00 84:1.00 
0.596 1:1.00 2:0.00 3:0.00 4:0.00 5:0.00 6:0.00 7:0.00 8:1.00 9:0.00 10:0.00 11:0.00 12:1.00 13:0.00 14:0.00 15:1.00 16:0.00 17:0.00 18:0.00 19:1.00 20:0.00 21:1.00 22:0.00 23:0.00 24:0.00 25:0.00 26:0.00 27:1.00 28:0.00 29:0.00 30:0.00 31:0.00 32:1.00 33:0.00 34:0.00 35:1.00 36:0.00 37:1.00 38:0.00 39:0.00 40:0.00 41:0.00 42:0.00 43:1.00 44:0.00 45:1.00 46:0.00 47:0.00 48:0.00 49:1.00 50:0.00 51:0.00 52:0.00 53:1.00 54:0.00 55:0.00 56:0.00 57:0.00 58:0.00 59:0.00 60:1.00 61:0.00 62:1.00 63:0.00 64:0.00 65:0.00 66:0.00 67:1.00 68:0.00 69:0.00 70:0.00 71:1.00 72:0.00 73:1.00 74:0.00 75:0.00 76:0.00 77:0.00 78:0.00 79:0.00 80:1.00 81:0.00 82:1.00 83:0.00 84:0.00 
0.772 1:1.00 2:0.00 3:0.00 4:0.00 5:0.00 6:0.00 7:0.00 8:1.00 9:0.00 10:0.00 11:0.00 12:1.00 13:0.00 14:0.00 15:1.00 16:0.00 17:0.00 18:0.00 19:0.00 20:1.00 21:0.00 22:0.00 23:1.00 24:0.00 25:0.00 26:1.00 27:0.00 28:0.00 29:1.00 30:0.00 31:0.00 32:0.00 33:0.00 34:0.00 35:0.00 36:1.00 37:0.00 38:0.00 39:1.00 40:0.00 41:0.00 42:0.00 43:0.00 44:1.00 45:0.00 46:0.00 47:1.00 48:0.00 49:0.00 50:0.00 51:1.00 52:0.00 53:0.00 54:0.00 55:0.00 56:1.00 57:1.00 58:0.00 59:0.00 60:0.00 61:0.00 62:0.00 63:1.00 64:0.00 65:1.00 66:0.00 67:0.00 68:0.00 69:0.00 70:0.00 71:1.00 72:0.00 73:0.00 74:0.00 75:1.00 76:0.00 77:0.00 78:0.00 79:1.00 80:0.00 81:0.00 82:0.00 83:0.00 84:1.00 
0.721 1:1.00 2:0.00 3:0.00 4:0.00 5:0.00 6:0.00 7:0.00 8:1.00 9:0.00 10:0.00 11:0.00 12:1.00 13:0.00 14:0.00 15:1.00 16:0.00 17:0.00 18:0.00 19:0.00 20:1.00 21:0.00 22:0.00 23:0.00 24:1.00 25:1.00 26:0.00 27:0.00 28:0.00 29:1.00 30:0.00 31:0.00 32:0.00 33:1.00 34:0.00 35:0.00 36:0.00 37:0.00 38:0.00 39:1.00 40:0.00 41:0.00 42:1.00 43:0.00 44:0.00 45:1.00 46:0.00 47:0.00 48:0.00 49:0.00 50:0.00 51:1.00 52:0.00 53:0.00 54:0.00 55:1.00 56:0.00 57:0.00 58:1.00 59:0.00 60:0.00 61:0.00 62:0.00 63:1.00 64:0.00 65:1.00 66:0.00 67:0.00 68:0.00 69:0.00 70:1.00 71:0.00 72:0.00 73:0.00 74:1.00 75:0.00 76:0.00 77:1.00 78:0.00 79:0.00 80:0.00 81:0.00 82:1.00 83:0.00 84:0.00 
0.802 1:1.00 2:0.00 3:0.00 4:0.00 5:0.00 6:0.00 7:0.00 8:1.00 9:0.00 10:0.00 11:0.00 12:1.00 13:0.00 14:0.00 15:1.00 16:0.00 17:0.00 18:0.00 19:0.00 20:1.00 21:0.00 22:0.00 23:0.00 24:1.00 25:0.00 26:0.00 27:0.00 28:1.00 29:0.00 30:1.00 31:0.00 32:0.00 33:0.00 34:0.00 35:0.00 36:1.00 37:0.00 38:1.00 39:0.00 40:0.00 41:0.00 42:0.00 43:0.00 44:1.00 45:1.00 46:0.00 47:0.00 48:0.00 49:1.00 50:0.00 51:0.00 52:0.00 53:1.00 54:0.00 55:0.00 56:0.00 57:1.00 58:0.00 59:0.00 60:0.00 61:0.00 62:0.00 63:0.00 64:1.00 65:0.00 66:0.00 67:1.00 68:0.00 69:0.00 70:1.00 71:0.00 72:0.00 73:1.00 74:0.00 75:0.00 76:0.00 77:0.00 78:0.00 79:0.00 80:1.00 81:0.00 82:0.00 83:0.00 84:1.00 
0.744 1:1.00 2:0.00 3:0.00 4:0.00 5:0.00 6:0.00 7:0.00 8:1.00 9:0.00 10:0.00 11:0.00 12:1.00 13:0.00 14:0.00 15:0.00 16:1.00 17:1.00 18:0.00 19:0.00 20:0.00 21:0.00 22:1.00 23:0.00 24:0.00 25:1.00 26:0.00 27:0.00 28:0.00 29:0.00 30:1.00 31:0.00 32:0.00 33:1.00 34:0.00 35:0.00 36:0.00 37:0.00 38:1.00 39:0.00 40:0.00 41:0.00 42:0.00 43:1.00 44:0.00 45:0.00 46:0.00 47:0.00 48:1.00 49:0.00 50:0.00 51:0.00 52:1.00 53:0.00 54:0.00 55:1.00 56:0.00 57:1.00 58:0.00 59:0.00 60:0.00 61:1.00 62:0.00 63:0.00 64:0.00 65:0.00 66:0.00 67:1.00 68:0.00 69:0.00 70:0.00 71:0.00 72:1.00 73:0.00 74:1.00 75:0.00 76:0.00 77:0.00 78:1.00 79:0.00 80:0.00 81:0.00 82:0.00 83:0.00 84:1.00 
0.627 1:1.00 2:0.00 3:0.00 4:0.00 5:0.00 6:0.00 7:0.00 8:1.00 9:0.00 10:0.00 11:0.00 12:1.00 13:0.00 14:0.00 15:0.00 16:1.00 17:1.00 18:0.00 19:0.00 20:0.00 21:0.00 22:0.00 23:0.00 24:1.00 25:0.00 26:1.00 27:0.00 28:0.00 29:1.00 30:0.00 31:0.00 32:0.00 33:0.00 34:0.00 35:1.00 36:0.00 37:0.00 38:0.00 39:1.00 40:0.00 41:0.00 42:0.00 43:0.00 44:1.00 45:1.00 46:0.00 47:0.00 48:0.00 49:0.00 50:0.00 51:1.00 52:0.00 53:0.00 54:0.00 55:1.00 56:0.00 57:0.00 58:0.00 59:0.00 60:1.00 61:0.00 62:1.00 63:0.00 64:0.00 65:0.00 66:1.00 67:0.00 68:0.00 69:1.00 70:0.00 71:0.00 72:0.00 73:0.00 74:1.00 75:0.00 76:0.00 77:0.00 78:0.00 79:0.00 80:1.00 81:0.00 82:1.00 83:0.00 84:0.00 
0.554 1:1.00 2:0.00 3:0.00 4:0.00 5:0.00 6:0.00 7:0.00 8:1.00 9:0.00 10:0.00 11:0.00 12:1.00 13:0.00 14:0.00 15:0.00 16:1.00 17:0.00 18:1.00 19:0.00 20:0.00 21:1.00 22:0.00 23:0.00 24:0.00 25:0.00 26:1.00 27:0.00 28:0.00 29:0.00 30:0.00 31:0.00 32:1.00 33:0.00 34:1.00 35:0.00 36:0.00 37:0.00 38:0.00 39:0.00 40:1.00 41:0.00 42:0.00 43:1.00 44:0.00 45:0.00 46:0.00 47:0.00 48:1.00 49:1.00 50:0.00 51:0.00 52:0.00 53:0.00 54:1.00 55:0.00 56:0.00 57:0.00 58:1.00 59:0.00 60:0.00 61:0.00 62:0.00 63:0.00 64:1.00 65:0.00 66:1.00 67:0.00 68:0.00 69:1.00 70:0.00 71:0.00 72:0.00 73:0.00 74:0.00 75:1.00 76:0.00 77:0.00 78:1.00 79:0.00 80:0.00 81:0.00 82:1.00 83:0.00 84:0.00 
0.667 1:1.00 2:0.00 3:0.00 4:0.00 5:0.00 6:0.00 7:0.00 8:1.00 9:0.00 10:0.00 11:0.00 12:1.00 13:0.00 14:0.00 15:0.00 16:1.00 17:0.00 18:1.00 19:0.00 20:0.00 21:0.00 22:0.00 23:1.00 24:0.00 25:0.00 26:1.00 27:0.00 28:0.00 29:1.00 30:0.00 31:0.00 32:0.00 33:0.00 34:0.00 35:1.00 36:0.00 37:1.00 38:0.00 39:0.00 40:0.00 41:0.00 42:0.00 43:0.00 44:1.00 45:0.00 46:0.00 47:0.00 48:1.00 49:0.00 50:0.00 51:0.00 52:1.00 53:0.00 54:0.00 55:1.00 56:0.00 57:0.00 58:0.00 59:1.00 60:0.00 61:0.00 62:0.00 63:1.00 64:0.00 65:0.00 66:0.00 67:1.00 68:0.00 69:1.00 70:0.00 71:0.00 72:0.00 73:0.00 74:1.00 75:0.00 76:0.00 77:1.00 78:0.00 79:0.00 80:0.00 81:0.00 82:0.00 83:1.00 84:0.00 
0.623 1:1.00 2:0.00 3:0.00 4:0.00 5:0.00 6:0.00 7:0.00 8:1.00 9:0.00 10:0.00 11:0.00 12:1.00 13:0.00 14:0.00 15:0.00 16:1.00 17:0.00 18:1.00 19:0.00 20:0.00 21:0.00 22:0.00 23:0.00 24:1.00 25:0.00 26:1.00 27:0.00 28:0.00 29:0.00 30:0.00 31:0.00 32:1.00 33:0.00 34:0.00 35:0.00 36:1.00 37:0.00 38:0.00 39:0.00 40:1.00 41:0.00 42:0.00 43:1.00 44:0.00 45:0.00 46:0.00 47:0.00 48:1.00 49:0.00 50:0.00 51:1.00 52:0.00 53:0.00 54:0.00 55:0.00 56:1.00 57:0.00 58:0.00 59:0.00 60:1.00 61:0.00 62:0.00 63:1.00 64:0.00 65:0.00 66:0.00 67:1.00 68:0.00 69:1.00 70:0.00 71:0.00 72:0.00 73:0.00 74:0.00 75:0.00 76:1.00 77:0.00 78:0.00 79:1.00 80:0.00 81:1.00 82:0.00 83:0.00 84:0.00 
0.816 1:1.00 2:0.00 3:0.00 4:0.00 5:0.00 6:0.00 7:0.00 8:1.00 9:0.00 10:0.00 11:0.00 12:1.00 13:0.00 14:0.00 15:0.00 16:1.00 17:0.00 18:1.00 19:0.00 20:0.00 21:0.00 22:0.00 23:0.00 24:1.00 25:0.00 26:0.00 27:1.00 28:0.00 29:0.00 30:0.00 31:0.00 32:1.00 33:1.00 34:0.00 35:0.00 36:0.00 37:1.00 38:0.00 39:0.00 40:0.00 41:0.00 42:0.00 43:0.00 44:1.00 45:0.00 46:0.00 47:1.00 48:0.00 49:1.00 50:0.00 51:0.00 52:0.00 53:1.00 54:0.00 55:0.00 56:0.00 57:0.00 58:0.00 59:0.00 60:1.00 61:0.00 62:0.00 63:0.00 64:1.00 65:0.00 66:0.00 67:0.00 68:1.00 69:0.00 70:1.00 71:0.00 72:0.00 73:1.00 74:0.00 75:0.00 76:0.00 77:0.00 78:0.00 79:0.00 80:1.00 81:0.00 82:0.00 83:0.00 84:1.00 
0.751 1:1.00 2:0.00 3:0.00 4:0.00 5:0.00 6:0.00 7:0.00 8:1.00 9:0.00 10:0.00 11:0.00 12:1.00 13:0.00 14:0.00 15:0.00 16:1.00 17:0.00 18:1.00 19:0.00 20:0.00 21:0.00 22:0.00 23:0.00 24:1.00 25:0.00 26:0.00 27:0.00 28:1.00 29:0.00 30:0.00 31:1.00 32:0.00 33:0.00 34:0.00 35:1.00 36:0.00 37:1.00 38:0.00 39:0.00 40:0.00 41:1.00 42:0.00 43:0.00 44:0.00 45:0.00 46:0.00 47:1.00 48:0.00 49:1.00 50:0.00 51:0.00 52:0.00 53:1.00 54:0.00 55:0.00 56:0.00 57:1.00 58:0.00 59:0.00 60:0.00 61:0.00 62:0.00 63:1.00 64:0.00 65:1.00 66:0.00 67:0.00 68:0.00 69:1.00 70:0.00 71:0.00 72:0.00 73:0.00 74:0.00 75:1.00 76:0.00 77:1.00 78:0.00 79:0.00 80:0.00 81:0.00 82:1.00 83:0.00 84:0.00 
0.82 1:1.00 2:0.00 3:0.00 4:0.00 5:0.00 6:0.00 7:0.00 8:1.00 9:0.00 10:0.00 11:0.00 12:1.00 13:0.00 14:0.00 15:0.00 16:1.00 17:0.00 18:0.00 19:1.00 20:0.00 21:1.00 22:0.00 23:0.00 24:0.00 25:1.00 26:0.00 27:0.00 28:0.00 29:1.00 30:0.00 31:0.00 32:0.00 33:0.00 34:0.00 35:1.00 36:0.00 37:0.00 38:0.00 39:1.00 40:0.00 41:0.00 42:0.00 43:1.00 44:0.00 45:0.00 46:0.00 47:0.00 48:1.00 49:1.00 50:0.00 51:0.00 52:0.00 53:0.00 54:0.00 55:0.00 56:1.00 57:0.00 58:0.00 59:0.00 60:1.00 61:0.00 62:0.00 63:0.00 64:1.00 65:1.00 66:0.00 67:0.00 68:0.00 69:0.00 70:0.00 71:0.00 72:1.00 73:0.00 74:1.00 75:0.00 76:0.00 77:1.00 78:0.00 79:0.00 80:0.00 81:0.00 82:0.00 83:1.00 84:0.00 
0.71 1:1.00 2:0.00 3:0.00 4:0.00 5:0.00 6:0.00 7:0.00 8:1.00 9:0.00 10:0.00 11:0.00 12:1.00 13:0.00 14:0.00 15:0.00 16:1.00 17:0.00 18:0.00 19:1.00 20:0.00 21:1.00 22:0.00 23:0.00 24:0.00 25:1.00 26:0.00 27:0.00 28:0.00 29:0.00 30:0.00 31:0.00 32:1.00 33:0.00 34:0.00 35:1.00 36:0.00 37:0.00 38:0.00 39:0.00 40:1.00 41:0.00 42:0.00 43:0.00 44:1.00 45:0.00 46:1.00 47:0.00 48:0.00 49:0.00 50:0.00 51:0.00 52:1.00 53:0.00 54:0.00 55:0.00 56:1.00 57:0.00 58:1.00 59:0.00 60:0.00 61:0.00 62:0.00 63:0.00 64:1.00 65:0.00 66:1.00 67:0.00 68:0.00 69:1.00 70:0.00 71:0.00 72:0.00 73:1.00 74:0.00 75:0.00 76:0.00 77:0.00 78:0.00 79:0.00 80:1.00 81:0.00 82:0.00 83:1.00 84:0.00 
0.685 1:1.00 2:0.00 3:0.00 4:0.00 5:0.00 6:0.00 7:0.00 8:1.00 9:0.00 10:0.00 11:0.00 12:1.00 13:0.00 14:0.00 15:0.00 16:1.00 17:0.00 18:0.00 19:1.00 20:0.00 21:0.00 22:0.00 23:1.00 24:0.00 25:0.00 26:0.00 27:1.00 28:0.00 29:0.00 30:1.00 31:0.00 32:0.00 33:1.00 34:0.00 35:0.00 36:0.00 37:0.00 38:1.00 39:0.00 40:0.00 41:1.00 42:0.00 43:0.00 44:0.00 45:0.00 46:0.00 47:0.00 48:1.00 49:0.00 50:0.00 51:0.00 52:1.00 53:0.00 54:1.00 55:0.00 56:0.00 57:0.00 58:1.00 59:0.00 60:0.00 61:0.00 62:0.00 63:0.00 64:1.00 65:0.00 66:0.00 67:1.00 68:0.00 69:0.00 70:0.00 71:1.00 72:0.00 73:0.00 74:1.00 75:0.00 76:0.00 77:0.00 78:1.00 79:0.00 80:0.00 81:0.00 82:1.00 83:0.00 84:0.00 
0.686 1:1.00 2:0.00 3:0.00 4:0.00 5:0.00 6:0.00 7:0.00 8:1.00 9:0.00 10:0.00 11:0.00 12:1.00 13:0.00 14:0.00 15:0.00 16:1.00 17:0.00 18:0.00 19:0.00 20:1.00 21:1.00 22:0.00 23:0.00 24:0.00 25:0.00 26:0.00 27:1.00 28:0.00 29:0.00 30:0.00 31:1.00 32:0.00 33:1.00 34:0.00 35:0.00 36:0.00 37:0.00 38:0.00 39:1.00 40:0.00 41:0.00 42:0.00 43:1.00 44:0.00 45:0.00 46:0.00 47:0.00 48:1.00 49:0.00 50:1.00 51:0.00 52:0.00 53:0.00 54:0.00 55:1.00 56:0.00 57:0.00 58:0.00 59:1.00 60:0.00 61:1.00 62:0.00 63:0.00 64:0.00 65:0.00 66:0.00 67:1.00 68:0.00 69:0.00 70:0.00 71:1.00 72:0.00 73:0.00 74:0.00 75:1.00 76:0.00 77:0.00 78:0.00 79:1.00 80:0.00 81:1.00 82:0.00 83:0.00 84:0.00 
0.631 1:1.00 2:0.00 3:0.00 4:0.00 5:0.00 6:0.00 7:0.00 8:1.00 9:0.00 10:0.00 11:0.00 12:1.00 13:0.00 14:0.00 15:0.00 16:1.00 17:0.00 18:0.00 19:0.00 20:1.00 21:1.00 22:0.00 23:0.00 24:0.00 25:0.00 26:0.00 27:1.00 28:0.00 29:0.00 30:0.00 31:0.00 32:1.00 33:0.00 34:0.00 35:1.00 36:0.00 37:1.00 38:0.00 39:0.00 40:0.00 41:0.00 42:0.00 43:0.00 44:1.00 45:1.00 46:0.00 47:0.00 48:0.00 49:1.00 50:0.00 51:0.00 52:0.00 53:1.00 54:0.00 55:0.00 56:0.00 57:0.00 58:1.00 59:0.00 60:0.00 61:0.00 62:1.00 63:0.00 64:0.00 65:0.00 66:0.00 67:1.00 68:0.00 69:0.00 70:0.00 71:1.00 72:0.00 73:1.00 74:0.00 75:0.00 76:0.00 77:0.00 78:1.00 79:0.00 80:0.00 81:0.00 82:1.00 83:0.00 84:0.00 
0.756 1:1.00 2:0.00 3:0.00 4:0.00 5:0.00 6:0.00 7:0.00 8:1.00 9:0.00 10:0.00 11:0.00 12:1.00 13:0.00 14:0.00 15:0.00 16:1.00 17:0.00 18:0.00 19:0.00 20:1.00 21:0.00 22:1.00 23:0.00 24:0.00 25:0.00 26:0.00 27:0.00 28:1.00 29:1.00 30:0.00 31:0.00 32:0.00 33:0.00 34:0.00 35:1.00 36:0.00 37:0.00 38:0.00 39:1.00 40:0.00 41:0.00 42:0.00 43:0.00 44:1.00 45:0.00 46:0.00 47:0.00 48:1.00 49:0.00 50:1.00 51:0.00 52:0.00 53:1.00 54:0.00 55:0.00 56:0.00 57:1.00 58:0.00 59:0.00 60:0.00 61:0.00 62:0.00 63:1.00 64:0.00 65:0.00 66:0.00 67:0.00 68:1.00 69:0.00 70:1.00 71:0.00 72:0.00 73:0.00 74:0.00 75:0.00 76:1.00 77:0.00 78:0.00 79:0.00 80:1.00 81:0.00 82:1.00 83:0.00 84:0.00 
0.691 1:0.00 2:1.00 3:0.00 4:0.00 5:1.00 6:0.00 7:0.00 8:0.00 9:1.00 10:0.00 11:0.00 12:0.00 13:1.00 14:0.00 15:0.00 16:0.00 17:1.00 18:0.00 19:0.00 20:0.00 21:0.00 22:0.00 23:1.00 24:0.00 25:0.00 26:0.00 27:1.00 28:0.00 29:1.00 30:0.00 31:0.00 32:0.00 33:0.00 34:0.00 35:0.00 36:1.00 37:1.00 38:0.00 39:0.00 40:0.00 41:0.00 42:0.00 43:0.00 44:1.00 45:0.00 46:1.00 47:0.00 48:0.00 49:0.00 50:0.00 51:1.00 52:0.00 53:1.00 54:0.00 55:0.00 56:0.00 57:0.00 58:1.00 59:0.00 60:0.00 61:0.00 62:0.00 63:0.00 64:1.00 65:1.00 66:0.00 67:0.00 68:0.00 69:0.00 70:1.00 71:0.00 72:0.00 73:0.00 74:0.00 75:0.00 76:1.00 77:1.00 78:0.00 79:0.00 80:0.00 81:1.00 82:0.00 83:0.00 84:0.00 
0.598 1:0.00 2:1.00 3:0.00 4:0.00 5:1.00 6:0.00 7:0.00 8:0.00 9:1.00 10:0.00 11:0.00 12:0.00 13:1.00 14:0.00 15:0.00 16:0.00 17:1.00 18:0.00 19:0.00 20:0.00 21:0.00 22:0.00 23:0.00 24:1.00 25:0.00 26:0.00 27:1.00 28:0.00 29:0.00 30:1.00 31:0.00 32:0.00 33:0.00 34:0.00 35:0.00 36:1.00 37:0.00 38:0.00 39:0.00 40:1.00 41:0.00 42:1.00 43:0.00 44:0.00 45:0.00 46:0.00 47:0.00 48:1.00 49:0.00 50:0.00 51:0.00 52:1.00 53:0.00 54:0.00 55:1.00 56:0.00 57:1.00 58:0.00 59:0.00 60:0.00 61:0.00 62:0.00 63:0.00 64:1.00 65:0.00 66:1.00 67:0.00 68:0.00 69:0.00 70:0.00 71:0.00 72:1.00 73:0.00 74:0.00 75:0.00 76:1.00 77:0.00 78:0.00 79:0.00 80:1.00 81:0.00 82:0.00 83:0.00 84:1.00 
0.736 1:0.00 2:1.00 3:0.00 4:0.00 5:1.00 6:0.00 7:0.00 8:0.00 9:1.00 10:0.00 11:0.00 12:0.00 13:1.00 14:0.00 15:0.00 16:0.00 17:1.00 18:0.00 19:0.00 20:0.00 21:0.00 22:0.00 23:0.00 24:1.00 25:0.00 26:0.00 27:0.00 28:1.00 29:1.00 30:0.00 31:0.00 32:0.00 33:1.00 34:0.00 35:0.00 36:0.00 37:1.00 38:0.00 39:0.00 40:0.00 41:0.00 42:0.00 43:0.00 44:1.00 45:1.00 46:0.00 47:0.00 48:0.00 49:1.00 50:0.00 51:0.00 52:0.00 53:0.00 54:0.00 55:1.00 56:0.00 57:1.00 58:0.00 59:0.00 60:0.00 61:1.00 62:0.00 63:0.00 64:0.00 65:1.00 66:0.00 67:0.00 68:0.00 69:0.00 70:0.00 71:1.00 72:0.00 73:0.00 74:0.00 75:0.00 76:1.00 77:0.00 78:0.00 79:0.00 80:1.00 81:1.00 82:0.00 83:0.00 84:0.00 
0.46 1:0.00 2:1.00 3:0.00 4:0.00 5:1.00 6:0.00 7:0.00 8:0.00 9:1.00 10:0.00 11:0.00 12:0.00 13:1.00 14:0.00 15:0.00 16:0.00 17:0.00 18:1.00 19:0.00 20:0.00 21:0.00 22:0.00 23:0.00 24:1.00 25:0.00 26:1.00 27:0.00 28:0.00 29:1.00 30:0.00 31:0.00 32:0.00 33:0.00 34:0.00 35:0.00 36:1.00 37:0.00 38:1.00 39:0.00 40:0.00 41:1.00 42:0.00 43:0.00 44:0.00 45:0.00 46:0.00 47:1.00 48:0.00 49:0.00 50:0.00 51:1.00 52:0.00 53:0.00 54:1.00 55:0.00 56:0.00 57:1.00 58:0.00 59:0.00 60:0.00 61:0.00 62:0.00 63:1.00 64:0.00 65:0.00 66:0.00 67:1.00 68:0.00 69:0.00 70:0.00 71:0.00 72:1.00 73:0.00 74:0.00 75:0.00 76:1.00 77:1.00 78:0.00 79:0.00 80:0.00 81:0.00 82:0.00 83:0.00 84:1.00 
0.408 1:0.00 2:1.00 3:0.00 4:0.00 5:1.00 6:0.00 7:0.00 8:0.00 9:1.00 10:0.00 11:0.00 12:0.00 13:1.00 14:0.00 15:0.00 16:0.00 17:0.00 18:0.00 19:1.00 20:0.00 21:0.00 22:0.00 23:1.00 24:0.00 25:0.00 26:0.00 27:1.00 28:0.00 29:0.00 30:0.00 31:0.00 32:1.00 33:1.00 34:0.00 35:0.00 36:0.00 37:0.00 38:0.00 39:0.00 40:1.00 41:0.00 42:0.00 43:0.00 44:1.00 45:0.00 46:0.00 47:1.00 48:0.00 49:0.00 50:1.00 51:0.00 52:0.00 53:1.00 54:0.00 55:0.00 56:0.00 57:1.00 58:0.00 59:0.00 60:0.00 61:0.00 62:0.00 63:1.00 64:0.00 65:0.00 66:0.00 67:1.00 68:0.00 69:1.00 70:0.00 71:0.00 72:0.00 73:0.00 74:0.00 75:0.00 76:1.00 77:0.00 78:1.00 79:0.00 80:0.00 81:0.00 82:0.00 83:0.00 84:1.00 
0.697 1:0.00 2:1.00 3:0.00 4:0.00 5:1.00 6:0.00 7:0.00 8:0.00 9:1.00 10:0.00 11:0.00 12:0.00 13:1.00 14:0.00 15:0.00 16:0.00 17:0.00 18:0.00 19:0.00 20:1.00 21:1.00 22:0.00 23:0.00 24:0.00 25:0.00 26:0.00 27:0.00 28:1.00 29:1.00 30:0.00 31:0.00 32:0.00 33:0.00 34:0.00 35:0.00 36:1.00 37:0.00 38:0.00 39:0.00 40:1.00 41:0.00 42:0.00 43:1.00 44:0.00 45:0.00 46:0.00 47:1.00 48:0.00 49:0.00 50:0.00 51:0.00 52:1.00 53:1.00 54:0.00 55:0.00 56:0.00 57:1.00 58:0.00 59:0.00 60:0.00 61:0.00 62:0.00 63:1.00 64:0.00 65:1.00 66:0.00 67:0.00 68:0.00 69:0.00 70:0.00 71:0.00 72:1.00 73:0.00 74:1.00 75:0.00 76:0.00 77:1.00 78:0.00 79:0.00 80:0.00 81:0.00 82:0.00 83:0.00 84:1.00 
0.694 1:0.00 2:1.00 3:0.00 4:0.00 5:1.00 6:0.00 7:0.00 8:0.00 9:1.00 10:0.00 11:0.00 12:0.00 13:1.00 14:0.00 15:0.00 16:0.00 17:0.00 18:0.00 19:0.00 20:1.00 21:0.00 22:0.00 23:1.00 24:0.00 25:0.00 26:0.00 27:1.00 28:0.00 29:0.00 30:0.00 31:1.00 32:0.00 33:0.00 34:0.00 35:0.00 36:1.00 37:1.00 38:0.00 39:0.00 40:0.00 41:0.00 42:1.00 43:0.00 44:0.00 45:0.00 46:1.00 47:0.00 48:0.00 49:0.00 50:0.00 51:0.00 52:1.00 53:0.00 54:1.00 55:0.00 56:0.00 57:0.00 58:0.00 59:0.00 60:1.00 61:0.00 62:1.00 63:0.00 64:0.00 65:1.00 66:0.00 67:0.00 68:0.00 69:0.00 70:0.00 71:1.00 72:0.00 73:0.00 74:0.00 75:1.00 76:0.00 77:1.00 78:0.00 79:0.00 80:0.00 81:1.00 82:0.00 83:0.00 84:0.00 
0.659 1:0.00 2:1.00 3:0.00 4:0.00 5:1.00 6:0.00 7:0.00 8:0.00 9:1.00 10:0.00 11:0.00 12:0.00 13:0.00 14:1.00 15:0.00 16:0.00 17:1.00 18:0.00 19:0.00 20:0.00 21:1.00 22:0.00 23:0.00 24:0.00 25:0.00 26:0.00 27:1.00 28:0.00 29:1.00 30:0.00 31:0.00 32:0.00 33:0.00 34:1.00 35:0.00 36:0.00 37:1.00 38:0.00 39:0.00 40:0.00 41:0.00 42:0.00 43:1.00 44:0.00 45:0.00 46:0.00 47:0.00 48:1.00 49:1.00 50:0.00 51:0.00 52:0.00 53:0.00 54:1.00 55:0.00 56:0.00 57:1.00 58:0.00 59:0.00 60:0.00 61:0.00 62:0.00 63:0.00 64:1.00 65:0.00 66:1.00 67:0.00 68:0.00 69:0.00 70:1.00 71:0.00 72:0.00 73:0.00 74:0.00 75:0.00 76:1.00 77:1.00 78:0.00 79:0.00 80:0.00 81:0.00 82:0.00 83:1.00 84:0.00 
0.612 1:0.00 2:1.00 3:0.00 4:0.00 5:1.00 6:0.00 7:0.00 8:0.00 9:1.00 10:0.00 11:0.00 12:0.00 13:0.00 14:1.00 15:0.00 16:0.00 17:1.00 18:0.00 19:0.00 20:0.00 21:1.00 22:0.00 23:0.00 24:0.00 25:0.00 26:0.00 27:0.00 28:1.00 29:0.00 30:0.00 31:1.00 32:0.00 33:1.00 34:0.00 35:0.00 36:0.00 37:1.00 38:0.00 39:0.00 40:0.00 41:1.00 42:0.00 43:0.00 44:0.00 45:0.00 46:1.00 47:0.00 48:0.00 49:0.00 50:1.00 51:0.00 52:0.00 53:0.00 54:1.00 55:0.00 56:0.00 57:1.00 58:0.00 59:0.00 60:0.00 61:0.00 62:0.00 63:1.00 64:0.00 65:0.00 66:1.00 67:0.00 68:0.00 69:0.00 70:1.00 71:0.00 72:0.00 73:0.00 74:0.00 75:0.00 76:1.00 77:0.00 78:0.00 79:1.00 80:0.00 81:1.00 82:0.00 83:0.00 84:0.00 
0.631 1:0.00 2:1.00 3:0.00 4:0.00 5:1.00 6:0.00 7:0.00 8:0.00 9:1.00 10:0.00 11:0.00 12:0.00 13:0.00 14:1.00 15:0.00 16:0.00 17:1.00 18:0.00 19:0.00 20:0.00 21:0.00 22:0.00 23:1.00 24:0.00 25:0.00 26:0.00 27:0.00 28:1.00 29:0.00 30:1.00 31:0.00 32:0.00 33:0.00 34:0.00 35:1.00 36:0.00 37:0.00 38:0.00 39:1.00 40:0.00 41:1.00 42:0.00 43:0.00 44:0.00 45:1.00 46:0.00 47:0.00 48:0.00 49:1.00 50:0.00 51:0.00 52:0.00 53:0.00 54:0.00 55:0.00 56:1.00 57:0.00 58:0.00 59:0.00 60:1.00 61:0.00 62:0.00 63:1.00 64:0.00 65:0.00 66:1.00 67:0.00 68:0.00 69:0.00 70:0.00 71:1.00 72:0.00 73:1.00 74:0.00 75:0.00 76:0.00 77:0.00 78:0.00 79:1.00 80:0.00 81:0.00 82:0.00 83:1.00 84:0.00 
0.537 1:0.00 2:1.00 3:0.00 4:0.00 5:1.00 6:0.00 7:0.00 8:0.00 9:1.00 10:0.00 11:0.00 12:0.00 13:0.00 14:1.00 15:0.00 16:0.00 17:1.00 18:0.00 19:0.00 20:0.00 21:0.00 22:0.00 23:0.00 24:1.00 25:0.00 26:0.00 27:1.00 28:0.00 29:0.00 30:0.00 31:1.00 32:0.00 33:0.00 34:0.00 35:0.00 36:1.00 37:1.00 38:0.00 39:0.00 40:0.00 41:1.00 42:0.00 43:0.00 44:0.00 45:0.00 46:0.00 47:1.00 48:0.00 49:0.00 50:0.00 51:1.00 52:0.00 53:0.00 54:0.00 55:1.00 56:0.00 57:0.00 58:0.00 59:0.00 60:1.00 61:0.00 62:0.00 63:0.00 64:1.00 65:0.00 66:0.00 67:0.00 68:1.00 69:0.00 70:0.00 71:0.00 72:1.00 73:0.00 74:0.00 75:1.00 76:0.00 77:1.00 78:0.00 79:0.00 80:0.00 81:0.00 82:1.00 83:0.00 84:0.00 
0.449 1:0.00 2:1.00 3:0.00 4:0.00 5:1.00 6:0.00 7:0.00 8:0.00 9:1.00 10:0.00 11:0.00 12:0.00 13:0.00 14:1.00 15:0.00 16:0.00 17:0.00 18:1.00 19:0.00 20:0.00 21:0.00 22:0.00 23:0.00 24:1.00 25:0.00 26:0.00 27:0.00 28:1.00 29:1.00 30:0.00 31:0.00 32:0.00 33:0.00 34:0.00 35:1.00 36:0.00 37:0.00 38:0.00 39:1.00 40:0.00 41:0.00 42:0.00 43:0.00 44:1.00 45:0.00 46:0.00 47:1.00 48:0.00 49:0.00 50:0.00 51:1.00 52:0.00 53:0.00 54:0.00 55:0.00 56:1.00 57:0.00 58:0.00 59:0.00 60:1.00 61:0.00 62:0.00 63:0.00 64:1.00 65:0.00 66:0.00 67:1.00 68:0.00 69:1.00 70:0.00 71:0.00 72:0.00 73:1.00 74:0.00 75:0.00 76:0.00 77:0.00 78:0.00 79:1.00 80:0.00 81:0.00 82:0.00 83:1.00 84:0.00 
0.498 1:0.00 2:1.00 3:0.00 4:0.00 5:1.00 6:0.00 7:0.00 8:0.00 9:1.00 10:0.00 11:0.00 12:0.00 13:0.00 14:1.00 15:0.00 16:0.00 17:0.00 18:0.00 19:0.00 20:1.00 21:0.00 22:1.00 23:0.00 24:0.00 25:0.00 26:0.00 27:0.00 28:1.00 29:0.00 30:1.00 31:0.00 32:0.00 33:0.00 34:1.00 35:0.00 36:0.00 37:0.00 38:1.00 39:0.00 40:0.00 41:0.00 42:0.00 43:0.00 44:1.00 45:0.00 46:1.00 47:0.00 48:0.00 49:1.00 50:0.00 51:0.00 52:0.00 53:1.00 54:0.00 55:0.00 56:0.00 57:0.00 58:0.00 59:1.00 60:0.00 61:0.00 62:1.00 63:0.00 64:0.00 65:0.00 66:1.00 67:0.00 68:0.00 69:0.00 70:0.00 71:0.00 72:1.00 73:1.00 74:0.00 75:0.00 76:0.00 77:1.00 78:0.00 79:0.00 80:0.00 81:1.00 82:0.00 83:0.00 84:0.00 
0.627 1:0.00 2:1.00 3:0.00 4:0.00 5:1.00 6:0.00 7:0.00 8:0.00 9:1.00 10:0.00 11:0.00 12:0.00 13:0.00 14:1.00 15:0.00 16:0.00 17:0.00 18:0.00 19:0.00 20:1.00 21:0.00 22:0.00 23:0.00 24:1.00 25:0.00 26:0.00 27:1.00 28:0.00 29:0.00 30:0.00 31:0.00 32:1.00 33:1.00 34:0.00 35:0.00 36:0.00 37:0.00 38:1.00 39:0.00 40:0.00 41:1.00 42:0.00 43:0.00 44:0.00 45:0.00 46:0.00 47:1.00 48:0.00 49:1.00 50:0.00 51:0.00 52:0.00 53:0.00 54:1.00 55:0.00 56:0.00 57:0.00 58:0.00 59:1.00 60:0.00 61:1.00 62:0.00 63:0.00 64:0.00 65:1.00 66:0.00 67:0.00 68:0.00 69:0.00 70:1.00 71:0.00 72:0.00 73:1.00 74:0.00 75:0.00 76:0.00 77:1.00 78:0.00 79:0.00 80:0.00 81:0.00 82:0.00 83:1.00 84:0.00 
0.536 1:0.00 2:1.00 3:0.00 4:0.00 5:1.00 6:0.00 7:0.00 8:0.00 9:1.00 10:0.00 11:0.00 12:0.00 13:0.00 14:1.00 15:0.00 16:0.00 17:0.00 18:0.00 19:0.00 20:1.00 21:0.00 22:0.00 23:0.00 24:1.00 25:0.00 26:0.00 27:0.00 28:1.00 29:0.00 30:0.00 31:1.00 32:0.00 33:1.00 34:0.00 35:0.00 36:0.00 37:0.00 38:0.00 39:0.00 40:1.00 41:0.00 42:0.00 43:1.00 44:0.00 45:0.00 46:1.00 47:0.00 48:0.00 49:0.00 50:0.00 51:0.00 52:1.00 53:1.00 54:0.00 55:0.00 56:0.00 57:0.00 58:0.00 59:0.00 60:1.00 61:1.00 62:0.00 63:0.00 64:0.00 65:0.00 66:0.00 67:0.00 68:1.00 69:0.00 70:0.00 71:1.00 72:0.00 73:1.00 74:0.00 75:0.00 76:0.00 77:1.00 78:0.00 79:0.00 80:0.00 81:0.00 82:0.00 83:0.00 84:1.00 
0.541 1:0.00 2:1.00 3:0.00 4:0.00 5:1.00 6:0.00 7:0.00 8:0.00 9:1.00 10:0.00 11:0.00 12:0.00 13:0.00 14:0.00 15:1.00 16:0.00 17:1.00 18:0.00 19:0.00 20:0.00 21:0.00 22:0.00 23:1.00 24:0.00 25:0.00 26:0.00 27:1.00 28:0.00 29:0.00 30:1.00 31:0.00 32:0.00 33:0.00 34:0.00 35:0.00 36:1.00 37:0.00 38:0.00 39:0.00 40:1.00 41:0.00 42:1.00 43:0.00 44:0.00 45:0.00 46:0.00 47:0.00 48:1.00 49:0.00 50:1.00 51:0.00 52:0.00 53:1.00 54:0.00 55:0.00 56:0.00 57:0.00 58:0.00 59:0.00 60:1.00 61:0.00 62:0.00 63:0.00 64:1.00 65:0.00 66:1.00 67:0.00 68:0.00 69:1.00 70:0.00 71:0.00 72:0.00 73:0.00 74:1.00 75:0.00 76:0.00 77:0.00 78:1.00 79:0.00 80:0.00 81:0.00 82:0.00 83:0.00 84:1.00 
0.661 1:0.00 2:1.00 3:0.00 4:0.00 5:1.00 6:0.00 7:0.00 8:0.00 9:1.00 10:0.00 11:0.00 12:0.00 13:0.00 14:0.00 15:1.00 16:0.00 17:0.00 18:1.00 19:0.00 20:0.00 21:1.00 22:0.00 23:0.00 24:0.00 25:0.00 26:0.00 27:0.00 28:1.00 29:0.00 30:1.00 31:0.00 32:0.00 33:0.00 34:0.00 35:0.00 36:1.00 37:0.00 38:1.00 39:0.00 40:0.00 41:0.00 42:0.00 43:0.00 44:1.00 45:0.00 46:0.00 47:0.00 48:1.00 49:0.00 50:1.00 51:0.00 52:0.00 53:0.00 54:1.00 55:0.00 56:0.00 57:0.00 58:0.00 59:0.00 60:1.00 61:0.00 62:1.00 63:0.00 64:0.00 65:1.00 66:0.00 67:0.00 68:0.00 69:0.00 70:0.00 71:0.00 72:1.00 73:0.00 74:1.00 75:0.00 76:0.00 77:1.00 78:0.00 79:0.00 80:0.00 81:0.00 82:0.00 83:1.00 84:0.00 
0.538 1:0.00 2:1.00 3:0.00 4:0.00 5:1.00 6:0.00 7:0.00 8:0.00 9:1.00 10:0.00 11:0.00 12:0.00 13:0.00 14:0.00 15:1.00 16:0.00 17:0.00 18:1.00 19:0.00 20:0.00 21:0.00 22:1.00 23:0.00 24:0.00 25:0.00 26:1.00 27:0.00 28:0.00 29:0.00 30:0.00 31:0.00 32:1.00 33:0.00 34:1.00 35:0.00 36:0.00 37:0.00 38:0.00 39:1.00 40:0.00 41:0.00 42:0.00 43:1.00 44:0.00 45:1.00 46:0.00 47:0.00 48:0.00 49:0.00 50:0.00 51:1.00 52:0.00 53:1.00 54:0.00 55:0.00 56:0.00 57:1.00 58:0.00 59:0.00 60:0.00 61:0.00 62:1.00 63:0.00 64:0.00 65:0.00 66:0.00 67:0.00 68:1.00 69:0.00 70:1.00 71:0.00 72:0.00 73:0.00 74:0.00 75:0.00 76:1.00 77:1.00 78:0.00 79:0.00 80:0.00 81:0.00 82:0.00 83:1.00 84:0.00 
0.43 1:0.00 2:1.00 3:0.00 4:0.00 5:1.00 6:0.00 7:0.00 8:0.00 9:1.00 10:0.00 11:0.00 12:0.00 13:0.00 14:0.00 15:1.00 16:0.00 17:0.00 18:1.00 19:0.00 20:0.00 21:0.00 22:1.00 23:0.00 24:0.00 25:0.00 26:0.00 27:0.00 28:1.00 29:0.00 30:1.00 31:0.00 32:0.00 33:0.00 34:1.00 35:0.00 36:0.00 37:0.00 38:0.00 39:0.00 40:1.00 41:0.00 42:0.00 43:0.00 44:1.00 45:0.00 46:1.00 47:0.00 48:0.00 49:0.00 50:1.00 51:0.00 52:0.00 53:0.00 54:1.00 55:0.00 56:0.00 57:1.00 58:0.00 59:0.00 60:0.00 61:0.00 62:1.00 63:0.00 64:0.00 65:0.00 66:0.00 67:1.00 68:0.00 69:0.00 70:0.00 71:1.00 72:0.00 73:1.00 74:0.00 75:0.00 76:0.00 77:0.00 78:0.00 79:1.00 80:0.00 81:0.00 82:0.00 83:0.00 84:1.00 
0.424 1:0.00 2:1.00 3:0.00 4:0.00 5:1.00 6:0.00 7:0.00 8:0.00 9:1.00 10:0.00 11:0.00 12:0.00 13:0.00 14:0.00 15:1.00 16:0.00 17:0.00 18:0.00 19:1.00 20:0.00 21:0.00 22:1.00 23:0.00 24:0.00 25:0.00 26:0.00 27:0.00 28:1.00 29:0.00 30:0.00 31:0.00 32:1.00 33:0.00 34:0.00 35:1.00 36:0.00 37:0.00 38:1.00 39:0.00 40:0.00 41:1.00 42:0.00 43:0.00 44:0.00 45:0.00 46:0.00 47:1.00 48:0.00 49:0.00 50:1.00 51:0.00 52:0.00 53:0.00 54:1.00 55:0.00 56:0.00 57:0.00 58:0.00 59:1.00 60:0.00 61:0.00 62:0.00 63:1.00 64:0.00 65:0.00 66:0.00 67:1.00 68:0.00 69:0.00 70:1.00 71:0.00 72:0.00 73:1.00 74:0.00 75:0.00 76:0.00 77:1.00 78:0.00 79:0.00 80:0.00 81:0.00 82:0.00 83:0.00 84:1.00 
0.634 1:0.00 2:1.00 3:0.00 4:0.00 5:1.00 6:0.00 7:0.00 8:0.00 9:1.00 10:0.00 11:0.00 12:0.00 13:0.00 14:0.00 15:1.00 16:0.00 17:0.00 18:0.00 19:1.00 20:0.00 21:0.00 22:0.00 23:1.00 24:0.00 25:1.00 26:0.00 27:0.00 28:0.00 29:1.00 30:0.00 31:0.00 32:0.00 33:0.00 34:1.00 35:0.00 36:0.00 37:1.00 38:0.00 39:0.00 40:0.00 41:0.00 42:1.00 43:0.00 44:0.00 45:1.00 46:0.00 47:0.00 48:0.00 49:1.00 50:0.00 51:0.00 52:0.00 53:0.00 54:0.00 55:0.00 56:1.00 57:0.00 58:0.00 59:1.00 60:0.00 61:0.00 62:0.00 63:1.00 64:0.00 65:0.00 66:0.00 67:1.00 68:0.00 69:0.00 70:1.00 71:0.00 72:0.00 73:1.00 74:0.00 75:0.00 76:0.00 77:0.00 78:0.00 79:1.00 80:0.00 81:0.00 82:0.00 83:1.00 84:0.00 
0.479 1:0.00 2:1.00 3:0.00 4:0.00 5:1.00 6:0.00 7:0.00 8:0.00 9:1.00 10:0.00 11:0.00 12:0.00 13:0.00 14:0.00 15:1.00 16:0.00 17:0.00 18:0.00 19:0.00 20:1.00 21:0.00 22:0.00 23:0.00 24:1.00 25:0.00 26:0.00 27:1.00 28:0.00 29:0.00 30:0.00 31:1.00 32:0.00 33:0.00 34:1.00 35:0.00 36:0.00 37:1.00 38:0.00 39:0.00 40:0.00 41:1.00 42:0.00 43:0.00 44:0.00 45:0.00 46:0.00 47:0.00 48:1.00 49:0.00 50:0.00 51:1.00 52:0.00 53:0.00 54:0.00 55:1.00 56:0.00 57:0.00 58:0.00 59:0.00 60:1.00 61:0.00 62:0.00 63:1.00 64:0.00 65:0.00 66:0.00 67:1.00 68:0.00 69:0.00 70:0.00 71:0.00 72:1.00 73:0.00 74:0.00 75:0.00 76:1.00 77:0.00 78:1.00 79:0.00 80:0.00 81:0.00 82:0.00 83:0.00 84:1.00 
0.603 1:0.00 2:1.00 3:0.00 4:0.00 5:1.00 6:0.00 7:0.00 8:0.00 9:1.00 10:0.00 11:0.00 12:0.00 13:0.00 14:0.00 15:0.00 16:1.00 17:1.00 18:0.00 19:0.00 20:0.00 21:1.00 22:0.00 23:0.00 24:0.00 25:0.00 26:0.00 27:1.00 28:0.00 29:0.00 30:0.00 31:1.00 32:0.00 33:0.00 34:1.00 35:0.00 36:0.00 37:1.00 38:0.00 39:0.00 40:0.00 41:0.00 42:0.00 43:1.00 44:0.00 45:1.00 46:0.00 47:0.00 48:0.00 49:0.00 50:0.00 51:0.00 52:1.00 53:0.00 54:1.00 55:0.00 56:0.00 57:0.00 58:1.00 59:0.00 60:0.00 61:1.00 62:0.00 63:0.00 64:0.00 65:0.00 66:1.00 67:0.00 68:0.00 69:1.00 70:0.00 71:0.00 72:0.00 73:0.00 74:0.00 75:1.00 76:0.00 77:0.00 78:1.00 79:0.00 80:0.00 81:1.00 82:0.00 83:0.00 84:0.00 
0.749 1:0.00 2:1.00 3:0.00 4:0.00 5:1.00 6:0.00 7:0.00 8:0.00 9:1.00 10:0.00 11:0.00 12:0.00 13:0.00 14:0.00 15:0.00 16:1.00 17:0.00 18:0.00 19:1.00 20:0.00 21:1.00 22:0.00 23:0.00 24:0.00 25:1.00 26:0.00 27:0.00 28:0.00 29:1.00 30:0.00 31:0.00 32:0.00 33:0.00 34:1.00 35:0.00 36:0.00 37:1.00 38:0.00 39:0.00 40:0.00 41:0.00 42:0.00 43:0.00 44:1.00 45:1.00 46:0.00 47:0.00 48:0.00 49:0.00 50:0.00 51:0.00 52:1.00 53:0.00 54:1.00 55:0.00 56:0.00 57:1.00 58:0.00 59:0.00 60:0.00 61:0.00 62:0.00 63:0.00 64:1.00 65:0.00 66:1.00 67:0.00 68:0.00 69:0.00 70:1.00 71:0.00 72:0.00 73:0.00 74:1.00 75:0.00 76:0.00 77:0.00 78:1.00 79:0.00 80:0.00 81:1.00 82:0.00 83:0.00 84:0.00 
0.441 1:0.00 2:1.00 3:0.00 4:0.00 5:1.00 6:0.00 7:0.00 8:0.00 9:1.00 10:0.00 11:0.00 12:0.00 13:0.00 14:0.00 15:0.00 16:1.00 17:0.00 18:0.00 19:1.00 20:0.00 21:1.00 22:0.00 23:0.00 24:0.00 25:1.00 26:0.00 27:0.00 28:0.00 29:0.00 30:0.00 31:1.00 32:0.00 33:0.00 34:0.00 35:0.00 36:1.00 37:0.00 38:0.00 39:1.00 40:0.00 41:0.00 42:0.00 43:1.00 44:0.00 45:0.00 46:0.00 47:0.00 48:1.00 49:0.00 50:0.00 51:0.00 52:1.00 53:0.00 54:0.00 55:1.00 56:0.00 57:0.00 58:0.00 59:0.00 60:1.00 61:0.00 62:1.00 63:0.00 64:0.00 65:1.00 66:0.00 67:0.00 68:0.00 69:1.00 70:0.00 71:0.00 72:0.00 73:0.00 74:0.00 75:0.00 76:1.00 77:0.00 78:0.00 79:1.00 80:0.00 81:0.00 82:0.00 83:0.00 84:1.00 
0.544 1:0.00 2:1.00 3:0.00 4:0.00 5:1.00 6:0.00 7:0.00 8:0.00 9:1.00 10:0.00 11:0.00 12:0.00 13:0.00 14:0.00 15:0.00 16:1.00 17:0.00 18:0.00 19:1.00 20:0.00 21:0.00 22:0.00 23:1.00 24:0.00 25:0.00 26:1.00 27:0.00 28:0.00 29:0.00 30:1.00 31:0.00 32:0.00 33:0.00 34:0.00 35:1.00 36:0.00 37:1.00 38:0.00 39:0.00 40:0.00 41:1.00 42:0.00 43:0.00 44:0.00 45:1.00 46:0.00 47:0.00 48:0.00 49:0.00 50:1.00 51:0.00 52:0.00 53:0.00 54:0.00 55:0.00 56:1.00 57:0.00 58:1.00 59:0.00 60:0.00 61:0.00 62:0.00 63:0.00 64:1.00 65:0.00 66:0.00 67:0.00 68:1.00 69:0.00 70:0.00 71:0.00 72:1.00 73:0.00 74:0.00 75:0.00 76:1.00 77:0.00 78:1.00 79:0.00 80:0.00 81:0.00 82:0.00 83:0.00 84:1.00 
0.678 1:0.00 2:1.00 3:0.00 4:0.00 5:1.00 6:0.00 7:0.00 8:0.00 9:1.00 10:0.00 11:0.00 12:0.00 13:0.00 14:0.00 15:0.00 16:1.00 17:0.00 18:0.00 19:1.00 20:0.00 21:0.00 22:0.00 23:0.00 24:1.00 25:0.00 26:0.00 27:0.00 28:1.00 29:0.00 30:1.00 31:0.00 32:0.00 33:0.00 34:1.00 35:0.00 36:0.00 37:0.00 38:1.00 39:0.00 40:0.00 41:1.00 42:0.00 43:0.00 44:0.00 45:0.00 46:0.00 47:0.00 48:1.00 49:0.00 50:0.00 51:0.00 52:1.00 53:0.00 54:1.00 55:0.00 56:0.00 57:0.00 58:1.00 59:0.00 60:0.00 61:0.00 62:0.00 63:0.00 64:1.00 65:0.00 66:1.00 67:0.00 68:0.00 69:0.00 70:0.00 71:0.00 72:1.00 73:0.00 74:0.00 75:0.00 76:1.00 77:0.00 78:0.00 79:1.00 80:0.00 81:0.00 82:0.00 83:0.00 84:1.00 
0.496 1:0.00 2:1.00 3:0.00 4:0.00 5:1.00 6:0.00 7:0.00 8:0.00 9:1.00 10:0.00 11:0.00 12:0.00 13:0.00 14:0.00 15:0.00 16:1.00 17:0.00 18:0.00 19:0.00 20:1.00 21:0.00 22:1.00 23:0.00 24:0.00 25:0.00 26:1.00 27:0.00 28:0.00 29:0.00 30:0.00 31:0.00 32:1.00 33:0.00 34:0.00 35:0.00 36:1.00 37:0.00 38:0.00 39:0.00 40:1.00 41:0.00 42:1.00 43:0.00 44:0.00 45:1.00 46:0.00 47:0.00 48:0.00 49:1.00 50:0.00 51:0.00 52:0.00 53:0.00 54:0.00 55:0.00 56:1.00 57:0.00 58:0.00 59:0.00 60:1.00 61:0.00 62:0.00 63:0.00 64:1.00 65:0.00 66:0.00 67:0.00 68:1.00 69:1.00 70:0.00 71:0.00 72:0.00 73:0.00 74:0.00 75:0.00 76:1.00 77:0.00 78:1.00 79:0.00 80:0.00 81:0.00 82:0.00 83:0.00 84:1.00 
0.707 1:0.00 2:1.00 3:0.00 4:0.00 5:1.00 6:0.00 7:0.00 8:0.00 9:1.00 10:0.00 11:0.00 12:0.00 13:0.00 14:0.00 15:0.00 16:1.00 17:0.00 18:0.00 19:0.00 20:1.00 21:0.00 22:0.00 23:1.00 24:0.00 25:0.00 26:0.00 27:1.00 28:0.00 29:0.00 30:0.00 31:0.00 32:1.00 33:0.00 34:0.00 35:0.00 36:1.00 37:0.00 38:1.00 39:0.00 40:0.00 41:0.00 42:0.00 43:0.00 44:1.00 45:0.00 46:1.00 47:0.00 48:0.00 49:0.00 50:0.00 51:1.00 52:0.00 53:0.00 54:0.00 55:0.00 56:1.00 57:0.00 58:1.00 59:0.00 60:0.00 61:0.00 62:1.00 63:0.00 64:0.00 65:1.00 66:0.00 67:0.00 68:0.00 69:0.00 70:0.00 71:1.00 72:0.00 73:0.00 74:0.00 75:1.00 76:0.00 77:1.00 78:0.00 79:0.00 80:0.00 81:0.00 82:0.00 83:0.00 84:1.00 
0.623 1:0.00 2:1.00 3:0.00 4:0.00 5:1.00 6:0.00 7:0.00 8:0.00 9:1.00 10:0.00 11:0.00 12:0.00 13:0.00 14:0.00 15:0.00 16:1.00 17:0.00 18:0.00 19:0.00 20:1.00 21:0.00 22:0.00 23:0.00 24:1.00 25:0.00 26:0.00 27:1.00 28:0.00 29:1.00 30:0.00 31:0.00 32:0.00 33:0.00 34:0.00 35:1.00 36:0.00 37:1.00 38:0.00 39:0.00 40:0.00 41:1.00 42:0.00 43:0.00 44:0.00 45:0.00 46:1.00 47:0.00 48:0.00 49:1.00 50:0.00 51:0.00 52:0.00 53:0.00 54:0.00 55:0.00 56:1.00 57:0.00 58:1.00 59:0.00 60:0.00 61:0.00 62:1.00 63:0.00 64:0.00 65:1.00 66:0.00 67:0.00 68:0.00 69:0.00 70:0.00 71:1.00 72:0.00 73:1.00 74:0.00 75:0.00 76:0.00 77:0.00 78:1.00 79:0.00 80:0.00 81:1.00 82:0.00 83:0.00 84:0.00 
0.614 1:0.00 2:1.00 3:0.00 4:0.00 5:1.00 6:0.00 7:0.00 8:0.00 9:0.00 10:1.00 11:0.00 12:0.00 13:1.00 14:0.00 15:0.00 16:0.00 17:1.00 18:0.00 19:0.00 20:0.00 21:1.00 22:0.00 23:0.00 24:0.00 25:0.00 26:0.00 27:1.00 28:0.00 29:0.00 30:1.00 31:0.00 32:0.00 33:1.00 34:0.00 35:0.00 36:0.00 37:0.00 38:0.00 39:1.00 40:0.00 41:1.00 42:0.00 43:0.00 44:0.00 45:0.00 46:0.00 47:1.00 48:0.00 49:0.00 50:0.00 51:1.00 52:0.00 53:0.00 54:0.00 55:0.00 56:1.00 57:0.00 58:0.00 59:0.00 60:1.00 61:1.00 62:0.00 63:0.00 64:0.00 65:0.00 66:0.00 67:1.00 68:0.00 69:0.00 70:1.00 71:0.00 72:0.00 73:0.00 74:1.00 75:0.00 76:0.00 77:0.00 78:0.00 79:0.00 80:1.00 81:0.00 82:1.00 83:0.00 84:0.00 
0.538 1:0.00 2:1.00 3:0.00 4:0.00 5:1.00 6:0.00 7:0.00 8:0.00 9:0.00 10:1.00 11:0.00 12:0.00 13:1.00 14:0.00 15:0.00 16:0.00 17:0.00 18:1.00 19:0.00 20:0.00 21:0.00 22:1.00 23:0.00 24:0.00 25:1.00 26:0.00 27:0.00 28:0.00 29:0.00 30:0.00 31:1.00 32:0.00 33:0.00 34:1.00 35:0.00 36:0.00 37:0.00 38:0.00 39:0.00 40:1.00 41:0.00 42:1.00 43:0.00 44:0.00 45:0.00 46:0.00 47:1.00 48:0.00 49:0.00 50:0.00 51:1.00 52:0.00 53:0.00 54:0.00 55:0.00 56:1.00 57:0.00 58:0.00 59:1.00 60:0.00 61:1.00 62:0.00 63:0.00 64:0.00 65:0.00 66:1.00 67:0.00 68:0.00 69:0.00 70:1.00 71:0.00 72:0.00 73:0.00 74:0.00 75:1.00 76:0.00 77:0.00 78:0.00 79:1.00 80:0.00 81:0.00 82:1.00 83:0.00 84:0.00 
0.384 1:0.00 2:1.00 3:0.00 4:0.00 5:1.00 6:0.00 7:0.00 8:0.00 9:0.00 10:1.00 11:0.00 12:0.00 13:1.00 14:0.00 15:0.00 16:0.00 17:0.00 18:1.00 19:0.00 20:0.00 21:0.00 22:1.00 23:0.00 24:0.00 25:1.00 26:0.00 27:0.00 28:0.00 29:0.00 30:0.00 31:0.00 32:1.00 33:0.00 34:0.00 35:1.00 36:0.00 37:0.00 38:0.00 39:0.00 40:1.00 41:0.00 42:0.00 43:1.00 44:0.00 45:0.00 46:0.00 47:1.00 48:0.00 49:0.00 50:1.00 51:0.00 52:0.00 53:1.00 54:0.00 55:0.00 56:0.00 57:0.00 58:0.00 59:1.00 60:0.00 61:1.00 62:0.00 63:0.00 64:0.00 65:0.00 66:0.00 67:1.00 68:0.00 69:1.00 70:0.00 71:0.00 72:0.00 73:0.00 74:0.00 75:1.00 76:0.00 77:1.00 78:0.00 79:0.00 80:0.00 81:0.00 82:1.00 83:0.00 84:0.00 
0.355 1:0.00 2:1.00 3:0.00 4:0.00 5:1.00 6:0.00 7:0.00 8:0.00 9:0.00 10:1.00 11:0.00 12:0.00 13:1.00 14:0.00 15:0.00 16:0.00 17:0.00 18:1.00 19:0.00 20:0.00 21:0.00 22:1.00 23:0.00 24:0.00 25:0.00 26:1.00 27:0.00 28:0.00 29:1.00 30:0.00 31:0.00 32:0.00 33:0.00 34:0.00 35:1.00 36:0.00 37:0.00 38:1.00 39:0.00 40:0.00 41:0.00 42:1.00 43:0.00 44:0.00 45:0.00 46:0.00 47:1.00 48:0.00 49:1.00 50:0.00 51:0.00 52:0.00 53:0.00 54:0.00 55:0.00 56:1.00 57:0.00 58:1.00 59:0.00 60:0.00 61:0.00 62:0.00 63:0.00 64:1.00 65:0.00 66:0.00 67:0.00 68:1.00 69:1.00 70:0.00 71:0.00 72:0.00 73:1.00 74:0.00 75:0.00 76:0.00 77:0.00 78:0.00 79:0.00 80:1.00 81:0.00 82:0.00 83:1.00 84:0.00 
0.545 1:0.00 2:1.00 3:0.00 4:0.00 5:1.00 6:0.00 7:0.00 8:0.00 9:0.00 10:1.00 11:0.00 12:0.00 13:1.00 14:0.00 15:0.00 16:0.00 17:0.00 18:1.00 19:0.00 20:0.00 21:0.00 22:0.00 23:0.00 24:1.00 25:0.00 26:1.00 27:0.00 28:0.00 29:1.00 30:0.00 31:0.00 32:0.00 33:0.00 34:0.00 35:1.00 36:0.00 37:0.00 38:0.00 39:1.00 40:0.00 41:1.00 42:0.00 43:0.00 44:0.00 45:0.00 46:0.00 47:1.00 48:0.00 49:1.00 50:0.00 51:0.00 52:0.00 53:1.00 54:0.00 55:0.00 56:0.00 57:0.00 58:0.00 59:0.00 60:1.00 61:0.00 62:0.00 63:1.00 64:0.00 65:0.00 66:0.00 67:1.00 68:0.00 69:0.00 70:0.00 71:0.00 72:1.00 73:0.00 74:1.00 75:0.00 76:0.00 77:0.00 78:1.00 79:0.00 80:0.00 81:0.00 82:0.00 83:0.00 84:1.00 
0.633 1:0.00 2:1.00 3:0.00 4:0.00 5:1.00 6:0.00 7:0.00 8:0.00 9:0.00 10:1.00 11:0.00 12:0.00 13:1.00 14:0.00 15:0.00 16:0.00 17:0.00 18:0.00 19:1.00 20:0.00 21:1.00 22:0.00 23:0.00 24:0.00 25:0.00 26:0.00 27:1.00 28:0.00 29:0.00 30:1.00 31:0.00 32:0.00 33:0.00 34:0.00 35:0.00 36:1.00 37:0.00 38:0.00 39:1.00 40:0.00 41:0.00 42:0.00 43:0.00 44:1.00 45:1.00 46:0.00 47:0.00 48:0.00 49:0.00 50:0.00 51:1.00 52:0.00 53:0.00 54:0.00 55:0.00 56:1.00 57:0.00 58:0.00 59:0.00 60:1.00 61:0.00 62:1.00 63:0.00 64:0.00 65:1.00 66:0.00 67:0.00 68:0.00 69:0.00 70:1.00 71:0.00 72:0.00 73:0.00 74:0.00 75:1.00 76:0.00 77:0.00 78:1.00 79:0.00 80:0.00 81:1.00 82:0.00 83:0.00 84:0.00 
0.566 1:0.00 2:1.00 3:0.00 4:0.00 5:1.00 6:0.00 7:0.00 8:0.00 9:0.00 10:1.00 11:0.00 12:0.00 13:1.00 14:0.00 15:0.00 16:0.00 17:0.00 18:0.00 19:1.00 20:0.00 21:0.00 22:1.00 23:0.00 24:0.00 25:0.00 26:0.00 27:1.00 28:0.00 29:0.00 30:0.00 31:1.00 32:0.00 33:0.00 34:0.00 35:0.00 36:1.00 37:1.00 38:0.00 39:0.00 40:0.00 41:0.00 42:0.00 43:0.00 44:1.00 45:0.00 46:0.00 47:0.00 48:1.00 49:0.00 50:0.00 51:0.00 52:1.00 53:0.00 54:1.00 55:0.00 56:0.00 57:0.00 58:0.00 59:0.00 60:1.00 61:0.00 62:1.00 63:0.00 64:0.00 65:0.00 66:1.00 67:0.00 68:0.00 69:0.00 70:0.00 71:0.00 72:1.00 73:0.00 74:1.00 75:0.00 76:0.00 77:1.00 78:0.00 79:0.00 80:0.00 81:0.00 82:1.00 83:0.00 84:0.00 
0.496 1:0.00 2:1.00 3:0.00 4:0.00 5:1.00 6:0.00 7:0.00 8:0.00 9:0.00 10:1.00 11:0.00 12:0.00 13:1.00 14:0.00 15:0.00 16:0.00 17:0.00 18:0.00 19:1.00 20:0.00 21:0.00 22:0.00 23:1.00 24:0.00 25:0.00 26:0.00 27:0.00 28:1.00 29:0.00 30:0.00 31:1.00 32:0.00 33:0.00 34:0.00 35:1.00 36:0.00 37:0.00 38:0.00 39:1.00 40:0.00 41:0.00 42:0.00 43:0.00 44:1.00 45:0.00 46:1.00 47:0.00 48:0.00 49:0.00 50:1.00 51:0.00 52:0.00 53:0.00 54:0.00 55:0.00 56:1.00 57:0.00 58:1.00 59:0.00 60:0.00 61:0.00 62:0.00 63:0.00 64:1.00 65:0.00 66:0.00 67:0.00 68:1.00 69:0.00 70:0.00 71:1.00 72:0.00 73:0.00 74:0.00 75:0.00 76:1.00 77:1.00 78:0.00 79:0.00 80:0.00 81:1.00 82:0.00 83:0.00 84:0.00 
0.648 1:0.00 2:1.00 3:0.00 4:0.00 5:1.00 6:0.00 7:0.00 8:0.00 9:0.00 10:1.00 11:0.00 12:0.00 13:1.00 14:0.00 15:0.00 16:0.00 17:0.00 18:0.00 19:1.00 20:0.00 21:0.00 22:0.00 23:0.00 24:1.00 25:0.00 26:1.00 27:0.00 28:0.00 29:0.00 30:1.00 31:0.00 32:0.00 33:0.00 34:1.00 35:0.00 36:0.00 37:1.00 38:0.00 39:0.00 40:0.00 41:0.00 42:0.00 43:1.00 44:0.00 45:1.00 46:0.00 47:0.00 48:0.00 49:0.00 50:0.00 51:0.00 52:1.00 53:0.00 54:0.00 55:1.00 56:0.00 57:1.00 58:0.00 59:0.00 60:0.00 61:1.00 62:0.00 63:0.00 64:0.00 65:0.00 66:0.00 67:1.00 68:0.00 69:0.00 70:0.00 71:0.00 72:1.00 73:0.00 74:1.00 75:0.00 76:0.00 77:0.00 78:0.00 79:0.00 80:1.00 81:0.00 82:0.00 83:1.00 84:0.00 
0.479 1:0.00 2:1.00 3:0.00 4:0.00 5:1.00 6:0.00 7:0.00 8:0.00 9:0.00 10:1.00 11:0.00 12:0.00 13:1.00 14:0.00 15:0.00 16:0.00 17:0.00 18:0.00 19:1.00 20:0.00 21:0.00 22:0.00 23:0.00 24:1.00 25:0.00 26:0.00 27:0.00 28:1.00 29:0.00 30:1.00 31:0.00 32:0.00 33:1.00 34:0.00 35:0.00 36:0.00 37:0.00 38:1.00 39:0.00 40:0.00 41:1.00 42:0.00 43:0.00 44:0.00 45:0.00 46:0.00 47:1.00 48:0.00 49:0.00 50:0.00 51:1.00 52:0.00 53:1.00 54:0.00 55:0.00 56:0.00 57:1.00 58:0.00 59:0.00 60:0.00 61:0.00 62:1.00 63:0.00 64:0.00 65:1.00 66:0.00 67:0.00 68:0.00 69:1.00 70:0.00 71:0.00 72:0.00 73:0.00 74:0.00 75:0.00 76:1.00 77:0.00 78:0.00 79:1.00 80:0.00 81:1.00 82:0.00 83:0.00 84:0.00 
0.425 1:0.00 2:1.00 3:0.00 4:0.00 5:1.00 6:0.00 7:0.00 8:0.00 9:0.00 10:1.00 11:0.00 12:0.00 13:1.00 14:0.00 15:0.00 16:0.00 17:0.00 18:0.00 19:0.00 20:1.00 21:1.00 22:0.00 23:0.00 24:0.00 25:0.00 26:1.00 27:0.00 28:0.00 29:0.00 30:0.00 31:0.00 32:1.00 33:0.00 34:1.00 35:0.00 36:0.00 37:0.00 38:1.00 39:0.00 40:0.00 41:1.00 42:0.00 43:0.00 44:0.00 45:0.00 46:1.00 47:0.00 48:0.00 49:0.00 50:1.00 51:0.00 52:0.00 53:1.00 54:0.00 55:0.00 56:0.00 57:0.00 58:0.00 59:1.00 60:0.00 61:0.00 62:1.00 63:0.00 64:0.00 65:0.00 66:1.00 67:0.00 68:0.00 69:1.00 70:0.00 71:0.00 72:0.00 73:0.00 74:0.00 75:0.00 76:1.00 77:0.00 78:0.00 79:0.00 80:1.00 81:0.00 82:0.00 83:0.00 84:1.00 
0.69 1:0.00 2:1.00 3:0.00 4:0.00 5:1.00 6:0.00 7:0.00 8:0.00 9:0.00 10:1.00 11:0.00 12:0.00 13:1.00 14:0.00 15:0.00 16:0.00 17:0.00 18:0.00 19:0.00 20:1.00 21:0.00 22:0.00 23:0.00 24:1.00 25:0.00 26:0.00 27:0.00 28:1.00 29:0.00 30:0.00 31:1.00 32:0.00 33:0.00 34:0.00 35:1.00 36:0.00 37:1.00 38:0.00 39:0.00 40:0.00 41:0.00 42:0.00 43:0.00 44:1.00 45:0.00 46:0.00 47:1.00 48:0.00 49:1.00 50:0.00 51:0.00 52:0.00 53:1.00 54:0.00 55:0.00 56:0.00 57:1.00 58:0.00 59:0.00 60:0.00 61:0.00 62:1.00 63:0.00 64:0.00 65:1.00 66:0.00 67:0.00 68:0.00 69:0.00 70:0.00 71:0.00 72:1.00 73:0.00 74:0.00 75:0.00 76:1.00 77:0.00 78:0.00 79:0.00 80:1.00 81:0.00 82:0.00 83:0.00 84:1.00 
0.355 1:0.00 2:1.00 3:0.00 4:0.00 5:1.00 6:0.00 7:0.00 8:0.00 9:0.00 10:1.00 11:0.00 12:0.00 13:0.00 14:1.00 15:0.00 16:0.00 17:1.00 18:0.00 19:0.00 20:0.00 21:0.00 22:1.00 23:0.00 24:0.00 25:0.00 26:0.00 27:0.00 28:1.00 29:0.00 30:0.00 31:0.00 32:1.00 33:0.00 34:0.00 35:1.00 36:0.00 37:0.00 38:1.00 39:0.00 40:0.00 41:0.00 42:1.00 43:0.00 44:0.00 45:0.00 46:0.00 47:1.00 48:0.00 49:0.00 50:1.00 51:0.00 52:0.00 53:0.00 54:0.00 55:1.00 56:0.00 57:0.00 58:0.00 59:1.00 60:0.00 61:0.00 62:1.00 63:0.00 64:0.00 65:0.00 66:1.00 67:0.00 68:0.00 69:0.00 70:0.00 71:1.00 72:0.00 73:1.00 74:0.00 75:0.00 76:0.00 77:0.00 78:0.00 79:0.00 80:1.00 81:0.00 82:0.00 83:1.00 84:0.00 
0.52 1:0.00 2:1.00 3:0.00 4:0.00 5:1.00 6:0.00 7:0.00 8:0.00 9:0.00 10:1.00 11:0.00 12:0.00 13:0.00 14:1.00 15:0.00 16:0.00 17:1.00 18:0.00 19:0.00 20:0.00 21:0.00 22:0.00 23:1.00 24:0.00 25:1.00 26:0.00 27:0.00 28:0.00 29:0.00 30:0.00 31:0.00 32:1.00 33:0.00 34:0.00 35:1.00 36:0.00 37:1.00 38:0.00 39:0.00 40:0.00 41:1.00 42:0.00 43:0.00 44:0.00 45:0.00 46:0.00 47:1.00 48:0.00 49:0.00 50:1.00 51:0.00 52:0.00 53:0.00 54:1.00 55:0.00 56:0.00 57:0.00 58:0.00 59:0.00 60:1.00 61:0.00 62:1.00 63:0.00 64:0.00 65:0.00 66:0.00 67:1.00 68:0.00 69:0.00 70:0.00 71:1.00 72:0.00 73:1.00 74:0.00 75:0.00 76:0.00 77:0.00 78:0.00 79:0.00 80:1.00 81:0.00 82:0.00 83:1.00 84:0.00 
0.319 1:0.00 2:1.00 3:0.00 4:0.00 5:1.00 6:0.00 7:0.00 8:0.00 9:0.00 10:1.00 11:0.00 12:0.00 13:0.00 14:1.00 15:0.00 16:0.00 17:0.00 18:1.00 19:0.00 20:0.00 21:0.00 22:1.00 23:0.00 24:0.00 25:0.00 26:0.00 27:0.00 28:1.00 29:0.00 30:0.00 31:1.00 32:0.00 33:0.00 34:0.00 35:1.00 36:0.00 37:0.00 38:1.00 39:0.00 40:0.00 41:0.00 42:1.00 43:0.00 44:0.00 45:0.00 46:1.00 47:0.00 48:0.00 49:0.00 50:0.00 51:0.00 52:1.00 53:0.00 54:1.00 55:0.00 56:0.00 57:0.00 58:1.00 59:0.00 60:0.00 61:1.00 62:0.00 63:0.00 64:0.00 65:0.00 66:1.00 67:0.00 68:0.00 69:0.00 70:0.00 71:0.00 72:1.00 73:1.00 74:0.00 75:0.00 76:0.00 77:0.00 78:1.00 79:0.00 80:0.00 81:1.00 82:0.00 83:0.00 84:0.00 
0.706 1:0.00 2:1.00 3:0.00 4:0.00 5:1.00 6:0.00 7:0.00 8:0.00 9:0.00 10:1.00 11:0.00 12:0.00 13:0.00 14:1.00 15:0.00 16:0.00 17:0.00 18:1.00 19:0.00 20:0.00 21:0.00 22:1.00 23:0.00 24:0.00 25:0.00 26:0.00 27:0.00 28:1.00 29:0.00 30:0.00 31:1.00 32:0.00 33:0.00 34:0.00 35:0.00 36:1.00 37:1.00 38:0.00 39:0.00 40:0.00 41:0.00 42:1.00 43:0.00 44:0.00 45:1.00 46:0.00 47:0.00 48:0.00 49:0.00 50:0.00 51:0.00 52:1.00 53:0.00 54:1.00 55:0.00 56:0.00 57:0.00 58:0.00 59:0.00 60:1.00 61:0.00 62:0.00 63:0.00 64:1.00 65:0.00 66:0.00 67:0.00 68:1.00 69:0.00 70:0.00 71:1.00 72:0.00 73:0.00 74:1.00 75:0.00 76:0.00 77:0.00 78:0.00 79:0.00 80:1.00 81:0.00 82:0.00 83:1.00 84:0.00 
0.607 1:0.00 2:1.00 3:0.00 4:0.00 5:1.00 6:0.00 7:0.00 8:0.00 9:0.00 10:1.00 11:0.00 12:0.00 13:0.00 14:1.00 15:0.00 16:0.00 17:0.00 18:0.00 19:0.00 20:1.00 21:1.00 22:0.00 23:0.00 24:0.00 25:1.00 26:0.00 27:0.00 28:0.00 29:0.00 30:0.00 31:0.00 32:1.00 33:1.00 34:0.00 35:0.00 36:0.00 37:0.00 38:0.00 39:0.00 40:1.00 41:0.00 42:0.00 43:0.00 44:1.00 45:0.00 46:0.00 47:0.00 48:1.00 49:0.00 50:0.00 51:1.00 52:0.00 53:1.00 54:0.00 55:0.00 56:0.00 57:0.00 58:0.00 59:1.00 60:0.00 61:0.00 62:1.00 63:0.00 64:0.00 65:0.00 66:0.00 67:0.00 68:1.00 69:0.00 70:1.00 71:0.00 72:0.00 73:0.00 74:0.00 75:1.00 76:0.00 77:0.00 78:1.00 79:0.00 80:0.00 81:1.00 82:0.00 83:0.00 84:0.00 
0.728 1:0.00 2:1.00 3:0.00 4:0.00 5:1.00 6:0.00 7:0.00 8:0.00 9:0.00 10:1.00 11:0.00 12:0.00 13:0.00 14:1.00 15:0.00 16:0.00 17:0.00 18:0.00 19:0.00 20:1.00 21:0.00 22:0.00 23:0.00 24:1.00 25:0.00 26:1.00 27:0.00 28:0.00 29:1.00 30:0.00 31:0.00 32:0.00 33:0.00 34:0.00 35:0.00 36:1.00 37:1.00 38:0.00 39:0.00 40:0.00 41:1.00 42:0.00 43:0.00 44:0.00 45:1.00 46:0.00 47:0.00 48:0.00 49:0.00 50:0.00 51:1.00 52:0.00 53:0.00 54:0.00 55:0.00 56:1.00 57:0.00 58:0.00 59:1.00 60:0.00 61:0.00 62:0.00 63:0.00 64:1.00 65:1.00 66:0.00 67:0.00 68:0.00 69:0.00 70:0.00 71:0.00 72:1.00 73:0.00 74:1.00 75:0.00 76:0.00 77:0.00 78:0.00 79:0.00 80:1.00 81:0.00 82:0.00 83:1.00 84:0.00 
0.412 1:0.00 2:1.00 3:0.00 4:0.00 5:1.00 6:0.00 7:0.00 8:0.00 9:0.00 10:1.00 11:0.00 12:0.00 13:0.00 14:1.00 15:0.00 16:0.00 17:0.00 18:0.00 19:0.00 20:1.00 21:0.00 22:0.00 23:0.00 24:1.00 25:0.00 26:0.00 27:1.00 28:0.00 29:0.00 30:1.00 31:0.00 32:0.00 33:0.00 34:0.00 35:1.00 36:0.00 37:0.00 38:1.00 39:0.00 40:0.00 41:0.00 42:0.00 43:1.00 44:0.00 45:0.00 46:1.00 47:0.00 48:0.00 49:0.00 50:0.00 51:1.00 52:0.00 53:0.00 54:1.00 55:0.00 56:0.00 57:0.00 58:0.00 59:1.00 60:0.00 61:0.00 62:1.00 63:0.00 64:0.00 65:0.00 66:0.00 67:1.00 68:0.00 69:0.00 70:0.00 71:1.00 72:0.00 73:0.00 74:1.00 75:0.00 76:0.00 77:0.00 78:0.00 79:1.00 80:0.00 81:0.00 82:1.00 83:0.00 84:0.00 
0.569 1:0.00 2:1.00 3:0.00 4:0.00 5:1.00 6:0.00 7:0.00 8:0.00 9:0.00 10:1.00 11:0.00 12:0.00 13:0.00 14:0.00 15:1.00 16:0.00 17:1.00 18:0.00 19:0.00 20:0.00 21:0.00 22:0.00 23:1.00 24:0.00 25:0.00 26:1.00 27:0.00 28:0.00 29:0.00 30:0.00 31:1.00 32:0.00 33:0.00 34:1.00 35:0.00 36:0.00 37:0.00 38:0.00 39:0.00 40:1.00 41:0.00 42:0.00 43:0.00 44:1.00 45:1.00 46:0.00 47:0.00 48:0.00 49:0.00 50:1.00 51:0.00 52:0.00 53:0.00 54:0.00 55:0.00 56:1.00 57:0.00 58:0.00 59:1.00 60:0.00 61:1.00 62:0.00 63:0.00 64:0.00 65:1.00 66:0.00 67:0.00 68:0.00 69:0.00 70:0.00 71:1.00 72:0.00 73:0.00 74:1.00 75:0.00 76:0.00 77:1.00 78:0.00 79:0.00 80:0.00 81:0.00 82:0.00 83:1.00 84:0.00 
0.405 1:0.00 2:1.00 3:0.00 4:0.00 5:1.00 6:0.00 7:0.00 8:0.00 9:0.00 10:1.00 11:0.00 12:0.00 13:0.00 14:0.00 15:1.00 16:0.00 17:0.00 18:1.00 19:0.00 20:0.00 21:0.00 22:1.00 23:0.00 24:0.00 25:0.00 26:0.00 27:0.00 28:1.00 29:0.00 30:0.00 31:1.00 32:0.00 33:1.00 34:0.00 35:0.00 36:0.00 37:0.00 38:0.00 39:1.00 40:0.00 41:0.00 42:0.00 43:0.00 44:1.00 45:0.00 46:1.00 47:0.00 48:0.00 49:0.00 50:1.00 51:0.00 52:0.00 53:0.00 54:0.00 55:0.00 56:1.00 57:0.00 58:1.00 59:0.00 60:0.00 61:1.00 62:0.00 63:0.00 64:0.00 65:0.00 66:1.00 67:0.00 68:0.00 69:0.00 70:1.00 71:0.00 72:0.00 73:1.00 74:0.00 75:0.00 76:0.00 77:0.00 78:0.00 79:0.00 80:1.00 81:0.00 82:1.00 83:0.00 84:0.00 
0.341 1:0.00 2:1.00 3:0.00 4:0.00 5:1.00 6:0.00 7:0.00 8:0.00 9:0.00 10:1.00 11:0.00 12:0.00 13:0.00 14:0.00 15:1.00 16:0.00 17:0.00 18:1.00 19:0.00 20:0.00 21:0.00 22:0.00 23:1.00 24:0.00 25:0.00 26:1.00 27:0.00 28:0.00 29:0.00 30:0.00 31:0.00 32:1.00 33:0.00 34:0.00 35:1.00 36:0.00 37:0.00 38:1.00 39:0.00 40:0.00 41:0.00 42:0.00 43:1.00 44:0.00 45:0.00 46:1.00 47:0.00 48:0.00 49:0.00 50:0.00 51:1.00 52:0.00 53:0.00 54:1.00 55:0.00 56:0.00 57:0.00 58:0.00 59:1.00 60:0.00 61:0.00 62:0.00 63:1.00 64:0.00 65:0.00 66:0.00 67:0.00 68:1.00 69:1.00 70:0.00 71:0.00 72:0.00 73:0.00 74:0.00 75:1.00 76:0.00 77:0.00 78:1.00 79:0.00 80:0.00 81:0.00 82:0.00 83:1.00 84:0.00 
0.547 1:0.00 2:1.00 3:0.00 4:0.00 5:1.00 6:0.00 7:0.00 8:0.00 9:0.00 10:1.00 11:0.00 12:0.00 13:0.00 14:0.00 15:1.00 16:0.00 17:0.00 18:0.00 19:1.00 20:0.00 21:1.00 22:0.00 23:0.00 24:0.00 25:0.00 26:0.00 27:1.00 28:0.00 29:0.00 30:0.00 31:0.00 32:1.00 33:0.00 34:1.00 35:0.00 36:0.00 37:0.00 38:1.00 39:0.00 40:0.00 41:0.00 42:1.00 43:0.00 44:0.00 45:0.00 46:0.00 47:0.00 48:1.00 49:0.00 50:0.00 51:0.00 52:1.00 53:0.00 54:0.00 55:0.00 56:1.00 57:0.00 58:1.00 59:0.00 60:0.00 61:0.00 62:0.00 63:0.00 64:1.00 65:0.00 66:0.00 67:0.00 68:1.00 69:0.00 70:0.00 71:0.00 72:1.00 73:0.00 74:1.00 75:0.00 76:0.00 77:0.00 78:1.00 79:0.00 80:0.00 81:0.00 82:0.00 83:0.00 84:1.00 
0.641 1:0.00 2:1.00 3:0.00 4:0.00 5:1.00 6:0.00 7:0.00 8:0.00 9:0.00 10:1.00 11:0.00 12:0.00 13:0.00 14:0.00 15:1.00 16:0.00 17:0.00 18:0.00 19:1.00 20:0.00 21:0.00 22:0.00 23:1.00 24:0.00 25:0.00 26:0.00 27:0.00 28:1.00 29:0.00 30:0.00 31:1.00 32:0.00 33:0.00 34:0.00 35:0.00 36:1.00 37:0.00 38:0.00 39:1.00 40:0.00 41:0.00 42:1.00 43:0.00 44:0.00 45:1.00 46:0.00 47:0.00 48:0.00 49:0.00 50:0.00 51:0.00 52:1.00 53:1.00 54:0.00 55:0.00 56:0.00 57:0.00 58:1.00 59:0.00 60:0.00 61:0.00 62:1.00 63:0.00 64:0.00 65:0.00 66:1.00 67:0.00 68:0.00 69:0.00 70:0.00 71:0.00 72:1.00 73:0.00 74:0.00 75:1.00 76:0.00 77:0.00 78:0.00 79:0.00 80:1.00 81:0.00 82:0.00 83:0.00 84:1.00 
0.63 1:0.00 2:1.00 3:0.00 4:0.00 5:1.00 6:0.00 7:0.00 8:0.00 9:0.00 10:1.00 11:0.00 12:0.00 13:0.00 14:0.00 15:1.00 16:0.00 17:0.00 18:0.00 19:0.00 20:1.00 21:0.00 22:0.00 23:0.00 24:1.00 25:0.00 26:0.00 27:1.00 28:0.00 29:1.00 30:0.00 31:0.00 32:0.00 33:1.00 34:0.00 35:0.00 36:0.00 37:0.00 38:0.00 39:1.00 40:0.00 41:0.00 42:0.00 43:0.00 44:1.00 45:0.00 46:1.00 47:0.00 48:0.00 49:0.00 50:1.00 51:0.00 52:0.00 53:0.00 54:0.00 55:0.00 56:1.00 57:0.00 58:0.00 59:0.00 60:1.00 61:0.00 62:1.00 63:0.00 64:0.00 65:1.00 66:0.00 67:0.00 68:0.00 69:0.00 70:0.00 71:1.00 72:0.00 73:0.00 74:0.00 75:1.00 76:0.00 77:1.00 78:0.00 79:0.00 80:0.00 81:0.00 82:0.00 83:0.00 84:1.00 
0.438 1:0.00 2:1.00 3:0.00 4:0.00 5:1.00 6:0.00 7:0.00 8:0.00 9:0.00 10:1.00 11:0.00 12:0.00 13:0.00 14:0.00 15:0.00 16:1.00 17:1.00 18:0.00 19:0.00 20:0.00 21:1.00 22:0.00 23:0.00 24:0.00 25:0.00 26:0.00 27:0.00 28:1.00 29:0.00 30:0.00 31:0.00 32:1.00 33:1.00 34:0.00 35:0.00 36:0.00 37:0.00 38:1.00 39:0.00 40:0.00 41:0.00 42:0.00 43:0.00 44:1.00 45:0.00 46:0.00 47:1.00 48:0.00 49:0.00 50:0.00 51:1.00 52:0.00 53:0.00 54:1.00 55:0.00 56:0.00 57:1.00 58:0.00 59:0.00 60:0.00 61:0.00 62:0.00 63:1.00 64:0.00 65:1.00 66:0.00 67:0.00 68:0.00 69:0.00 70:1.00 71:0.00 72:0.00 73:1.00 74:0.00 75:0.00 76:0.00 77:0.00 78:0.00 79:1.00 80:0.00 81:1.00 82:0.00 83:0.00 84:0.00 
0.539 1:0.00 2:1.00 3:0.00 4:0.00 5:1.00 6:0.00 7:0.00 8:0.00 9:0.00 10:1.00 11:0.00 12:0.00 13:0.00 14:0.00 15:0.00 16:1.00 17:0.00 18:1.00 19:0.00 20:0.00 21:0.00 22:1.00 23:0.00 24:0.00 25:1.00 26:0.00 27:0.00 28:0.00 29:0.00 30:1.00 31:0.00 32:0.00 33:1.00 34:0.00 35:0.00 36:0.00 37:0.00 38:1.00 39:0.00 40:0.00 41:0.00 42:1.00 43:0.00 44:0.00 45:0.00 46:0.00 47:0.00 48:1.00 49:0.00 50:0.00 51:1.00 52:0.00 53:0.00 54:0.00 55:1.00 56:0.00 57:0.00 58:0.00 59:1.00 60:0.00 61:0.00 62:1.00 63:0.00 64:0.00 65:0.00 66:0.00 67:0.00 68:1.00 69:0.00 70:0.00 71:0.00 72:1.00 73:0.00 74:1.00 75:0.00 76:0.00 77:0.00 78:0.00 79:0.00 80:1.00 81:0.00 82:0.00 83:1.00 84:0.00 
0.39 1:0.00 2:1.00 3:0.00 4:0.00 5:1.00 6:0.00 7:0.00 8:0.00 9:0.00 10:1.00 11:0.00 12:0.00 13:0.00 14:0.00 15:0.00 16:1.00 17:0.00 18:1.00 19:0.00 20:0.00 21:0.00 22:1.00 23:0.00 24:0.00 25:0.00 26:1.00 27:0.00 28:0.00 29:1.00 30:0.00 31:0.00 32:0.00 33:0.00 34:1.00 35:0.00 36:0.00 37:1.00 38:0.00 39:0.00 40:0.00 41:0.00 42:0.00 43:1.00 44:0.00 45:1.00 46:0.00 47:0.00 48:0.00 49:1.00 50:0.00 51:0.00 52:0.00 53:0.00 54:0.00 55:1.00 56:0.00 57:0.00 58:0.00 59:0.00 60:1.00 61:1.00 62:0.00 63:0.00 64:0.00 65:1.00 66:0.00 67:0.00 68:0.00 69:1.00 70:0.00 71:0.00 72:0.00 73:0.00 74:0.00 75:1.00 76:0.00 77:0.00 78:0.00 79:1.00 80:0.00 81:0.00 82:1.00 83:0.00 84:0.00 
0.377 1:0.00 2:1.00 3:0.00 4:0.00 5:1.00 6:0.00 7:0.00 8:0.00 9:0.00 10:1.00 11:0.00 12:0.00 13:0.00 14:0.00 15:0.00 16:1.00 17:0.00 18:1.00 19:0.00 20:0.00 21:0.00 22:1.00 23:0.00 24:0.00 25:0.00 26:1.00 27:0.00 28:0.00 29:1.00 30:0.00 31:0.00 32:0.00 33:0.00 34:0.00 35:1.00 36:0.00 37:0.00 38:0.00 39:0.00 40:1.00 41:0.00 42:0.00 43:0.00 44:1.00 45:0.00 46:1.00 47:0.00 48:0.00 49:1.00 50:0.00 51:0.00 52:0.00 53:0.00 54:0.00 55:0.00 56:1.00 57:0.00 58:0.00 59:1.00 60:0.00 61:1.00 62:0.00 63:0.00 64:0.00 65:0.00 66:0.00 67:1.00 68:0.00 69:0.00 70:0.00 71:1.00 72:0.00 73:0.00 74:0.00 75:0.00 76:1.00 77:0.00 78:0.00 79:0.00 80:1.00 81:0.00 82:1.00 83:0.00 84:0.00 
0.411 1:0.00 2:1.00 3:0.00 4:0.00 5:1.00 6:0.00 7:0.00 8:0.00 9:0.00 10:1.00 11:0.00 12:0.00 13:0.00 14:0.00 15:0.00 16:1.00 17:0.00 18:1.00 19:0.00 20:0.00 21:0.00 22:1.00 23:0.00 24:0.00 25:0.00 26:0.00 27:1.00 28:0.00 29:1.00 30:0.00 31:0.00 32:0.00 33:0.00 34:1.00 35:0.00 36:0.00 37:0.00 38:1.00 39:0.00 40:0.00 41:0.00 42:1.00 43:0.00 44:0.00 45:0.00 46:1.00 47:0.00 48:0.00 49:0.00 50:0.00 51:0.00 52:1.00 53:0.00 54:0.00 55:1.00 56:0.00 57:1.00 58:0.00 59:0.00 60:0.00 61:0.00 62:1.00 63:0.00 64:0.00 65:1.00 66:0.00 67:0.00 68:0.00 69:0.00 70:0.00 71:1.00 72:0.00 73:0.00 74:0.00 75:1.00 76:0.00 77:0.00 78:1.00 79:0.00 80:0.00 81:1.00 82:0.00 83:0.00 84:0.00 
0.417 1:0.00 2:1.00 3:0.00 4:0.00 5:1.00 6:0.00 7:0.00 8:0.00 9:0.00 10:1.00 11:0.00 12:0.00 13:0.00 14:0.00 15:0.00 16:1.00 17:0.00 18:1.00 19:0.00 20:0.00 21:0.00 22:0.00 23:0.00 24:1.00 25:0.00 26:0.00 27:1.00 28:0.00 29:0.00 30:0.00 31:0.00 32:1.00 33:1.00 34:0.00 35:0.00 36:0.00 37:0.00 38:1.00 39:0.00 40:0.00 41:0.00 42:1.00 43:0.00 44:0.00 45:0.00 46:0.00 47:0.00 48:1.00 49:0.00 50:1.00 51:0.00 52:0.00 53:1.00 54:0.00 55:0.00 56:0.00 57:0.00 58:0.00 59:1.00 60:0.00 61:0.00 62:1.00 63:0.00 64:0.00 65:0.00 66:1.00 67:0.00 68:0.00 69:1.00 70:0.00 71:0.00 72:0.00 73:0.00 74:0.00 75:1.00 76:0.00 77:0.00 78:0.00 79:1.00 80:0.00 81:0.00 82:1.00 83:0.00 84:0.00 
0.465 1:0.00 2:1.00 3:0.00 4:0.00 5:1.00 6:0.00 7:0.00 8:0.00 9:0.00 10:1.00 11:0.00 12:0.00 13:0.00 14:0.00 15:0.00 16:1.00 17:0.00 18:0.00 19:1.00 20:0.00 21:1.00 22:0.00 23:0.00 24:0.00 25:1.00 26:0.00 27:0.00 28:0.00 29:0.00 30:0.00 31:1.00 32:0.00 33:0.00 34:0.00 35:0.00 36:1.00 37:0.00 38:0.00 39:1.00 40:0.00 41:0.00 42:1.00 43:0.00 44:0.00 45:0.00 46:0.00 47:1.00 48:0.00 49:0.00 50:0.00 51:1.00 52:0.00 53:0.00 54:0.00 55:0.00 56:1.00 57:0.00 58:1.00 59:0.00 60:0.00 61:1.00 62:0.00 63:0.00 64:0.00 65:0.00 66:1.00 67:0.00 68:0.00 69:0.00 70:0.00 71:0.00 72:1.00 73:0.00 74:0.00 75:0.00 76:1.00 77:0.00 78:1.00 79:0.00 80:0.00 81:0.00 82:0.00 83:0.00 84:1.00 
0.494 1:0.00 2:1.00 3:0.00 4:0.00 5:1.00 6:0.00 7:0.00 8:0.00 9:0.00 10:1.00 11:0.00 12:0.00 13:0.00 14:0.00 15:0.00 16:1.00 17:0.00 18:0.00 19:1.00 20:0.00 21:1.00 22:0.00 23:0.00 24:0.00 25:0.00 26:0.00 27:1.00 28:0.00 29:0.00 30:0.00 31:1.00 32:0.00 33:0.00 34:0.00 35:0.00 36:1.00 37:1.00 38:0.00 39:0.00 40:0.00 41:0.00 42:0.00 43:0.00 44:1.00 45:0.00 46:0.00 47:0.00 48:1.00 49:0.00 50:0.00 51:0.00 52:1.00 53:0.00 54:0.00 55:1.00 56:0.00 57:1.00 58:0.00 59:0.00 60:0.00 61:1.00 62:0.00 63:0.00 64:0.00 65:0.00 66:0.00 67:1.00 68:0.00 69:0.00 70:0.00 71:0.00 72:1.00 73:0.00 74:0.00 75:1.00 76:0.00 77:0.00 78:0.00 79:0.00 80:1.00 81:0.00 82:1.00 83:0.00 84:0.00 
0.598 1:0.00 2:1.00 3:0.00 4:0.00 5:1.00 6:0.00 7:0.00 8:0.00 9:0.00 10:1.00 11:0.00 12:0.00 13:0.00 14:0.00 15:0.00 16:1.00 17:0.00 18:0.00 19:1.00 20:0.00 21:0.00 22:1.00 23:0.00 24:0.00 25:1.00 26:0.00 27:0.00 28:0.00 29:1.00 30:0.00 31:0.00 32:0.00 33:0.00 34:0.00 35:0.00 36:1.00 37:0.00 38:0.00 39:0.00 40:1.00 41:1.00 42:0.00 43:0.00 44:0.00 45:0.00 46:0.00 47:1.00 48:0.00 49:0.00 50:0.00 51:1.00 52:0.00 53:1.00 54:0.00 55:0.00 56:0.00 57:0.00 58:0.00 59:1.00 60:0.00 61:0.00 62:0.00 63:1.00 64:0.00 65:1.00 66:0.00 67:0.00 68:0.00 69:0.00 70:0.00 71:1.00 72:0.00 73:0.00 74:0.00 75:1.00 76:0.00 77:1.00 78:0.00 79:0.00 80:0.00 81:0.00 82:0.00 83:0.00 84:1.00 
0.534 1:0.00 2:1.00 3:0.00 4:0.00 5:1.00 6:0.00 7:0.00 8:0.00 9:0.00 10:1.00 11:0.00 12:0.00 13:0.00 14:0.00 15:0.00 16:1.00 17:0.00 18:0.00 19:1.00 20:0.00 21:0.00 22:0.00 23:0.00 24:1.00 25:0.00 26:1.00 27:0.00 28:0.00 29:0.00 30:0.00 31:0.00 32:1.00 33:0.00 34:0.00 35:1.00 36:0.00 37:0.00 38:0.00 39:1.00 40:0.00 41:0.00 42:1.00 43:0.00 44:0.00 45:0.00 46:0.00 47:0.00 48:1.00 49:1.00 50:0.00 51:0.00 52:0.00 53:0.00 54:0.00 55:0.00 56:1.00 57:0.00 58:1.00 59:0.00 60:0.00 61:0.00 62:1.00 63:0.00 64:0.00 65:0.00 66:0.00 67:0.00 68:1.00 69:0.00 70:0.00 71:1.00 72:0.00 73:0.00 74:0.00 75:0.00 76:1.00 77:0.00 78:1.00 79:0.00 80:0.00 81:0.00 82:0.00 83:1.00 84:0.00 
0.606 1:0.00 2:1.00 3:0.00 4:0.00 5:1.00 6:0.00 7:0.00 8:0.00 9:0.00 10:1.00 11:0.00 12:0.00 13:0.00 14:0.00 15:0.00 16:1.00 17:0.00 18:0.00 19:1.00 20:0.00 21:0.00 22:0.00 23:0.00 24:1.00 25:0.00 26:0.00 27:1.00 28:0.00 29:0.00 30:0.00 31:0.00 32:1.00 33:1.00 34:0.00 35:0.00 36:0.00 37:1.00 38:0.00 39:0.00 40:0.00 41:0.00 42:0.00 43:0.00 44:1.00 45:0.00 46:0.00 47:0.00 48:1.00 49:0.00 50:0.00 51:1.00 52:0.00 53:1.00 54:0.00 55:0.00 56:0.00 57:1.00 58:0.00 59:0.00 60:0.00 61:0.00 62:0.00 63:0.00 64:1.00 65:0.00 66:0.00 67:0.00 68:1.00 69:0.00 70:0.00 71:0.00 72:1.00 73:0.00 74:0.00 75:0.00 76:1.00 77:0.00 78:0.00 79:1.00 80:0.00 81:1.00 82:0.00 83:0.00 84:0.00 
0.392 1:0.00 2:1.00 3:0.00 4:0.00 5:1.00 6:0.00 7:0.00 8:0.00 9:0.00 10:1.00 11:0.00 12:0.00 13:0.00 14:0.00 15:0.00 16:1.00 17:0.00 18:0.00 19:0.00 20:1.00 21:0.00 22:1.00 23:0.00 24:0.00 25:1.00 26:0.00 27:0.00 28:0.00 29:1.00 30:0.00 31:0.00 32:0.00 33:1.00 34:0.00 35:0.00 36:0.00 37:0.00 38:0.00 39:0.00 40:1.00 41:0.00 42:1.00 43:0.00 44:0.00 45:0.00 46:0.00 47:1.00 48:0.00 49:1.00 50:0.00 51:0.00 52:0.00 53:0.00 54:1.00 55:0.00 56:0.00 57:0.00 58:1.00 59:0.00 60:0.00 61:1.00 62:0.00 63:0.00 64:0.00 65:0.00 66:0.00 67:0.00 68:1.00 69:0.00 70:0.00 71:0.00 72:1.00 73:1.00 74:0.00 75:0.00 76:0.00 77:0.00 78:0.00 79:1.00 80:0.00 81:0.00 82:1.00 83:0.00 84:0.00 
0.7 1:0.00 2:1.00 3:0.00 4:0.00 5:1.00 6:0.00 7:0.00 8:0.00 9:0.00 10:1.00 11:0.00 12:0.00 13:0.00 14:0.00 15:0.00 16:1.00 17:0.00 18:0.00 19:0.00 20:1.00 21:0.00 22:1.00 23:0.00 24:0.00 25:0.00 26:0.00 27:0.00 28:1.00 29:0.00 30:1.00 31:0.00 32:0.00 33:0.00 34:1.00 35:0.00 36:0.00 37:0.00 38:0.00 39:1.00 40:0.00 41:0.00 42:0.00 43:1.00 44:0.00 45:0.00 46:1.00 47:0.00 48:0.00 49:0.00 50:0.00 51:0.00 52:1.00 53:0.00 54:0.00 55:0.00 56:1.00 57:0.00 58:1.00 59:0.00 60:0.00 61:0.00 62:1.00 63:0.00 64:0.00 65:0.00 66:0.00 67:0.00 68:1.00 69:0.00 70:0.00 71:1.00 72:0.00 73:0.00 74:0.00 75:1.00 76:0.00 77:0.00 78:0.00 79:1.00 80:0.00 81:1.00 82:0.00 83:0.00 84:0.00 
0.572 1:0.00 2:1.00 3:0.00 4:0.00 5:1.00 6:0.00 7:0.00 8:0.00 9:0.00 10:1.00 11:0.00 12:0.00 13:0.00 14:0.00 15:0.00 16:1.00 17:0.00 18:0.00 19:0.00 20:1.00 21:0.00 22:0.00 23:1.00 24:0.00 25:0.00 26:0.00 27:0.00 28:1.00 29:0.00 30:0.00 31:0.00 32:1.00 33:0.00 34:0.00 35:1.00 36:0.00 37:0.00 38:1.00 39:0.00 40:0.00 41:0.00 42:0.00 43:0.00 44:1.00 45:0.00 46:0.00 47:1.00 48:0.00 49:0.00 50:0.00 51:1.00 52:0.00 53:0.00 54:1.00 55:0.00 56:0.00 57:0.00 58:0.00 59:0.00 60:1.00 61:0.00 62:0.00 63:1.00 64:0.00 65:0.00 66:0.00 67:1.00 68:0.00 69:0.00 70:1.00 71:0.00 72:0.00 73:0.00 74:1.00 75:0.00 76:0.00 77:0.00 78:1.00 79:0.00 80:0.00 81:1.00 82:0.00 83:0.00 84:0.00 
0.451 1:0.00 2:1.00 3:0.00 4:0.00 5:1.00 6:0.00 7:0.00 8:0.00 9:0.00 10:1.00 11:0.00 12:0.00 13:0.00 14:0.00 15:0.00 16:1.00 17:0.00 18:0.00 19:0.00 20:1.00 21:0.00 22:0.00 23:0.00 24:1.00 25:0.00 26:0.00 27:0.00 28:1.00 29:0.00 30:1.00 31:0.00 32:0.00 33:0.00 34:1.00 35:0.00 36:0.00 37:0.00 38:0.00 39:0.00 40:1.00 41:0.00 42:0.00 43:0.00 44:1.00 45:0.00 46:1.00 47:0.00 48:0.00 49:1.00 50:0.00 51:0.00 52:0.00 53:0.00 54:0.00 55:1.00 56:0.00 57:0.00 58:0.00 59:1.00 60:0.00 61:1.00 62:0.00 63:0.00 64:0.00 65:0.00 66:0.00 67:0.00 68:1.00 69:0.00 70:0.00 71:1.00 72:0.00 73:0.00 74:0.00 75:0.00 76:1.00 77:0.00 78:1.00 79:0.00 80:0.00 81:0.00 82:1.00 83:0.00 84:0.00 
0.506 1:0.00 2:1.00 3:0.00 4:0.00 5:1.00 6:0.00 7:0.00 8:0.00 9:0.00 10:0.00 11:1.00 12:0.00 13:1.00 14:0.00 15:0.00 16:0.00 17:1.00 18:0.00 19:0.00 20:0.00 21:1.00 22:0.00 23:0.00 24:0.00 25:0.00 26:1.00 27:0.00 28:0.00 29:0.00 30:0.00 31:1.00 32:0.00 33:0.00 34:1.00 35:0.00 36:0.00 37:0.00 38:0.00 39:0.00 40:1.00 41:0.00 42:0.00 43:1.00 44:0.00 45:0.00 46:0.00 47:0.00 48:1.00 49:0.00 50:1.00 51:0.00 52:0.00 53:0.00 54:0.00 55:1.00 56:0.00 57:1.00 58:0.00 59:0.00 60:0.00 61:0.00 62:0.00 63:1.00 64:0.00 65:0.00 66:1.00 67:0.00 68:0.00 69:0.00 70:1.00 71:0.00 72:0.00 73:0.00 74:0.00 75:1.00 76:0.00 77:0.00 78:0.00 79:1.00 80:0.00 81:0.00 82:0.00 83:1.00 84:0.00
[truncated: 1,228,566 more chars]
