# Supplementary material for: Improving model predictions for RNA interference activities that use support vector machine regression by combining and filtering features
Source: BMC Bioinformatics. 2007 Jun 6;8:182. doi: 10.1186/1471-2105-8-182 (PMC1906837; doi:10.1186/1471-2105-8-182)
Supplement: Additional file 7 — seq2svm_0.3. An GNU platform deployable GPL code base for performing SVM modeling on small RNA sequences, with examples. Deploy by unzipping, untarring, and building with configure and make. See the included readme files. Updated versions will be available at . [file 1471-2105-8-182-S7.gz › seq2svm/src/libsvm-2.71/svm_test.txt]

0.596 1:1.00 2:0.00 3:0.00 4:0.00 5:1.00 6:0.00 7:0.00 8:0.00 9:1.00 10:0.00 11:0.00 12:0.00 13:1.00 14:0.00 15:0.00 16:0.00 17:0.00 18:1.00 19:0.00 20:0.00 21:1.00 22:0.00 23:0.00 24:0.00 25:0.00 26:1.00 27:0.00 28:0.00 29:1.00 30:0.00 31:0.00 32:0.00 33:0.00 34:1.00 35:0.00 36:0.00 37:0.00 38:1.00 39:0.00 40:0.00 41:1.00 42:0.00 43:0.00 44:0.00 45:0.00 46:1.00 47:0.00 48:0.00 49:0.00 50:1.00 51:0.00 52:0.00 53:0.00 54:0.00 55:0.00 56:1.00 57:0.00 58:0.00 59:0.00 60:1.00 61:0.00 62:1.00 63:0.00 64:0.00 65:1.00 66:0.00 67:0.00 68:0.00 69:0.00 70:0.00 71:0.00 72:1.00 73:1.00 74:0.00 75:0.00 76:0.00 77:0.00 78:0.00 79:0.00 80:1.00 81:1.00 82:0.00 83:0.00 84:0.00 
0.703 1:1.00 2:0.00 3:0.00 4:0.00 5:1.00 6:0.00 7:0.00 8:0.00 9:1.00 10:0.00 11:0.00 12:0.00 13:1.00 14:0.00 15:0.00 16:0.00 17:0.00 18:1.00 19:0.00 20:0.00 21:1.00 22:0.00 23:0.00 24:0.00 25:0.00 26:1.00 27:0.00 28:0.00 29:0.00 30:1.00 31:0.00 32:0.00 33:0.00 34:0.00 35:0.00 36:1.00 37:0.00 38:0.00 39:0.00 40:1.00 41:0.00 42:0.00 43:0.00 44:1.00 45:0.00 46:1.00 47:0.00 48:0.00 49:0.00 50:0.00 51:0.00 52:1.00 53:0.00 54:1.00 55:0.00 56:0.00 57:1.00 58:0.00 59:0.00 60:0.00 61:0.00 62:0.00 63:0.00 64:1.00 65:1.00 66:0.00 67:0.00 68:0.00 69:1.00 70:0.00 71:0.00 72:0.00 73:0.00 74:0.00 75:1.00 76:0.00 77:0.00 78:0.00 79:1.00 80:0.00 81:0.00 82:0.00 83:0.00 84:1.00 
0.698 1:1.00 2:0.00 3:0.00 4:0.00 5:1.00 6:0.00 7:0.00 8:0.00 9:1.00 10:0.00 11:0.00 12:0.00 13:1.00 14:0.00 15:0.00 16:0.00 17:0.00 18:1.00 19:0.00 20:0.00 21:0.00 22:1.00 23:0.00 24:0.00 25:0.00 26:1.00 27:0.00 28:0.00 29:1.00 30:0.00 31:0.00 32:0.00 33:0.00 34:1.00 35:0.00 36:0.00 37:0.00 38:1.00 39:0.00 40:0.00 41:0.00 42:1.00 43:0.00 44:0.00 45:0.00 46:0.00 47:0.00 48:1.00 49:1.00 50:0.00 51:0.00 52:0.00 53:0.00 54:1.00 55:0.00 56:0.00 57:1.00 58:0.00 59:0.00 60:0.00 61:1.00 62:0.00 63:0.00 64:0.00 65:1.00 66:0.00 67:0.00 68:0.00 69:0.00 70:0.00 71:1.00 72:0.00 73:0.00 74:0.00 75:0.00 76:1.00 77:1.00 78:0.00 79:0.00 80:0.00 81:0.00 82:0.00 83:1.00 84:0.00 
0.822 1:1.00 2:0.00 3:0.00 4:0.00 5:1.00 6:0.00 7:0.00 8:0.00 9:1.00 10:0.00 11:0.00 12:0.00 13:1.00 14:0.00 15:0.00 16:0.00 17:0.00 18:1.00 19:0.00 20:0.00 21:0.00 22:1.00 23:0.00 24:0.00 25:0.00 26:0.00 27:0.00 28:1.00 29:1.00 30:0.00 31:0.00 32:0.00 33:1.00 34:0.00 35:0.00 36:0.00 37:0.00 38:1.00 39:0.00 40:0.00 41:1.00 42:0.00 43:0.00 44:0.00 45:0.00 46:0.00 47:1.00 48:0.00 49:0.00 50:0.00 51:0.00 52:1.00 53:0.00 54:0.00 55:0.00 56:1.00 57:0.00 58:0.00 59:1.00 60:0.00 61:0.00 62:0.00 63:1.00 64:0.00 65:0.00 66:0.00 67:0.00 68:1.00 69:0.00 70:0.00 71:1.00 72:0.00 73:0.00 74:0.00 75:1.00 76:0.00 77:0.00 78:0.00 79:0.00 80:1.00 81:0.00 82:0.00 83:0.00 84:1.00 
0.832 1:1.00 2:0.00 3:0.00 4:0.00 5:1.00 6:0.00 7:0.00 8:0.00 9:1.00 10:0.00 11:0.00 12:0.00 13:1.00 14:0.00 15:0.00 16:0.00 17:0.00 18:1.00 19:0.00 20:0.00 21:0.00 22:0.00 23:0.00 24:1.00 25:0.00 26:0.00 27:0.00 28:1.00 29:0.00 30:1.00 31:0.00 32:0.00 33:1.00 34:0.00 35:0.00 36:0.00 37:0.00 38:1.00 39:0.00 40:0.00 41:0.00 42:0.00 43:0.00 44:1.00 45:1.00 46:0.00 47:0.00 48:0.00 49:0.00 50:1.00 51:0.00 52:0.00 53:1.00 54:0.00 55:0.00 56:0.00 57:1.00 58:0.00 59:0.00 60:0.00 61:1.00 62:0.00 63:0.00 64:0.00 65:0.00 66:0.00 67:0.00 68:1.00 69:0.00 70:0.00 71:0.00 72:1.00 73:0.00 74:1.00 75:0.00 76:0.00 77:1.00 78:0.00 79:0.00 80:0.00 81:0.00 82:0.00 83:0.00 84:1.00 
0.776 1:1.00 2:0.00 3:0.00 4:0.00 5:1.00 6:0.00 7:0.00 8:0.00 9:1.00 10:0.00 11:0.00 12:0.00 13:1.00 14:0.00 15:0.00 16:0.00 17:0.00 18:1.00 19:0.00 20:0.00 21:0.00 22:0.00 23:0.00 24:1.00 25:0.00 26:0.00 27:0.00 28:1.00 29:0.00 30:1.00 31:0.00 32:0.00 33:0.00 34:1.00 35:0.00 36:0.00 37:0.00 38:0.00 39:1.00 40:0.00 41:0.00 42:1.00 43:0.00 44:0.00 45:0.00 46:1.00 47:0.00 48:0.00 49:0.00 50:0.00 51:1.00 52:0.00 53:0.00 54:1.00 55:0.00 56:0.00 57:0.00 58:0.00 59:0.00 60:1.00 61:0.00 62:0.00 63:1.00 64:0.00 65:0.00 66:0.00 67:0.00 68:1.00 69:0.00 70:0.00 71:0.00 72:1.00 73:0.00 74:1.00 75:0.00 76:0.00 77:0.00 78:1.00 79:0.00 80:0.00 81:1.00 82:0.00 83:0.00 84:0.00 
0.837 1:1.00 2:0.00 3:0.00 4:0.00 5:1.00 6:0.00 7:0.00 8:0.00 9:1.00 10:0.00 11:0.00 12:0.00 13:1.00 14:0.00 15:0.00 16:0.00 17:0.00 18:0.00 19:1.00 20:0.00 21:1.00 22:0.00 23:0.00 24:0.00 25:1.00 26:0.00 27:0.00 28:0.00 29:0.00 30:1.00 31:0.00 32:0.00 33:0.00 34:0.00 35:0.00 36:1.00 37:0.00 38:0.00 39:0.00 40:1.00 41:0.00 42:0.00 43:0.00 44:1.00 45:1.00 46:0.00 47:0.00 48:0.00 49:0.00 50:0.00 51:1.00 52:0.00 53:1.00 54:0.00 55:0.00 56:0.00 57:1.00 58:0.00 59:0.00 60:0.00 61:1.00 62:0.00 63:0.00 64:0.00 65:0.00 66:0.00 67:0.00 68:1.00 69:0.00 70:0.00 71:0.00 72:1.00 73:0.00 74:0.00 75:1.00 76:0.00 77:0.00 78:0.00 79:0.00 80:1.00 81:0.00 82:0.00 83:0.00 84:1.00 
0.75 1:1.00 2:0.00 3:0.00 4:0.00 5:1.00 6:0.00 7:0.00 8:0.00 9:1.00 10:0.00 11:0.00 12:0.00 13:1.00 14:0.00 15:0.00 16:0.00 17:0.00 18:0.00 19:1.00 20:0.00 21:1.00 22:0.00 23:0.00 24:0.00 25:1.00 26:0.00 27:0.00 28:0.00 29:0.00 30:0.00 31:0.00 32:1.00 33:1.00 34:0.00 35:0.00 36:0.00 37:0.00 38:1.00 39:0.00 40:0.00 41:1.00 42:0.00 43:0.00 44:0.00 45:0.00 46:1.00 47:0.00 48:0.00 49:0.00 50:1.00 51:0.00 52:0.00 53:0.00 54:0.00 55:1.00 56:0.00 57:0.00 58:1.00 59:0.00 60:0.00 61:0.00 62:1.00 63:0.00 64:0.00 65:0.00 66:0.00 67:0.00 68:1.00 69:0.00 70:0.00 71:0.00 72:1.00 73:0.00 74:0.00 75:1.00 76:0.00 77:1.00 78:0.00 79:0.00 80:0.00 81:0.00 82:0.00 83:0.00 84:1.00 
0.721 1:1.00 2:0.00 3:0.00 4:0.00 5:1.00 6:0.00 7:0.00 8:0.00 9:1.00 10:0.00 11:0.00 12:0.00 13:1.00 14:0.00 15:0.00 16:0.00 17:0.00 18:0.00 19:1.00 20:0.00 21:1.00 22:0.00 23:0.00 24:0.00 25:1.00 26:0.00 27:0.00 28:0.00 29:0.00 30:0.00 31:0.00 32:1.00 33:0.00 34:0.00 35:0.00 36:1.00 37:1.00 38:0.00 39:0.00 40:0.00 41:0.00 42:0.00 43:0.00 44:1.00 45:0.00 46:1.00 47:0.00 48:0.00 49:0.00 50:1.00 51:0.00 52:0.00 53:0.00 54:0.00 55:1.00 56:0.00 57:0.00 58:0.00 59:1.00 60:0.00 61:0.00 62:0.00 63:0.00 64:1.00 65:0.00 66:0.00 67:1.00 68:0.00 69:0.00 70:0.00 71:1.00 72:0.00 73:0.00 74:0.00 75:0.00 76:1.00 77:0.00 78:1.00 79:0.00 80:0.00 81:0.00 82:0.00 83:1.00 84:0.00 
0.459 1:1.00 2:0.00 3:0.00 4:0.00 5:1.00 6:0.00 7:0.00 8:0.00 9:1.00 10:0.00 11:0.00 12:0.00 13:1.00 14:0.00 15:0.00 16:0.00 17:0.00 18:0.00 19:1.00 20:0.00 21:0.00 22:1.00 23:0.00 24:0.00 25:1.00 26:0.00 27:0.00 28:0.00 29:0.00 30:0.00 31:0.00 32:1.00 33:0.00 34:1.00 35:0.00 36:0.00 37:0.00 38:1.00 39:0.00 40:0.00 41:0.00 42:0.00 43:1.00 44:0.00 45:0.00 46:0.00 47:0.00 48:1.00 49:1.00 50:0.00 51:0.00 52:0.00 53:0.00 54:0.00 55:1.00 56:0.00 57:0.00 58:0.00 59:0.00 60:1.00 61:0.00 62:0.00 63:0.00 64:1.00 65:0.00 66:0.00 67:0.00 68:1.00 69:1.00 70:0.00 71:0.00 72:0.00 73:1.00 74:0.00 75:0.00 76:0.00 77:1.00 78:0.00 79:0.00 80:0.00 81:0.00 82:1.00 83:0.00 84:0.00 
