# Supplementary material for: Improving model predictions for RNA interference activities that use support vector machine regression by combining and filtering features
Source: BMC Bioinformatics. 2007 Jun 6;8:182. doi: 10.1186/1471-2105-8-182 (PMC1906837; doi:10.1186/1471-2105-8-182)
Supplement: Additional file 7 — seq2svm_0.3. An GNU platform deployable GPL code base for performing SVM modeling on small RNA sequences, with examples. Deploy by unzipping, untarring, and building with configure and make. See the included readme files. Updated versions will be available at . [file 1471-2105-8-182-S7.gz › seq2svm/src/Makefile.in]

# Makefile.in generated by automake 1.9.2 from Makefile.am.
# @configure_input@

# Copyright (C) 1994, 1995, 1996, 1997, 1998, 1999, 2000, 2001, 2002,
# 2003, 2004  Free Software Foundation, Inc.
# This Makefile.in is free software; the Free Software Foundation
# gives unlimited permission to copy and/or distribute it,
# with or without modifications, as long as this notice is preserved.

# This program is distributed in the hope that it will be useful,
# but WITHOUT ANY WARRANTY, to the extent permitted by law; without
# even the implied warranty of MERCHANTABILITY or FITNESS FOR A
# PARTICULAR PURPOSE.

@SET_MAKE@

SOURCES = $(seq2svm_cfs_cv_SOURCES) $(seq2svm_cv_SOURCES) $(seq2svm_filter_cv_SOURCES) $(seq2svm_mod_opt_cv_SOURCES) $(seq2svm_train_test_SOURCES) $(treedistance_SOURCES)

srcdir = @srcdir@
top_srcdir = @top_srcdir@
VPATH = @srcdir@
pkgdatadir = $(datadir)/@PACKAGE@
pkglibdir = $(libdir)/@PACKAGE@
pkgincludedir = $(includedir)/@PACKAGE@
top_builddir = ..
am__cd = CDPATH="$${ZSH_VERSION+.}$(PATH_SEPARATOR)" && cd
INSTALL = @INSTALL@
install_sh_DATA = $(install_sh) -c -m 644
install_sh_PROGRAM = $(install_sh) -c
install_sh_SCRIPT = $(install_sh) -c
INSTALL_HEADER = $(INSTALL_DATA)
transform = $(program_transform_name)
NORMAL_INSTALL = :
PRE_INSTALL = :
POST_INSTALL = :
NORMAL_UNINSTALL = :
PRE_UNINSTALL = :
POST_UNINSTALL = :
bin_PROGRAMS = seq2svm_cv$(EXEEXT) seq2svm_mod_opt_cv$(EXEEXT) \
	seq2svm_filter_cv$(EXEEXT) seq2svm_cfs_cv$(EXEEXT) \
	seq2svm_train_test$(EXEEXT) treedistance$(EXEEXT)
subdir = src
DIST_COMMON = $(srcdir)/Makefile.am $(srcdir)/Makefile.in
ACLOCAL_M4 = $(top_srcdir)/aclocal.m4
am__aclocal_m4_deps = $(top_srcdir)/configure.ac
am__configure_deps = $(am__aclocal_m4_deps) $(CONFIGURE_DEPENDENCIES) \
	$(ACLOCAL_M4)
mkinstalldirs = $(install_sh) -d
CONFIG_HEADER = $(top_builddir)/config.h
CONFIG_CLEAN_FILES =
am__installdirs = "$(DESTDIR)$(bindir)"
binPROGRAMS_INSTALL = $(INSTALL_PROGRAM)
PROGRAMS = $(bin_PROGRAMS)
am_seq2svm_cfs_cv_OBJECTS = seq2svm_cfs_cv-seq2sv.$(OBJEXT) \
	seq2svm_cfs_cv-RNAfold_C.$(OBJEXT) \
	seq2svm_cfs_cv-SV_C.$(OBJEXT) \
	seq2svm_cfs_cv-Sequence_C.$(OBJEXT) \
	seq2svm_cfs_cv-Oligomer_C.$(OBJEXT) \
	seq2svm_cfs_cv-Motifs_C.$(OBJEXT) \
	seq2svm_cfs_cv-ModelOpt_C.$(OBJEXT) \
	seq2svm_cfs_cv-Match_C.$(OBJEXT) \
	seq2svm_cfs_cv-File_C.$(OBJEXT) \
	seq2svm_cfs_cv-Feature_C.$(OBJEXT) \
	seq2svm_cfs_cv-Methods.$(OBJEXT) \
	seq2svm_cfs_cv-Misc_functions_C.$(OBJEXT) \
	seq2svm_cfs_cv-Typedefs_C.$(OBJEXT) \
	seq2svm_cfs_cv-Dims_C.$(OBJEXT) \
	seq2svm_cfs_cv-DimsItr_C.$(OBJEXT)
seq2svm_cfs_cv_OBJECTS = $(am_seq2svm_cfs_cv_OBJECTS)
seq2svm_cfs_cv_DEPENDENCIES =
am_seq2svm_cv_OBJECTS = seq2svm_cv-seq2sv.$(OBJEXT) \
	seq2svm_cv-RNAfold_C.$(OBJEXT) seq2svm_cv-SV_C.$(OBJEXT) \
	seq2svm_cv-Sequence_C.$(OBJEXT) \
	seq2svm_cv-Oligomer_C.$(OBJEXT) seq2svm_cv-Motifs_C.$(OBJEXT) \
	seq2svm_cv-ModelOpt_C.$(OBJEXT) seq2svm_cv-Match_C.$(OBJEXT) \
	seq2svm_cv-File_C.$(OBJEXT) seq2svm_cv-Feature_C.$(OBJEXT) \
	seq2svm_cv-Methods.$(OBJEXT) \
	seq2svm_cv-Misc_functions_C.$(OBJEXT) \
	seq2svm_cv-Typedefs_C.$(OBJEXT) seq2svm_cv-Dims_C.$(OBJEXT) \
	seq2svm_cv-DimsItr_C.$(OBJEXT)
seq2svm_cv_OBJECTS = $(am_seq2svm_cv_OBJECTS)
seq2svm_cv_DEPENDENCIES =
am_seq2svm_filter_cv_OBJECTS = seq2svm_filter_cv-seq2sv.$(OBJEXT) \
	seq2svm_filter_cv-RNAfold_C.$(OBJEXT) \
	seq2svm_filter_cv-SV_C.$(OBJEXT) \
	seq2svm_filter_cv-Sequence_C.$(OBJEXT) \
	seq2svm_filter_cv-Oligomer_C.$(OBJEXT) \
	seq2svm_filter_cv-Motifs_C.$(OBJEXT) \
	seq2svm_filter_cv-ModelOpt_C.$(OBJEXT) \
	seq2svm_filter_cv-Match_C.$(OBJEXT) \
	seq2svm_filter_cv-File_C.$(OBJEXT) \
	seq2svm_filter_cv-Feature_C.$(OBJEXT) \
	seq2svm_filter_cv-Methods.$(OBJEXT) \
	seq2svm_filter_cv-Misc_functions_C.$(OBJEXT) \
	seq2svm_filter_cv-Typedefs_C.$(OBJEXT) \
	seq2svm_filter_cv-Dims_C.$(OBJEXT) \
	seq2svm_filter_cv-DimsItr_C.$(OBJEXT)
seq2svm_filter_cv_OBJECTS = $(am_seq2svm_filter_cv_OBJECTS)
seq2svm_filter_cv_DEPENDENCIES =
am_seq2svm_mod_opt_cv_OBJECTS = seq2svm_mod_opt_cv-seq2sv.$(OBJEXT) \
	seq2svm_mod_opt_cv-RNAfold_C.$(OBJEXT) \
	seq2svm_mod_opt_cv-SV_C.$(OBJEXT) \
	seq2svm_mod_opt_cv-Sequence_C.$(OBJEXT) \
	seq2svm_mod_opt_cv-Oligomer_C.$(OBJEXT) \
	seq2svm_mod_opt_cv-Motifs_C.$(OBJEXT) \
	seq2svm_mod_opt_cv-ModelOpt_C.$(OBJEXT) \
	seq2svm_mod_opt_cv-Match_C.$(OBJEXT) \
	seq2svm_mod_opt_cv-File_C.$(OBJEXT) \
	seq2svm_mod_opt_cv-Feature_C.$(OBJEXT) \
	seq2svm_mod_opt_cv-Methods.$(OBJEXT) \
	seq2svm_mod_opt_cv-Misc_functions_C.$(OBJEXT) \
	seq2svm_mod_opt_cv-Typedefs_C.$(OBJEXT) \
	seq2svm_mod_opt_cv-Dims_C.$(OBJEXT) \
	seq2svm_mod_opt_cv-DimsItr_C.$(OBJEXT)
seq2svm_mod_opt_cv_OBJECTS = $(am_seq2svm_mod_opt_cv_OBJECTS)
seq2svm_mod_opt_cv_DEPENDENCIES =
am_seq2svm_train_test_OBJECTS = seq2svm_train_test-seq2sv.$(OBJEXT) \
	seq2svm_train_test-RNAfold_C.$(OBJEXT) \
	seq2svm_train_test-SV_C.$(OBJEXT) \
	seq2svm_train_test-Sequence_C.$(OBJEXT) \
	seq2svm_train_test-Oligomer_C.$(OBJEXT) \
	seq2svm_train_test-Motifs_C.$(OBJEXT) \
	seq2svm_train_test-ModelOpt_C.$(OBJEXT) \
	seq2svm_train_test-Match_C.$(OBJEXT) \
	seq2svm_train_test-File_C.$(OBJEXT) \
	seq2svm_train_test-Feature_C.$(OBJEXT) \
	seq2svm_train_test-Methods.$(OBJEXT) \
	seq2svm_train_test-Misc_functions_C.$(OBJEXT) \
	seq2svm_train_test-Typedefs_C.$(OBJEXT) \
	seq2svm_train_test-Dims_C.$(OBJEXT) \
	seq2svm_train_test-DimsItr_C.$(OBJEXT)
seq2svm_train_test_OBJECTS = $(am_seq2svm_train_test_OBJECTS)
seq2svm_train_test_DEPENDENCIES =
am_treedistance_OBJECTS = treedistance.$(OBJEXT) RNAfold_C.$(OBJEXT) \
	SV_C.$(OBJEXT) Sequence_C.$(OBJEXT) Oligomer_C.$(OBJEXT) \
	Motifs_C.$(OBJEXT) File_C.$(OBJEXT) Misc_functions_C.$(OBJEXT) \
	Typedefs_C.$(OBJEXT) Match_C.$(OBJEXT)
treedistance_OBJECTS = $(am_treedistance_OBJECTS)
treedistance_DEPENDENCIES =
DEFAULT_INCLUDES = -I. -I$(srcdir) -I$(top_builddir)
depcomp = $(SHELL) $(top_srcdir)/depcomp
am__depfiles_maybe = depfiles
CXXCOMPILE = $(CXX) $(DEFS) $(DEFAULT_INCLUDES) $(INCLUDES) \
	$(AM_CPPFLAGS) $(CPPFLAGS) $(AM_CXXFLAGS) $(CXXFLAGS)
CXXLD = $(CXX)
CXXLINK = $(CXXLD) $(AM_CXXFLAGS) $(CXXFLAGS) $(AM_LDFLAGS) $(LDFLAGS) \
	-o $@
COMPILE = $(CC) $(DEFS) $(DEFAULT_INCLUDES) $(INCLUDES) $(AM_CPPFLAGS) \
	$(CPPFLAGS) $(AM_CFLAGS) $(CFLAGS)
CCLD = $(CC)
LINK = $(CCLD) $(AM_CFLAGS) $(CFLAGS) $(AM_LDFLAGS) $(LDFLAGS) -o $@
SOURCES = $(seq2svm_cfs_cv_SOURCES) $(seq2svm_cv_SOURCES) \
	$(seq2svm_filter_cv_SOURCES) $(seq2svm_mod_opt_cv_SOURCES) \
	$(seq2svm_train_test_SOURCES) $(treedistance_SOURCES)
DIST_SOURCES = $(seq2svm_cfs_cv_SOURCES) $(seq2svm_cv_SOURCES) \
	$(seq2svm_filter_cv_SOURCES) $(seq2svm_mod_opt_cv_SOURCES) \
	$(seq2svm_train_test_SOURCES) $(treedistance_SOURCES)
ETAGS = etags
CTAGS = ctags
DISTFILES = $(DIST_COMMON) $(DIST_SOURCES) $(TEXINFOS) $(EXTRA_DIST)
ACLOCAL = @ACLOCAL@
AMDEP_FALSE = @AMDEP_FALSE@
AMDEP_TRUE = @AMDEP_TRUE@
AMTAR = @AMTAR@
AUTOCONF = @AUTOCONF@
AUTOHEADER = @AUTOHEADER@
AUTOMAKE = @AUTOMAKE@
AWK = @AWK@
CC = @CC@
CCDEPMODE = @CCDEPMODE@
CFLAGS = @CFLAGS@
CPPFLAGS = @CPPFLAGS@
CXX = @CXX@
CXXDEPMODE = @CXXDEPMODE@
CXXFLAGS = @CXXFLAGS@
CYGPATH_W = @CYGPATH_W@
DEFS = @DEFS@
DEPDIR = @DEPDIR@
ECHO_C = @ECHO_C@
ECHO_N = @ECHO_N@
ECHO_T = @ECHO_T@
EXEEXT = @EXEEXT@
INSTALL_DATA = @INSTALL_DATA@
INSTALL_PROGRAM = @INSTALL_PROGRAM@
INSTALL_SCRIPT = @INSTALL_SCRIPT@
INSTALL_STRIP_PROGRAM = @INSTALL_STRIP_PROGRAM@
LDFLAGS = @LDFLAGS@
LIBOBJS = @LIBOBJS@
LIBS = @LIBS@
LTLIBOBJS = @LTLIBOBJS@
MAKEINFO = @MAKEINFO@
OBJEXT = @OBJEXT@
PACKAGE = @PACKAGE@
PACKAGE_BUGREPORT = @PACKAGE_BUGREPORT@
PACKAGE_NAME = @PACKAGE_NAME@
PACKAGE_STRING = @PACKAGE_STRING@
PACKAGE_TARNAME = @PACKAGE_TARNAME@
PACKAGE_VERSION = @PACKAGE_VERSION@
PATH_SEPARATOR = @PATH_SEPARATOR@
RANLIB = @RANLIB@
SET_MAKE = @SET_MAKE@
SHELL = @SHELL@
STRIP = @STRIP@
VERSION = @VERSION@
ac_ct_CC = @ac_ct_CC@
ac_ct_CXX = @ac_ct_CXX@
ac_ct_RANLIB = @ac_ct_RANLIB@
ac_ct_STRIP = @ac_ct_STRIP@
am__fastdepCC_FALSE = @am__fastdepCC_FALSE@
am__fastdepCC_TRUE = @am__fastdepCC_TRUE@
am__fastdepCXX_FALSE = @am__fastdepCXX_FALSE@
am__fastdepCXX_TRUE = @am__fastdepCXX_TRUE@
am__include = @am__include@
am__leading_dot = @am__leading_dot@
am__quote = @am__quote@
am__tar = @am__tar@
am__untar = @am__untar@
bindir = @bindir@
build_alias = @build_alias@
datadir = @datadir@
exec_prefix = @exec_prefix@
host_alias = @host_alias@
includedir = @includedir@
infodir = @infodir@
install_sh = @install_sh@
libdir = @libdir@
libexecdir = @libexecdir@
localstatedir = @localstatedir@
mandir = @mandir@
mkdir_p = @mkdir_p@
oldincludedir = @oldincludedir@
prefix = @prefix@
program_transform_name = @program_transform_name@
sbindir = @sbindir@
sharedstatedir = @sharedstatedir@
sysconfdir = @sysconfdir@
target_alias = @target_alias@
INCLUDEDIR = include
DIRLIBSVM = libsvm-2.71
DIRRNAFOLD = libRNAfold-2.4/ViennaRNA-1.4
H_DIRLIBSVM = libsvm-2.71
H_DIRRNAFOLD = libRNAfold-2.4/ViennaRNA-1.4/H
AM_CXXFLAGS = -O3 -Wall -ansi -pedantic-errors -fabi-version=2 -Wextra \
	-D_REENTRANT -g -fno-inline-functions -I$(INCLUDEDIR) \
	-I$(H_DIRLIBSVM) -I$(H_DIRRNAFOLD)
seq2svm_cv_SOURCES = seq2sv.cpp seq2sv.h RNAfold_C.cpp RNAfold_C.h SV_C.cpp SV_C.h\
	Sequence_C.cpp Sequence_C.h Oligomer_C.cpp Oligomer_C.h Motifs_C.cpp Motifs_C.h\
	ModelOpt_C.cpp ModelOpt_C.h Match_C.cpp Match_C.h File_C.cpp File_C.h\
	Feature_C.cpp Feature_C.h Methods.cpp Methods.h Misc_functions_C.cpp Misc_functions_C.h\
	Typedefs_C.cpp Typedefs_C.h Dims_C.cpp Dims_C.h DimsItr_C.cpp DimsItr_C.h NDimMat_T.h

seq2svm_cv_CPPFLAGS = -DCV
seq2svm_cv_INCLUDES = $(INCLUDEDIR) $(DIRRNAFOLD) $(H_DIRRNAFOLD)
seq2svm_cv_LDFLAGS = -L./libRNAfold-2.4/ViennaRNA-1.6.4/lib  -L./libsvm-2.71 
seq2svm_cv_LDADD = -lRNA -lsvm -lm
seq2svm_mod_opt_cv_SOURCES = seq2sv.cpp seq2sv.h RNAfold_C.cpp RNAfold_C.h SV_C.cpp SV_C.h\
	Sequence_C.cpp Sequence_C.h Oligomer_C.cpp Oligomer_C.h Motifs_C.cpp Motifs_C.h\
	ModelOpt_C.cpp ModelOpt_C.h Match_C.cpp Match_C.h File_C.cpp File_C.h\
	Feature_C.cpp Feature_C.h Methods.cpp Methods.h Misc_functions_C.cpp Misc_functions_C.h\
	Typedefs_C.cpp Typedefs_C.h Dims_C.cpp Dims_C.h DimsItr_C.cpp DimsItr_C.h NDimMat_T.h

seq2svm_mod_opt_cv_CPPFLAGS = -DMOD_OPT_CV
seq2svm_mod_opt_cv_INCLUDES = $(INCLUDEDIR) $(DIRRNAFOLD) $(H_DIRRNAFOLD)
seq2svm_mod_opt_cv_LDFLAGS = -L./libRNAfold-2.4/ViennaRNA-1.6.4/lib  -L./libsvm-2.71 
seq2svm_mod_opt_cv_LDADD = -lRNA -lsvm -lm
seq2svm_filter_cv_SOURCES = seq2sv.cpp seq2sv.h RNAfold_C.cpp RNAfold_C.h SV_C.cpp SV_C.h\
	Sequence_C.cpp Sequence_C.h Oligomer_C.cpp Oligomer_C.h Motifs_C.cpp Motifs_C.h\
	ModelOpt_C.cpp ModelOpt_C.h Match_C.cpp Match_C.h File_C.cpp File_C.h\
	Feature_C.cpp Feature_C.h Methods.cpp Methods.h Misc_functions_C.cpp Misc_functions_C.h\
	Typedefs_C.cpp Typedefs_C.h Dims_C.cpp Dims_C.h DimsItr_C.cpp DimsItr_C.h NDimMat_T.h

seq2svm_filter_cv_CPPFLAGS = -DFILTER_CV
seq2svm_filter_cv_INCLUDES = $(INCLUDEDIR) $(DIRRNAFOLD) $(H_DIRRNAFOLD)
seq2svm_filter_cv_LDFLAGS = -L./libRNAfold-2.4/ViennaRNA-1.6.4/lib  -L./libsvm-2.71 
seq2svm_filter_cv_LDADD = -lRNA -lsvm -lm
seq2svm_cfs_cv_SOURCES = seq2sv.cpp seq2sv.h RNAfold_C.cpp RNAfold_C.h SV_C.cpp SV_C.h\
	Sequence_C.cpp Sequence_C.h Oligomer_C.cpp Oligomer_C.h Motifs_C.cpp Motifs_C.h\
	ModelOpt_C.cpp ModelOpt_C.h Match_C.cpp Match_C.h File_C.cpp File_C.h\
	Feature_C.cpp Feature_C.h Methods.cpp Methods.h Misc_functions_C.cpp Misc_functions_C.h\
	Typedefs_C.cpp Typedefs_C.h Dims_C.cpp Dims_C.h DimsItr_C.cpp DimsItr_C.h NDimMat_T.h

seq2svm_cfs_cv_CPPFLAGS = -DCFS_CV
seq2svm_cfs_cv_INCLUDES = $(INCLUDEDIR) $(DIRRNAFOLD) $(H_DIRRNAFOLD)
seq2svm_cfs_cv_LDFLAGS = -L./libRNAfold-2.4/ViennaRNA-1.6.4/lib  -L./libsvm-2.71 
seq2svm_cfs_cv_LDADD = -lRNA -lsvm -lm

#seq2svm_sub_sample_SOURCES = seq2sv.cpp seq2sv.h RNAfold_C.cpp RNAfold_C.h SV_C.cpp SV_C.h\
#	Sequence_C.cpp Sequence_C.h Oligomer_C.cpp Oligomer_C.h Motifs_C.cpp Motifs_C.h\
#	ModelOpt_C.cpp ModelOpt_C.h Match_C.cpp Match_C.h File_C.cpp File_C.h\
#	Feature_C.cpp Feature_C.h Methods.cpp Methods.h Misc_functions_C.cpp Misc_functions_C.h\
#	Typedefs_C.cpp Typedefs_C.h Dims_C.cpp Dims_C.h DimsItr_C.cpp DimsItr_C.h NDimMat_T.h
#seq2svm_sub_sample_INCLUDES = $(INCLUDEDIR) $(DIRRNAFOLD) $(H_DIRRNAFOLD)
#seq2svm_sub_sample_LDFLAGS =  -L./libRNAfold-2.4/ViennaRNA-1.6.4/lib  -L./libsvm-2.71 
#seq2svm_sub_sample_LDADD = -lRNA -lsvm -lm
seq2svm_train_test_SOURCES = seq2sv.cpp seq2sv.h RNAfold_C.cpp RNAfold_C.h SV_C.cpp SV_C.h\
	Sequence_C.cpp Sequence_C.h Oligomer_C.cpp Oligomer_C.h Motifs_C.cpp Motifs_C.h\
	ModelOpt_C.cpp ModelOpt_C.h Match_C.cpp Match_C.h File_C.cpp File_C.h\
	Feature_C.cpp Feature_C.h Methods.cpp Methods.h Misc_functions_C.cpp Misc_functions_C.h\
	Typedefs_C.cpp Typedefs_C.h Dims_C.cpp Dims_C.h DimsItr_C.cpp DimsItr_C.h NDimMat_T.h

seq2svm_train_test_CPPFLAGS = -DTRAIN_TEST
seq2svm_train_test_INCLUDES = $(INCLUDEDIR) $(DIRRNAFOLD) $(H_DIRRNAFOLD)
seq2svm_train_test_LDFLAGS = -L./libRNAfold-2.4/ViennaRNA-1.6.4/lib  -L./libsvm-2.71 
seq2svm_train_test_LDADD = -lRNA -lsvm -lm
treedistance_SOURCES = treedistance.cpp treedistance.h RNAfold_C.cpp RNAfold_C.h\
	SV_C.cpp SV_C.h Sequence_C.cpp Sequence_C.h Oligomer_C.cpp Oligomer_C.h\
	Motifs_C.cpp Motifs_C.h File_C.cpp File_C.h Misc_functions_C.cpp Misc_functions_C.h\
	Typedefs_C.cpp Typedefs_C.h Match_C.cpp Match_C.h

treedistance_INCLUDES = $(INCLUDEDIR) $(DIRRNAFOLD) $(H_DIRRNAFOLD)
treedistance_LDFLAGS = -L./libRNAfold-2.4/ViennaRNA-1.6.4/lib -L./libsvm-2.71
treedistance_LDADD = -lRNA -lsvm
all: all-am

.SUFFIXES:
.SUFFIXES: .cpp .o .obj
$(srcdir)/Makefile.in:  $(srcdir)/Makefile.am  $(am__configure_deps)
	@for dep in $?; do \
	  case '$(am__configure_deps)' in \
	    *$$dep*) \
	      cd $(top_builddir) && $(MAKE) $(AM_MAKEFLAGS) am--refresh \
		&& exit 0; \
	      exit 1;; \
	  esac; \
	done; \
	echo ' cd $(top_srcdir) && $(AUTOMAKE) --gnu  src/Makefile'; \
	cd $(top_srcdir) && \
	  $(AUTOMAKE) --gnu  src/Makefile
.PRECIOUS: Makefile
Makefile: $(srcdir)/Makefile.in $(top_builddir)/config.status
	@case '$?' in \
	  *config.status*) \
	    cd $(top_builddir) && $(MAKE) $(AM_MAKEFLAGS) am--refresh;; \
	  *) \
	    echo ' cd $(top_builddir) && $(SHELL) ./config.status $(subdir)/$@ $(am__depfiles_maybe)'; \
	    cd $(top_builddir) && $(SHELL) ./config.status $(subdir)/$@ $(am__depfiles_maybe);; \
	esac;

$(top_builddir)/config.status: $(top_srcdir)/configure $(CONFIG_STATUS_DEPENDENCIES)
	cd $(top_builddir) && $(MAKE) $(AM_MAKEFLAGS) am--refresh

$(top_srcdir)/configure:  $(am__configure_deps)
	cd $(top_builddir) && $(MAKE) $(AM_MAKEFLAGS) am--refresh
$(ACLOCAL_M4):  $(am__aclocal_m4_deps)
	cd $(top_builddir) && $(MAKE) $(AM_MAKEFLAGS) am--refresh
install-binPROGRAMS: $(bin_PROGRAMS)
	@$(NORMAL_INSTALL)
	test -z "$(bindir)" || $(mkdir_p) "$(DESTDIR)$(bindir)"
	@list='$(bin_PROGRAMS)'; for p in $$list; do \
	  p1=`echo $$p|sed 's/$(EXEEXT)$$//'`; \
	  if test -f $$p \
	  ; then \
	    f=`echo "$$p1" | sed 's,^.*/,,;$(transform);s/$$/$(EXEEXT)/'`; \
	   echo " $(INSTALL_PROGRAM_ENV) $(binPROGRAMS_INSTALL) '$$p' '$(DESTDIR)$(bindir)/$$f'"; \
	   $(INSTALL_PROGRAM_ENV) $(binPROGRAMS_INSTALL) "$$p" "$(DESTDIR)$(bindir)/$$f" || exit 1; \
	  else :; fi; \
	done

uninstall-binPROGRAMS:
	@$(NORMAL_UNINSTALL)
	@list='$(bin_PROGRAMS)'; for p in $$list; do \
	  f=`echo "$$p" | sed 's,^.*/,,;s/$(EXEEXT)$$//;$(transform);s/$$/$(EXEEXT)/'`; \
	  echo " rm -f '$(DESTDIR)$(bindir)/$$f'"; \
	  rm -f "$(DESTDIR)$(bindir)/$$f"; \
	done

clean-binPROGRAMS:
	-test -z "$(bin_PROGRAMS)" || rm -f $(bin_PROGRAMS)
seq2svm_cfs_cv$(EXEEXT): $(seq2svm_cfs_cv_OBJECTS) $(seq2svm_cfs_cv_DEPENDENCIES) 
	@rm -f seq2svm_cfs_cv$(EXEEXT)
	$(CXXLINK) $(seq2svm_cfs_cv_LDFLAGS) $(seq2svm_cfs_cv_OBJECTS) $(seq2svm_cfs_cv_LDADD) $(LIBS)
seq2svm_cv$(EXEEXT): $(seq2svm_cv_OBJECTS) $(seq2svm_cv_DEPENDENCIES) 
	@rm -f seq2svm_cv$(EXEEXT)
	$(CXXLINK) $(seq2svm_cv_LDFLAGS) $(seq2svm_cv_OBJECTS) $(seq2svm_cv_LDADD) $(LIBS)
seq2svm_filter_cv$(EXEEXT): $(seq2svm_filter_cv_OBJECTS) $(seq2svm_filter_cv_DEPENDENCIES) 
	@rm -f seq2svm_filter_cv$(EXEEXT)
	$(CXXLINK) $(seq2svm_filter_cv_LDFLAGS) $(seq2svm_filter_cv_OBJECTS) $(seq2svm_filter_cv_LDADD) $(LIBS)
seq2svm_mod_opt_cv$(EXEEXT): $(seq2svm_mod_opt_cv_OBJECTS) $(seq2svm_mod_opt_cv_DEPENDENCIES) 
	@rm -f seq2svm_mod_opt_cv$(EXEEXT)
	$(CXXLINK) $(seq2svm_mod_opt_cv_LDFLAGS) $(seq2svm_mod_opt_cv_OBJECTS) $(seq2svm_mod_opt_cv_LDADD) $(LIBS)
seq2svm_train_test$(EXEEXT): $(seq2svm_train_test_OBJECTS) $(seq2svm_train_test_DEPENDENCIES) 
	@rm -f seq2svm_train_test$(EXEEXT)
	$(CXXLINK) $(seq2svm_train_test_LDFLAGS) $(seq2svm_train_test_OBJECTS) $(seq2svm_train_test_LDADD) $(LIBS)
treedistance$(EXEEXT): $(treedistance_OBJECTS) $(treedistance_DEPENDENCIES) 
	@rm -f treedistance$(EXEEXT)
	$(CXXLINK) $(treedistance_LDFLAGS) $(treedistance_OBJECTS) $(treedistance_LDADD) $(LIBS)

mostlyclean-compile:
	-rm -f *.$(OBJEXT)

distclean-compile:
	-rm -f *.tab.c

@AMDEP_TRUE@@am__include@ @am__quote@./$(DEPDIR)/File_C.Po@am__quote@
@AMDEP_TRUE@@am__include@ @am__quote@./$(DEPDIR)/Match_C.Po@am__quote@
@AMDEP_TRUE@@am__include@ @am__quote@./$(DEPDIR)/Misc_functions_C.Po@am__quote@
@AMDEP_TRUE@@am__include@ @am__quote@./$(DEPDIR)/Motifs_C.Po@am__quote@
@AMDEP_TRUE@@am__include@ @am__quote@./$(DEPDIR)/Oligomer_C.Po@am__quote@
@AMDEP_TRUE@@am__include@ @am__quote@./$(DEPDIR)/RNAfold_C.Po@am__quote@
@AMDEP_TRUE@@am__include@ @am__quote@./$(DEPDIR)/SV_C.Po@am__quote@
@AMDEP_TRUE@@am__include@ @am__quote@./$(DEPDIR)/Sequence_C.Po@am__quote@
@AMDEP_TRUE@@am__include@ @am__quote@./$(DEPDIR)/Typedefs_C.Po@am__quote@
@AMDEP_TRUE@@am__include@ @am__quote@./$(DEPDIR)/seq2svm_cfs_cv-DimsItr_C.Po@am__quote@
@AMDEP_TRUE@@am__include@ @am__quote@./$(DEPDIR)/seq2svm_cfs_cv-Dims_C.Po@am__quote@
@AMDEP_TRUE@@am__include@ @am__quote@./$(DEPDIR)/seq2svm_cfs_cv-Feature_C.Po@am__quote@
@AMDEP_TRUE@@am__include@ @am__quote@./$(DEPDIR)/seq2svm_cfs_cv-File_C.Po@am__quote@
@AMDEP_TRUE@@am__include@ @am__quote@./$(DEPDIR)/seq2svm_cfs_cv-Match_C.Po@am__quote@
@AMDEP_TRUE@@am__include@ @am__quote@./$(DEPDIR)/seq2svm_cfs_cv-Methods.Po@am__quote@
@AMDEP_TRUE@@am__include@ @am__quote@./$(DEPDIR)/seq2svm_cfs_cv-Misc_functions_C.Po@am__quote@
@AMDEP_TRUE@@am__include@ @am__quote@./$(DEPDIR)/seq2svm_cfs_cv-ModelOpt_C.Po@am__quote@
@AMDEP_TRUE@@am__include@ @am__quote@./$(DEPDIR)/seq2svm_cfs_cv-Motifs_C.Po@am__quote@
@AMDEP_TRUE@@am__include@ @am__quote@./$(DEPDIR)/seq2svm_cfs_cv-Oligomer_C.Po@am__quote@
@AMDEP_TRUE@@am__include@ @am__quote@./$(DEPDIR)/seq2svm_cfs_cv-RNAfold_C.Po@am__quote@
@AMDEP_TRUE@@am__include@ @am__quote@./$(DEPDIR)/seq2svm_cfs_cv-SV_C.Po@am__quote@
@AMDEP_TRUE@@am__include@ @am__quote@./$(DEPDIR)/seq2svm_cfs_cv-Sequence_C.Po@am__quote@
@AMDEP_TRUE@@am__include@ @am__quote@./$(DEPDIR)/seq2svm_cfs_cv-Typedefs_C.Po@am__quote@
@AMDEP_TRUE@@am__include@ @am__quote@./$(DEPDIR)/seq2svm_cfs_cv-seq2sv.Po@am__quote@
@AMDEP_TRUE@@am__include@ @am__quote@./$(DEPDIR)/seq2svm_cv-DimsItr_C.Po@am__quote@
@AMDEP_TRUE@@am__include@ @am__quote@./$(DEPDIR)/seq2svm_cv-Dims_C.Po@am__quote@
@AMDEP_TRUE@@am__include@ @am__quote@./$(DEPDIR)/seq2svm_cv-Feature_C.Po@am__quote@
@AMDEP_TRUE@@am__include@ @am__quote@./$(DEPDIR)/seq2svm_cv-File_C.Po@am__quote@
@AMDEP_TRUE@@am__include@ @am__quote@./$(DEPDIR)/seq2svm_cv-Match_C.Po@am__quote@
@AMDEP_TRUE@@am__include@ @am__quote@./$(DEPDIR)/seq2svm_cv-Methods.Po@am__quote@
@AMDEP_TRUE@@am__include@ @am__quote@./$(DEPDIR)/seq2svm_cv-Misc_functions_C.Po@am__quote@
@AMDEP_TRUE@@am__include@ @am__quote@./$(DEPDIR)/seq2svm_cv-ModelOpt_C.Po@am__quote@
@AMDEP_TRUE@@am__include@ @am__quote@./$(DEPDIR)/seq2svm_cv-Motifs_C.Po@am__quote@
@AMDEP_TRUE@@am__include@ @am__quote@./$(DEPDIR)/seq2svm_cv-Oligomer_C.Po@am__quote@
@AMDEP_TRUE@@am__include@ @am__quote@./$(DEPDIR)/seq2svm_cv-RNAfold_C.Po@am__quote@
@AMDEP_TRUE@@am__include@ @am__quote@./$(DEPDIR)/seq2svm_cv-SV_C.Po@am__quote@
@AMDEP_TRUE@@am__include@ @am__quote@./$(DEPDIR)/seq2svm_cv-Sequence_C.Po@am__quote@
@AMDEP_TRUE@@am__include@ @am__quote@./$(DEPDIR)/seq2svm_cv-Typedefs_C.Po@am__quote@
@AMDEP_TRUE@@am__include@ @am__quote@./$(DEPDIR)/seq2svm_cv-seq2sv.Po@am__quote@
@AMDEP_TRUE@@am__include@ @am__quote@./$(DEPDIR)/seq2svm_filter_cv-DimsItr_C.Po@am__quote@
@AMDEP_TRUE@@am__include@ @am__quote@./$(DEPDIR)/seq2svm_filter_cv-Dims_C.Po@am__quote@
@AMDEP_TRUE@@am__include@ @am__quote@./$(DEPDIR)/seq2svm_filter_cv-Feature_C.Po@am__quote@
@AMDEP_TRUE@@am__include@ @am__quote@./$(DEPDIR)/seq2svm_filter_cv-File_C.Po@am__quote@
@AMDEP_TRUE@@am__include@ @am__quote@./$(DEPDIR)/seq2svm_filter_cv-Match_C.Po@am__quote@
@AMDEP_TRUE@@am__include@ @am__quote@./$(DEPDIR)/seq2svm_filter_cv-Methods.Po@am__quote@
@AMDEP_TRUE@@am__include@ @am__quote@./$(DEPDIR)/seq2svm_filter_cv-Misc_functions_C.Po@am__quote@
@AMDEP_TRUE@@am__include@ @am__quote@./$(DEPDIR)/seq2svm_filter_cv-ModelOpt_C.Po@am__quote@
@AMDEP_TRUE@@am__include@ @am__quote@./$(DEPDIR)/seq2svm_filter_cv-Motifs_C.Po@am__quote@
@AMDEP_TRUE@@am__include@ @am__quote@./$(DEPDIR)/seq2svm_filter_cv-Oligomer_C.Po@am__quote@
@AMDEP_TRUE@@am__include@ @am__quote@./$(DEPDIR)/seq2svm_filter_cv-RNAfold_C.Po@am__quote@
@AMDEP_TRUE@@am__include@ @am__quote@./$(DEPDIR)/seq2svm_filter_cv-SV_C.Po@am__quote@
@AMDEP_TRUE@@am__include@ @am__quote@./$(DEPDIR)/seq2svm_filter_cv-Sequence_C.Po@am__quote@
@AMDEP_TRUE@@am__include@ @am__quote@./$(DEPDIR)/seq2svm_filter_cv-Typedefs_C.Po@am__quote@
@AMDEP_TRUE@@am__include@ @am__quote@./$(DEPDIR)/seq2svm_filter_cv-seq2sv.Po@am__quote@
@AMDEP_TRUE@@am__include@ @am__quote@./$(DEPDIR)/seq2svm_mod_opt_cv-DimsItr_C.Po@am__quote@
@AMDEP_TRUE@@am__include@ @am__quote@./$(DEPDIR)/seq2svm_mod_opt_cv-Dims_C.Po@am__quote@
@AMDEP_TRUE@@am__include@ @am__quote@./$(DEPDIR)/seq2svm_mod_opt_cv-Feature_C.Po@am__quote@
@AMDEP_TRUE@@am__include@ @am__quote@./$(DEPDIR)/seq2svm_mod_opt_cv-File_C.Po@am__quote@
@AMDEP_TRUE@@am__include@ @am__quote@./$(DEPDIR)/seq2svm_mod_opt_cv-Match_C.Po@am__quote@
@AMDEP_TRUE@@am__include@ @am__quote@./$(DEPDIR)/seq2svm_mod_opt_cv-Methods.Po@am__quote@
@AMDEP_TRUE@@am__include@ @am__quote@./$(DEPDIR)/seq2svm_mod_opt_cv-Misc_functions_C.Po@am__quote@
@AMDEP_TRUE@@am__include@ @am__quote@./$(DEPDIR)/seq2svm_mod_opt_cv-ModelOpt_C.Po@am__quote@
@AMDEP_TRUE@@am__include@ @am__quote@./$(DEPDIR)/seq2svm_mod_opt_cv-Motifs_C.Po@am__quote@
@AMDEP_TRUE@@am__include@ @am__quote@./$(DEPDIR)/seq2svm_mod_opt_cv-Oligomer_C.Po@am__quote@
@AMDEP_TRUE@@am__include@ @am__quote@./$(DEPDIR)/seq2svm_mod_opt_cv-RNAfold_C.Po@am__quote@
@AMDEP_TRUE@@am__include@ @am__quote@./$(DEPDIR)/seq2svm_mod_opt_cv-SV_C.Po@am__quote@
@AMDEP_TRUE@@am__include@ @am__quote@./$(DEPDIR)/seq2svm_mod_opt_cv-Sequence_C.Po@am__quote@
@AMDEP_TRUE@@am__include@ @am__quote@./$(DEPDIR)/seq2svm_mod_opt_cv-Typedefs_C.Po@am__quote@
@AMDEP_TRUE@@am__include@ @am__quote@./$(DEPDIR)/seq2svm_mod_opt_cv-seq2sv.Po@am__quote@
@AMDEP_TRUE@@am__include@ @am__quote@./$(DEPDIR)/seq2svm_train_test-DimsItr_C.Po@am__quote@
@AMDEP_TRUE@@am__include@ @am__quote@./$(DEPDIR)/seq2svm_train_test-Dims_C.Po@am__quote@
@AMDEP_TRUE@@am__include@ @am__quote@./$(DEPDIR)/seq2svm_train_test-Feature_C.Po@am__quote@
@AMDEP_TRUE@@am__include@ @am__quote@./$(DEPDIR)/seq2svm_train_test-File_C.Po@am__quote@
@AMDEP_TRUE@@am__include@ @am__quote@./$(DEPDIR)/seq2svm_train_test-Match_C.Po@am__quote@
@AMDEP_TRUE@@am__include@ @am__quote@./$(DEPDIR)/seq2svm_train_test-Methods.Po@am__quote@
@AMDEP_TRUE@@am__include@ @am__quote@./$(DEPDIR)/seq2svm_train_test-Misc_functions_C.Po@am__quote@
@AMDEP_TRUE@@am__include@ @am__quote@./$(DEPDIR)/seq2svm_train_test-ModelOpt_C.Po@am__quote@
@AMDEP_TRUE@@am__include@ @am__quote@./$(DEPDIR)/seq2svm_train_test-Motifs_C.Po@am__quote@
@AMDEP_TRUE@@am__include@ @am__quote@./$(DEPDIR)/seq2svm_train_test-Oligomer_C.Po@am__quote@
@AMDEP_TRUE@@am__include@ @am__quote@./$(DEPDIR)/seq2svm_train_test-RNAfold_C.Po@am__quote@
@AMDEP_TRUE@@am__include@ @am__quote@./$(DEPDIR)/seq2svm_train_test-SV_C.Po@am__quote@
@AMDEP_TRUE@@am__include@ @am__quote@./$(DEPDIR)/seq2svm_train_test-Sequence_C.Po@am__quote@
@AMDEP_TRUE@@am__include@ @am__quote@./$(DEPDIR)/seq2svm_train_test-Typedefs_C.Po@am__quote@
@AMDEP_TRUE@@am__include@ @am__quote@./$(DEPDIR)/seq2svm_train_test-seq2sv.Po@am__quote@
@AMDEP_TRUE@@am__include@ @am__quote@./$(DEPDIR)/treedistance.Po@am__quote@

.cpp.o:
@am__fastdepCXX_TRUE@	if $(CXXCOMPILE) -MT $@ -MD -MP -MF "$(DEPDIR)/$*.Tpo" -c -o $@ $<; \
@am__fastdepCXX_TRUE@	then mv -f "$(DEPDIR)/$*.Tpo" "$(DEPDIR)/$*.Po"; else rm -f "$(DEPDIR)/$*.Tpo"; exit 1; fi
@AMDEP_TRUE@@am__fastdepCXX_FALSE@	source='$<' object='$@' libtool=no @AMDEPBACKSLASH@
@AMDEP_TRUE@@am__fastdepCXX_FALSE@	DEPDIR=$(DEPDIR) $(CXXDEPMODE) $(depcomp) @AMDEPBACKSLASH@
@am__fastdepCXX_FALSE@	$(CXXCOMPILE) -c -o $@ $<

.cpp.obj:
@am__fastdepCXX_TRUE@	if $(CXXCOMPILE) -MT $@ -MD -MP -MF "$(DEPDIR)/$*.Tpo" -c -o $@ `$(CYGPATH_W) '$<'`; \
@am__fastdepCXX_TRUE@	then mv -f "$(DEPDIR)/$*.Tpo" "$(DEPDIR)/$*.Po"; else rm -f "$(DEPDIR)/$*.Tpo"; exit 1; fi
@AMDEP_TRUE@@am__fastdepCXX_FALSE@	source='$<' object='$@' libtool=no @AMDEPBACKSLASH@
@AMDEP_TRUE@@am__fastdepCXX_FALSE@	DEPDIR=$(DEPDIR) $(CXXDEPMODE) $(depcomp) @AMDEPBACKSLASH@
@am__fastdepCXX_FALSE@	$(CXXCOMPILE) -c -o $@ `$(CYGPATH_W) '$<'`

seq2svm_cfs_cv-seq2sv.o: seq2sv.cpp
@am__fastdepCXX_TRUE@	if $(CXX) $(DEFS) $(DEFAULT_INCLUDES) $(INCLUDES) $(seq2svm_cfs_cv_CPPFLAGS) $(CPPFLAGS) $(AM_CXXFLAGS) $(CXXFLAGS) -MT seq2svm_cfs_cv-seq2sv.o -MD -MP -MF "$(DEPDIR)/seq2svm_cfs_cv-seq2sv.Tpo" -c -o seq2svm_cfs_cv-seq2sv.o `test -f 'seq2sv.cpp' || echo '$(srcdir)/'`seq2sv.cpp; \
@am__fastdepCXX_TRUE@	then mv -f "$(DEPDIR)/seq2svm_cfs_cv-seq2sv.Tpo" "$(DEPDIR)/seq2svm_cfs_cv-seq2sv.Po"; else rm -f "$(DEPDIR)/seq2svm_cfs_cv-seq2sv.Tpo"; exit 1; fi
@AMDEP_TRUE@@am__fastdepCXX_FALSE@	source='seq2sv.cpp' object='seq2svm_cfs_cv-seq2sv.o' libtool=no @AMDEPBACKSLASH@
@AMDEP_TRUE@@am__fastdepCXX_FALSE@	DEPDIR=$(DEPDIR) $(CXXDEPMODE) $(depcomp) @AMDEPBACKSLASH@
@am__fastdepCXX_FALSE@	$(CXX) $(DEFS) $(DEFAULT_INCLUDES) $(INCLUDES) $(seq2svm_cfs_cv_CPPFLAGS) $(CPPFLAGS) $(AM_CXXFLAGS) $(CXXFLAGS) -c -o seq2svm_cfs_cv-seq2sv.o `test -f 'seq2sv.cpp' || echo '$(srcdir)/'`seq2sv.cpp

seq2svm_cfs_cv-seq2sv.obj: seq2sv.cpp
@am__fastdepCXX_TRUE@	if $(CXX) $(DEFS) $(DEFAULT_INCLUDES) $(INCLUDES) $(seq2svm_cfs_cv_CPPFLAGS) $(CPPFLAGS) $(AM_CXXFLAGS) $(CXXFLAGS) -MT seq2svm_cfs_cv-seq2sv.obj -MD -MP -MF "$(DEPDIR)/seq2svm_cfs_cv-seq2sv.Tpo" -c -o seq2svm_cfs_cv-seq2sv.obj `if test -f 'seq2sv.cpp'; then $(CYGPATH_W) 'seq2sv.cpp'; else $(CYGPATH_W) '$(srcdir)/seq2sv.cpp'; fi`; \
@am__fastdepCXX_TRUE@	then mv -f "$(DEPDIR)/seq2svm_cfs_cv-seq2sv.Tpo" "$(DEPDIR)/seq2svm_cfs_cv-seq2sv.Po"; else rm -f "$(DEPDIR)/seq2svm_cfs_cv-seq2sv.Tpo"; exit 1; fi
@AMDEP_TRUE@@am__fastdepCXX_FALSE@	source='seq2sv.cpp' object='seq2svm_cfs_cv-seq2sv.obj' libtool=no @AMDEPBACKSLASH@
@AMDEP_TRUE@@am__fastdepCXX_FALSE@	DEPDIR=$(DEPDIR) $(CXXDEPMODE) $(depcomp) @AMDEPBACKSLASH@
@am__fastdepCXX_FALSE@	$(CXX) $(DEFS) $(DEFAULT_INCLUDES) $(INCLUDES) $(seq2svm_cfs_cv_CPPFLAGS) $(CPPFLAGS) $(AM_CXXFLAGS) $(CXXFLAGS) -c -o seq2svm_cfs_cv-seq2sv.obj `if test -f 'seq2sv.cpp'; then $(CYGPATH_W) 'seq2sv.cpp'; else $(CYGPATH_W) '$(srcdir)/seq2sv.cpp'; fi`

seq2svm_cfs_cv-RNAfold_C.o: RNAfold_C.cpp
@am__fastdepCXX_TRUE@	if $(CXX) $(DEFS) $(DEFAULT_INCLUDES) $(INCLUDES) $(seq2svm_cfs_cv_CPPFLAGS) $(CPPFLAGS) $(AM_CXXFLAGS) $(CXXFLAGS) -MT seq2svm_cfs_cv-RNAfold_C.o -MD -MP -MF "$(DEPDIR)/seq2svm_cfs_cv-RNAfold_C.Tpo" -c -o seq2svm_cfs_cv-RNAfold_C.o `test -f 'RNAfold_C.cpp' || echo '$(srcdir)/'`RNAfold_C.cpp; \
@am__fastdepCXX_TRUE@	then mv -f "$(DEPDIR)/seq2svm_cfs_cv-RNAfold_C.Tpo" "$(DEPDIR)/seq2svm_cfs_cv-RNAfold_C.Po"; else rm -f "$(DEPDIR)/seq2svm_cfs_cv-RNAfold_C.Tpo"; exit 1; fi
@AMDEP_TRUE@@am__fastdepCXX_FALSE@	source='RNAfold_C.cpp' object='seq2svm_cfs_cv-RNAfold_C.o' libtool=no @AMDEPBACKSLASH@
@AMDEP_TRUE@@am__fastdepCXX_FALSE@	DEPDIR=$(DEPDIR) $(CXXDEPMODE) $(depcomp) @AMDEPBACKSLASH@
@am__fastdepCXX_FALSE@	$(CXX) $(DEFS) $(DEFAULT_INCLUDES) $(INCLUDES) $(seq2svm_cfs_cv_CPPFLAGS) $(CPPFLAGS) $(AM_CXXFLAGS) $(CXXFLAGS) -c -o seq2svm_cfs_cv-RNAfold_C.o `test -f 'RNAfold_C.cpp' || echo '$(srcdir)/'`RNAfold_C.cpp

seq2svm_cfs_cv-RNAfold_C.obj: RNAfold_C.cpp
@am__fastdepCXX_TRUE@	if $(CXX) $(DEFS) $(DEFAULT_INCLUDES) $(INCLUDES) $(seq2svm_cfs_cv_CPPFLAGS) $(CPPFLAGS) $(AM_CXXFLAGS) $(CXXFLAGS) -MT seq2svm_cfs_cv-RNAfold_C.obj -MD -MP -MF "$(DEPDIR)/seq2svm_cfs_cv-RNAfold_C.Tpo" -c -o seq2svm_cfs_cv-RNAfold_C.obj `if test -f 'RNAfold_C.cpp'; then $(CYGPATH_W) 'RNAfold_C.cpp'; else $(CYGPATH_W) '$(srcdir)/RNAfold_C.cpp'; fi`; \
@am__fastdepCXX_TRUE@	then mv -f "$(DEPDIR)/seq2svm_cfs_cv-RNAfold_C.Tpo" "$(DEPDIR)/seq2svm_cfs_cv-RNAfold_C.Po"; else rm -f "$(DEPDIR)/seq2svm_cfs_cv-RNAfold_C.Tpo"; exit 1; fi
@AMDEP_TRUE@@am__fastdepCXX_FALSE@	source='RNAfold_C.cpp' object='seq2svm_cfs_cv-RNAfold_C.obj' libtool=no @AMDEPBACKSLASH@
@AMDEP_TRUE@@am__fastdepCXX_FALSE@	DEPDIR=$(DEPDIR) $(CXXDEPMODE) $(depcomp) @AMDEPBACKSLASH@
@am__fastdepCXX_FALSE@	$(CXX) $(DEFS) $(DEFAULT_INCLUDES) $(INCLUDES) $(seq2svm_cfs_cv_CPPFLAGS) $(CPPFLAGS) $(AM_CXXFLAGS) $(CXXFLAGS) -c -o seq2svm_cfs_cv-RNAfold_C.obj `if test -f 'RNAfold_C.cpp'; then $(CYGPATH_W) 'RNAfold_C.cpp'; else $(CYGPATH_W) '$(srcdir)/RNAfold_C.cpp'; fi`

seq2svm_cfs_cv-SV_C.o: SV_C.cpp
@am__fastdepCXX_TRUE@	if $(CXX) $(DEFS) $(DEFAULT_INCLUDES) $(INCLUDES) $(seq2svm_cfs_cv_CPPFLAGS) $(CPPFLAGS) $(AM_CXXFLAGS) $(CXXFLAGS) -MT seq2svm_cfs_cv-SV_C.o -MD -MP -MF "$(DEPDIR)/seq2svm_cfs_cv-SV_C.Tpo" -c -o seq2svm_cfs_cv-SV_C.o `test -f 'SV_C.cpp' || echo '$(srcdir)/'`SV_C.cpp; \
@am__fastdepCXX_TRUE@	then mv -f "$(DEPDIR)/seq2svm_cfs_cv-SV_C.Tpo" "$(DEPDIR)/seq2svm_cfs_cv-SV_C.Po"; else rm -f "$(DEPDIR)/seq2svm_cfs_cv-SV_C.Tpo"; exit 1; fi
@AMDEP_TRUE@@am__fastdepCXX_FALSE@	source='SV_C.cpp' object='seq2svm_cfs_cv-SV_C.o' libtool=no @AMDEPBACKSLASH@
@AMDEP_TRUE@@am__fastdepCXX_FALSE@	DEPDIR=$(DEPDIR) $(CXXDEPMODE) $(depcomp) @AMDEPBACKSLASH@
@am__fastdepCXX_FALSE@	$(CXX) $(DEFS) $(DEFAULT_INCLUDES) $(INCLUDES) $(seq2svm_cfs_cv_CPPFLAGS) $(CPPFLAGS) $(AM_CXXFLAGS) $(CXXFLAGS) -c -o seq2svm_cfs_cv-SV_C.o `test -f 'SV_C.cpp' || echo '$(srcdir)/'`SV_C.cpp

seq2svm_cfs_cv-SV_C.obj: SV_C.cpp
@am__fastdepCXX_TRUE@	if $(CXX) $(DEFS) $(DEFAULT_INCLUDES) $(INCLUDES) $(seq2svm_cfs_cv_CPPFLAGS) $(CPPFLAGS) $(AM_CXXFLAGS) $(CXXFLAGS) -MT seq2svm_cfs_cv-SV_C.obj -MD -MP -MF "$(DEPDIR)/seq2svm_cfs_cv-SV_C.Tpo" -c -o seq2svm_cfs_cv-SV_C.obj `if test -f 'SV_C.cpp'; then $(CYGPATH_W) 'SV_C.cpp'; else $(CYGPATH_W) '$(srcdir)/SV_C.cpp'; fi`; \
@am__fastdepCXX_TRUE@	then mv -f "$(DEPDIR)/seq2svm_cfs_cv-SV_C.Tpo" "$(DEPDIR)/seq2svm_cfs_cv-SV_C.Po"; else rm -f "$(DEPDIR)/seq2svm_cfs_cv-SV_C.Tpo"; exit 1; fi
@AMDEP_TRUE@@am__fastdepCXX_FALSE@	source='SV_C.cpp' object='seq2svm_cfs_cv-SV_C.obj' libtool=no @AMDEPBACKSLASH@
@AMDEP_TRUE@@am__fastdepCXX_FALSE@	DEPDIR=$(DEPDIR) $(CXXDEPMODE) $(depcomp) @AMDEPBACKSLASH@
@am__fastdepCXX_FALSE@	$(CXX) $(DEFS) $(DEFAULT_INCLUDES) $(INCLUDES) $(seq2svm_cfs_cv_CPPFLAGS) $(CPPFLAGS) $(AM_CXXFLAGS) $(CXXFLAGS) -c -o seq2svm_cfs_cv-SV_C.obj `if test -f 'SV_C.cpp'; then $(CYGPATH_W) 'SV_C.cpp'; else $(CYGPATH_W) '$(srcdir)/SV_C.cpp'; fi`

seq2svm_cfs_cv-Sequence_C.o: Sequence_C.cpp
@am__fastdepCXX_TRUE@	if $(CXX) $(DEFS) $(DEFAULT_INCLUDES) $(INCLUDES) $(seq2svm_cfs_cv_CPPFLAGS) $(CPPFLAGS) $(AM_CXXFLAGS) $(CXXFLAGS) -MT seq2svm_cfs_cv-Sequence_C.o -MD -MP -MF "$(DEPDIR)/seq2svm_cfs_cv-Sequence_C.Tpo" -c -o seq2svm_cfs_cv-Sequence_C.o `test -f 'Sequence_C.cpp' || echo '$(srcdir)/'`Sequence_C.cpp; \
@am__fastdepCXX_TRUE@	then mv -f "$(DEPDIR)/seq2svm_cfs_cv-Sequence_C.Tpo" "$(DEPDIR)/seq2svm_cfs_cv-Sequence_C.Po"; else rm -f "$(DEPDIR)/seq2svm_cfs_cv-Sequence_C.Tpo"; exit 1; fi
@AMDEP_TRUE@@am__fastdepCXX_FALSE@	source='Sequence_C.cpp' object='seq2svm_cfs_cv-Sequence_C.o' libtool=no @AMDEPBACKSLASH@
@AMDEP_TRUE@@am__fastdepCXX_FALSE@	DEPDIR=$(DEPDIR) $(CXXDEPMODE) $(depcomp) @AMDEPBACKSLASH@
@am__fastdepCXX_FALSE@	$(CXX) $(DEFS) $(DEFAULT_INCLUDES) $(INCLUDES) $(seq2svm_cfs_cv_CPPFLAGS) $(CPPFLAGS) $(AM_CXXFLAGS) $(CXXFLAGS) -c -o seq2svm_cfs_cv-Sequence_C.o `test -f 'Sequence_C.cpp' || echo '$(srcdir)/'`Sequence_C.cpp

seq2svm_cfs_cv-Sequence_C.obj: Sequence_C.cpp
@am__fastdepCXX_TRUE@	if $(CXX) $(DEFS) $(DEFAULT_INCLUDES) $(INCLUDES) $(seq2svm_cfs_cv_CPPFLAGS) $(CPPFLAGS) $(AM_CXXFLAGS) $(CXXFLAGS) -MT seq2svm_cfs_cv-Sequence_C.obj -MD -MP -MF "$(DEPDIR)/seq2svm_cfs_cv-Sequence_C.Tpo" -c -o seq2svm_cfs_cv-Sequence_C.obj `if test -f 'Sequence_C.cpp'; then $(CYGPATH_W) 'Sequence_C.cpp'; else $(CYGPATH_W) '$(srcdir)/Sequence_C.cpp'; fi`; \
@am__fastdepCXX_TRUE@	then mv -f "$(DEPDIR)/seq2svm_cfs_cv-Sequence_C.Tpo" "$(DEPDIR)/seq2svm_cfs_cv-Sequence_C.Po"; else rm -f "$(DEPDIR)/seq2svm_cfs_cv-Sequence_C.Tpo"; exit 1; fi
@AMDEP_TRUE@@am__fastdepCXX_FALSE@	source='Sequence_C.cpp' object='seq2svm_cfs_cv-Sequence_C.obj' libtool=no @AMDEPBACKSLASH@
@AMDEP_TRUE@@am__fastdepCXX_FALSE@	DEPDIR=$(DEPDIR) $(CXXDEPMODE) $(depcomp) @AMDEPBACKSLASH@
@am__fastdepCXX_FALSE@	$(CXX) $(DEFS) $(DEFAULT_INCLUDES) $(INCLUDES) $(seq2svm_cfs_cv_CPPFLAGS) $(CPPFLAGS) $(AM_CXXFLAGS) $(CXXFLAGS) -c -o seq2svm_cfs_cv-Sequence_C.obj `if test -f 'Sequence_C.cpp'; then $(CYGPATH_W) 'Sequence_C.cpp'; else $(CYGPATH_W) '$(srcdir)/Sequence_C.cpp'; fi`

seq2svm_cfs_cv-Oligomer_C.o: Oligomer_C.cpp
@am__fastdepCXX_TRUE@	if $(CXX) $(DEFS) $(DEFAULT_INCLUDES) $(INCLUDES) $(seq2svm_cfs_cv_CPPFLAGS) $(CPPFLAGS) $(AM_CXXFLAGS) $(CXXFLAGS) -MT seq2svm_cfs_cv-Oligomer_C.o -MD -MP -MF "$(DEPDIR)/seq2svm_cfs_cv-Oligomer_C.Tpo" -c -o seq2svm_cfs_cv-Oligomer_C.o `test -f 'Oligomer_C.cpp' || echo '$(srcdir)/'`Oligomer_C.cpp; \
@am__fastdepCXX_TRUE@	then mv -f "$(DEPDIR)/seq2svm_cfs_cv-Oligomer_C.Tpo" "$(DEPDIR)/seq2svm_cfs_cv-Oligomer_C.Po"; else rm -f "$(DEPDIR)/seq2svm_cfs_cv-Oligomer_C.Tpo"; exit 1; fi
@AMDEP_TRUE@@am__fastdepCXX_FALSE@	source='Oligomer_C.cpp' object='seq2svm_cfs_cv-Oligomer_C.o' libtool=no @AMDEPBACKSLASH@
@AMDEP_TRUE@@am__fastdepCXX_FALSE@	DEPDIR=$(DEPDIR) $(CXXDEPMODE) $(depcomp) @AMDEPBACKSLASH@
@am__fastdepCXX_FALSE@	$(CXX) $(DEFS) $(DEFAULT_INCLUDES) $(INCLUDES) $(seq2svm_cfs_cv_CPPFLAGS) $(CPPFLAGS) $(AM_CXXFLAGS) $(CXXFLAGS) -c -o seq2svm_cfs_cv-Oligomer_C.o `test -f 'Oligomer_C.cpp' || echo '$(srcdir)/'`Oligomer_C.cpp

seq2svm_cfs_cv-Oligomer_C.obj: Oligomer_C.cpp
@am__fastdepCXX_TRUE@	if $(CXX) $(DEFS) $(DEFAULT_INCLUDES) $(INCLUDES) $(seq2svm_cfs_cv_CPPFLAGS) $(CPPFLAGS) $(AM_CXXFLAGS) $(CXXFLAGS) -MT seq2svm_cfs_cv-Oligomer_C.obj -MD -MP -MF "$(DEPDIR)/seq2svm_cfs_cv-Oligomer_C.Tpo" -c -o seq2svm_cfs_cv-Oligomer_C.obj `if test -f 'Oligomer_C.cpp'; then $(CYGPATH_W) 'Oligomer_C.cpp'; else $(CYGPATH_W) '$(srcdir)/Oligomer_C.cpp'; fi`; \
@am__fastdepCXX_TRUE@	then mv -f "$(DEPDIR)/seq2svm_cfs_cv-Oligomer_C.Tpo" "$(DEPDIR)/seq2svm_cfs_cv-Oligomer_C.Po"; else rm -f "$(DEPDIR)/seq2svm_cfs_cv-Oligomer_C.Tpo"; exit 1; fi
@AMDEP_TRUE@@am__fastdepCXX_FALSE@	source='Oligomer_C.cpp' object='seq2svm_cfs_cv-Oligomer_C.obj' libtool=no @AMDEPBACKSLASH@
@AMDEP_TRUE@@am__fastdepCXX_FALSE@	DEPDIR=$(DEPDIR) $(CXXDEPMODE) $(depcomp) @AMDEPBACKSLASH@
@am__fastdepCXX_FALSE@	$(CXX) $(DEFS) $(DEFAULT_INCLUDES) $(INCLUDES) $(seq2svm_cfs_cv_CPPFLAGS) $(CPPFLAGS) $(AM_CXXFLAGS) $(CXXFLAGS) -c -o seq2svm_cfs_cv-Oligomer_C.obj `if test -f 'Oligomer_C.cpp'; then $(CYGPATH_W) 'Oligomer_C.cpp'; else $(CYGPATH_W) '$(srcdir)/Oligomer_C.cpp'; fi`

seq2svm_cfs_cv-Motifs_C.o: Motifs_C.cpp
@am__fastdepCXX_TRUE@	if $(CXX) $(DEFS) $(DEFAULT_INCLUDES) $(INCLUDES) $(seq2svm_cfs_cv_CPPFLAGS) $(CPPFLAGS) $(AM_CXXFLAGS) $(CXXFLAGS) -MT seq2svm_cfs_cv-Motifs_C.o -MD -MP -MF "$(DEPDIR)/seq2svm_cfs_cv-Motifs_C.Tpo" -c -o seq2svm_cfs_cv-Motifs_C.o `test -f 'Motifs_C.cpp' || echo '$(srcdir)/'`Motifs_C.cpp; \
@am__fastdepCXX_TRUE@	then mv -f "$(DEPDIR)/seq2svm_cfs_cv-Motifs_C.Tpo" "$(DEPDIR)/seq2svm_cfs_cv-Motifs_C.Po"; else rm -f "$(DEPDIR)/seq2svm_cfs_cv-Motifs_C.Tpo"; exit 1; fi
@AMDEP_TRUE@@am__fastdepCXX_FALSE@	source='Motifs_C.cpp' object='seq2svm_cfs_cv-Motifs_C.o' libtool=no @AMDEPBACKSLASH@
@AMDEP_TRUE@@am__fastdepCXX_FALSE@	DEPDIR=$(DEPDIR) $(CXXDEPMODE) $(depcomp) @AMDEPBACKSLASH@
@am__fastdepCXX_FALSE@	$(CXX) $(DEFS) $(DEFAULT_INCLUDES) $(INCLUDES) $(seq2svm_cfs_cv_CPPFLAGS) $(CPPFLAGS) $(AM_CXXFLAGS) $(CXXFLAGS) -c -o seq2svm_cfs_cv-Motifs_C.o `test -f 'Motifs_C.cpp' || echo '$(srcdir)/'`Motifs_C.cpp

seq2svm_cfs_cv-Motifs_C.obj: Motifs_C.cpp
@am__fastdepCXX_TRUE@	if $(CXX) $(DEFS) $(DEFAULT_INCLUDES) $(INCLUDES) $(seq2svm_cfs_cv_CPPFLAGS) $(CPPFLAGS) $(AM_CXXFLAGS) $(CXXFLAGS) -MT seq2svm_cfs_cv-Motifs_C.obj -MD -MP -MF "$(DEPDIR)/seq2svm_cfs_cv-Motifs_C.Tpo" -c -o seq2svm_cfs_cv-Motifs_C.obj `if test -f 'Motifs_C.cpp'; then $(CYGPATH_W) 'Motifs_C.cpp'; else $(CYGPATH_W) '$(srcdir)/Motifs_C.cpp'; fi`; \
@am__fastdepCXX_TRUE@	then mv -f "$(DEPDIR)/seq2svm_cfs_cv-Motifs_C.Tpo" "$(DEPDIR)/seq2svm_cfs_cv-Motifs_C.Po"; else rm -f "$(DEPDIR)/seq2svm_cfs_cv-Motifs_C.Tpo"; exit 1; fi
@AMDEP_TRUE@@am__fastdepCXX_FALSE@	source='Motifs_C.cpp' object='seq2svm_cfs_cv-Motifs_C.obj' libtool=no @AMDEPBACKSLASH@
@AMDEP_TRUE@@am__fastdepCXX_FALSE@	DEPDIR=$(DEPDIR) $(CXXDEPMODE) $(depcomp) @AMDEPBACKSLASH@
@am__fastdepCXX_FALSE@	$(CXX) $(DEFS) $(DEFAULT_INCLUDES) $(INCLUDES) $(seq2svm_cfs_cv_CPPFLAGS) $(CPPFLAGS) $(AM_CXXFLAGS) $(CXXFLAGS) -c -o seq2svm_cfs_cv-Motifs_C.obj `if test -f 'Motifs_C.cpp'; then $(CYGPATH_W) 'Motifs_C.cpp'; else $(CYGPATH_W) '$(srcdir)/Motifs_C.cpp'; fi`

seq2svm_cfs_cv-ModelOpt_C.o: ModelOpt_C.cpp
@am__fastdepCXX_TRUE@	if $(CXX) $(DEFS) $(DEFAULT_INCLUDES) $(INCLUDES) $(seq2svm_cfs_cv_CPPFLAGS) $(CPPFLAGS) $(AM_CXXFLAGS) $(CXXFLAGS) -MT seq2svm_cfs_cv-ModelOpt_C.o -MD -MP -MF "$(DEPDIR)/seq2svm_cfs_cv-ModelOpt_C.Tpo" -c -o seq2svm_cfs_cv-ModelOpt_C.o `test -f 'ModelOpt_C.cpp' || echo '$(srcdir)/'`ModelOpt_C.cpp; \
@am__fastdepCXX_TRUE@	then mv -f "$(DEPDIR)/seq2svm_cfs_cv-ModelOpt_C.Tpo" "$(DEPDIR)/seq2svm_cfs_cv-ModelOpt_C.Po"; else rm -f "$(DEPDIR)/seq2svm_cfs_cv-ModelOpt_C.Tpo"; exit 1; fi
@AMDEP_TRUE@@am__fastdepCXX_FALSE@	source='ModelOpt_C.cpp' object='seq2svm_cfs_cv-ModelOpt_C.o' libtool=no @AMDEPBACKSLASH@
@AMDEP_TRUE@@am__fastdepCXX_FALSE@	DEPDIR=$(DEPDIR) $(CXXDEPMODE) $(depcomp) @AMDEPBACKSLASH@
@am__fastdepCXX_FALSE@	$(CXX) $(DEFS) $(DEFAULT_INCLUDES) $(INCLUDES) $(seq2svm_cfs_cv_CPPFLAGS) $(CPPFLAGS) $(AM_CXXFLAGS) $(CXXFLAGS) -c -o seq2svm_cfs_cv-ModelOpt_C.o `test -f 'ModelOpt_C.cpp' || echo '$(srcdir)/'`ModelOpt_C.cpp

seq2svm_cfs_cv-ModelOpt_C.obj: ModelOpt_C.cpp
@am__fastdepCXX_TRUE@	if $(CXX) $(DEFS) $(DEFAULT_INCLUDES) $(INCLUDES) $(seq2svm_cfs_cv_CPPFLAGS) $(CPPFLAGS) $(AM_CXXFLAGS) $(CXXFLAGS) -MT seq2svm_cfs_cv-ModelOpt_C.obj -MD -MP -MF "$(DEPDIR)/seq2svm_cfs_cv-ModelOpt_C.Tpo" -c -o seq2svm_cfs_cv-ModelOpt_C.obj `if test -f 'ModelOpt_C.cpp'; then $(CYGPATH_W) 'ModelOpt_C.cpp'; else $(CYGPATH_W) '$(srcdir)/ModelOpt_C.cpp'; fi`; \
@am__fastdepCXX_TRUE@	then mv -f "$(DEPDIR)/seq2svm_cfs_cv-ModelOpt_C.Tpo" "$(DEPDIR)/seq2svm_cfs_cv-ModelOpt_C.Po"; else rm -f "$(DEPDIR)/seq2svm_cfs_cv-ModelOpt_C.Tpo"; exit 1; fi
@AMDEP_TRUE@@am__fastdepCXX_FALSE@	source='ModelOpt_C.cpp' object='seq2svm_cfs_cv-ModelOpt_C.obj' libtool=no @AMDEPBACKSLASH@
@AMDEP_TRUE@@am__fastdepCXX_FALSE@	DEPDIR=$(DEPDIR) $(CXXDEPMODE) $(depcomp) @AMDEPBACKSLASH@
@am__fastdepCXX_FALSE@	$(CXX) $(DEFS) $(DEFAULT_INCLUDES) $(INCLUDES) $(seq2svm_cfs_cv_CPPFLAGS) $(CPPFLAGS) $(AM_CXXFLAGS) $(CXXFLAGS) -c -o seq2svm_cfs_cv-ModelOpt_C.obj `if test -f 'ModelOpt_C.cpp'; then $(CYGPATH_W) 'ModelOpt_C.cpp'; else $(CYGPATH_W) '$(srcdir)/ModelOpt_C.cpp'; fi`

seq2svm_cfs_cv-Match_C.o: Match_C.cpp
@am__fastdepCXX_TRUE@	if $(CXX) $(DEFS) $(DEFAULT_INCLUDES) $(INCLUDES) $(seq2svm_cfs_cv_CPPFLAGS) $(CPPFLAGS) $(AM_CXXFLAGS) $(CXXFLAGS) -MT seq2svm_cfs_cv-Match_C.o -MD -MP -MF "$(DEPDIR)/seq2svm_cfs_cv-Match_C.Tpo" -c -o seq2svm_cfs_cv-Match_C.o `test -f 'Match_C.cpp' || echo '$(srcdir)/'`Match_C.cpp; \
@am__fastdepCXX_TRUE@	then mv -f "$(DEPDIR)/seq2svm_cfs_cv-Match_C.Tpo" "$(DEPDIR)/seq2svm_cfs_cv-Match_C.Po"; else rm -f "$(DEPDIR)/seq2svm_cfs_cv-Match_C.Tpo"; exit 1; fi
@AMDEP_TRUE@@am__fastdepCXX_FALSE@	source='Match_C.cpp' object='seq2svm_cfs_cv-Match_C.o' libtool=no @AMDEPBACKSLASH@
@AMDEP_TRUE@@am__fastdepCXX_FALSE@	DEPDIR=$(DEPDIR) $(CXXDEPMODE) $(depcomp) @AMDEPBACKSLASH@
@am__fastdepCXX_FALSE@	$(CXX) $(DEFS) $(DEFAULT_INCLUDES) $(INCLUDES) $(seq2svm_cfs_cv_CPPFLAGS) $(CPPFLAGS) $(AM_CXXFLAGS) $(CXXFLAGS) -c -o seq2svm_cfs_cv-Match_C.o `test -f 'Match_C.cpp' || echo '$(srcdir)/'`Match_C.cpp

seq2svm_cfs_cv-Match_C.obj: Match_C.cpp
@am__fastdepCXX_TRUE@	if $(CXX) $(DEFS) $(DEFAULT_INCLUDES) $(INCLUDES) $(seq2svm_cfs_cv_CPPFLAGS) $(CPPFLAGS) $(AM_CXXFLAGS) $(CXXFLAGS) -MT seq2svm_cfs_cv-Match_C.obj -MD -MP -MF "$(DEPDIR)/seq2svm_cfs_cv-Match_C.Tpo" -c -o seq2svm_cfs_cv-Match_C.obj `if test -f 'Match_C.cpp'; then $(CYGPATH_W) 'Match_C.cpp'; else $(CYGPATH_W) '$(srcdir)/Match_C.cpp'; fi`; \
@am__fastdepCXX_TRUE@	then mv -f "$(DEPDIR)/seq2svm_cfs_cv-Match_C.Tpo" "$(DEPDIR)/seq2svm_cfs_cv-Match_C.Po"; else rm -f "$(DEPDIR)/seq2svm_cfs_cv-Match_C.Tpo"; exit 1; fi
@AMDEP_TRUE@@am__fastdepCXX_FALSE@	source='Match_C.cpp' object='seq2svm_cfs_cv-Match_C.obj' libtool=no @AMDEPBACKSLASH@
@AMDEP_TRUE@@am__fastdepCXX_FALSE@	DEPDIR=$(DEPDIR) $(CXXDEPMODE) $(depcomp) @AMDEPBACKSLASH@
@am__fastdepCXX_FALSE@	$(CXX) $(DEFS) $(DEFAULT_INCLUDES) $(INCLUDES) $(seq2svm_cfs_cv_CPPFLAGS) $(CPPFLAGS) $(AM_CXXFLAGS) $(CXXFLAGS) -c -o seq2svm_cfs_cv-Match_C.obj `if test -f 'Match_C.cpp'; then $(CYGPATH_W) 'Match_C.cpp'; else $(CYGPATH_W) '$(srcdir)/Match_C.cpp'; fi`

seq2svm_cfs_cv-File_C.o: File_C.cpp
@am__fastdepCXX_TRUE@	if $(CXX) $(DEFS) $(DEFAULT_INCLUDES) $(INCLUDES) $(seq2svm_cfs_cv_CPPFLAGS) $(CPPFLAGS) $(AM_CXXFLAGS) $(CXXFLAGS) -MT seq2svm_cfs_cv-File_C.o -MD -MP -MF "$(DEPDIR)/seq2svm_cfs_cv-File_C.Tpo" -c -o seq2svm_cfs_cv-File_C.o `test -f 'File_C.cpp' || echo '$(srcdir)/'`File_C.cpp; \
@am__fastdepCXX_TRUE@	then mv -f "$(DEPDIR)/seq2svm_cfs_cv-File_C.Tpo" "$(DEPDIR)/seq2svm_cfs_cv-File_C.Po"; else rm -f "$(DEPDIR)/seq2svm_cfs_cv-File_C.Tpo"; exit 1; fi
@AMDEP_TRUE@@am__fastdepCXX_FALSE@	source='File_C.cpp' object='seq2svm_cfs_cv-File_C.o' libtool=no @AMDEPBACKSLASH@
@AMDEP_TRUE@@am__fastdepCXX_FALSE@	DEPDIR=$(DEPDIR) $(CXXDEPMODE) $(depcomp) @AMDEPBACKSLASH@
@am__fastdepCXX_FALSE@	$(CXX) $(DEFS) $(DEFAULT_INCLUDES) $(INCLUDES) $(seq2svm_cfs_cv_CPPFLAGS) $(CPPFLAGS) $(AM_CXXFLAGS) $(CXXFLAGS) -c -o seq2svm_cfs_cv-File_C.o `test -f 'File_C.cpp' || echo '$(srcdir)/'`File_C.cpp

seq2svm_cfs_cv-File_C.obj: File_C.cpp
@am__fastdepCXX_TRUE@	if $(CXX) $(DEFS) $(DEFAULT_INCLUDES) $(INCLUDES) $(seq2svm_cfs_cv_CPPFLAGS) $(CPPFLAGS) $(AM_CXXFLAGS) $(CXXFLAGS) -MT seq2svm_cfs_cv-File_C.obj -MD -MP -MF "$(DEPDIR)/seq2svm_cfs_cv-File_C.Tpo" -c -o seq2svm_cfs_cv-File_C.obj `if test -f 'File_C.cpp'; then $(CYGPATH_W) 'File_C.cpp'; else $(CYGPATH_W) '$(srcdir)/File_C.cpp'; fi`; \
@am__fastdepCXX_TRUE@	then mv -f "$(DEPDIR)/seq2svm_cfs_cv-File_C.Tpo" "$(DEPDIR)/seq2svm_cfs_cv-File_C.Po"; else rm -f "$(DEPDIR)/seq2svm_cfs_cv-File_C.Tpo"; exit 1; fi
@AMDEP_TRUE@@am__fastdepCXX_FALSE@	source='File_C.cpp' object='seq2svm_cfs_cv-File_C.obj' libtool=no @AMDEPBACKSLASH@
@AMDEP_TRUE@@am__fastdepCXX_FALSE@	DEPDIR=$(DEPDIR) $(CXXDEPMODE) $(depcomp) @AMDEPBACKSLASH@
@am__fastdepCXX_FALSE@	$(CXX) $(DEFS) $(DEFAULT_INCLUDES) $(INCLUDES) $(seq2svm_cfs_cv_CPPFLAGS) $(CPPFLAGS) $(AM_CXXFLAGS) $(CXXFLAGS) -c -o seq2svm_cfs_cv-File_C.obj `if test -f 'File_C.cpp'; then $(CYGPATH_W) 'File_C.cpp'; else $(CYGPATH_W) '$(srcdir)/File_C.cpp'; fi`

seq2svm_cfs_cv-Feature_C.o: Feature_C.cpp
@am__fastdepCXX_TRUE@	if $(CXX) $(DEFS) $(DEFAULT_INCLUDES) $(INCLUDES) $(seq2svm_cfs_cv_CPPFLAGS) $(CPPFLAGS) $(AM_CXXFLAGS) $(CXXFLAGS) -MT seq2svm_cfs_cv-Feature_C.o -MD -MP -MF "$(DEPDIR)/seq2svm_cfs_cv-Feature_C.Tpo" -c -o seq2svm_cfs_cv-Feature_C.o `test -f 'Feature_C.cpp' || echo '$(srcdir)/'`Feature_C.cpp; \
@am__fastdepCXX_TRUE@	then mv -f "$(DEPDIR)/seq2svm_cfs_cv-Feature_C.Tpo" "$(DEPDIR)/seq2svm_cfs_cv-Feature_C.Po"; else rm -f "$(DEPDIR)/seq2svm_cfs_cv-Feature_C.Tpo"; exit 1; fi
@AMDEP_TRUE@@am__fastdepCXX_FALSE@	source='Feature_C.cpp' object='seq2svm_cfs_cv-Feature_C.o' libtool=no @AMDEPBACKSLASH@
@AMDEP_TRUE@@am__fastdepCXX_FALSE@	DEPDIR=$(DEPDIR) $(CXXDEPMODE) $(depcomp) @AMDEPBACKSLASH@
@am__fastdepCXX_FALSE@	$(CXX) $(DEFS) $(DEFAULT_INCLUDES) $(INCLUDES) $(seq2svm_cfs_cv_CPPFLAGS) $(CPPFLAGS) $(AM_CXXFLAGS) $(CXXFLAGS) -c -o seq2svm_cfs_cv-Feature_C.o `test -f 'Feature_C.cpp' || echo '$(srcdir)/'`Feature_C.cpp

seq2svm_cfs_cv-Feature_C.obj: Feature_C.cpp
@am__fastdepCXX_TRUE@	if $(CXX) $(DEFS) $(DEFAULT_INCLUDES) $(INCLUDES) $(seq2svm_cfs_cv_CPPFLAGS) $(CPPFLAGS) $(AM_CXXFLAGS) $(CXXFLAGS) -MT seq2svm_cfs_cv-Feature_C.obj -MD -MP -MF "$(DEPDIR)/seq2svm_cfs_cv-Feature_C.Tpo" -c -o seq2svm_cfs_cv-Feature_C.obj `if test -f 'Feature_C.cpp'; then $(CYGPATH_W) 'Feature_C.cpp'; else $(CYGPATH_W) '$(srcdir)/Feature_C.cpp'; fi`; \
@am__fastdepCXX_TRUE@	then mv -f "$(DEPDIR)/seq2svm_cfs_cv-Feature_C.Tpo" "$(DEPDIR)/seq2svm_cfs_cv-Feature_C.Po"; else rm -f "$(DEPDIR)/seq2svm_cfs_cv-Feature_C.Tpo"; exit 1; fi
@AMDEP_TRUE@@am__fastdepCXX_FALSE@	source='Feature_C.cpp' object='seq2svm_cfs_cv-Feature_C.obj' libtool=no @AMDEPBACKSLASH@
@AMDEP_TRUE@@am__fastdepCXX_FALSE@	DEPDIR=$(DEPDIR) $(CXXDEPMODE) $(depcomp) @AMDEPBACKSLASH@
@am__fastdepCXX_FALSE@	$(CXX) $(DEFS) $(DEFAULT_INCLUDES) $(INCLUDES) $(seq2svm_cfs_cv_CPPFLAGS) $(CPPFLAGS) $(AM_CXXFLAGS) $(CXXFLAGS) -c -o seq2svm_cfs_cv-Feature_C.obj `if test -f 'Feature_C.cpp'; then $(CYGPATH_W) 'Feature_C.cpp'; else $(CYGPATH_W) '$(srcdir)/Feature_C.cpp'; fi`

seq2svm_cfs_cv-Methods.o: Methods.cpp
@am__fastdepCXX_TRUE@	if $(CXX) $(DEFS) $(DEFAULT_INCLUDES) $(INCLUDES) $(seq2svm_cfs_cv_CPPFLAGS) $(CPPFLAGS) $(AM_CXXFLAGS) $(CXXFLAGS) -MT seq2svm_cfs_cv-Methods.o -MD -MP -MF "$(DEPDIR)/seq2svm_cfs_cv-Methods.Tpo" -c -o seq2svm_cfs_cv-Methods.o `test -f 'Methods.cpp' || echo '$(srcdir)/'`Methods.cpp; \
@am__fastdepCXX_TRUE@	then mv -f "$(DEPDIR)/seq2svm_cfs_cv-Methods.Tpo" "$(DEPDIR)/seq2svm_cfs_cv-Methods.Po"; else rm -f "$(DEPDIR)/seq2svm_cfs_cv-Methods.Tpo"; exit 1; fi
@AMDEP_TRUE@@am__fastdepCXX_FALSE@	source='Methods.cpp' object='seq2svm_cfs_cv-Methods.o' libtool=no @AMDEPBACKSLASH@
@AMDEP_TRUE@@am__fastdepCXX_FALSE@	DEPDIR=$(DEPDIR) $(CXXDEPMODE) $(depcomp) @AMDEPBACKSLASH@
@am__fastdepCXX_FALSE@	$(CXX) $(DEFS) $(DEFAULT_INCLUDES) $(INCLUDES) $(seq2svm_cfs_cv_CPPFLAGS) $(CPPFLAGS) $(AM_CXXFLAGS) $(CXXFLAGS) -c -o seq2svm_cfs_cv-Methods.o `test -f 'Methods.cpp' || echo '$(srcdir)/'`Methods.cpp

seq2svm_cfs_cv-Methods.obj: Methods.cpp
@am__fastdepCXX_TRUE@	if $(CXX) $(DEFS) $(DEFAULT_INCLUDES) $(INCLUDES) $(seq2svm_cfs_cv_CPPFLAGS) $(CPPFLAGS) $(AM_CXXFLAGS) $(CXXFLAGS) -MT seq2svm_cfs_cv-Methods.obj -MD -MP -MF "$(DEPDIR)/seq2svm_cfs_cv-Methods.Tpo" -c -o seq2svm_cfs_cv-Methods.obj `if test -f 'Methods.cpp'; then $(CYGPATH_W) 'Methods.cpp'; else $(CYGPATH_W) '$(srcdir)/Methods.cpp'; fi`; \
@am__fastdepCXX_TRUE@	then mv -f "$(DEPDIR)/seq2svm_cfs_cv-Methods.Tpo" "$(DEPDIR)/seq2svm_cfs_cv-Methods.Po"; else rm -f "$(DEPDIR)/seq2svm_cfs_cv-Methods.Tpo"; exit 1; fi
@AMDEP_TRUE@@am__fastdepCXX_FALSE@	source='Methods.cpp' object='seq2svm_cfs_cv-Methods.obj' libtool=no @AMDEPBACKSLASH@
@AMDEP_TRUE@@am__fastdepCXX_FALSE@	DEPDIR=$(DEPDIR) $(CXXDEPMODE) $(depcomp) @AMDEPBACKSLASH@
@am__fastdepCXX_FALSE@	$(CXX) $(DEFS) $(DEFAULT_INCLUDES) $(INCLUDES) $(seq2svm_cfs_cv_CPPFLAGS) $(CPPFLAGS) $(AM_CXXFLAGS) $(CXXFLAGS) -c -o seq2svm_cfs_cv-Methods.obj `if test -f 'Methods.cpp'; then $(CYGPATH_W) 'Methods.cpp'; else $(CYGPATH_W) '$(srcdir)/Methods.cpp'; fi`

seq2svm_cfs_cv-Misc_functions_C.o: Misc_functions_C.cpp
@am__fastdepCXX_TRUE@	if $(CXX) $(DEFS) $(DEFAULT_INCLUDES) $(INCLUDES) $(seq2svm_cfs_cv_CPPFLAGS) $(CPPFLAGS) $(AM_CXXFLAGS) $(CXXFLAGS) -MT seq2svm_cfs_cv-Misc_functions_C.o -MD -MP -MF "$(DEPDIR)/seq2svm_cfs_cv-Misc_functions_C.Tpo" -c -o seq2svm_cfs_cv-Misc_functions_C.o `test -f 'Misc_functions_C.cpp' || echo '$(srcdir)/'`Misc_functions_C.cpp; \
@am__fastdepCXX_TRUE@	then mv -f "$(DEPDIR)/seq2svm_cfs_cv-Misc_functions_C.Tpo" "$(DEPDIR)/seq2svm_cfs_cv-Misc_functions_C.Po"; else rm -f "$(DEPDIR)/seq2svm_cfs_cv-Misc_functions_C.Tpo"; exit 1; fi
@AMDEP_TRUE@@am__fastdepCXX_FALSE@	source='Misc_functions_C.cpp' object='seq2svm_cfs_cv-Misc_functions_C.o' libtool=no @AMDEPBACKSLASH@
@AMDEP_TRUE@@am__fastdepCXX_FALSE@	DEPDIR=$(DEPDIR) $(CXXDEPMODE) $(depcomp) @AMDEPBACKSLASH@
@am__fastdepCXX_FALSE@	$(CXX) $(DEFS) $(DEFAULT_INCLUDES) $(INCLUDES) $(seq2svm_cfs_cv_CPPFLAGS) $(CPPFLAGS) $(AM_CXXFLAGS) $(CXXFLAGS) -c -o seq2svm_cfs_cv-Misc_functions_C.o `test -f 'Misc_functions_C.cpp' || echo '$(srcdir)/'`Misc_functions_C.cpp

seq2svm_cfs_cv-Misc_functions_C.obj: Misc_functions_C.cpp
@am__fastdepCXX_TRUE@	if $(CXX) $(DEFS) $(DEFAULT_INCLUDES) $(INCLUDES) $(seq2svm_cfs_cv_CPPFLAGS) $(CPPFLAGS) $(AM_CXXFLAGS) $(CXXFLAGS) -MT seq2svm_cfs_cv-Misc_functions_C.obj -MD -MP -MF "$(DEPDIR)/seq2svm_cfs_cv-Misc_functions_C.Tpo" -c -o seq2svm_cfs_cv-Misc_functions_C.obj `if test -f 'Misc_functions_C.cpp'; then $(CYGPATH_W) 'Misc_functions_C.cpp'; else $(CYGPATH_W) '$(srcdir)/Misc_functions_C.cpp'; fi`; \
@am__fastdepCXX_TRUE@	then mv -f "$(DEPDIR)/seq2svm_cfs_cv-Misc_functions_C.Tpo" "$(DEPDIR)/seq2svm_cfs_cv-Misc_functions_C.Po"; else rm -f "$(DEPDIR)/seq2svm_cfs_cv-Misc_functions_C.Tpo"; exit 1; fi
@AMDEP_TRUE@@am__fastdepCXX_FALSE@	source='Misc_functions_C.cpp' object='seq2svm_cfs_cv-Misc_functions_C.obj' libtool=no @AMDEPBACKSLASH@
@AMDEP_TRUE@@am__fastdepCXX_FALSE@	DEPDIR=$(DEPDIR) $(CXXDEPMODE) $(depcomp) @AMDEPBACKSLASH@
@am__fastdepCXX_FALSE@	$(CXX) $(DEFS) $(DEFAULT_INCLUDES) $(INCLUDES) $(seq2svm_cfs_cv_CPPFLAGS) $(CPPFLAGS) $(AM_CXXFLAGS) $(CXXFLAGS) -c -o seq2svm_cfs_cv-Misc_functions_C.obj `if test -f 'Misc_functions_C.cpp'; then $(CYGPATH_W) 'Misc_functions_C.cpp'; else $(CYGPATH_W) '$(srcdir)/Misc_functions_C.cpp'; fi`

seq2svm_cfs_cv-Typedefs_C.o: Typedefs_C.cpp
@am__fastdepCXX_TRUE@	if $(CXX) $(DEFS) $(DEFAULT_INCLUDES) $(INCLUDES) $(seq2svm_cfs_cv_CPPFLAGS) $(CPPFLAGS) $(AM_CXXFLAGS) $(CXXFLAGS) -MT seq2svm_cfs_cv-Typedefs_C.o -MD -MP -MF "$(DEPDIR)/seq2svm_cfs_cv-Typedefs_C.Tpo" -c -o seq2svm_cfs_cv-Typedefs_C.o `test -f 'Typedefs_C.cpp' || echo '$(srcdir)/'`Typedefs_C.cpp; \
@am__fastdepCXX_TRUE@	then mv -f "$(DEPDIR)/seq2svm_cfs_cv-Typedefs_C.Tpo" "$(DEPDIR)/seq2svm_cfs_cv-Typedefs_C.Po"; else rm -f "$(DEPDIR)/seq2svm_cfs_cv-Typedefs_C.Tpo"; exit 1; fi
@AMDEP_TRUE@@am__fastdepCXX_FALSE@	source='Typedefs_C.cpp' object='seq2svm_cfs_cv-Typedefs_C.o' libtool=no @AMDEPBACKSLASH@
@AMDEP_TRUE@@am__fastdepCXX_FALSE@	DEPDIR=$(DEPDIR) $(CXXDEPMODE) $(depcomp) @AMDEPBACKSLASH@
@am__fastdepCXX_FALSE@	$(CXX) $(DEFS) $(DEFAULT_INCLUDES) $(INCLUDES) $(seq2svm_cfs_cv_CPPFLAGS) $(CPPFLAGS) $(AM_CXXFLAGS) $(CXXFLAGS) -c -o seq2svm_cfs_cv-Typedefs_C.o `test -f 'Typedefs_C.cpp' || echo '$(srcdir)/'`Typedefs_C.cpp

seq2svm_cfs_cv-Typedefs_C.obj: Typedefs_C.cpp
@am__fastdepCXX_TRUE@	if $(CXX) $(DEFS) $(DEFAULT_INCLUDES) $(INCLUDES) $(seq2svm_cfs_cv_CPPFLAGS) $(CPPFLAGS) $(AM_CXXFLAGS) $(CXXFLAGS) -MT seq2svm_cfs_cv-Typedefs_C.obj -MD -MP -MF "$(DEPDIR)/seq2svm_cfs_cv-Typedefs_C.Tpo" -c -o seq2svm_cfs_cv-Typedefs_C.obj `if test -f 'Typedefs_C.cpp'; then $(CYGPATH_W) 'Typedefs_C.cpp'; else $(CYGPATH_W) '$(srcdir)/Typedefs_C.cpp'; fi`; \
@am__fastdepCXX_TRUE@	then mv -f "$(DEPDIR)/seq2svm_cfs_cv-Typedefs_C.Tpo" "$(DEPDIR)/seq2svm_cfs_cv-Typedefs_C.Po"; else rm -f "$(DEPDIR)/seq2svm_cfs_cv-Typedefs_C.Tpo"; exit 1; fi
@AMDEP_TRUE@@am__fastdepCXX_FALSE@	source='Typedefs_C.cpp' object='seq2svm_cfs_cv-Typedefs_C.obj' libtool=no @AMDEPBACKSLASH@
@AMDEP_TRUE@@am__fastdepCXX_FALSE@	DEPDIR=$(DEPDIR) $(CXXDEPMODE) $(depcomp) @AMDEPBACKSLASH@
@am__fastdepCXX_FALSE@	$(CXX) $(DEFS) $(DEFAULT_INCLUDES) $(INCLUDES) $(seq2svm_cfs_cv_CPPFLAGS) $(CPPFLAGS) $(AM_CXXFLAGS) $(CXXFLAGS) -c -o seq2svm_cfs_cv-Typedefs_C.obj `if test -f 'Typedefs_C.cpp'; then $(CYGPATH_W) 'Typedefs_C.cpp'; else $(CYGPATH_W) '$(srcdir)/Typedefs_C.cpp'; fi`

seq2svm_cfs_cv-Dims_C.o: Dims_C.cpp
@am__fastdepCXX_TRUE@	if $(CXX) $(DEFS) $(DEFAULT_INCLUDES) $(INCLUDES) $(seq2svm_cfs_cv_CPPFLAGS) $(CPPFLAGS) $(AM_CXXFLAGS) $(CXXFLAGS) -MT seq2svm_cfs_cv-Dims_C.o -MD -MP -MF "$(DEPDIR)/seq2svm_cfs_cv-Dims_C.Tpo" -c -o seq2svm_cfs_cv-Dims_C.o `test -f 'Dims_C.cpp' || echo '$(srcdir)/'`Dims_C.cpp; \
@am__fastdepCXX_TRUE@	then mv -f "$(DEPDIR)/seq2svm_cfs_cv-Dims_C.Tpo" "$(DEPDIR)/seq2svm_cfs_cv-Dims_C.Po"; else rm -f "$(DEPDIR)/seq2svm_cfs_cv-Dims_C.Tpo"; exit 1; fi
@AMDEP_TRUE@@am__fastdepCXX_FALSE@	source='Dims_C.cpp' object='seq2svm_cfs_cv-Dims_C.o' libtool=no @AMDEPBACKSLASH@
@AMDEP_TRUE@@am__fastdepCXX_FALSE@	DEPDIR=$(DEPDIR) $(CXXDEPMODE) $(depcomp) @AMDEPBACKSLASH@
@am__fastdepCXX_FALSE@	$(CXX) $(DEFS) $(DEFAULT_INCLUDES) $(INCLUDES) $(seq2svm_cfs_cv_CPPFLAGS) $(CPPFLAGS) $(AM_CXXFLAGS) $(CXXFLAGS) -c -o seq2svm_cfs_cv-Dims_C.o `test -f 'Dims_C.cpp' || echo '$(srcdir)/'`Dims_C.cpp

seq2svm_cfs_cv-Dims_C.obj: Dims_C.cpp
@am__fastdepCXX_TRUE@	if $(CXX) $(DEFS) $(DEFAULT_INCLUDES) $(INCLUDES) $(seq2svm_cfs_cv_CPPFLAGS) $(CPPFLAGS) $(AM_CXXFLAGS) $(CXXFLAGS) -MT seq2svm_cfs_cv-Dims_C.obj -MD -MP -MF "$(DEPDIR)/seq2svm_cfs_cv-Dims_C.Tpo" -c -o seq2svm_cfs_cv-Dims_C.obj `if test -f 'Dims_C.cpp'; then $(CYGPATH_W) 'Dims_C.cpp'; else $(CYGPATH_W) '$(srcdir)/Dims_C.cpp'; fi`; \
@am__fastdepCXX_TRUE@	then mv -f "$(DEPDIR)/seq2svm_cfs_cv-Dims_C.Tpo" "$(DEPDIR)/seq2svm_cfs_cv-Dims_C.Po"; else rm -f "$(DEPDIR)/seq2svm_cfs_cv-Dims_C.Tpo"; exit 1; fi
@AMDEP_TRUE@@am__fastdepCXX_FALSE@	source='Dims_C.cpp' object='seq2svm_cfs_cv-Dims_C.obj' libtool=no @AMDEPBACKSLASH@
@AMDEP_TRUE@@am__fastdepCXX_FALSE@	DEPDIR=$(DEPDIR) $(CXXDEPMODE) $(depcomp) @AMDEPBACKSLASH@
@am__fastdepCXX_FALSE@	$(CXX) $(DEFS) $(DEFAULT_INCLUDES) $(INCLUDES) $(seq2svm_cfs_cv_CPPFLAGS) $(CPPFLAGS) $(AM_CXXFLAGS) $(CXXFLAGS) -c -o seq2svm_cfs_cv-Dims_C.obj `if test -f 'Dims_C.cpp'; then $(CYGPATH_W) 'Dims_C.cpp'; else $(CYGPATH_W) '$(srcdir)/Dims_C.cpp'; fi`

seq2svm_cfs_cv-DimsItr_C.o: DimsItr_C.cpp
@am__fastdepCXX_TRUE@	if $(CXX) $(DEFS) $(DEFAULT_INCLUDES) $(INCLUDES) $(seq2svm_cfs_cv_CPPFLAGS) $(CPPFLAGS) $(AM_CXXFLAGS) $(CXXFLAGS) -MT seq2svm_cfs_cv-DimsItr_C.o -MD -MP -MF "$(DEPDIR)/seq2svm_cfs_cv-DimsItr_C.Tpo" -c -o seq2svm_cfs_cv-DimsItr_C.o `test -f 'DimsItr_C.cpp' || echo '$(srcdir)/'`DimsItr_C.cpp; \
@am__fastdepCXX_TRUE@	then mv -f "$(DEPDIR)/seq2svm_cfs_cv-DimsItr_C.Tpo" "$(DEPDIR)/seq2svm_cfs_cv-DimsItr_C.Po"; else rm -f "$(DEPDIR)/seq2svm_cfs_cv-DimsItr_C.Tpo"; exit 1; fi
@AMDEP_TRUE@@am__fastdepCXX_FALSE@	source='DimsItr_C.cpp' object='seq2svm_cfs_cv-DimsItr_C.o' libtool=no @AMDEPBACKSLASH@
@AMDEP_TRUE@@am__fastdepCXX_FALSE@	DEPDIR=$(DEPDIR) $(CXXDEPMODE) $(depcomp) @AMDEPBACKSLASH@
@am__fastdepCXX_FALSE@	$(CXX) $(DEFS) $(DEFAULT_INCLUDES) $(INCLUDES) $(seq2svm_cfs_cv_CPPFLAGS) $(CPPFLAGS) $(AM_CXXFLAGS) $(CXXFLAGS) -c -o seq2svm_cfs_cv-DimsItr_C.o `test -f 'DimsItr_C.cpp' || echo '$(srcdir)/'`DimsItr_C.cpp

seq2svm_cfs_cv-DimsItr_C.obj: DimsItr_C.cpp
@am__fastdepCXX_TRUE@	if $(CXX) $(DEFS) $(DEFAULT_INCLUDES) $(INCLUDES) $(seq2svm_cfs_cv_CPPFLAGS) $(CPPFLAGS) $(AM_CXXFLAGS) $(CXXFLAGS) -MT seq2svm_cfs_cv-DimsItr_C.obj -MD -MP -MF "$(DEPDIR)/seq2svm_cfs_cv-DimsItr_C.Tpo" -c -o seq2svm_cfs_cv-DimsItr_C.obj `if test -f 'DimsItr_C.cpp'; then $(CYGPATH_W) 'DimsItr_C.cpp'; else $(CYGPATH_W) '$(srcdir)/DimsItr_C.cpp'; fi`; \
@am__fastdepCXX_TRUE@	then mv -f "$(DEPDIR)/seq2svm_cfs_cv-DimsItr_C.Tpo" "$(DEPDIR)/seq2svm_cfs_cv-DimsItr_C.Po"; else rm -f "$(DEPDIR)/seq2svm_cfs_cv-DimsItr_C.Tpo"; exit 1; fi
@AMDEP_TRUE@@am__fastdepCXX_FALSE@	source='DimsItr_C.cpp' object='seq2svm_cfs_cv-DimsItr_C.obj' libtool=no @AMDEPBACKSLASH@
@AMDEP_TRUE@@am__fastdepCXX_FALSE@	DEPDIR=$(DEPDIR) $(CXXDEPMODE) $(depcomp) @AMDEPBACKSLASH@
@am__fastdepCXX_FALSE@	$(CXX) $(DEFS) $(DEFAULT_INCLUDES) $(INCLUDES) $(seq2svm_cfs_cv_CPPFLAGS) $(CPPFLAGS) $(AM_CXXFLAGS) $(CXXFLAGS) -c -o seq2svm_cfs_cv-DimsItr_C.obj `if test -f 'DimsItr_C.cpp'; then $(CYGPATH_W) 'DimsItr_C.cpp'; else $(CYGPATH_W) '$(srcdir)/DimsItr_C.cpp'; fi`

seq2svm_cv-seq2sv.o: seq2sv.cpp
@am__fastdepCXX_TRUE@	if $(CXX) $(DEFS) $(DEFAULT_INCLUDES) $(INCLUDES) $(seq2svm_cv_CPPFLAGS) $(CPPFLAGS) $(AM_CXXFLAGS) $(CXXFLAGS) -MT seq2svm_cv-seq2sv.o -MD -MP -MF "$(DEPDIR)/seq2svm_cv-seq2sv.Tpo" -c -o seq2svm_cv-seq2sv.o `test -f 'seq2sv.cpp' || echo '$(srcdir)/'`seq2sv.cpp; \
@am__fastdepCXX_TRUE@	then mv -f "$(DEPDIR)/seq2svm_cv-seq2sv.Tpo" "$(DEPDIR)/seq2svm_cv-seq2sv.Po"; else rm -f "$(DEPDIR)/seq2svm_cv-seq2sv.Tpo"; exit 1; fi
@AMDEP_TRUE@@am__fastdepCXX_FALSE@	source='seq2sv.cpp' object='seq2svm_cv-seq2sv.o' libtool=no @AMDEPBACKSLASH@
@AMDEP_TRUE@@am__fastdepCXX_FALSE@	DEPDIR=$(DEPDIR) $(CXXDEPMODE) $(depcomp) @AMDEPBACKSLASH@
@am__fastdepCXX_FALSE@	$(CXX) $(DEFS) $(DEFAULT_INCLUDES) $(INCLUDES) $(seq2svm_cv_CPPFLAGS) $(CPPFLAGS) $(AM_CXXFLAGS) $(CXXFLAGS) -c -o seq2svm_cv-seq2sv.o `test -f 'seq2sv.cpp' || echo '$(srcdir)/'`seq2sv.cpp

seq2svm_cv-seq2sv.obj: seq2sv.cpp
@am__fastdepCXX_TRUE@	if $(CXX) $(DEFS) $(DEFAULT_INCLUDES) $(INCLUDES) $(seq2svm_cv_CPPFLAGS) $(CPPFLAGS) $(AM_CXXFLAGS) $(CXXFLAGS) -MT seq2svm_cv-seq2sv.obj -MD -MP -MF "$(DEPDIR)/seq2svm_cv-seq2sv.Tpo" -c -o seq2svm_cv-seq2sv.obj `if test -f 'seq2sv.cpp'; then $(CYGPATH_W) 'seq2sv.cpp'; else $(CYGPATH_W) '$(srcdir)/seq2sv.cpp'; fi`; \
@am__fastdepCXX_TRUE@	then mv -f "$(DEPDIR)/seq2svm_cv-seq2sv.Tpo" "$(DEPDIR)/seq2svm_cv-seq2sv.Po"; else rm -f "$(DEPDIR)/seq2svm_cv-seq2sv.Tpo"; exit 1; fi
@AMDEP_TRUE@@am__fastdepCXX_FALSE@	source='seq2sv.cpp' object='seq2svm_cv-seq2sv.obj' libtool=no @AMDEPBACKSLASH@
@AMDEP_TRUE@@am__fastdepCXX_FALSE@	DEPDIR=$(DEPDIR) $(CXXDEPMODE) $(depcomp) @AMDEPBACKSLASH@
@am__fastdepCXX_FALSE@	$(CXX) $(DEFS) $(DEFAULT_INCLUDES) $(INCLUDES) $(seq2svm_cv_CPPFLAGS) $(CPPFLAGS) $(AM_CXXFLAGS) $(CXXFLAGS) -c -o seq2svm_cv-seq2sv.obj `if test -f 'seq2sv.cpp'; then $(CYGPATH_W) 'seq2sv.cpp'; else $(CYGPATH_W) '$(srcdir)/seq2sv.cpp'; fi`

seq2svm_cv-RNAfold_C.o: RNAfold_C.cpp
@am__fastdepCXX_TRUE@	if $(CXX) $(DEFS) $(DEFAULT_INCLUDES) $(INCLUDES) $(seq2svm_cv_CPPFLAGS) $(CPPFLAGS) $(AM_CXXFLAGS) $(CXXFLAGS) -MT seq2svm_cv-RNAfold_C.o -MD -MP -MF "$(DEPDIR)/seq2svm_cv-RNAfold_C.Tpo" -c -o seq2svm_cv-RNAfold_C.o `test -f 'RNAfold_C.cpp' || echo '$(srcdir)/'`RNAfold_C.cpp; \
@am__fastdepCXX_TRUE@	then mv -f "$(DEPDIR)/seq2svm_cv-RNAfold_C.Tpo" "$(DEPDIR)/seq2svm_cv-RNAfold_C.Po"; else rm -f "$(DEPDIR)/seq2svm_cv-RNAfold_C.Tpo"; exit 1; fi
@AMDEP_TRUE@@am__fastdepCXX_FALSE@	source='RNAfold_C.cpp' object='seq2svm_cv-RNAfold_C.o' libtool=no @AMDEPBACKSLASH@
@AMDEP_TRUE@@am__fastdepCXX_FALSE@	DEPDIR=$(DEPDIR) $(CXXDEPMODE) $(depcomp) @AMDEPBACKSLASH@
@am__fastdepCXX_FALSE@	$(CXX) $(DEFS) $(DEFAULT_INCLUDES) $(INCLUDES) $(seq2svm_cv_CPPFLAGS) $(CPPFLAGS) $(AM_CXXFLAGS) $(CXXFLAGS) -c -o seq2svm_cv-RNAfold_C.o `test -f 'RNAfold_C.cpp' || echo '$(srcdir)/'`RNAfold_C.cpp

seq2svm_cv-RNAfold_C.obj: RNAfold_C.cpp
@am__fastdepCXX_TRUE@	if $(CXX) $(DEFS) $(DEFAULT_INCLUDES) $(INCLUDES) $(seq2svm_cv_CPPFLAGS) $(CPPFLAGS) $(AM_CXXFLAGS) $(CXXFLAGS) -MT seq2svm_cv-RNAfold_C.obj -MD -MP -MF "$(DEPDIR)/seq2svm_cv-RNAfold_C.Tpo" -c -o seq2svm_cv-RNAfold_C.obj `if test -f 'RNAfold_C.cpp'; then $(CYGPATH_W) 'RNAfold_C.cpp'; else $(CYGPATH_W) '$(srcdir)/RNAfold_C.cpp'; fi`; \
@am__fastdepCXX_TRUE@	then mv -f "$(DEPDIR)/seq2svm_cv-RNAfold_C.Tpo" "$(DEPDIR)/seq2svm_cv-RNAfold_C.Po"; else rm -f "$(DEPDIR)/seq2svm_cv-RNAfold_C.Tpo"; exit 1; fi
@AMDEP_TRUE@@am__fastdepCXX_FALSE@	source='RNAfold_C.cpp' object='seq2svm_cv-RNAfold_C.obj' libtool=no @AMDEPBACKSLASH@
@AMDEP_TRUE@@am__fastdepCXX_FALSE@	DEPDIR=$(DEPDIR) $(CXXDEPMODE) $(depcomp) @AMDEPBACKSLASH@
@am__fastdepCXX_FALSE@	$(CXX) $(DEFS) $(DEFAULT_INCLUDES) $(INCLUDES) $(seq2svm_cv_CPPFLAGS) $(CPPFLAGS) $(AM_CXXFLAGS) $(CXXFLAGS) -c -o seq2svm_cv-RNAfold_C.obj `if test -f 'RNAfold_C.cpp'; then $(CYGPATH_W) 'RNAfold_C.cpp'; else $(CYGPATH_W) '$(srcdir)/RNAfold_C.cpp'; fi`

seq2svm_cv-SV_C.o: SV_C.cpp
@am__fastdepCXX_TRUE@	if $(CXX) $(DEFS) $(DEFAULT_INCLUDES) $(INCLUDES) $(seq2svm_cv_CPPFLAGS) $(CPPFLAGS) $(AM_CXXFLAGS) $(CXXFLAGS) -MT seq2svm_cv-SV_C.o -MD -MP -MF "$(DEPDIR)/seq2svm_cv-SV_C.Tpo" -c -o seq2svm_cv-SV_C.o `test -f 'SV_C.cpp' || echo '$(srcdir)/'`SV_C.cpp; \
@am__fastdepCXX_TRUE@	then mv -f "$(DEPDIR)/seq2svm_cv-SV_C.Tpo" "$(DEPDIR)/seq2svm_cv-SV_C.Po"; else rm -f "$(DEPDIR)/seq2svm_cv-SV_C.Tpo"; exit 1; fi
@AMDEP_TRUE@@am__fastdepCXX_FALSE@	source='SV_C.cpp' object='seq2svm_cv-SV_C.o' libtool=no @AMDEPBACKSLASH@
@AMDEP_TRUE@@am__fastdepCXX_FALSE@	DEPDIR=$(DEPDIR) $(CXXDEPMODE) $(depcomp) @AMDEPBACKSLASH@
@am__fastdepCXX_FALSE@	$(CXX) $(DEFS) $(DEFAULT_INCLUDES) $(INCLUDES) $(seq2svm_cv_CPPFLAGS) $(CPPFLAGS) $(AM_CXXFLAGS) $(CXXFLAGS) -c -o seq2svm_cv-SV_C.o `test -f 'SV_C.cpp' || echo '$(srcdir)/'`SV_C.cpp

seq2svm_cv-SV_C.obj: SV_C.cpp
@am__fastdepCXX_TRUE@	if $(CXX) $(DEFS) $(DEFAULT_INCLUDES) $(INCLUDES) $(seq2svm_cv_CPPFLAGS) $(CPPFLAGS) $(AM_CXXFLAGS) $(CXXFLAGS) -MT seq2svm_cv-SV_C.obj -MD -MP -MF "$(DEPDIR)/seq2svm_cv-SV_C.Tpo" -c -o seq2svm_cv-SV_C.obj `if test -f 'SV_C.cpp'; then $(CYGPATH_W) 'SV_C.cpp'; else $(CYGPATH_W) '$(srcdir)/SV_C.cpp'; fi`; \
@am__fastdepCXX_TRUE@	then mv -f "$(DEPDIR)/seq2svm_cv-SV_C.Tpo" "$(DEPDIR)/seq2svm_cv-SV_C.Po"; else rm -f "$(DEPDIR)/seq2svm_cv-SV_C.Tpo"; exit 1; fi
@AMDEP_TRUE@@am__fastdepCXX_FALSE@	source='SV_C.cpp' object='seq2svm_cv-SV_C.obj' libtool=no @AMDEPBACKSLASH@
@AMDEP_TRUE@@am__fastdepCXX_FALSE@	DEPDIR=$(DEPDIR) $(CXXDEPMODE) $(depcomp) @AMDEPBACKSLASH@
@am__fastdepCXX_FALSE@	$(CXX) $(DEFS) $(DEFAULT_INCLUDES) $(INCLUDES) $(seq2svm_cv_CPPFLAGS) $(CPPFLAGS) $(AM_CXXFLAGS) $(CXXFLAGS) -c -o seq2svm_cv-SV_C.obj `if test -f 'SV_C.cpp'; then $(CYGPATH_W) 'SV_C.cpp'; else $(CYGPATH_W) '$(srcdir)/SV_C.cpp'; fi`

seq2svm_cv-Sequence_C.o: Sequence_C.cpp
@am__fastdepCXX_TRUE@	if $(CXX) $(DEFS) $(DEFAULT_INCLUDES) $(INCLUDES) $(seq2svm_cv_CPPFLAGS) $(CPPFLAGS) $(AM_CXXFLAGS) $(CXXFLAGS) -MT seq2svm_cv-Sequence_C.o -MD -MP -MF "$(DEPDIR)/seq2svm_cv-Sequence_C.Tpo" -c -o seq2svm_cv-Sequence_C.o `test -f 'Sequence_C.cpp' || echo '$(srcdir)/'`Sequence_C.cpp; \
@am__fastdepCXX_TRUE@	then mv -f "$(DEPDIR)/seq2svm_cv-Sequence_C.Tpo" "$(DEPDIR)/seq2svm_cv-Sequence_C.Po"; else rm -f "$(DEPDIR)/seq2svm_cv-Sequence_C.Tpo"; exit 1; fi
@AMDEP_TRUE@@am__fastdepCXX_FALSE@	source='Sequence_C.cpp' object='seq2svm_cv-Sequence_C.o' libtool=no @AMDEPBACKSLASH@
@AMDEP_TRUE@@am__fastdepCXX_FALSE@	DEPDIR=$(DEPDIR) $(CXXDEPMODE) $(depcomp) @AMDEPBACKSLASH@
@am__fastdepCXX_FALSE@	$(CXX) $(DEFS) $(DEFAULT_INCLUDES) $(INCLUDES) $(seq2svm_cv_CPPFLAGS) $(CPPFLAGS) $(AM_CXXFLAGS) $(CXXFLAGS) -c -o seq2svm_cv-Sequence_C.o `test -f 'Sequence_C.cpp' || echo '$(srcdir)/'`Sequence_C.cpp

seq2svm_cv-Sequence_C.obj: Sequence_C.cpp
@am__fastdepCXX_TRUE@	if $(CXX) $(DEFS) $(DEFAULT_INCLUDES) $(INCLUDES) $(seq2svm_cv_CPPFLAGS) $(CPPFLAGS) $(AM_CXXFLAGS) $(CXXFLAGS) -MT seq2svm_cv-Sequence_C.obj -MD -MP -MF "$(DEPDIR)/seq2svm_cv-Sequence_C.Tpo" -c -o seq2svm_cv-Sequence_C.obj `if test -f 'Sequence_C.cpp'; then $(CYGPATH_W) 'Sequence_C.cpp'; else $(CYGPATH_W) '$(srcdir)/Sequence_C.cpp'; fi`; \
@am__fastdepCXX_TRUE@	then mv -f "$(DEPDIR)/seq2svm_cv-Sequence_C.Tpo" "$(DEPDIR)/seq2svm_cv-Sequence_C.Po"; else rm -f "$(DEPDIR)/seq2svm_cv-Sequence_C.Tpo"; exit 1; fi
@AMDEP_TRUE@@am__fastdepCXX_FALSE@	source='Sequence_C.cpp' object='seq2svm_cv-Sequence_C.obj' libtool=no @AMDEPBACKSLASH@
@AMDEP_TRUE@@am__fastdepCXX_FALSE@	DEPDIR=$(DEPDIR) $(CXXDEPMODE) $(depcomp) @AMDEPBACKSLASH@
@am__fastdepCXX_FALSE@	$(CXX) $(DEFS) $(DEFAULT_INCLUDES) $(INCLUDES) $(seq2svm_cv_CPPFLAGS) $(CPPFLAGS) $(AM_CXXFLAGS) $(CXXFLAGS) -c -o seq2svm_cv-Sequence_C.obj `if test -f 'Sequence_C.cpp'; then $(CYGPATH_W) 'Sequence_C.cpp'; else $(CYGPATH_W) '$(srcdir)/Sequence_C.cpp'; fi`

seq2svm_cv-Oligomer_C.o: Oligomer_C.cpp
@am__fastdepCXX_TRUE@	if $(CXX) $(DEFS) $(DEFAULT_INCLUDES) $(INCLUDES) $(seq2svm_cv_CPPFLAGS) $(CPPFLAGS) $(AM_CXXFLAGS) $(CXXFLAGS) -MT seq2svm_cv-Oligomer_C.o -MD -MP -MF "$(DEPDIR)/seq2svm_cv-Oligomer_C.Tpo" -c -o seq2svm_cv-Oligomer_C.o `test -f 'Oligomer_C.cpp' || echo '$(srcdir)/'`Oligomer_C.cpp; \
@am__fastdepCXX_TRUE@	then mv -f "$(DEPDIR)/seq2svm_cv-Oligomer_C.Tpo" "$(DEPDIR)/seq2svm_cv-Oligomer_C.Po"; else rm -f "$(DEPDIR)/seq2svm_cv-Oligomer_C.Tpo"; exit 1; fi
@AMDEP_TRUE@@am__fastdepCXX_FALSE@	source='Oligomer_C.cpp' object='seq2svm_cv-Oligomer_C.o' libtool=no @AMDEPBACKSLASH@
@AMDEP_TRUE@@am__fastdepCXX_FALSE@	DEPDIR=$(DEPDIR) $(CXXDEPMODE) $(depcomp) @AMDEPBACKSLASH@
@am__fastdepCXX_FALSE@	$(CXX) $(DEFS) $(DEFAULT_INCLUDES) $(INCLUDES) $(seq2svm_cv_CPPFLAGS) $(CPPFLAGS) $(AM_CXXFLAGS) $(CXXFLAGS) -c -o seq2svm_cv-Oligomer_C.o `test -f 'Oligomer_C.cpp' || echo '$(srcdir)/'`Oligomer_C.cpp

seq2svm_cv-Oligomer_C.obj: Oligomer_C.cpp
@am__fastdepCXX_TRUE@	if $(CXX) $(DEFS) $(DEFAULT_INCLUDES) $(INCLUDES) $(seq2svm_cv_CPPFLAGS) $(CPPFLAGS) $(AM_CXXFLAGS) $(CXXFLAGS) -MT seq2svm_cv-Oligomer_C.obj -MD -MP -MF "$(DEPDIR)/seq2svm_cv-Oligomer_C.Tpo" -c -o seq2svm_cv-Oligomer_C.obj `if test -f 'Oligomer_C.cpp'; then $(CYGPATH_W) 'Oligomer_C.cpp'; else $(CYGPATH_W) '$(srcdir)/Oligomer_C.cpp'; fi`; \
@am__fastdepCXX_TRUE@	then mv -f "$(DEPDIR)/seq2svm_cv-Oligomer_C.Tpo" "$(DEPDIR)/seq2svm_cv-Oligomer_C.Po"; else rm -f "$(DEPDIR)/seq2svm_cv-Oligomer_C.Tpo"; exit 1; fi
@AMDEP_TRUE@@am__fastdepCXX_FALSE@	source='Oligomer_C.cpp' object='seq2svm_cv-Oligomer_C.obj' libtool=no @AMDEPBACKSLASH@
@AMDEP_TRUE@@am__fastdepCXX_FALSE@	DEPDIR=$(DEPDIR) $(CXXDEPMODE) $(depcomp) @AMDEPBACKSLASH@
@am__fastdepCXX_FALSE@	$(CXX) $(DEFS) $(DEFAULT_INCLUDES) $(INCLUDES) $(seq2svm_cv_CPPFLAGS) $(CPPFLAGS) $(AM_CXXFLAGS) $(CXXFLAGS) -c -o seq2svm_cv-Oligomer_C.obj `if test -f 'Oligomer_C.cpp'; then $(CYGPATH_W) 'Oligomer_C.cpp'; else $(CYGPATH_W) '$(srcdir)/Oligomer_C.cpp'; fi`

seq2svm_cv-Motifs_C.o: Motifs_C.cpp
@am__fastdepCXX_TRUE@	if $(CXX) $(DEFS) $(DEFAULT_INCLUDES) $(INCLUDES) $(seq2svm_cv_CPPFLAGS) $(CPPFLAGS) $(AM_CXXFLAGS) $(CXXFLAGS) -MT seq2svm_cv-Motifs_C.o -MD -MP -MF "$(DEPDIR)/seq2svm_cv-Motifs_C.Tpo" -c -o seq2svm_cv-Motifs_C.o `test -f 'Motifs_C.cpp' || echo '$(srcdir)/'`Motifs_C.cpp; \
@am__fastdepCXX_TRUE@	then mv -f "$(DEPDIR)/seq2svm_cv-Motifs_C.Tpo" "$(DEPDIR)/seq2svm_cv-Motifs_C.Po"; else rm -f "$(DEPDIR)/seq2svm_cv-Motifs_C.Tpo"; exit 1; fi
@AMDEP_TRUE@@am__fastdepCXX_FALSE@	source='Motifs_C.cpp' object='seq2svm_cv-Motifs_C.o' libtool=no @AMDEPBACKSLASH@
@AMDEP_TRUE@@am__fastdepCXX_FALSE@	DEPDIR=$(DEPDIR) $(CXXDEPMODE) $(depcomp) @AMDEPBACKSLASH@
@am__fastdepCXX_FALSE@	$(CXX) $(DEFS) $(DEFAULT_INCLUDES) $(INCLUDES) $(seq2svm_cv_CPPFLAGS) $(CPPFLAGS) $(AM_CXXFLAGS) $(CXXFLAGS) -c -o seq2svm_cv-Motifs_C.o `test -f 'Motifs_C.cpp' || echo '$(srcdir)/'`Motifs_C.cpp

seq2svm_cv-Motifs_C.obj: Motifs_C.cpp
@am__fastdepCXX_TRUE@	if $(CXX) $(DEFS) $(DEFAULT_INCLUDES) $(INCLUDES) $(seq2svm_cv_CPPFLAGS) $(CPPFLAGS) $(AM_CXXFLAGS) $(CXXFLAGS) -MT seq2svm_cv-Motifs_C.obj -MD -MP -MF "$(DEPDIR)/seq2svm_cv-Motifs_C.Tpo" -c -o seq2svm_cv-Motifs_C.obj `if test -f 'Motifs_C.cpp'; then $(CYGPATH_W) 'Motifs_C.cpp'; else $(CYGPATH_W) '$(srcdir)/Motifs_C.cpp'; fi`; \
@am__fastdepCXX_TRUE@	then mv -f "$(DEPDIR)/seq2svm_cv-Motifs_C.Tpo" "$(DEPDIR)/seq2svm_cv-Motifs_C.Po"; else rm -f "$(DEPDIR)/seq2svm_cv-Motifs_C.Tpo"; exit 1; fi
@AMDEP_TRUE@@am__fastdepCXX_FALSE@	source='Motifs_C.cpp' object='seq2svm_cv-Motifs_C.obj' libtool=no @AMDEPBACKSLASH@
@AMDEP_TRUE@@am__fastdepCXX_FALSE@	DEPDIR=$(DEPDIR) $(CXXDEPMODE) $(depcomp) @AMDEPBACKSLASH@
@am__fastdepCXX_FALSE@	$(CXX) $(DEFS) $(DEFAULT_INCLUDES) $(INCLUDES) $(seq2svm_cv_CPPFLAGS) $(CPPFLAGS) $(AM_CXXFLAGS) $(CXXFLAGS) -c -o seq2svm_cv-Motifs_C.obj `if test -f 'Motifs_C.cpp'; then $(CYGPATH_W) 'Motifs_C.cpp'; else $(CYGPATH_W) '$(srcdir)/Motifs_C.cpp'; fi`

seq2svm_cv-ModelOpt_C.o: ModelOpt_C.cpp
@am__fastdepCXX_TRUE@	if $(CXX) $(DEFS) $(DEFAULT_INCLUDES) $(INCLUDES) $(seq2svm_cv_CPPFLAGS) $(CPPFLAGS) $(AM_CXXFLAGS) $(CXXFLAGS) -MT seq2svm_cv-ModelOpt_C.o -MD -MP -MF "$(DEPDIR)/seq2svm_cv-ModelOpt_C.Tpo" -c -o seq2svm_cv-ModelOpt_C.o `test -f 'ModelOpt_C.cpp' || echo '$(srcdir)/'`ModelOpt_C.cpp; \
@am__fastdepCXX_TRUE@	then mv -f "$(DEPDIR)/seq2svm_cv-ModelOpt_C.Tpo" "$(DEPDIR)/seq2svm_cv-ModelOpt_C.Po"; else rm -f "$(DEPDIR)/seq2svm_cv-ModelOpt_C.Tpo"; exit 1; fi
@AMDEP_TRUE@@am__fastdepCXX_FALSE@	source='ModelOpt_C.cpp' object='seq2svm_cv-ModelOpt_C.o' libtool=no @AMDEPBACKSLASH@
@AMDEP_TRUE@@am__fastdepCXX_FALSE@	DEPDIR=$(DEPDIR) $(CXXDEPMODE) $(depcomp) @AMDEPBACKSLASH@
@am__fastdepCXX_FALSE@	$(CXX) $(DEFS) $(DEFAULT_INCLUDES) $(INCLUDES) $(seq2svm_cv_CPPFLAGS) $(CPPFLAGS) $(AM_CXXFLAGS) $(CXXFLAGS) -c -o seq2svm_cv-ModelOpt_C.o `test -f 'ModelOpt_C.cpp' || echo '$(srcdir)/'`ModelOpt_C.cpp

seq2svm_cv-ModelOpt_C.obj: ModelOpt_C.cpp
@am__fastdepCXX_TRUE@	if $(CXX) $(DEFS) $(DEFAULT_INCLUDES) $(INCLUDES) $(seq2svm_cv_CPPFLAGS) $(CPPFLAGS) $(AM_CXXFLAGS) $(CXXFLAGS) -MT seq2svm_cv-ModelOpt_C.obj -MD -MP -MF "$(DEPDIR)/seq2svm_cv-ModelOpt_C.Tpo" -c -o seq2svm_cv-ModelOpt_C.obj `if test -f 'ModelOpt_C.cpp'; then $(CYGPATH_W) 'ModelOpt_C.cpp'; else $(CYGPATH_W) '$(srcdir)/ModelOpt_C.cpp'; fi`; \
@am__fastdepCXX_TRUE@	then mv -f "$(DEPDIR)/seq2svm_cv-ModelOpt_C.Tpo" "$(DEPDIR)/seq2svm_cv-ModelOpt_C.Po"; else rm -f "$(DEPDIR)/seq2svm_cv-ModelOpt_C.Tpo"; exit 1; fi
@AMDEP_TRUE@@am__fastdepCXX_FALSE@	source='ModelOpt_C.cpp' object='seq2svm_cv-ModelOpt_C.obj' libtool=no @AMDEPBACKSLASH@
@AMDEP_TRUE@@am__fastdepCXX_FALSE@	DEPDIR=$(DEPDIR) $(CXXDEPMODE) $(depcomp) @AMDEPBACKSLASH@
@am__fastdepCXX_FALSE@	$(CXX) $(DEFS) $(DEFAULT_INCLUDES) $(INCLUDES) $(seq2svm_cv_CPPFLAGS) $(CPPFLAGS) $(AM_CXXFLAGS) $(CXXFLAGS) -c -o seq2svm_cv-ModelOpt_C.obj `if test -f 'ModelOpt_C.cpp'; then $(CYGPATH_W) 'ModelOpt_C.cpp'; else $(CYGPATH_W) '$(srcdir)/ModelOpt_C.cpp'; fi`

seq2svm_cv-Match_C.o: Match_C.cpp
@am__fastdepCXX_TRUE@	if $(CXX) $(DEFS) $(DEFAULT_INCLUDES) $(INCLUDES) $(seq2svm_cv_CPPFLAGS) $(CPPFLAGS) $(AM_CXXFLAGS) $(CXXFLAGS) -MT seq2svm_cv-Match_C.o -MD -MP -MF "$(DEPDIR)/seq2svm_cv-Match_C.Tpo" -c -o seq2svm_cv-Match_C.o `test -f 'Match_C.cpp' || echo '$(srcdir)/'`Match_C.cpp; \
@am__fastdepCXX_TRUE@	then mv -f "$(DEPDIR)/seq2svm_cv-Match_C.Tpo" "$(DEPDIR)/seq2svm_cv-Match_C.Po"; else rm -f "$(DEPDIR)/seq2svm_cv-Match_C.Tpo"; exit 1; fi
@AMDEP_TRUE@@am__fastdepCXX_FALSE@	source='Match_C.cpp' object='seq2svm_cv-Match_C.o' libtool=no @AMDEPBACKSLASH@
@AMDEP_TRUE@@am__fastdepCXX_FALSE@	DEPDIR=$(DEPDIR) $(CXXDEPMODE) $(depcomp) @AMDEPBACKSLASH@
@am__fastdepCXX_FALSE@	$(CXX) $(DEFS) $(DEFAULT_INCLUDES) $(INCLUDES) $(seq2svm_cv_CPPFLAGS) $(CPPFLAGS) $(AM_CXXFLAGS) $(CXXFLAGS) -c -o seq2svm_cv-Match_C.o `test -f 'Match_C.cpp' || echo '$(srcdir)/'`Match_C.cpp

seq2svm_cv-Match_C.obj: Match_C.cpp
@am__fastdepCXX_TRUE@	if $(CXX) $(DEFS) $(DEFAULT_INCLUDES) $(INCLUDES) $(seq2svm_cv_CPPFLAGS) $(CPPFLAGS) $(AM_CXXFLAGS) $(CXXFLAGS) -MT seq2svm_cv-Match_C.obj -MD -MP -MF "$(DEPDIR)/seq2svm_cv-Match_C.Tpo" -c -o seq2svm_cv-Match_C.obj `if test -f 'Match_C.cpp'; then $(CYGPATH_W) 'Match_C.cpp'; else $(CYGPATH_W) '$(srcdir)/Match_C.cpp'; fi`; \
@am__fastdepCXX_TRUE@	then mv -f "$(DEPDIR)/seq2svm_cv-Match_C.Tpo" "$(DEPDIR)/seq2svm_cv-Match_C.Po"; else rm -f "$(DEPDIR)/seq2svm_cv-Match_C.Tpo"; exit 1; fi
@AMDEP_TRUE@@am__fastdepCXX_FALSE@	source='Match_C.cpp' object='seq2svm_cv-Match_C.obj' libtool=no @AMDEPBACKSLASH@
@AMDEP_TRUE@@am__fastdepCXX_FALSE@	DEPDIR=$(DEPDIR) $(CXXDEPMODE) $(depcomp) @AMDEPBACKSLASH@
@am__fastdepCXX_FALSE@	$(CXX) $(DEFS) $(DEFAULT_INCLUDES) $(INCLUDES) $(seq2svm_cv_CPPFLAGS) $(CPPFLAGS) $(AM_CXXFLAGS) $(CXXFLAGS) -c -o seq2svm_cv-Match_C.obj `if test -f 'Match_C.cpp'; then $(CYGPATH_W) 'Match_C.cpp'; else $(CYGPATH_W) '$(srcdir)/Match_C.cpp'; fi`

seq2svm_cv-File_C.o: File_C.cpp
@am__fastdepCXX_TRUE@	if $(CXX) $(DEFS) $(DEFAULT_INCLUDES) $(INCLUDES) $(seq2svm_cv_CPPFLAGS) $(CPPFLAGS) $(AM_CXXFLAGS) $(CXXFLAGS) -MT seq2svm_cv-File_C.o -MD -MP -MF "$(DEPDIR)/seq2svm_cv-File_C.Tpo" -c -o seq2svm_cv-File_C.o `test -f 'File_C.cpp' || echo '$(srcdir)/'`File_C.cpp; \
@am__fastdepCXX_TRUE@	then mv -f "$(DEPDIR)/seq2svm_cv-File_C.Tpo" "$(DEPDIR)/seq2svm_cv-File_C.Po"; else rm -f "$(DEPDIR)/seq2svm_cv-File_C.Tpo"; exit 1; fi
@AMDEP_TRUE@@am__fastdepCXX_FALSE@	source='File_C.cpp' object='seq2svm_cv-File_C.o' libtool=no @AMDEPBACKSLASH@
@AMDEP_TRUE@@am__fastdepCXX_FALSE@	DEPDIR=$(DEPDIR) $(CXXDEPMODE) $(depcomp) @AMDEPBACKSLASH@
@am__fastdepCXX_FALSE@	$(CXX) $(DEFS) $(DEFAULT_INCLUDES) $(INCLUDES) $(seq2svm_cv_CPPFLAGS) $(CPPFLAGS) $(AM_CXXFLAGS) $(CXXFLAGS) -c -o seq2svm_cv-File_C.o `test -f 'File_C.cpp' || echo '$(srcdir)/'`File_C.cpp

seq2svm_cv-File_C.obj: File_C.cpp
@am__fastdepCXX_TRUE@	if $(CXX) $(DEFS) $(DEFAULT_INCLUDES) $(INCLUDES) $(seq2svm_cv_CPPFLAGS) $(CPPFLAGS) $(AM_CXXFLAGS) $(CXXFLAGS) -MT seq2svm_cv-File_C.obj -MD -MP -MF "$(DEPDIR)/seq2svm_cv-File_C.Tpo" -c -o seq2svm_cv-File_C.obj `if test -f 'File_C.cpp'; then $(CYGPATH_W) 'File_C.cpp'; else $(CYGPATH_W) '$(srcdir)/File_C.cpp'; fi`; \
@am__fastdepCXX_TRUE@	then mv -f "$(DEPDIR)/seq2svm_cv-File_C.Tpo" "$(DEPDIR)/seq2svm_cv-File_C.Po"; else rm -f "$(DEPDIR)/seq2svm_cv-File_C.Tpo"; exit 1; fi
@AMDEP_TRUE@@am__fastdepCXX_FALSE@	source='File_C.cpp' object='seq2svm_cv-File_C.obj' libtool=no @AMDEPBACKSLASH@
@AMDEP_TRUE@@am__fastdepCXX_FALSE@	DEPDIR=$(DEPDIR) $(CXXDEPMODE) $(depcomp) @AMDEPBACKSLASH@
@am__fastdepCXX_FALSE@	$(CXX) $(DEFS) $(DEFAULT_INCLUDES) $(INCLUDES) $(seq2svm_cv_CPPFLAGS) $(CPPFLAGS) $(AM_CXXFLAGS) $(CXXFLAGS) -c -o seq2svm_cv-File_C.obj `if test -f 'File_C.cpp'; then $(CYGPATH_W) 'File_C.cpp'; else $(CYGPATH_W) '$(srcdir)/File_C.cpp'; fi`

seq2svm_cv-Feature_C.o: Feature_C.cpp
@am__fastdepCXX_TRUE@	if $(CXX) $(DEFS) $(DEFAULT_INCLUDES) $(INCLUDES) $(seq2svm_cv_CPPFLAGS) $(CPPFLAGS) $(AM_CXXFLAGS) $(CXXFLAGS) -MT seq2svm_cv-Feature_C.o -MD -MP -MF "$(DEPDIR)/seq2svm_cv-Feature_C.Tpo" -c -o seq2svm_cv-Feature_C.o `test -f 'Feature_C.cpp' || echo '$(srcdir)/'`Feature_C.cpp; \
@am__fastdepCXX_TRUE@	then mv -f "$(DEPDIR)/seq2svm_cv-Feature_C.Tpo" "$(DEPDIR)/seq2svm_cv-Feature_C.Po"; else rm -f "$(DEPDIR)/seq2svm_cv-Feature_C.Tpo"; exit 1; fi
@AMDEP_TRUE@@am__fastdepCXX_FALSE@	source='Feature_C.cpp' object='seq2svm_cv-Feature_C.o' libtool=no @AMDEPBACKSLASH@
@AMDEP_TRUE@@am__fastdepCXX_FALSE@	DEPDIR=$(DEPDIR) $(CXXDEPMODE) $(depcomp) @AMDEPBACKSLASH@
@am__fastdepCXX_FALSE@	$(CXX) $(DEFS) $(DEFAULT_INCLUDES) $(INCLUDES) $(seq2svm_cv_CPPFLAGS) $(CPPFLAGS) $(AM_CXXFLAGS) $(CXXFLAGS) -c -o seq2svm_cv-Feature_C.o `test -f 'Feature_C.cpp' || echo '$(srcdir)/'`Feature_C.cpp

seq2svm_cv-Feature_C.obj: Feature_C.cpp
@am__fastdepCXX_TRUE@	if $(CXX) $(DEFS) $(DEFAULT_INCLUDES) $(INCLUDES) $(seq2svm_cv_CPPFLAGS) $(CPPFLAGS) $(AM_CXXFLAGS) $(CXXFLAGS) -MT seq2svm_cv-Feature_C.obj -MD -MP -MF "$(DEPDIR)/seq2svm_cv-Feature_C.Tpo" -c -o seq2svm_cv-Feature_C.obj `if test -f 'Feature_C.cpp'; then $(CYGPATH_W) 'Feature_C.cpp'; else $(CYGPATH_W) '$(srcdir)/Feature_C.cpp'; fi`; \
@am__fastdepCXX_TRUE@	then mv -f "$(DEPDIR)/seq2svm_cv-Feature_C.Tpo" "$(DEPDIR)/seq2svm_cv-Feature_C.Po"; else rm -f "$(DEPDIR)/seq2svm_cv-Feature_C.Tpo"; exit 1; fi
@AMDEP_TRUE@@am__fastdepCXX_FALSE@	source='Feature_C.cpp' object='seq2svm_cv-Feature_C.obj' libtool=no @AMDEPBACKSLASH@
@AMDEP_TRUE@@am__fastdepCXX_FALSE@	DEPDIR=$(DEPDIR) $(CXXDEPMODE) $(depcomp) @AMDEPBACKSLASH@
@am__fastdepCXX_FALSE@	$(CXX) $(DEFS) $(DEFAULT_INCLUDES) $(INCLUDES) $(seq2svm_cv_CPPFLAGS) $(CPPFLAGS) $(AM_CXXFLAGS) $(CXXFLAGS) -c -o seq2svm_cv-Feature_C.obj `if test -f 'Feature_C.cpp'; then $(CYGPATH_W) 'Feature_C.cpp'; else $(CYGPATH_W) '$(srcdir)/Feature_C.cpp'; fi`

seq2svm_cv-Methods.o: Methods.cpp
@am__fastdepCXX_TRUE@	if $(CXX) $(DEFS) $(DEFAULT_INCLUDES) $(INCLUDES) $(seq2svm_cv_CPPFLAGS) $(CPPFLAGS) $(AM_CXXFLAGS) $(CXXFLAGS) -MT seq2svm_cv-Methods.o -MD -MP -MF "$(DEPDIR)/seq2svm_cv-Methods.Tpo" -c -o seq2svm_cv-Methods.o `test -f 'Methods.cpp' || echo '$(srcdir)/'`Methods.cpp; \
@am__fastdepCXX_TRUE@	then mv -f "$(DEPDIR)/seq2svm_cv-Methods.Tpo" "$(DEPDIR)/seq2svm_cv-Methods.Po"; else rm -f "$(DEPDIR)/seq2svm_cv-Methods.Tpo"; exit 1; fi
@AMDEP_TRUE@@am__fastdepCXX_FALSE@	source='Methods.cpp' object='seq2svm_cv-Methods.o' libtool=no @AMDEPBACKSLASH@
@AMDEP_TRUE@@am__fastdepCXX_FALSE@	DEPDIR=$(DEPDIR) $(CXXDEPMODE) $(depcomp) @AMDEPBACKSLASH@
@am__fastdepCXX_FALSE@	$(CXX) $(DEFS) $(DEFAULT_INCLUDES) $(INCLUDES) $(seq2svm_cv_CPPFLAGS) $(CPPFLAGS) $(AM_CXXFLAGS) $(CXXFLAGS) -c -o seq2svm_cv-Methods.o `test -f 'Methods.cpp' || echo '$(srcdir)/'`Methods.cpp

seq2svm_cv-Methods.obj: Methods.cpp
@am__fastdepCXX_TRUE@	if $(CXX) $(DEFS) $(DEFAULT_INCLUDES) $(INCLUDES) $(seq2svm_cv_CPPFLAGS) $(CPPFLAGS) $(AM_CXXFLAGS) $(CXXFLAGS) -MT seq2svm_cv-Methods.obj -MD -MP -MF "$(DEPDIR)/seq2svm_cv-Methods.Tpo" -c -o seq2svm_cv-Methods.obj `if test -f 'Methods.cpp'; then $(CYGPATH_W) 'Methods.cpp'; else $(CYGPATH_W) '$(srcdir)/Methods.cpp'; fi`; \
@am__fastdepCXX_TRUE@	then mv -f "$(DEPDIR)/seq2svm_cv-Methods.Tpo" "$(DEPDIR)/seq2svm_cv-Methods.Po"; else rm -f "$(DEPDIR)/seq2svm_cv-Methods.Tpo"; exit 1; fi
@AMDEP_TRUE@@am__fastdepCXX_FALSE@	source='Methods.cpp' object='seq2svm_cv-Methods.obj' libtool=no @AMDEPBACKSLASH@
@AMDEP_TRUE@@am__fastdepCXX_FALSE@	DEPDIR=$(DEPDIR) $(CXXDEPMODE) $(depcomp) @AMDEPBACKSLASH@
@am__fastdepCXX_FALSE@	$(CXX) $(DEFS) $(DEFAULT_INCLUDES) $(INCLUDES) $(seq2svm_cv_CPPFLAGS) $(CPPFLAGS) $(AM_CXXFLAGS) $(CXXFLAGS) -c -o seq2svm_cv-Methods.obj `if test -f 'Methods.cpp'; then $(CYGPATH_W) 'Methods.cpp'; else $(CYGPATH_W) '$(srcdir)/Methods.cpp'; fi`

seq2svm_cv-Misc_functions_C.o: Misc_functions_C.cpp
@am__fastdepCXX_TRUE@	if $(CXX) $(DEFS) $(DEFAULT_INCLUDES) $(INCLUDES) $(seq2svm_cv_CPPFLAGS) $(CPPFLAGS) $(AM_CXXFLAGS) $(CXXFLAGS) -MT seq2svm_cv-Misc_functions_C.o -MD -MP -MF "$(DEPDIR)/seq2svm_cv-Misc_functions_C.Tpo" -c -o seq2svm_cv-Misc_functions_C.o `test -f 'Misc_functions_C.cpp' || echo '$(srcdir)/'`Misc_functions_C.cpp; \
@am__fastdepCXX_TRUE@	then mv -f "$(DEPDIR)/seq2svm_cv-Misc_functions_C.Tpo" "$(DEPDIR)/seq2svm_cv-Misc_functions_C.Po"; else rm -f "$(DEPDIR)/seq2svm_cv-Misc_functions_C.Tpo"; exit 1; fi
@AMDEP_TRUE@@am__fastdepCXX_FALSE@	source='Misc_functions_C.cpp' object='seq2svm_cv-Misc_functions_C.o' libtool=no @AMDEPBACKSLASH@
@AMDEP_TRUE@@am__fastdepCXX_FALSE@	DEPDIR=$(DEPDIR) $(CXXDEPMODE) $(depcomp) @AMDEPBACKSLASH@
@am__fastdepCXX_FALSE@	$(CXX) $(DEFS) $(DEFAULT_INCLUDES) $(INCLUDES) $(seq2svm_cv_CPPFLAGS) $(CPPFLAGS) $(AM_CXXFLAGS) $(CXXFLAGS) -c -o seq2svm_cv-Misc_functions_C.o `test -f 'Misc_functions_C.cpp' || echo '$(srcdir)/'`Misc_functions_C.cpp

seq2svm_cv-Misc_functions_C.obj: Misc_functions_C.cpp
@am__fastdepCXX_TRUE@	if $(CXX) $(DEFS) $(DEFAULT_INCLUDES) $(INCLUDES) $(seq2svm_cv_CPPFLAGS) $(CPPFLAGS) $(AM_CXXFLAGS) $(CXXFLAGS) -MT seq2svm_cv-Misc_functions_C.obj -MD -MP -MF "$(DEPDIR)/seq2svm_cv-Misc_functions_C.Tpo" -c -o seq2svm_cv-Misc_functions_C.obj `if test -f 'Misc_functions_C.cpp'; then $(CYGPATH_W) 'Misc_functions_C.cpp'; else $(CYGPATH_W) '$(srcdir)/Misc_functions_C.cpp'; fi`; \
@am__fastdepCXX_TRUE@	then mv -f "$(DEPDIR)/seq2svm_cv-Misc_functions_C.Tpo" "$(DEPDIR)/seq2svm_cv-Misc_functions_C.Po"; else rm -f "$(DEPDIR)/seq2svm_cv-Misc_functions_C.Tpo"; exit 1; fi
@AMDEP_TRUE@@am__fastdepCXX_FALSE@	source='Misc_functions_C.cpp' object='seq2svm_cv-Misc_functions_C.obj' libtool=no @AMDEPBACKSLASH@
@AMDEP_TRUE@@am__fastdepCXX_FALSE@	DEPDIR=$(DEPDIR) $(CXXDEPMODE) $(depcomp) @AMDEPBACKSLASH@
@am__fastdepCXX_FALSE@	$(CXX) $(DEFS) $(DEFAULT_INCLUDES) $(INCLUDES) $(seq2svm_cv_CPPFLAGS) $(CPPFLAGS) $(AM_CXXFLAGS) $(CXXFLAGS) -c -o seq2svm_cv-Misc_functions_C.obj `if test -f 'Misc_functions_C.cpp'; then $(CYGPATH_W) 'Misc_functions_C.cpp'; else $(CYGPATH_W) '$(srcdir)/Misc_functions_C.cpp'; fi`

seq2svm_cv-Typedefs_C.o: Typedefs_C.cpp
@am__fastdepCXX_TRUE@	if $(CXX) $(DEFS) $(DEFAULT_INCLUDES) $(INCLUDES) $(seq2svm_cv_CPPFLAGS) $(CPPFLAGS) $(AM_CXXFLAGS) $(CXXFLAGS) -MT seq2svm_cv-Typedefs_C.o -MD -MP -MF "$(DEPDIR)/seq2svm_cv-Typedefs_C.Tpo" -c -o seq2svm_cv-Typedefs_C.o `test -f 'Typedefs_C.cpp' || echo '$(srcdir)/'`Typedefs_C.cpp; \
@am__fastdepCXX_TRUE@	then mv -f "$(DEPDIR)/seq2svm_cv-Typedefs_C.Tpo" "$(DEPDIR)/seq2svm_cv-Typedefs_C.Po"; else rm -f "$(DEPDIR)/seq2svm_cv-Typedefs_C.Tpo"; exit 1; fi
@AMDEP_TRUE@@am__fastdepCXX_FALSE@	source='Typedefs_C.cpp' object='seq2svm_cv-Typedefs_C.o' libtool=no @AMDEPBACKSLASH@
@AMDEP_TRUE@@am__fastdepCXX_FALSE@	DEPDIR=$(DEPDIR) $(CXXDEPMODE) $(depcomp) @AMDEPBACKSLASH@
@am__fastdepCXX_FALSE@	$(CXX) $(DEFS) $(DEFAULT_INCLUDES) $(INCLUDES) $(seq2svm_cv_CPPFLAGS) $(CPPFLAGS) $(AM_CXXFLAGS) $(CXXFLAGS) -c -o seq2svm_cv-Typedefs_C.o `test -f 'Typedefs_C.cpp' || echo '$(srcdir)/'`Typedefs_C.cpp

seq2svm_cv-Typedefs_C.obj: Typedefs_C.cpp
@am__fastdepCXX_TRUE@	if $(CXX) $(DEFS) $(DEFAULT_INCLUDES) $(INCLUDES) $(seq2svm_cv_CPPFLAGS) $(CPPFLAGS) $(AM_CXXFLAGS) $(CXXFLAGS) -MT seq2svm_cv-Typedefs_C.obj -MD -MP -MF "$(DEPDIR)/seq2svm_cv-Typedefs_C.Tpo" -c -o seq2svm_cv-Typedefs_C.obj `if test -f 'Typedefs_C.cpp'; then $(CYGPATH_W) 'Typedefs_C.cpp'; else $(CYGPATH_W) '$(srcdir)/Typedefs_C.cpp'; fi`; \
@am__fastdepCXX_TRUE@	then mv -f "$(DEPDIR)/seq2svm_cv-Typedefs_C.Tpo" "$(DEPDIR)/seq2svm_cv-Typedefs_C.Po"; else rm -f "$(DEPDIR)/seq2svm_cv-Typedefs_C.Tpo"; exit 1; fi
@AMDEP_TRUE@@am__fastdepCXX_FALSE@	source='Typedefs_C.cpp' object='seq2svm_cv-Typedefs_C.obj' libtool=no @AMDEPBACKSLASH@
@AMDEP_TRUE@@am__fastdepCXX_FALSE@	DEPDIR=$(DEPDIR) $(CXXDEPMODE) $(depcomp) @AMDEPBACKSLASH@
@am__fastdepCXX_FALSE@	$(CXX) $(DEFS) $(DEFAULT_INCLUDES) $(INCLUDES) $(seq2svm_cv_CPPFLAGS) $(CPPFLAGS) $(AM_CXXFLAGS) $(CXXFLAGS) -c -o seq2svm_cv-Typedefs_C.obj `if test -f 'Typedefs_C.cpp'; then $(CYGPATH_W) 'Typedefs_C.cpp'; else $(CYGPATH_W) '$(srcdir)/Typedefs_C.cpp'; fi`

seq2svm_cv-Dims_C.o: Dims_C.cpp
@am__fastdepCXX_TRUE@	if $(CXX) $(DEFS) $(DEFAULT_INCLUDES) $(INCLUDES) $(seq2svm_cv_CPPFLAGS) $(CPPFLAGS) $(AM_CXXFLAGS) $(CXXFLAGS) -MT seq2svm_cv-Dims_C.o -MD -MP -MF "$(DEPDIR)/seq2svm_cv-Dims_C.Tpo" -c -o seq2svm_cv-Dims_C.o `test -f 'Dims_C.cpp' || echo '$(srcdir)/'`Dims_C.cpp; \
@am__fastdepCXX_TRUE@	then mv -f "$(DEPDIR)/seq2svm_cv-Dims_C.Tpo" "$(DEPDIR)/seq2svm_cv-Dims_C.Po"; else rm -f "$(DEPDIR)/seq2svm_cv-Dims_C.Tpo"; exit 1; fi
@AMDEP_TRUE@@am__fastdepCXX_FALSE@	source='Dims_C.cpp' object='seq2svm_cv-Dims_C.o' libtool=no @AMDEPBACKSLASH@
@AMDEP_TRUE@@am__fastdepCXX_FALSE@	DEPDIR=$(DEPDIR) $(CXXDEPMODE) $(depcomp) @AMDEPBACKSLASH@
@am__fastdepCXX_FALSE@	$(CXX) $(DEFS) $(DEFAULT_INCLUDES) $(INCLUDES) $(seq2svm_cv_CPPFLAGS) $(CPPFLAGS) $(AM_CXXFLAGS) $(CXXFLAGS) -c -o seq2svm_cv-Dims_C.o `test -f 'Dims_C.cpp' || echo '$(srcdir)/'`Dims_C.cpp

seq2svm_cv-Dims_C.obj: Dims_C.cpp
@am__fastdepCXX_TRUE@	if $(CXX) $(DEFS) $(DEFAULT_INCLUDES) $(INCLUDES) $(seq2svm_cv_CPPFLAGS) $(CPPFLAGS) $(AM_CXXFLAGS) $(CXXFLAGS) -MT seq2svm_cv-Dims_C.obj -MD -MP -MF "$(DEPDIR)/seq2svm_cv-Dims_C.Tpo" -c -o seq2svm_cv-Dims_C.obj `if test -f 'Dims_C.cpp'; then $(CYGPATH_W) 'Dims_C.cpp'; else $(CYGPATH_W) '$(srcdir)/Dims_C.cpp'; fi`; \
@am__fastdepCXX_TRUE@	then mv -f "$(DEPDIR)/seq2svm_cv-Dims_C.Tpo" "$(DEPDIR)/seq2svm_cv-Dims_C.Po"; else rm -f "$(DEPDIR)/seq2svm_cv-Dims_C.Tpo"; exit 1; fi
@AMDEP_TRUE@@am__fastdepCXX_FALSE@	source='Dims_C.cpp' object='seq2svm_cv-Dims_C.obj' libtool=no @AMDEPBACKSLASH@
@AMDEP_TRUE@@am__fastdepCXX_FALSE@	DEPDIR=$(DEPDIR) $(CXXDEPMODE) $(depcomp) @AMDEPBACKSLASH@
@am__fastdepCXX_FALSE@	$(CXX) $(DEFS) $(DEFAULT_INCLUDES) $(INCLUDES) $(seq2svm_cv_CPPFLAGS) $(CPPFLAGS) $(AM_CXXFLAGS) $(CXXFLAGS) -c -o seq2svm_cv-Dims_C.obj `if test -f 'Dims_C.cpp'; then $(CYGPATH_W) 'Dims_C.cpp'; else $(CYGPATH_W) '$(srcdir)/Dims_C.cpp'; fi`

seq2svm_cv-DimsItr_C.o: DimsItr_C.cpp
@am__fastdepCXX_TRUE@	if $(CXX) $(DEFS) $(DEFAULT_INCLUDES) $(INCLUDES) $(seq2svm_cv_CPPFLAGS) $(CPPFLAGS) $(AM_CXXFLAGS) $(CXXFLAGS) -MT seq2svm_cv-DimsItr_C.o -MD -MP -MF "$(DEPDIR)/seq2svm_cv-DimsItr_C.Tpo" -c -o seq2svm_cv-DimsItr_C.o `test -f 'DimsItr_C.cpp' || echo '$(srcdir)/'`DimsItr_C.cpp; \
@am__fastdepCXX_TRUE@	then mv -f "$(DEPDIR)/seq2svm_cv-DimsItr_C.Tpo" "$(DEPDIR)/seq2svm_cv-DimsItr_C.Po"; else rm -f "$(DEPDIR)/seq2svm_cv-DimsItr_C.Tpo"; exit 1; fi
@AMDEP_TRUE@@am__fastdepCXX_FALSE@	source='DimsItr_C.cpp' object='seq2svm_cv-DimsItr_C.o' libtool=no @AMDEPBACKSLASH@
@AMDEP_TRUE@@am__fastdepCXX_FALSE@	DEPDIR=$(DEPDIR) $(CXXDEPMODE) $(depcomp) @AMDEPBACKSLASH@
@am__fastdepCXX_FALSE@	$(CXX) $(DEFS) $(DEFAULT_INCLUDES) $(INCLUDES) $(seq2svm_cv_CPPFLAGS) $(CPPFLAGS) $(AM_CXXFLAGS) $(CXXFLAGS) -c -o seq2svm_cv-DimsItr_C.o `test -f 'DimsItr_C.cpp' || echo '$(srcdir)/'`DimsItr_C.cpp

seq2svm_cv-DimsItr_C.obj: DimsItr_C.cpp
@am__fastdepCXX_TRUE@	if $(CXX) $(DEFS) $(DEFAULT_INCLUDES) $(INCLUDES) $(seq2svm_cv_CPPFLAGS) $(CPPFLAGS) $(AM_CXXFLAGS) $(CXXFLAGS) -MT seq2svm_cv-DimsItr_C.obj -MD -MP -MF "$(DEPDIR)/seq2svm_cv-DimsItr_C.Tpo" -c -o seq2svm_cv-DimsItr_C.obj `if test -f 'DimsItr_C.cpp'; then $(CYGPATH_W) 'DimsItr_C.cpp'; else $(CYGPATH_W) '$(srcdir)/DimsItr_C.cpp'; fi`; \
@am__fastdepCXX_TRUE@	then mv -f "$(DEPDIR)/seq2svm_cv-DimsItr_C.Tpo" "$(DEPDIR)/seq2svm_cv-DimsItr_C.Po"; else rm -f "$(DEPDIR)/seq2svm_cv-DimsItr_C.Tpo"; exit 1; fi
@AMDEP_TRUE@@am__fastdepCXX_FALSE@	source='DimsItr_C.cpp' object='seq2svm_cv-DimsItr_C.obj' libtool=no @AMDEPBACKSLASH@
@AMDEP_TRUE@@am__fastdepCXX_FALSE@	DEPDIR=$(DEPDIR) $(CXXDEPMODE) $(depcomp) @AMDEPBACKSLASH@
@am__fastdepCXX_FALSE@	$(CXX) $(DEFS) $(DEFAULT_INCLUDES) $(INCLUDES) $(seq2svm_cv_CPPFLAGS) $(CPPFLAGS) $(AM_CXXFLAGS) $(CXXFLAGS) -c -o seq2svm_cv-DimsItr_C.obj `if test -f 'DimsItr_C.cpp'; then $(CYGPATH_W) 'DimsItr_C.cpp'; else $(CYGPATH_W) '$(srcdir)/DimsItr_C.cpp'; fi`

seq2svm_filter_cv-seq2sv.o: seq2sv.cpp
@am__fastdepCXX_TRUE@	if $(CXX) $(DEFS) $(DEFAULT_INCLUDES) $(INCLUDES) $(seq2svm_filter_cv_CPPFLAGS) $(CPPFLAGS) $(AM_CXXFLAGS) $(CXXFLAGS) -MT seq2svm_filter_cv-seq2sv.o -MD -MP -MF "$(DEPDIR)/seq2svm_filter_cv-seq2sv.Tpo" -c -o seq2svm_filter_cv-seq2sv.o `test -f 'seq2sv.cpp' || echo '$(srcdir)/'`seq2sv.cpp; \
@am__fastdepCXX_TRUE@	then mv -f "$(DEPDIR)/seq2svm_filter_cv-seq2sv.Tpo" "$(DEPDIR)/seq2svm_filter_cv-seq2sv.Po"; else rm -f "$(DEPDIR)/seq2svm_filter_cv-seq2sv.Tpo"; exit 1; fi
@AMDEP_TRUE@@am__fastdepCXX_FALSE@	source='seq2sv.cpp' object='seq2svm_filter_cv-seq2sv.o' libtool=no @AMDEPBACKSLASH@
@AMDEP_TRUE@@am__fastdepCXX_FALSE@	DEPDIR=$(DEPDIR) $(CXXDEPMODE) $(depcomp) @AMDEPBACKSLASH@
@am__fastdepCXX_FALSE@	$(CXX) $(DEFS) $(DEFAULT_INCLUDES) $(INCLUDES) $(seq2svm_filter_cv_CPPFLAGS) $(CPPFLAGS) $(AM_CXXFLAGS) $(CXXFLAGS) -c -o seq2svm_filter_cv-seq2sv.o `test -f 'seq2sv.cpp' || echo '$(srcdir)/'`seq2sv.cpp

seq2svm_filter_cv-seq2sv.obj: seq2sv.cpp
@am__fastdepCXX_TRUE@	if $(CXX) $(DEFS) $(DEFAULT_INCLUDES) $(INCLUDES) $(seq2svm_filter_cv_CPPFLAGS) $(CPPFLAGS) $(AM_CXXFLAGS) $(CXXFLAGS) -MT seq2svm_filter_cv-seq2sv.obj -MD -MP -MF "$(DEPDIR)/seq2svm_filter_cv-seq2sv.Tpo" -c -o seq2svm_filter_cv-seq2sv.obj `if test -f 'seq2sv.cpp'; then $(CYGPATH_W) 'seq2sv.cpp'; else $(CYGPATH_W) '$(srcdir)/seq2sv.cpp'; fi`; \
@am__fastdepCXX_TRUE@	then mv -f "$(DEPDIR)/seq2svm_filter_cv-seq2sv.Tpo" "$(DEPDIR)/seq2svm_filter_cv-seq2sv.Po"; else rm -f "$(DEPDIR)/seq2svm_filter_cv-seq2sv.Tpo"; exit 1; fi
@AMDEP_TRUE@@am__fastdepCXX_FALSE@	source='seq2sv.cpp' object='seq2svm_filter_cv-seq2sv.obj' libtool=no @AMDEPBACKSLASH@
@AMDEP_TRUE@@am__fastdepCXX_FALSE@	DEPDIR=$(DEPDIR) $(CXXDEPMODE) $(depcomp) @AMDEPBACKSLASH@
@am__fastdepCXX_FALSE@	$(CXX) $(DEFS) $(DEFAULT_INCLUDES) $(INCLUDES) $(seq2svm_filter_cv_CPPFLAGS) $(CPPFLAGS) $(AM_CXXFLAGS) $(CXXFLAGS) -c -o seq2svm_filter_cv-seq2sv.obj `if test -f 'seq2sv.cpp'; then $(CYGPATH_W) 'seq2sv.cpp'; else $(CYGPATH_W) '$(srcdir)/seq2sv.cpp'; fi`

seq2svm_filter_cv-RNAfold_C.o: RNAfold_C.cpp
@am__fastdepCXX_TRUE@	if $(CXX) $(DEFS) $(DEFAULT_INCLUDES) $(INCLUDES) $(seq2svm_filter_cv_CPPFLAGS) $(CPPFLAGS) $(AM_CXXFLAGS) $(CXXFLAGS) -MT seq2svm_filter_cv-RNAfold_C.o -MD -MP -MF "$(DEPDIR)/seq2svm_filter_cv-RNAfold_C.Tpo" -c -o seq2svm_filter_cv-RNAfold_C.o `test -f 'RNAfold_C.cpp' || echo '$(srcdir)/'`RNAfold_C.cpp; \
@am__fastdepCXX_TRUE@	then mv -f "$(DEPDIR)/seq2svm_filter_cv-RNAfold_C.Tpo" "$(DEPDIR)/seq2svm_filter_cv-RNAfold_C.Po"; else rm -f "$(DEPDIR)/seq2svm_filter_cv-RNAfold_C.Tpo"; exit 1; fi
@AMDEP_TRUE@@am__fastdepCXX_FALSE@	source='RNAfold_C.cpp' object='seq2svm_filter_cv-RNAfold_C.o' libtool=no @AMDEPBACKSLASH@
@AMDEP_TRUE@@am__fastdepCXX_FALSE@	DEPDIR=$(DEPDIR) $(CXXDEPMODE) $(depcomp) @AMDEPBACKSLASH@
@am__fastdepCXX_FALSE@	$(CXX) $(DEFS) $(DEFAULT_INCLUDES) $(INCLUDES) $(seq2svm_filter_cv_CPPFLAGS) $(CPPFLAGS) $(AM_CXXFLAGS) $(CXXFLAGS) -c -o seq2svm_filter_cv-RNAfold_C.o `test -f 'RNAfold_C.cpp' || echo '$(srcdir)/'`RNAfold_C.cpp

seq2svm_filter_cv-RNAfold_C.obj: RNAfold_C.cpp
@am__fastdepCXX_TRUE@	if $(CXX) $(DEFS) $(DEFAULT_INCLUDES) $(INCLUDES) $(seq2svm_filter_cv_CPPFLAGS) $(CPPFLAGS) $(AM_CXXFLAGS) $(CXXFLAGS) -MT seq2svm_filter_cv-RNAfold_C.obj -MD -MP -MF "$(DEPDIR)/seq2svm_filter_cv-RNAfold_C.Tpo" -c -o seq2svm_filter_cv-RNAfold_C.obj `if test -f 'RNAfold_C.cpp'; then $(CYGPATH_W) 'RNAfold_C.cpp'; else $(CYGPATH_W) '$(srcdir)/RNAfold_C.cpp'; fi`; \
@am__fastdepCXX_TRUE@	then mv -f "$(DEPDIR)/seq2svm_filter_cv-RNAfold_C.Tpo" "$(DEPDIR)/seq2svm_filter_cv-RNAfold_C.Po"; else rm -f "$(DEPDIR)/seq2svm_filter_cv-RNAfold_C.Tpo"; exit 1; fi
@AMDEP_TRUE@@am__fastdepCXX_FALSE@	source='RNAfold_C.cpp' object='seq2svm_filter_cv-RNAfold_C.obj' libtool=no @AMDEPBACKSLASH@
@AMDEP_TRUE@@am__fastdepCXX_FALSE@	DEPDIR=$(DEPDIR) $(CXXDEPMODE) $(depcomp) @AMDEPBACKSLASH@
@am__fastdepCXX_FALSE@	$(CXX) $(DEFS) $(DEFAULT_INCLUDES) $(INCLUDES) $(seq2svm_filter_cv_CPPFLAGS) $(CPPFLAGS) $(AM_CXXFLAGS) $(CXXFLAGS) -c -o seq2svm_filter_cv-RNAfold_C.obj `if test -f 'RNAfold_C.cpp'; then $(CYGPATH_W) 'RNAfold_C.cpp'; else $(CYGPATH_W) '$(srcdir)/RNAfold_C.cpp'; fi`

seq2svm_filter_cv-SV_C.o: SV_C.cpp
@am__fastdepCXX_TRUE@	if $(CXX) $(DEFS) $(DEFAULT_INCLUDES) $(INCLUDES) $(seq2svm_filter_cv_CPPFLAGS) $(CPPFLAGS) $(AM_CXXFLAGS) $(CXXFLAGS) -MT seq2svm_filter_cv-SV_C.o -MD -MP -MF "$(DEPDIR)/seq2svm_filter_cv-SV_C.Tpo" -c -o seq2svm_filter_cv-SV_C.o `test -f 'SV_C.cpp' || echo '$(srcdir)/'`SV_C.cpp; \
@am__fastdepCXX_TRUE@	then mv -f "$(DEPDIR)/seq2svm_filter_cv-SV_C.Tpo" "$(DEPDIR)/seq2svm_filter_cv-SV_C.Po"; else rm -f "$(DEPDIR)/seq2svm_filter_cv-SV_C.Tpo"; exit 1; fi
@AMDEP_TRUE@@am__fastdepCXX_FALSE@	source='SV_C.cpp' object='seq2svm_filter_cv-SV_C.o' libtool=no @AMDEPBACKSLASH@
@AMDEP_TRUE@@am__fastdepCXX_FALSE@	DEPDIR=$(DEPDIR) $(CXXDEPMODE) $(depcomp) @AMDEPBACKSLASH@
@am__fastdepCXX_FALSE@	$(CXX) $(DEFS) $(DEFAULT_INCLUDES) $(INCLUDES) $(seq2svm_filter_cv_CPPFLAGS) $(CPPFLAGS) $(AM_CXXFLAGS) $(CXXFLAGS) -c -o seq2svm_filter_cv-SV_C.o `test -f 'SV_C.cpp' || echo '$(srcdir)/'`SV_C.cpp

seq2svm_filter_cv-SV_C.obj: SV_C.cpp
@am__fastdepCXX_TRUE@	if $(CXX) $(DEFS) $(DEFAULT_INCLUDES) $(INCLUDES) $(seq2svm_filter_cv_CPPFLAGS) $(CPPFLAGS) $(AM_CXXFLAGS) $(CXXFLAGS) -MT seq2svm_filter_cv-SV_C.obj -MD -MP -MF "$(DEPDIR)/seq2svm_filter_cv-SV_C.Tpo" -c -o seq2svm_filter_cv-SV_C.obj `if test -f 'SV_C.cpp'; then $(CYGPATH_W) 'SV_C.cpp'; else $(CYGPATH_W) '$(srcdir)/SV_C.cpp'; fi`; \
@am__fastdepCXX_TRUE@	then mv -f "$(DEPDIR)/seq2svm_filter_cv-SV_C.Tpo" "$(DEPDIR)/seq2svm_filter_cv-SV_C.Po"; else rm -f "$(DEPDIR)/seq2svm_filter_cv-SV_C.Tpo"; exit 1; fi
@AMDEP_TRUE@@am__fastdepCXX_FALSE@	source='SV_C.cpp' object='seq2svm_filter_cv-SV_C.obj' libtool=no @AMDEPBACKSLASH@
@AMDEP_TRUE@@am__fastdepCXX_FALSE@	DEPDIR=$(DEPDIR) $(CXXDEPMODE) $(depcomp) @AMDEPBACKSLASH@
@am__fastdepCXX_FALSE@	$(CXX) $(DEFS) $(DEFAULT_INCLUDES) $(INCLUDES) $(seq2svm_filter_cv_CPPFLAGS) $(CPPFLAGS) $(AM_CXXFLAGS) $(CXXFLAGS) -c -o seq2svm_filter_cv-SV_C.obj `if test -f 'SV_C.cpp'; then $(CYGPATH_W) 'SV_C.cpp'; else $(CYGPATH_W) '$(srcdir)/SV_C.cpp'; fi`

seq2svm_filter_cv-Sequence_C.o: Sequence_C.cpp
@am__fastdepCXX_TRUE@	if $(CXX) $(DEFS) $(DEFAULT_INCLUDES) $(INCLUDES) $(seq2svm_filter_cv_CPPFLAGS) $(CPPFLAGS) $(AM_CXXFLAGS) $(CXXFLAGS) -MT seq2svm_filter_cv-Sequence_C.o -MD -MP -MF "$(DEPDIR)/seq2svm_filter_cv-Sequence_C.Tpo" -c -o seq2svm_filter_cv-Sequence_C.o `test -f 'Sequence_C.cpp' || echo '$(srcdir)/'`Sequence_C.cpp; \
@am__fastdepCXX_TRUE@	then mv -f "$(DEPDIR)/seq2svm_filter_cv-Sequence_C.Tpo" "$(DEPDIR)/seq2svm_filter_cv-Sequence_C.Po"; else rm -f "$(DEPDIR)/seq2svm_filter_cv-Sequence_C.Tpo"; exit 1; fi
@AMDEP_TRUE@@am__fastdepCXX_FALSE@	source='Sequence_C.cpp' object='seq2svm_filter_cv-Sequence_C.o' libtool=no @AMDEPBACKSLASH@
@AMDEP_TRUE@@am__fastdepCXX_FALSE@	DEPDIR=$(DEPDIR) $(CXXDEPMODE) $(depcomp) @AMDEPBACKSLASH@
@am__fastdepCXX_FALSE@	$(CXX) $(DEFS) $(DEFAULT_INCLUDES) $(INCLUDES) $(seq2svm_filter_cv_CPPFLAGS) $(CPPFLAGS) $(AM_CXXFLAGS) $(CXXFLAGS) -c -o seq2svm_filter_cv-Sequence_C.o `test -f 'Sequence_C.cpp' || echo '$(srcdir)/'`Sequence_C.cpp

seq2svm_filter_cv-Sequence_C.obj: Sequence_C.cpp
@am__fastdepCXX_TRUE@	if $(CXX) $(DEFS) $(DEFAULT_INCLUDES) $(INCLUDES) $(seq2svm_filter_cv_CPPFLAGS) $(CPPFLAGS) $(AM_CXXFLAGS) $(CXXFLAGS) -MT seq2svm_filter_cv-Sequence_C.obj -MD -MP -MF "$(DEPDIR)/seq2svm_filter_cv-Sequence_C.Tpo" -c -o seq2svm_filter_cv-Sequence_C.obj `if test -f 'Sequence_C.cpp'; then $(CYGPATH_W) 'Sequence_C.cpp'; else $(CYGPATH_W) '$(srcdir)/Sequence_C.cpp'; fi`; \
@am__fastdepCXX_TRUE@	then mv -f "$(DEPDIR)/seq2svm_filter_cv-Sequence_C.Tpo" "$(DEPDIR)/seq2svm_filter_cv-Sequence_C.Po"; else rm -f "$(DEPDIR)/seq2svm_filter_cv-Sequence_C.Tpo"; exit 1; fi
@AMDEP_TRUE@@am__fastdepCXX_FALSE@	source='Sequence_C.cpp' object='seq2svm_filter_cv-Sequence_C.obj' libtool=no @AMDEPBACKSLASH@
@AMDEP_TRUE@@am__fastdepCXX_FALSE@	DEPDIR=$(DEPDIR) $(CXXDEPMODE) $(depcomp) @AMDEPBACKSLASH@
@am__fastdepCXX_FALSE@	$(CXX) $(DEFS) $(DEFAULT_INCLUDES) $(INCLUDES) $(seq2svm_filter_cv_CPPFLAGS) $(CPPFLAGS) $(AM_CXXFLAGS) $(CXXFLAGS) -c -o seq2svm_filter_cv-Sequence_C.obj `if test -f 'Sequence_C.cpp'; then $(CYGPATH_W) 'Sequence_C.cpp'; else $(CYGPATH_W) '$(srcdir)/Sequence_C.cpp'; fi`

seq2svm_filter_cv-Oligomer_C.o: Oligomer_C.cpp
@am__fastdepCXX_TRUE@	if $(CXX) $(DEFS) $(DEFAULT_INCLUDES) $(INCLUDES) $(seq2svm_filter_cv_CPPFLAGS) $(CPPFLAGS) $(AM_CXXFLAGS) $(CXXFLAGS) -MT seq2svm_filter_cv-Oligomer_C.o -MD -MP -MF "$(DEPDIR)/seq2svm_filter_cv-Oligomer_C.Tpo" -c -o seq2svm_filter_cv-Oligomer_C.o `test -f 'Oligomer_C.cpp' || echo '$(srcdir)/'`Oligomer_C.cpp; \
@am__fastdepCXX_TRUE@	then mv -f "$(DEPDIR)/seq2svm_filter_cv-Oligomer_C.Tpo" "$(DEPDIR)/seq2svm_filter_cv-Oligomer_C.Po"; else rm -f "$(DEPDIR)/seq2svm_filter_cv-Oligomer_C.Tpo"; exit 1; fi
@AMDEP_TRUE@@am__fastdepCXX_FALSE@	source='Oligomer_C.cpp' object='seq2svm_filter_cv-Oligomer_C.o' libtool=no @AMDEPBACKSLASH@
@AMDEP_TRUE@@am__fastdepCXX_FALSE@	DEPDIR=$(DEPDIR) $(CXXDEPMODE) $(depcomp) @AMDEPBACKSLASH@
@am__fastdepCXX_FALSE@	$(CXX) $(DEFS) $(DEFAULT_INCLUDES) $(INCLUDES) $(seq2svm_filter_cv_CPPFLAGS) $(CPPFLAGS) $(AM_CXXFLAGS) $(CXXFLAGS) -c -o seq2svm_filter_cv-Oligomer_C.o `test -f 'Oligomer_C.cpp' || echo '$(srcdir)/'`Oligomer_C.cpp

seq2svm_filter_cv-Oligomer_C.obj: Oligomer_C.cpp
@am__fastdepCXX_TRUE@	if $(CXX) $(DEFS) $(DEFAULT_INCLUDES) $(INCLUDES) $(seq2svm_filter_cv_CPPFLAGS) $(CPPFLAGS) $(AM_CXXFLAGS) $(CXXFLAGS) -MT seq2svm_filter_cv-Oligomer_C.obj -MD -MP -MF "$(DEPDIR)/seq2svm_filter_cv-Oligomer_C.Tpo" -c -o seq2svm_filter_cv-Oligomer_C.obj `if test -f 'Oligomer_C.cpp'; then $(CYGPATH_W) 'Oligomer_C.cpp'; else $(CYGPATH_W) '$(srcdir)/Oligomer_C.cpp'; fi`; \
@am__fastdepCXX_TRUE@	then mv -f "$(DEPDIR)/seq2svm_filter_cv-Oligomer_C.Tpo" "$(DEPDIR)/seq2svm_filter_cv-Oligomer_C.Po"; else rm -f "$(DEPDIR)/seq2svm_filter_cv-Oligomer_C.Tpo"; exit 1; fi
@AMDEP_TRUE@@am__fastdepCXX_FALSE@	source='Oligomer_C.cpp' object='seq2svm_filter_cv-Oligomer_C.obj' libtool=no @AMDEPBACKSLASH@
@AMDEP_TRUE@@am__fastdepCXX_FALSE@	DEPDIR=$(DEPDIR) $(CXXDEPMODE) $(depcomp) @AMDEPBACKSLASH@
@am__fastdepCXX_FALSE@	$(CXX) $(DEFS) $(DEFAULT_INCLUDES) $(INCLUDES) $(seq2svm_filter_cv_CPPFLAGS) $(CPPFLAGS) $(AM_CXXFLAGS) $(CXXFLAGS) -c -o seq2svm_filter_cv-Oligomer_C.obj `if test -f 'Oligomer_C.cpp'; then $(CYGPATH_W) 'Oligomer_C.cpp'; else $(CYGPATH_W) '$(srcdir)/Oligomer_C.cpp'; fi`

seq2svm_filter_cv-Motifs_C.o: Motifs_C.cpp
@am__fastdepCXX_TRUE@	if $(CXX) $(DEFS) $(DEFAULT_INCLUDES) $(INCLUDES) $(seq2svm_filter_cv_CPPFLAGS) $(CPPFLAGS) $(AM_CXXFLAGS) $(CXXFLAGS) -MT seq2svm_filter_cv-Motifs_C.o -MD -MP -MF "$(DEPDIR)/seq2svm_filter_cv-Motifs_C.Tpo" -c -o seq2svm_filter_cv-Motifs_C.o `test -f 'Motifs_C.cpp' || echo '$(srcdir)/'`Motifs_C.cpp; \
@am__fastdepCXX_TRUE@	then mv -f "$(DEPDIR)/seq2svm_filter_cv-Motifs_C.Tpo" "$(DEPDIR)/seq2svm_filter_cv-Motifs_C.Po"; else rm -f "$(DEPDIR)/seq2svm_filter_cv-Motifs_C.Tpo"; exit 1; fi
@AMDEP_TRUE@@am__fastdepCXX_FALSE@	source='Motifs_C.cpp' object='seq2svm_filter_cv-Motifs_C.o' libtool=no @AMDEPBACKSLASH@
@AMDEP_TRUE@@am__fastdepCXX_FALSE@	DEPDIR=$(DEPDIR) $(CXXDEPMODE) $(depcomp) @AMDEPBACKSLASH@
@am__fastdepCXX_FALSE@	$(CXX) $(DEFS) $(DEFAULT_INCLUDES) $(INCLUDES) $(seq2svm_filter_cv_CPPFLAGS) $(CPPFLAGS) $(AM_CXXFLAGS) $(CXXFLAGS) -c -o seq2svm_filter_cv-Motifs_C.o `test -f 'Motifs_C.cpp' || echo '$(srcdir)/'`Motifs_C.cpp

seq2svm_filter_cv-Motifs_C.obj: Motifs_C.cpp
@am__fastdepCXX_TRUE@	if $(CXX) $(DEFS) $(DEFAULT_INCLUDES) $(INCLUDES) $(seq2svm_filter_cv_CPPFLAGS) $(CPPFLAGS) $(AM_CXXFLAGS) $(CXXFLAGS) -MT seq2svm_filter_cv-Motifs_C.obj -MD -MP -MF "$(DEPDIR)/seq2svm_filter_cv-Motifs_C.Tpo" -c -o seq2svm_filter_cv-Motifs_C.obj `if test -f 'Motifs_C.cpp'; then $(CYGPATH_W) 'Motifs_C.cpp'; else $(CYGPATH_W) '$(srcdir)/Motifs_C.cpp'; fi`; \
@am__fastdepCXX_TRUE@	then mv -f "$(DEPDIR)/seq2svm_filter_cv-Motifs_C.Tpo" "$(DEPDIR)/seq2svm_filter_cv-Motifs_C.Po"; else rm -f "$(DEPDIR)/seq2svm_filter_cv-Motifs_C.Tpo"; exit 1; fi
@AMDEP_TRUE@@am__fastdepCXX_FALSE@	source='Motifs_C.cpp' object='seq2svm_filter_cv-Motifs_C.obj' libtool=no @AMDEPBACKSLASH@
@AMDEP_TRUE@@am__fastdepCXX_FALSE@	DEPDIR=$(DEPDIR) $(CXXDEPMODE) $(depcomp) @AMDEPBACKSLASH@
@am__fastdepCXX_FALSE@	$(CXX) $(DEFS) $(DEFAULT_INCLUDES) $(INCLUDES) $(seq2svm_filter_cv_CPPFLAGS) $(CPPFLAGS) $(AM_CXXFLAGS) $(CXXFLAGS) -c -o seq2svm_filter_cv-Motifs_C.obj `if test -f 'Motifs_C.cpp'; then $(CYGPATH_W) 'Motifs_C.cpp'; else $(CYGPATH_W) '$(srcdir)/Motifs_C.cpp'; fi`

seq2svm_filter_cv-ModelOpt_C.o: ModelOpt_C.cpp
@am__fastdepCXX_TRUE@	if $(CXX) $(DEFS) $(DEFAULT_INCLUDES) $(INCLUDES) $(seq2svm_filter_cv_CPPFLAGS) $(CPPFLAGS) $(AM_CXXFLAGS) $(CXXFLAGS) -MT seq2svm_filter_cv-ModelOpt_C.o -MD -MP -MF "$(DEPDIR)/seq2svm_filter_cv-ModelOpt_C.Tpo" -c -o seq2svm_filter_cv-ModelOpt_C.o `test -f 'ModelOpt_C.cpp' || echo '$(srcdir)/'`ModelOpt_C.cpp; \
@am__fastdepCXX_TRUE@	then mv -f "$(DEPDIR)/seq2svm_filter_cv-ModelOpt_C.Tpo" "$(DEPDIR)/seq2svm_filter_cv-ModelOpt_C.Po"; else rm -f "$(DEPDIR)/seq2svm_filter_cv-ModelOpt_C.Tpo"; exit 1; fi
@AMDEP_TRUE@@am__fastdepCXX_FALSE@	source='ModelOpt_C.cpp' object='seq2svm_filter_cv-ModelOpt_C.o' libtool=no @AMDEPBACKSLASH@
@AMDEP_TRUE@@am__fastdepCXX_FALSE@	DEPDIR=$(DEPDIR) $(CXXDEPMODE) $(depcomp) @AMDEPBACKSLASH@
@am__fastdepCXX_FALSE@	$(CXX) $(DEFS) $(DEFAULT_INCLUDES) $(INCLUDES) $(seq2svm_filter_cv_CPPFLAGS) $(CPPFLAGS) $(AM_CXXFLAGS) $(CXXFLAGS) -c -o seq2svm_filter_cv-ModelOpt_C.o `test -f 'ModelOpt_C.cpp' || echo '$(srcdir)/'`ModelOpt_C.cpp

seq2svm_filter_cv-ModelOpt_C.obj: ModelOpt_C.cpp
@am__fastdepCXX_TRUE@	if $(CXX) $(DEFS) $(DEFAULT_INCLUDES) $(INCLUDES) $(seq2svm_filter_cv_CPPFLAGS) $(CPPFLAGS) $(AM_CXXFLAGS) $(CXXFLAGS) -MT seq2svm_filter_cv-ModelOpt_C.obj -MD -MP -MF "$(DEPDIR)/seq2svm_filter_cv-ModelOpt_C.Tpo" -c -o seq2svm_filter_cv-ModelOpt_C.obj `if test -f 'ModelOpt_C.cpp'; then $(CYGPATH_W) 'ModelOpt_C.cpp'; else $(CYGPATH_W) '$(srcdir)/ModelOpt_C.cpp'; fi`; \
@am__fastdepCXX_TRUE@	then mv -f "$(DEPDIR)/seq2svm_filter_cv-ModelOpt_C.Tpo" "$(DEPDIR)/seq2svm_filter_cv-ModelOpt_C.Po"; else rm -f "$(DEPDIR)/seq2svm_filter_cv-ModelOpt_C.Tpo"; exit 1; fi
@AMDEP_TRUE@@am__fastdepCXX_FALSE@	source='ModelOpt_C.cpp' object='seq2svm_filter_cv-ModelOpt_C.obj' libtool=no @AMDEPBACKSLASH@
@AMDEP_TRUE@@am__fastdepCXX_FALSE@	DEPDIR=$(DEPDIR) $(CXXDEPMODE) $(depcomp) @AMDEPBACKSLASH@
@am__fastdepCXX_FALSE@	$(CXX) $(DEFS) $(DEFAULT_INCLUDES) $(INCLUDES) $(seq2svm_filter_cv_CPPFLAGS) $(CPPFLAGS) $(AM_CXXFLAGS) $(CXXFLAGS) -c -o seq2svm_filter_cv-ModelOpt_C.obj `if test -f 'ModelOpt_C.cpp'; then $(CYGPATH_W) 'ModelOpt_C.cpp'; else $(CYGPATH_W) '$(srcdir)/ModelOpt_C.cpp'; fi`

seq2svm_filter_cv-Match_C.o: Match_C.cpp
@am__fastdepCXX_TRUE@	if $(CXX) $(DEFS) $(DEFAULT_INCLUDES) $(INCLUDES) $(seq2svm_filter_cv_CPPFLAGS) $(CPPFLAGS) $(AM_CXXFLAGS) $(CXXFLAGS) -MT seq2svm_filter_cv-Match_C.o -MD -MP -MF "$(DEPDIR)/seq2svm_filter_cv-Match_C.Tpo" -c -o seq2svm_filter_cv-Match_C.o `test -f 'Match_C.cpp' || echo '$(srcdir)/'`Match_C.cpp; \
@am__fastdepCXX_TRUE@	then mv -f "$(DEPDIR)/seq2svm_filter_cv-Match_C.Tpo" "$(DEPDIR)/seq2svm_filter_cv-Match_C.Po"; else rm -f "$(DEPDIR)/seq2svm_filter_cv-Match_C.Tpo"; exit 1; fi
@AMDEP_TRUE@@am__fastdepCXX_FALSE@	source='Match_C.cpp' object='seq2svm_filter_cv-Match_C.o' libtool=no @AMDEPBACKSLASH@
@AMDEP_TRUE@@am__fastdepCXX_FALSE@	DEPDIR=$(DEPDIR) $(CXXDEPMODE) $(depcomp) @AMDEPBACKSLASH@
@am__fastdepCXX_FALSE@	$(CXX) $(DEFS) $(DEFAULT_INCLUDES) $(INCLUDES) $(seq2svm_filter_cv_CPPFLAGS) $(CPPFLAGS) $(AM_CXXFLAGS) $(CXXFLAGS) -c -o seq2svm_filter_cv-Match_C.o `test -f 'Match_C.cpp' || echo '$(srcdir)/'`Match_C.cpp

seq2svm_filter_cv-Match_C.obj: Match_C.cpp
@am__fastdepCXX_TRUE@	if $(CXX) $(DEFS) $(DEFAULT_INCLUDES) $(INCLUDES) $(seq2svm_filter_cv_CPPFLAGS) $(CPPFLAGS) $(AM_CXXFLAGS) $(CXXFLAGS) -MT seq2svm_filter_cv-Match_C.obj -MD -MP -MF "$(DEPDIR)/seq2svm_filter_cv-Match_C.Tpo" -c -o seq2svm_filter_cv-Match_C.obj `if test -f 'Match_C.cpp'; then $(CYGPATH_W) 'Match_C.cpp'; else $(CYGPATH_W) '$(srcdir)/Match_C.cpp'; fi`; \
@am__fastdepCXX_TRUE@	then mv -f "$(DEPDIR)/seq2svm_filter_cv-Match_C.Tpo" "$(DEPDIR)/seq2svm_filter_cv-Match_C.Po"; else rm -f "$(DEPDIR)/seq2svm_filter_cv-Match_C.Tpo"; exit 1; fi
@AMDEP_TRUE@@am__fastdepCXX_FALSE@	source='Match_C.cpp' object='seq2svm_filter_cv-Match_C.obj' libtool=no @AMDEPBACKSLASH@
@AMDEP_TRUE@@am__fastdepCXX_FALSE@	DEPDIR=$(DEPDIR) $(CXXDEPMODE) $(depcomp) @AMDEPBACKSLASH@
@am__fastdepCXX_FALSE@	$(CXX) $(DEFS) $(DEFAULT_INCLUDES) $(INCLUDES) $(seq2svm_filter_cv_CPPFLAGS) $(CPPFLAGS) $(AM_CXXFLAGS) $(CXXFLAGS) -c -o seq2svm_filter_cv-Match_C.obj `if test -f 'Match_C.cpp'; then $(CYGPATH_W) 'Match_C.cpp'; else $(CYGPATH_W) '$(srcdir)/Match_C.cpp'; fi`

seq2svm_filter_cv-File_C.o: File_C.cpp
@am__fastdepCXX_TRUE@	if $(CXX) $(DEFS) $(DEFAULT_INCLUDES) $(INCLUDES) $(seq2svm_filter_cv_CPPFLAGS) $(CPPFLAGS) $(AM_CXXFLAGS) $(CXXFLAGS) -MT seq2svm_filter_cv-File_C.o -MD -MP -MF "$(DEPDIR)/seq2svm_filter_cv-File_C.Tpo" -c -o seq2svm_filter_cv-File_C.o `test -f 'File_C.cpp' || echo '$(srcdir)/'`File_C.cpp; \
@am__fastdepCXX_TRUE@	then mv -f "$(DEPDIR)/seq2svm_filter_cv-File_C.Tpo" "$(DEPDIR)/seq2svm_filter_cv-File_C.Po"; else rm -f "$(DEPDIR)/seq2svm_filter_cv-File_C.Tpo"; exit 1; fi
@AMDEP_TRUE@@am__fastdepCXX_FALSE@	source='File_C.cpp' object='seq2svm_filter_cv-File_C.o' libtool=no @AMDEPBACKSLASH@
@AMDEP_TRUE@@am__fastdepCXX_FALSE@	DEPDIR=$(DEPDIR) $(CXXDEPMODE) $(depcomp) @AMDEPBACKSLASH@
@am__fastdepCXX_FALSE@	$(CXX) $(DEFS) $(DEFAULT_INCLUDES) $(INCLUDES) $(seq2svm_filter_cv_CPPFLAGS) $(CPPFLAGS) $(AM_CXXFLAGS) $(CXXFLAGS) -c -o seq2svm_filter_cv-File_C.o `test -f 'File_C.cpp' || echo '$(srcdir)/'`File_C.cpp

seq2svm_filter_cv-File_C.obj: File_C.cpp
@am__fastdepCXX_TRUE@	if $(CXX) $(DEFS) $(DEFAULT_INCLUDES) $(INCLUDES) $(seq2svm_filter_cv_CPPFLAGS) $(CPPFLAGS) $(AM_CXXFLAGS) $(CXXFLAGS) -MT seq2svm_filter_cv-File_C.obj -MD -MP -MF "$(DEPDIR)/seq2svm_filter_cv-File_C.Tpo" -c -o seq2svm_filter_cv-File_C.obj `if test -f 'File_C.cpp'; then $(CYGPATH_W) 'File_C.cpp'; else $(CYGPATH_W) '$(srcdir)/File_C.cpp'; fi`; \
@am__fastdepCXX_TRUE@	then mv -f "$(DEPDIR)/seq2svm_filter_cv-File_C.Tpo" "$(DEPDIR)/seq2svm_filter_cv-File_C.Po"; else rm -f "$(DEPDIR)/seq2svm_filter_cv-File_C.Tpo"; exit 1; fi
@AMDEP_TRUE@@am__fastdepCXX_FALSE@	source='File_C.cpp' object='seq2svm_filter_cv-File_C.obj' libtool=no @AMDEPBACKSLASH@
@AMDEP_TRUE@@am__fastdepCXX_FALSE@	DEPDIR=$(DEPDIR) $(CXXDEPMODE) $(depcomp) @AMDEPBACKSLASH@
@am__fastdepCXX_FALSE@	$(CXX) $(DEFS) $(DEFAULT_INCLUDES) $(INCLUDES) $(seq2svm_filter_cv_CPPFLAGS) $(CPPFLAGS) $(AM_CXXFLAGS) $(CXXFLAGS) -c -o seq2svm_filter_cv-File_C.obj `if test -f 'File_C.cpp'; then $(CYGPATH_W) 'File_C.cpp'; else $(CYGPATH_W) '$(srcdir)/File_C.cpp'; fi`

seq2svm_filter_cv-Feature_C.o: Feature_C.cpp
@am__fastdepCXX_TRUE@	if $(CXX) $(DEFS) $(DEFAULT_INCLUDES) $(INCLUDES) $(seq2svm_filter_cv_CPPFLAGS) $(CPPFLAGS) $(AM_CXXFLAGS) $(CXXFLAGS) -MT seq2svm_filter_cv-Feature_C.o -MD -MP -MF "$(DEPDIR)/seq2svm_filter_cv-Feature_C.Tpo" -c -o seq2svm_filter_cv-Feature_C.o `test -f 'Feature_C.cpp' || echo '$(srcdir)/'`Feature_C.cpp; \
@am__fastdepCXX_TRUE@	then mv -f "$(DEPDIR)/seq2svm_filter_cv-Feature_C.Tpo" "$(DEPDIR)/seq2svm_filter_cv-Feature_C.Po"; else rm -f "$(DEPDIR)/seq2svm_filter_cv-Feature_C.Tpo"; exit 1; fi
@AMDEP_TRUE@@am__fastdepCXX_FALSE@	source='Feature_C.cpp' object='seq2svm_filter_cv-Feature_C.o' libtool=no @AMDEPBACKSLASH@
@AMDEP_TRUE@@am__fastdepCXX_FALSE@	DEPDIR=$(DEPDIR) $(CXXDEPMODE) $(depcomp) @AMDEPBACKSLASH@
@am__fastdepCXX_FALSE@	$(CXX) $(DEFS) $(DEFAULT_INCLUDES) $(INCLUDES) $(seq2svm_filter_cv_CPPFLAGS) $(CPPFLAGS) $(AM_CXXFLAGS) $(CXXFLAGS) -c -o seq2svm_filter_cv-Feature_C.o `test -f 'Feature_C.cpp' || echo '$(srcdir)/'`Feature_C.cpp

seq2svm_filter_cv-Feature_C.obj: Feature_C.cpp
@am__fastdepCXX_TRUE@	if $(CXX) $(DEFS) $(DEFAULT_INCLUDES) $(INCLUDES) $(seq2svm_filter_cv_CPPFLAGS) $(CPPFLAGS) $(AM_CXXFLAGS) $(CXXFLAGS) -MT seq2svm_filter_cv-Feature_C.obj -MD -MP -MF "$(DEPDIR)/seq2svm_filter_cv-Feature_C.Tpo" -c -o seq2svm_filter_cv-Feature_C.obj `if test -f 'Feature_C.cpp'; then $(CYGPATH_W) 'Feature_C.cpp'; else $(CYGPATH_W) '$(srcdir)/Feature_C.cpp'; fi`; \
@am__fastdepCXX_TRUE@	then mv -f "$(DEPDIR)/seq2svm_filter_cv-Feature_C.Tpo" "$(DEPDIR)/seq2svm_filter_cv-Feature_C.Po"; else rm -f "$(DEPDIR)/seq2svm_filter_cv-Feature_C.Tpo"; exit 1; fi
@AMDEP_TRUE@@am__fastdepCXX_FALSE@	source='Feature_C.cpp' object='seq2svm_filter_cv-Feature_C.obj' libtool=no @AMDEPBACKSLASH@
@AMDEP_TRUE@@am__fastdepCXX_FALSE@	DEPDIR=$(DEPDIR) $(CXXDEPMODE) $(depcomp) @AMDEPBACKSLASH@
@am__fastdepCXX_FALSE@	$(CXX) $(DEFS) $(DEFAULT_INCLUDES) $(INCLUDES) $(seq2svm_filter_cv_CPPFLAGS) $(CPPFLAGS) $(AM_CXXFLAGS) $(CXXFLAGS) -c -o seq2svm_filter_cv-Feature_C.obj `if test -f 'Feature_C.cpp'; then $(CYGPATH_W) 'Feature_C.cpp'; else $(CYGPATH_W) '$(srcdir)/Feature_C.cpp'; fi`

seq2svm_filter_cv-Methods.o: Methods.cpp
@am__fastdepCXX_TRUE@	if $(CXX) $(DEFS) $(DEFAULT_INCLUDES) $(INCLUDES) $(seq2svm_filter_cv_CPPFLAGS) $(CPPFLAGS) $(AM_CXXFLAGS) $(CXXFLAGS) -MT seq2svm_filter_cv-Methods.o -MD -MP -MF "$(DEPDIR)/seq2svm_filter_cv-Methods.Tpo" -c -o seq2svm_filter_cv-Methods.o `test -f 'Methods.cpp' || echo '$(srcdir)/'`Methods.cpp; \
@am__fastdepCXX_TRUE@	then mv -f "$(DEPDIR)/seq2svm_filter_cv-Methods.Tpo" "$(DEPDIR)/seq2svm_filter_cv-Methods.Po"; else rm -f "$(DEPDIR)/seq2svm_filter_cv-Methods.Tpo"; exit 1; fi
@AMDEP_TRUE@@am__fastdepCXX_FALSE@	source='Methods.cpp' object='seq2svm_filter_cv-Methods.o' libtool=no @AMDEPBACKSLASH@
@AMDEP_TRUE@@am__fastdepCXX_FALSE@	DEPDIR=$(DEPDIR) $(CXXDEPMODE) $(depcomp) @AMDEPBACKSLASH@
@am__fastdepCXX_FALSE@	$(CXX) $(DEFS) $(DEFAULT_INCLUDES) $(INCLUDES) $(seq2svm_filter_cv_CPPFLAGS) $(CPPFLAGS) $(AM_CXXFLAGS) $(CXXFLAGS) -c -o seq2svm_filter_cv-Methods.o `test -f 'Methods.cpp' || echo '$(srcdir)/'`Methods.cpp

seq2svm_filter_cv-Methods.obj: Methods.cpp
@am__fastdepCXX_TRUE@	if $(CXX) $(DEFS) $(DEFAULT_INCLUDES) $(INCLUDES) $(seq2svm_filter_cv_CPPFLAGS) $(CPPFLAGS) $(AM_CXXFLAGS) $(CXXFLAGS) -MT seq2svm_filter_cv-Methods.obj -MD -MP -MF "$(DEPDIR)/seq2svm_filter_cv-Methods.Tpo" -c -o seq2svm_filter_cv-Methods.obj `if test -f 'Methods.cpp'; then $(CYGPATH_W) 'Methods.cpp'; else $(CYGPATH_W) '$(srcdir)/Methods.cpp'; fi`; \
@am__fastdepCXX_TRUE@	then mv -f "$(DEPDIR)/seq2svm_filter_cv-Methods.Tpo" "$(DEPDIR)/seq2svm_filter_cv-Methods.Po"; else rm -f "$(DEPDIR)/seq2svm_filter_cv-Methods.Tpo"; exit 1; fi
@AMDEP_TRUE@@am__fastdepCXX_FALSE@	source='Methods.cpp' object='seq2svm_filter_cv-Methods.obj' libtool=no @AMDEPBACKSLASH@
@AMDEP_TRUE@@am__fastdepCXX_FALSE@	DEPDIR=$(DEPDIR) $(CXXDEPMODE) $(depcomp) @AMDEPBACKSLASH@
@am__fastdepCXX_FALSE@	$(CXX) $(DEFS) $(DEFAULT_INCLUDES) $(INCLUDES) $(seq2svm_filter_cv_CPPFLAGS) $(CPPFLAGS) $(AM_CXXFLAGS) $(CXXFLAGS) -c -o seq2svm_filter_cv-Methods.obj `if test -f 'Methods.cpp'; then $(CYGPATH_W) 'Methods.cpp'; else $(CYGPATH_W) '$(srcdir)/Methods.cpp'; fi`

seq2svm_filter_cv-Misc_functions_C.o: Misc_functions_C.cpp
@am__fastdepCXX_TRUE@	if $(CXX) $(DEFS) $(DEFAULT_INCLUDES) $(INCLUDES) $(seq2svm_filter_cv_CPPFLAGS) $(CPPFLAGS) $(AM_CXXFLAGS) $(CXXFLAGS) -MT seq2svm_filter_cv-Misc_functions_C.o -MD -MP -MF "$(DEPDIR)/seq2svm_filter_cv-Misc_functions_C.Tpo" -c -o seq2svm_filter_cv-Misc_functions_C.o `test -f 'Misc_functions_C.cpp' || echo '$(srcdir)/'`Misc_functions_C.cpp; \
@am__fastdepCXX_TRUE@	then mv -f "$(DEPDIR)/seq2svm_filter_cv-Misc_functions_C.Tpo" "$(DEPDIR)/seq2svm_filter_cv-Misc_functions_C.Po"; else rm -f "$(DEPDIR)/seq2svm_filter_cv-Misc_functions_C.Tpo"; exit 1; fi
@AMDEP_TRUE@@am__fastdepCXX_FALSE@	source='Misc_functions_C.cpp' object='seq2svm_filter_cv-Misc_functions_C.o' libtool=no @AMDEPBACKSLASH@
@AMDEP_TRUE@@am__fastdepCXX_FALSE@	DEPDIR=$(DEPDIR) $(CXXDEPMODE) $(depcomp) @AMDEPBACKSLASH@
@am__fastdepCXX_FALSE@	$(CXX) $(DEFS) $(DEFAULT_INCLUDES) $(INCLUDES) $(seq2svm_filter_cv_CPPFLAGS) $(CPPFLAGS) $(AM_CXXFLAGS) $(CXXFLAGS) -c -o seq2svm_filter_cv-Misc_functions_C.o `test -f 'Misc_functions_C.cpp' || echo '$(srcdir)/'`Misc_functions_C.cpp

seq2svm_filter_cv-Misc_functions_C.obj: Misc_functions_C.cpp
@am__fastdepCXX_TRUE@	if $(CXX) $(DEFS) $(DEFAULT_INCLUDES) $(INCLUDES) $(seq2svm_filter_cv_CPPFLAGS) $(CPPFLAGS) $(AM_CXXFLAGS) $(CXXFLAGS) -MT seq2svm_filter_cv-Misc_functions_C.obj -MD -MP -MF "$(DEPDIR)/seq2svm_filter_cv-Misc_functions_C.Tpo" -c -o seq2svm_filter_cv-Misc_functions_C.obj `if test -f 'Misc_functions_C.cpp'; then $(CYGPATH_W) 'Misc_functions_C.cpp'; else $(CYGPATH_W) '$(srcdir)/Misc_functions_C.cpp'; fi`; \
@am__fastdepCXX_TRUE@	then mv -f "$(DEPDIR)/seq2svm_filter_cv-Misc_functions_C.Tpo" "$(DEPDIR)/seq2svm_filter_cv-Misc_functions_C.Po"; else rm -f "$(DEPDIR)/seq2svm_filter_cv-Misc_functions_C.Tpo"; exit 1; fi
@AMDEP_TRUE@@am__fastdepCXX_FALSE@	source='Misc_functions_C.cpp' object='seq2svm_filter_cv-Misc_functions_C.obj' libtool=no @AMDEPBACKSLASH@
@AMDEP_TRUE@@am__fastdepCXX_FALSE@	DEPDIR=$(DEPDIR) $(CXXDEPMODE) $(depcomp) @AMDEPBACKSLASH@
@am__fastdepCXX_FALSE@	$(CXX) $(DEFS) $(DEFAULT_INCLUDES) $(INCLUDES) $(seq2svm_filter_cv_CPPFLAGS) $(CPPFLAGS) $(AM_CXXFLAGS) $(CXXFLAGS) -c -o seq2svm_filter_cv-Misc_functions_C.obj `if test -f 'Misc_functions_C.cpp'; then $(CYGPATH_W) 'Misc_functions_C.cpp'; else $(CYGPATH_W) '$(srcdir)/Misc_functions_C.cpp'; fi`

seq2svm_filter_cv-Typedefs_C.o: Typedefs_C.cpp
@am__fastdepCXX_TRUE@	if $(CXX) $(DEFS) $(DEFAULT_INCLUDES) $(INCLUDES) $(seq2svm_filter_cv_CPPFLAGS) $(CPPFLAGS) $(AM_CXXFLAGS) $(CXXFLAGS) -MT seq2svm_filter_cv-Typedefs_C.o -MD -MP -MF "$(DEPDIR)/seq2svm_filter_cv-Typedefs_C.Tpo" -c -o seq2svm_filter_cv-Typedefs_C.o `test -f 'Typedefs_C.cpp' || echo '$(srcdir)/'`Typedefs_C.cpp; \
@am__fastdepCXX_TRUE@	then mv -f "$(DEPDIR)/seq2svm_filter_cv-Typedefs_C.Tpo" "$(DEPDIR)/seq2svm_filter_cv-Typedefs_C.Po"; else rm -f "$(DEPDIR)/seq2svm_filter_cv-Typedefs_C.Tpo"; exit 1; fi
@AMDEP_TRUE@@am__fastdepCXX_FALSE@	source='Typedefs_C.cpp' object='seq2svm_filter_cv-Typedefs_C.o' libtool=no @AMDEPBACKSLASH@
@AMDEP_TRUE@@am__fastdepCXX_FALSE@	DEPDIR=$(DEPDIR) $(CXXDEPMODE) $(depcomp) @AMDEPBACKSLASH@
@am__fastdepCXX_FALSE@	$(CXX) $(DEFS) $(DEFAULT_INCLUDES) $(INCLUDES) $(seq2svm_filter_cv_CPPFLAGS) $(CPPFLAGS) $(AM_CXXFLAGS) $(CXXFLAGS) -c -o seq2svm_filter_cv-Typedefs_C.o `test -f 'Typedefs_C.cpp' || echo '$(srcdir)/'`Typedefs_C.cpp

seq2svm_filter_cv-Typedefs_C.obj: Typedefs_C.cpp
@am__fastdepCXX_TRUE@	if $(CXX) $(DEFS) $(DEFAULT_INCLUDES) $(INCLUDES) $(seq2svm_filter_cv_CPPFLAGS) $(CPPFLAGS) $(AM_CXXFLAGS) $(CXXFLAGS) -MT seq2svm_filter_cv-Typedefs_C.obj -MD -MP -MF "$(DEPDIR)/seq2svm_filter_cv-Typedefs_C.Tpo" -c -o seq2svm_filter_cv-Typedefs_C.obj `if test -f 'Typedefs_C.cpp'; then $(CYGPATH_W) 'Typedefs_C.cpp'; else $(CYGPATH_W) '$(srcdir)/Typedefs_C.cpp'; fi`; \
@am__fastdepCXX_TRUE@	then mv -f "$(DEPDIR)/seq2svm_filter_cv-Typedefs_C.Tpo" "$(DEPDIR)/seq2svm_filter_cv-Typedefs_C.Po"; else rm -f "$(DEPDIR)/seq2svm_filter_cv-Typedefs_C.Tpo"; exit 1; fi
@AMDEP_TRUE@@am__fastdepCXX_FALSE@	source='Typedefs_C.cpp' object='seq2svm_filter_cv-Typedefs_C.obj' libtool=no @AMDEPBACKSLASH@
@AMDEP_TRUE@@am__fastdepCXX_FALSE@	DEPDIR=$(DEPDIR) $(CXXDEPMODE) $(depcomp) @AMDEPBACKSLASH@
@am__fastdepCXX_FALSE@	$(CXX) $(DEFS) $(DEFAULT_INCLUDES) $(INCLUDES) $(seq2svm_filter_cv_CPPFLAGS) $(CPPFLAGS) $(AM_CXXFLAGS) $(CXXFLAGS) -c -o seq2svm_filter_cv-Typedefs_C.obj `if test -f 'Typedefs_C.cpp'; then $(CYGPATH_W) 'Typedefs_C.cpp'; else $(CYGPATH_W) '$(srcdir)/Typedefs_C.cpp'; fi`

seq2svm_filter_cv-Dims_C.o: Dims_C.cpp
@am__fastdepCXX_TRUE@	if $(CXX) $(DEFS) $(DEFAULT_INCLUDES) $(INCLUDES) $(seq2svm_filter_cv_CPPFLAGS) $(CPPFLAGS) $(AM_CXXFLAGS) $(CXXFLAGS) -MT seq2svm_filter_cv-Dims_C.o -MD -MP -MF "$(DEPDIR)/seq2svm_filter_cv-Dims_C.Tpo" -c -o seq2svm_filter_cv-Dims_C.o `test -f 'Dims_C.cpp' || echo '$(srcdir)/'`Dims_C.cpp; \
@am__fastdepCXX_TRUE@	then mv -f "$(DEPDIR)/seq2svm_filter_cv-Dims_C.Tpo" "$(DEPDIR)/seq2svm_filter_cv-Dims_C.Po"; else rm -f "$(DEPDIR)/seq2svm_filter_cv-Dims_C.Tpo"; exit 1; fi
@AMDEP_TRUE@@am__fastdepCXX_FALSE@	source='Dims_C.cpp' object='seq2svm_filter_cv-Dims_C.o' libtool=no @AMDEPBACKSLASH@
@AMDEP_TRUE@@am__fastdepCXX_FALSE@	DEPDIR=$(DEPDIR) $(CXXDEPMODE) $(depcomp) @AMDEPBACKSLASH@
@am__fastdepCXX_FALSE@	$(CXX) $(DEFS) $(DEFAULT_INCLUDES) $(INCLUDES) $(seq2svm_filter_cv_CPPFLAGS) $(CPPFLAGS) $(AM_CXXFLAGS) $(CXXFLAGS) -c -o seq2svm_filter_cv-Dims_C.o `test -f 'Dims_C.cpp' || echo '$(srcdir)/'`Dims_C.cpp

seq2svm_filter_cv-Dims_C.obj: Dims_C.cpp
@am__fastdepCXX_TRUE@	if $(CXX) $(DEFS) $(DEFAULT_INCLUDES) $(INCLUDES) $(seq2svm_filter_cv_CPPFLAGS) $(CPPFLAGS) $(AM_CXXFLAGS) $(CXXFLAGS) -MT seq2svm_filter_cv-Dims_C.obj -MD -MP -MF "$(DEPDIR)/seq2svm_filter_cv-Dims_C.Tpo" -c -o seq2svm_filter_cv-Dims_C.obj `if test -f 'Dims_C.cpp'; then $(CYGPATH_W) 'Dims_C.cpp'; else $(CYGPATH_W) '$(srcdir)/Dims_C.cpp'; fi`; \
@am__fastdepCXX_TRUE@	then mv -f "$(DEPDIR)/seq2svm_filter_cv-Dims_C.Tpo" "$(DEPDIR)/seq2svm_filter_cv-Dims_C.Po"; else rm -f "$(DEPDIR)/seq2svm_filter_cv-Dims_C.Tpo"; exit 1; fi
@AMDEP_TRUE@@am__fastdepCXX_FALSE@	source='Dims_C.cpp' object='seq2svm_filter_cv-Dims_C.obj' libtool=no @AMDEPBACKSLASH@
@AMDEP_TRUE@@am__fastdepCXX_FALSE@	DEPDIR=$(DEPDIR) $(CXXDEPMODE) $(depcomp) @AMDEPBACKSLASH@
@am__fastdepCXX_FALSE@	$(CXX) $(DEFS) $(DEFAULT_INCLUDES) $(INCLUDES) $(seq2svm_filter_cv_CPPFLAGS) $(CPPFLAGS) $(AM_CXXFLAGS) $(CXXFLAGS) -c -o seq2svm_filter_cv-Dims_C.obj `if test -f 'Dims_C.cpp'; then $(CYGPATH_W) 'Dims_C.cpp'; else $(CYGPATH_W) '$(srcdir)/Dims_C.cpp'; fi`

seq2svm_filter_cv-DimsItr_C.o: DimsItr_C.cpp
@am__fastdepCXX_TRUE@	if $(CXX) $(DEFS) $(DEFAULT_INCLUDES) $(INCLUDES) $(seq2svm_filter_cv_CPPFLAGS) $(CPPFLAGS) $(AM_CXXFLAGS) $(CXXFLAGS) -MT seq2svm_filter_cv-DimsItr_C.o -MD -MP -MF "$(DEPDIR)/seq2svm_filter_cv-DimsItr_C.Tpo" -c -o seq2svm_filter_cv-DimsItr_C.o `test -f 'DimsItr_C.cpp' || echo '$(srcdir)/'`DimsItr_C.cpp; \
@am__fastdepCXX_TRUE@	then mv -f "$(DEPDIR)/seq2svm_filter_cv-DimsItr_C.Tpo" "$(DEPDIR)/seq2svm_filter_cv-DimsItr_C.Po"; else rm -f "$(DEPDIR)/seq2svm_filter_cv-DimsItr_C.Tpo"; exit 1; fi
@AMDEP_TRUE@@am__fastdepCXX_FALSE@	source='DimsItr_C.cpp' object='seq2svm_filter_cv-DimsItr_C.o' libtool=no @AMDEPBACKSLASH@
@AMDEP_TRUE@@am__fastdepCXX_FALSE@	DEPDIR=$(DEPDIR) $(CXXDEPMODE) $(depcomp) @AMDEPBACKSLASH@
@am__fastdepCXX_FALSE@	$(CXX) $(DEFS) $(DEFAULT_INCLUDES) $(INCLUDES) $(seq2svm_filter_cv_CPPFLAGS) $(CPPFLAGS) $(AM_CXXFLAGS) $(CXXFLAGS) -c -o seq2svm_filter_cv-DimsItr_C.o `test -f 'DimsItr_C.cpp' || echo '$(srcdir)/'`DimsItr_C.cpp

seq2svm_filter_cv-DimsItr_C.obj: DimsItr_C.cpp
@am__fastdepCXX_TRUE@	if $(CXX) $(DEFS) $(DEFAULT_INCLUDES) $(INCLUDES) $(seq2svm_filter_cv_CPPFLAGS) $(CPPFLAGS) $(AM_CXXFLAGS) $(CXXFLAGS) -MT seq2svm_filter_cv-DimsItr_C.obj -MD -MP -MF "$(DEPDIR)/seq2svm_filter_cv-DimsItr_C.Tpo" -c -o seq2svm_filter_cv-DimsItr_C.obj `if test -f 'DimsItr_C.cpp'; then $(CYGPATH_W) 'DimsItr_C.cpp'; else $(CYGPATH_W) '$(srcdir)/DimsItr_C.cpp'; fi`; \
@am__fastdepCXX_TRUE@	then mv -f "$(DEPDIR)/seq2svm_filter_cv-DimsItr_C.Tpo" "$(DEPDIR)/seq2svm_filter_cv-DimsItr_C.Po"; else rm -f "$(DEPDIR)/seq2svm_filter_cv-DimsItr_C.Tpo"; exit 1; fi
@AMDEP_TRUE@@am__fastdepCXX_FALSE@	source='DimsItr_C.cpp' object='seq2svm_filter_cv-DimsItr_C.obj' libtool=no @AMDEPBACKSLASH@
@AMDEP_TRUE@@am__fastdepCXX_FALSE@	DEPDIR=$(DEPDIR) $(CXXDEPMODE) $(depcomp) @AMDEPBACKSLASH@
@am__fastdepCXX_FALSE@	$(CXX) $(DEFS) $(DEFAULT_INCLUDES) $(INCLUDES) $(seq2svm_filter_cv_CPPFLAGS) $(CPPFLAGS) $(AM_CXXFLAGS) $(CXXFLAGS) -c -o seq2svm_filter_cv-DimsItr_C.obj `if test -f 'DimsItr_C.cpp'; then $(CYGPATH_W) 'DimsItr_C.cpp'; else $(CYGPATH_W) '$(srcdir)/DimsItr_C.cpp'; fi`

seq2svm_mod_opt_cv-seq2sv.o: seq2sv.cpp
@am__fastdepCXX_TRUE@	if $(CXX) $(DEFS) $(DEFAULT_INCLUDES) $(INCLUDES) $(seq2svm_mod_opt_cv_CPPFLAGS) $(CPPFLAGS) $(AM_CXXFLAGS) $(CXXFLAGS) -MT seq2svm_mod_opt_cv-seq2sv.o -MD -MP -MF "$(DEPDIR)/seq2svm_mod_opt_cv-seq2sv.Tpo" -c -o seq2svm_mod_opt_cv-seq2sv.o `test -f 'seq2sv.cpp' || echo '$(srcdir)/'`seq2sv.cpp; \
@am__fastdepCXX_TRUE@	then mv -f "$(DEPDIR)/seq2svm_mod_opt_cv-seq2sv.Tpo" "$(DEPDIR)/seq2svm_mod_opt_cv-seq2sv.Po"; else rm -f "$(DEPDIR)/seq2svm_mod_opt_cv-seq2sv.Tpo"; exit 1; fi
@AMDEP_TRUE@@am__fastdepCXX_FALSE@	source='seq2sv.cpp' object='seq2svm_mod_opt_cv-seq2sv.o' libtool=no @AMDEPBACKSLASH@
@AMDEP_TRUE@@am__fastdepCXX_FALSE@	DEPDIR=$(DEPDIR) $(CXXDEPMODE) $(depcomp) @AMDEPBACKSLASH@
@am__fastdepCXX_FALSE@	$(CXX) $(DEFS) $(DEFAULT_INCLUDES) $(INCLUDES) $(seq2svm_mod_opt_cv_CPPFLAGS) $(CPPFLAGS) $(AM_CXXFLAGS) $(CXXFLAGS) -c -o seq2svm_mod_opt_cv-seq2sv.o `test -f 'seq2sv.cpp' || echo '$(srcdir)/'`seq2sv.cpp

seq2svm_mod_opt_cv-seq2sv.obj: seq2sv.cpp
@am__fastdepCXX_TRUE@	if $(CXX) $(DEFS) $(DEFAULT_INCLUDES) $(INCLUDES) $(seq2svm_mod_opt_cv_CPPFLAGS) $(CPPFLAGS) $(AM_CXXFLAGS) $(CXXFLAGS) -MT seq2svm_mod_opt_cv-seq2sv.obj -MD -MP -MF "$(DEPDIR)/seq2svm_mod_opt_cv-seq2sv.Tpo" -c -o seq2svm_mod_opt_cv-seq2sv.obj `if test -f 'seq2sv.cpp'; then $(CYGPATH_W) 'seq2sv.cpp'; else $(CYGPATH_W) '$(srcdir)/seq2sv.cpp'; fi`; \
@am__fastdepCXX_TRUE@	then mv -f "$(DEPDIR)/seq2svm_mod_opt_cv-seq2sv.Tpo" "$(DEPDIR)/seq2svm_mod_opt_cv-seq2sv.Po"; else rm -f "$(DEPDIR)/seq2svm_mod_opt_cv-seq2sv.Tpo"; exit 1; fi
@AMDEP_TRUE@@am__fastdepCXX_FALSE@	source='seq2sv.cpp' object='seq2svm_mod_opt_cv-seq2sv.obj' libtool=no @AMDEPBACKSLASH@
@AMDEP_TRUE@@am__fastdepCXX_FALSE@	DEPDIR=$(DEPDIR) $(CXXDEPMODE) $(depcomp) @AMDEPBACKSLASH@
@am__fastdepCXX_FALSE@	$(CXX) $(DEFS) $(DEFAULT_INCLUDES) $(INCLUDES) $(seq2svm_mod_opt_cv_CPPFLAGS) $(CPPFLAGS) $(AM_CXXFLAGS) $(CXXFLAGS) -c -o seq2svm_mod_opt_cv-seq2sv.obj `if test -f 'seq2sv.cpp'; then $(CYGPATH_W) 'seq2sv.cpp'; else $(CYGPATH_W) '$(srcdir)/seq2sv.cpp'; fi`

seq2svm_mod_opt_cv-RNAfold_C.o: RNAfold_C.cpp
@am__fastdepCXX_TRUE@	if $(CXX) $(DEFS) $(DEFAULT_INCLUDES) $(INCLUDES) $(seq2svm_mod_opt_cv_CPPFLAGS) $(CPPFLAGS) $(AM_CXXFLAGS) $(CXXFLAGS) -MT seq2svm_mod_opt_cv-RNAfold_C.o -MD -MP -MF "$(DEPDIR)/seq2svm_mod_opt_cv-RNAfold_C.Tpo" -c -o seq2svm_mod_opt_cv-RNAfold_C.o `test -f 'RNAfold_C.cpp' || echo '$(srcdir)/'`RNAfold_C.cpp; \
@am__fastdepCXX_TRUE@	then mv -f "$(DEPDIR)/seq2svm_mod_opt_cv-RNAfold_C.Tpo" "$(DEPDIR)/seq2svm_mod_opt_cv-RNAfold_C.Po"; else rm -f "$(DEPDIR)/seq2svm_mod_opt_cv-RNAfold_C.Tpo"; exit 1; fi
@AMDEP_TRUE@@am__fastdepCXX_FALSE@	source='RNAfold_C.cpp' object='seq2svm_mod_opt_cv-RNAfold_C.o' libtool=no @AMDEPBACKSLASH@
@AMDEP_TRUE@@am__fastdepCXX_FALSE@	DEPDIR=$(DEPDIR) $(CXXDEPMODE) $(depcomp) @AMDEPBACKSLASH@
@am__fastdepCXX_FALSE@	$(CXX) $(DEFS) $(DEFAULT_INCLUDES) $(INCLUDES) $(seq2svm_mod_opt_cv_CPPFLAGS) $(CPPFLAGS) $(AM_CXXFLAGS) $(CXXFLAGS) -c -o seq2svm_mod_opt_cv-RNAfold_C.o `test -f 'RNAfold_C.cpp' || echo '$(srcdir)/'`RNAfold_C.cpp

seq2svm_mod_opt_cv-RNAfold_C.obj: RNAfold_C.cpp
@am__fastdepCXX_TRUE@	if $(CXX) $(DEFS) $(DEFAULT_INCLUDES) $(INCLUDES) $(seq2svm_mod_opt_cv_CPPFLAGS) $(CPPFLAGS) $(AM_CXXFLAGS) $(CXXFLAGS) -MT seq2svm_mod_opt_cv-RNAfold_C.obj -MD -MP -MF "$(DEPDIR)/seq2svm_mod_opt_cv-RNAfold_C.Tpo" -c -o seq2svm_mod_opt_cv-RNAfold_C.obj `if test -f 'RNAfold_C.cpp'; then $(CYGPATH_W) 'RNAfold_C.cpp'; else $(CYGPATH_W) '$(srcdir)/RNAfold_C.cpp'; fi`; \
@am__fastdepCXX_TRUE@	then mv -f "$(DEPDIR)/seq2svm_mod_opt_cv-RNAfold_C.Tpo" "$(DEPDIR)/seq2svm_mod_opt_cv-RNAfold_C.Po"; else rm -f "$(DEPDIR)/seq2svm_mod_opt_cv-RNAfold_C.Tpo"; exit 1; fi
@AMDEP_TRUE@@am__fastdepCXX_FALSE@	source='RNAfold_C.cpp' object='seq2svm_mod_opt_cv-RNAfold_C.obj' libtool=no @AMDEPBACKSLASH@
@AMDEP_TRUE@@am__fastdepCXX_FALSE@	DEPDIR=$(DEPDIR) $(CXXDEPMODE) $(depcomp) @AMDEPBACKSLASH@
@am__fastdepCXX_FALSE@	$(CXX) $(DEFS) $(DEFAULT_INCLUDES) $(INCLUDES) $(seq2svm_mod_opt_cv_CPPFLAGS) $(CPPFLAGS) $(AM_CXXFLAGS) $(CXXFLAGS) -c -o seq2svm_mod_opt_cv-RNAfold_C.obj `if test -f 'RNAfold_C.cpp'; then $(CYGPATH_W) 'RNAfold_C.cpp'; else $(CYGPATH_W) '$(srcdir)/RNAfold_C.cpp'; fi`

seq2svm_mod_opt_cv-SV_C.o: SV_C.cpp
@am__fastdepCXX_TRUE@	if $(CXX) $(DEFS) $(DEFAULT_INCLUDES) $(INCLUDES) $(seq2svm_mod_opt_cv_CPPFLAGS) $(CPPFLAGS) $(AM_CXXFLAGS) $(CXXFLAGS) -MT seq2svm_mod_opt_cv-SV_C.o -MD -MP -MF "$(DEPDIR)/seq2svm_mod_opt_cv-SV_C.Tpo" -c -o seq2svm_mod_opt_cv-SV_C.o `test -f 'SV_C.cpp' || echo '$(srcdir)/'`SV_C.cpp; \
@am__fastdepCXX_TRUE@	then mv -f "$(DEPDIR)/seq2svm_mod_opt_cv-SV_C.Tpo" "$(DEPDIR)/seq2svm_mod_opt_cv-SV_C.Po"; else rm -f "$(DEPDIR)/seq2svm_mod_opt_cv-SV_C.Tpo"; exit 1; fi
@AMDEP_TRUE@@am__fastdepCXX_FALSE@	source='SV_C.cpp' object='seq2svm_mod_opt_cv-SV_C.o' libtool=no @AMDEPBACKSLASH@
@AMDEP_TRUE@@am__fastdepCXX_FALSE@	DEPDIR=$(DEPDIR) $(CXXDEPMODE) $(depcomp) @AMDEPBACKSLASH@
@am__fastdepCXX_FALSE@	$(CXX) $(DEFS) $(DEFAULT_INCLUDES) $(INCLUDES) $(seq2svm_mod_opt_cv_CPPFLAGS) $(CPPFLAGS) $(AM_CXXFLAGS) $(CXXFLAGS) -c -o seq2svm_mod_opt_cv-SV_C.o `test -f 'SV_C.cpp' || echo '$(srcdir)/'`SV_C.cpp

seq2svm_mod_opt_cv-SV_C.obj: SV_C.cpp
@am__fastdepCXX_TRUE@	if $(CXX) $(DEFS) $(DEFAULT_INCLUDES) $(INCLUDES) $(seq2svm_mod_opt_cv_CPPFLAGS) $(CPPFLAGS) $(AM_CXXFLAGS) $(CXXFLAGS) -MT seq2svm_mod_opt_cv-SV_C.obj -MD -MP -MF "$(DEPDIR)/seq2svm_mod_opt_cv-SV_C.Tpo" -c -o seq2svm_mod_opt_cv-SV_C.obj `if test -f 'SV_C.cpp'; then $(CYGPATH_W) 'SV_C.cpp'; else $(CYGPATH_W) '$(srcdir)/SV_C.cpp'; fi`; \
@am__fastdepCXX_TRUE@	then mv -f "$(DEPDIR)/seq2svm_mod_opt_cv-SV_C.Tpo" "$(DEPDIR)/seq2svm_mod_opt_cv-SV_C.Po"; else rm -f "$(DEPDIR)/seq2svm_mod_opt_cv-SV_C.Tpo"; exit 1; fi
@AMDEP_TRUE@@am__fastdepCXX_FALSE@	source='SV_C.cpp' object='seq2svm_mod_opt_cv-SV_C.obj' libtool=no @AMDEPBACKSLASH@
@AMDEP_TRUE@@am__fastdepCXX_FALSE@	DEPDIR=$(DEPDIR) $(CXXDEPMODE) $(depcomp) @AMDEPBACKSLASH@
@am__fastdepCXX_FALSE@	$(CXX) $(DEFS) $(DEFAULT_INCLUDES) $(INCLUDES) $(seq2svm_mod_opt_cv_CPPFLAGS) $(CPPFLAGS) $(AM_CXXFLAGS) $(CXXFLAGS) -c -o seq2svm_mod_opt_cv-SV_C.obj `if test -f 'SV_C.cpp'; then $(CYGPATH_W) 'SV_C.cpp'; else $(CYGPATH_W) '$(srcdir)/SV_C.cpp'; fi`

seq2svm_mod_opt_cv-Sequence_C.o: Sequence_C.cpp
@am__fastdepCXX_TRUE@	if $(CXX) $(DEFS) $(DEFAULT_INCLUDES) $(INCLUDES) $(seq2svm_mod_opt_cv_CPPFLAGS) $(CPPFLAGS) $(AM_CXXFLAGS) $(CXXFLAGS) -MT seq2svm_mod_opt_cv-Sequence_C.o -MD -MP -MF "$(DEPDIR)/seq2svm_mod_opt_cv-Sequence_C.Tpo" -c -o seq2svm_mod_opt_cv-Sequence_C.o `test -f 'Sequence_C.cpp' || echo '$(srcdir)/'`Sequence_C.cpp; \
@am__fastdepCXX_TRUE@	then mv -f "$(DEPDIR)/seq2svm_mod_opt_cv-Sequence_C.Tpo" "$(DEPDIR)/seq2svm_mod_opt_cv-Sequence_C.Po"; else rm -f "$(DEPDIR)/seq2svm_mod_opt_cv-Sequence_C.Tpo"; exit 1; fi
@AMDEP_TRUE@@am__fastdepCXX_FALSE@	source='Sequence_C.cpp' object='seq2svm_mod_opt_cv-Sequence_C.o' libtool=no @AMDEPBACKSLASH@
@AMDEP_TRUE@@am__fastdepCXX_FALSE@	DEPDIR=$(DEPDIR) $(CXXDEPMODE) $(depcomp) @AMDEPBACKSLASH@
@am__fastdepCXX_FALSE@	$(CXX) $(DEFS) $(DEFAULT_INCLUDES) $(INCLUDES) $(seq2svm_mod_opt_cv_CPPFLAGS) $(CPPFLAGS) $(AM_CXXFLAGS) $(CXXFLAGS) -c -o seq2svm_mod_opt_cv-Sequence_C.o `test -f 'Sequence_C.cpp' || echo '$(srcdir)/'`Sequence_C.cpp

seq2svm_mod_opt_cv-Sequence_C.obj: Sequence_C.cpp
@am__fastdepCXX_TRUE@	if $(CXX) $(DEFS) $(DEFAULT_INCLUDES) $(INCLUDES) $(seq2svm_mod_opt_cv_CPPFLAGS) $(CPPFLAGS) $(AM_CXXFLAGS) $(CXXFLAGS) -MT seq2svm_mod_opt_cv-Sequence_C.obj -MD -MP -MF "$(DEPDIR)/seq2svm_mod_opt_cv-Sequence_C.Tpo" -c -o seq2svm_mod_opt_cv-Sequence_C.obj `if test -f 'Sequence_C.cpp'; then $(CYGPATH_W) 'Sequence_C.cpp'; else $(CYGPATH_W) '$(srcdir)/Sequence_C.cpp'; fi`; \
@am__fastdepCXX_TRUE@	then mv -f "$(DEPDIR)/seq2svm_mod_opt_cv-Sequence_C.Tpo" "$(DEPDIR)/seq2svm_mod_opt_cv-Sequence_C.Po"; else rm -f "$(DEPDIR)/seq2svm_mod_opt_cv-Sequence_C.Tpo"; exit 1; fi
@AMDEP_TRUE@@am__fastdepCXX_FALSE@	source='Sequence_C.cpp' object='seq2svm_mod_opt_cv-Sequence_C.obj' libtool=no @AMDEPBACKSLASH@
@AMDEP_TRUE@@am__fastdepCXX_FALSE@	DEPDIR=$(DEPDIR) $(CXXDEPMODE) $(depcomp) @AMDEPBACKSLASH@
@am__fastdepCXX_FALSE@	$(CXX) $(DEFS) $(DEFAULT_INCLUDES) $(INCLUDES) $(seq2svm_mod_opt_cv_CPPFLAGS) $(CPPFLAGS) $(AM_CXXFLAGS) $(CXXFLAGS) -c -o seq2svm_mod_opt_cv-Sequence_C.obj `if test -f 'Sequence_C.cpp'; then $(CYGPATH_W) 'Sequence_C.cpp'; else $(CYGPATH_W) '$(srcdir)/Sequence_C.cpp'; fi`

seq2svm_mod_opt_cv-Oligomer_C.o: Oligomer_C.cpp
@am__fastdepCXX_TRUE@	if $(CXX) $(DEFS) $(DEFAULT_INCLUDES) $(INCLUDES) $(seq2svm_mod_opt_cv_CPPFLAGS) $(CPPFLAGS) $(AM_CXXFLAGS) $(CXXFLAGS) -MT seq2svm_mod_opt_cv-Oligomer_C.o -MD -MP -MF "$(DEPDIR)/seq2svm_mod_opt_cv-Oligomer_C.Tpo" -c -o seq2svm_mod_opt_cv-Oligomer_C.o `test -f 'Oligomer_C.cpp' || echo '$(srcdir)/'`Oligomer_C.cpp; \
@am__fastdepCXX_TRUE@	then mv -f "$(DEPDIR)/seq2svm_mod_opt_cv-Oligomer_C.Tpo" "$(DEPDIR)/seq2svm_mod_opt_cv-Oligomer_C.Po"; else rm -f "$(DEPDIR)/seq2svm_mod_opt_cv-Oligomer_C.Tpo"; exit 1; fi
@AMDEP_TRUE@@am__fastdepCXX_FALSE@	source='Oligomer_C.cpp' object='seq2svm_mod_opt_cv-Oligomer_C.o' libtool=no @AMDEPBACKSLASH@
@AMDEP_TRUE@@am__fastdepCXX_FALSE@	DEPDIR=$(DEPDIR) $(CXXDEPMODE) $(depcomp) @AMDEPBACKSLASH@
@am__fastdepCXX_FALSE@	$(CXX) $(DEFS) $(DEFAULT_INCLUDES) $(INCLUDES) $(seq2svm_mod_opt_cv_CPPFLAGS) $(CPPFLAGS) $(AM_CXXFLAGS) $(CXXFLAGS) -c -o seq2svm_mod_opt_cv-Oligomer_C.o `test -f 'Oligomer_C.cpp' || echo '$(srcdir)/'`Oligomer_C.cpp

seq2svm_mod_opt_cv-Oligomer_C.obj: Oligomer_C.cpp
@am__fastdepCXX_TRUE@	if $(CXX) $(DEFS) $(DEFAULT_INCLUDES) $(INCLUDES) $(seq2svm_mod_opt_cv_CPPFLAGS) $(CPPFLAGS) $(AM_CXXFLAGS) $(CXXFLAGS) -MT seq2svm_mod_opt_cv-Oligomer_C.obj -MD -MP -MF "$(DEPDIR)/seq2svm_mod_opt_cv-Oligomer_C.Tpo" -c -o seq2svm_mod_opt_cv-Oligomer_C.obj `if test -f 'Oligomer_C.cpp'; then $(CYGPATH_W) 'Oligomer_C.cpp'; else $(CYGPATH_W) '$(srcdir)/Oligomer_C.cpp'; fi`; \
@am__fastdepCXX_TRUE@	then mv -f "$(DEPDIR)/seq2svm_mod_opt_cv-Oligomer_C.Tpo" "$(DEPDIR)/seq2svm_mod_opt_cv-Oligomer_C.Po"; else rm -f "$(DEPDIR)/seq2svm_mod_opt_cv-Oligomer_C.Tpo"; exit 1; fi
@AMDEP_TRUE@@am__fastdepCXX_FALSE@	source='Oligomer_C.cpp' object='seq2svm_mod_opt_cv-Oligomer_C.obj' libtool=no @AMDEPBACKSLASH@
@AMDEP_TRUE@@am__fastdepCXX_FALSE@	DEPDIR=$(DEPDIR) $(CXXDEPMODE) $(depcomp) @AMDEPBACKSLASH@
@am__fastdepCXX_FALSE@	$(CXX) $(DEFS) $(DEFAULT_INCLUDES) $(INCLUDES) $(seq2svm_mod_opt_cv_CPPFLAGS) $(CPPFLAGS) $(AM_CXXFLAGS) $(CXXFLAGS) -c -o seq2svm_mod_opt_cv-Oligomer_C.obj `if test -f 'Oligomer_C.cpp'; then $(CYGPATH_W) 'Oligomer_C.cpp'; else $(CYGPATH_W) '$(srcdir)/Oligomer_C.cpp'; fi`

seq2svm_mod_opt_cv-Motifs_C.o: Motifs_C.cpp
@am__fastdepCXX_TRUE@	if $(CXX) $(DEFS) $(DEFAULT_INCLUDES) $(INCLUDES) $(seq2svm_mod_opt_cv_CPPFLAGS) $(CPPFLAGS) $(AM_CXXFLAGS) $(CXXFLAGS) -MT seq2svm_mod_opt_cv-Motifs_C.o -MD -MP -MF "$(DEPDIR)/seq2svm_mod_opt_cv-Motifs_C.Tpo" -c -o seq2svm_mod_opt_cv-Motifs_C.o `test -f 'Motifs_C.cpp' || echo '$(srcdir)/'`Motifs_C.cpp; \
@am__fastdepCXX_TRUE@	then mv -f "$(DEPDIR)/seq2svm_mod_opt_cv-Motifs_C.Tpo" "$(DEPDIR)/seq2svm_mod_opt_cv-Motifs_C.Po"; else rm -f "$(DEPDIR)/seq2svm_mod_opt_cv-Motifs_C.Tpo"; exit 1; fi
@AMDEP_TRUE@@am__fastdepCXX_FALSE@	source='Motifs_C.cpp' object='seq2svm_mod_opt_cv-Motifs_C.o' libtool=no @AMDEPBACKSLASH@
@AMDEP_TRUE@@am__fastdepCXX_FALSE@	DEPDIR=$(DEPDIR) $(CXXDEPMODE) $(depcomp) @AMDEPBACKSLASH@
@am__fastdepCXX_FALSE@	$(CXX) $(DEFS) $(DEFAULT_INCLUDES) $(INCLUDES) $(seq2svm_mod_opt_cv_CPPFLAGS) $(CPPFLAGS) $(AM_CXXFLAGS) $(CXXFLAGS) -c -o seq2svm_mod_opt_cv-Motifs_C.o `test -f 'Motifs_C.cpp' || echo '$(srcdir)/'`Motifs_C.cpp

seq2svm_mod_opt_cv-Motifs_C.obj: Motifs_C.cpp
@am__fastdepCXX_TRUE@	if $(CXX) $(DEFS) $(DEFAULT_INCLUDES) $(INCLUDES) $(seq2svm_mod_opt_cv_CPPFLAGS) $(CPPFLAGS) $(AM_CXXFLAGS) $(CXXFLAGS) -MT seq2svm_mod_opt_cv-Motifs_C.obj -MD -MP -MF "$(DEPDIR)/seq2svm_mod_opt_cv-Motifs_C.Tpo" -c -o seq2svm_mod_opt_cv-Motifs_C.obj `if test -f 'Motifs_C.cpp'; then $(CYGPATH_W) 'Motifs_C.cpp'; else $(CYGPATH_W) '$(srcdir)/Motifs_C.cpp'; fi`; \
@am__fastdepCXX_TRUE@	then mv -f "$(DEPDIR)/seq2svm_mod_opt_cv-Motifs_C.Tpo" "$(DEPDIR)/seq2svm_mod_opt_cv-Motifs_C.Po"; else rm -f "$(DEPDIR)/seq2svm_mod_opt_cv-Motifs_C.Tpo"; exit 1; fi
@AMDEP_TRUE@@am__fastdepCXX_FALSE@	source='Motifs_C.cpp' object='seq2svm_mod_opt_cv-Motifs_C.obj' libtool=no @AMDEPBACKSLASH@
@AMDEP_TRUE@@am__fastdepCXX_FALSE@	DEPDIR=$(DEPDIR) $(CXXDEPMODE) $(depcomp) @AMDEPBACKSLASH@
@am__fastdepCXX_FALSE@	$(CXX) $(DEFS) $(DEFAULT_INCLUDES) $(INCLUDES) $(seq2svm_mod_opt_cv_CPPFLAGS) $(CPPFLAGS) $(AM_CXXFLAGS) $(CXXFLAGS) -c -o seq2svm_mod_opt_cv-Motifs_C.obj `if test -f 'Motifs_C.cpp'; then $(CYGPATH_W) 'Motifs_C.cpp'; else $(CYGPATH_W) '$(srcdir)/Motifs_C.cpp'; fi`

seq2svm_mod_opt_cv-ModelOpt_C.o: ModelOpt_C.cpp
@am__fastdepCXX_TRUE@	if $(CXX) $(DEFS) $(DEFAULT_INCLUDES) $(INCLUDES) $(seq2svm_mod_opt_cv_CPPFLAGS) $(CPPFLAGS) $(AM_CXXFLAGS) $(CXXFLAGS) -MT seq2svm_mod_opt_cv-ModelOpt_C.o -MD -MP -MF "$(DEPDIR)/seq2svm_mod_opt_cv-ModelOpt_C.Tpo" -c -o seq2svm_mod_opt_cv-ModelOpt_C.o `test -f 'ModelOpt_C.cpp' || echo '$(srcdir)/'`ModelOpt_C.cpp; \
@am__fastdepCXX_TRUE@	then mv -f "$(DEPDIR)/seq2svm_mod_opt_cv-ModelOpt_C.Tpo" "$(DEPDIR)/seq2svm_mod_opt_cv-ModelOpt_C.Po"; else rm -f "$(DEPDIR)/seq2svm_mod_opt_cv-ModelOpt_C.Tpo"; exit 1; fi
@AMDEP_TRUE@@am__fastdepCXX_FALSE@	source='ModelOpt_C.cpp' object='seq2svm_mod_opt_cv-ModelOpt_C.o' libtool=no @AMDEPBACKSLASH@
@AMDEP_TRUE@@am__fastdepCXX_FALSE@	DEPDIR=$(DEPDIR) $(CXXDEPMODE) $(depcomp) @AMDEPBACKSLASH@
@am__fastdepCXX_FALSE@	$(CXX) $(DEFS) $(DEFAULT_INCLUDES) $(INCLUDES) $(seq2svm_mod_opt_cv_CPPFLAGS) $(CPPFLAGS) $(AM_CXXFLAGS) $(CXXFLAGS) -c -o seq2svm_mod_opt_cv-ModelOpt_C.o `test -f 'ModelOpt_C.cpp' || echo '$(srcdir)/'`ModelOpt_C.cpp

seq2svm_mod_opt_cv-ModelOpt_C.obj: ModelOpt_C.cpp
@am__fastdepCXX_TRUE@	if $(CXX) $(DEFS) $(DEFAULT_INCLUDES) $(INCLUDES) $(seq2svm_mod_opt_cv_CPPFLAGS) $(CPPFLAGS) $(AM_CXXFLAGS) $(CXXFLAGS) -MT seq2svm_mod_opt_cv-ModelOpt_C.obj -MD -MP -MF "$(DEPDIR)/seq2svm_mod_opt_cv-ModelOpt_C.Tpo" -c -o seq2svm_mod_opt_cv-ModelOpt_C.obj `if test -f 'ModelOpt_C.cpp'; then $(CYGPATH_W) 'ModelOpt_C.cpp'; else $(CYGPATH_W) '$(srcdir)/ModelOpt_C.cpp'; fi`; \
@am__fastdepCXX_TRUE@	then mv -f "$(DEPDIR)/seq2svm_mod_opt_cv-ModelOpt_C.Tpo" "$(DEPDIR)/seq2svm_mod_opt_cv-ModelOpt_C.Po"; else rm -f "$(DEPDIR)/seq2svm_mod_opt_cv-ModelOpt_C.Tpo"; exit 1; fi
@AMDEP_TRUE@@am__fastdepCXX_FALSE@	source='ModelOpt_C.cpp' object='seq2svm_mod_opt_cv-ModelOpt_C.obj' libtool=no @AMDEPBACKSLASH@
@AMDEP_TRUE@@am__fastdepCXX_FALSE@	DEPDIR=$(DEPDIR) $(CXXDEPMODE) $(depcomp) @AMDEPBACKSLASH@
@am__fastdepCXX_FALSE@	$(CXX) $(DEFS) $(DEFAULT_INCLUDES) $(INCLUDES) $(seq2svm_mod_opt_cv_CPPFLAGS) $(CPPFLAGS) $(AM_CXXFLAGS) $(CXXFLAGS) -c -o seq2svm_mod_opt_cv-ModelOpt_C.obj `if test -f 'ModelOpt_C.cpp'; then $(CYGPATH_W) 'ModelOpt_C.cpp'; else $(CYGPATH_W) '$(srcdir)/ModelOpt_C.cpp'; fi`

seq2svm_mod_opt_cv-Match_C.o: Match_C.cpp
@am__fastdepCXX_TRUE@	if $(CXX) $(DEFS) $(DEFAULT_INCLUDES) $(INCLUDES) $(seq2svm_mod_opt_cv_CPPFLAGS) $(CPPFLAGS) $(AM_CXXFLAGS) $(CXXFLAGS) -MT seq2svm_mod_opt_cv-Match_C.o -MD -MP -MF "$(DEPDIR)/seq2svm_mod_opt_cv-Match_C.Tpo" -c -o seq2svm_mod_opt_cv-Match_C.o `test -f 'Match_C.cpp' || echo '$(srcdir)/'`Match_C.cpp; \
@am__fastdepCXX_TRUE@	then mv -f "$(DEPDIR)/seq2svm_mod_opt_cv-Match_C.Tpo" "$(DEPDIR)/seq2svm_mod_opt_cv-Match_C.Po"; else rm -f "$(DEPDIR)/seq2svm_mod_opt_cv-Match_C.Tpo"; exit 1; fi
@AMDEP_TRUE@@am__fastdepCXX_FALSE@	source='Match_C.cpp' object='seq2svm_mod_opt_cv-Match_C.o' libtool=no @AMDEPBACKSLASH@
@AMDEP_TRUE@@am__fastdepCXX_FALSE@	DEPDIR=$(DEPDIR) $(CXXDEPMODE) $(depcomp) @AMDEPBACKSLASH@
@am__fastdepCXX_FALSE@	$(CXX) $(DEFS) $(DEFAULT_INCLUDES) $(INCLUDES) $(seq2svm_mod_opt_cv_CPPFLAGS) $(CPPFLAGS) $(AM_CXXFLAGS) $(CXXFLAGS) -c -o seq2svm_mod_opt_cv-Match_C.o `test -f 'Match_C.cpp' || echo '$(srcdir)/'`Match_C.cpp

seq2svm_mod_opt_cv-Match_C.obj: Match_C.cpp
@am__fastdepCXX_TRUE@	if $(CXX) $(DEFS) $(DEFAULT_INCLUDES) $(INCLUDES) $(seq2svm_mod_opt_cv_CPPFLAGS) $(CPPFLAGS) $(AM_CXXFLAGS) $(CXXFLAGS) -MT seq2svm_mod_opt_cv-Match_C.obj -MD -MP -MF "$(DEPDIR)/seq2svm_mod_opt_cv-Match_C.Tpo" -c -o seq2svm_mod_opt_cv-Match_C.obj `if test -f 'Match_C.cpp'; then $(CYGPATH_W) 'Match_C.cpp'; else $(CYGPATH_W) '$(srcdir)/Match_C.cpp'; fi`; \
@am__fastdepCXX_TRUE@	then mv -f "$(DEPDIR)/seq2svm_mod_opt_cv-Match_C.Tpo" "$(DEPDIR)/seq2svm_mod_opt_cv-Match_C.Po"; else rm -f "$(DEPDIR)/seq2svm_mod_opt_cv-Match_C.Tpo"; exit 1; fi
@AMDEP_TRUE@@am__fastdepCXX_FALSE@	source='Match_C.cpp' object='seq2svm_mod_opt_cv-Match_C.obj' libtool=no @AMDEPBACKSLASH@
@AMDEP_TRUE@@am__fastdepCXX_FALSE@	DEPDIR=$(DEPDIR) $(CXXDEPMODE) $(depcomp) @AMDEPBACKSLASH@
@am__fastdepCXX_FALSE@	$(CXX) $(DEFS) $(DEFAULT_INCLUDES) $(INCLUDES) $(seq2svm_mod_opt_cv_CPPFLAGS) $(CPPFLAGS) $(AM_CXXFLAGS) $(CXXFLAGS) -c -o seq2svm_mod_opt_cv-Match_C.obj `if test -f 'Match_C.cpp'; then $(CYGPATH_W) 'Match_C.cpp'; else $(CYGPATH_W) '$(srcdir)/Match_C.cpp'; fi`

seq2svm_mod_opt_cv-File_C.o: File_C.cpp
@am__fastdepCXX_TRUE@	if $(CXX) $(DEFS) $(DEFAULT_INCLUDES) $(INCLUDES) $(seq2svm_mod_opt_cv_CPPFLAGS) $(CPPFLAGS) $(AM_CXXFLAGS) $(CXXFLAGS) -MT seq2svm_mod_opt_cv-File_C.o -MD -MP -MF "$(DEPDIR)/seq2svm_mod_opt_cv-File_C.Tpo" -c -o seq2svm_mod_opt_cv-File_C.o `test -f 'File_C.cpp' || echo '$(srcdir)/'`File_C.cpp; \
@am__fastdepCXX_TRUE@	then mv -f "$(DEPDIR)/seq2svm_mod_opt_cv-File_C.Tpo" "$(DEPDIR)/seq2svm_mod_opt_cv-File_C.Po"; else rm -f "$(DEPDIR)/seq2svm_mod_opt_cv-File_C.Tpo"; exit 1; fi
@AMDEP_TRUE@@am__fastdepCXX_FALSE@	source='File_C.cpp' object='seq2svm_mod_opt_cv-File_C.o' libtool=no @AMDEPBACKSLASH@
@AMDEP_TRUE@@am__fastdepCXX_FALSE@	DEPDIR=$(DEPDIR) $(CXXDEPMODE) $(depcomp) @AMDEPBACKSLASH@
@am__fastdepCXX_FALSE@	$(CXX) $(DEFS) $(DEFAULT_INCLUDES) $(INCLUDES) $(seq2svm_mod_opt_cv_CPPFLAGS) $(CPPFLAGS) $(AM_CXXFLAGS) $(CXXFLAGS) -c -o seq2svm_mod_opt_cv-File_C.o `test -f 'File_C.cpp' || echo '$(srcdir)/'`File_C.cpp

seq2svm_mod_opt_cv-File_C.obj: File_C.cpp
@am__fastdepCXX_TRUE@	if $(CXX) $(DEFS) $(DEFAULT_INCLUDES) $(INCLUDES) $(seq2svm_mod_opt_cv_CPPFLAGS) $(CPPFLAGS) $(AM_CXXFLAGS) $(CXXFLAGS) -MT seq2svm_mod_opt_cv-File_C.obj -MD -MP -MF "$(DEPDIR)/seq2svm_mod_opt_cv-File_C.Tpo" -c -o seq2svm_mod_opt_cv-File_C.obj `if test -f 'File_C.cpp'; then $(CYGPATH_W) 'File_C.cpp'; else $(CYGPATH_W) '$(srcdir)/File_C.cpp'; fi`; \
@am__fastdepCXX_TRUE@	then mv -f "$(DEPDIR)/seq2svm_mod_opt_cv-File_C.Tpo" "$(DEPDIR)/seq2svm_mod_opt_cv-File_C.Po"; else rm -f "$(DEPDIR)/seq2svm_mod_opt_cv-File_C.Tpo"; exit 1; fi
@AMDEP_TRUE@@am__fastdepCXX_FALSE@	source='File_C.cpp' object='seq2svm_mod_opt_cv-File_C.obj' libtool=no @AMDEPBACKSLASH@
@AMDEP_TRUE@@am__fastdepCXX_FALSE@	DEPDIR=$(DEPDIR) $(CXXDEPMODE) $(depcomp) @AMDEPBACKSLASH@
@am__fastdepCXX_FALSE@	$(CXX) $(DEFS) $(DEFAULT_INCLUDES) $(INCLUDES) $(seq2svm_mod_opt_cv_CPPFLAGS) $(CPPFLAGS) $(AM_CXXFLAGS) $(CXXFLAGS) -c -o seq2svm_mod_opt_cv-File_C.obj `if test -f 'File_C.cpp'; then $(CYGPATH_W) 'File_C.cpp'; else $(CYGPATH_W) '$(srcdir)/File_C.cpp'; fi`

seq2svm_mod_opt_cv-Feature_C.o: Feature_C.cpp
@am__fastdepCXX_TRUE@	if $(CXX) $(DEFS) $(DEFAULT_INCLUDES) $(INCLUDES) $(seq2svm_mod_opt_cv_CPPFLAGS) $(CPPFLAGS) $(AM_CXXFLAGS) $(CXXFLAGS) -MT seq2svm_mod_opt_cv-Feature_C.o -MD -MP -MF "$(DEPDIR)/seq2svm_mod_opt_cv-Feature_C.Tpo" -c -o seq2svm_mod_opt_cv-Feature_C.o `test -f 'Feature_C.cpp' || echo '$(srcdir)/'`Feature_C.cpp; \
@am__fastdepCXX_TRUE@	then mv -f "$(DEPDIR)/seq2svm_mod_opt_cv-Feature_C.Tpo" "$(DEPDIR)/seq2svm_mod_opt_cv-Feature_C.Po"; else rm -f "$(DEPDIR)/seq2svm_mod_opt_cv-Feature_C.Tpo"; exit 1; fi
@AMDEP_TRUE@@am__fastdepCXX_FALSE@	source='Feature_C.cpp' object='seq2svm_mod_opt_cv-Feature_C.o' libtool=no @AMDEPBACKSLASH@
@AMDEP_TRUE@@am__fastdepCXX_FALSE@	DEPDIR=$(DEPDIR) $(CXXDEPMODE) $(depcomp) @AMDEPBACKSLASH@
@am__fastdepCXX_FALSE@	$(CXX) $(DEFS) $(DEFAULT_INCLUDES) $(INCLUDES) $(seq2svm_mod_opt_cv_CPPFLAGS) $(CPPFLAGS) $(AM_CXXFLAGS) $(CXXFLAGS) -c -o seq2svm_mod_opt_cv-Feature_C.o `test -f 'Feature_C.cpp' || echo '$(srcdir)/'`Feature_C.cpp

seq2svm_mod_opt_cv-Feature_C.obj: Feature_C.cpp
@am__fastdepCXX_TRUE@	if $(CXX) $(DEFS) $(DEFAULT_INCLUDES) $(INCLUDES) $(seq2svm_mod_opt_cv_CPPFLAGS) $(CPPFLAGS) $(AM_CXXFLAGS) $(CXXFLAGS) -MT seq2svm_mod_opt_cv-Feature_C.obj -MD -MP -MF "$(DEPDIR)/seq2svm_mod_opt_cv-Feature_C.Tpo" -c -o seq2svm_mod_opt_cv-Feature_C.obj `if test -f 'Feature_C.cpp'; then $(CYGPATH_W) 'Feature_C.cpp'; else $(CYGPATH_W) '$(srcdir)/Feature_C.cpp'; fi`; \
@am__fastdepCXX_TRUE@	then mv -f "$(DEPDIR)/seq2svm_mod_opt_cv-Feature_C.Tpo" "$(DEPDIR)/seq2svm_mod_opt_cv-Feature_C.Po"; else rm -f "$(DEPDIR)/seq2svm_mod_opt_cv-Feature_C.Tpo"; exit 1; fi
@AMDEP_TRUE@@am__fastdepCXX_FALSE@	source='Feature_C.cpp' object='seq2svm_mod_opt_cv-Feature_C.obj' libtool=no @AMDEPBACKSLASH@
@AMDEP_TRUE@@am__fastdepCXX_FALSE@	DEPDIR=$(DEPDIR) $(CXXDEPMODE) $(depcomp) @AMDEPBACKSLASH@
@am__fastdepCXX_FALSE@	$(CXX) $(DEFS) $(DEFAULT_INCLUDES) $(INCLUDES) $(seq2svm_mod_opt_cv_CPPFLAGS) $(CPPFLAGS) $(AM_CXXFLAGS) $(CXXFLAGS) -c -o seq2svm_mod_opt_cv-Feature_C.obj `if test -f 'Feature_C.cpp'; then $(CYGPATH_W) 'Feature_C.cpp'; else $(CYGPATH_W) '$(srcdir)/Feature_C.cpp'; fi`

seq2svm_mod_opt_cv-Methods.o: Methods.cpp
@am__fastdepCXX_TRUE@	if $(CXX) $(DEFS) $(DEFAULT_INCLUDES) $(INCLUDES) $(seq2svm_mod_opt_cv_CPPFLAGS) $(CPPFLAGS) $(AM_CXXFLAGS) $(CXXFLAGS) -MT seq2svm_mod_opt_cv-Methods.o -MD -MP -MF "$(DEPDIR)/seq2svm_mod_opt_cv-Methods.Tpo" -c -o seq2svm_mod_opt_cv-Methods.o `test -f 'Methods.cpp' || echo '$(srcdir)/'`Methods.cpp; \
@am__fastdepCXX_TRUE@	then mv -f "$(DEPDIR)/seq2svm_mod_opt_cv-Methods.Tpo" "$(DEPDIR)/seq2svm_mod_opt_cv-Methods.Po"; else rm -f "$(DEPDIR)/seq2svm_mod_opt_cv-Methods.Tpo"; exit 1; fi
@AMDEP_TRUE@@am__fastdepCXX_FALSE@	source='Methods.cpp' object='seq2svm_mod_opt_cv-Methods.o' libtool=no @AMDEPBACKSLASH@
@AMDEP_TRUE@@am__fastdepCXX_FALSE@	DEPDIR=$(DEPDIR) $(CXXDEPMODE) $(depcomp) @AMDEPBACKSLASH@
@am__fastdepCXX_FALSE@	$(CXX) $(DEFS) $(DEFAULT_INCLUDES) $(INCLUDES) $(seq2svm_mod_opt_cv_CPPFLAGS) $(CPPFLAGS) $(AM_CXXFLAGS) $(CXXFLAGS) -c -o seq2svm_mod_opt_cv-Methods.o `test -f 'Methods.cpp' || echo '$(srcdir)/'`Methods.cpp

seq2svm_mod_opt_cv-Methods.obj: Methods.cpp
@am__fastdepCXX_TRUE@	if $(CXX) $(DEFS) $(DEFAULT_INCLUDES) $(INCLUDES) $(seq2svm_mod_opt_cv_CPPFLAGS) $(CPPFLAGS) $(AM_CXXFLAGS) $(CXXFLAGS) -MT seq2svm_mod_opt_cv-Methods.obj -MD -MP -MF "$(DEPDIR)/seq2svm_mod_opt_cv-Methods.Tpo" -c -o seq2svm_mod_opt_cv-Methods.obj `if test -f 'Methods.cpp'; then $(CYGPATH_W) 'Methods.cpp'; else $(CYGPATH_W) '$(srcdir)/Methods.cpp'; fi`; \
@am__fastdepCXX_TRUE@	then mv -f "$(DEPDIR)/seq2svm_mod_opt_cv-Methods.Tpo" "$(DEPDIR)/seq2svm_mod_opt_cv-Methods.Po"; else rm -f "$(DEPDIR)/seq2svm_mod_opt_cv-Methods.Tpo"; exit 1; fi
@AMDEP_TRUE@@am__fastdepCXX_FALSE@	source='Methods.cpp' object='seq2svm_mod_opt_cv-Methods.obj' libtool=no @AMDEPBACKSLASH@
@AMDEP_TRUE@@am__fastdepCXX_FALSE@	DEPDIR=$(DEPDIR) $(CXXDEPMODE) $(depcomp) @AMDEPBACKSLASH@
@am__fastdepCXX_FALSE@	$(CXX) $(DEFS) $(DEFAULT_INCLUDES) $(INCLUDES) $(seq2svm_mod_opt_cv_CPPFLAGS) $(CPPFLAGS) $(AM_CXXFLAGS) $(CXXFLAGS) -c -o seq2svm_mod_opt_cv-Methods.obj `if test -f 'Methods.cpp'; then $(CYGPATH_W) 'Methods.cpp'; else $(CYGPATH_W) '$(srcdir)/Methods.cpp'; fi`

seq2svm_mod_opt_cv-Misc_functions_C.o: Misc_functions_C.cpp
@am__fastdepCXX_TRUE@	if $(CXX) $(DEFS) $(DEFAULT_INCLUDES) $(INCLUDES) $(seq2svm_mod_opt_cv_CPPFLAGS) $(CPPFLAGS) $(AM_CXXFLAGS) $(CXXFLAGS) -MT seq2svm_mod_opt_cv-Misc_functions_C.o -MD -MP -MF "$(DEPDIR)/seq2svm_mod_opt_cv-Misc_functions_C.Tpo" -c -o seq2svm_mod_opt_cv-Misc_functions_C.o `test -f 'Misc_functions_C.cpp' || echo '$(srcdir)/'`Misc_functions_C.cpp; \
@am__fastdepCXX_TRUE@	then mv -f "$(DEPDIR)/seq2svm_mod_opt_cv-Misc_functions_C.Tpo" "$(DEPDIR)/seq2svm_mod_opt_cv-Misc_functions_C.Po"; else rm -f "$(DEPDIR)/seq2svm_mod_opt_cv-Misc_functions_C.Tpo"; exit 1; fi
@AMDEP_TRUE@@am__fastdepCXX_FALSE@	source='Misc_functions_C.cpp' object='seq2svm_mod_opt_cv-Misc_functions_C.o' libtool=no @AMDEPBACKSLASH@
@AMDEP_TRUE@@am__fastdepCXX_FALSE@	DEPDIR=$(DEPDIR) $(CXXDEPMODE) $(depcomp) @AMDEPBACKSLASH@
@am__fastdepCXX_FALSE@	$(CXX) $(DEFS) $(DEFAULT_INCLUDES) $(INCLUDES) $(seq2svm_mod_opt_cv_CPPFLAGS) $(CPPFLAGS) $(AM_CXXFLAGS) $(CXXFLAGS) -c -o seq2svm_mod_opt_cv-Misc_functions_C.o `test -f 'Misc_functions_C.cpp' || echo '$(srcdir)/'`Misc_functions_C.cpp

seq2svm_mod_opt_cv-Misc_functions_C.obj: Misc_functions_C.cpp
@am__fastdepCXX_TRUE@	if $(CXX) $(DEFS) $(DEFAULT_INCLUDES) $(INCLUDES) $(seq2svm_mod_opt_cv_CPPFLAGS) $(CPPFLAGS) $(AM_CXXFLAGS) $(CXXFLAGS) -MT seq2svm_mod_opt_cv-Misc_functions_C.obj -MD -MP -MF "$(DEPDIR)/seq2svm_mod_opt_cv-Misc_functions_C.Tpo" -c -o seq2svm_mod_opt_cv-Misc_functions_C.obj `if test -f 'Misc_functions_C.cpp'; then $(CYGPATH_W) 'Misc_functions_C.cpp'; else $(CYGPATH_W) '$(srcdir)/Misc_functions_C.cpp'; fi`; \
@am__fastdepCXX_TRUE@	then mv -f "$(DEPDIR)/seq2svm_mod_opt_cv-Misc_functions_C.Tpo" "$(DEPDIR)/seq2svm_mod_opt_cv-Misc_functions_C.Po"; else rm -f "$(DEPDIR)/seq2svm_mod_opt_cv-Misc_functions_C.Tpo"; exit 1; fi
@AMDEP_TRUE@@am__fastdepCXX_FALSE@	source='Misc_functions_C.cpp' object='seq2svm_mod_opt_cv-Misc_functions_C.obj' libtool=no @AMDEPBACKSLASH@
@AMDEP_TRUE@@am__fastdepCXX_FALSE@	DEPDIR=$(DEPDIR) $(CXXDEPMODE) $(depcomp) @AMDEPBACKSLASH@
@am__fastdepCXX_FALSE@	$(CXX) $(DEFS) $(DEFAULT_INCLUDES) $(INCLUDES) $(seq2svm_mod_opt_cv_CPPFLAGS) $(CPPFLAGS) $(AM_CXXFLAGS) $(CXXFLAGS) -c -o seq2svm_mod_opt_cv-Misc_functions_C.obj `if test -f 'Misc_functions_C.cpp'; then $(CYGPATH_W) 'Misc_functions_C.cpp'; else $(CYGPATH_W) '$(srcdir)/Misc_functions_C.cpp'; fi`

seq2svm_mod_opt_cv-Typedefs_C.o: Typedefs_C.cpp
@am__fastdepCXX_TRUE@	if $(CXX) $(DEFS) $(DEFAULT_INCLUDES) $(INCLUDES) $(seq2svm_mod_opt_cv_CPPFLAGS) $(CPPFLAGS) $(AM_CXXFLAGS) $(CXXFLAGS) -MT seq2svm_mod_opt_cv-Typedefs_C.o -MD -MP -MF "$(DEPDIR)/seq2svm_mod_opt_cv-Typedefs_C.Tpo" -c -o seq2svm_mod_opt_cv-Typedefs_C.o `test -f 'Typedefs_C.cpp' || echo '$(srcdir)/'`Typedefs_C.cpp; \
@am__fastdepCXX_TRUE@	then mv -f "$(DEPDIR)/seq2svm_mod_opt_cv-Typedefs_C.Tpo" "$(DEPDIR)/seq2svm_mod_opt_cv-Typedefs_C.Po"; else rm -f "$(DEPDIR)/seq2svm_mod_opt_cv-Typedefs_C.Tpo"; exit 1; fi
@AMDEP_TRUE@@am__fastdepCXX_FALSE@	source='Typedefs_C.cpp' object='seq2svm_mod_opt_cv-Typedefs_C.o' libtool=no @AMDEPBACKSLASH@
@AMDEP_TRUE@@am__fastdepCXX_FALSE@	DEPDIR=$(DEPDIR) $(CXXDEPMODE) $(depcomp) @AMDEPBACKSLASH@
@am__fastdepCXX_FALSE@	$(CXX) $(DEFS) $(DEFAULT_INCLUDES) $(INCLUDES) $(seq2svm_mod_opt_cv_CPPFLAGS) $(CPPFLAGS) $(AM_CXXFLAGS) $(CXXFLAGS) -c -o seq2svm_mod_opt_cv-Typedefs_C.o `test -f 'Typedefs_C.cpp' || echo '$(srcdir)/'`Typedefs_C.cpp

seq2svm_mod_opt_cv-Typedefs_C.obj: Typedefs_C.cpp
@am__fastdepCXX_TRUE@	if $(CXX) $(DEFS) $(DEFAULT_INCLUDES) $(INCLUDES) $(seq2svm_mod_opt_cv_CPPFLAGS) $(CPPFLAGS) $(AM_CXXFLAGS) $(CXXFLAGS) -MT seq2svm_mod_opt_cv-Typedefs_C.obj -MD -MP -MF "$(DEPDIR)/seq2svm_mod_opt_cv-Typedefs_C.Tpo" -c -o seq2svm_mod_opt_cv-Typedefs_C.obj `if test -f 'Typedefs_C.cpp'; then $(CYGPATH_W) 'Typedefs_C.cpp'; else $(CYGPATH_W) '$(srcdir)/Typedefs_C.cpp'; fi`; \
@am__fastdepCXX_TRUE@	then mv -f "$(DEPDIR)/seq2svm_mod_opt_cv-Typedefs_C.Tpo" "$(DEPDIR)/seq2svm_mod_opt_cv-Typedefs_C.Po"; else rm -f "$(DEPDIR)/seq2svm_mod_opt_cv-Typedefs_C.Tpo"; exit 1; fi
@AMDEP_TRUE@@am__fastdepCXX_FALSE@	source='Typedefs_C.cpp' object='seq2svm_mod_opt_cv-Typedefs_C.obj' libtool=no @AMDEPBACKSLASH@
@AMDEP_TRUE@@am__fastdepCXX_FALSE@	DEPDIR=$(DEPDIR) $(CXXDEPMODE) $(depcomp) @AMDEPBACKSLASH@
@am__fastdepCXX_FALSE@	$(CXX) $(DEFS) $(DEFAULT_INCLUDES) $(INCLUDES) $(seq2svm_mod_opt_cv_CPPFLAGS) $(CPPFLAGS) $(AM_CXXFLAGS) $(CXXFLAGS) -c -o seq2svm_mod_opt_cv-Typedefs_C.obj `if test -f 'Typedefs_C.cpp'; then $(CYGPATH_W) 'Typedefs_C.cpp'; else $(CYGPATH_W) '$(srcdir)/Typedefs_C.cpp'; fi`

seq2svm_mod_opt_cv-Dims_C.o: Dims_C.cpp
@am__fastdepCXX_TRUE@	if $(CXX) $(DEFS) $(DEFAULT_INCLUDES) $(INCLUDES) $(seq2svm_mod_opt_cv_CPPFLAGS) $(CPPFLAGS) $(AM_CXXFLAGS) $(CXXFLAGS) -MT seq2svm_mod_opt_cv-Dims_C.o -MD -MP -MF "$(DEPDIR)/seq2svm_mod_opt_cv-Dims_C.Tpo" -c -o seq2svm_mod_opt_cv-Dims_C.o `test -f 'Dims_C.cpp' || echo '$(srcdir)/'`Dims_C.cpp; \
@am__fastdepCXX_TRUE@	then mv -f "$(DEPDIR)/seq2svm_mod_opt_cv-Dims_C.Tpo" "$(DEPDIR)/seq2svm_mod_opt_cv-Dims_C.Po"; else rm -f "$(DEPDIR)/seq2svm_mod_opt_cv-Dims_C.Tpo"; exit 1; fi
@AMDEP_TRUE@@am__fastdepCXX_FALSE@	source='Dims_C.cpp' object='seq2svm_mod_opt_cv-Dims_C.o' libtool=no @AMDEPBACKSLASH@
@AMDEP_TRUE@@am__fastdepCXX_FALSE@	DEPDIR=$(DEPDIR) $(CXXDEPMODE) $(depcomp) @AMDEPBACKSLASH@
@am__fastdepCXX_FALSE@	$(CXX) $(DEFS) $(DEFAULT_INCLUDES) $(INCLUDES) $(seq2svm_mod_opt_cv_CPPFLAGS) $(CPPFLAGS) $(AM_CXXFLAGS) $(CXXFLAGS) -c -o seq2svm_mod_opt_cv-Dims_C.o `test -f 'Dims_C.cpp' || echo '$(srcdir)/'`Dims_C.cpp

seq2svm_mod_opt_cv-Dims_C.obj: Dims_C.cpp
@am__fastdepCXX_TRUE@	if $(CXX) $(DEFS) $(DEFAULT_INCLUDES) $(INCLUDES) $(seq2svm_mod_opt_cv_CPPFLAGS) $(CPPFLAGS) $(AM_CXXFLAGS) $(CXXFLAGS) -MT seq2svm_mod_opt_cv-Dims_C.obj -MD -MP -MF "$(DEPDIR)/seq2svm_mod_opt_cv-Dims_C.Tpo" -c -o seq2svm_mod_opt_cv-Dims_C.obj `if test -f 'Dims_C.cpp'; then $(CYGPATH_W) 'Dims_C.cpp'; else $(CYGPATH_W) '$(srcdir)/Dims_C.cpp'; fi`; \
@am__fastdepCXX_TRUE@	then mv -f "$(DEPDIR)/seq2svm_mod_opt_cv-Dims_C.Tpo" "$(DEPDIR)/seq2svm_mod_opt_cv-Dims_C.Po"; else rm -f "$(DEPDIR)/seq2svm_mod_opt_cv-Dims_C.Tpo"; exit 1; fi
@AMDEP_TRUE@@am__fastdepCXX_FALSE@	source='Dims_C.cpp' object='seq2svm_mod_opt_cv-Dims_C.obj' libtool=no @AMDEPBACKSLASH@
@AMDEP_TRUE@@am__fastdepCXX_FALSE@	DEPDIR=$(DEPDIR) $(CXXDEPMODE) $(depcomp) @AMDEPBACKSLASH@
@am__fastdepCXX_FALSE@	$(CXX) $(DEFS) $(DEFAULT_INCLUDES) $(INCLUDES) $(seq2svm_mod_opt_cv_CPPFLAGS) $(CPPFLAGS) $(AM_CXXFLAGS) $(CXXFLAGS) -c -o seq2svm_mod_opt_cv-Dims_C.obj `if test -f 'Dims_C.cpp'; then $(CYGPATH_W) 'Dims_C.cpp'; else $(CYGPATH_W) '$(srcdir)/Dims_C.cpp'; fi`

seq2svm_mod_opt_cv-DimsItr_C.o: DimsItr_C.cpp
@am__fastdepCXX_TRUE@	if $(CXX) $(DEFS) $(DEFAULT_INCLUDES) $(INCLUDES) $(seq2svm_mod_opt_cv_CPPFLAGS) $(CPPFLAGS) $(AM_CXXFLAGS) $(CXXFLAGS) -MT seq2svm_mod_opt_cv-DimsItr_C.o -MD -MP -MF "$(DEPDIR)/seq2svm_mod_opt_cv-DimsItr_C.Tpo" -c -o seq2svm_mod_opt_cv-DimsItr_C.o `test -f 'DimsItr_C.cpp' || echo '$(srcdir)/'`DimsItr_C.cpp; \
@am__fastdepCXX_TRUE@	then mv -f "$(DEPDIR)/seq2svm_mod_opt_cv-DimsItr_C.Tpo" "$(DEPDIR)/seq2svm_mod_opt_cv-DimsItr_C.Po"; else rm -f "$(DEPDIR)/seq2svm_mod_opt_cv-DimsItr_C.Tpo"; exit 1; fi
@AMDEP_TRUE@@am__fastdepCXX_FALSE@	source='DimsItr_C.cpp' object='seq2svm_mod_opt_cv-DimsItr_C.o' libtool=no @AMDEPBACKSLASH@
@AMDEP_TRUE@@am__fastdepCXX_FALSE@	DEPDIR=$(DEPDIR) $(CXXDEPMODE) $(depcomp) @AMDEPBACKSLASH@
@am__fastdepCXX_FALSE@	$(CXX) $(DEFS) $(DEFAULT_INCLUDES) $(INCLUDES) $(seq2svm_mod_opt_cv_CPPFLAGS) $(CPPFLAGS) $(AM_CXXFLAGS) $(CXXFLAGS) -c -o seq2svm_mod_opt_cv-DimsItr_C.o `test -f 'DimsItr_C.cpp' || echo '$(srcdir)/'`DimsItr_C.cpp

seq2svm_mod_opt_cv-DimsItr_C.obj: DimsItr_C.cpp
@am__fastdepCXX_TRUE@	if $(CXX) $(DEFS) $(DEFAULT_INCLUDES) $(INCLUDES) $(seq2svm_mod_opt_cv_CPPFLAGS) $(CPPFLAGS) $(AM_CXXFLAGS) $(CXXFLAGS) -MT seq2svm_mod_opt_cv-DimsItr_C.obj -MD -MP -MF "$(DEPDIR)/seq2svm_mod_opt_cv-DimsItr_C.Tpo" -c -o seq2svm_mod_opt_cv-DimsItr_C.obj `if test -f 'DimsItr_C.cpp'; then $(CYGPATH_W) 'DimsItr_C.cpp'; else $(CYGPATH_W) '$(srcdir)/DimsItr_C.cpp'; fi`; \
@am__fastdepCXX_TRUE@	then mv -f "$(DEPDIR)/seq2svm_mod_opt_cv-DimsItr_C.Tpo" "$(DEPDIR)/seq2svm_mod_opt_cv-DimsItr_C.Po"; else rm -f "$(DEPDIR)/seq2svm_mod_opt_cv-DimsItr_C.Tpo"; exit 1; fi
@AMDEP_TRUE@@am__fastdepCXX_FALSE@	source='DimsItr_C.cpp' object='seq2svm_mod_opt_cv-DimsItr_C.obj' libtool=no @AMDEPBACKSLASH@
@AMDEP_TRUE@@am__fastdepCXX_FALSE@	DEPDIR=$(DEPDIR) $(CXXDEPMODE) $(depcomp) @AMDEPBACKSLASH@
@am__fastdepCXX_FALSE@	$(CXX) $(DEFS) $(DEFAULT_INCLUDES) $(INCLUDES) $(seq2svm_mod_opt_cv_CPPFLAGS) $(CPPFLAGS) $(AM_CXXFLAGS) $(CXXFLAGS) -c -o seq2svm_mod_opt_cv-DimsItr_C.obj `if test -f 'DimsItr_C.cpp'; then $(CYGPATH_W) 'DimsItr_C.cpp'; else $(CYGPATH_W) '$(srcdir)/DimsItr_C.cpp'; fi`

seq2svm_train_test-seq2sv.o: seq2sv.cpp
@am__fastdepCXX_TRUE@	if $(CXX) $(DEFS) $(DEFAULT_INCLUDES) $(INCLUDES) $(seq2svm_train_test_CPPFLAGS) $(CPPFLAGS) $(AM_CXXFLAGS) $(CXXFLAGS) -MT seq2svm_train_test-seq2sv.o -MD -MP -MF "$(DEPDIR)/seq2svm_train_test-seq2sv.Tpo" -c -o seq2svm_train_test-seq2sv.o `test -f 'seq2sv.cpp' || echo '$(srcdir)/'`seq2sv.cpp; \
@am__fastdepCXX_TRUE@	then mv -f "$(DEPDIR)/seq2svm_train_test-seq2sv.Tpo" "$(DEPDIR)/seq2svm_train_test-seq2sv.Po"; else rm -f "$(DEPDIR)/seq2svm_train_test-seq2sv.Tpo"; exit 1; fi
@AMDEP_TRUE@@am__fastdepCXX_FALSE@	source='seq2sv.cpp' object='seq2svm_train_test-seq2sv.o' libtool=no @AMDEPBACKSLASH@
@AMDEP_TRUE@@am__fastdepCXX_FALSE@	DEPDIR=$(DEPDIR) $(CXXDEPMODE) $(depcomp) @AMDEPBACKSLASH@
@am__fastdepCXX_FALSE@	$(CXX) $(DEFS) $(DEFAULT_INCLUDES) $(INCLUDES) $(seq2svm_train_test_CPPFLAGS) $(CPPFLAGS) $(AM_CXXFLAGS) $(CXXFLAGS) -c -o seq2svm_train_test-seq2sv.o `test -f 'seq2sv.cpp' || echo '$(srcdir)/'`seq2sv.cpp

seq2svm_train_test-seq2sv.obj: seq2sv.cpp
@am__fastdepCXX_TRUE@	if $(CXX) $(DEFS) $(DEFAULT_INCLUDES) $(INCLUDES) $(seq2svm_train_test_CPPFLAGS) $(CPPFLAGS) $(AM_CXXFLAGS) $(CXXFLAGS) -MT seq2svm_train_test-seq2sv.obj -MD -MP -MF "$(DEPDIR)/seq2svm_train_test-seq2sv.Tpo" -c -o seq2svm_train_test-seq2sv.obj `if test -f 'seq2sv.cpp'; then $(CYGPATH_W) 'seq2sv.cpp'; else $(CYGPATH_W) '$(srcdir)/seq2sv.cpp'; fi`; \
@am__fastdepCXX_TRUE@	then mv -f "$(DEPDIR)/seq2svm_train_test-seq2sv.Tpo" "$(DEPDIR)/seq2svm_train_test-seq2sv.Po"; else rm -f "$(DEPDIR)/seq2svm_train_test-seq2sv.Tpo"; exit 1; fi
@AMDEP_TRUE@@am__fastdepCXX_FALSE@	source='seq2sv.cpp' object='seq2svm_train_test-seq2sv.obj' libtool=no @AMDEPBACKSLASH@
@AMDEP_TRUE@@am__fastdepCXX_FALSE@	DEPDIR=$(DEPDIR) $(CXXDEPMODE) $(depcomp) @AMDEPBACKSLASH@
@am__fastdepCXX_FALSE@	$(CXX) $(DEFS) $(DEFAULT_INCLUDES) $(INCLUDES) $(seq2svm_train_test_CPPFLAGS) $(CPPFLAGS) $(AM_CXXFLAGS) $(CXXFLAGS) -c -o seq2svm_train_test-seq2sv.obj `if test -f 'seq2sv.cpp'; then $(CYGPATH_W) 'seq2sv.cpp'; else $(CYGPATH_W) '$(srcdir)/seq2sv.cpp'; fi`

seq2svm_train_test-RNAfold_C.o: RNAfold_C.cpp
@am__fastdepCXX_TRUE@	if $(CXX) $(DEFS) $(DEFAULT_INCLUDES) $(INCLUDES) $(seq2svm_train_test_CPPFLAGS) $(CPPFLAGS) $(AM_CXXFLAGS) $(CXXFLAGS) -MT seq2svm_train_test-RNAfold_C.o -MD -MP -MF "$(DEPDIR)/seq2svm_train_test-RNAfold_C.Tpo" -c -o seq2svm_train_test-RNAfold_C.o `test -f 'RNAfold_C.cpp' || echo '$(srcdir)/'`RNAfold_C.cpp; \
@am__fastdepCXX_TRUE@	then mv -f "$(DEPDIR)/seq2svm_train_test-RNAfold_C.Tpo" "$(DEPDIR)/seq2svm_train_test-RNAfold_C.Po"; else rm -f "$(DEPDIR)/seq2svm_train_test-RNAfold_C.Tpo"; exit 1; fi
@AMDEP_TRUE@@am__fastdepCXX_FALSE@	source='RNAfold_C.cpp' object='seq2svm_train_test-RNAfold_C.o' libtool=no @AMDEPBACKSLASH@
@AMDEP_TRUE@@am__fastdepCXX_FALSE@	DEPDIR=$(DEPDIR) $(CXXDEPMODE) $(depcomp) @AMDEPBACKSLASH@
@am__fastdepCXX_FALSE@	$(CXX) $(DEFS) $(DEFAULT_INCLUDES) $(INCLUDES) $(seq2svm_train_test_CPPFLAGS) $(CPPFLAGS) $(AM_CXXFLAGS) $(CXXFLAGS) -c -o seq2svm_train_test-RNAfold_C.o `test -f 'RNAfold_C.cpp' || echo '$(srcdir)/'`RNAfold_C.cpp

seq2svm_train_test-RNAfold_C.obj: RNAfold_C.cpp
@am__fastdepCXX_TRUE@	if $(CXX) $(DEFS) $(DEFAULT_INCLUDES) $(INCLUDES) $(seq2svm_train_test_CPPFLAGS) $(CPPFLAGS) $(AM_CXXFLAGS) $(CXXFLAGS) -MT seq2svm_train_test-RNAfold_C.obj -MD -MP -MF "$(DEPDIR)/seq2svm_train_test-RNAfold_C.Tpo" -c -o seq2svm_train_test-RNAfold_C.obj `if test -f 'RNAfold_C.cpp'; then $(CYGPATH_W) 'RNAfold_C.cpp'; else $(CYGPATH_W) '$(srcdir)/RNAfold_C.cpp'; fi`; \
@am__fastdepCXX_TRUE@	then mv -f "$(DEPDIR)/seq2svm_train_test-RNAfold_C.Tpo" "$(DEPDIR)/seq2svm_train_test-RNAfold_C.Po"; else rm -f "$(DEPDIR)/seq2svm_train_test-RNAfold_C.Tpo"; exit 1; fi
@AMDEP_TRUE@@am__fastdepCXX_FALSE@	source='RNAfold_C.cpp' object='seq2svm_train_test-RNAfold_C.obj' libtool=no @AMDEPBACKSLASH@
@AMDEP_TRUE@@am__fastdepCXX_FALSE@	DEPDIR=$(DEPDIR) $(CXXDEPMODE) $(depcomp) @AMDEPBACKSLASH@
@am__fastdepCXX_FALSE@	$(CXX) $(DEFS) $(DEFAULT_INCLUDES) $(INCLUDES) $(seq2svm_train_test_CPPFLAGS) $(CPPFLAGS) $(AM_CXXFLAGS) $(CXXFLAGS) -c -o seq2svm_train_test-RNAfold_C.obj `if test -f 'RNAfold_C.cpp'; then $(CYGPATH_W) 'RNAfold_C.cpp'; else $(CYGPATH_W) '$(srcdir)/RNAfold_C.cpp'; fi`

seq2svm_train_test-SV_C.o: SV_C.cpp
@am__fastdepCXX_TRUE@	if $(CXX) $(DEFS) $(DEFAULT_INCLUDES) $(INCLUDES) $(seq2svm_train_test_CPPFLAGS) $(CPPFLAGS) $(AM_CXXFLAGS) $(CXXFLAGS) -MT seq2svm_train_test-SV_C.o -MD -MP -MF "$(DEPDIR)/seq2svm_train_test-SV_C.Tpo" -c -o seq2svm_train_test-SV_C.o `test -f 'SV_C.cpp' || echo '$(srcdir)/'`SV_C.cpp; \
@am__fastdepCXX_TRUE@	then mv -f "$(DEPDIR)/seq2svm_train_test-SV_C.Tpo" "$(DEPDIR)/seq2svm_train_test-SV_C.Po"; else rm -f "$(DEPDIR)/seq2svm_train_test-SV_C.Tpo"; exit 1; fi
@AMDEP_TRUE@@am__fastdepCXX_FALSE@	source='SV_C.cpp' object='seq2svm_train_test-SV_C.o' libtool=no @AMDEPBACKSLASH@
@AMDEP_TRUE@@am__fastdepCXX_FALSE@	DEPDIR=$(DEPDIR) $(CXXDEPMODE) $(depcomp) @AMDEPBACKSLASH@
@am__fastdepCXX_FALSE@	$(CXX) $(DEFS) $(DEFAULT_INCLUDES) $(INCLUDES) $(seq2svm_train_test_CPPFLAGS) $(CPPFLAGS) $(AM_CXXFLAGS) $(CXXFLAGS) -c -o seq2svm_train_test-SV_C.o `test -f 'SV_C.cpp' || echo '$(srcdir)/'`SV_C.cpp

seq2svm_train_test-SV_C.obj: SV_C.cpp
@am__fastdepCXX_TRUE@	if $(CXX) $(DEFS) $(DEFAULT_INCLUDES) $(INCLUDES) $(seq2svm_train_test_CPPFLAGS) $(CPPFLAGS) $(AM_CXXFLAGS) $(CXXFLAGS) -MT seq2svm_train_test-SV_C.obj -MD -MP -MF "$(DEPDIR)/seq2svm_train_test-SV_C.Tpo" -c -o seq2svm_train_test-SV_C.obj `if test -f 'SV_C.cpp'; then $(CYGPATH_W) 'SV_C.cpp'; else $(CYGPATH_W) '$(srcdir)/SV_C.cpp'; fi`; \
@am__fastdepCXX_TRUE@	then mv -f "$(DEPDIR)/seq2svm_train_test-SV_C.Tpo" "$(DEPDIR)/seq2svm_train_test-SV_C.Po"; else rm -f "$(DEPDIR)/seq2svm_train_test-SV_C.Tpo"; exit 1; fi
@AMDEP_TRUE@@am__fastdepCXX_FALSE@	source='SV_C.cpp' object='seq2svm_train_test-SV_C.obj' libtool=no @AMDEPBACKSLASH@
@AMDEP_TRUE@@am__fastdepCXX_FALSE@	DEPDIR=$(DEPDIR) $(CXXDEPMODE) $(depcomp) @AMDEPBACKSLASH@
@am__fastdepCXX_FALSE@	$(CXX) $(DEFS) $(DEFAULT_INCLUDES) $(INCLUDES) $(seq2svm_train_test_CPPFLAGS) $(CPPFLAGS) $(AM_CXXFLAGS) $(CXXFLAGS) -c -o seq2svm_train_test-SV_C.obj `if test -f 'SV_C.cpp'; then $(CYGPATH_W) 'SV_C.cpp'; else $(CYGPATH_W) '$(srcdir)/SV_C.cpp'; fi`

seq2svm_train_test-Sequence_C.o: Sequence_C.cpp
@am__fastdepCXX_TRUE@	if $(CXX) $(DEFS) $(DEFAULT_INCLUDES) $(INCLUDES) $(seq2svm_train_test_CPPFLAGS) $(CPPFLAGS) $(AM_CXXFLAGS) $(CXXFLAGS) -MT seq2svm_train_test-Sequence_C.o -MD -MP -MF "$(DEPDIR)/seq2svm_train_test-Sequence_C.Tpo" -c -o seq2svm_train_test-Sequence_C.o `test -f 'Sequence_C.cpp' || echo '$(srcdir)/'`Sequence_C.cpp; \
@am__fastdepCXX_TRUE@	then mv -f "$(DEPDIR)/seq2svm_train_test-Sequence_C.Tpo" "$(DEPDIR)/seq2svm_train_test-Sequence_C.Po"; else rm -f "$(DEPDIR)/seq2svm_train_test-Sequence_C.Tpo"; exit 1; fi
@AMDEP_TRUE@@am__fastdepCXX_FALSE@	source='Sequence_C.cpp' object='seq2svm_train_test-Sequence_C.o' libtool=no @AMDEPBACKSLASH@
@AMDEP_TRUE@@am__fastdepCXX_FALSE@	DEPDIR=$(DEPDIR) $(CXXDEPMODE) $(depcomp) @AMDEPBACKSLASH@
@am__fastdepCXX_FALSE@	$(CXX) $(DEFS) $(DEFAULT_INCLUDES) $(INCLUDES) $(seq2svm_train_test_CPPFLAGS) $(CPPFLAGS) $(AM_CXXFLAGS) $(CXXFLAGS) -c -o seq2svm_train_test-Sequence_C.o `test -f 'Sequence_C.cpp' || echo '$(srcdir)/'`Sequence_C.cpp

seq2svm_train_test-Sequence_C.obj: Sequence_C.cpp
@am__fastdepCXX_TRUE@	if $(CXX) $(DEFS) $(DEFAULT_INCLUDES) $(INCLUDES) $(seq2svm_train_test_CPPFLAGS) $(CPPFLAGS) $(AM_CXXFLAGS) $(CXXFLAGS) -MT seq2svm_train_test-Sequence_C.obj -MD -MP -MF "$(DEPDIR)/seq2svm_train_test-Sequence_C.Tpo" -c -o seq2svm_train_test-Sequence_C.obj `if test -f 'Sequence_C.cpp'; then $(CYGPATH_W) 'Sequence_C.cpp'; else $(CYGPATH_W) '$(srcdir)/Sequence_C.cpp'; fi`; \
@am__fastdepCXX_TRUE@	then mv -f "$(DEPDIR)/seq2svm_train_test-Sequence_C.Tpo" "$(DEPDIR)/seq2svm_train_test-Sequence_C.Po"; else rm -f "$(DEPDIR)/seq2svm_train_test-Sequence_C.Tpo"; exit 1; fi
@AMDEP_TRUE@@am__fastdepCXX_FALSE@	source='Sequence_C.cpp' object='seq2svm_train_test-Sequence_C.obj' libtool=no @AMDEPBACKSLASH@
@AMDEP_TRUE@@am__fastdepCXX_FALSE@	DEPDIR=$(DEPDIR) $(CXXDEPMODE) $(depcomp) @AMDEPBACKSLASH@
@am__fastdepCXX_FALSE@	$(CXX) $(DEFS) $(DEFAULT_INCLUDES) $(INCLUDES) $(seq2svm_train_test_CPPFLAGS) $(CPPFLAGS) $(AM_CXXFLAGS) $(CXXFLAGS) -c -o seq2svm_train_test-Sequence_C.obj `if test -f 'Sequence_C.cpp'; then $(CYGPATH_W) 'Sequence_C.cpp'; else $(CYGPATH_W) '$(srcdir)/Sequence_C.cpp'; fi`

seq2svm_train_test-Oligomer_C.o: Oligomer_C.cpp
@am__fastdepCXX_TRUE@	if $(CXX) $(DEFS) $(DEFAULT_INCLUDES) $(INCLUDES) $(seq2svm_train_test_CPPFLAGS) $(CPPFLAGS) $(AM_CXXFLAGS) $(CXXFLAGS) -MT seq2svm_train_test-Oligomer_C.o -MD -MP -MF "$(DEPDIR)/seq2svm_train_test-Oligomer_C.Tpo" -c -o seq2svm_train_test-Oligomer_C.o `test -f 'Oligomer_C.cpp' || echo '$(srcdir)/'`Oligomer_C.cpp; \
@am__fastdepCXX_TRUE@	then mv -f "$(DEPDIR)/seq2svm_train_test-Oligomer_C.Tpo" "$(DEPDIR)/seq2svm_train_test-Oligomer_C.Po"; else rm -f "$(DEPDIR)/seq2svm_train_test-Oligomer_C.Tpo"; exit 1; fi
@AMDEP_TRUE@@am__fastdepCXX_FALSE@	source='Oligomer_C.cpp' object='seq2svm_train_test-Oligomer_C.o' libtool=no @AMDEPBACKSLASH@
@AMDEP_TRUE@@am__fastdepCXX_FALSE@	DEPDIR=$(DEPDIR) $(CXXDEPMODE) $(depcomp) @AMDEPBACKSLASH@
@am__fastdepCXX_FALSE@	$(CXX) $(DEFS) $(DEFAULT_INCLUDES) $(INCLUDES) $(seq2svm_train_test_CPPFLAGS) $(CPPFLAGS) $(AM_CXXFLAGS) $(CXXFLAGS) -c -o seq2svm_train_test-Oligomer_C.o `test -f 'Oligomer_C.cpp' || echo '$(srcdir)/'`Oligomer_C.cpp

seq2svm_train_test-Oligomer_C.obj: Oligomer_C.cpp
@am__fastdepCXX_TRUE@	if $(CXX) $(DEFS) $(DEFAULT_INCLUDES) $(INCLUDES) $(seq2svm_train_test_CPPFLAGS) $(CPPFLAGS) $(AM_CXXFLAGS) $(CXXFLAGS) -MT seq2svm_train_test-Oligomer_C.obj -MD -MP -MF "$(DEPDIR)/seq2svm_train_test-Oligomer_C.Tpo" -c -o seq2svm_train_test-Oligomer_C.obj `if test -f 'Oligomer_C.cpp'; then $(CYGPATH_W) 'Oligomer_C.cpp'; else $(CYGPATH_W) '$(srcdir)/Oligomer_C.cpp'; fi`; \
@am__fastdepCXX_TRUE@	then mv -f "$(DEPDIR)/seq2svm_train_test-Oligomer_C.Tpo" "$(DEPDIR)/seq2svm_train_test-Oligomer_C.Po"; else rm -f "$(DEPDIR)/seq2svm_train_test-Oligomer_C.Tpo"; exit 1; fi
@AMDEP_TRUE@@am__fastdepCXX_FALSE@	source='Oligomer_C.cpp' object='seq2svm_train_test-Oligomer_C.obj' libtool=no @AMDEPBACKSLASH@
@AMDEP_TRUE@@am__fastdepCXX_FALSE@	DEPDIR=$(DEPDIR) $(CXXDEPMODE) $(depcomp) @AMDEPBACKSLASH@
@am__fastdepCXX_FALSE@	$(CXX) $(DEFS) $(DEFAULT_INCLUDES) $(INCLUDES) $(seq2svm_train_test_CPPFLAGS) $(CPPFLAGS) $(AM_CXXFLAGS) $(CXXFLAGS) -c -o seq2svm_train_test-Oligomer_C.obj `if test -f 'Oligomer_C.cpp'; then $(CYGPATH_W) 'Oligomer_C.cpp'; else $(CYGPATH_W) '$(srcdir)/Oligomer_C.cpp'; fi`

seq2svm_train_test-Motifs_C.o: Motifs_C.cpp
@am__fastdepCXX_TRUE@	if $(CXX) $(DEFS) $(DEFAULT_INCLUDES) $(INCLUDES) $(seq2svm_train_test_CPPFLAGS) $(CPPFLAGS) $(AM_CXXFLAGS) $(CXXFLAGS) -MT seq2svm_train_test-Motifs_C.o -MD -MP -MF "$(DEPDIR)/seq2svm_train_test-Motifs_C.Tpo" -c -o seq2svm_train_test-Motifs_C.o `test -f 'Motifs_C.cpp' || echo '$(srcdir)/'`Motifs_C.cpp; \
@am__fastdepCXX_TRUE@	then mv -f "$(DEPDIR)/seq2svm_train_test-Motifs_C.Tpo" "$(DEPDIR)/seq2svm_train_test-Motifs_C.Po"; else rm -f "$(DEPDIR)/seq2svm_train_test-Motifs_C.Tpo"; exit 1; fi
@AMDEP_TRUE@@am__fastdepCXX_FALSE@	source='Motifs_C.cpp' object='seq2svm_train_test-Motifs_C.o' libtool=no @AMDEPBACKSLASH@
@AMDEP_TRUE@@am__fastdepCXX_FALSE@	DEPDIR=$(DEPDIR) $(CXXDEPMODE) $(depcomp) @AMDEPBACKSLASH@
@am__fastdepCXX_FALSE@	$(CXX) $(DEFS) $(DEFAULT_INCLUDES) $(INCLUDES) $(seq2svm_train_test_CPPFLAGS) $(CPPFLAGS) $(AM_CXXFLAGS) $(CXXFLAGS) -c -o seq2svm_train_test-Motifs_C.o `test -f 'Motifs_C.cpp' || echo '$(srcdir)/'`Motifs_C.cpp

seq2svm_train_test-Motifs_C.obj: Motifs_C.cpp
@am__fastdepCXX_TRUE@	if $(CXX) $(DEFS) $(DEFAULT_INCLUDES) $(INCLUDES) $(seq2svm_train_test_CPPFLAGS) $(CPPFLAGS) $(AM_CXXFLAGS) $(CXXFLAGS) -MT seq2svm_train_test-Motifs_C.obj -MD -MP -MF "$(DEPDIR)/seq2svm_train_test-Motifs_C.Tpo" -c -o seq2svm_train_test-Motifs_C.obj `if test -f 'Motifs_C.cpp'; then $(CYGPATH_W) 'Motifs_C.cpp'; else $(CYGPATH_W) '$(srcdir)/Motifs_C.cpp'; fi`; \
@am__fastdepCXX_TRUE@	then mv -f "$(DEPDIR)/seq2svm_train_test-Motifs_C.Tpo" "$(DEPDIR)/seq2svm_train_test-Motifs_C.Po"; else rm -f "$(DEPDIR)/seq2svm_train_test-Motifs_C.Tpo"; exit 1; fi
@AMDEP_TRUE@@am__fastdepCXX_FALSE@	source='Motifs_C.cpp' object='seq2svm_train_test-Motifs_C.obj' libtool=no @AMDEPBACKSLASH@
@AMDEP_TRUE@@am__fastdepCXX_FALSE@	DEPDIR=$(DEPDIR) $(CXXDEPMODE) $(depcomp) @AMDEPBACKSLASH@
@am__fastdepCXX_FALSE@	$(CXX) $(DEFS) $(DEFAULT_INCLUDES) $(INCLUDES) $(seq2svm_train_test_CPPFLAGS) $(CPPFLAGS) $(AM_CXXFLAGS) $(CXXFLAGS) -c -o seq2svm_train_test-Motifs_C.obj `if test -f 'Motifs_C.cpp'; then $(CYGPATH_W) 'Motifs_C.cpp'; else $(CYGPATH_W) '$(srcdir)/Motifs_C.cpp'; fi`

seq2svm_train_test-ModelOpt_C.o: ModelOpt_C.cpp
@am__fastdepCXX_TRUE@	if $(CXX) $(DEFS) $(DEFAULT_INCLUDES) $(INCLUDES) $(seq2svm_train_test_CPPFLAGS) $(CPPFLAGS) $(AM_CXXFLAGS) $(CXXFLAGS) -MT seq2svm_train_test-ModelOpt_C.o -MD -MP -MF "$(DEPDIR)/seq2svm_train_test-ModelOpt_C.Tpo" -c -o seq2svm_train_test-ModelOpt_C.o `test -f 'ModelOpt_C.cpp' || echo '$(srcdir)/'`ModelOpt_C.cpp; \
@am__fastdepCXX_TRUE@	then mv -f "$(DEPDIR)/seq2svm_train_test-ModelOpt_C.Tpo" "$(DEPDIR)/seq2svm_train_test-ModelOpt_C.Po"; else rm -f "$(DEPDIR)/seq2svm_train_test-ModelOpt_C.Tpo"; exit 1; fi
@AMDEP_TRUE@@am__fastdepCXX_FALSE@	source='ModelOpt_C.cpp' object='seq2svm_train_test-ModelOpt_C.o' libtool=no @AMDEPBACKSLASH@
@AMDEP_TRUE@@am__fastdepCXX_FALSE@	DEPDIR=$(DEPDIR) $(CXXDEPMODE) $(depcomp) @AMDEPBACKSLASH@
@am__fastdepCXX_FALSE@	$(CXX) $(DEFS) $(DEFAULT_INCLUDES) $(INCLUDES) $(seq2svm_train_test_CPPFLAGS) $(CPPFLAGS) $(AM_CXXFLAGS) $(CXXFLAGS) -c -o seq2svm_train_test-ModelOpt_C.o `test -f 'ModelOpt_C.cpp' || echo '$(srcdir)/'`ModelOpt_C.cpp

seq2svm_train_test-ModelOpt_C.obj: ModelOpt_C.cpp
@am__fastdepCXX_TRUE@	if $(CXX) $(DEFS) $(DEFAULT_INCLUDES) $(INCLUDES) $(seq2svm_train_test_CPPFLAGS) $(CPPFLAGS) $(AM_CXXFLAGS) $(CXXFLAGS) -MT seq2svm_train_test-ModelOpt_C.obj -MD -MP -MF "$(DEPDIR)/seq2svm_train_test-ModelOpt_C.Tpo" -c -o seq2svm_train_test-ModelOpt_C.obj `if test -f 'ModelOpt_C.cpp'; then $(CYGPATH_W) 'ModelOpt_C.cpp'; else $(CYGPATH_W) '$(srcdir)/ModelOpt_C.cpp'; fi`; \
@am__fastdepCXX_TRUE@	then mv -f "$(DEPDIR)/seq2svm_train_test-ModelOpt_C.Tpo" "$(DEPDIR)/seq2svm_train_test-ModelOpt_C.Po"; else rm -f "$(DEPDIR)/seq2svm_train_test-ModelOpt_C.Tpo"; exit 1; fi
@AMDEP_TRUE@@am__fastdepCXX_FALSE@	source='ModelOpt_C.cpp' object='seq2svm_train_test-ModelOpt_C.obj' libtool=no @AMDEPBACKSLASH@
@AMDEP_TRUE@@am__fastdepCXX_FALSE@	DEPDIR=$(DEPDIR) $(CXXDEPMODE) $(depcomp) @AMDEPBACKSLASH@
@am__fastdepCXX_FALSE@	$(CXX) $(DEFS) $(DEFAULT_INCLUDES) $(INCLUDES) $(seq2svm_train_test_CPPFLAGS) $(CPPFLAGS) $(AM_CXXFLAGS) $(CXXFLAGS) -c -o seq2svm_train_test-ModelOpt_C.obj `if test -f 'ModelOpt_C.cpp'; then $(CYGPATH_W) 'ModelOpt_C.cpp'; else $(CYGPATH_W) '$(srcdir)/ModelOpt_C.cpp'; fi`

seq2svm_train_test-Match_C.o: Match_C.cpp
@am__fastdepCXX_TRUE@	if $(CXX) $(DEFS) $(DEFAULT_INCLUDES) $(INCLUDES) $(seq2svm_train_test_CPPFLAGS) $(CPPFLAGS) $(AM_CXXFLAGS) $(CXXFLAGS) -MT seq2svm_train_test-Match_C.o -MD -MP -MF "$(DEPDIR)/seq2svm_train_test-Match_C.Tpo" -c -o seq2svm_train_test-Match_C.o `test -f 'Match_C.cpp' || echo '$(srcdir)/'`Match_C.cpp; \
@am__fastdepCXX_TRUE@	then mv -f "$(DEPDIR)/seq2svm_train_test-Match_C.Tpo" "$(DEPDIR)/seq2svm_train_test-Match_C.Po"; else rm -f "$(DEPDIR)/seq2svm_train_test-Match_C.Tpo"; exit 1; fi
@AMDEP_TRUE@@am__fastdepCXX_FALSE@	source='Match_C.cpp' object='seq2svm_train_test-Match_C.o' libtool=no @AMDEPBACKSLASH@
@AMDEP_TRUE@@am__fastdepCXX_FALSE@	DEPDIR=$(DEPDIR) $(CXXDEPMODE) $(depcomp) @AMDEPBACKSLASH@
@am__fastdepCXX_FALSE@	$(CXX) $(DEFS) $(DEFAULT_INCLUDES) $(INCLUDES) $(seq2svm_train_test_CPPFLAGS) $(CPPFLAGS) $(AM_CXXFLAGS) $(CXXFLAGS) -c -o seq2svm_train_test-Match_C.o `test -f 'Match_C.cpp' || echo '$(srcdir)/'`Match_C.cpp

seq2svm_train_test-Match_C.obj: Match_C.cpp
@am__fastdepCXX_TRUE@	if $(CXX) $(DEFS) $(DEFAULT_INCLUDES) $(INCLUDES) $(seq2svm_train_test_CPPFLAGS) $(CPPFLAGS) $(AM_CXXFLAGS) $(CXXFLAGS) -MT seq2svm_train_test-Match_C.obj -MD -MP -MF "$(DEPDIR)/seq2svm_train_test-Match_C.Tpo" -c -o seq2svm_train_test-Match_C.obj `if test -f 'Match_C.cpp'; then $(CYGPATH_W) 'Match_C.cpp'; else $(CYGPATH_W) '$(srcdir)/Match_C.cpp'; fi`; \
@am__fastdepCXX_TRUE@	then mv -f "$(DEPDIR)/seq2svm_train_test-Match_C.Tpo" "$(DEPDIR)/seq2svm_train_test-Match_C.Po"; else rm -f "$(DEPDIR)/seq2svm_train_test-Match_C.Tpo"; exit 1; fi
@AMDEP_TRUE@@am__fastdepCXX_FALSE@	source='Match_C.cpp' object='seq2svm_train_test-Match_C.obj' libtool=no @AMDEPBACKSLASH@
@AMDEP_TRUE@@am__fastdepCXX_FALSE@	DEPDIR=$(DEPDIR) $(CXXDEPMODE) $(depcomp) @AMDEPBACKSLASH@
@am__fastdepCXX_FALSE@	$(CXX) $(DEFS) $(DEFAULT_INCLUDES) $(INCLUDES) $(seq2svm_train_test_CPPFLAGS) $(CPPFLAGS) $(AM_CXXFLAGS) $(CXXFLAGS) -c -o seq2svm_train_test-Match_C.obj `if test -f 'Match_C.cpp'; then $(CYGPATH_W) 'Match_C.cpp'; else $(CYGPATH_W) '$(srcdir)/Match_C.cpp'; fi`

seq2svm_train_test-File_C.o: File_C.cpp
@am__fastdepCXX_TRUE@	if $(CXX) $(DEFS) $(DEFAULT_INCLUDES) $(INCLUDES) $(seq2svm_train_test_CPPFLAGS) $(CPPFLAGS) $(AM_CXXFLAGS) $(CXXFLAGS) -MT seq2svm_train_test-File_C.o -MD -MP -MF "$(DEPDIR)/seq2svm_train_test-File_C.Tpo" -c -o seq2svm_train_test-File_C.o `test -f 'File_C.cpp' || echo '$(srcdir)/'`File_C.cpp; \
@am__fastdepCXX_TRUE@	then mv -f "$(DEPDIR)/seq2svm_train_test-File_C.Tpo" "$(DEPDIR)/seq2svm_train_test-File_C.Po"; else rm -f "$(DEPDIR)/seq2svm_train_test-File_C.Tpo"; exit 1; fi
@AMDEP_TRUE@@am__fastdepCXX_FALSE@	source='File_C.cpp' object='seq2svm_train_test-File_C.o' libtool=no @AMDEPBACKSLASH@
@AMDEP_TRUE@@am__fastdepCXX_FALSE@	DEPDIR=$(DEPDIR) $(CXXDEPMODE) $(depcomp) @AMDEPBACKSLASH@
@am__fastdepCXX_FALSE@	$(CXX) $(DEFS) $(DEFAULT_INCLUDES) $(INCLUDES) $(seq2svm_train_test_CPPFLAGS) $(CPPFLAGS) $(AM_CXXFLAGS) $(CXXFLAGS) -c -o seq2svm_train_test-File_C.o `test -f 'File_C.cpp' || echo '$(srcdir)/'`File_C.cpp

seq2svm_train_test-File_C.obj: File_C.cpp
@am__fastdepCXX_TRUE@	if $(CXX) $(DEFS) $(DEFAULT_INCLUDES) $(INCLUDES) $(seq2svm_train_test_CPPFLAGS) $(CPPFLAGS) $(AM_CXXFLAGS) $(CXXFLAGS) -MT seq2svm_train_test-File_C.obj -MD -MP -MF "$(DEPDIR)/seq2svm_train_test-File_C.Tpo" -c -o seq2svm_train_test-File_C.obj `if test -f 'File_C.cpp'; then $(CYGPATH_W) 'File_C.cpp'; else $(CYGPATH_W) '$(srcdir)/File_C.cpp'; fi`; \
@am__fastdepCXX_TRUE@	then mv -f "$(DEPDIR)/seq2svm_train_test-File_C.Tpo" "$(DEPDIR)/seq2svm_train_test-File_C.Po"; else rm -f "$(DEPDIR)/seq2svm_train_test-File_C.Tpo"; exit 1; fi
@AMDEP_TRUE@@am__fastdepCXX_FALSE@	source='File_C.cpp' object='seq2svm_train_test-File_C.obj' libtool=no @AMDEPBACKSLASH@
@AMDEP_TRUE@@am__fastdepCXX_FALSE@	DEPDIR=$(DEPDIR) $(CXXDEPMODE) $(depcomp) @AMDEPBACKSLASH@
@am__fastdepCXX_FALSE@	$(CXX) $(DEFS) $(DEFAULT_INCLUDES) $(INCLUDES) $(seq2svm_train_test_CPPFLAGS) $(CPPFLAGS) $(AM_CXXFLAGS) $(CXXFLAGS) -c -o seq2svm_train_test-File_C.obj `if test -f 'File_C.cpp'; then $(CYGPATH_W) 'File_C.cpp'; else $(CYGPATH_W) '$(srcdir)/File_C.cpp'; fi`

seq2svm_train_test-Feature_C.o: Feature_C.cpp
@am__fastdepCXX_TRUE@	if $(CXX) $(DEFS) $(DEFAULT_INCLUDES) $(INCLUDES) $(seq2svm_train_test_CPPFLAGS) $(CPPFLAGS) $(AM_CXXFLAGS) $(CXXFLAGS) -MT seq2svm_train_test-Feature_C.o -MD -MP -MF "$(DEPDIR)/seq2svm_train_test-Feature_C.Tpo" -c -o seq2svm_train_test-Feature_C.o `test -f 'Feature_C.cpp' || echo '$(srcdir)/'`Feature_C.cpp; \
@am__fastdepCXX_TRUE@	then mv -f "$(DEPDIR)/seq2svm_train_test-Feature_C.Tpo" "$(DEPDIR)/seq2svm_train_test-Feature_C.Po"; else rm -f "$(DEPDIR)/seq2svm_train_test-Feature_C.Tpo"; exit 1; fi
@AMDEP_TRUE@@am__fastdepCXX_FALSE@	source='Feature_C.cpp' object='seq2svm_train_test-Feature_C.o' libtool=no @AMDEPBACKSLASH@
@AMDEP_TRUE@@am__fastdepCXX_FALSE@	DEPDIR=$(DEPDIR) $(CXXDEPMODE) $(depcomp) @AMDEPBACKSLASH@
@am__fastdepCXX_FALSE@	$(CXX) $(DEFS) $(DEFAULT_INCLUDES) $(INCLUDES) $(seq2svm_train_test_CPPFLAGS) $(CPPFLAGS) $(AM_CXXFLAGS) $(CXXFLAGS) -c -o seq2svm_train_test-Feature_C.o `test -f 'Feature_C.cpp' || echo '$(srcdir)/'`Feature_C.cpp

seq2svm_train_test-Feature_C.obj: Feature_C.cpp
@am__fastdepCXX_TRUE@	if $(CXX) $(DEFS) $(DEFAULT_INCLUDES) $(INCLUDES) $(seq2svm_train_test_CPPFLAGS) $(CPPFLAGS) $(AM_CXXFLAGS) $(CXXFLAGS) -MT seq2svm_train_test-Feature_C.obj -MD -MP -MF "$(DEPDIR)/seq2svm_train_test-Feature_C.Tpo" -c -o seq2svm_train_test-Feature_C.obj `if test -f 'Feature_C.cpp'; then $(CYGPATH_W) 'Feature_C.cpp'; else $(CYGPATH_W) '$(srcdir)/Feature_C.cpp'; fi`; \
@am__fastdepCXX_TRUE@	then mv -f "$(DEPDIR)/seq2svm_train_test-Feature_C.Tpo" "$(DEPDIR)/seq2svm_train_test-Feature_C.Po"; else rm -f "$(DEPDIR)/seq2svm_train_test-Feature_C.Tpo"; exit 1; fi
@AMDEP_TRUE@@am__fastdepCXX_FALSE@	source='Feature_C.cpp' object='seq2svm_train_test-Feature_C.obj' libtool=no @AMDEPBACKSLASH@
@AMDEP_TRUE@@am__fastdepCXX_FALSE@	DEPDIR=$(DEPDIR) $(CXXDEPMODE) $(depcomp) @AMDEPBACKSLASH@
@am__fastdepCXX_FALSE@	$(CXX) $(DEFS) $(DEFAULT_INCLUDES) $(INCLUDES) $(seq2svm_train_test_CPPFLAGS) $(CPPFLAGS) $(AM_CXXFLAGS) $(CXXFLAGS) -c -o seq2svm_train_test-Feature_C.obj `if test -f 'Feature_C.cpp'; then $(CYGPATH_W) 'Feature_C.cpp'; else $(CYGPATH_W) '$(srcdir)/Feature_C.cpp'; fi`

seq2svm_train_test-Methods.o: Methods.cpp
@am__fastdepCXX_TRUE@	if $(CXX) $(DEFS) $(DEFAULT_INCLUDES) $(INCLUDES) $(seq2svm_train_test_CPPFLAGS) $(CPPFLAGS) $(AM_CXXFLAGS) $(CXXFLAGS) -MT seq2svm_train_test-Methods.o -MD -MP -MF "$(DEPDIR)/seq2svm_train_test-Methods.Tpo" -c -o seq2svm_train_test-Methods.o `test -f 'Methods.cpp' || echo '$(srcdir)/'`Methods.cpp; \
@am__fastdepCXX_TRUE@	then mv -f "$(DEPDIR)/seq2svm_train_test-Methods.Tpo" "$(DEPDIR)/seq2svm_train_test-Methods.Po"; else rm -f "$(DEPDIR)/seq2svm_train_test-Methods.Tpo"; exit 1; fi
@AMDEP_TRUE@@am__fastdepCXX_FALSE@	source='Methods.cpp' object='seq2svm_train_test-Methods.o' libtool=no @AMDEPBACKSLASH@
@AMDEP_TRUE@@am__fastdepCXX_FALSE@	DEPDIR=$(DEPDIR) $(CXXDEPMODE) $(depcomp) @AMDEPBACKSLASH@
@am__fastdepCXX_FALSE@	$(CXX) $(DEFS) $(DEFAULT_INCLUDES) $(INCLUDES) $(seq2svm_train_test_CPPFLAGS) $(CPPFLAGS) $(AM_CXXFLAGS) $(CXXFLAGS) -c -o seq2svm_train_test-Methods.o `test -f 'Methods.cpp' || echo '$(srcdir)/'`Methods.cpp

seq2svm_train_test-Methods.obj: Methods.cpp
@am__fastdepCXX_TRUE@	if $(CXX) $(DEFS) $(DEFAULT_INCLUDES) $(INCLUDES) $(seq2svm_train_test_CPPFLAGS) $(CPPFLAGS) $(AM_CXXFLAGS) $(CXXFLAGS) -MT seq2svm_train_test-Methods.obj -MD -MP -MF "$(DEPDIR)/seq2svm_train_test-Methods.Tpo" -c -o seq2svm_train_test-Methods.obj `if test -f 'Methods.cpp'; then $(CYGPATH_W) 'Methods.cpp'; else $(CYGPATH_W) '$(srcdir)/Methods.cpp'; fi`; \
@am__fastdepCXX_TRUE@	then mv -f "$(DEPDIR)/seq2svm_train_test-Methods.Tpo" "$(DEPDIR)/seq2svm_train_test-Methods.Po"; else rm -f "$(DEPDIR)/seq2svm_train_test-Methods.Tpo"; exit 1; fi
@AMDEP_TRUE@@am__fastdepCXX_FALSE@	source='Methods.cpp' object='seq2svm_train_test-Methods.obj' libtool=no @AMDEPBACKSLASH@
@AMDEP_TRUE@@am__fastdepCXX_FALSE@	DEPDIR=$(DEPDIR) $(CXXDEPMODE) $(depcomp) @AMDEPBACKSLASH@
@am__fastdepCXX_FALSE@	$(CXX) $(DEFS) $(DEFAULT_INCLUDES) $(INCLUDES) $(seq2svm_train_test_CPPFLAGS) $(CPPFLAGS) $(AM_CXXFLAGS) $(CXXFLAGS) -c -o seq2svm_train_test-Methods.obj `if test -f 'Methods.cpp'; then $(CYGPATH_W) 'Methods.cpp'; else $(CYGPATH_W) '$(srcdir)/Methods.cpp'; fi`

seq2svm_train_test-Misc_functions_C.o: Misc_functions_C.cpp
@am__fastdepCXX_TRUE@	if $(CXX) $(DEFS) $(DEFAULT_INCLUDES) $(INCLUDES) $(seq2svm_train_test_CPPFLAGS) $(CPPFLAGS) $(AM_CXXFLAGS) $(CXXFLAGS) -MT seq2svm_train_test-Misc_functions_C.o -MD -MP -MF "$(DEPDIR)/seq2svm_train_test-Misc_functions_C.Tpo" -c -o seq2svm_train_test-Misc_functions_C.o `test -f 'Misc_functions_C.cpp' || echo '$(srcdir)/'`Misc_functions_C.cpp; \
@am__fastdepCXX_TRUE@	then mv -f "$(DEPDIR)/seq2svm_train_test-Misc_functions_C.Tpo" "$(DEPDIR)/seq2svm_train_test-Misc_functions_C.Po"; else rm -f "$(DEPDIR)/seq2svm_train_test-Misc_functions_C.Tpo"; exit 1; fi
@AMDEP_TRUE@@am__fastdepCXX_FALSE@	source='Misc_functions_C.cpp' object='seq2svm_train_test-Misc_functions_C.o' libtool=no @AMDEPBACKSLASH@
@AMDEP_TRUE@@am__fastdepCXX_FALSE@	DEPDIR=$(DEPDIR) $(CXXDEPMODE) $(depcomp) @AMDEPBACKSLASH@
@am__fastdepCXX_FALSE@	$(CXX) $(DEFS) $(DEFAULT_INCLUDES) $(INCLUDES) $(seq2svm_train_test_CPPFLAGS) $(CPPFLAGS) $(AM_CXXFLAGS) $(CXXFLAGS) -c -o seq2svm_train_test-Misc_functions_C.o `test -f 'Misc_functions_C.cpp' || echo '$(srcdir)/'`Misc_functions_C.cpp

seq2svm_train_test-Misc_functions_C.obj: Misc_functions_C.cpp
@am__fastdepCXX_TRUE@	if $(CXX) $(DEFS) $(DEFAULT_INCLUDES) $(INCLUDES) $(seq2svm_train_test_CPPFLAGS) $(CPPFLAGS) $(AM_CXXFLAGS) $(CXXFLAGS) -MT seq2svm_train_test-Misc_functions_C.obj -MD -MP -MF "$(DEPDIR)/seq2svm_train_test-Misc_functions_C.Tpo" -c -o seq2svm_train_test-Misc_functions_C.obj `if test -f 'Misc_functions_C.cpp'; then $(CYGPATH_W) 'Misc_functions_C.cpp'; else $(CYGPATH_W) '$(srcdir)/Misc_functions_C.cpp'; fi`; \
@am__fastdepCXX_TRUE@	then mv -f "$(DEPDIR)/seq2svm_train_test-Misc_functions_C.Tpo" "$(DEPDIR)/seq2svm_train_test-Misc_functions_C.Po"; else rm -f "$(DEPDIR)/seq2svm_train_test-Misc_functions_C.Tpo"; exit 1; fi
@AMDEP_TRUE@@am__fastdepCXX_FALSE@	source='Misc_functions_C.cpp' object='seq2svm_train_test-Misc_functions_C.obj' libtool=no @AMDEPBACKSLASH@
@AMDEP_TRUE@@am__fastdepCXX_FALSE@	DEPDIR=$(DEPDIR) $(CXXDEPMODE) $(depcomp) @AMDEPBACKSLASH@
@am__fastdepCXX_FALSE@	$(CXX) $(DEFS) $(DEFAULT_INCLUDES) $(INCLUDES) $(seq2svm_train_test_CPPFLAGS) $(CPPFLAGS) $(AM_CXXFLAGS) $(CXXFLAGS) -c -o seq2svm_train_test-Misc_functions_C.obj `if test -f 'Misc_functions_C.cpp'; then $(CYGPATH_W) 'Misc_functions_C.cpp'; else $(CYGPATH_W) '$(srcdir)/Misc_functions_C.cpp'; fi`

seq2svm_train_test-Typedefs_C.o: Typedefs_C.cpp
@am__fastdepCXX_TRUE@	if $(CXX) $(DEFS) $(DEFAULT_INCLUDES) $(INCLUDES) $(seq2svm_train_test_CPPFLAGS) $(CPPFLAGS) $(AM_CXXFLAGS) $(CXXFLAGS) -MT seq2svm_train_test-Typedefs_C.o -MD -MP -MF "$(DEPDIR)/seq2svm_train_test-Typedefs_C.Tpo" -c -o seq2svm_train_test-Typedefs_C.o `test -f 'Typedefs_C.cpp' || echo '$(srcdir)/'`Typedefs_C.cpp; \
@am__fastdepCXX_TRUE@	then mv -f "$(DEPDIR)/seq2svm_train_test-Typedefs_C.Tpo" "$(DEPDIR)/seq2svm_train_test-Typedefs_C.Po"; else rm -f "$(DEPDIR)/seq2svm_train_test-Typedefs_C.Tpo"; exit 1; fi
@AMDEP_TRUE@@am__fastdepCXX_FALSE@	source='Typedefs_C.cpp' object='seq2svm_train_test-Typedefs_C.o' libtool=no @AMDEPBACKSLASH@
@AMDEP_TRUE@@am__fastdepCXX_FALSE@	DEPDIR=$(DEPDIR) $(CXXDEPMODE) $(depcomp) @AMDEPBACKSLASH@
@am__fastdepCXX_FALSE@	$(CXX) $(DEFS) $(DEFAULT_INCLUDES) $(INCLUDES) $(seq2svm_train_test_CPPFLAGS) $(CPPFLAGS) $(AM_CXXFLAGS) $(CXXFLAGS) -c -o seq2svm_train_test-Typedefs_C.o `test -f 'Typedefs_C.cpp' || echo '$(srcdir)/'`Typedefs_C.cpp

seq2svm_train_test-Typedefs_C.obj: Typedefs_C.cpp
@am__fastdepCXX_TRUE@	if $(CXX) $(DEFS) $(DEFAULT_INCLUDES) $(INCLUDES) $(seq2svm_train_test_CPPFLAGS) $(CPPFLAGS) $(AM_CXXFLAGS) $(CXXFLAGS) -MT seq2svm_train_test-Typedefs_C.obj -MD -MP -MF "$(DEPDIR)/seq2svm_train_test-Typedefs_C.Tpo" -c -o seq2svm_train_test-Typedefs_C.obj `if test -f 'Typedefs_C.cpp'; then $(CYGPATH_W) 'Typedefs_C.cpp'; else $(CYGPATH_W) '$(srcdir)/Typedefs_C.cpp'; fi`; \
@am__fastdepCXX_TRUE@	then mv -f "$(DEPDIR)/seq2svm_train_test-Typedefs_C.Tpo" "$(DEPDIR)/seq2svm_train_test-Typedefs_C.Po"; else rm -f "$(DEPDIR)/seq2svm_train_test-Typedefs_C.Tpo"; exit 1; fi
@AMDEP_TRUE@@am__fastdepCXX_FALSE@	source='Typedefs_C.cpp' object='seq2svm_train_test-Typedefs_C.obj' libtool=no @AMDEPBACKSLASH@
@AMDEP_TRUE@@am__fastdepCXX_FALSE@	DEPDIR=$(DEPDIR) $(CXXDEPMODE) $(depcomp) @AMDEPBACKSLASH@
@am__fastdepCXX_FALSE@	$(CXX) $(DEFS) $(DEFAULT_INCLUDES) $(INCLUDES) $(seq2svm_train_test_CPPFLAGS) $(CPPFLAGS) $(AM_CXXFLAGS) $(CXXFLAGS) -c -o seq2svm_train_test-Typedefs_C.obj `if test -f 'Typedefs_C.cpp'; then $(CYGPATH_W) 'Typedefs_C.cpp'; else $(CYGPATH_W) '$(srcdir)/Typedefs_C.cpp'; fi`

seq2svm_train_test-Dims_C.o: Dims_C.cpp
@am__fastdepCXX_TRUE@	if $(CXX) $(DEFS) $(DEFAULT_INCLUDES) $(INCLUDES) $(seq2svm_train_test_CPPFLAGS) $(CPPFLAGS) $(AM_CXXFLAGS) $(CXXFLAGS) -MT seq2svm_train_test-Dims_C.o -MD -MP -MF "$(DEPDIR)/seq2svm_train_test-Dims_C.Tpo" -c -o seq2svm_train_test-Dims_C.o `test -f 'Dims_C.cpp' || echo '$(srcdir)/'`Dims_C.cpp; \
@am__fastdepCXX_TRUE@	then mv -f "$(DEPDIR)/seq2svm_train_test-Dims_C.Tpo" "$(DEPDIR)/seq2svm_train_test-Dims_C.Po"; else rm -f "$(DEPDIR)/seq2svm_train_test-Dims_C.Tpo"; exit 1; fi
@AMDEP_TRUE@@am__fastdepCXX_FALSE@	source='Dims_C.cpp' object='seq2svm_train_test-Dims_C.o' libtool=no @AMDEPBACKSLASH@
@AMDEP_TRUE@@am__fastdepCXX_FALSE@	DEPDIR=$(DEPDIR) $(CXXDEPMODE) $(depcomp) @AMDEPBACKSLASH@
@am__fastdepCXX_FALSE@	$(CXX) $(DEFS) $(DEFAULT_INCLUDES) $(INCLUDES) $(seq2svm_train_test_CPPFLAGS) $(CPPFLAGS) $(AM_CXXFLAGS) $(CXXFLAGS) -c -o seq2svm_train_test-Dims_C.o `test -f 'Dims_C.cpp' || echo '$(srcdir)/'`Dims_C.cpp

seq2svm_train_test-Dims_C.obj: Dims_C.cpp
@am__fastdepCXX_TRUE@	if $(CXX) $(DEFS) $(DEFAULT_INCLUDES) $(INCLUDES) $(seq2svm_train_test_CPPFLAGS) $(CPPFLAGS) $(AM_CXXFLAGS) $(CXXFLAGS) -MT seq2svm_train_test-Dims_C.obj -MD -MP -MF "$(DEPDIR)/seq2svm_train_test-Dims_C.Tpo" -c -o seq2svm_train_test-Dims_C.obj `if test -f 'Dims_C.cpp'; then $(CYGPATH_W) 'Dims_C.cpp'; else $(CYGPATH_W) '$(srcdir)/Dims_C.cpp'; fi`; \
@am__fastdepCXX_TRUE@	then mv -f "$(DEPDIR)/seq2svm_train_test-Dims_C.Tpo" "$(DEPDIR)/seq2svm_train_test-Dims_C.Po"; else rm -f "$(DEPDIR)/seq2svm_train_test-Dims_C.Tpo"; exit 1; fi
@AMDEP_TRUE@@am__fastdepCXX_FALSE@	source='Dims_C.cpp' object='seq2svm_train_test-Dims_C.obj' libtool=no @AMDEPBACKSLASH@
@AMDEP_TRUE@@am__fastdepCXX_FALSE@	DEPDIR=$(DEPDIR) $(CXXDEPMODE) $(depcomp) @AMDEPBACKSLASH@
@am__fastdepCXX_FALSE@	$(CXX) $(DEFS) $(DEFAULT_INCLUDES) $(INCLUDES) $(seq2svm_train_test_CPPFLAGS) $(CPPFLAGS) $(AM_CXXFLAGS) $(CXXFLAGS) -c -o seq2svm_train_test-Dims_C.obj `if test -f 'Dims_C.cpp'; then $(CYGPATH_W) 'Dims_C.cpp'; else $(CYGPATH_W) '$(srcdir)/Dims_C.cpp'; fi`

seq2svm_train_test-DimsItr_C.o: DimsItr_C.cpp
@am__fastdepCXX_TRUE@	if $(CXX) $(DEFS) $(DEFAULT_INCLUDES) $(INCLUDES) $(seq2svm_train_test_CPPFLAGS) $(CPPFLAGS) $(AM_CXXFLAGS) $(CXXFLAGS) -MT seq2svm_train_test-DimsItr_C.o -MD -MP -MF "$(DEPDIR)/seq2svm_train_test-DimsItr_C.Tpo" -c -o seq2svm_train_test-DimsItr_C.o `test -f 'DimsItr_C.cpp' || echo '$(srcdir)/'`DimsItr_C.cpp; \
@am__fastdepCXX_TRUE@	then mv -f "$(DEPDIR)/seq2svm_train_test-DimsItr_C.Tpo" "$(DEPDIR)/seq2svm_train_test-DimsItr_C.Po"; else rm -f "$(DEPDIR)/seq2svm_train_test-DimsItr_C.Tpo"; exit 1; fi
@AMDEP_TRUE@@am__fastdepCXX_FALSE@	source='DimsItr_C.cpp' object='seq2svm_train_test-DimsItr_C.o' libtool=no @AMDEPBACKSLASH@
@AMDEP_TRUE@@am__fastdepCXX_FALSE@	DEPDIR=$(DEPDIR) $(CXXDEPMODE) $(depcomp) @AMDEPBACKSLASH@
@am__fastdepCXX_FALSE@	$(CXX) $(DEFS) $(DEFAULT_INCLUDES) $(INCLUDES) $(seq2svm_train_test_CPPFLAGS) $(CPPFLAGS) $(AM_CXXFLAGS) $(CXXFLAGS) -c -o seq2svm_train_test-DimsItr_C.o `test -f 'DimsItr_C.cpp' || echo '$(srcdir)/'`DimsItr_C.cpp

seq2svm_train_test-DimsItr_C.obj: DimsItr_C.cpp
@am__fastdepCXX_TRUE@	if $(CXX) $(DEFS) $(DEFAULT_INCLUDES) $(INCLUDES) $(seq2svm_train_test_CPPFLAGS) $(CPPFLAGS) $(AM_CXXFLAGS) $(CXXFLAGS) -MT seq2svm_train_test-DimsItr_C.obj -MD -MP -MF "$(DEPDIR)/seq2svm_train_test-DimsItr_C.Tpo" -c -o seq2svm_train_test-DimsItr_C.obj `if test -f 'DimsItr_C.cpp'; then $(CYGPATH_W) 'DimsItr_C.cpp'; else $(CYGPATH_W) '$(srcdir)/DimsItr_C.cpp'; fi`; \
@am__fastdepCXX_TRUE@	then mv -f "$(DEPDIR)/seq2svm_train_test-DimsItr_C.Tpo" "$(DEPDIR)/seq2svm_train_test-DimsItr_C.Po"; else rm -f "$(DEPDIR)/seq2svm_train_test-DimsItr_C.Tpo"; exit 1; fi
@AMDEP_TRUE@@am__fastdepCXX_FALSE@	source='DimsItr_C.cpp' object='seq2svm_train_test-DimsItr_C.obj' libtool=no @AMDEPBACKSLASH@
@AMDEP_TRUE@@am__fastdepCXX_FALSE@	DEPDIR=$(DEPDIR) $(CXXDEPMODE) $(depcomp) @AMDEPBACKSLASH@
@am__fastdepCXX_FALSE@	$(CXX) $(DEFS) $(DEFAULT_INCLUDES) $(INCLUDES) $(seq2svm_train_test_CPPFLAGS) $(CPPFLAGS) $(AM_CXXFLAGS) $(CXXFLAGS) -c -o seq2svm_train_test-DimsItr_C.obj `if test -f 'DimsItr_C.cpp'; then $(CYGPATH_W) 'DimsItr_C.cpp'; else $(CYGPATH_W) '$(srcdir)/DimsItr_C.cpp'; fi`
uninstall-info-am:

ID: $(HEADERS) $(SOURCES) $(LISP) $(TAGS_FILES)
	list='$(SOURCES) $(HEADERS) $(LISP) $(TAGS_FILES)'; \
	unique=`for i in $$list; do \
	    if test -f "$$i"; then echo $$i; else echo $(srcdir)/$$i; fi; \
	  done | \
	  $(AWK) '    { files[$$0] = 1; } \
	       END { for (i in files) print i; }'`; \
	mkid -fID $$unique
tags: TAGS

TAGS:  $(HEADERS) $(SOURCES)  $(TAGS_DEPENDENCIES) \
		$(TAGS_FILES) $(LISP)
	tags=; \
	here=`pwd`; \
	list='$(SOURCES) $(HEADERS)  $(LISP) $(TAGS_FILES)'; \
	unique=`for i in $$list; do \
	    if test -f "$$i"; then echo $$i; else echo $(srcdir)/$$i; fi; \
	  done | \
	  $(AWK) '    { files[$$0] = 1; } \
	       END { for (i in files) print i; }'`; \
	if test -z "$(ETAGS_ARGS)$$tags$$unique"; then :; else \
	  test -n "$$unique" || unique=$$empty_fix; \
	  $(ETAGS) $(ETAGSFLAGS) $(AM_ETAGSFLAGS) $(ETAGS_ARGS) \
	    $$tags $$unique; \
	fi
ctags: CTAGS
CTAGS:  $(HEADERS) $(SOURCES)  $(TAGS_DEPENDENCIES) \
		$(TAGS_FILES) $(LISP)
	tags=; \
	here=`pwd`; \
	list='$(SOURCES) $(HEADERS)  $(LISP) $(TAGS_FILES)'; \
	unique=`for i in $$list; do \
	    if test -f "$$i"; then echo $$i; else echo $(srcdir)/$$i; fi; \
	  done | \
	  $(AWK) '    { files[$$0] = 1; } \
	       END { for (i in files) print i; }'`; \
	test -z "$(CTAGS_ARGS)$$tags$$unique" \
	  || $(CTAGS) $(CTAGSFLAGS) $(AM_CTAGSFLAGS) $(CTAGS_ARGS) \
	     $$tags $$unique

GTAGS:
	here=`$(am__cd) $(top_builddir) && pwd` \
	  && cd $(top_srcdir) \
	  && gtags -i $(GTAGS_ARGS) $$here

distclean-tags:
	-rm -f TAGS ID GTAGS GRTAGS GSYMS GPATH tags

distdir: $(DISTFILES)
	@srcdirstrip=`echo "$(srcdir)" | sed 's|.|.|g'`; \
	topsrcdirstrip=`echo "$(top_srcdir)" | sed 's|.|.|g'`; \
	list='$(DISTFILES)'; for file in $$list; do \
	  case $$file in \
	    $(srcdir)/*) file=`echo "$$file" | sed "s|^$$srcdirstrip/||"`;; \
	    $(top_srcdir)/*) file=`echo "$$file" | sed "s|^$$topsrcdirstrip/|$(top_builddir)/|"`;; \
	  esac; \
	  if test -f $$file || test -d $$file; then d=.; else d=$(srcdir); fi; \
	  dir=`echo "$$file" | sed -e 's,/[^/]*$$,,'`; \
	  if test "$$dir" != "$$file" && test "$$dir" != "."; then \
	    dir="/$$dir"; \
	    $(mkdir_p) "$(distdir)$$dir"; \
	  else \
	    dir=''; \
	  fi; \
	  if test -d $$d/$$file; then \
	    if test -d $(srcdir)/$$file && test $$d != $(srcdir); then \
	      cp -pR $(srcdir)/$$file $(distdir)$$dir || exit 1; \
	    fi; \
	    cp -pR $$d/$$file $(distdir)$$dir || exit 1; \
	  else \
	    test -f $(distdir)/$$file \
	    || cp -p $$d/$$file $(distdir)/$$file \
	    || exit 1; \
	  fi; \
	done
check-am: all-am
check: check-am
all-am: Makefile $(PROGRAMS)
installdirs:
	for dir in "$(DESTDIR)$(bindir)"; do \
	  test -z "$$dir" || $(mkdir_p) "$$dir"; \
	done
install: install-am
install-exec: install-exec-am
install-data: install-data-am
uninstall: uninstall-am

install-am: all-am
	@$(MAKE) $(AM_MAKEFLAGS) install-exec-am install-data-am

installcheck: installcheck-am
install-strip:
	$(MAKE) $(AM_MAKEFLAGS) INSTALL_PROGRAM="$(INSTALL_STRIP_PROGRAM)" \
	  install_sh_PROGRAM="$(INSTALL_STRIP_PROGRAM)" INSTALL_STRIP_FLAG=-s \
	  `test -z '$(STRIP)' || \
	    echo "INSTALL_PROGRAM_ENV=STRIPPROG='$(STRIP)'"` install
mostlyclean-generic:

clean-generic:

distclean-generic:
	-test -z "$(CONFIG_CLEAN_FILES)" || rm -f $(CONFIG_CLEAN_FILES)

maintainer-clean-generic:
	@echo "This command is intended for maintainers to use"
	@echo "it deletes files that may require special tools to rebuild."
clean: clean-am

clean-am: clean-binPROGRAMS clean-generic mostlyclean-am

distclean: distclean-am
	-rm -rf ./$(DEPDIR)
	-rm -f Makefile
distclean-am: clean-am distclean-compile distclean-generic \
	distclean-tags

dvi: dvi-am

dvi-am:

html: html-am

info: info-am

info-am:

install-data-am:

install-exec-am: install-binPROGRAMS

install-info: install-info-am

install-man:

installcheck-am:

maintainer-clean: maintainer-clean-am
	-rm -rf ./$(DEPDIR)
	-rm -f Makefile
maintainer-clean-am: distclean-am maintainer-clean-generic

mostlyclean: mostlyclean-am

mostlyclean-am: mostlyclean-compile mostlyclean-generic

pdf: pdf-am

pdf-am:

ps: ps-am

ps-am:

uninstall-am: uninstall-binPROGRAMS uninstall-info-am

.PHONY: CTAGS GTAGS all all-am check check-am clean clean-binPROGRAMS \
	clean-generic ctags distclean distclean-compile \
	distclean-generic distclean-tags distdir dvi dvi-am html \
	html-am info info-am install install-am install-binPROGRAMS \
	install-data install-data-am install-exec install-exec-am \
	install-info install-info-am install-man install-strip \
	installcheck installcheck-am installdirs maintainer-clean \
	maintainer-clean-generic mostlyclean mostlyclean-compile \
	mostlyclean-generic pdf pdf-am ps ps-am tags uninstall \
	uninstall-am uninstall-binPROGRAMS uninstall-info-am

# Tell versions [3.59,3.63) of GNU make to not export all variables.
# Otherwise a system limit (for SysV at least) may be exceeded.
.NOEXPORT:
