# Supplementary material for: Improving model predictions for RNA interference activities that use support vector machine regression by combining and filtering features
Source: BMC Bioinformatics. 2007 Jun 6;8:182. doi: 10.1186/1471-2105-8-182 (PMC1906837; doi:10.1186/1471-2105-8-182)
Supplement: Additional file 7 — seq2svm_0.3. An GNU platform deployable GPL code base for performing SVM modeling on small RNA sequences, with examples. Deploy by unzipping, untarring, and building with configure and make. See the included readme files. Updated versions will be available at . [file 1471-2105-8-182-S7.gz › seq2svm/src/Makefile.am]

INCLUDEDIR = include
DIRLIBSVM = libsvm-2.71
DIRRNAFOLD = libRNAfold-2.4/ViennaRNA-1.4

H_DIRLIBSVM = libsvm-2.71
H_DIRRNAFOLD = libRNAfold-2.4/ViennaRNA-1.4/H


AM_CXXFLAGS = -O3 -Wall -ansi -pedantic-errors -fabi-version=2 -Wextra -D_REENTRANT 
AM_CXXFLAGS += -g -fno-inline-functions -I$(INCLUDEDIR) -I$(H_DIRLIBSVM) -I$(H_DIRRNAFOLD)


#generally choose just one of the Define options below
#AM_CPPFLAGS = -DMOD_OPT_CV 	#model optimization by cross validation
#AM_CPPFLAGS = -DCV		#cross validation
#AM_CPPFLAGS = -DFILTER_CV	#t-test filtering with cross validation
#AM_CPPFLAGS = -DCFS_CV		#correlation based feature selection with cross validation
#AM_CPPFLAGS = -DSUB_SAMPLE	#sub sampling the dataset for power analysis
#AM_CPPFLAGS = -DTRAIN_TEST	# training then testing a model
#AM_CPPFLAGS = -DCROSS_VAL	#cross validation from SVM library
#seq2svm_CPPFLAGS = -DCV
#seq2svm_mod_opt_cv_CXXFLAGS = -DMOD_OPT_CV
#now we build all executables and not define at compile time


bin_PROGRAMS = seq2svm_cv \
seq2svm_mod_opt_cv \
seq2svm_filter_cv \
seq2svm_cfs_cv \
seq2svm_train_test \
treedistance


seq2svm_cv_SOURCES = seq2sv.cpp seq2sv.h RNAfold_C.cpp RNAfold_C.h SV_C.cpp SV_C.h\
	Sequence_C.cpp Sequence_C.h Oligomer_C.cpp Oligomer_C.h Motifs_C.cpp Motifs_C.h\
	ModelOpt_C.cpp ModelOpt_C.h Match_C.cpp Match_C.h File_C.cpp File_C.h\
	Feature_C.cpp Feature_C.h Methods.cpp Methods.h Misc_functions_C.cpp Misc_functions_C.h\
	Typedefs_C.cpp Typedefs_C.h Dims_C.cpp Dims_C.h DimsItr_C.cpp DimsItr_C.h NDimMat_T.h
seq2svm_cv_CPPFLAGS = -DCV
seq2svm_cv_INCLUDES = $(INCLUDEDIR) $(DIRRNAFOLD) $(H_DIRRNAFOLD)
seq2svm_cv_LDFLAGS =  -L./libRNAfold-2.4/ViennaRNA-1.6.4/lib  -L./libsvm-2.71 
seq2svm_cv_LDADD = -lRNA -lsvm -lm

seq2svm_mod_opt_cv_SOURCES = seq2sv.cpp seq2sv.h RNAfold_C.cpp RNAfold_C.h SV_C.cpp SV_C.h\
	Sequence_C.cpp Sequence_C.h Oligomer_C.cpp Oligomer_C.h Motifs_C.cpp Motifs_C.h\
	ModelOpt_C.cpp ModelOpt_C.h Match_C.cpp Match_C.h File_C.cpp File_C.h\
	Feature_C.cpp Feature_C.h Methods.cpp Methods.h Misc_functions_C.cpp Misc_functions_C.h\
	Typedefs_C.cpp Typedefs_C.h Dims_C.cpp Dims_C.h DimsItr_C.cpp DimsItr_C.h NDimMat_T.h
seq2svm_mod_opt_cv_CPPFLAGS = -DMOD_OPT_CV
seq2svm_mod_opt_cv_INCLUDES = $(INCLUDEDIR) $(DIRRNAFOLD) $(H_DIRRNAFOLD)
seq2svm_mod_opt_cv_LDFLAGS =  -L./libRNAfold-2.4/ViennaRNA-1.6.4/lib  -L./libsvm-2.71 
seq2svm_mod_opt_cv_LDADD = -lRNA -lsvm -lm

seq2svm_filter_cv_SOURCES = seq2sv.cpp seq2sv.h RNAfold_C.cpp RNAfold_C.h SV_C.cpp SV_C.h\
	Sequence_C.cpp Sequence_C.h Oligomer_C.cpp Oligomer_C.h Motifs_C.cpp Motifs_C.h\
	ModelOpt_C.cpp ModelOpt_C.h Match_C.cpp Match_C.h File_C.cpp File_C.h\
	Feature_C.cpp Feature_C.h Methods.cpp Methods.h Misc_functions_C.cpp Misc_functions_C.h\
	Typedefs_C.cpp Typedefs_C.h Dims_C.cpp Dims_C.h DimsItr_C.cpp DimsItr_C.h NDimMat_T.h
seq2svm_filter_cv_CPPFLAGS = -DFILTER_CV
seq2svm_filter_cv_INCLUDES = $(INCLUDEDIR) $(DIRRNAFOLD) $(H_DIRRNAFOLD)
seq2svm_filter_cv_LDFLAGS =  -L./libRNAfold-2.4/ViennaRNA-1.6.4/lib  -L./libsvm-2.71 
seq2svm_filter_cv_LDADD = -lRNA -lsvm -lm

seq2svm_cfs_cv_SOURCES = seq2sv.cpp seq2sv.h RNAfold_C.cpp RNAfold_C.h SV_C.cpp SV_C.h\
	Sequence_C.cpp Sequence_C.h Oligomer_C.cpp Oligomer_C.h Motifs_C.cpp Motifs_C.h\
	ModelOpt_C.cpp ModelOpt_C.h Match_C.cpp Match_C.h File_C.cpp File_C.h\
	Feature_C.cpp Feature_C.h Methods.cpp Methods.h Misc_functions_C.cpp Misc_functions_C.h\
	Typedefs_C.cpp Typedefs_C.h Dims_C.cpp Dims_C.h DimsItr_C.cpp DimsItr_C.h NDimMat_T.h
seq2svm_cfs_cv_CPPFLAGS = -DCFS_CV
seq2svm_cfs_cv_INCLUDES = $(INCLUDEDIR) $(DIRRNAFOLD) $(H_DIRRNAFOLD)
seq2svm_cfs_cv_LDFLAGS =  -L./libRNAfold-2.4/ViennaRNA-1.6.4/lib  -L./libsvm-2.71 
seq2svm_cfs_cv_LDADD = -lRNA -lsvm -lm

#seq2svm_sub_sample_SOURCES = seq2sv.cpp seq2sv.h RNAfold_C.cpp RNAfold_C.h SV_C.cpp SV_C.h\
	Sequence_C.cpp Sequence_C.h Oligomer_C.cpp Oligomer_C.h Motifs_C.cpp Motifs_C.h\
	ModelOpt_C.cpp ModelOpt_C.h Match_C.cpp Match_C.h File_C.cpp File_C.h\
	Feature_C.cpp Feature_C.h Methods.cpp Methods.h Misc_functions_C.cpp Misc_functions_C.h\
	Typedefs_C.cpp Typedefs_C.h Dims_C.cpp Dims_C.h DimsItr_C.cpp DimsItr_C.h NDimMat_T.h
#seq2svm_sub_sample_INCLUDES = $(INCLUDEDIR) $(DIRRNAFOLD) $(H_DIRRNAFOLD)
#seq2svm_sub_sample_LDFLAGS =  -L./libRNAfold-2.4/ViennaRNA-1.6.4/lib  -L./libsvm-2.71 
#seq2svm_sub_sample_LDADD = -lRNA -lsvm -lm

seq2svm_train_test_SOURCES = seq2sv.cpp seq2sv.h RNAfold_C.cpp RNAfold_C.h SV_C.cpp SV_C.h\
	Sequence_C.cpp Sequence_C.h Oligomer_C.cpp Oligomer_C.h Motifs_C.cpp Motifs_C.h\
	ModelOpt_C.cpp ModelOpt_C.h Match_C.cpp Match_C.h File_C.cpp File_C.h\
	Feature_C.cpp Feature_C.h Methods.cpp Methods.h Misc_functions_C.cpp Misc_functions_C.h\
	Typedefs_C.cpp Typedefs_C.h Dims_C.cpp Dims_C.h DimsItr_C.cpp DimsItr_C.h NDimMat_T.h
seq2svm_train_test_CPPFLAGS = -DTRAIN_TEST
seq2svm_train_test_INCLUDES = $(INCLUDEDIR) $(DIRRNAFOLD) $(H_DIRRNAFOLD)
seq2svm_train_test_LDFLAGS =  -L./libRNAfold-2.4/ViennaRNA-1.6.4/lib  -L./libsvm-2.71 
seq2svm_train_test_LDADD = -lRNA -lsvm -lm


treedistance_SOURCES = treedistance.cpp treedistance.h RNAfold_C.cpp RNAfold_C.h\
	SV_C.cpp SV_C.h Sequence_C.cpp Sequence_C.h Oligomer_C.cpp Oligomer_C.h\
	Motifs_C.cpp Motifs_C.h File_C.cpp File_C.h Misc_functions_C.cpp Misc_functions_C.h\
	Typedefs_C.cpp Typedefs_C.h Match_C.cpp Match_C.h

treedistance_INCLUDES = $(INCLUDEDIR) $(DIRRNAFOLD) $(H_DIRRNAFOLD)
treedistance_LDFLAGS =  -L./libRNAfold-2.4/ViennaRNA-1.6.4/lib -L./libsvm-2.71
treedistance_LDADD = -lRNA -lsvm
