# Supplementary material for: Improving model predictions for RNA interference activities that use support vector machine regression by combining and filtering features
Source: BMC Bioinformatics. 2007 Jun 6;8:182. doi: 10.1186/1471-2105-8-182 (PMC1906837; doi:10.1186/1471-2105-8-182)
Supplement: Additional file 7 — seq2svm_0.3. An GNU platform deployable GPL code base for performing SVM modeling on small RNA sequences, with examples. Deploy by unzipping, untarring, and building with configure and make. See the included readme files. Updated versions will be available at . [file 1471-2105-8-182-S7.gz › seq2svm/src/ModelOpt_C.cpp]

//////////////////////////////////////////////////////////////////////////////
// File:            ModelOpt_C.cpp
// Purpose:         model building and parameter optimization
// Description:     holds the functions for model optimization
// Version:         bioSVM 0.0.1 
// Author:          Andy Peek
// Copyright:       (c) Integrated DNA Technologies 
/////////////////////////////////////////////////////////////////////////////

#ifndef __ModelOpt_C
#define __ModelOpt_C

#include "ModelOpt_C.h"

ModelOpt_C::ModelOpt_C(){

   //set some defaults

   svm_degree_min=1;
   svm_degree_max=1; 
   svm_degree_step=1;

   svm_gamma_min=0.01;  //converted to log2f(min)
   svm_gamma_max=0.01;
   svm_gamma_step=0.01;

   svm_coef0_min=0;    //converted to log2f(min)
   svm_coef0_max=0;
   svm_coef0_step=1;

   svm_cost_min=1;
   svm_cost_max=1;
   svm_cost_step=1;

   svm_nu_min=0;//1e-4;
   svm_nu_max=0;//1e-2;
   svm_nu_step=1;//1e-3;

   svm_epsilon_min=1e-4;//1e-4;
   svm_epsilon_max=1e-2;//1e-2;
   svm_epsilon_step=1e-3;//1e-3;


}//~ModelOpt_C


ModelOpt_C::~ModelOpt_C(){

	
	
	
}//~~ModelOpt_C


ModelOpt_C& ModelOpt_C::operator=(const ModelOpt_C& mo){


   return *this;

}


void ModelOpt_C::Divide_Into_Partitions(Oligomer_Vector& inp_ov, const Runtime_Variables& vars){

   std::map<int, Oligomer_C>::iterator OV_itr;
   
   for(OV_itr = inp_ov.begin();OV_itr != inp_ov.end(); OV_itr++){
   
      int partition = random_flat_dist(atoi(vars.nr_fold.c_str()));
      OV_itr->second.Set_Data_Partition_Number(partition);
      std::cout << partition << std::endl;
      
   }//~for
   


}//~Divide_Train_Test


void ModelOpt_C::Divide_Into_Partitions_Shuffle(Oligomer_Vector& inp_ov, const Runtime_Variables& vars){

   std::map<int, Oligomer_C>::iterator OV_itr;
   std::map<int, Oligomer_C>::iterator loop_OV_itr;
   
   std::map<int, Oligomer_C>::iterator max_OV_itr;
   int partition_num = 1;

   //choose a partition, select an element (max to min), repeat until all elements gone
   
   for(loop_OV_itr = inp_ov.begin();loop_OV_itr != inp_ov.end(); loop_OV_itr++){            
//      int element_chosen;
//      do{
//         element_chosen = random_flat_dist(inp_ov.size());
//	   OV_itr = inp_ov.find(element_chosen);	 
//       } while (OV_itr->second.Get_Data_Partition_Number() != 0); 
      
      float max_act=-999999;   
      for(OV_itr = inp_ov.begin();OV_itr != inp_ov.end(); OV_itr++){//find max unpartitioned   
         if(max_act < OV_itr->second.activity && OV_itr->second.Get_Data_Partition_Number() == 0){
            max_act = OV_itr->second.activity;
	    max_OV_itr = OV_itr;
         }   
      }
        
      max_OV_itr->second.Set_Data_Partition_Number(partition_num);      
//      OV_itr->second.Set_Data_Partition_Number(partition_num);
      partition_num++;      

      if(partition_num > atoi(vars.nr_fold.c_str())){
         partition_num = 1;
      }
      
   }//~for         

}//~Divide_Into_Partitions_Shuffle


Oligomer_Vector ModelOpt_C::Get_Partition_Number(const int& inp, Oligomer_Vector& inp_ov){

   std::map<int, Oligomer_C>::iterator OV_itr;   
   std::map<int, Oligomer_C> return_OV;
   int counter = 1;
   for(OV_itr = inp_ov.begin();OV_itr != inp_ov.end(); OV_itr++){   
      if(inp == (int) OV_itr->second.Get_Data_Partition_Number()){
         //std::cout << "in all counter = " << counter << std::endl;
         return_OV.insert(std::make_pair(counter, OV_itr->second));
         counter++;      
      }      
   }//~for
   return return_OV;
}

Oligomer_Vector ModelOpt_C::Get_All_But_Partition_Number(const int& inp, Oligomer_Vector& inp_ov){

   std::map<int, Oligomer_C>::iterator OV_itr;   
   std::map<int, Oligomer_C> return_OV;
   int counter = 1;
   for(OV_itr = inp_ov.begin();OV_itr != inp_ov.end(); OV_itr++){
   
      if(inp != (int) OV_itr->second.Get_Data_Partition_Number()){
         //std::cout << "in all but, inp = " << inp << " part = " <<
	 //OV_itr->second.Get_Data_Partition_Number() << std::endl;
         return_OV.insert(std::make_pair(counter, OV_itr->second));
         counter++;      
      }      
   }//~for   
   return return_OV;
}

struct corr_err ModelOpt_C::Cross_Validation(Runtime_Variables& vars, Oligomer_Vector& inp_ov){


   ModelOpt_C modOpt;
   
   std::map<int, corr_err> CE_Map;
   std::map<int, corr_err>::iterator CE_Map_itr;
   

   for(int i = 1 ; i <= atoi(vars.nr_fold.c_str()); i++){
   
      std::map<int, Oligomer_C> ov_train, ov_test;

      ov_train = modOpt.Get_All_But_Partition_Number(i, inp_ov);
      ov_test = modOpt.Get_Partition_Number(i, inp_ov);
      
      SV_C sv_train(ov_train); 
      SV_C sv_test(ov_test);
      
      sv_train.Set_Parameters(vars);
      sv_test.Set_Parameters(vars);
      
      struct corr_err test_corr_err;
      
      sv_train.Train_Model();

      sv_test.Set_Model(sv_train.Get_Model());

      test_corr_err = sv_test.Predict(0);
      
      
      CE_Map.insert(std::make_pair(i, test_corr_err));
      
      std::cout << "i = " << i << "\t corr = ";
      std::cout << test_corr_err.correlation;
      std::cout << std::endl;

   }
   
   struct corr_err total_corr_err, ave_corr_err;
      
   for(CE_Map_itr=CE_Map.begin();CE_Map_itr!=CE_Map.end();CE_Map_itr++){
       
       total_corr_err.sum_squares_total+=CE_Map_itr->second.sum_squares_total;
       total_corr_err.sum_squares_regression+=CE_Map_itr->second.sum_squares_regression;      
       total_corr_err.sum_squares_error+=CE_Map_itr->second.sum_squares_error;
       
       total_corr_err.mean_square_regression+=CE_Map_itr->second.mean_square_regression;      
       total_corr_err.mean_square_error+=CE_Map_itr->second.mean_square_error;
       
       total_corr_err.Fstat+=CE_Map_itr->second.Fstat;      
       total_corr_err.Fv1_df+=CE_Map_itr->second.Fv1_df;
       total_corr_err.Fv2_df+=CE_Map_itr->second.Fv2_df;
             
       total_corr_err.correlation+=CE_Map_itr->second.correlation;
       total_corr_err.correlation_squared+=CE_Map_itr->second.correlation_squared;
       total_corr_err.error_squared+=CE_Map_itr->second.error_squared;
              
   }
   
   ave_corr_err.sum_squares_total = total_corr_err.sum_squares_total / (double) CE_Map.size();
   ave_corr_err.sum_squares_regression = total_corr_err.sum_squares_regression / (double) CE_Map.size();
   ave_corr_err.sum_squares_error = total_corr_err.sum_squares_error / (double) CE_Map.size();
   
   ave_corr_err.mean_square_regression = total_corr_err.mean_square_regression / (double) CE_Map.size();
   ave_corr_err.mean_square_error = total_corr_err.mean_square_error / (double) CE_Map.size();
   
   ave_corr_err.Fstat = total_corr_err.Fstat / (double) CE_Map.size();
   ave_corr_err.Fv1_df = total_corr_err.Fv1_df / (double) CE_Map.size();
   ave_corr_err.Fv2_df = total_corr_err.Fv2_df / (double) CE_Map.size();
   
   ave_corr_err.correlation = total_corr_err.correlation / (double) CE_Map.size();
   ave_corr_err.correlation_squared = total_corr_err.correlation_squared / (double) CE_Map.size();
   ave_corr_err.error_squared = total_corr_err.error_squared / (double) CE_Map.size();
   
   
   return ave_corr_err;
   
}

void ModelOpt_C::Feature_T_Test_Filter_by_CV(const Runtime_Variables& vars, Oligomer_Vector& inp_ov){
   
   std::map<float, corr_err> Test_Ave;  
   std::map<float, corr_err>::iterator ta_itr;
   
   float start, max, step;
   
   start = atof(vars.correlation_filter_start.c_str());
   max = atof(vars.correlation_filter_stop.c_str());
   step = atof(vars.correlation_filter_step.c_str());
   
   for (float test = start ; test <= max ; test+=step){
   
      ModelOpt_C modOpt;
   
      SV_C sv;
   
      std::map<int, corr_err> CE_Map;  //partition to Corr_Err Map for each partition
      std::map<int, corr_err>::iterator CE_Map_itr;

   for(int i = 1 ; i <= atoi(vars.nr_fold.c_str()); i++){
      
      std::map<int, Oligomer_C> ov_train, ov_trained, ov_test, ov_tested;
      std::map<int, Oligomer_C>::iterator trained_itr;
      

      ov_train = modOpt.Get_All_But_Partition_Number(i, inp_ov);
      ov_test = modOpt.Get_Partition_Number(i, inp_ov);
      
      included_feature_props ifp = sv.Feature_Properties(ov_train);
      
      
      
      ov_tested = sv.Keep_Features_With_T_Test(ov_test, ifp, test);
      ov_trained = sv.Keep_Features_With_T_Test(ov_train, ifp, test);
      
      SV_C sv_train(ov_trained); 
      SV_C sv_test(ov_tested);
      
      sv_train.Set_Parameters(vars);
      sv_test.Set_Parameters(vars);
      
      struct corr_err test_corr_err;
      
      sv_train.Train_Model();

      sv_test.Set_Model(sv_train.Get_Model());

      test_corr_err = sv_test.Predict(0);
      
      trained_itr = ov_trained.begin();
      test_corr_err.count=trained_itr->second.map_of_seq_to_sv.size();
      
      
      CE_Map.insert(std::make_pair(i, test_corr_err));
      
      std::cout << "test.count = " << test_corr_err.count << "\t";
      std::cout << "i = " << i << "\t corr = ";
      std::cout << test_corr_err.correlation;
      std::cout << std::endl;

   }
   
   struct corr_err total_corr_err, ave_corr_err;
      total_corr_err.count=0;
   for(CE_Map_itr=CE_Map.begin();CE_Map_itr!=CE_Map.end();CE_Map_itr++){
       
       total_corr_err.sum_squares_total+=CE_Map_itr->second.sum_squares_total;
       total_corr_err.sum_squares_regression+=CE_Map_itr->second.sum_squares_regression;      
       total_corr_err.sum_squares_error+=CE_Map_itr->second.sum_squares_error;
       
       total_corr_err.mean_square_regression+=CE_Map_itr->second.mean_square_regression;      
       total_corr_err.mean_square_error+=CE_Map_itr->second.mean_square_error;
       
       total_corr_err.Fstat+=CE_Map_itr->second.Fstat;      
       total_corr_err.Fv1_df+=CE_Map_itr->second.Fv1_df;
       total_corr_err.Fv2_df+=CE_Map_itr->second.Fv2_df;
             
       total_corr_err.correlation+=CE_Map_itr->second.correlation;
       total_corr_err.correlation_squared+=CE_Map_itr->second.correlation_squared;
       total_corr_err.error_squared+=CE_Map_itr->second.error_squared;
       
       //std::cout << "pre = " << total_corr_err.count << std::endl;
       total_corr_err.count+=CE_Map_itr->second.count;
       //std::cout << "pos = " << total_corr_err.count << std::endl;
   }
   
   ave_corr_err.sum_squares_total = total_corr_err.sum_squares_total / (double) CE_Map.size();
   ave_corr_err.sum_squares_regression = total_corr_err.sum_squares_regression / (double) CE_Map.size();
   ave_corr_err.sum_squares_error = total_corr_err.sum_squares_error / (double) CE_Map.size();
   
   ave_corr_err.mean_square_regression = total_corr_err.mean_square_regression / (double) CE_Map.size();
   ave_corr_err.mean_square_error = total_corr_err.mean_square_error / (double) CE_Map.size();
   
   ave_corr_err.Fstat = total_corr_err.Fstat / (double) CE_Map.size();
   ave_corr_err.Fv1_df = total_corr_err.Fv1_df / (double) CE_Map.size();
   ave_corr_err.Fv2_df = total_corr_err.Fv2_df / (double) CE_Map.size();
   
   ave_corr_err.correlation = total_corr_err.correlation / (double) CE_Map.size();
   ave_corr_err.correlation_squared = total_corr_err.correlation_squared / (double) CE_Map.size();
   ave_corr_err.error_squared = total_corr_err.error_squared / (double) CE_Map.size();
   
   ave_corr_err.count = total_corr_err.count / (double) CE_Map.size();
      
   Test_Ave.insert(std::make_pair(test, ave_corr_err));
   
   std::cout << "TEST = " << test << " AVE CORR = " << ave_corr_err.correlation;
   std::cout << std::endl;
   std::cout << "ave count = " << ave_corr_err.count;
   std::cout << std::endl << std::endl;
   }//~for
   
   for(ta_itr=Test_Ave.begin();ta_itr!=Test_Ave.end();ta_itr++){
       
       std::cout << "test = " << ta_itr->first << "\t";
       std::cout << " count = " << ta_itr->second.count << "\t";
       //std::cout << " ave SST = " << ta_itr->second.sum_squares_total << "\t";
       //std::cout << " ave SSR = " << ta_itr->second.sum_squares_regression << "\t";
       //std::cout << " ave SSE = " << ta_itr->second.sum_squares_error << "\t";
       std::cout << " ave MSR = " << ta_itr->second.mean_square_regression << "\t";
       std::cout << " ave MSE = " << ta_itr->second.mean_square_error << "\t";
       std::cout << " ave Fstat = " << ta_itr->second.Fstat << "\t";
       //std::cout << " ave Fv1df = " << ta_itr->second.Fv1_df << "\t";
       //std::cout << " ave Fv2df = " << ta_itr->second.Fv2_df << "\t";
       std::cout << " ave corr = " << ta_itr->second.correlation << "\t";
       std::cout << " ave (corr)^2 = " << ta_itr->second.correlation_squared << "\t";
       std::cout << " ave (err)^2 = " << ta_itr->second.error_squared << "\t";
       
       std::cout << std::endl;      
   }
   
   
}

void ModelOpt_C::Set_Parameter_Range_Values(void){   
   
   for(int kt = rbf/*linear*/; kt <= rbf /*sigmoid */; kt++){
      Kernel_Type_V.push_back(kt);
   }
   
   //std::cout << "Kernel_Type_V = " << "\t" << Kernel_Type_V.size() << std::endl;
   
   for(int st = epsilon_SVR; st <= epsilon_SVR /*nu_SVR*/ ; st++){
      SV_Type_V.push_back(st);      
   }

   //std::cout << "SV_Type_V = " << "\t" << SV_Type_V.size() << std::endl;

   
   for(int sv = svm_degree_min; sv <= svm_degree_max ; sv+=svm_degree_step){
      SV_degree_V.push_back(sv);      
   }
   
   //std::cout << "SV_degree_V = " << "\t" << SV_degree_V.size() << std::endl;
   

   for(double svg = svm_gamma_min; svg <= svm_gamma_max ; svg+=svm_gamma_step){
      SV_gamma_V.push_back(svg);   //logf   
   }
   
   //std::cout << "SV_gamma_V = " << "\t" << SV_gamma_V.size() << std::endl;
   
   
   for(double cf = svm_coef0_min; cf <= svm_coef0_max ; cf+=svm_coef0_step){
      SV_coef0_V.push_back((cf));      //logf
   }
   
   //std::cout << "SV_coef0_V = " << "\t" << SV_coef0_V.size() << std::endl;
   
   
   for(double ct = svm_cost_min; ct <= svm_cost_max ; ct+=svm_cost_step){
      SV_cost_V.push_back(ct);      
   }
   
   //std::cout << "SV_cost_V = " << "\t" << SV_cost_V.size() << std::endl;
   
   
   for(double nu = svm_nu_min; nu <= svm_nu_max ; nu+=svm_nu_step){
      SV_nu_V.push_back(nu);      
   }
   
   //std::cout << "SV_nu_V = " << "\t" << SV_nu_V.size() << std::endl;
   
   
   for(double ep = svm_epsilon_min; ep <= svm_epsilon_max ; ep+=svm_epsilon_step){
      SV_epsilon_V.push_back(ep);      
   }
   
   //std::cout << "SV_epsilon_V = " << "\t" << SV_epsilon_V.size() << std::endl;

}


std::vector<opt_params> ModelOpt_C::Get_Parameters_To_Test(void){

   
   std::vector<opt_params> return_param_set;
   
   int kt_size = Kernel_Type_V.size();
   int st_size = SV_Type_V.size();   
   int sv_size = SV_degree_V.size();
   int svg_size = SV_gamma_V.size();   
   int cf_size = SV_coef0_V.size();
   int ct_size = SV_cost_V.size();
   int nu_size = SV_nu_V.size();
   int ep_size = SV_epsilon_V.size();
   
   //std::cout << ep_size << "\t";
   //std::cout << nu_size << "\t";
   //std::cout << ct_size << "\t";
   //std::cout << cf_size << "\t";
   //std::cout << svg_size << "\t";
   //std::cout << sv_size << "\t";
   //std::cout << st_size << "\t";
   //std::cout << kt_size << "\t";
   //std::cout << std::endl;
      
   KT_itr = Kernel_Type_V.begin();
   ST_itr = SV_Type_V.begin();
   SV_itr = SV_degree_V.begin();
   SVG_itr = SV_gamma_V.begin();
   CF_itr = SV_coef0_V.begin();
   CT_itr = SV_cost_V.begin();
   NU_itr = SV_nu_V.begin();
   EP_itr = SV_epsilon_V.begin();
   
                        //order here defines order in switch/case statement below
                        //0 to N
   int test_matrix[] = {ep_size, nu_size, ct_size, cf_size, svg_size, sv_size, st_size,  kt_size};
      
   //std::cout << " size = " << (sizeof( test_matrix ) / sizeof(* test_matrix ))
   //<< std::endl;
   
   //exit(0);

   nDimensionalMatrix< float > flt( test_matrix, sizeof( test_matrix ) / sizeof(* test_matrix ) );
 
   // initialize the matrix
   for (nDimensionalIterator iter( test_matrix, sizeof( test_matrix )/sizeof(* test_matrix ) ); ! iter.m_finished; ++ iter ) {
            
      //for(std::ostream_iterator<int> i = iter.begin();i != iter.end(); i++){
      
        //std::cout << "itr difference = " << std::distance(iter.begin(), iter.end()) << std::endl;
	int index_max = std::distance(iter.begin(), iter.end());
	
	opt_params next_params;
        for(int i = 0;i < index_max; i++){
      
         //std::cout << "i = " << *(iter.begin()+i) << "\t";
	 
         switch(i){//ep_size, nu_size, ct_size, cf_size, svg_size, sv_size, st_size, kt_size
            case 0:
	         //std::cout << "i = " << i << "\t" << "iter = " << *(iter.begin()+i) << "\t";
		 //std::cout << " EP = " <<  *(EP_itr + *(iter.begin()+i)) << std::endl;
		 next_params.svm_epsilon = (double) *(EP_itr + *(iter.begin()+i));
	       break;
	    case 1:
	         //std::cout << "i = " << i << "\t" << "iter = " << *(iter.begin()+i) << "\t";
		 //std::cout << " NU = " <<  *(NU_itr + *(iter.begin()+i)) << std::endl;
		 next_params.svm_nu = (double) *(NU_itr + *(iter.begin()+i)); 
	       break;
	    case 2:
	         //std::cout << "i = " << i << "\t" << "iter = " << *(iter.begin()+i) << "\t";
		 //std::cout << " CT = " <<  *(CT_itr + *(iter.begin()+i)) << std::endl;
		 next_params.svm_cost = (double) *(CT_itr + *(iter.begin()+i));	 
	       break;
	    case 3:
	         //std::cout << "i = " << i << "\t" << "iter = " << *(iter.begin()+i) << "\t";
		 //std::cout << " CF = " <<  *(CF_itr + *(iter.begin()+i)) << std::endl;
		 next_params.svm_coef0 = (double) *(CF_itr + *(iter.begin()+i));	 
	       break;
	    case 4:
	         //std::cout << "i = " << i << "\t" << "iter = " << *(iter.begin()+i) << "\t";
		 //std::cout << " SVG = " <<  *(SVG_itr + *(iter.begin()+i)) << std::endl;
		 next_params.svm_gamma = (double) *(SVG_itr + *(iter.begin()+i));	 
	       break;
	    case 5:
	         //std::cout << "i = " << i << "\t" << "iter = " << *(iter.begin()+i) << "\t";
		 //std::cout << " SV = " <<  *(SV_itr + *(iter.begin()+i)) << std::endl;
		 next_params.svm_degree = (int) *(SV_itr + *(iter.begin()+i));	 
	       break;
	    case 6:
	         //std::cout << "i = " << i << "\t" << "iter = " << *(iter.begin()+i) << "\t";
		 //std::cout << " ST = " <<  *(ST_itr + *(iter.begin()+i)) << std::endl;
		 next_params.svm_type = (int) *(ST_itr + *(iter.begin()+i));	 
	       break;
	    case 7:
	         //std::cout << "i = " << i << "\t" << "iter = " << *(iter.begin()+i) << "\t";
		 //std::cout << " KT = " <<  *(KT_itr + *(iter.begin()+i)) << std::endl;
		 next_params.kernel_type = (int) *(KT_itr + *(iter.begin()+i));
		 //KT_itr
	       break;          
         }//~switch
      }//~for
      
      return_param_set.push_back(next_params);
      
   }//~for setting params
      
   return return_param_set;
}


void ModelOpt_C::Parameter_Optimization_by_CV(Runtime_Variables& vars, Oligomer_Vector& inp_ov, std::vector<opt_params>& in_param_vec){

    std::vector<opt_params>::iterator param_vec_itr;
    
    std::vector<struct opt_params> P_vector;
    std::vector<struct corr_err> E_vector;
    std::vector<struct opt_params>::iterator Pv_itr;
    std::vector<struct corr_err>::iterator Ev_itr;

    
    
    for(param_vec_itr = in_param_vec.begin(); param_vec_itr != in_param_vec.end(); param_vec_itr++){
       
       struct corr_err ce;

       std::string str = "0";

       vars.eps = str;
       
       std::cout << param_vec_itr->svm_epsilon << "\t";
       std::cout << param_vec_itr->svm_nu << "\t";
       std::cout << param_vec_itr->svm_cost << "\t";
       std::cout << param_vec_itr->svm_coef0 << "\t";
       std::cout << param_vec_itr->svm_gamma << "\t";
       std::cout << param_vec_itr->svm_degree << "\t";
       std::cout << param_vec_itr->svm_type << "\t";
       std::cout << param_vec_itr->kernel_type << "\t";
       
       std::cout << std::endl;
       
       //exit(0);
       
       vars.eps = cflt_to_string((param_vec_itr->svm_epsilon));
       vars.nu = cflt_to_string((param_vec_itr->svm_nu));
       vars.C = cflt_to_string((param_vec_itr->svm_cost));
       vars.coef0 = cflt_to_string((param_vec_itr->svm_coef0));
       vars.gamma = cflt_to_string((param_vec_itr->svm_gamma));
       vars.degree = cint_to_string((param_vec_itr->svm_degree));
       vars.svm_type = cint_to_string((param_vec_itr->svm_type));
       vars.kernel_type = cint_to_string((param_vec_itr->kernel_type));
       
       ModelOpt_C modOpt;
       
       
       ce = modOpt.Cross_Validation(vars, inp_ov);
       
       std::cout << "ave corr = " << ce.correlation << std::endl;
       
       P_vector.push_back(*param_vec_itr);
       E_vector.push_back(ce);
    
    }
    
    Pv_itr = P_vector.begin(); 
    Ev_itr = E_vector.begin();
        
    int size = P_vector.size();
     
    for(int i = 0; i < size; i++){
    
       std::cout << "kernel_type = " << (Pv_itr +i)->kernel_type << "\t";
       std::cout << "svm_type = " << (Pv_itr +i)->svm_type << "\t";       
       std::cout << "svm_degree = " << (Pv_itr +i)->svm_degree << "\t";              
       std::cout << "svm_gamma = " << (Pv_itr +i)->svm_gamma << "\t";
       std::cout << "svm_coef0 = " << (Pv_itr +i)->svm_coef0 << "\t";
       std::cout << "svm_cost = " << (Pv_itr +i)->svm_cost << "\t";
       std::cout << "svm_nu = " << (Pv_itr +i)->svm_nu << "\t";
       std::cout << "epsilon = " << (Pv_itr +i)->svm_epsilon << "\t";
       
       std::cout << "correlation = " <<(Ev_itr +i)->correlation << "\t";
       std::cout << "err squared = " << (Ev_itr +i)->error_squared << std::endl;
    
    }
    

}//~

Feature_C::Feature_C ModelOpt_C::Get_CFS_Features(Oligomer_Vector& inp_ov, float& test_criteria, float& binary_cut_off){

      Oligomer_Vector::iterator oligo_vect_itr;    
      oligo_vect_itr = inp_ov.begin();
      unsigned int num_features = oligo_vect_itr->second.map_of_seq_to_sv.size();
   
      included_feature_props feats;   
      SV_C to_optimize;
      corr_err int_corrs; 
   
      Int__f_vector__Map keep_IFV_Map;
      Int__f_vector__Map::iterator keep_IFV_Map_itr;
   
      keep_IFV_Map = to_optimize.Feature_To_Outcome_Map(inp_ov, feats, 0.0);

      feats = to_optimize.Feature_Prop(inp_ov, int_corrs, binary_cut_off);
      f_v_vector ff_xcor = to_optimize.Feature_To_Feature_Corr(inp_ov, feats, 0.0);

      Feature_C opt_feats, add_feats;

      opt_feats.Set_CFS_cf_correlation_vector(feats.correl);
      opt_feats.Set_CFS_feature_description_vector(feats.feature_description);
      opt_feats.Set_CFS_ff_cross_correlation_vector(ff_xcor);

      opt_feats.Set_CFS_candidate_features(keep_IFV_Map, test_criteria);
 
      int notdone = 1;   
      do{	 
         //this function is broken
         add_feats = opt_feats.Find_Next_Best_Feature(opt_feats);
      
          if(add_feats.CFS_merit_scores.size() > 2){
      
            f_vector::iterator fv_itr2;
            f_vector::iterator fv_itr1;
            fv_itr1 = add_feats.CFS_merit_scores.end();
            fv_itr2 = add_feats.CFS_merit_scores.end();
            fv_itr1-2;
            fv_itr2--;
	        if(*fv_itr1 > *fv_itr2){
	           notdone = 0;
	        }      
         }
      
         opt_feats = add_feats;
   
      }while((notdone  && (add_feats.CFS_merit_scores.size() < num_features)) && opt_feats.candidate_CFS_features.size());

	return opt_feats;
}//~Get_CFS_Features	


void ModelOpt_C::Correlation_Feature_Selection(const Runtime_Variables& vars, Oligomer_Vector& inp_ov){
	
   float start = atof(vars.CORRELATION_FEATURE_SELECTION_FORWARD_binary_ttest_start.c_str());	  
   float stop = atof(vars.CORRELATION_FEATURE_SELECTION_FORWARD_binary_ttest_stop.c_str());	  
   float step = atof(vars.CORRELATION_FEATURE_SELECTION_FORWARD_binary_ttest_step.c_str());
   
   for(float test = start ; test <= stop ; test+=step){
      int verbose =
      atoi(vars.CORRELATION_FEATURE_SELECTION_FORWARD_verbose.c_str());
      
      float cut_off =
      atof(vars.CORRELATION_FEATURE_SELECTION_FORWARD_minimum_ttest.c_str());
     
      Feature_C opt_features = Get_CFS_Features(inp_ov, test, cut_off);
   
      if(verbose){      	
      	  opt_features.Cout_CFS_model();
      }	

      included_feature_props feats;
      SV_C to_optimize;
      feats = to_optimize.Feature_Subset(inp_ov, opt_features.accepted_CFS_features);
      
      corr_err best_feats;
   
      int choice = 1;
   
      best_feats = to_optimize.Find_Best_Feature(vars, inp_ov, feats, choice);
      std::cout << "--CFS-SUMMARY-START--" << std::endl;
      std::cout << "test = " << test << std::endl;
      std::cout << "num features = " << feats.feature_number.size() << std::endl;
      std::cout << "best feature correlation = " << best_feats.correlation << std::endl;
      std::cout << "best feature correlation squared = " << best_feats.correlation_squared << std::endl;
      std::cout << "best feature error squared = " << best_feats.error_squared << std::endl;   
      std::cout << "--CFS-SUMMARY-STOP--" << std::endl;

   } //~for test


}//~Correlation_Feature_Selection	


void ModelOpt_C::Correlation_Feature_Selection_by_CV(const Runtime_Variables& vars, Oligomer_Vector& inp_ov){
		
   //this is where we're keeping the outcome data in Test_Ave
   std::map<float, corr_err> Test_Ave;  
   std::map<float, corr_err>::iterator ta_itr;
		
		
		
   float start = atof(vars.CORRELATION_FEATURE_SELECTION_FORWARD_binary_ttest_start.c_str());	  
   float stop = atof(vars.CORRELATION_FEATURE_SELECTION_FORWARD_binary_ttest_stop.c_str());	  
   float step = atof(vars.CORRELATION_FEATURE_SELECTION_FORWARD_binary_ttest_step.c_str());
   
   for(float test = start ; test <= stop ; test+=step){
   	  
      
   
      std::map<int, corr_err> CE_Map;  //partition to Corr_Err Map for each partition
      std::map<int, corr_err>::iterator CE_Map_itr;

      for(int i = 1 ; i <= atoi(vars.nr_fold.c_str()); i++){
   	
   	
         int verbose = atoi(vars.CORRELATION_FEATURE_SELECTION_FORWARD_verbose.c_str());
      
         float cut_off = atof(vars.CORRELATION_FEATURE_SELECTION_FORWARD_minimum_ttest.c_str());
         
         std::map<int, Oligomer_C> ov_train, ov_test;
      
         ModelOpt_C modOpt;
         
         ov_train = modOpt.Get_All_But_Partition_Number(i, inp_ov);
         ov_test = modOpt.Get_Partition_Number(i, inp_ov);
         
     
         Feature_C train_features = Get_CFS_Features(ov_train, test, cut_off);
   
         if(verbose){      	
      	    train_features.Cout_CFS_model();
         }	

         SV_C train_optimize;
         included_feature_props train_feats;
         
         train_feats = train_optimize.Feature_Subset(ov_train, train_features.accepted_CFS_features);
      
      
         corr_err inst_ce_by_CV = train_optimize.Train_Then_Test_On_Feature_Subset(vars, ov_test, train_feats, ov_train);
         //need to add the feature count
         inst_ce_by_CV.count=train_features.accepted_CFS_features.size();
         
         CE_Map.insert(std::make_pair(i, inst_ce_by_CV));
      
      }//~for each partition      
      
      
      struct corr_err total_corr_err, ave_corr_err;
      total_corr_err.count=0;
      for(CE_Map_itr=CE_Map.begin();CE_Map_itr!=CE_Map.end();CE_Map_itr++){
       
         total_corr_err.sum_squares_total+=CE_Map_itr->second.sum_squares_total;
         total_corr_err.sum_squares_regression+=CE_Map_itr->second.sum_squares_regression;      
         total_corr_err.sum_squares_error+=CE_Map_itr->second.sum_squares_error;
       
         total_corr_err.mean_square_regression+=CE_Map_itr->second.mean_square_regression;      
         total_corr_err.mean_square_error+=CE_Map_itr->second.mean_square_error;
       
         total_corr_err.Fstat+=CE_Map_itr->second.Fstat;      
         total_corr_err.Fv1_df+=CE_Map_itr->second.Fv1_df;
         total_corr_err.Fv2_df+=CE_Map_itr->second.Fv2_df;
             
         total_corr_err.correlation+=CE_Map_itr->second.correlation;
         total_corr_err.correlation_squared+=CE_Map_itr->second.correlation_squared;
         total_corr_err.error_squared+=CE_Map_itr->second.error_squared;      
         total_corr_err.count+=CE_Map_itr->second.count;
      }
       
      ave_corr_err.sum_squares_total = total_corr_err.sum_squares_total / (double) CE_Map.size();
      ave_corr_err.sum_squares_regression = total_corr_err.sum_squares_regression / (double) CE_Map.size();
      ave_corr_err.sum_squares_error = total_corr_err.sum_squares_error / (double) CE_Map.size();
   
      ave_corr_err.mean_square_regression = total_corr_err.mean_square_regression / (double) CE_Map.size();
      ave_corr_err.mean_square_error = total_corr_err.mean_square_error / (double) CE_Map.size();
   
      ave_corr_err.Fstat = total_corr_err.Fstat / (double) CE_Map.size();
      ave_corr_err.Fv1_df = total_corr_err.Fv1_df / (double) CE_Map.size();
      ave_corr_err.Fv2_df = total_corr_err.Fv2_df / (double) CE_Map.size();
   
      ave_corr_err.correlation = total_corr_err.correlation / (double) CE_Map.size();
      ave_corr_err.correlation_squared = total_corr_err.correlation_squared / (double) CE_Map.size();
      ave_corr_err.error_squared = total_corr_err.error_squared / (double) CE_Map.size();
      ave_corr_err.count = total_corr_err.count / (double) CE_Map.size();
      
      Test_Ave.insert(std::make_pair(test, ave_corr_err));
      
      std::cout << "TEST = " << test << " AVE CORR = " << ave_corr_err.correlation;
      std::cout << std::endl;
      std::cout << "ave count = " << ave_corr_err.count;
      std::cout << std::endl << std::endl;
   }//~for test
   
   
         std::cout << "--CFS-byCV-SUMMARY-START--" << std::endl;
   for(ta_itr=Test_Ave.begin();ta_itr!=Test_Ave.end();ta_itr++){
       
       std::cout << "test = " << ta_itr->first << "\t";
       std::cout << " count = " << ta_itr->second.count << "\t";
       //std::cout << " ave SST = " << ta_itr->second.sum_squares_total << "\t";
       //std::cout << " ave SSR = " << ta_itr->second.sum_squares_regression << "\t";
       //std::cout << " ave SSE = " << ta_itr->second.sum_squares_error << "\t";
       std::cout << " ave MSR = " << ta_itr->second.mean_square_regression << "\t";
       std::cout << " ave MSE = " << ta_itr->second.mean_square_error << "\t";
       std::cout << " ave Fstat = " << ta_itr->second.Fstat << "\t";
       //std::cout << " ave Fv1df = " << ta_itr->second.Fv1_df << "\t";
       //std::cout << " ave Fv2df = " << ta_itr->second.Fv2_df << "\t";
       std::cout << " ave corr = " << ta_itr->second.correlation << "\t";
       std::cout << " ave (corr)^2 = " << ta_itr->second.correlation_squared << "\t";
       std::cout << " ave (err)^2 = " << ta_itr->second.error_squared << "\t"; 
       std::cout << std::endl;      
   }
   std::cout << "--CFS-byCV-SUMMARY-STOP--" << std::endl;
       
      
      
 /*     
      
      std::cout << "--CFS-byCV-SUMMARY-START--" << std::endl;
      std::cout << "test = " << test << std::endl;
      std::cout << "num features = " << feats.feature_number.size() << std::endl;
      std::cout << "best feature correlation = " << best_feats.correlation << std::endl;
      std::cout << "best feature correlation squared = " << best_feats.correlation_squared << std::endl;
      std::cout << "best feature error squared = " << best_feats.error_squared << std::endl;   
      std::cout << "--CFS-byCV-SUMMARY-STOP--" << std::endl;
	
*/	
}//~Correlation_Feature_Selection_by_CV	


   
void ModelOpt_C::Parameter_Optimization_By_Cross_Validation(const Runtime_Variables& vars, Oligomer_Vector& inp_ov){


   
      

   
   
   std::map<float, corr_err> Test_Ave;  
   std::map<float, corr_err>::iterator ta_itr;
   
   for (float test = 0 ; test <= 9 ; test+=0.5){
   
      ModelOpt_C modOpt;
   
      SV_C sv;
   
      std::map<int, corr_err> CE_Map;  //partition to Corr_Err Map for each partition
      std::map<int, corr_err>::iterator CE_Map_itr;

   for(int i = 1 ; i <= atoi(vars.nr_fold.c_str()); i++){
      
      std::map<int, Oligomer_C> ov_train, ov_trained, ov_test, ov_tested;

      ov_train = modOpt.Get_All_But_Partition_Number(i, inp_ov);
      ov_test = modOpt.Get_Partition_Number(i, inp_ov);
      
      included_feature_props ifp = sv.Feature_Properties(ov_train);
      
      ov_tested = sv.Keep_Features_With_T_Test(ov_test, ifp, test);
      ov_trained = sv.Keep_Features_With_T_Test(ov_train, ifp, test);
      
      SV_C sv_train(ov_trained); 
      SV_C sv_test(ov_tested);
      
      sv_train.Set_Parameters(vars);
      sv_test.Set_Parameters(vars);
      
      struct corr_err test_corr_err;
      
      sv_train.Train_Model();

      sv_test.Set_Model(sv_train.Get_Model());

      test_corr_err = sv_test.Predict(0);
      
      
      CE_Map.insert(std::make_pair(i, test_corr_err));
      
      std::cout << "test = " << test << "\t corr = ";
      std::cout << "i = " << i << "\t corr = ";
      std::cout << test_corr_err.correlation;
      std::cout << std::endl;

   }
   
   struct corr_err total_corr_err, ave_corr_err;
      
   for(CE_Map_itr=CE_Map.begin();CE_Map_itr!=CE_Map.end();CE_Map_itr++){
       
       total_corr_err.sum_squares_total+=CE_Map_itr->second.sum_squares_total;
       total_corr_err.sum_squares_regression+=CE_Map_itr->second.sum_squares_regression;      
       total_corr_err.sum_squares_error+=CE_Map_itr->second.sum_squares_error;
       
       total_corr_err.mean_square_regression+=CE_Map_itr->second.mean_square_regression;      
       total_corr_err.mean_square_error+=CE_Map_itr->second.mean_square_error;
       
       total_corr_err.Fstat+=CE_Map_itr->second.Fstat;      
       total_corr_err.Fv1_df+=CE_Map_itr->second.Fv1_df;
       total_corr_err.Fv2_df+=CE_Map_itr->second.Fv2_df;
             
       total_corr_err.correlation+=CE_Map_itr->second.correlation;
       total_corr_err.correlation_squared+=CE_Map_itr->second.correlation_squared;
       total_corr_err.error_squared+=CE_Map_itr->second.error_squared;
              
   }
   
   ave_corr_err.sum_squares_total = total_corr_err.sum_squares_total / (double) CE_Map.size();
   ave_corr_err.sum_squares_regression = total_corr_err.sum_squares_regression / (double) CE_Map.size();
   ave_corr_err.sum_squares_error = total_corr_err.sum_squares_error / (double) CE_Map.size();
   
   ave_corr_err.mean_square_regression = total_corr_err.mean_square_regression / (double) CE_Map.size();
   ave_corr_err.mean_square_error = total_corr_err.mean_square_error / (double) CE_Map.size();
   
   ave_corr_err.Fstat = total_corr_err.Fstat / (double) CE_Map.size();
   ave_corr_err.Fv1_df = total_corr_err.Fv1_df / (double) CE_Map.size();
   ave_corr_err.Fv2_df = total_corr_err.Fv2_df / (double) CE_Map.size();
   
   ave_corr_err.correlation = total_corr_err.correlation / (double) CE_Map.size();
   ave_corr_err.correlation_squared = total_corr_err.correlation_squared / (double) CE_Map.size();
   ave_corr_err.error_squared = total_corr_err.error_squared / (double) CE_Map.size();
      
   Test_Ave.insert(std::make_pair(test, ave_corr_err));
   
   std::cout << "TEST = " << test << " AVE CORR = " << ave_corr_err.correlation;
   std::cout << std::endl;
   }//~for
   
   for(ta_itr=Test_Ave.begin();ta_itr!=Test_Ave.end();ta_itr++){
       
       std::cout << "test = " << ta_itr->first << "\t";
       std::cout << " ave SST = " << ta_itr->second.sum_squares_total << "\t";
       std::cout << " ave SSR = " << ta_itr->second.sum_squares_regression << "\t";
       std::cout << " ave SSE = " << ta_itr->second.sum_squares_error << "\t";
       std::cout << " ave MSR = " << ta_itr->second.mean_square_regression << "\t";
       std::cout << " ave MSE = " << ta_itr->second.mean_square_error << "\t";
       std::cout << " ave Fstat = " << ta_itr->second.Fstat << "\t";
       std::cout << " ave Fv1df = " << ta_itr->second.Fv1_df << "\t";
       std::cout << " ave Fv2df = " << ta_itr->second.Fv2_df << "\t";
       std::cout << " ave corr = " << ta_itr->second.correlation << "\t";
       std::cout << " ave (corr)^2 = " << ta_itr->second.correlation_squared << "\t";
       std::cout << " ave (err)^2 = " << ta_itr->second.error_squared << "\t";
       
       std::cout << std::endl;      
   }
   
   
}


#endif
