# Supplementary material for: Improving model predictions for RNA interference activities that use support vector machine regression by combining and filtering features
Source: BMC Bioinformatics. 2007 Jun 6;8:182. doi: 10.1186/1471-2105-8-182 (PMC1906837; doi:10.1186/1471-2105-8-182)
Supplement: Additional file 7 — seq2svm_0.3. An GNU platform deployable GPL code base for performing SVM modeling on small RNA sequences, with examples. Deploy by unzipping, untarring, and building with configure and make. See the included readme files. Updated versions will be available at . [file 1471-2105-8-182-S7.gz › seq2svm/src/libRNAfold-2.4/ViennaRNA-1.4/default.par]

## RNAfold parameter file

# stack_energies
/*  CG    GC    GU    UG    AU    UA    @  */
   -240  -330  -210  -140  -210  -210 NST
   -330  -340  -250  -150  -220  -240 NST
   -210  -250   130   -50  -140  -130 NST
   -140  -150   -50    30   -60  -100 NST
   -210  -220  -140   -60  -110   -90 NST
   -210  -240  -130  -100   -90  -130 NST
    NST   NST   NST   NST   NST   NST NST

# stack_enthalpies
/*   CG    GC    GU    UG    AU    UA    @  */
   -1060 -1340 -1210  -560 -1050 -1040   0
   -1340 -1490 -1260  -830 -1140 -1240   0
   -1210 -1260 -1460 -1350  -880 -1280   0
    -560  -830 -1350  -930  -320  -700   0
   -1050 -1140  -880  -320  -940  -680   0
   -1040 -1240 -1280  -700  -680  -770   0
       0     0     0     0     0     0   0

# mismatch_hairpin
     0     0     0     0     0
   -90  -150  -150  -140  -180
   -90  -100   -90  -290   -80
   -90  -220  -200  -160  -110
   -90  -170  -140  -180  -200
     0     0     0     0     0
   -70  -110  -150  -130  -210
   -70  -110   -70  -240   -50
   -70  -240  -290  -140  -120
   -70  -190  -100  -220  -150
     0     0     0     0     0
     0    20   -50   -30   -30
     0   -10   -20  -150   -20
     0   -90  -110   -30     0
     0   -30   -30   -40  -110
     0     0     0     0     0
     0   -50   -30   -60   -50
     0   -20   -10  -170     0
     0   -80  -120   -30   -70
     0   -60   -10   -60   -80
     0     0     0     0     0
     0   -30   -50   -30   -30
     0   -10   -20  -150   -20
     0  -110  -120   -20    20
     0   -30   -30   -60  -110
     0     0     0     0     0
     0   -50   -30   -60   -50
     0   -20   -10  -120     0
     0  -140  -120   -70   -20
     0   -30   -10   -50   -80
     0     0     0     0     0
     0     0     0     0     0
     0     0     0     0     0
     0     0     0     0     0
     0     0     0     0     0

# mismatch_interior
     0     0     0     0     0
     0     0     0  -110     0
     0     0     0     0     0
     0  -110     0     0     0
     0     0     0     0   -70
     0     0     0     0     0
     0     0     0  -110     0
     0     0     0     0     0
     0  -110     0     0     0
     0     0     0     0   -70
     0     0     0     0     0
     0    70    70   -40    70
     0    70    70    70    70
     0   -40    70    70    70
     0    70    70    70     0
     0     0     0     0     0
     0    70    70   -40    70
     0    70    70    70    70
     0   -40    70    70    70
     0    70    70    70     0
     0     0     0     0     0
     0    70    70   -40    70
     0    70    70    70    70
     0   -40    70    70    70
     0    70    70    70     0
     0     0     0     0     0
     0    70    70   -40    70
     0    70    70    70    70
     0   -40    70    70    70
     0    70    70    70     0
    90    90    90    90    90
    90    90    90    90   -20
    90    90    90    90    90
    90   -20    90    90    90
    90    90    90    90    20

# mismatch_enthalpies
     0     0     0     0     0
   DEF -1030  -950 -1030 -1030
   DEF  -520  -450  -520  -670
   DEF  -940  -940  -940  -940
   DEF  -810  -740  -810  -860
     0     0     0     0     0
   DEF  -520  -880  -560  -880
   DEF  -720  -310  -310  -390
   DEF  -710  -740  -620  -740
   DEF  -500  -500  -500  -570
     0     0     0     0     0
   DEF  -430  -600  -600  -600
   DEF  -260  -240  -240  -240
   DEF  -340  -690  -690  -690
   DEF  -330  -330  -330  -330
     0     0     0     0     0
   DEF  -720  -790  -960  -810
   DEF  -480  -480  -360  -480
   DEF  -660  -810  -920  -810
   DEF  -550  -440  -550  -360
     0     0     0     0     0
   DEF  -430  -600  -600  -600
   DEF  -260  -240  -240  -240
   DEF  -340  -690  -690  -690
   DEF  -330  -330  -330  -330
     0     0     0     0     0
   DEF  -400  -630  -890  -590
   DEF  -430  -510  -200  -180
   DEF  -380  -680  -890  -680
   DEF  -280  -140  -280  -140
   DEF   DEF   DEF   DEF   DEF
   DEF   DEF   DEF   DEF   DEF
   DEF   DEF   DEF   DEF   DEF
   DEF   DEF   DEF   DEF   DEF
   DEF   DEF   DEF   DEF   DEF

# dangle5
/*  @     A     C     G     U   */
   INF   INF   INF   INF   INF
   INF   -50   -30   -20   -10
   INF   -20   -30     0     0
   INF   -30   -30   -40   -20
   INF   -30   -10   -20   -20
   INF   -30   -30   -40   -20
   INF   -30   -10   -20   -20
     0     0     0     0     0

# dangle3
/*  @     A     C     G     U   */
   INF   INF   INF   INF   INF
   INF  -110   -40  -130   -60
   INF  -170   -80  -170  -120
   INF   -70   -10   -70   -10
   INF   -80   -50   -80   -60
   INF   -70   -10   -70   -10
   INF   -80   -50   -80   -60
     0     0     0     0     0

# dangle5_enthalpies
/*  @     A     C     G     U   */
   INF   INF   INF   INF   INF
     0  -240   330    80  -140
     0  -160    70  -460   -40
     0   160   220    70   310
     0  -150   510    10   100
     0   160   220    70   310
     0   -50   690   -60   -60
     0     0     0     0     0

# dangle3_enthalpies
/*  @     A     C     G     U   */
   INF   INF   INF   INF   INF
     0  -740  -280  -640  -360
     0  -900  -410  -860  -750
     0  -740  -240  -720  -490
     0  -490   -90  -550  -230
     0  -570   -70  -580  -220
     0  -490   -90  -550  -230
     0     0     0     0     0

# int11_energies
/* GC..GC */
   110   110   110   110   110
   110   110    40    40    40
   110    40    40    40    40
   110    40    40  -140    40
   110    40    40    40    40
/* GC..CG */
   110   110   110   110   110
   110    40   -40    40    40
   110    30    50    40    50
   110   -10    40  -170    40
   110    40     0    40   -30
/* GC..GU */
   110   110   110   110   110
   110   110   110   110   110
   110   110   110   110   110
   110   110   110  -100   110
   110   110   110   110   110
/* GC..UG */
   110   110   110   110   110
   110   110   110   110   110
   110   110   110   110   110
   110   110   110  -100   110
   110   110   110   110   110
/* GC..AU */
   110   110   110   110   110
   110   110   110   110   110
   110   110   110   110   110
   110   110   110  -100   110
   110   110   110   110   110
/* GC..UA */
   110   110   110   110   110
   110   110   110   110   110
   110   110   110   110   110
   110   110   110  -100   110
   110   110   110   110   110
/* GC.. @ */
   110   110   110   110   110
   110   110   110   110   110
   110   110   110   110   110
   110   110   110   110   110
   110   110   110   110   110
/* CG..GC */
   110   110   110   110   110
   110    40    30   -10    40
   110   -40    50    40     0
   110    40    40  -170    40
   110    40    50    40   -30
/* CG..CG */
   110   110   110   110   110
   110    80    40    40    40
   110    40    40    40    40
   110    40    40  -210    40
   110    40    40    40   -70
/* CG..GU */
   110   110   110   110   110
   110   110   110   110   110
   110   110   110   110   110
   110   110   110  -100   110
   110   110   110   110   110
/* CG..UG */
   110   110   110   110   110
   110   110   110   110   110
   110   110   110   110   110
   110   110   110  -100   110
   110   110   110   110   110
/* CG..AU */
   110   110   110   110   110
   110   110   110   110   110
   110   110   110   110   110
   110   110   110  -100   110
   110   110   110   110   100
/* CG..UA */
   110   110   110   110   110
   110   110   110   110   110
   110   110   110   110   110
   110   110   110  -100   110
   110   110   110   110   110
/* CG.. @ */
   110   110   110   110   110
   110   110   110   110   110
   110   110   110   110   110
   110   110   110   110   110
   110   110   110   110   110
/* GU..GC */
   110   110   110   110   110
   110   110   110   110   110
   110   110   110   110   110
   110   110   110  -100   110
   110   110   110   110   110
/* GU..CG */
   110   110   110   110   110
   110   110   110   110   110
   110   110   110   110   110
   110   110   110  -100   110
   110   110   110   110   110
/* GU..GU */
   170   170   170   170   170
   170   170   170   170   170
   170   170   170   170   170
   170   170   170   -40   170
   170   170   170   170   170
/* GU..UG */
   170   170   170   170   170
   170   170   170   170   170
   170   170   170   170   170
   170   170   170   -40   170
   170   170   170   170   170
/* GU..AU */
   170   170   170   170   170
   170   170   170   170   170
   170   170   170   170   170
   170   170   170   -40   170
   170   170   170   170   170
/* GU..UA */
   170   170   170   170   170
   170   170   170   170   170
   170   170   170   170   170
   170   170   170   -40   170
   170   170   170   170   170
/* GU.. @ */
   170   170   170   170   170
   170   170   170   170   170
   170   170   170   170   170
   170   170   170   170   170
   170   170   170   170   170
/* UG..GC */
   110   110   110   110   110
   110   110   110   110   110
   110   110   110   110   110
   110   110   110  -100   110
   110   110   110   110   110
/* UG..CG */
   110   110   110   110   110
   110   110   110   110   110
   110   110   110   110   110
   110   110   110  -100   110
   110   110   110   110   110
/* UG..GU */
   170   170   170   170   170
   170   170   170   170   170
   170   170   170   170   170
   170   170   170   -40   170
   170   170   170   170   170
/* UG..UG */
   170   170   170   170   170
   170   170   170   170   170
   170   170   170   170   170
   170   170   170   -40   170
   170   170   170   170   170
/* UG..AU */
   170   170   170   170   170
   170   170   170   170   170
   170   170   170   170   170
   170   170   170   -40   170
   170   170   170   170   170
/* UG..UA */
   170   170   170   170   170
   170   170   170   170   170
   170   170   170   170   170
   170   170   170   -40   170
   170   170   170   170   170
/* UG.. @ */
   170   170   170   170   170
   170   170   170   170   170
   170   170   170   170   170
   170   170   170   170   170
   170   170   170   170   170
/* AU..GC */
   110   110   110   110   110
   110   110   110   110   110
   110   110   110   110   110
   110   110   110  -100   110
   110   110   110   110   110
/* AU..CG */
   110   110   110   110   110
   110   110   110   110   110
   110   110   110   110   110
   110   110   110  -100   110
   110   110   110   110   100
/* AU..GU */
   170   170   170   170   170
   170   170   170   170   170
   170   170   170   170   170
   170   170   170   -40   170
   170   170   170   170   170
/* AU..UG */
   170   170   170   170   170
   170   170   170   170   170
   170   170   170   170   170
   170   170   170   -40   170
   170   170   170   170   170
/* AU..AU */
   170   170   170   170   170
   170   170   170   170   170
   170   170   170   170   170
   170   170   170   -40   170
   170   170   170   170   120
/* AU..UA */
   170   170   170   170   170
   170   170   170   170   170
   170   170   170   170   170
   170   170   170   -40   170
   170   170   170   170   150
/* AU.. @ */
   170   170   170   170   170
   170   170   170   170   170
   170   170   170   170   170
   170   170   170   170   170
   170   170   170   170   170
/* UA..GC */
   110   110   110   110   110
   110   110   110   110   110
   110   110   110   110   110
   110   110   110  -100   110
   110   110   110   110   110
/* UA..CG */
   110   110   110   110   110
   110   110   110   110   110
   110   110   110   110   110
   110   110   110  -100   110
   110   110   110   110   110
/* UA..GU */
   170   170   170   170   170
   170   170   170   170   170
   170   170   170   170   170
   170   170   170   -40   170
   170   170   170   170   170
/* UA..UG */
   170   170   170   170   170
   170   170   170   170   170
   170   170   170   170   170
   170   170   170   -40   170
   170   170   170   170   170
/* UA..AU */
   170   170   170   170   170
   170   170   170   170   170
   170   170   170   170   170
   170   170   170   -40   170
   170   170   170   170   150
/* UA..UA */
   170   170   170   170   170
   170   170   170   170   170
   170   170   170   170   170
   170   170   170   -40   170
   170   170   170   170   180
/* UA.. @ */
   170   170   170   170   170
   170   170   170   170   170
   170   170   170   170   170
   170   170   170   170   170
   170   170   170   170   170
/*  @..GC */
   110   110   110   110   110
   110   110   110   110   110
   110   110   110   110   110
   110   110   110   110   110
   110   110   110   110   110
/*  @..CG */
   110   110   110   110   110
   110   110   110   110   110
   110   110   110   110   110
   110   110   110   110   110
   110   110   110   110   110
/*  @..GU */
   170   170   170   170   170
   170   170   170   170   170
   170   170   170   170   170
   170   170   170   170   170
   170   170   170   170   170
/*  @..UG */
   170   170   170   170   170
   170   170   170   170   170
   170   170   170   170   170
   170   170   170   170   170
   170   170   170   170   170
/*  @..AU */
   170   170   170   170   170
   170   170   170   170   170
   170   170   170   170   170
   170   170   170   170   170
   170   170   170   170   170
/*  @..UA */
   170   170   170   170   170
   170   170   170   170   170
   170   170   170   170   170
   170   170   170   170   170
   170   170   170   170   170
/*  @.. @ */
   170   170   170   170   170
   170   170   170   170   170
   170   170   170   170   170
   170   170   170   170   170
   170   170   170   170   170

# int11_enthalpies
/* GC..GC */
     0     0     0     0     0
     0     0     0     0     0
     0     0     0     0     0
     0     0     0     0     0
     0     0     0     0     0
/* GC..CG */
     0     0     0     0     0
     0     0     0     0     0
     0     0     0     0     0
     0     0     0     0     0
     0     0     0     0     0
/* GC..GU */
     0     0     0     0     0
     0     0     0     0     0
     0     0     0     0     0
     0     0     0     0     0
     0     0     0     0     0
/* GC..UG */
     0     0     0     0     0
     0     0     0     0     0
     0     0     0     0     0
     0     0     0     0     0
     0     0     0     0     0
/* GC..AU */
     0     0     0     0     0
     0     0     0     0     0
     0     0     0     0     0
     0     0     0     0     0
     0     0     0     0     0
/* GC..UA */
     0     0     0     0     0
     0     0     0     0     0
     0     0     0     0     0
     0     0     0     0     0
     0     0     0     0     0
/* GC.. @ */
     0     0     0     0     0
     0     0     0     0     0
     0     0     0     0     0
     0     0     0     0     0
     0     0     0     0     0
/* CG..GC */
     0     0     0     0     0
     0     0     0     0     0
     0     0     0     0     0
     0     0     0     0     0
     0     0     0     0     0
/* CG..CG */
     0     0     0     0     0
     0     0     0     0     0
     0     0     0     0     0
     0     0     0     0     0
     0     0     0     0     0
/* CG..GU */
     0     0     0     0     0
     0     0     0     0     0
     0     0     0     0     0
     0     0     0     0     0
     0     0     0     0     0
/* CG..UG */
     0     0     0     0     0
     0     0     0     0     0
     0     0     0     0     0
     0     0     0     0     0
     0     0     0     0     0
/* CG..AU */
     0     0     0     0     0
     0     0     0     0     0
     0     0     0     0     0
     0     0     0     0     0
     0     0     0     0     0
/* CG..UA */
     0     0     0     0     0
     0     0     0     0     0
     0     0     0     0     0
     0     0     0     0     0
     0     0     0     0     0
/* CG.. @ */
     0     0     0     0     0
     0     0     0     0     0
     0     0     0     0     0
     0     0     0     0     0
     0     0     0     0     0
/* GU..GC */
     0     0     0     0     0
     0     0     0     0     0
     0     0     0     0     0
     0     0     0     0     0
     0     0     0     0     0
/* GU..CG */
     0     0     0     0     0
     0     0     0     0     0
     0     0     0     0     0
     0     0     0     0     0
     0     0     0     0     0
/* GU..GU */
     0     0     0     0     0
     0     0     0     0     0
     0     0     0     0     0
     0     0     0     0     0
     0     0     0     0     0
/* GU..UG */
     0     0     0     0     0
     0     0     0     0     0
     0     0     0     0     0
     0     0     0     0     0
     0     0     0     0     0
/* GU..AU */
     0     0     0     0     0
     0     0     0     0     0
     0     0     0     0     0
     0     0     0     0     0
     0     0     0     0     0
/* GU..UA */
     0     0     0     0     0
     0     0     0     0     0
     0     0     0     0     0
     0     0     0     0     0
     0     0     0     0     0
/* GU.. @ */
     0     0     0     0     0
     0     0     0     0     0
     0     0     0     0     0
     0     0     0     0     0
     0     0     0     0     0
/* UG..GC */
     0     0     0     0     0
     0     0     0     0     0
     0     0     0     0     0
     0     0     0     0     0
     0     0     0     0     0
/* UG..CG */
     0     0     0     0     0
     0     0     0     0     0
     0     0     0     0     0
     0     0     0     0     0
     0     0     0     0     0
/* UG..GU */
     0     0     0     0     0
     0     0     0     0     0
     0     0     0     0     0
     0     0     0     0     0
     0     0     0     0     0
/* UG..UG */
     0     0     0     0     0
     0     0     0     0     0
     0     0     0     0     0
     0     0     0     0     0
     0     0     0     0     0
/* UG..AU */
     0     0     0     0     0
     0     0     0     0     0
     0     0     0     0     0
     0     0     0     0     0
     0     0     0     0     0
/* UG..UA */
     0     0     0     0     0
     0     0     0     0     0
     0     0     0     0     0
     0     0     0     0     0
     0     0     0     0     0
/* UG.. @ */
     0     0     0     0     0
     0     0     0     0     0
     0     0     0     0     0
     0     0     0     0     0
     0     0     0     0     0
/* AU..GC */
     0     0     0     0     0
     0     0     0     0     0
     0     0     0     0     0
     0     0     0     0     0
     0     0     0     0     0
/* AU..CG */
     0     0     0     0     0
     0     0     0     0     0
     0     0     0     0     0
     0     0     0     0     0
     0     0     0     0     0
/* AU..GU */
     0     0     0     0     0
     0     0     0     0     0
     0     0     0     0     0
     0     0     0     0     0
     0     0     0     0     0
/* AU..UG */
     0     0     0     0     0
     0     0     0     0     0
     0     0     0     0     0
     0     0     0     0     0
     0     0     0     0     0
/* AU..AU */
     0     0     0     0     0
     0     0     0     0     0
     0     0     0     0     0
     0     0     0     0     0
     0     0     0     0     0
/* AU..UA */
     0     0     0     0     0
     0     0     0     0     0
     0     0     0     0     0
     0     0     0     0     0
     0     0     0     0     0
/* AU.. @ */
     0     0     0     0     0
     0     0     0     0     0
     0     0     0     0     0
     0     0     0     0     0
     0     0     0     0     0
/* UA..GC */
     0     0     0     0     0
     0     0     0     0     0
     0     0     0     0     0
     0     0     0     0     0
     0     0     0     0     0
/* UA..CG */
     0     0     0     0     0
     0     0     0     0     0
     0     0     0     0     0
     0     0     0     0     0
     0     0     0     0     0
/* UA..GU */
     0     0     0     0     0
     0     0     0     0     0
     0     0     0     0     0
     0     0     0     0     0
     0     0     0     0     0
/* UA..UG */
     0     0     0     0     0
     0     0     0     0     0
     0     0     0     0     0
     0     0     0     0     0
     0     0     0     0     0
/* UA..AU */
     0     0     0     0     0
     0     0     0     0     0
     0     0     0     0     0
     0     0     0     0     0
     0     0     0     0     0
/* UA..UA */
     0     0     0     0     0
     0     0     0     0     0
     0     0     0     0     0
     0     0     0     0     0
     0     0     0     0     0
/* UA.. @ */
     0     0     0     0     0
     0     0     0     0     0
     0     0     0     0     0
     0     0     0     0     0
     0     0     0     0     0
/*  @..GC */
     0     0     0     0     0
     0     0     0     0     0
     0     0     0     0     0
     0     0     0     0     0
     0     0     0     0     0
/*  @..CG */
     0     0     0     0     0
     0     0     0     0     0
     0     0     0     0     0
     0     0     0     0     0
     0     0     0     0     0
/*  @..GU */
     0     0     0     0     0
     0     0     0     0     0
     0     0     0     0     0
     0     0     0     0     0
     0     0     0     0     0
/*  @..UG */
     0     0     0     0     0
     0     0     0     0     0
     0     0     0     0     0
     0     0     0     0     0
     0     0     0     0     0
/*  @..AU */
     0     0     0     0     0
     0     0     0     0     0
     0     0     0     0     0
     0     0     0     0     0
     0     0     0     0     0
/*  @..UA */
     0     0     0     0     0
     0     0     0     0     0
     0     0     0     0     0
     0     0     0     0     0
     0     0     0     0     0
/*  @.. @ */
     0     0     0     0     0
     0     0     0     0     0
     0     0     0     0     0
     0     0     0     0     0
     0     0     0     0     0

# int21_energies
/* GC.@..GC */
   550   550   550   550   550
   550   550   550   550   550
   550   550   550   550   550
   550   550   550   550   550
   550   550   550   550   550
/* GC.A..GC */
   550   550   550   550   550
   550   240   220   160   400
   550   210   170   160   400
   550   100    60    40   400
   550   400   400   400   400
/* GC.C..GC */
   550   550   550   550   550
   550   230   220   400   220
   550   220   250   400   220
   550   400   400   400   400
   550   250   190   400   220
/* GC.G..GC */
   550   550   550   550   550
   550   170   400    80   400
   550   400   400   400   400
   550    80   400   220   400
   550   400   400   400   400
/* GC.U..GC */
   550   550   550   550   550
   550   400   400   400   400
   550   400   220   400   130
   550   400   400   400   400
   550   400   170   400   120
/* GC.@..CG */
   550   550   550   550   550
   550   550   550   550   550
   550   550   550   550   550
   550   550   550   550   550
   550   550   550   550   550
/* GC.A..CG */
   550   550   550   550   550
   550   230   220   110   400
   550   210   170   160   400
   550    80    60    40   400
   550   400   400   400   400
/* GC.C..CG */
   550   550   550   550   550
   550   230   220   400   220
   550   220   250   400   220
   550   400   400   400   400
   550   250   190   400   220
/* GC.G..CG */
   550   550   550   550   550
   550   170   400    80   400
   550   400   400   400   400
   550    80   400   220   400
   550   400   400   400   400
/* GC.U..CG */
   550   550   550   550   550
   550   400   400   400   400
   550   400   220   400   150
   550   400   400   400   400
   550   400   170   400   120
/* GC.@..GU */
   550   550   550   550   550
   550   550   550   550   550
   550   550   550   550   550
   550   550   550   550   550
   550   550   550   550   550
/* GC.A..GU */
   550   550   550   550   550
   550   320   300   240   480
   550   290   250   240   480
   550   180   140   120   480
   550   480   480   480   480
/* GC.C..GU */
   550   550   550   550   550
   550   310   300   480   300
   550   300   330   480   300
   550   480   480   480   480
   550   330   270   480   300
/* GC.G..GU */
   550   550   550   550   550
   550   250   480   160   480
   550   480   480   480   480
   550   160   480   300   480
   550   480   480   480   480
/* GC.U..GU */
   550   550   550   550   550
   550   480   480   480   480
   550   480   300   480   210
   550   480   480   480   480
   550   480   250   480   200
/* GC.@..UG */
   550   550   550   550   550
   550   550   550   550   550
   550   550   550   550   550
   550   550   550   550   550
   550   550   550   550   550
/* GC.A..UG */
   550   550   550   550   550
   550   320   300   240   480
   550   290   250   240   480
   550   180   140   120   480
   550   480   480   480   480
/* GC.C..UG */
   550   550   550   550   550
   550   310   300   480   300
   550   300   330   480   300
   550   480   480   480   480
   550   330   270   480   300
/* GC.G..UG */
   550   550   550   550   550
   550   250   480   160   480
   550   480   480   480   480
   550   160   480   300   480
   550   480   480   480   480
/* GC.U..UG */
   550   550   550   550   550
   550   480   480   480   480
   550   480   300   480   210
   550   480   480   480   480
   550   480   250   480   200
/* GC.@..AU */
   550   550   550   550   550
   550   550   550   550   550
   550   550   550   550   550
   550   550   550   550   550
   550   550   550   550   550
/* GC.A..AU */
   550   550   550   550   550
   550   320   300   240   480
   550   290   250   240   480
   550   180   140   120   480
   550   480   480   480   480
/* GC.C..AU */
   550   550   550   550   550
   550   310   300   480   300
   550   300   330   480   300
   550   480   480   480   480
   550   330   270   480   300
/* GC.G..AU */
   550   550   550   550   550
   550   250   480   160   480
   550   480   480   480   480
   550   160   480   300   480
   550   480   480   480   480
/* GC.U..AU */
   550   550   550   550   550
   550   480   480   480   480
   550   480   300   480   210
   550   480   480   480   480
   550   480   250   480   200
/* GC.@..UA */
   550   550   550   550   550
   550   550   550   550   550
   550   550   550   550   550
   550   550   550   550   550
   550   550   550   550   550
/* GC.A..UA */
   550   550   550   550   550
   550   320   300   240   480
   550   290   250   240   480
   550   180   140   120   480
   550   480   480   480   480
/* GC.C..UA */
   550   550   550   550   550
   550   310   300   480   300
   550   300   330   480   300
   550   480   480   480   480
   550   330   270   480   300
/* GC.G..UA */
   550   550   550   550   550
   550   250   480   160   480
   550   480   480   480   480
   550   160   480   300   480
   550   480   480   480   480
/* GC.U..UA */
   550   550   550   550   550
   550   480   480   480   480
   550   480   300   480   210
   550   480   480   480   480
   550   480   250   480   200
/* GC.@.. @ */
   550   550   550   550   550
   550   550   550   550   550
   550   550   550   550   550
   550   550   550   550   550
   550   550   550   550   550
/* GC.A.. @ */
   550   550   550   550   550
   550   550   550   550   550
   550   550   550   550   550
   550   550   550   550   550
   550   550   550   550   550
/* GC.C.. @ */
   550   550   550   550   550
   550   550   550   550   550
   550   550   550   550   550
   550   550   550   550   550
   550   550   550   550   550
/* GC.G.. @ */
   550   550   550   550   550
   550   550   550   550   550
   550   550   550   550   550
   550   550   550   550   550
   550   550   550   550   550
/* GC.U.. @ */
   550   550   550   550   550
   550   550   550   550   550
   550   550   550   550   550
   550   550   550   550   550
   550   550   550   550   550
/* CG.@..GC */
   550   550   550   550   550
   550   550   550   550   550
   550   550   550   550   550
   550   550   550   550   550
   550   550   550   550   550
/* CG.A..GC */
   550   550   550   550   550
   550   250   220   210   400
   550   210   170   160   400
   550   120    60    40   400
   550   400   400   400   400
/* CG.C..GC */
   550   550   550   550   550
   550   230   220   400   220
   550   220   250   400   220
   550   400   400   400   400
   550   250   190   400   220
/* CG.G..GC */
   550   550   550   550   550
   550   170   400    80   400
   550   400   400   400   400
   550    80   400   220   400
   550   400   400   400   400
/* CG.U..GC */
   550   550   550   550   550
   550   400   400   400   400
   550   400   220   400   120
   550   400   400   400   400
   550   400   170   400   120
/* CG.@..CG */
   550   550   550   550   550
   550   550   550   550   550
   550   550   550   550   550
   550   550   550   550   550
   550   550   550   550   550
/* CG.A..CG */
   550   550   550   550   550
   550   240   220   160   400
   550   210   170   160   400
   550   100    60    40   400
   550   400   400   400   400
/* CG.C..CG */
   550   550   550   550   550
   550   230   220   400   220
   550   220   250   400   220
   550   400   400   400   400
   550   250   190   400   220
/* CG.G..CG */
   550   550   550   550   550
   550   170   400    80   400
   550   400   400   400   400
   550    80   400   220   400
   550   400   400   400   400
/* CG.U..CG */
   550   550   550   550   550
   550   400   400   400   400
   550   400   220   400   130
   550   400   400   400   400
   550   400   170   400   120
/* CG.@..GU */
   550   550   550   550   550
   550   550   550   550   550
   550   550   550   550   550
   550   550   550   550   550
   550   550   550   550   550
/* CG.A..GU */
   550   550   550   550   550
   550   320   300   240   480
   550   290   250   240   480
   550   180   140   120   480
   550   480   480   480   480
/* CG.C..GU */
   550   550   550   550   550
   550   310   300   480   300
   550   300   330   480   300
   550   480   480   480   480
   550   330   270   480   300
/* CG.G..GU */
   550   550   550   550   550
   550   250   480   160   480
   550   480   480   480   480
   550   160   480   300   480
   550   480   480   480   480
/* CG.U..GU */
   550   550   550   550   550
   550   480   480   480   480
   550   480   300   480   210
   550   480   480   480   480
   550   480   250   480   200
/* CG.@..UG */
   550   550   550   550   550
   550   550   550   550   550
   550   550   550   550   550
   550   550   550   550   550
   550   550   550   550   550
/* CG.A..UG */
   550   550   550   550   550
   550   320   300   240   480
   550   290   250   240   480
   550   180   140   120   480
   550   480   480   480   480
/* CG.C..UG */
   550   550   550   550   550
   550   310   300   480   300
   550   300   330   480   300
   550   480   480   480   480
   550   330   270   480   300
/* CG.G..UG */
   550   550   550   550   550
   550   250   480   160   480
   550   480   480   480   480
   550   160   480   300   480
   550   480   480   480   480
/* CG.U..UG */
   550   550   550   550   550
   550   480   480   480   480
   550   480   300   480   210
   550   480   480   480   480
   550   480   250   480   200
/* CG.@..AU */
   550   550   550   550   550
   550   550   550   550   550
   550   550   550   550   550
   550   550   550   550   550
   550   550   550   550   550
/* CG.A..AU */
   550   550   550   550   550
   550   320   300   240   480
   550   290   250   240   480
   550   180   140   120   480
   550   480   480   480   480
/* CG.C..AU */
   550   550   550   550   550
   550   310   300   480   300
   550   300   330   480   300
   550   480   480   480   480
   550   330   270   480   300
/* CG.G..AU */
   550   550   550   550   550
   550   250   480   160   480
   550   480   480   480   480
   550   160   480   300   480
   550   480   480   480   480
/* CG.U..AU */
   550   550   550   550   550
   550   480   480   480   480
   550   480   300   480   210
   550   480   480   480   480
   550   480   250   480   200
/* CG.@..UA */
   550   550   550   550   550
   550   550   550   550   550
   550   550   550   550   550
   550   550   550   550   550
   550   550   550   550   550
/* CG.A..UA */
   550   550   550   550   550
   550   320   300   240   480
   550   290   250   240   480
   550   180   140   120   480
   550   480   480   480   480
/* CG.C..UA */
   550   550   550   550   550
   550   310   300   480   300
   550   300   330   480   300
   550   480   480   480   480
   550   330   270   480   300
/* CG.G..UA */
   550   550   550   550   550
   550   250   480   160   480
   550   480   480   480   480
   550   160   480   300   480
   550   480   480   480   480
/* CG.U..UA */
   550   550   550   550   550
   550   480   480   480   480
   550   480   300   480   210
   550   480   480   480   480
   550   480   250   480   200
/* CG.@.. @ */
   550   550   550   550   550
   550   550   550   550   550
   550   550   550   550   550
   550   550   550   550   550
   550   550   550   550   550
/* CG.A.. @ */
   550   550   550   550   550
   550   550   550   550   550
   550   550   550   550   550
   550   550   550   550   550
   550   550   550   550   550
/* CG.C.. @ */
   550   550   550   550   550
   550   550   550   550   550
   550   550   550   550   550
   550   550   550   550   550
   550   550   550   550   550
/* CG.G.. @ */
   550   550   550   550   550
   550   550   550   550   550
   550   550   550   550   550
   550   550   550   550   550
   550   550   550   550   550
/* CG.U.. @ */
   550   550   550   550   550
   550   550   550   550   550
   550   550   550   550   550
   550   550   550   550   550
   550   550   550   550   550
/* GU.@..GC */
   550   550   550   550   550
   550   550   550   550   550
   550   550   550   550   550
   550   550   550   550   550
   550   550   550   550   550
/* GU.A..GC */
   550   550   550   550   550
   550   320   300   240   480
   550   290   250   240   480
   550   180   140   120   480
   550   480   480   480   480
/* GU.C..GC */
   550   550   550   550   550
   550   310   300   480   300
   550   300   330   480   300
   550   480   480   480   480
   550   330   270   480   300
/* GU.G..GC */
   550   550   550   550   550
   550   250   480   160   480
   550   480   480   480   480
   550   160   480   300   480
   550   480   480   480   480
/* GU.U..GC */
   550   550   550   550   550
   550   480   480   480   480
   550   480   300   480   210
   550   480   480   480   480
   550   480   250   480   200
/* GU.@..CG */
   550   550   550   550   550
   550   550   550   550   550
   550   550   550   550   550
   550   550   550   550   550
   550   550   550   550   550
/* GU.A..CG */
   550   550   550   550   550
   550   320   300   240   480
   550   290   250   240   480
   550   180   140   120   480
   550   480   480   480   480
/* GU.C..CG */
   550   550   550   550   550
   550   310   300   480   300
   550   300   330   480   300
   550   480   480   480   480
   550   330   270   480   300
/* GU.G..CG */
   550   550   550   550   550
   550   250   480   160   480
   550   480   480   480   480
   550   160   480   300   480
   550   480   480   480   480
/* GU.U..CG */
   550   550   550   550   550
   550   480   480   480   480
   550   480   300   480   210
   550   480   480   480   480
   550   480   250   480   200
/* GU.@..GU */
   550   550   550   550   550
   550   550   550   550   550
   550   550   550   550   550
   550   550   550   550   550
   550   550   550   550   550
/* GU.A..GU */
   550   550   550   550   550
   550   390   370   310   550
   550   360   320   310   550
   550   250   210   190   550
   550   550   550   550   550
/* GU.C..GU */
   550   550   550   550   550
   550   380   370   550   370
   550   370   400   550   370
   550   550   550   550   550
   550   400   340   550   370
/* GU.G..GU */
   550   550   550   550   550
   550   320   550   230   550
   550   550   550   550   550
   550   230   550   370   550
   550   550   550   550   550
/* GU.U..GU */
   550   550   550   550   550
   550   550   550   550   550
   550   550   370   550   280
   550   550   550   550   550
   550   550   320   550   270
/* GU.@..UG */
   550   550   550   550   550
   550   550   550   550   550
   550   550   550   550   550
   550   550   550   550   550
   550   550   550   550   550
/* GU.A..UG */
   550   550   550   550   550
   550   390   370   310   550
   550   360   320   310   550
   550   250   210   190   550
   550   550   550   550   550
/* GU.C..UG */
   550   550   550   550   550
   550   380   370   550   370
   550   370   400   550   370
   550   550   550   550   550
   550   400   340   550   370
/* GU.G..UG */
   550   550   550   550   550
   550   320   550   230   550
   550   550   550   550   550
   550   230   550   370   550
   550   550   550   550   550
/* GU.U..UG */
   550   550   550   550   550
   550   550   550   550   550
   550   550   370   550   280
   550   550   550   550   550
   550   550   320   550   270
/* GU.@..AU */
   550   550   550   550   550
   550   550   550   550   550
   550   550   550   550   550
   550   550   550   550   550
   550   550   550   550   550
/* GU.A..AU */
   550   550   550   550   550
   550   390   370   310   550
   550   360   320   310   550
   550   250   210   190   550
   550   550   550   550   550
/* GU.C..AU */
   550   550   550   550   550
   550   380   370   550   370
   550   370   400   550   370
   550   550   550   550   550
   550   400   340   550   370
/* GU.G..AU */
   550   550   550   550   550
   550   320   550   230   550
   550   550   550   550   550
   550   230   550   370   550
   550   550   550   550   550
/* GU.U..AU */
   550   550   550   550   550
   550   550   550   550   550
   550   550   370   550   280
   550   550   550   550   550
   550   550   320   550   270
/* GU.@..UA */
   550   550   550   550   550
   550   550   550   550   550
   550   550   550   550   550
   550   550   550   550   550
   550   550   550   550   550
/* GU.A..UA */
   550   550   550   550   550
   550   390   370   310   550
   550   360   320   310   550
   550   250   210   190   550
   550   550   550   550   550
/* GU.C..UA */
   550   550   550   550   550
   550   380   370   550   370
   550   370   400   550   370
   550   550   550   550   550
   550   400   340   550   370
/* GU.G..UA */
   550   550   550   550   550
   550   320   550   230   550
   550   550   550   550   550
   550   230   550   370   550
   550   550   550   550   550
/* GU.U..UA */
   550   550   550   550   550
   550   550   550   550   550
   550   550   370   550   280
   550   550   550   550   550
   550   550   320   550   270
/* GU.@.. @ */
   550   550   550   550   550
   550   550   550   550   550
   550   550   550   550   550
   550   550   550   550   550
   550   550   550   550   550
/* GU.A.. @ */
   550   550   550   550   550
   550   550   550   550   550
   550   550   550   550   550
   550   550   550   550   550
   550   550   550   550   550
/* GU.C.. @ */
   550   550   550   550   550
   550   550   550   550   550
   550   550   550   550   550
   550   550   550   550   550
   550   550   550   550   550
/* GU.G.. @ */
   550   550   550   550   550
   550   550   550   550   550
   550   550   550   550   550
   550   550   550   550   550
   550   550   550   550   550
/* GU.U.. @ */
   550   550   550   550   550
   550   550   550   550   550
   550   550   550   550   550
   550   550   550   550   550
   550   550   550   550   550
/* UG.@..GC */
   550   550   550   550   550
   550   550   550   550   550
   550   550   550   550   550
   550   550   550   550   550
   550   550   550   550   550
/* UG.A..GC */
   550   550   550   550   550
   550   320   300   240   480
   550   290   250   240   480
   550   180   140   120   480
   550   480   480   480   480
/* UG.C..GC */
   550   550   550   550   550
   550   310   300   480   300
   550   300   330   480   300
   550   480   480   480   480
   550   330   270   480   300
/* UG.G..GC */
   550   550   550   550   550
   550   250   480   160   480
   550   480   480   480   480
   550   160   480   300   480
   550   480   480   480   480
/* UG.U..GC */
   550   550   550   550   550
   550   480   480   480   480
   550   480   300   480   210
   550   480   480   480   480
   550   480   250   480   200
/* UG.@..CG */
   550   550   550   550   550
   550   550   550   550   550
   550   550   550   550   550
   550   550   550   550   550
   550   550   550   550   550
/* UG.A..CG */
   550   550   550   550   550
   550   320   300   240   480
   550   290   250   240   480
   550   180   140   120   480
   550   480   480   480   480
/* UG.C..CG */
   550   550   550   550   550
   550   310   300   480   300
   550   300   330   480   300
   550   480   480   480   480
   550   330   270   480   300
/* UG.G..CG */
   550   550   550   550   550
   550   250   480   160   480
   550   480   480   480   480
   550   160   480   300   480
   550   480   480   480   480
/* UG.U..CG */
   550   550   550   550   550
   550   480   480   480   480
   550   480   300   480   210
   550   480   480   480   480
   550   480   250   480   200
/* UG.@..GU */
   550   550   550   550   550
   550   550   550   550   550
   550   550   550   550   550
   550   550   550   550   550
   550   550   550   550   550
/* UG.A..GU */
   550   550   550   550   550
   550   390   370   310   550
   550   360   320   310   550
   550   250   210   190   550
   550   550   550   550   550
/* UG.C..GU */
   550   550   550   550   550
   550   380   370   550   370
   550   370   400   550   370
   550   550   550   550   550
   550   400   340   550   370
/* UG.G..GU */
   550   550   550   550   550
   550   320   550   230   550
   550   550   550   550   550
   550   230   550   370   550
   550   550   550   550   550
/* UG.U..GU */
   550   550   550   550   550
   550   550   550   550   550
   550   550   370   550   280
   550   550   550   550   550
   550   550   320   550   270
/* UG.@..UG */
   550   550   550   550   550
   550   550   550   550   550
   550   550   550   550   550
   550   550   550   550   550
   550   550   550   550   550
/* UG.A..UG */
   550   550   550   550   550
   550   390   370   310   550
   550   360   320   310   550
   550   250   210   190   550
   550   550   550   550   550
/* UG.C..UG */
   550   550   550   550   550
   550   380   370   550   370
   550   370   400   550   370
   550   550   550   550   550
   550   400   340   550   370
/* UG.G..UG */
   550   550   550   550   550
   550   320   550   230   550
   550   550   550   550   550
   550   230   550   370   550
   550   550   550   550   550
/* UG.U..UG */
   550   550   550   550   550
   550   550   550   550   550
   550   550   370   550   280
   550   550   550   550   550
   550   550   320   550   270
/* UG.@..AU */
   550   550   550   550   550
   550   550   550   550   550
   550   550   550   550   550
   550   550   550   550   550
   550   550   550   550   550
/* UG.A..AU */
   550   550   550   550   550
   550   390   370   310   550
   550   360   320   310   550
   550   250   210   190   550
   550   550   550   550   550
/* UG.C..AU */
   550   550   550   550   550
   550   380   370   550   370
   550   370   400   550   370
   550   550   550   550   550
   550   400   340   550   370
/* UG.G..AU */
   550   550   550   550   550
   550   320   550   230   550
   550   550   550   550   550
   550   230   550   370   550
   550   550   550   550   550
/* UG.U..AU */
   550   550   550   550   550
   550   550   550   550   550
   550   550   370   550   280
   550   550   550   550   550
   550   550   320   550   270
/* UG.@..UA */
   550   550   550   550   550
   550   550   550   550   550
   550   550   550   550   550
   550   550   550   550   550
   550   550   550   550   550
/* UG.A..UA */
   550   550   550   550   550
   550   390   370   310   550
   550   360   320   310   550
   550   250   210   190   550
   550   550   550   550   550
/* UG.C..UA */
   550   550   550   550   550
   550   380   370   550   370
   550   370   400   550   370
   550   550   550   550   550
   550   400   340   550   370
/* UG.G..UA */
   550   550   550   550   550
   550   320   550   230   550
   550   550   550   550   550
   550   230   550   370   550
   550   550   550   550   550
/* UG.U..UA */
   550   550   550   550   550
   550   550   550   550   550
   550   550   370   550   280
   550   550   550   550   550
   550   550   320   550   270
/* UG.@.. @ */
   550   550   550   550   550
   550   550   550   550   550
   550   550   550   550   550
   550   550   550   550   550
   550   550   550   550   550
/* UG.A.. @ */
   550   550   550   550   550
   550   550   550   550   550
   550   550   550   550   550
   550   550   550   550   550
   550   550   550   550   550
/* UG.C.. @ */
   550   550   550   550   550
   550   550   550   550   550
   550   550   550   550   550
   550   550   550   550   550
   550   550   550   550   550
/* UG.G.. @ */
   550   550   550   550   550
   550   550   550   550   550
   550   550   550   550   550
   550   550   550   550   550
   550   550   550   550   550
/* UG.U.. @ */
   550   550   550   550   550
   550   550   550   550   550
   550   550   550   550   550
   550   550   550   550   550
   550   550   550   550   550
/* AU.@..GC */
   550   550   550   550   550
   550   550   550   550   550
   550   550   550   550   550
   550   550   550   550   550
   550   550   550   550   550
/* AU.A..GC */
   550   550   550   550   550
   550   320   300   240   480
   550   290   250   240   480
   550   180   140   120   480
   550   480   480   480   480
/* AU.C..GC */
   550   550   550   550   550
   550   310   300   480   300
   550   300   330   480   300
   550   480   480   480   480
   550   330   270   480   300
/* AU.G..GC */
   550   550   550   550   550
   550   250   480   160   480
   550   480   480   480   480
   550   160   480   300   480
   550   480   480   480   480
/* AU.U..GC */
   550   550   550   550   550
   550   480   480   480   480
   550   480   300   480   210
   550   480   480   480   480
   550   480   250   480   200
/* AU.@..CG */
   550   550   550   550   550
   550   550   550   550   550
   550   550   550   550   550
   550   550   550   550   550
   550   550   550   550   550
/* AU.A..CG */
   550   550   550   550   550
   550   320   300   240   480
   550   290   250   240   480
   550   180   140   120   480
   550   480   480   480   480
/* AU.C..CG */
   550   550   550   550   550
   550   310   300   480   300
   550   300   330   480   300
   550   480   480   480   480
   550   330   270   480   300
/* AU.G..CG */
   550   550   550   550   550
   550   250   480   160   480
   550   480   480   480   480
   550   160   480   300   480
   550   480   480   480   480
/* AU.U..CG */
   550   550   550   550   550
   550   480   480   480   480
   550   480   300   480   210
   550   480   480   480   480
   550   480   250   480   200
/* AU.@..GU */
   550   550   550   550   550
   550   550   550   550   550
   550   550   550   550   550
   550   550   550   550   550
   550   550   550   550   550
/* AU.A..GU */
   550   550   550   550   550
   550   390   370   310   550
   550   360   320   310   550
   550   250   210   190   550
   550   550   550   550   550
/* AU.C..GU */
   550   550   550   550   550
   550   380   370   550   370
   550   370   400   550   370
   550   550   550   550   550
   550   400   340   550   370
/* AU.G..GU */
   550   550   550   550   550
   550   320   550   230   550
   550   550   550   550   550
   550   230   550   370   550
   550   550   550   550   550
/* AU.U..GU */
   550   550   550   550   550
   550   550   550   550   550
   550   550   370   550   280
   550   550   550   550   550
   550   550   320   550   270
/* AU.@..UG */
   550   550   550   550   550
   550   550   550   550   550
   550   550   550   550   550
   550   550   550   550   550
   550   550   550   550   550
/* AU.A..UG */
   550   550   550   550   550
   550   390   370   310   550
   550   360   320   310   550
   550   250   210   190   550
   550   550   550   550   550
/* AU.C..UG */
   550   550   550   550   550
   550   380   370   550   370
   550   370   400   550   370
   550   550   550   550   550
   550   400   340   550   370
/* AU.G..UG */
   550   550   550   550   550
   550   320   550   230   550
   550   550   550   550   550
   550   230   550   370   550
   550   550   550   550   550
/* AU.U..UG */
   550   550   550   550   550
   550   550   550   550   550
   550   550   370   550   280
   550   550   550   550   550
   550   550   320   550   270
/* AU.@..AU */
   550   550   550   550   550
   550   550   550   550   550
   550   550   550   550   550
   550   550   550   550   550
   550   550   550   550   550
/* AU.A..AU */
   550   550   550   550   550
   550   390   370   310   550
   550   360   320   310   550
   550   250   210   190   550
   550   550   550   550   550
/* AU.C..AU */
   550   550   550   550   550
   550   380   370   550   370
   550   370   400   550   370
   550   550   550   550   550
   550   400   340   550   370
/* AU.G..AU */
   550   550   550   550   550
   550   320   550   230   550
   550   550   550   550   550
   550   230   550   370   550
   550   550   550   550   550
/* AU.U..AU */
   550   550   550   550   550
   550   550   550   550   550
   550   550   370   550   280
   550   550   550   550   550
   550   550   320   550   270
/* AU.@..UA */
   550   550   550   550   550
   550   550   550   550   550
   550   550   550   550   550
   550   550   550   550   550
   550   550   550   550   550
/* AU.A..UA */
   550   550   550   550   550
   550   390   370   310   550
   550   360   320   310   550
   550   250   210   190   550
   550   550   550   550   550
/* AU.C..UA */
   550   550   550   550   550
   550   380   370   550   370
   550   370   400   550   370
   550   550   550   550   550
   550   400   340   550   370
/* AU.G..UA */
   550   550   550   550   550
   550   320   550   230   550
   550   550   550   550   550
   550   230   550   370   550
   550   550   550   550   550
/* AU.U..UA */
   550   550   550   550   550
   550   550   550   550   550
   550   550   370   550   280
   550   550   550   550   550
   550   550   320   550   270
/* AU.@.. @ */
   550   550   550   550   550
   550   550   550   550   550
   550   550   550   550   550
   550   550   550   550   550
   550   550   550   550   550
/* AU.A.. @ */
   550   550   550   550   550
   550   550   550   550   550
   550   550   550   550   550
   550   550   550   550   550
   550   550   550   550   550
/* AU.C.. @ */
   550   550   550   550   550
   550   550   550   550   550
   550   550   550   550   550
   550   550   550   550   550
   550   550   550   550   550
/* AU.G.. @ */
   550   550   550   550   550
   550   550   550   550   550
   550   550   550   550   550
   550   550   550   550   550
   550   550   550   550   550
/* AU.U.. @ */
   550   550   550   550   550
   550   550   550   550   550
   550   550   550   550   550
   550   550   550   550   550
   550   550   550   550   550
/* UA.@..GC */
   550   550   550   550   550
   550   550   550   550   550
   550   550   550   550   550
   550   550   550   550   550
   550   550   550   550   550
/* UA.A..GC */
   550   550   550   550   550
   550   320   300   240   480
   550   290   250   240   480
   550   180   140   120   480
   550   480   480   480   480
/* UA.C..GC */
   550   550   550   550   550
   550   310   300   480   300
   550   300   330   480   300
   550   480   480   480   480
   550   330   270   480   300
/* UA.G..GC */
   550   550   550   550   550
   550   250   480   160   480
   550   480   480   480   480
   550   160   480   300   480
   550   480   480   480   480
/* UA.U..GC */
   550   550   550   550   550
   550   480   480   480   480
   550   480   300   480   210
   550   480   480   480   480
   550   480   250   480   200
/* UA.@..CG */
   550   550   550   550   550
   550   550   550   550   550
   550   550   550   550   550
   550   550   550   550   550
   550   550   550   550   550
/* UA.A..CG */
   550   550   550   550   550
   550   320   300   240   480
   550   290   250   240   480
   550   180   140   120   480
   550   480   480   480   480
/* UA.C..CG */
   550   550   550   550   550
   550   310   300   480   300
   550   300   330   480   300
   550   480   480   480   480
   550   330   270   480   300
/* UA.G..CG */
   550   550   550   550   550
   550   250   480   160   480
   550   480   480   480   480
   550   160   480   300   480
   550   480   480   480   480
/* UA.U..CG */
   550   550   550   550   550
   550   480   480   480   480
   550   480   300   480   210
   550   480   480   480   480
   550   480   250   480   200
/* UA.@..GU */
   550   550   550   550   550
   550   550   550   550   550
   550   550   550   550   550
   550   550   550   550   550
   550   550   550   550   550
/* UA.A..GU */
   550   550   550   550   550
   550   390   370   310   550
   550   360   320   310   550
   550   250   210   190   550
   550   550   550   550   550
/* UA.C..GU */
   550   550   550   550   550
   550   380   370   550   370
   550   370   400   550   370
   550   550   550   550   550
   550   400   340   550   370
/* UA.G..GU */
   550   550   550   550   550
   550   320   550   230   550
   550   550   550   550   550
   550   230   550   370   550
   550   550   550   550   550
/* UA.U..GU */
   550   550   550   550   550
   550   550   550   550   550
   550   550   370   550   280
   550   550   550   550   550
   550   550   320   550   270
/* UA.@..UG */
   550   550   550   550   550
   550   550   550   550   550
   550   550   550   550   550
   550   550   550   550   550
   550   550   550   550   550
/* UA.A..UG */
   550   550   550   550   550
   550   390   370   310   550
   550   360   320   310   550
   550   250   210   190   550
   550   550   550   550   550
/* UA.C..UG */
   550   550   550   550   550
   550   380   370   550   370
   550   370   400   550   370
   550   550   550   550   550
   550   400   340   550   370
/* UA.G..UG */
   550   550   550   550   550
   550   320   550   230   550
   550   550   550   550   550
   550   230   550   370   550
   550   550   550   550   550
/* UA.U..UG */
   550   550   550   550   550
   550   550   550   550   550
   550   550   370   550   280
   550   550   550   550   550
   550   550   320   550   270
/* UA.@..AU */
   550   550   550   550   550
   550   550   550   550   550
   550   550   550   550   550
   550   550   550   550   550
   550   550   550   550   550
/* UA.A..AU */
   550   550   550   550   550
   550   390   370   310   550
   550   360   320   310   550
   550   250   210   190   550
   550   550   550   550   550
/* UA.C..AU */
   550   550   550   550   550
   550   380   370   550   370
   550   370   400   550   370
   550   550   550   550   550
   550   400   340   550   370
/* UA.G..AU */
   550   550   550   550   550
   550   320   550   230   550
   550   550   550   550   550
   550   230   550   370   550
   550   550   550   550   550
/* UA.U..AU */
   550   550   550   550   550
   550   550   550   550   550
   550   550   370   550   280
   550   550   550   550   550
   550   550   320   550   270
/* UA.@..UA */
   550   550   550   550   550
   550   550   550   550   550
   550   550   550   550   550
   550   550   550   550   550
   550   550   550   550   550
/* UA.A..UA */
   550   550   550   550   550
   550   390   370   310   550
   550   360   320   310   550
   550   250   210   190   550
   550   550   550   550   550
/* UA.C..UA */
   550   550   550   550   550
   550   380   370   550   370
   550   370   400   550   370
   550   550   550   550   550
   550   400   340   550   370
/* UA.G..UA */
   550   550   550   550   550
   550   320   550   230   550
   550   550   550   550   550
   550   230   550   370   550
   550   550   550   550   550
/* UA.U..UA */
   550   550   550   550   550
   550   550   550   550   550
   550   550   370   550   280
   550   550   550   550   550
   550   550   320   550   270
/* UA.@.. @ */
   550   550   550   550   550
   550   550   550   550   550
   550   550   550   550   550
   550   550   550   550   550
   550   550   550   550   550
/* UA.A.. @ */
   550   550   550   550   550
   550   550   550   550   550
   550   550   550   550   550
   550   550   550   550   550
   550   550   550   550   550
/* UA.C.. @ */
   550   550   550   550   550
   550   550   550   550   550
   550   550   550   550   550
   550   550   550   550   550
   550   550   550   550   550
/* UA.G.. @ */
   550   550   550   550   550
   550   550   550   550   550
   550   550   550   550   550
   550   550   550   550   550
   550   550   550   550   550
/* UA.U.. @ */
   550   550   550   550   550
   550   550   550   550   550
   550   550   550   550   550
   550   550   550   550   550
   550   550   550   550   550
/*  @.@..GC */
   550   550   550   550   550
   550   550   550   550   550
   550   550   550   550   550
   550   550   550   550   550
   550   550   550   550   550
/*  @.A..GC */
   550   550   550   550   550
   550   550   550   550   550
   550   550   550   550   550
   550   550   550   550   550
   550   550   550   550   550
/*  @.C..GC */
   550   550   550   550   550
   550   550   550   550   550
   550   550   550   550   550
   550   550   550   550   550
   550   550   550   550   550
/*  @.G..GC */
   550   550   550   550   550
   550   550   550   550   550
   550   550   550   550   550
   550   550   550   550   550
   550   550   550   550   550
/*  @.U..GC */
   550   550   550   550   550
   550   550   550   550   550
   550   550   550   550   550
   550   550   550   550   550
   550   550   550   550   550
/*  @.@..CG */
   550   550   550   550   550
   550   550   550   550   550
   550   550   550   550   550
   550   550   550   550   550
   550   550   550   550   550
/*  @.A..CG */
   550   550   550   550   550
   550   550   550   550   550
   550   550   550   550   550
   550   550   550   550   550
   550   550   550   550   550
/*  @.C..CG */
   550   550   550   550   550
   550   550   550   550   550
   550   550   550   550   550
   550   550   550   550   550
   550   550   550   550   550
/*  @.G..CG */
   550   550   550   550   550
   550   550   550   550   550
   550   550   550   550   550
   550   550   550   550   550
   550   550   550   550   550
/*  @.U..CG */
   550   550   550   550   550
   550   550   550   550   550
   550   550   550   550   550
   550   550   550   550   550
   550   550   550   550   550
/*  @.@..GU */
   550   550   550   550   550
   550   550   550   550   550
   550   550   550   550   550
   550   550   550   550   550
   550   550   550   550   550
/*  @.A..GU */
   550   550   550   550   550
   550   550   550   550   550
   550   550   550   550   550
   550   550   550   550   550
   550   550   550   550   550
/*  @.C..GU */
   550   550   550   550   550
   550   550   550   550   550
   550   550   550   550   550
   550   550   550   550   550
   550   550   550   550   550
/*  @.G..GU */
   550   550   550   550   550
   550   550   550   550   550
   550   550   550   550   550
   550   550   550   550   550
   550   550   550   550   550
/*  @.U..GU */
   550   550   550   550   550
   550   550   550   550   550
   550   550   550   550   550
   550   550   550   550   550
   550   550   550   550   550
/*  @.@..UG */
   550   550   550   550   550
   550   550   550   550   550
   550   550   550   550   550
   550   550   550   550   550
   550   550   550   550   550
/*  @.A..UG */
   550   550   550   550   550
   550   550   550   550   550
   550   550   550   550   550
   550   550   550   550   550
   550   550   550   550   550
/*  @.C..UG */
   550   550   550   550   550
   550   550   550   550   550
   550   550   550   550   550
   550   550   550   550   550
   550   550   550   550   550
/*  @.G..UG */
   550   550   550   550   550
   550   550   550   550   550
   550   550   550   550   550
   550   550   550   550   550
   550   550   550   550   550
/*  @.U..UG */
   550   550   550   550   550
   550   550   550   550   550
   550   550   550   550   550
   550   550   550   550   550
   550   550   550   550   550
/*  @.@..AU */
   550   550   550   550   550
   550   550   550   550   550
   550   550   550   550   550
   550   550   550   550   550
   550   550   550   550   550
/*  @.A..AU */
   550   550   550   550   550
   550   550   550   550   550
   550   550   550   550   550
   550   550   550   550   550
   550   550   550   550   550
/*  @.C..AU */
   550   550   550   550   550
   550   550   550   550   550
   550   550   550   550   550
   550   550   550   550   550
   550   550   550   550   550
/*  @.G..AU */
   550   550   550   550   550
   550   550   550   550   550
   550   550   550   550   550
   550   550   550   550   550
   550   550   550   550   550
/*  @.U..AU */
   550   550   550   550   550
   550   550   550   550   550
   550   550   550   550   550
   550   550   550   550   550
   550   550   550   550   550
/*  @.@..UA */
   550   550   550   550   550
   550   550   550   550   550
   550   550   550   550   550
   550   550   550   550   550
   550   550   550   550   550
/*  @.A..UA */
   550   550   550   550   550
   550   550   550   550   550
   550   550   550   550   550
   550   550   550   550   550
   550   550   550   550   550
/*  @.C..UA */
   550   550   550   550   550
   550   550   550   550   550
   550   550   550   550   550
   550   550   550   550   550
   550   550   550   550   550
/*  @.G..UA */
   550   550   550   550   550
   550   550   550   550   550
   550   550   550   550   550
   550   550   550   550   550
   550   550   550   550   550
/*  @.U..UA */
   550   550   550   550   550
   550   550   550   550   550
   550   550   550   550   550
   550   550   550   550   550
   550   550   550   550   550
/*  @.@.. @ */
   550   550   550   550   550
   550   550   550   550   550
   550   550   550   550   550
   550   550   550   550   550
   550   550   550   550   550
/*  @.A.. @ */
   550   550   550   550   550
   550   550   550   550   550
   550   550   550   550   550
   550   550   550   550   550
   550   550   550   550   550
/*  @.C.. @ */
   550   550   550   550   550
   550   550   550   550   550
   550   550   550   550   550
   550   550   550   550   550
   550   550   550   550   550
/*  @.G.. @ */
   550   550   550   550   550
   550   550   550   550   550
   550   550   550   550   550
   550   550   550   550   550
   550   550   550   550   550
/*  @.U.. @ */
   550   550   550   550   550
   550   550   550   550   550
   550   550   550   550   550
   550   550   550   550   550
   550   550   550   550   550

# int21_enthalpies
/* CG.@..CG */
     0     0     0     0     0
   DEF   DEF   DEF   DEF   DEF
   DEF   DEF   DEF   DEF   DEF
   DEF   DEF   DEF   DEF   DEF
   DEF   DEF   DEF   DEF   DEF
/* CG.A..CG */
   DEF -1029  -949 -1029 -1029
 -1079 -2058 -1978 -2058 -2058
  -569 -1548 -1468 -1548 -1548
  -989 -1968 -1888 -1968 -1968
  -859 -1838 -1758 -1838 -1838
/* CG.C..CG */
   DEF  -519  -449  -519  -669
  -999 -1468 -1398 -1468 -1618
  -499  -968  -898  -968 -1118
  -989 -1458 -1388 -1458 -1608
  -789 -1258 -1188 -1258 -1408
/* CG.G..CG */
   DEF  -939  -939  -939  -939
 -1079 -1968 -1968 -1968 -1968
  -569 -1458 -1458 -1458 -1458
  -989 -1878 -1878 -1878 -1878
  -859 -1748 -1748 -1748 -1748
/* CG.U..CG */
   DEF  -809  -739  -809  -859
 -1079 -1838 -1768 -1838 -1888
  -719 -1478 -1408 -1478 -1528
  -989 -1748 -1678 -1748 -1798
  -909 -1668 -1598 -1668 -1718
/* CG.@..GC */
     0     0     0     0     0
   DEF   DEF   DEF   DEF   DEF
   DEF   DEF   DEF   DEF   DEF
   DEF   DEF   DEF   DEF   DEF
   DEF   DEF   DEF   DEF   DEF
/* CG.A..GC */
   DEF -1029  -949 -1029 -1029
  -569 -1548 -1468 -1548 -1548
  -769 -1748 -1668 -1748 -1748
  -759 -1738 -1658 -1738 -1738
  -549 -1528 -1448 -1528 -1528
/* CG.C..GC */
   DEF  -519  -449  -519  -669
  -929 -1398 -1328 -1398 -1548
  -359  -828  -758  -828  -978
  -789 -1258 -1188 -1258 -1408
  -549 -1018  -948 -1018 -1168
/* CG.G..GC */
   DEF  -939  -939  -939  -939
  -609 -1498 -1498 -1498 -1498
  -359 -1248 -1248 -1248 -1248
  -669 -1558 -1558 -1558 -1558
  -549 -1438 -1438 -1438 -1438
/* CG.U..GC */
   DEF  -809  -739  -809  -859
  -929 -1688 -1618 -1688 -1738
  -439 -1198 -1128 -1198 -1248
  -789 -1548 -1478 -1548 -1598
  -619 -1378 -1308 -1378 -1428
/* CG.@..GU */
     0     0     0     0     0
   DEF   DEF   DEF   DEF   DEF
   DEF   DEF   DEF   DEF   DEF
   DEF   DEF   DEF   DEF   DEF
   DEF   DEF   DEF   DEF   DEF
/* CG.A..GU */
   DEF -1029  -949 -1029 -1029
  -479 -1458 -1378 -1458 -1458
  -309 -1288 -1208 -1288 -1288
  -389 -1368 -1288 -1368 -1368
  -379 -1358 -1278 -1358 -1358
/* CG.C..GU */
   DEF  -519  -449  -519  -669
  -649 -1118 -1048 -1118 -1268
  -289  -758  -688  -758  -908
  -739 -1208 -1138 -1208 -1358
  -379  -848  -778  -848  -998
/* CG.G..GU */
   DEF  -939  -939  -939  -939
  -649 -1538 -1538 -1538 -1538
  -289 -1178 -1178 -1178 -1178
  -739 -1628 -1628 -1628 -1628
  -379 -1268 -1268 -1268 -1268
/* CG.U..GU */
   DEF  -809  -739  -809  -859
  -649 -1408 -1338 -1408 -1458
  -289 -1048  -978 -1048 -1098
  -739 -1498 -1428 -1498 -1548
  -379 -1138 -1068 -1138 -1188
/* CG.@..UG */
     0     0     0     0     0
   DEF   DEF   DEF   DEF   DEF
   DEF   DEF   DEF   DEF   DEF
   DEF   DEF   DEF   DEF   DEF
   DEF   DEF   DEF   DEF   DEF
/* CG.A..UG */
   DEF -1029  -949 -1029 -1029
  -769 -1748 -1668 -1748 -1748
  -529 -1508 -1428 -1508 -1508
  -709 -1688 -1608 -1688 -1688
  -599 -1578 -1498 -1578 -1578
/* CG.C..UG */
   DEF  -519  -449  -519  -669
  -839 -1308 -1238 -1308 -1458
  -529  -998  -928  -998 -1148
  -859 -1328 -1258 -1328 -1478
  -489  -958  -888  -958 -1108
/* CG.G..UG */
   DEF  -939  -939  -939  -939
 -1009 -1898 -1898 -1898 -1898
  -409 -1298 -1298 -1298 -1298
  -969 -1858 -1858 -1858 -1858
  -599 -1488 -1488 -1488 -1488
/* CG.U..UG */
   DEF  -809  -739  -809  -859
  -859 -1618 -1548 -1618 -1668
  -529 -1288 -1218 -1288 -1338
  -859 -1618 -1548 -1618 -1668
  -409 -1168 -1098 -1168 -1218
/* CG.@..AU */
     0     0     0     0     0
   DEF   DEF   DEF   DEF   DEF
   DEF   DEF   DEF   DEF   DEF
   DEF   DEF   DEF   DEF   DEF
   DEF   DEF   DEF   DEF   DEF
/* CG.A..AU */
   DEF -1029  -949 -1029 -1029
  -479 -1458 -1378 -1458 -1458
  -309 -1288 -1208 -1288 -1288
  -389 -1368 -1288 -1368 -1368
  -379 -1358 -1278 -1358 -1358
/* CG.C..AU */
   DEF  -519  -449  -519  -669
  -649 -1118 -1048 -1118 -1268
  -289  -758  -688  -758  -908
  -739 -1208 -1138 -1208 -1358
  -379  -848  -778  -848  -998
/* CG.G..AU */
   DEF  -939  -939  -939  -939
  -649 -1538 -1538 -1538 -1538
  -289 -1178 -1178 -1178 -1178
  -739 -1628 -1628 -1628 -1628
  -379 -1268 -1268 -1268 -1268
/* CG.U..AU */
   DEF  -809  -739  -809  -859
  -649 -1408 -1338 -1408 -1458
  -289 -1048  -978 -1048 -1098
  -739 -1498 -1428 -1498 -1548
  -379 -1138 -1068 -1138 -1188
/* CG.@..UA */
     0     0     0     0     0
   DEF   DEF   DEF   DEF   DEF
   DEF   DEF   DEF   DEF   DEF
   DEF   DEF   DEF   DEF   DEF
   DEF   DEF   DEF   DEF   DEF
/* CG.A..UA */
   DEF -1029  -949 -1029 -1029
  -449 -1428 -1348 -1428 -1428
  -479 -1458 -1378 -1458 -1458
  -429 -1408 -1328 -1408 -1408
  -329 -1308 -1228 -1308 -1308
/* CG.C..UA */
   DEF  -519  -449  -519  -669
  -679 -1148 -1078 -1148 -1298
  -559 -1028  -958 -1028 -1178
  -729 -1198 -1128 -1198 -1348
  -189  -658  -588  -658  -808
/* CG.G..UA */
   DEF  -939  -939  -939  -939
  -939 -1828 -1828 -1828 -1828
  -249 -1138 -1138 -1138 -1138
  -939 -1828 -1828 -1828 -1828
  -329 -1218 -1218 -1218 -1218
/* CG.U..UA */
   DEF  -809  -739  -809  -859
  -639 -1398 -1328 -1398 -1448
  -229  -988  -918  -988 -1038
  -729 -1488 -1418 -1488 -1538
  -190  -949  -879  -949  -999
/* CG.@.. @ */
   DEF   DEF   DEF   DEF   DEF
   DEF   DEF   DEF   DEF   DEF
   DEF   DEF   DEF   DEF   DEF
   DEF   DEF   DEF   DEF   DEF
   DEF   DEF   DEF   DEF   DEF
/* CG.A.. @ */
  -100 -1079  -999 -1079 -1079
  -100 -1079  -999 -1079 -1079
  -100 -1079  -999 -1079 -1079
  -100 -1079  -999 -1079 -1079
  -100 -1079  -999 -1079 -1079
/* CG.C.. @ */
  -100  -569  -499  -569  -719
  -100  -569  -499  -569  -719
  -100  -569  -499  -569  -719
  -100  -569  -499  -569  -719
  -100  -569  -499  -569  -719
/* CG.G.. @ */
  -100  -989  -989  -989  -989
  -100  -989  -989  -989  -989
  -100  -989  -989  -989  -989
  -100  -989  -989  -989  -989
  -100  -989  -989  -989  -989
/* CG.U.. @ */
  -100  -859  -789  -859  -909
  -100  -859  -789  -859  -909
  -100  -859  -789  -859  -909
  -100  -859  -789  -859  -909
  -100  -859  -789  -859  -909
/* GC.@..CG */
     0     0     0     0     0
   DEF   DEF   DEF   DEF   DEF
   DEF   DEF   DEF   DEF   DEF
   DEF   DEF   DEF   DEF   DEF
   DEF   DEF   DEF   DEF   DEF
/* GC.A..CG */
   DEF  -519  -879  -559  -879
 -1079 -1548 -1908 -1588 -1908
  -569 -1038 -1398 -1078 -1398
  -989 -1458 -1818 -1498 -1818
  -859 -1328 -1688 -1368 -1688
/* GC.C..CG */
   DEF  -719  -309  -309  -389
  -999 -1668 -1258 -1258 -1338
  -499 -1168  -758  -758  -838
  -989 -1658 -1248 -1248 -1328
  -789 -1458 -1048 -1048 -1128
/* GC.G..CG */
   DEF  -709  -739  -619  -739
 -1079 -1738 -1768 -1648 -1768
  -569 -1228 -1258 -1138 -1258
  -989 -1648 -1678 -1558 -1678
  -859 -1518 -1548 -1428 -1548
/* GC.U..CG */
   DEF  -499  -499  -499  -569
 -1079 -1528 -1528 -1528 -1598
  -719 -1168 -1168 -1168 -1238
  -989 -1438 -1438 -1438 -1508
  -909 -1358 -1358 -1358 -1428
/* GC.@..GC */
     0     0     0     0     0
   DEF   DEF   DEF   DEF   DEF
   DEF   DEF   DEF   DEF   DEF
   DEF   DEF   DEF   DEF   DEF
   DEF   DEF   DEF   DEF   DEF
/* GC.A..GC */
   DEF  -519  -879  -559  -879
  -569 -1038 -1398 -1078 -1398
  -769 -1238 -1598 -1278 -1598
  -759 -1228 -1588 -1268 -1588
  -549 -1018 -1378 -1058 -1378
/* GC.C..GC */
   DEF  -719  -309  -309  -389
  -929 -1598 -1188 -1188 -1268
  -359 -1028  -618  -618  -698
  -789 -1458 -1048 -1048 -1128
  -549 -1218  -808  -808  -888
/* GC.G..GC */
   DEF  -709  -739  -619  -739
  -609 -1268 -1298 -1178 -1298
  -359 -1018 -1048  -928 -1048
  -669 -1328 -1358 -1238 -1358
  -549 -1208 -1238 -1118 -1238
/* GC.U..GC */
   DEF  -499  -499  -499  -569
  -929 -1378 -1378 -1378 -1448
  -439  -888  -888  -888  -958
  -789 -1238 -1238 -1238 -1308
  -619 -1068 -1068 -1068 -1138
/* GC.@..GU */
     0     0     0     0     0
   DEF   DEF   DEF   DEF   DEF
   DEF   DEF   DEF   DEF   DEF
   DEF   DEF   DEF   DEF   DEF
   DEF   DEF   DEF   DEF   DEF
/* GC.A..GU */
   DEF  -519  -879  -559  -879
  -479  -948 -1308  -988 -1308
  -309  -778 -1138  -818 -1138
  -389  -858 -1218  -898 -1218
  -379  -848 -1208  -888 -1208
/* GC.C..GU */
   DEF  -719  -309  -309  -389
  -649 -1318  -908  -908  -988
  -289  -958  -548  -548  -628
  -739 -1408  -998  -998 -1078
  -379 -1048  -638  -638  -718
/* GC.G..GU */
   DEF  -709  -739  -619  -739
  -649 -1308 -1338 -1218 -1338
  -289  -948  -978  -858  -978
  -739 -1398 -1428 -1308 -1428
  -379 -1038 -1068  -948 -1068
/* GC.U..GU */
   DEF  -499  -499  -499  -569
  -649 -1098 -1098 -1098 -1168
  -289  -738  -738  -738  -808
  -739 -1188 -1188 -1188 -1258
  -379  -828  -828  -828  -898
/* GC.@..UG */
     0     0     0     0     0
   DEF   DEF   DEF   DEF   DEF
   DEF   DEF   DEF   DEF   DEF
   DEF   DEF   DEF   DEF   DEF
   DEF   DEF   DEF   DEF   DEF
/* GC.A..UG */
   DEF  -519  -879  -559  -879
  -769 -1238 -1598 -1278 -1598
  -529  -998 -1358 -1038 -1358
  -709 -1178 -1538 -1218 -1538
  -599 -1068 -1428 -1108 -1428
/* GC.C..UG */
   DEF  -719  -309  -309  -389
  -839 -1508 -1098 -1098 -1178
  -529 -1198  -788  -788  -868
  -859 -1528 -1118 -1118 -1198
  -489 -1158  -748  -748  -828
/* GC.G..UG */
   DEF  -709  -739  -619  -739
 -1009 -1668 -1698 -1578 -1698
  -409 -1068 -1098  -978 -1098
  -969 -1628 -1658 -1538 -1658
  -599 -1258 -1288 -1168 -1288
/* GC.U..UG */
   DEF  -499  -499  -499  -569
  -859 -1308 -1308 -1308 -1378
  -529  -978  -978  -978 -1048
  -859 -1308 -1308 -1308 -1378
  -409  -858  -858  -858  -928
/* GC.@..AU */
     0     0     0     0     0
   DEF   DEF   DEF   DEF   DEF
   DEF   DEF   DEF   DEF   DEF
   DEF   DEF   DEF   DEF   DEF
   DEF   DEF   DEF   DEF   DEF
/* GC.A..AU */
   DEF  -519  -879  -559  -879
  -479  -948 -1308  -988 -1308
  -309  -778 -1138  -818 -1138
  -389  -858 -1218  -898 -1218
  -379  -848 -1208  -888 -1208
/* GC.C..AU */
   DEF  -719  -309  -309  -389
  -649 -1318  -908  -908  -988
  -289  -958  -548  -548  -628
  -739 -1408  -998  -998 -1078
  -379 -1048  -638  -638  -718
/* GC.G..AU */
   DEF  -709  -739  -619  -739
  -649 -1308 -1338 -1218 -1338
  -289  -948  -978  -858  -978
  -739 -1398 -1428 -1308 -1428
  -379 -1038 -1068  -948 -1068
/* GC.U..AU */
   DEF  -499  -499  -499  -569
  -649 -1098 -1098 -1098 -1168
  -289  -738  -738  -738  -808
  -739 -1188 -1188 -1188 -1258
  -379  -828  -828  -828  -898
/* GC.@..UA */
     0     0     0     0     0
   DEF   DEF   DEF   DEF   DEF
   DEF   DEF   DEF   DEF   DEF
   DEF   DEF   DEF   DEF   DEF
   DEF   DEF   DEF   DEF   DEF
/* GC.A..UA */
   DEF  -519  -879  -559  -879
  -449  -918 -1278  -958 -1278
  -479  -948 -1308  -988 -1308
  -429  -898 -1258  -938 -1258
  -329  -798 -1158  -838 -1158
/* GC.C..UA */
   DEF  -719  -309  -309  -389
  -679 -1348  -938  -938 -1018
  -559 -1228  -818  -818  -898
  -729 -1398  -988  -988 -1068
  -189  -858  -448  -448  -528
/* GC.G..UA */
   DEF  -709  -739  -619  -739
  -939 -1598 -1628 -1508 -1628
  -249  -908  -938  -818  -938
  -939 -1598 -1628 -1508 -1628
  -329  -988 -1018  -898 -1018
/* GC.U..UA */
   DEF  -499  -499  -499  -569
  -639 -1088 -1088 -1088 -1158
  -229  -678  -678  -678  -748
  -729 -1178 -1178 -1178 -1248
  -190  -639  -639  -639  -709
/* GC.@.. @ */
   DEF   DEF   DEF   DEF   DEF
   DEF   DEF   DEF   DEF   DEF
   DEF   DEF   DEF   DEF   DEF
   DEF   DEF   DEF   DEF   DEF
   DEF   DEF   DEF   DEF   DEF
/* GC.A.. @ */
  -100  -569  -929  -609  -929
  -100  -569  -929  -609  -929
  -100  -569  -929  -609  -929
  -100  -569  -929  -609  -929
  -100  -569  -929  -609  -929
/* GC.C.. @ */
  -100  -769  -359  -359  -439
  -100  -769  -359  -359  -439
  -100  -769  -359  -359  -439
  -100  -769  -359  -359  -439
  -100  -769  -359  -359  -439
/* GC.G.. @ */
  -100  -759  -789  -669  -789
  -100  -759  -789  -669  -789
  -100  -759  -789  -669  -789
  -100  -759  -789  -669  -789
  -100  -759  -789  -669  -789
/* GC.U.. @ */
  -100  -549  -549  -549  -619
  -100  -549  -549  -549  -619
  -100  -549  -549  -549  -619
  -100  -549  -549  -549  -619
  -100  -549  -549  -549  -619
/* GU.@..CG */
     0     0     0     0     0
   DEF   DEF   DEF   DEF   DEF
   DEF   DEF   DEF   DEF   DEF
   DEF   DEF   DEF   DEF   DEF
   DEF   DEF   DEF   DEF   DEF
/* GU.A..CG */
   DEF  -429  -599  -599  -599
 -1079 -1458 -1628 -1628 -1628
  -569  -948 -1118 -1118 -1118
  -989 -1368 -1538 -1538 -1538
  -859 -1238 -1408 -1408 -1408
/* GU.C..CG */
   DEF  -259  -239  -239  -239
  -999 -1208 -1188 -1188 -1188
  -499  -708  -688  -688  -688
  -989 -1198 -1178 -1178 -1178
  -789  -998  -978  -978  -978
/* GU.G..CG */
   DEF  -339  -689  -689  -689
 -1079 -1368 -1718 -1718 -1718
  -569  -858 -1208 -1208 -1208
  -989 -1278 -1628 -1628 -1628
  -859 -1148 -1498 -1498 -1498
/* GU.U..CG */
   DEF  -329  -329  -329  -329
 -1079 -1358 -1358 -1358 -1358
  -719  -998  -998  -998  -998
  -989 -1268 -1268 -1268 -1268
  -909 -1188 -1188 -1188 -1188
/* GU.@..GC */
     0     0     0     0     0
   DEF   DEF   DEF   DEF   DEF
   DEF   DEF   DEF   DEF   DEF
   DEF   DEF   DEF   DEF   DEF
   DEF   DEF   DEF   DEF   DEF
/* GU.A..GC */
   DEF  -429  -599  -599  -599
  -569  -948 -1118 -1118 -1118
  -769 -1148 -1318 -1318 -1318
  -759 -1138 -1308 -1308 -1308
  -549  -928 -1098 -1098 -1098
/* GU.C..GC */
   DEF  -259  -239  -239  -239
  -929 -1138 -1118 -1118 -1118
  -359  -568  -548  -548  -548
  -789  -998  -978  -978  -978
  -549  -758  -738  -738  -738
/* GU.G..GC */
   DEF  -339  -689  -689  -689
  -609  -898 -1248 -1248 -1248
  -359  -648  -998  -998  -998
  -669  -958 -1308 -1308 -1308
  -549  -838 -1188 -1188 -1188
/* GU.U..GC */
   DEF  -329  -329  -329  -329
  -929 -1208 -1208 -1208 -1208
  -439  -718  -718  -718  -718
  -789 -1068 -1068 -1068 -1068
  -619  -898  -898  -898  -898
/* GU.@..GU */
     0     0     0     0     0
   DEF   DEF   DEF   DEF   DEF
   DEF   DEF   DEF   DEF   DEF
   DEF   DEF   DEF   DEF   DEF
   DEF   DEF   DEF   DEF   DEF
/* GU.A..GU */
   DEF  -429  -599  -599  -599
  -479  -858 -1028 -1028 -1028
  -309  -688  -858  -858  -858
  -389  -768  -938  -938  -938
  -379  -758  -928  -928  -928
/* GU.C..GU */
   DEF  -259  -239  -239  -239
  -649  -858  -838  -838  -838
  -289  -498  -478  -478  -478
  -739  -948  -928  -928  -928
  -379  -588  -568  -568  -568
/* GU.G..GU */
   DEF  -339  -689  -689  -689
  -649  -938 -1288 -1288 -1288
  -289  -578  -928  -928  -928
  -739 -1028 -1378 -1378 -1378
  -379  -668 -1018 -1018 -1018
/* GU.U..GU */
   DEF  -329  -329  -329  -329
  -649  -928  -928  -928  -928
  -289  -568  -568  -568  -568
  -739 -1018 -1018 -1018 -1018
  -379  -658  -658  -658  -658
/* GU.@..UG */
     0     0     0     0     0
   DEF   DEF   DEF   DEF   DEF
   DEF   DEF   DEF   DEF   DEF
   DEF   DEF   DEF   DEF   DEF
   DEF   DEF   DEF   DEF   DEF
/* GU.A..UG */
   DEF  -429  -599  -599  -599
  -769 -1148 -1318 -1318 -1318
  -529  -908 -1078 -1078 -1078
  -709 -1088 -1258 -1258 -1258
  -599  -978 -1148 -1148 -1148
/* GU.C..UG */
   DEF  -259  -239  -239  -239
  -839 -1048 -1028 -1028 -1028
  -529  -738  -718  -718  -718
  -859 -1068 -1048 -1048 -1048
  -489  -698  -678  -678  -678
/* GU.G..UG */
   DEF  -339  -689  -689  -689
 -1009 -1298 -1648 -1648 -1648
  -409  -698 -1048 -1048 -1048
  -969 -1258 -1608 -1608 -1608
  -599  -888 -1238 -1238 -1238
/* GU.U..UG */
   DEF  -329  -329  -329  -329
  -859 -1138 -1138 -1138 -1138
  -529  -808  -808  -808  -808
  -859 -1138 -1138 -1138 -1138
  -409  -688  -688  -688  -688
/* GU.@..AU */
     0     0     0     0     0
   DEF   DEF   DEF   DEF   DEF
   DEF   DEF   DEF   DEF   DEF
   DEF   DEF   DEF   DEF   DEF
   DEF   DEF   DEF   DEF   DEF
/* GU.A..AU */
   DEF  -429  -599  -599  -599
  -479  -858 -1028 -1028 -1028
  -309  -688  -858  -858  -858
  -389  -768  -938  -938  -938
  -379  -758  -928  -928  -928
/* GU.C..AU */
   DEF  -259  -239  -239  -239
  -649  -858  -838  -838  -838
  -289  -498  -478  -478  -478
  -739  -948  -928  -928  -928
  -379  -588  -568  -568  -568
/* GU.G..AU */
   DEF  -339  -689  -689  -689
  -649  -938 -1288 -1288 -1288
  -289  -578  -928  -928  -928
  -739 -1028 -1378 -1378 -1378
  -379  -668 -1018 -1018 -1018
/* GU.U..AU */
   DEF  -329  -329  -329  -329
  -649  -928  -928  -928  -928
  -289  -568  -568  -568  -568
  -739 -1018 -1018 -1018 -1018
  -379  -658  -658  -658  -658
/* GU.@..UA */
     0     0     0     0     0
   DEF   DEF   DEF   DEF   DEF
   DEF   DEF   DEF   DEF   DEF
   DEF   DEF   DEF   DEF   DEF
   DEF   DEF   DEF   DEF   DEF
/* GU.A..UA */
   DEF  -429  -599  -599  -599
  -449  -828  -998  -998  -998
  -479  -858 -1028 -1028 -1028
  -429  -808  -978  -978  -978
  -329  -708  -878  -878  -878
/* GU.C..UA */
   DEF  -259  -239  -239  -239
  -679  -888  -868  -868  -868
  -559  -768  -748  -748  -748
  -729  -938  -918  -918  -918
  -189  -398  -378  -378  -378
/* GU.G..UA */
   DEF  -339  -689  -689  -689
  -939 -1228 -1578 -1578 -1578
  -249  -538  -888  -888  -888
  -939 -1228 -1578 -1578 -1578
  -329  -618  -968  -968  -968
/* GU.U..UA */
   DEF  -329  -329  -329  -329
  -639  -918  -918  -918  -918
  -229  -508  -508  -508  -508
  -729 -1008 -1008 -1008 -1008
  -190  -469  -469  -469  -469
/* GU.@.. @ */
   DEF   DEF   DEF   DEF   DEF
   DEF   DEF   DEF   DEF   DEF
   DEF   DEF   DEF   DEF   DEF
   DEF   DEF   DEF   DEF   DEF
   DEF   DEF   DEF   DEF   DEF
/* GU.A.. @ */
  -100  -479  -649  -649  -649
  -100  -479  -649  -649  -649
  -100  -479  -649  -649  -649
  -100  -479  -649  -649  -649
  -100  -479  -649  -649  -649
/* GU.C.. @ */
  -100  -309  -289  -289  -289
  -100  -309  -289  -289  -289
  -100  -309  -289  -289  -289
  -100  -309  -289  -289  -289
  -100  -309  -289  -289  -289
/* GU.G.. @ */
  -100  -389  -739  -739  -739
  -100  -389  -739  -739  -739
  -100  -389  -739  -739  -739
  -100  -389  -739  -739  -739
  -100  -389  -739  -739  -739
/* GU.U.. @ */
  -100  -379  -379  -379  -379
  -100  -379  -379  -379  -379
  -100  -379  -379  -379  -379
  -100  -379  -379  -379  -379
  -100  -379  -379  -379  -379
/* UG.@..CG */
     0     0     0     0     0
   DEF   DEF   DEF   DEF   DEF
   DEF   DEF   DEF   DEF   DEF
   DEF   DEF   DEF   DEF   DEF
   DEF   DEF   DEF   DEF   DEF
/* UG.A..CG */
   DEF  -719  -789  -959  -809
 -1079 -1748 -1818 -1988 -1838
  -569 -1238 -1308 -1478 -1328
  -989 -1658 -1728 -1898 -1748
  -859 -1528 -1598 -1768 -1618
/* UG.C..CG */
   DEF  -479  -479  -359  -479
  -999 -1428 -1428 -1308 -1428
  -499  -928  -928  -808  -928
  -989 -1418 -1418 -1298 -1418
  -789 -1218 -1218 -1098 -1218
/* UG.G..CG */
   DEF  -659  -809  -919  -809
 -1079 -1688 -1838 -1948 -1838
  -569 -1178 -1328 -1438 -1328
  -989 -1598 -1748 -1858 -1748
  -859 -1468 -1618 -1728 -1618
/* UG.U..CG */
   DEF  -549  -439  -549  -359
 -1079 -1578 -1468 -1578 -1388
  -719 -1218 -1108 -1218 -1028
  -989 -1488 -1378 -1488 -1298
  -909 -1408 -1298 -1408 -1218
/* UG.@..GC */
     0     0     0     0     0
   DEF   DEF   DEF   DEF   DEF
   DEF   DEF   DEF   DEF   DEF
   DEF   DEF   DEF   DEF   DEF
   DEF   DEF   DEF   DEF   DEF
/* UG.A..GC */
   DEF  -719  -789  -959  -809
  -569 -1238 -1308 -1478 -1328
  -769 -1438 -1508 -1678 -1528
  -759 -1428 -1498 -1668 -1518
  -549 -1218 -1288 -1458 -1308
/* UG.C..GC */
   DEF  -479  -479  -359  -479
  -929 -1358 -1358 -1238 -1358
  -359  -788  -788  -668  -788
  -789 -1218 -1218 -1098 -1218
  -549  -978  -978  -858  -978
/* UG.G..GC */
   DEF  -659  -809  -919  -809
  -609 -1218 -1368 -1478 -1368
  -359  -968 -1118 -1228 -1118
  -669 -1278 -1428 -1538 -1428
  -549 -1158 -1308 -1418 -1308
/* UG.U..GC */
   DEF  -549  -439  -549  -359
  -929 -1428 -1318 -1428 -1238
  -439  -938  -828  -938  -748
  -789 -1288 -1178 -1288 -1098
  -619 -1118 -1008 -1118  -928
/* UG.@..GU */
     0     0     0     0     0
   DEF   DEF   DEF   DEF   DEF
   DEF   DEF   DEF   DEF   DEF
   DEF   DEF   DEF   DEF   DEF
   DEF   DEF   DEF   DEF   DEF
/* UG.A..GU */
   DEF  -719  -789  -959  -809
  -479 -1148 -1218 -1388 -1238
  -309  -978 -1048 -1218 -1068
  -389 -1058 -1128 -1298 -1148
  -379 -1048 -1118 -1288 -1138
/* UG.C..GU */
   DEF  -479  -479  -359  -479
  -649 -1078 -1078  -958 -1078
  -289  -718  -718  -598  -718
  -739 -1168 -1168 -1048 -1168
  -379  -808  -808  -688  -808
/* UG.G..GU */
   DEF  -659  -809  -919  -809
  -649 -1258 -1408 -1518 -1408
  -289  -898 -1048 -1158 -1048
  -739 -1348 -1498 -1608 -1498
  -379  -988 -1138 -1248 -1138
/* UG.U..GU */
   DEF  -549  -439  -549  -359
  -649 -1148 -1038 -1148  -958
  -289  -788  -678  -788  -598
  -739 -1238 -1128 -1238 -1048
  -379  -878  -768  -878  -688
/* UG.@..UG */
     0     0     0     0     0
   DEF   DEF   DEF   DEF   DEF
   DEF   DEF   DEF   DEF   DEF
   DEF   DEF   DEF   DEF   DEF
   DEF   DEF   DEF   DEF   DEF
/* UG.A..UG */
   DEF  -719  -789  -959  -809
  -769 -1438 -1508 -1678 -1528
  -529 -1198 -1268 -1438 -1288
  -709 -1378 -1448 -1618 -1468
  -599 -1268 -1338 -1508 -1358
/* UG.C..UG */
   DEF  -479  -479  -359  -479
  -839 -1268 -1268 -1148 -1268
  -529  -958  -958  -838  -958
  -859 -1288 -1288 -1168 -1288
  -489  -918  -918  -798  -918
/* UG.G..UG */
   DEF  -659  -809  -919  -809
 -1009 -1618 -1768 -1878 -1768
  -409 -1018 -1168 -1278 -1168
  -969 -1578 -1728 -1838 -1728
  -599 -1208 -1358 -1468 -1358
/* UG.U..UG */
   DEF  -549  -439  -549  -359
  -859 -1358 -1248 -1358 -1168
  -529 -1028  -918 -1028  -838
  -859 -1358 -1248 -1358 -1168
  -409  -908  -798  -908  -718
/* UG.@..AU */
     0     0     0     0     0
   DEF   DEF   DEF   DEF   DEF
   DEF   DEF   DEF   DEF   DEF
   DEF   DEF   DEF   DEF   DEF
   DEF   DEF   DEF   DEF   DEF
/* UG.A..AU */
   DEF  -719  -789  -959  -809
  -479 -1148 -1218 -1388 -1238
  -309  -978 -1048 -1218 -1068
  -389 -1058 -1128 -1298 -1148
  -379 -1048 -1118 -1288 -1138
/* UG.C..AU */
   DEF  -479  -479  -359  -479
  -649 -1078 -1078  -958 -1078
  -289  -718  -718  -598  -718
  -739 -1168 -1168 -1048 -1168
  -379  -808  -808  -688  -808
/* UG.G..AU */
   DEF  -659  -809  -919  -809
  -649 -1258 -1408 -1518 -1408
  -289  -898 -1048 -1158 -1048
  -739 -1348 -1498 -1608 -1498
  -379  -988 -1138 -1248 -1138
/* UG.U..AU */
   DEF  -549  -439  -549  -359
  -649 -1148 -1038 -1148  -958
  -289  -788  -678  -788  -598
  -739 -1238 -1128 -1238 -1048
  -379  -878  -768  -878  -688
/* UG.@..UA */
     0     0     0     0     0
   DEF   DEF   DEF   DEF   DEF
   DEF   DEF   DEF   DEF   DEF
   DEF   DEF   DEF   DEF   DEF
   DEF   DEF   DEF   DEF   DEF
/* UG.A..UA */
   DEF  -719  -789  -959  -809
  -449 -1118 -1188 -1358 -1208
  -479 -1148 -1218 -1388 -1238
  -429 -1098 -1168 -1338 -1188
  -329  -998 -1068 -1238 -1088
/* UG.C..UA */
   DEF  -479  -479  -359  -479
  -679 -1108 -1108  -988 -1108
  -559  -988  -988  -868  -988
  -729 -1158 -1158 -1038 -1158
  -189  -618  -618  -498  -618
/* UG.G..UA */
   DEF  -659  -809  -919  -809
  -939 -1548 -1698 -1808 -1698
  -249  -858 -1008 -1118 -1008
  -939 -1548 -1698 -1808 -1698
  -329  -938 -1088 -1198 -1088
/* UG.U..UA */
   DEF  -549  -439  -549  -359
  -639 -1138 -1028 -1138  -948
  -229  -728  -618  -728  -538
  -729 -1228 -1118 -1228 -1038
  -190  -689  -579  -689  -499
/* UG.@.. @ */
   DEF   DEF   DEF   DEF   DEF
   DEF   DEF   DEF   DEF   DEF
   DEF   DEF   DEF   DEF   DEF
   DEF   DEF   DEF   DEF   DEF
   DEF   DEF   DEF   DEF   DEF
/* UG.A.. @ */
  -100  -769  -839 -1009  -859
  -100  -769  -839 -1009  -859
  -100  -769  -839 -1009  -859
  -100  -769  -839 -1009  -859
  -100  -769  -839 -1009  -859
/* UG.C.. @ */
  -100  -529  -529  -409  -529
  -100  -529  -529  -409  -529
  -100  -529  -529  -409  -529
  -100  -529  -529  -409  -529
  -100  -529  -529  -409  -529
/* UG.G.. @ */
  -100  -709  -859  -969  -859
  -100  -709  -859  -969  -859
  -100  -709  -859  -969  -859
  -100  -709  -859  -969  -859
  -100  -709  -859  -969  -859
/* UG.U.. @ */
  -100  -599  -489  -599  -409
  -100  -599  -489  -599  -409
  -100  -599  -489  -599  -409
  -100  -599  -489  -599  -409
  -100  -599  -489  -599  -409
/* AU.@..CG */
     0     0     0     0     0
   DEF   DEF   DEF   DEF   DEF
   DEF   DEF   DEF   DEF   DEF
   DEF   DEF   DEF   DEF   DEF
   DEF   DEF   DEF   DEF   DEF
/* AU.A..CG */
   DEF  -429  -599  -599  -599
 -1079 -1458 -1628 -1628 -1628
  -569  -948 -1118 -1118 -1118
  -989 -1368 -1538 -1538 -1538
  -859 -1238 -1408 -1408 -1408
/* AU.C..CG */
   DEF  -259  -239  -239  -239
  -999 -1208 -1188 -1188 -1188
  -499  -708  -688  -688  -688
  -989 -1198 -1178 -1178 -1178
  -789  -998  -978  -978  -978
/* AU.G..CG */
   DEF  -339  -689  -689  -689
 -1079 -1368 -1718 -1718 -1718
  -569  -858 -1208 -1208 -1208
  -989 -1278 -1628 -1628 -1628
  -859 -1148 -1498 -1498 -1498
/* AU.U..CG */
   DEF  -329  -329  -329  -329
 -1079 -1358 -1358 -1358 -1358
  -719  -998  -998  -998  -998
  -989 -1268 -1268 -1268 -1268
  -909 -1188 -1188 -1188 -1188
/* AU.@..GC */
     0     0     0     0     0
   DEF   DEF   DEF   DEF   DEF
   DEF   DEF   DEF   DEF   DEF
   DEF   DEF   DEF   DEF   DEF
   DEF   DEF   DEF   DEF   DEF
/* AU.A..GC */
   DEF  -429  -599  -599  -599
  -569  -948 -1118 -1118 -1118
  -769 -1148 -1318 -1318 -1318
  -759 -1138 -1308 -1308 -1308
  -549  -928 -1098 -1098 -1098
/* AU.C..GC */
   DEF  -259  -239  -239  -239
  -929 -1138 -1118 -1118 -1118
  -359  -568  -548  -548  -548
  -789  -998  -978  -978  -978
  -549  -758  -738  -738  -738
/* AU.G..GC */
   DEF  -339  -689  -689  -689
  -609  -898 -1248 -1248 -1248
  -359  -648  -998  -998  -998
  -669  -958 -1308 -1308 -1308
  -549  -838 -1188 -1188 -1188
/* AU.U..GC */
   DEF  -329  -329  -329  -329
  -929 -1208 -1208 -1208 -1208
  -439  -718  -718  -718  -718
  -789 -1068 -1068 -1068 -1068
  -619  -898  -898  -898  -898
/* AU.@..GU */
     0     0     0     0     0
   DEF   DEF   DEF   DEF   DEF
   DEF   DEF   DEF   DEF   DEF
   DEF   DEF   DEF   DEF   DEF
   DEF   DEF   DEF   DEF   DEF
/* AU.A..GU */
   DEF  -429  -599  -599  -599
  -479  -858 -1028 -1028 -1028
  -309  -688  -858  -858  -858
  -389  -768  -938  -938  -938
  -379  -758  -928  -928  -928
/* AU.C..GU */
   DEF  -259  -239  -239  -239
  -649  -858  -838  -838  -838
  -289  -498  -478  -478  -478
  -739  -948  -928  -928  -928
  -379  -588  -568  -568  -568
/* AU.G..GU */
   DEF  -339  -689  -689  -689
  -649  -938 -1288 -1288 -1288
  -289  -578  -928  -928  -928
  -739 -1028 -1378 -1378 -1378
  -379  -668 -1018 -1018 -1018
/* AU.U..GU */
   DEF  -329  -329  -329  -329
  -649  -928  -928  -928  -928
  -289  -568  -568  -568  -568
  -739 -1018 -1018 -1018 -1018
  -379  -658  -658  -658  -658
/* AU.@..UG */
     0     0     0     0     0
   DEF   DEF   DEF   DEF   DEF
   DEF   DEF   DEF   DEF   DEF
   DEF   DEF   DEF   DEF   DEF
   DEF   DEF   DEF   DEF   DEF
/* AU.A..UG */
   DEF  -429  -599  -599  -599
  -769 -1148 -1318 -1318 -1318
  -529  -908 -1078 -1078 -1078
  -709 -1088 -1258 -1258 -1258
  -599  -978 -1148 -1148 -1148
/* AU.C..UG */
   DEF  -259  -239  -239  -239
  -839 -1048 -1028 -1028 -1028
  -529  -738  -718  -718  -718
  -859 -1068 -1048 -1048 -1048
  -489  -698  -678  -678  -678
/* AU.G..UG */
   DEF  -339  -689  -689  -689
 -1009 -1298 -1648 -1648 -1648
  -409  -698 -1048 -1048 -1048
  -969 -1258 -1608 -1608 -1608
  -599  -888 -1238 -1238 -1238
/* AU.U..UG */
   DEF  -329  -329  -329  -329
  -859 -1138 -1138 -1138 -1138
  -529  -808  -808  -808  -808
  -859 -1138 -1138 -1138 -1138
  -409  -688  -688  -688  -688
/* AU.@..AU */
     0     0     0     0     0
   DEF   DEF   DEF   DEF   DEF
   DEF   DEF   DEF   DEF   DEF
   DEF   DEF   DEF   DEF   DEF
   DEF   DEF   DEF   DEF   DEF
/* AU.A..AU */
   DEF  -429  -599  -599  -599
  -479  -858 -1028 -1028 -1028
  -309  -688  -858  -858  -858
  -389  -768  -938  -938  -938
  -379  -758  -928  -928  -928
/* AU.C..AU */
   DEF  -259  -239  -239  -239
  -649  -858  -838  -838  -838
  -289  -498  -478  -478  -478
  -739  -948  -928  -928  -928
  -379  -588  -568  -568  -568
/* AU.G..AU */
   DEF  -339  -689  -689  -689
  -649  -938 -1288 -1288 -1288
  -289  -578  -928  -928  -928
  -739 -1028 -1378 -1378 -1378
  -379  -668 -1018 -1018 -1018
/* AU.U..AU */
   DEF  -329  -329  -329  -329
  -649  -928  -928  -928  -928
  -289  -568  -568  -568  -568
  -739 -1018 -1018 -1018 -1018
  -379  -658  -658  -658  -658
/* AU.@..UA */
     0     0     0     0     0
   DEF   DEF   DEF   DEF   DEF
   DEF   DEF   DEF   DEF   DEF
   DEF   DEF   DEF   DEF   DEF
   DEF   DEF   DEF   DEF   DEF
/* AU.A..UA */
   DEF  -429  -599  -599  -599
  -449  -828  -998  -998  -998
  -479  -858 -1028 -1028 -1028
  -429  -808  -978  -978  -978
  -329  -708  -878  -878  -878
/* AU.C..UA */
   DEF  -259  -239  -239  -239
  -679  -888  -868  -868  -868
  -559  -768  -748  -748  -748
  -729  -938  -918  -918  -918
  -189  -398  -378  -378  -378
/* AU.G..UA */
   DEF  -339  -689  -689  -689
  -939 -1228 -1578 -1578 -1578
  -249  -538  -888  -888  -888
  -939 -1228 -1578 -1578 -1578
  -329  -618  -968  -968  -968
/* AU.U..UA */
   DEF  -329  -329  -329  -329
  -639  -918  -918  -918  -918
  -229  -508  -508  -508  -508
  -729 -1008 -1008 -1008 -1008
  -190  -469  -469  -469  -469
/* AU.@.. @ */
   DEF   DEF   DEF   DEF   DEF
   DEF   DEF   DEF   DEF   DEF
   DEF   DEF   DEF   DEF   DEF
   DEF   DEF   DEF   DEF   DEF
   DEF   DEF   DEF   DEF   DEF
/* AU.A.. @ */
  -100  -479  -649  -649  -649
  -100  -479  -649  -649  -649
  -100  -479  -649  -649  -649
  -100  -479  -649  -649  -649
  -100  -479  -649  -649  -649
/* AU.C.. @ */
  -100  -309  -289  -289  -289
  -100  -309  -289  -289  -289
  -100  -309  -289  -289  -289
  -100  -309  -289  -289  -289
  -100  -309  -289  -289  -289
/* AU.G.. @ */
  -100  -389  -739  -739  -739
  -100  -389  -739  -739  -739
  -100  -389  -739  -739  -739
  -100  -389  -739  -739  -739
  -100  -389  -739  -739  -739
/* AU.U.. @ */
  -100  -379  -379  -379  -379
  -100  -379  -379  -379  -379
  -100  -379  -379  -379  -379
  -100  -379  -379  -379  -379
  -100  -379  -379  -379  -379
/* UA.@..CG */
     0     0     0     0     0
   DEF   DEF   DEF   DEF   DEF
   DEF   DEF   DEF   DEF   DEF
   DEF   DEF   DEF   DEF   DEF
   DEF   DEF   DEF   DEF   DEF
/* UA.A..CG */
   DEF  -399  -629  -889  -589
 -1079 -1428 -1658 -1918 -1618
  -569  -918 -1148 -1408 -1108
  -989 -1338 -1568 -1828 -1528
  -859 -1208 -1438 -1698 -1398
/* UA.C..CG */
   DEF  -429  -509  -199  -179
  -999 -1378 -1458 -1148 -1128
  -499  -878  -958  -648  -628
  -989 -1368 -1448 -1138 -1118
  -789 -1168 -1248  -938  -918
/* UA.G..CG */
   DEF  -379  -679  -889  -679
 -1079 -1408 -1708 -1918 -1708
  -569  -898 -1198 -1408 -1198
  -989 -1318 -1618 -1828 -1618
  -859 -1188 -1488 -1698 -1488
/* UA.U..CG */
   DEF  -279  -139  -279  -140
 -1079 -1308 -1168 -1308 -1169
  -719  -948  -808  -948  -809
  -989 -1218 -1078 -1218 -1079
  -909 -1138  -998 -1138  -999
/* UA.@..GC */
     0     0     0     0     0
   DEF   DEF   DEF   DEF   DEF
   DEF   DEF   DEF   DEF   DEF
   DEF   DEF   DEF   DEF   DEF
   DEF   DEF   DEF   DEF   DEF
/* UA.A..GC */
   DEF  -399  -629  -889  -589
  -569  -918 -1148 -1408 -1108
  -769 -1118 -1348 -1608 -1308
  -759 -1108 -1338 -1598 -1298
  -549  -898 -1128 -1388 -1088
/* UA.C..GC */
   DEF  -429  -509  -199  -179
  -929 -1308 -1388 -1078 -1058
  -359  -738  -818  -508  -488
  -789 -1168 -1248  -938  -918
  -549  -928 -1008  -698  -678
/* UA.G..GC */
   DEF  -379  -679  -889  -679
  -609  -938 -1238 -1448 -1238
  -359  -688  -988 -1198  -988
  -669  -998 -1298 -1508 -1298
  -549  -878 -1178 -1388 -1178
/* UA.U..GC */
   DEF  -279  -139  -279  -140
  -929 -1158 -1018 -1158 -1019
  -439  -668  -528  -668  -529
  -789 -1018  -878 -1018  -879
  -619  -848  -708  -848  -709
/* UA.@..GU */
     0     0     0     0     0
   DEF   DEF   DEF   DEF   DEF
   DEF   DEF   DEF   DEF   DEF
   DEF   DEF   DEF   DEF   DEF
   DEF   DEF   DEF   DEF   DEF
/* UA.A..GU */
   DEF  -399  -629  -889  -589
  -479  -828 -1058 -1318 -1018
  -309  -658  -888 -1148  -848
  -389  -738  -968 -1228  -928
  -379  -728  -958 -1218  -918
/* UA.C..GU */
   DEF  -429  -509  -199  -179
  -649 -1028 -1108  -798  -778
  -289  -668  -748  -438  -418
  -739 -1118 -1198  -888  -868
  -379  -758  -838  -528  -508
/* UA.G..GU */
   DEF  -379  -679  -889  -679
  -649  -978 -1278 -1488 -1278
  -289  -618  -918 -1128  -918
  -739 -1068 -1368 -1578 -1368
  -379  -708 -1008 -1218 -1008
/* UA.U..GU */
   DEF  -279  -139  -279  -140
  -649  -878  -738  -878  -739
  -289  -518  -378  -518  -379
  -739  -968  -828  -968  -829
  -379  -608  -468  -608  -469
/* UA.@..UG */
     0     0     0     0     0
   DEF   DEF   DEF   DEF   DEF
   DEF   DEF   DEF   DEF   DEF
   DEF   DEF   DEF   DEF   DEF
   DEF   DEF   DEF   DEF   DEF
/* UA.A..UG */
   DEF  -399  -629  -889  -589
  -769 -1118 -1348 -1608 -1308
  -529  -878 -1108 -1368 -1068
  -709 -1058 -1288 -1548 -1248
  -599  -948 -1178 -1438 -1138
/* UA.C..UG */
   DEF  -429  -509  -199  -179
  -839 -1218 -1298  -988  -968
  -529  -908  -988  -678  -658
  -859 -1238 -1318 -1008  -988
  -489  -868  -948  -638  -618
/* UA.G..UG */
   DEF  -379  -679  -889  -679
 -1009 -1338 -1638 -1848 -1638
  -409  -738 -1038 -1248 -1038
  -969 -1298 -1598 -1808 -1598
  -599  -928 -1228 -1438 -1228
/* UA.U..UG */
   DEF  -279  -139  -279  -140
  -859 -1088  -948 -1088  -949
  -529  -758  -618  -758  -619
  -859 -1088  -948 -1088  -949
  -409  -638  -498  -638  -499
/* UA.@..AU */
     0     0     0     0     0
   DEF   DEF   DEF   DEF   DEF
   DEF   DEF   DEF   DEF   DEF
   DEF   DEF   DEF   DEF   DEF
   DEF   DEF   DEF   DEF   DEF
/* UA.A..AU */
   DEF  -399  -629  -889  -589
  -479  -828 -1058 -1318 -1018
  -309  -658  -888 -1148  -848
  -389  -738  -968 -1228  -928
  -379  -728  -958 -1218  -918
/* UA.C..AU */
   DEF  -429  -509  -199  -179
  -649 -1028 -1108  -798  -778
  -289  -668  -748  -438  -418
  -739 -1118 -1198  -888  -868
  -379  -758  -838  -528  -508
/* UA.G..AU */
   DEF  -379  -679  -889  -679
  -649  -978 -1278 -1488 -1278
  -289  -618  -918 -1128  -918
  -739 -1068 -1368 -1578 -1368
  -379  -708 -1008 -1218 -1008
/* UA.U..AU */
   DEF  -279  -139  -279  -140
  -649  -878  -738  -878  -739
  -289  -518  -378  -518  -379
  -739  -968  -828  -968  -829
  -379  -608  -468  -608  -469
/* UA.@..UA */
     0     0     0     0     0
   DEF   DEF   DEF   DEF   DEF
   DEF   DEF   DEF   DEF   DEF
   DEF   DEF   DEF   DEF   DEF
   DEF   DEF   DEF   DEF   DEF
/* UA.A..UA */
   DEF  -399  -629  -889  -589
  -449  -798 -1028 -1288  -988
  -479  -828 -1058 -1318 -1018
  -429  -778 -1008 -1268  -968
  -329  -678  -908 -1168  -868
/* UA.C..UA */
   DEF  -429  -509  -199  -179
  -679 -1058 -1138  -828  -808
  -559  -938 -1018  -708  -688
  -729 -1108 -1188  -878  -858
  -189  -568  -648  -338  -318
/* UA.G..UA */
   DEF  -379  -679  -889  -679
  -939 -1268 -1568 -1778 -1568
  -249  -578  -878 -1088  -878
  -939 -1268 -1568 -1778 -1568
  -329  -658  -958 -1168  -958
/* UA.U..UA */
   DEF  -279  -139  -279  -140
  -639  -868  -728  -868  -729
  -229  -458  -318  -458  -319
  -729  -958  -818  -958  -819
  -190  -419  -279  -419  -280
/* UA.@.. @ */
   DEF   DEF   DEF   DEF   DEF
   DEF   DEF   DEF   DEF   DEF
   DEF   DEF   DEF   DEF   DEF
   DEF   DEF   DEF   DEF   DEF
   DEF   DEF   DEF   DEF   DEF
/* UA.A.. @ */
  -100  -449  -679  -939  -639
  -100  -449  -679  -939  -639
  -100  -449  -679  -939  -639
  -100  -449  -679  -939  -639
  -100  -449  -679  -939  -639
/* UA.C.. @ */
  -100  -479  -559  -249  -229
  -100  -479  -559  -249  -229
  -100  -479  -559  -249  -229
  -100  -479  -559  -249  -229
  -100  -479  -559  -249  -229
/* UA.G.. @ */
  -100  -429  -729  -939  -729
  -100  -429  -729  -939  -729
  -100  -429  -729  -939  -729
  -100  -429  -729  -939  -729
  -100  -429  -729  -939  -729
/* UA.U.. @ */
  -100  -329  -189  -329  -190
  -100  -329  -189  -329  -190
  -100  -329  -189  -329  -190
  -100  -329  -189  -329  -190
  -100  -329  -189  -329  -190
/*  @.@..CG */
   DEF   DEF   DEF   DEF   DEF
  -100  -100  -100  -100  -100
  -100  -100  -100  -100  -100
  -100  -100  -100  -100  -100
  -100  -100  -100  -100  -100
/*  @.A..CG */
   DEF   DEF   DEF   DEF   DEF
 -1079 -1079 -1079 -1079 -1079
  -569  -569  -569  -569  -569
  -989  -989  -989  -989  -989
  -859  -859  -859  -859  -859
/*  @.C..CG */
   DEF   DEF   DEF   DEF   DEF
  -999  -999  -999  -999  -999
  -499  -499  -499  -499  -499
  -989  -989  -989  -989  -989
  -789  -789  -789  -789  -789
/*  @.G..CG */
   DEF   DEF   DEF   DEF   DEF
 -1079 -1079 -1079 -1079 -1079
  -569  -569  -569  -569  -569
  -989  -989  -989  -989  -989
  -859  -859  -859  -859  -859
/*  @.U..CG */
   DEF   DEF   DEF   DEF   DEF
 -1079 -1079 -1079 -1079 -1079
  -719  -719  -719  -719  -719
  -989  -989  -989  -989  -989
  -909  -909  -909  -909  -909
/*  @.@..GC */
   DEF   DEF   DEF   DEF   DEF
  -100  -100  -100  -100  -100
  -100  -100  -100  -100  -100
  -100  -100  -100  -100  -100
  -100  -100  -100  -100  -100
/*  @.A..GC */
   DEF   DEF   DEF   DEF   DEF
  -569  -569  -569  -569  -569
  -769  -769  -769  -769  -769
  -759  -759  -759  -759  -759
  -549  -549  -549  -549  -549
/*  @.C..GC */
   DEF   DEF   DEF   DEF   DEF
  -929  -929  -929  -929  -929
  -359  -359  -359  -359  -359
  -789  -789  -789  -789  -789
  -549  -549  -549  -549  -549
/*  @.G..GC */
   DEF   DEF   DEF   DEF   DEF
  -609  -609  -609  -609  -609
  -359  -359  -359  -359  -359
  -669  -669  -669  -669  -669
  -549  -549  -549  -549  -549
/*  @.U..GC */
   DEF   DEF   DEF   DEF   DEF
  -929  -929  -929  -929  -929
  -439  -439  -439  -439  -439
  -789  -789  -789  -789  -789
  -619  -619  -619  -619  -619
/*  @.@..GU */
   DEF   DEF   DEF   DEF   DEF
  -100  -100  -100  -100  -100
  -100  -100  -100  -100  -100
  -100  -100  -100  -100  -100
  -100  -100  -100  -100  -100
/*  @.A..GU */
   DEF   DEF   DEF   DEF   DEF
  -479  -479  -479  -479  -479
  -309  -309  -309  -309  -309
  -389  -389  -389  -389  -389
  -379  -379  -379  -379  -379
/*  @.C..GU */
   DEF   DEF   DEF   DEF   DEF
  -649  -649  -649  -649  -649
  -289  -289  -289  -289  -289
  -739  -739  -739  -739  -739
  -379  -379  -379  -379  -379
/*  @.G..GU */
   DEF   DEF   DEF   DEF   DEF
  -649  -649  -649  -649  -649
  -289  -289  -289  -289  -289
  -739  -739  -739  -739  -739
  -379  -379  -379  -379  -379
/*  @.U..GU */
   DEF   DEF   DEF   DEF   DEF
  -649  -649  -649  -649  -649
  -289  -289  -289  -289  -289
  -739  -739  -739  -739  -739
  -379  -379  -379  -379  -379
/*  @.@..UG */
   DEF   DEF   DEF   DEF   DEF
  -100  -100  -100  -100  -100
  -100  -100  -100  -100  -100
  -100  -100  -100  -100  -100
  -100  -100  -100  -100  -100
/*  @.A..UG */
   DEF   DEF   DEF   DEF   DEF
  -769  -769  -769  -769  -769
  -529  -529  -529  -529  -529
  -709  -709  -709  -709  -709
  -599  -599  -599  -599  -599
/*  @.C..UG */
   DEF   DEF   DEF   DEF   DEF
  -839  -839  -839  -839  -839
  -529  -529  -529  -529  -529
  -859  -859  -859  -859  -859
  -489  -489  -489  -489  -489
/*  @.G..UG */
   DEF   DEF   DEF   DEF   DEF
 -1009 -1009 -1009 -1009 -1009
  -409  -409  -409  -409  -409
  -969  -969  -969  -969  -969
  -599  -599  -599  -599  -599
/*  @.U..UG */
   DEF   DEF   DEF   DEF   DEF
  -859  -859  -859  -859  -859
  -529  -529  -529  -529  -529
  -859  -859  -859  -859  -859
  -409  -409  -409  -409  -409
/*  @.@..AU */
   DEF   DEF   DEF   DEF   DEF
  -100  -100  -100  -100  -100
  -100  -100  -100  -100  -100
  -100  -100  -100  -100  -100
  -100  -100  -100  -100  -100
/*  @.A..AU */
   DEF   DEF   DEF   DEF   DEF
  -479  -479  -479  -479  -479
  -309  -309  -309  -309  -309
  -389  -389  -389  -389  -389
  -379  -379  -379  -379  -379
/*  @.C..AU */
   DEF   DEF   DEF   DEF   DEF
  -649  -649  -649  -649  -649
  -289  -289  -289  -289  -289
  -739  -739  -739  -739  -739
  -379  -379  -379  -379  -379
/*  @.G..AU */
   DEF   DEF   DEF   DEF   DEF
  -649  -649  -649  -649  -649
  -289  -289  -289  -289  -289
  -739  -739  -739  -739  -739
  -379  -379  -379  -379  -379
/*  @.U..AU */
   DEF   DEF   DEF   DEF   DEF
  -649  -649  -649  -649  -649
  -289  -289  -289  -289  -289
  -739  -739  -739  -739  -739
  -379  -379  -379  -379  -379
/*  @.@..UA */
   DEF   DEF   DEF   DEF   DEF
  -100  -100  -100  -100  -100
  -100  -100  -100  -100  -100
  -100  -100  -100  -100  -100
  -100  -100  -100  -100  -100
/*  @.A..UA */
   DEF   DEF   DEF   DEF   DEF
  -449  -449  -449  -449  -449
  -479  -479  -479  -479  -479
  -429  -429  -429  -429  -429
  -329  -329  -329  -329  -329
/*  @.C..UA */
   DEF   DEF   DEF   DEF   DEF
  -679  -679  -679  -679  -679
  -559  -559  -559  -559  -559
  -729  -729  -729  -729  -729
  -189  -189  -189  -189  -189
/*  @.G..UA */
   DEF   DEF   DEF   DEF   DEF
  -939  -939  -939  -939  -939
  -249  -249  -249  -249  -249
  -939  -939  -939  -939  -939
  -329  -329  -329  -329  -329
/*  @.U..UA */
   DEF   DEF   DEF   DEF   DEF
  -639  -639  -639  -639  -639
  -229  -229  -229  -229  -229
  -729  -729  -729  -729  -729
  -190  -190  -190  -190  -190
/*  @.@.. @ */
  -100  -100  -100  -100  -100
  -100  -100  -100  -100  -100
  -100  -100  -100  -100  -100
  -100  -100  -100  -100  -100
  -100  -100  -100  -100  -100
/*  @.A.. @ */
  -100  -100  -100  -100  -100
  -100  -100  -100  -100  -100
  -100  -100  -100  -100  -100
  -100  -100  -100  -100  -100
  -100  -100  -100  -100  -100
/*  @.C.. @ */
  -100  -100  -100  -100  -100
  -100  -100  -100  -100  -100
  -100  -100  -100  -100  -100
  -100  -100  -100  -100  -100
  -100  -100  -100  -100  -100
/*  @.G.. @ */
  -100  -100  -100  -100  -100
  -100  -100  -100  -100  -100
  -100  -100  -100  -100  -100
  -100  -100  -100  -100  -100
  -100  -100  -100  -100  -100
/*  @.U.. @ */
  -100  -100  -100  -100  -100
  -100  -100  -100  -100  -100
  -100  -100  -100  -100  -100
  -100  -100  -100  -100  -100
  -100  -100  -100  -100  -100

# int22_energies
/* GC.AA..GC */
   130   160    30   200
   120   150    20   200
    30    60   -70   200
   200   200   200   200
/* GC.AC..GC */
   160   200    60   200
   210   180   150   200
   200   200   200   200
   190   170   130   200
/* GC.AG..GC */
    30    60   -70   200
   200   200   200   200
   100   140     0   200
   -40  -110   -60   200
/* GC.AU..GC */
   200   200   200   200
   190   170   130   200
   110    40    90   200
   140    80   130   200
/* GC.CA..GC */
   120   210   200   190
   110   140   200   120
    20   150   200   130
   200   200   200   200
/* GC.CC..GC */
   150   180   200   170
   140   170   200   150
   200   200   200   200
   120   150   200   140
/* GC.CG..GC */
    20   150   200   130
   200   200   200   200
    90   180   200   170
  -150   -20   200   -40
/* GC.CU..GC */
   200   200   200   200
   120   150   200   140
     0   130   200   110
    30    60   200    50
/* GC.GA..GC */
    30   200   100   110
    20   200    90     0
   -70   200     0    90
   200   200   200   200
/* GC.GC..GC */
    60   200   140    40
   150   200   180   130
   200   200   200   200
   130   200   170   110
/* GC.GG..GC */
   -70   200     0    90
   200   200   200   200
     0   200    80    90
   -60   200   -70  -260
/* GC.GU..GC */
   200   200   200   200
   130   200   170   110
    90   200    90  -110
   130   200   120   110
/* GC.UA..GC */
   200   190   -40   140
   200   120  -150    30
   200   130   -60   130
   200   200   200   200
/* GC.UC..GC */
   200   170  -110    80
   200   150   -20    60
   200   200   200   200
   200   140   -40    50
/* GC.UG..GC */
   200   130   -60   130
   200   200   200   200
   200   170   -70   120
   200   -40  -420   -50
/* GC.UU..GC */
   200   200   200   200
   200   140   -40    50
   200   110  -260   110
   200    50   -50   -40
/* GC.AA..CG */
    50    60     0   200
   110   150   -70   200
   -30    10  -160   200
   200   200   200   200
/* GC.AC..CG */
   110   110  -100   200
   170   150   -60   200
   200   200   200   200
    70    50    20   200
/* GC.AG..CG */
    40    50   -70   200
   200   200   200   200
   100   140     0   200
    10   -70   -80   200
/* GC.AU..CG */
   200   200   200   200
   180   150   120   200
   -50   -60   -60   200
   150     0    90   200
/* GC.CA..CG */
   130   220   200   200
   100   130   200   120
   -70    70   200    40
   200   200   200   200
/* GC.CC..CG */
   100   190   200   110
   100   130   200   120
   200   200   200   200
     0    30   200   170
/* GC.CG..CG */
    70    70   200   100
   200   200   200   200
    90   180   200   170
  -190   -30   200   -70
/* GC.CU..CG */
   200   200   200   200
   110   140   200   120
  -150   -20   200   -30
   -20   -10   200    20
/* GC.GA..CG */
   -20   200   110    90
   -40   200    90     0
  -170   200   -90    30
   200   200   200   200
/* GC.GC..CG */
    70   200    80   -10
   110   200   150   100
   200   200   200   200
    20   200    50     0
/* GC.GG..CG */
   -50   200   -20    60
   200   200   200   200
     0   200    80    90
   -90   200  -100  -300
/* GC.GU..CG */
   200   200   200   200
   120   200   150   100
  -130   200   -60  -240
    90   200   110    60
/* GC.UA..CG */
   200   200   -10   140
   200   120  -160    30
   200    40  -160    50
   200   200   200   200
/* GC.UC..CG */
   200   110  -160    30
   200   120   -60    30
   200   200   200   200
   200    20  -160    10
/* GC.UG..CG */
   200    50   -60   140
   200   200   200   200
   200   170   -70   120
   200   -70  -440  -100
/* GC.UU..CG */
   200   200   200   200
   200   120   -50    30
   200   -10  -410    10
   200    40  -100    60
/* GC.AA..GU */
   200   240   100   200
   180   210    80   200
    80   110   -20   200
   200   200   200   200
/* GC.AC..GU */
   190   220    90   200
   230   210   170   200
   200   200   200   200
   230   210   170   200
/* GC.AG..GU */
    80   110   -20   200
   200   200   200   200
   130   170    30   200
    60     0    40   200
/* GC.AU..GU */
   200   200   200   200
   230   210   170   200
   160    90   140   200
   190   130   180   200
/* GC.CA..GU */
   190   280   200   270
   170   200   200   180
    70   200   200   180
   200   200   200   200
/* GC.CC..GU */
   180   210   200   190
   160   190   200   180
   200   200   200   200
   160   190   200   180
/* GC.CG..GU */
    70   200   200   180
   200   200   200   200
   120   210   200   200
   -50    80   200    70
/* GC.CU..GU */
   200   200   200   200
   160   190   200   180
    50   180   200   160
    80   110   200   100
/* GC.GA..GU */
   100   200   180   180
    80   200   150    60
   -20   200    50   140
   200   200   200   200
/* GC.GC..GU */
    90   200   160    70
   170   200   210   150
   200   200   200   200
   170   200   210   150
/* GC.GG..GU */
   -20   200    50   140
   200   200   200   200
    30   200   110   110
    40   200    40  -160
/* GC.GU..GU */
   200   200   200   200
   170   200   210   150
   140   200   130   -60
   180   200   170   160
/* GC.UA..GU */
   200   270    30   220
   200   180   -90    90
   200   180   -10   180
   200   200   200   200
/* GC.UC..GU */
   200   190   -80   100
   200   180     0    90
   200   200   200   200
   200   180     0    90
/* GC.UG..GU */
   200   180   -10   180
   200   200   200   200
   200   200   -40   150
   200    70  -310    60
/* GC.UU..GU */
   200   200   200   200
   200   180     0    90
   200   160  -210   160
   200   100     0    10
/* GC.AA..UG */
   200   240   100   200
   160   190    60   200
   100   130     0   200
   200   200   200   200
/* GC.AC..UG */
   200   240   100   200
   260   240   200   200
   200   200   200   200
   260   240   200   200
/* GC.AG..UG */
   100   130     0   200
   200   200   200   200
   140   170    40   200
    20   -40     0   200
/* GC.AU..UG */
   200   200   200   200
   230   210   170   200
   150    80   130   200
   220   150   200   200
/* GC.CA..UG */
   190   280   200   270
   150   180   200   160
    90   220   200   200
   200   200   200   200
/* GC.CC..UG */
   190   220   200   210
   190   220   200   210
   200   200   200   200
   190   220   200   210
/* GC.CG..UG */
    90   220   200   200
   200   200   200   200
   130   220   200   200
   -90    40   200    30
/* GC.CU..UG */
   200   200   200   200
   160   190   200   180
    40   170   200   150
   110   140   200   120
/* GC.GA..UG */
   100   200   180   180
    60   200   130    40
     0   200    70   160
   200   200   200   200
/* GC.GC..UG */
   100   200   180    80
   200   200   240   180
   200   200   200   200
   200   200   240   180
/* GC.GG..UG */
     0   200    70   160
   200   200   200   200
    40   200   110   120
     0   200     0  -200
/* GC.GU..UG */
   200   200   200   200
   170   200   210   150
   130   200   120   -70
   200   200   190   180
/* GC.UA..UG */
   200   270    30   220
   200   160  -110    70
   200   200    10   190
   200   200   200   200
/* GC.UC..UG */
   200   210   -70   120
   200   210    30   120
   200   200   200   200
   200   210    30   120
/* GC.UG..UG */
   200   200    10   190
   200   200   200   200
   200   200   -30   150
   200    30  -350    20
/* GC.UU..UG */
   200   200   200   200
   200   180     0    90
   200   150  -220   150
   200   120    30    30
/* GC.AA..AU */
   200   240   100   200
   180   210    80   200
    80   110   -20   200
   200   200   200   200
/* GC.AC..AU */
   190   220    90   200
   230   210   170   200
   200   200   200   200
   230   210   170   200
/* GC.AG..AU */
    80   110   -20   200
   200   200   200   200
   130   170    30   200
    60     0    40   200
/* GC.AU..AU */
   200   200   200   200
   230   210   170   200
   160    90   140   200
   190   130   180   200
/* GC.CA..AU */
   190   280   200   270
   170   200   200   180
    70   200   200   180
   200   200   200   200
/* GC.CC..AU */
   180   210   200   190
   160   190   200   180
   200   200   200   200
   160   190   200   180
/* GC.CG..AU */
    70   200   200   180
   200   200   200   200
   120   210   200   200
   -50    80   200    70
/* GC.CU..AU */
   200   200   200   200
   160   190   200   180
    50   180   200   160
    80   110   200   100
/* GC.GA..AU */
   100   200   180   180
    80   200   150    60
   -20   200    50   140
   200   200   200   200
/* GC.GC..AU */
    90   200   160    70
   170   200   210   150
   200   200   200   200
   170   200   210   150
/* GC.GG..AU */
   -20   200    50   140
   200   200   200   200
    30   200   110   110
    40   200    40  -160
/* GC.GU..AU */
   200   200   200   200
   170   200   210   150
   140   200   130   -60
   180   200   170   160
/* GC.UA..AU */
   200   270    30   220
   200   180   -90    90
   200   180   -10   180
   200   200   200   200
/* GC.UC..AU */
   200   190   -80   100
   200   180     0    90
   200   200   200   200
   200   180     0    90
/* GC.UG..AU */
   200   180   -10   180
   200   200   200   200
   200   200   -40   150
   200    70  -310    60
/* GC.UU..AU */
   200   200   200   200
   200   180     0    90
   200   160  -210   160
   200   100     0    10
/* GC.AA..UA */
   200   240   100   200
   160   190    60   200
   100   130     0   200
   200   200   200   200
/* GC.AC..UA */
   200   240   100   200
   260   240   200   200
   200   200   200   200
   260   240   200   200
/* GC.AG..UA */
   100   130     0   200
   200   200   200   200
   140   170    40   200
    20   -40     0   200
/* GC.AU..UA */
   200   200   200   200
   230   210   170   200
   150    80   130   200
   220   150   200   200
/* GC.CA..UA */
   190   280   200   270
   150   180   200   160
    90   220   200   200
   200   200   200   200
/* GC.CC..UA */
   190   220   200   210
   190   220   200   210
   200   200   200   200
   190   220   200   210
/* GC.CG..UA */
    90   220   200   200
   200   200   200   200
   130   220   200   200
   -90    40   200    30
/* GC.CU..UA */
   200   200   200   200
   160   190   200   180
    40   170   200   150
   110   140   200   120
/* GC.GA..UA */
   100   200   180   180
    60   200   130    40
     0   200    70   160
   200   200   200   200
/* GC.GC..UA */
   100   200   180    80
   200   200   240   180
   200   200   200   200
   200   200   240   180
/* GC.GG..UA */
     0   200    70   160
   200   200   200   200
    40   200   110   120
     0   200     0  -200
/* GC.GU..UA */
   200   200   200   200
   170   200   210   150
   130   200   120   -70
   200   200   190   180
/* GC.UA..UA */
   200   270    30   220
   200   160  -110    70
   200   200    10   190
   200   200   200   200
/* GC.UC..UA */
   200   210   -70   120
   200   210    30   120
   200   200   200   200
   200   210    30   120
/* GC.UG..UA */
   200   200    10   190
   200   200   200   200
   200   200   -30   150
   200    30  -350    20
/* GC.UU..UA */
   200   200   200   200
   200   180     0    90
   200   150  -220   150
   200   120    30    30
/* GC.AA.. @ */
   340   340   340   340
   340   340   340   340
   340   340   340   340
   340   340   340   340
/* GC.AC.. @ */
   340   340   340   340
   340   340   340   340
   340   340   340   340
   340   340   340   340
/* GC.AG.. @ */
   340   340   340   340
   340   340   340   340
   340   340   340   340
   340   340   340   340
/* GC.AU.. @ */
   340   340   340   340
   340   340   340   340
   340   340   340   340
   340   340   340   340
/* GC.CA.. @ */
   340   340   340   340
   340   340   340   340
   340   340   340   340
   340   340   340   340
/* GC.CC.. @ */
   340   340   340   340
   340   340   340   340
   340   340   340   340
   340   340   340   340
/* GC.CG.. @ */
   340   340   340   340
   340   340   340   340
   340   340   340   340
   340   340   340   340
/* GC.CU.. @ */
   340   340   340   340
   340   340   340   340
   340   340   340   340
   340   340   340   340
/* GC.GA.. @ */
   340   340   340   340
   340   340   340   340
   340   340   340   340
   340   340   340   340
/* GC.GC.. @ */
   340   340   340   340
   340   340   340   340
   340   340   340   340
   340   340   340   340
/* GC.GG.. @ */
   340   340   340   340
   340   340   340   340
   340   340   340   340
   340   340   340   340
/* GC.GU.. @ */
   340   340   340   340
   340   340   340   340
   340   340   340   340
   340   340   340   340
/* GC.UA.. @ */
   340   340   340   340
   340   340   340   340
   340   340   340   340
   340   340   340   340
/* GC.UC.. @ */
   340   340   340   340
   340   340   340   340
   340   340   340   340
   340   340   340   340
/* GC.UG.. @ */
   340   340   340   340
   340   340   340   340
   340   340   340   340
   340   340   340   340
/* GC.UU.. @ */
   340   340   340   340
   340   340   340   340
   340   340   340   340
   340   340   340   340
/* CG.AA..GC */
    50   110    40   200
   130   100    70   200
   -20    70   -50   200
   200   200   200   200
/* CG.AC..GC */
    60   110    50   200
   220   190    70   200
   200   200   200   200
   200   110    50   200
/* CG.AG..GC */
     0  -100   -70   200
   200   200   200   200
   110    80   -20   200
   -10  -160   -60   200
/* CG.AU..GC */
   200   200   200   200
   200   110   100   200
    90   -10    60   200
   140    30   140   200
/* CG.CA..GC */
   110   170   200   180
   100   100   200   110
   -40   110   200   120
   200   200   200   200
/* CG.CC..GC */
   150   150   200   150
   130   130   200   140
   200   200   200   200
   120   120   200   120
/* CG.CG..GC */
   -70   -60   200   120
   200   200   200   200
    90   150   200   150
  -160   -60   200   -50
/* CG.CU..GC */
   200   200   200   200
   120   120   200   120
     0   100   200   100
    30    30   200    30
/* CG.GA..GC */
   -30   200   100   -50
   -70   200    90  -150
  -170   200     0  -130
   200   200   200   200
/* CG.GC..GC */
    10   200   140   -60
    70   200   180   -20
   200   200   200   200
    40   200   170   -10
/* CG.GG..GC */
  -160   200     0   -60
   200   200   200   200
   -90   200    80   -60
  -160   200   -70  -410
/* CG.GU..GC */
   200   200   200   200
    40   200   170   -30
    30   200    90  -240
    50   200   120    10
/* CG.UA..GC */
   200    70    10   150
   200     0  -190   -20
   200    20   -90    90
   200   200   200   200
/* CG.UC..GC */
   200    50   -70     0
   200    30   -30   -10
   200   200   200   200
   200    20   -70    40
/* CG.UG..GC */
   200    20   -80    90
   200   200   200   200
   200    50  -100   110
   200  -160  -440  -100
/* CG.UU..GC */
   200   200   200   200
   200   170   -70    20
   200     0  -300    60
   200    10  -100    60
/* CG.AA..CG */
   150   120    10   200
   120    90   -10   200
   -50   -80  -190   200
   200   200   200   200
/* CG.AC..CG */
   120    90   -20   200
   180    90    90   200
   200   200   200   200
    80     0   -10   200
/* CG.AG..CG */
    10   -20  -130   200
   200   200   200   200
   110    80   -20   200
   -70  -200  -130   200
/* CG.AU..CG */
   200   200   200   200
   190   100    90   200
   -30  -160   -90   200
   150    20    90   200
/* CG.CA..CG */
   120   180   200   190
   100   100   200   100
   -80    20   200    30
   200   200   200   200
/* CG.CC..CG */
    90    90   200   100
   100   100   200   100
   200   200   200   200
     0     0   200     0
/* CG.CG..CG */
   -10    90   200    90
   200   200   200   200
    90   150   200   150
  -190   -90   200   -90
/* CG.CU..CG */
   200   200   200   200
   100   100   200   110
  -150   -50   200   -50
    20    20   200    30
/* CG.GA..CG */
   -50   200   110   -30
   -80   200    90  -150
  -260   200   -90  -150
   200   200   200   200
/* CG.GC..CG */
   -80   200    80  -160
    20   200   150   -50
   200   200   200   200
   -80   200    50  -150
/* CG.GG..CG */
  -190   200   -20   -90
   200   200   200   200
   -90   200    80   -60
  -190   200  -100  -450
/* CG.GU..CG */
   200   200   200   200
    30   200   150   -50
  -150   200   -60  -410
    30   200   110   -50
/* CG.UA..CG */
   200    80   -70   150
   200     0  -190    20
   200   -80  -190    30
   200   200   200   200
/* CG.UC..CG */
   200     0  -200    20
   200     0   -90    20
   200   200   200   200
   200  -100  -190   -70
/* CG.UG..CG */
   200   -10  -130    90
   200   200   200   200
   200    50  -100   110
   200  -190  -490   -90
/* CG.UU..CG */
   200   200   200   200
   200     0   -90    30
   200  -150  -450   -50
   200   -70   -90   -50
/* CG.AA..GU */
   210   180    70   200
   190   160    50   200
    90    60   -50   200
   200   200   200   200
/* CG.AC..GU */
   200   170    60   200
   240   150   140   200
   200   200   200   200
   240   150   140   200
/* CG.AG..GU */
    90    60   -50   200
   200   200   200   200
   140   110     0   200
    70   -60    10   200
/* CG.AU..GU */
   200   200   200   200
   240   150   140   200
   170    40   110   200
   200    70   150   200
/* CG.CA..GU */
   190   250   200   250
   160   160   200   170
    60   160   200   170
   200   200   200   200
/* CG.CC..GU */
   170   170   200   180
   160   160   200   160
   200   200   200   200
   160   160   200   160
/* CG.CG..GU */
    60   160   200   170
   200   200   200   200
   120   180   200   180
   -50    50   200    50
/* CG.CU..GU */
   200   200   200   200
   160   160   200   160
    40   140   200   150
    80    80   200    80
/* CG.GA..GU */
    10   200   180    40
   -10   200   150   -90
  -110   200    50   -10
   200   200   200   200
/* CG.GC..GU */
     0   200   160   -80
    80   200   210    10
   200   200   200   200
    80   200   210    10
/* CG.GG..GU */
  -110   200    50   -10
   200   200   200   200
   -60   200   110   -30
   -50   200    40  -310
/* CG.GU..GU */
   200   200   200   200
    80   200   210    10
    50   200   130  -210
    80   200   170    10
/* CG.UA..GU */
   200   150     0   210
   200    60  -130    90
   200    70   -50   170
   200   200   200   200
/* CG.UC..GU */
   200    70  -120   100
   200    60   -30    80
   200   200   200   200
   200    60   -30    80
/* CG.UG..GU */
   200    70   -50   170
   200   200   200   200
   200    80   -70   140
   200   -50  -350    50
/* CG.UU..GU */
   200   200   200   200
   200    60   -30    80
   200    50  -250   150
   200   -20   -30     0
/* CG.AA..UG */
   210   180    70   200
   170   140    30   200
   110    80   -30   200
   200   200   200   200
/* CG.AC..UG */
   210   180    70   200
   270   180   170   200
   200   200   200   200
   270   180   170   200
/* CG.AG..UG */
   110    80   -30   200
   200   200   200   200
   150   120    10   200
    30  -100   -30   200
/* CG.AU..UG */
   200   200   200   200
   240   150   140   200
   160    30   100   200
   230   100   170   200
/* CG.CA..UG */
   190   250   200   250
   140   140   200   150
    80   180   200   190
   200   200   200   200
/* CG.CC..UG */
   190   190   200   190
   190   190   200   190
   200   200   200   200
   190   190   200   190
/* CG.CG..UG */
    80   180   200   190
   200   200   200   200
   120   180   200   190
   -90    10   200    10
/* CG.CU..UG */
   200   200   200   200
   160   160   200   160
    30   130   200   140
   100   100   200   110
/* CG.GA..UG */
    10   200   180    40
   -30   200   130  -110
   -90   200    70    10
   200   200   200   200
/* CG.GC..UG */
    10   200   180   -60
   110   200   240    40
   200   200   200   200
   110   200   240    40
/* CG.GG..UG */
   -90   200    70    10
   200   200   200   200
   -50   200   110   -30
   -90   200     0  -350
/* CG.GU..UG */
   200   200   200   200
    80   200   210    10
    40   200   120  -220
   110   200   190    30
/* CG.UA..UG */
   200   150     0   210
   200    40  -150    70
   200    90   -30   190
   200   200   200   200
/* CG.UC..UG */
   200    90  -100   110
   200    90     0   110
   200   200   200   200
   200    90     0   110
/* CG.UG..UG */
   200    90   -30   190
   200   200   200   200
   200    80   -70   150
   200   -90  -390    10
/* CG.UU..UG */
   200   200   200   200
   200    60   -30    80
   200    40  -260   140
   200     0   -10    30
/* CG.AA..AU */
   210   180    70   200
   190   160    50   200
    90    60   -50   200
   200   200   200   200
/* CG.AC..AU */
   200   170    60   200
   240   150   140   200
   200   200   200   200
   240   150   140   200
/* CG.AG..AU */
    90    60   -50   200
   200   200   200   200
   140   110     0   200
    70   -60    10   200
/* CG.AU..AU */
   200   200   200   200
   240   150   140   200
   170    40   110   200
   200    70   150   200
/* CG.CA..AU */
   190   250   200   250
   160   160   200   170
    60   160   200   170
   200   200   200   200
/* CG.CC..AU */
   170   170   200   180
   160   160   200   160
   200   200   200   200
   160   160   200   160
/* CG.CG..AU */
    60   160   200   170
   200   200   200   200
   120   180   200   180
   -50    50   200    50
/* CG.CU..AU */
   200   200   200   200
   160   160   200   160
    40   140   200   150
    80    80   200    80
/* CG.GA..AU */
    10   200   180    40
   -10   200   150   -90
  -110   200    50   -10
   200   200   200   200
/* CG.GC..AU */
     0   200   160   -80
    80   200   210    10
   200   200   200   200
    80   200   210    10
/* CG.GG..AU */
  -110   200    50   -10
   200   200   200   200
   -60   200   110   -30
   -50   200    40  -310
/* CG.GU..AU */
   200   200   200   200
    80   200   210    10
    50   200   130  -210
    80   200   170    10
/* CG.UA..AU */
   200   150     0   210
   200    60  -130    90
   200    70   -50   170
   200   200   200   200
/* CG.UC..AU */
   200    70  -120   100
   200    60   -30    80
   200   200   200   200
   200    60   -30    80
/* CG.UG..AU */
   200    70   -50   170
   200   200   200   200
   200    80   -70   140
   200   -50  -350    50
/* CG.UU..AU */
   200   200   200   200
   200    60   -30    80
   200    50  -250   150
   200   -20   -30     0
/* CG.AA..UA */
   210   180    70   200
   170   140    30   200
   110    80   -30   200
   200   200   200   200
/* CG.AC..UA */
   210   180    70   200
   270   180   170   200
   200   200   200   200
   270   180   170   200
/* CG.AG..UA */
   110    80   -30   200
   200   200   200   200
   150   120    10   200
    30  -100   -30   200
/* CG.AU..UA */
   200   200   200   200
   240   150   140   200
   160    30   100   200
   230   100   170   200
/* CG.CA..UA */
   190   250   200   250
   140   140   200   150
    80   180   200   190
   200   200   200   200
/* CG.CC..UA */
   190   190   200   190
   190   190   200   190
   200   200   200   200
   190   190   200   190
/* CG.CG..UA */
    80   180   200   190
   200   200   200   200
   120   180   200   190
   -90    10   200    10
/* CG.CU..UA */
   200   200   200   200
   160   160   200   160
    30   130   200   140
   100   100   200   110
/* CG.GA..UA */
    10   200   180    40
   -30   200   130  -110
   -90   200    70    10
   200   200   200   200
/* CG.GC..UA */
    10   200   180   -60
   110   200   240    40
   200   200   200   200
   110   200   240    40
/* CG.GG..UA */
   -90   200    70    10
   200   200   200   200
   -50   200   110   -30
   -90   200     0  -350
/* CG.GU..UA */
   200   200   200   200
    80   200   210    10
    40   200   120  -220
   110   200   190    30
/* CG.UA..UA */
   200   150     0   210
   200    40  -150    70
   200    90   -30   190
   200   200   200   200
/* CG.UC..UA */
   200    90  -100   110
   200    90     0   110
   200   200   200   200
   200    90     0   110
/* CG.UG..UA */
   200    90   -30   190
   200   200   200   200
   200    80   -70   150
   200   -90  -390    10
/* CG.UU..UA */
   200   200   200   200
   200    60   -30    80
   200    40  -260   140
   200     0   -10    30
/* CG.AA.. @ */
   340   340   340   340
   340   340   340   340
   340   340   340   340
   340   340   340   340
/* CG.AC.. @ */
   340   340   340   340
   340   340   340   340
   340   340   340   340
   340   340   340   340
/* CG.AG.. @ */
   340   340   340   340
   340   340   340   340
   340   340   340   340
   340   340   340   340
/* CG.AU.. @ */
   340   340   340   340
   340   340   340   340
   340   340   340   340
   340   340   340   340
/* CG.CA.. @ */
   340   340   340   340
   340   340   340   340
   340   340   340   340
   340   340   340   340
/* CG.CC.. @ */
   340   340   340   340
   340   340   340   340
   340   340   340   340
   340   340   340   340
/* CG.CG.. @ */
   340   340   340   340
   340   340   340   340
   340   340   340   340
   340   340   340   340
/* CG.CU.. @ */
   340   340   340   340
   340   340   340   340
   340   340   340   340
   340   340   340   340
/* CG.GA.. @ */
   340   340   340   340
   340   340   340   340
   340   340   340   340
   340   340   340   340
/* CG.GC.. @ */
   340   340   340   340
   340   340   340   340
   340   340   340   340
   340   340   340   340
/* CG.GG.. @ */
   340   340   340   340
   340   340   340   340
   340   340   340   340
   340   340   340   340
/* CG.GU.. @ */
   340   340   340   340
   340   340   340   340
   340   340   340   340
   340   340   340   340
/* CG.UA.. @ */
   340   340   340   340
   340   340   340   340
   340   340   340   340
   340   340   340   340
/* CG.UC.. @ */
   340   340   340   340
   340   340   340   340
   340   340   340   340
   340   340   340   340
/* CG.UG.. @ */
   340   340   340   340
   340   340   340   340
   340   340   340   340
   340   340   340   340
/* CG.UU.. @ */
   340   340   340   340
   340   340   340   340
   340   340   340   340
   340   340   340   340
/* GU.AA..GC */
   200   190    80   200
   190   180    70   200
   100    90   -20   200
   200   200   200   200
/* GU.AC..GC */
   240   220   110   200
   280   210   200   200
   200   200   200   200
   270   190   180   200
/* GU.AG..GC */
   100    90   -20   200
   200   200   200   200
   180   160    50   200
    30   -80   -10   200
/* GU.AU..GC */
   200   200   200   200
   270   190   180   200
   180    70   140   200
   220   100   180   200
/* GU.CA..GC */
   180   230   200   230
   170   160   200   160
    80   170   200   170
   200   200   200   200
/* GU.CC..GC */
   210   210   200   210
   200   190   200   190
   200   200   200   200
   180   180   200   180
/* GU.CG..GC */
    80   170   200   170
   200   200   200   200
   150   210   200   210
   -90     0   200     0
/* GU.CU..GC */
   200   200   200   200
   180   180   200   180
    60   150   200   150
    90    90   200    90
/* GU.GA..GC */
    80   200   130   160
    70   200   120    50
   -20   200    30   140
   200   200   200   200
/* GU.GC..GC */
   110   200   170    90
   200   200   210   180
   200   200   200   200
   180   200   200   160
/* GU.GG..GC */
   -20   200    30   140
   200   200   200   200
    50   200   110   130
   -10   200   -40  -210
/* GU.GU..GC */
   200   200   200   200
   180   200   200   160
   140   200   110   -60
   180   200   150   160
/* GU.UA..GC */
   200   230    60   190
   200   160   -50    80
   200   170    40   180
   200   200   200   200
/* GU.UC..GC */
   200   210     0   130
   200   190    80   110
   200   200   200   200
   200   180    70   100
/* GU.UG..GC */
   200   170    40   180
   200   200   200   200
   200   210    40   170
   200     0  -310     0
/* GU.UU..GC */
   200   200   200   200
   200   180    70   100
   200   150  -160   160
   200    90    60    10
/* GU.AA..CG */
   210   200    90   200
   190   170    60   200
    10     0  -110   200
   200   200   200   200
/* GU.AC..CG */
   180   170    60   200
   250   170   160   200
   200   200   200   200
   150    70    70   200
/* GU.AG..CG */
    70    60   -50   200
   200   200   200   200
   180   160    50   200
     0  -120   -50   200
/* GU.AU..CG */
   200   200   200   200
   250   180   170   200
    40   -80   -10   200
   210   100   170   200
/* GU.CA..CG */
   190   240   200   240
   160   160   200   160
   -10    80   200    80
   200   200   200   200
/* GU.CC..CG */
   160   150   200   150
   160   160   200   160
   200   200   200   200
    60    60   200    60
/* GU.CG..CG */
    50   140   200   140
   200   200   200   200
   150   210   200   210
  -130   -30   200   -30
/* GU.CU..CG */
   200   200   200   200
   170   160   200   160
   -90    10   200    10
    90    80   200    80
/* GU.GA..CG */
    90   200   140   170
    60   200   120    40
  -110   200   -60    50
   200   200   200   200
/* GU.GC..CG */
    60   200   110    40
   160   200   180   140
   200   200   200   200
    70   200    80    50
/* GU.GG..CG */
   -50   200     0   110
   200   200   200   200
    50   200   110   130
   -50   200   -70  -250
/* GU.GU..CG */
   200   200   200   200
   170   200   180   150
   -10   200   -30  -210
   170   200   140   150
/* GU.UA..CG */
   200   240    70   200
   200   160   -50    80
   200    80   -50    80
   200   200   200   200
/* GU.UC..CG */
   200   150   -60    70
   200   160    50    80
   200   200   200   200
   200    60   -50   -20
/* GU.UG..CG */
   200   140    10   150
   200   200   200   200
   200   210    40   170
   200   -30  -350   -30
/* GU.UU..CG */
   200   200   200   200
   200   160    50    80
   200    10  -310    10
   200    80    50     0
/* GU.AA..GU */
   280   260   150   200
   250   240   130   200
   150   140    30   200
   200   200   200   200
/* GU.AC..GU */
   260   250   140   200
   310   230   220   200
   200   200   200   200
   310   230   220   200
/* GU.AG..GU */
   150   140    30   200
   200   200   200   200
   210   190    80   200
   130    20    90   200
/* GU.AU..GU */
   200   200   200   200
   310   230   220   200
   230   120   190   200
   270   150   220   200
/* GU.CA..GU */
   250   310   200   310
   230   220   200   220
   130   220   200   220
   200   200   200   200
/* GU.CC..GU */
   240   230   200   230
   220   220   200   220
   200   200   200   200
   220   220   200   220
/* GU.CG..GU */
   130   220   200   220
   200   200   200   200
   180   240   200   240
    10   100   200   100
/* GU.CU..GU */
   200   200   200   200
   220   220   200   220
   110   200   200   200
   140   140   200   140
/* GU.GA..GU */
   150   200   210   230
   130   200   180   110
    30   200    80   190
   200   200   200   200
/* GU.GC..GU */
   140   200   190   120
   220   200   240   200
   200   200   200   200
   220   200   240   200
/* GU.GG..GU */
    30   200    80   190
   200   200   200   200
    80   200   140   160
    90   200    70  -110
/* GU.GU..GU */
   200   200   200   200
   220   200   240   200
   190   200   160   -10
   220   200   200   200
/* GU.UA..GU */
   200   310   130   270
   200   220    10   140
   200   220    90   220
   200   200   200   200
/* GU.UC..GU */
   200   230    20   150
   200   220   100   140
   200   200   200   200
   200   220   100   140
/* GU.UG..GU */
   200   220    90   220
   200   200   200   200
   200   240    70   200
   200   100  -210   110
/* GU.UU..GU */
   200   200   200   200
   200   220   100   140
   200   200  -110   200
   200   140   110    60
/* GU.AA..UG */
   280   260   150   200
   230   220   110   200
   170   160    50   200
   200   200   200   200
/* GU.AC..UG */
   280   260   150   200
   340   260   250   200
   200   200   200   200
   340   260   250   200
/* GU.AG..UG */
   170   160    50   200
   200   200   200   200
   210   200    90   200
   100   -20    50   200
/* GU.AU..UG */
   200   200   200   200
   310   230   220   200
   220   110   180   200
   290   180   250   200
/* GU.CA..UG */
   250   310   200   310
   210   200   200   200
   150   240   200   240
   200   200   200   200
/* GU.CC..UG */
   250   250   200   250
   250   250   200   250
   200   200   200   200
   250   250   200   250
/* GU.CG..UG */
   150   240   200   240
   200   200   200   200
   190   240   200   240
   -30    70   200    70
/* GU.CU..UG */
   200   200   200   200
   220   220   200   220
   100   190   200   190
   170   160   200   160
/* GU.GA..UG */
   150   200   210   230
   110   200   160    90
    50   200   100   210
   200   200   200   200
/* GU.GC..UG */
   150   200   210   130
   250   200   270   230
   200   200   200   200
   250   200   270   230
/* GU.GG..UG */
    50   200   100   210
   200   200   200   200
    90   200   140   170
    50   200    30  -150
/* GU.GU..UG */
   200   200   200   200
   220   200   240   200
   180   200   150   -20
   250   200   220   230
/* GU.UA..UG */
   200   310   130   270
   200   200   -10   120
   200   240   110   240
   200   200   200   200
/* GU.UC..UG */
   200   250    30   170
   200   250   130   170
   200   200   200   200
   200   250   130   170
/* GU.UG..UG */
   200   240   110   240
   200   200   200   200
   200   240    70   200
   200    70  -250    70
/* GU.UU..UG */
   200   200   200   200
   200   220   100   140
   200   190  -120   190
   200   160   130    80
/* GU.AA..AU */
   280   260   150   200
   250   240   130   200
   150   140    30   200
   200   200   200   200
/* GU.AC..AU */
   260   250   140   200
   310   230   220   200
   200   200   200   200
   310   230   220   200
/* GU.AG..AU */
   150   140    30   200
   200   200   200   200
   210   190    80   200
   130    20    90   200
/* GU.AU..AU */
   200   200   200   200
   310   230   220   200
   230   120   190   200
   270   150   220   200
/* GU.CA..AU */
   250   310   200   310
   230   220   200   220
   130   220   200   220
   200   200   200   200
/* GU.CC..AU */
   240   230   200   230
   220   220   200   220
   200   200   200   200
   220   220   200   220
/* GU.CG..AU */
   130   220   200   220
   200   200   200   200
   180   240   200   240
    10   100   200   100
/* GU.CU..AU */
   200   200   200   200
   220   220   200   220
   110   200   200   200
   140   140   200   140
/* GU.GA..AU */
   150   200   210   230
   130   200   180   110
    30   200    80   190
   200   200   200   200
/* GU.GC..AU */
   140   200   190   120
   220   200   240   200
   200   200   200   200
   220   200   240   200
/* GU.GG..AU */
    30   200    80   190
   200   200   200   200
    80   200   140   160
    90   200    70  -110
/* GU.GU..AU */
   200   200   200   200
   220   200   240   200
   190   200   160   -10
   220   200   200   200
/* GU.UA..AU */
   200   310   130   270
   200   220    10   140
   200   220    90   220
   200   200   200   200
/* GU.UC..AU */
   200   230    20   150
   200   220   100   140
   200   200   200   200
   200   220   100   140
/* GU.UG..AU */
   200   220    90   220
   200   200   200   200
   200   240    70   200
   200   100  -210   110
/* GU.UU..AU */
   200   200   200   200
   200   220   100   140
   200   200  -110   200
   200   140   110    60
/* GU.AA..UA */
   280   260   150   200
   230   220   110   200
   170   160    50   200
   200   200   200   200
/* GU.AC..UA */
   280   260   150   200
   340   260   250   200
   200   200   200   200
   340   260   250   200
/* GU.AG..UA */
   170   160    50   200
   200   200   200   200
   210   200    90   200
   100   -20    50   200
/* GU.AU..UA */
   200   200   200   200
   310   230   220   200
   220   110   180   200
   290   180   250   200
/* GU.CA..UA */
   250   310   200   310
   210   200   200   200
   150   240   200   240
   200   200   200   200
/* GU.CC..UA */
   250   250   200   250
   250   250   200   250
   200   200   200   200
   250   250   200   250
/* GU.CG..UA */
   150   240   200   240
   200   200   200   200
   190   240   200   240
   -30    70   200    70
/* GU.CU..UA */
   200   200   200   200
   220   220   200   220
   100   190   200   190
   170   160   200   160
/* GU.GA..UA */
   150   200   210   230
   110   200   160    90
    50   200   100   210
   200   200   200   200
/* GU.GC..UA */
   150   200   210   130
   250   200   270   230
   200   200   200   200
   250   200   270   230
/* GU.GG..UA */
    50   200   100   210
   200   200   200   200
    90   200   140   170
    50   200    30  -150
/* GU.GU..UA */
   200   200   200   200
   220   200   240   200
   180   200   150   -20
   250   200   220   230
/* GU.UA..UA */
   200   310   130   270
   200   200   -10   120
   200   240   110   240
   200   200   200   200
/* GU.UC..UA */
   200   250    30   170
   200   250   130   170
   200   200   200   200
   200   250   130   170
/* GU.UG..UA */
   200   240   110   240
   200   200   200   200
   200   240    70   200
   200    70  -250    70
/* GU.UU..UA */
   200   200   200   200
   200   220   100   140
   200   190  -120   190
   200   160   130    80
/* GU.AA.. @ */
   340   340   340   340
   340   340   340   340
   340   340   340   340
   340   340   340   340
/* GU.AC.. @ */
   340   340   340   340
   340   340   340   340
   340   340   340   340
   340   340   340   340
/* GU.AG.. @ */
   340   340   340   340
   340   340   340   340
   340   340   340   340
   340   340   340   340
/* GU.AU.. @ */
   340   340   340   340
   340   340   340   340
   340   340   340   340
   340   340   340   340
/* GU.CA.. @ */
   340   340   340   340
   340   340   340   340
   340   340   340   340
   340   340   340   340
/* GU.CC.. @ */
   340   340   340   340
   340   340   340   340
   340   340   340   340
   340   340   340   340
/* GU.CG.. @ */
   340   340   340   340
   340   340   340   340
   340   340   340   340
   340   340   340   340
/* GU.CU.. @ */
   340   340   340   340
   340   340   340   340
   340   340   340   340
   340   340   340   340
/* GU.GA.. @ */
   340   340   340   340
   340   340   340   340
   340   340   340   340
   340   340   340   340
/* GU.GC.. @ */
   340   340   340   340
   340   340   340   340
   340   340   340   340
   340   340   340   340
/* GU.GG.. @ */
   340   340   340   340
   340   340   340   340
   340   340   340   340
   340   340   340   340
/* GU.GU.. @ */
   340   340   340   340
   340   340   340   340
   340   340   340   340
   340   340   340   340
/* GU.UA.. @ */
   340   340   340   340
   340   340   340   340
   340   340   340   340
   340   340   340   340
/* GU.UC.. @ */
   340   340   340   340
   340   340   340   340
   340   340   340   340
   340   340   340   340
/* GU.UG.. @ */
   340   340   340   340
   340   340   340   340
   340   340   340   340
   340   340   340   340
/* GU.UU.. @ */
   340   340   340   340
   340   340   340   340
   340   340   340   340
   340   340   340   340
/* UG.AA..GC */
   200   200   100   200
   190   190    90   200
   100   100     0   200
   200   200   200   200
/* UG.AC..GC */
   240   240   130   200
   280   220   220   200
   200   200   200   200
   270   210   200   200
/* UG.AG..GC */
   100   100     0   200
   200   200   200   200
   180   180    70   200
    30   -70    10   200
/* UG.AU..GC */
   200   200   200   200
   270   210   200   200
   180    80   160   200
   220   120   190   200
/* UG.CA..GC */
   160   260   200   230
   150   190   200   160
    60   200   200   170
   200   200   200   200
/* UG.CC..GC */
   190   240   200   210
   180   220   200   190
   200   200   200   200
   160   210   200   180
/* UG.CG..GC */
    60   200   200   170
   200   200   200   200
   130   240   200   210
  -110    30   200     0
/* UG.CU..GC */
   200   200   200   200
   160   210   200   180
    40   180   200   150
    70   120   200    90
/* UG.GA..GC */
   100   200   140   150
    90   200   130    40
     0   200    40   130
   200   200   200   200
/* UG.GC..GC */
   130   200   170    80
   220   200   220   170
   200   200   200   200
   200   200   200   150
/* UG.GG..GC */
     0   200    40   130
   200   200   200   200
    70   200   110   120
    10   200   -30  -220
/* UG.GU..GC */
   200   200   200   200
   200   200   200   150
   160   200   120   -70
   190   200   150   150
/* UG.UA..GC */
   200   260    20   220
   200   190   -90   110
   200   200     0   200
   200   200   200   200
/* UG.UC..GC */
   200   240   -40   150
   200   220    40   140
   200   200   200   200
   200   210    30   120
/* UG.UG..GC */
   200   200     0   200
   200   200   200   200
   200   240     0   190
   200    30  -350    30
/* UG.UU..GC */
   200   200   200   200
   200   210    30   120
   200   180  -200   180
   200   120    20    30
/* UG.AA..CG */
   210   210   110   200
   190   190    80   200
    10    10   -90   200
   200   200   200   200
/* UG.AC..CG */
   180   180    80   200
   250   190   180   200
   200   200   200   200
   150    90    90   200
/* UG.AG..CG */
    70    70   -30   200
   200   200   200   200
   180   180    70   200
     0  -100   -30   200
/* UG.AU..CG */
   200   200   200   200
   250   190   190   200
    40   -60    10   200
   210   110   190   200
/* UG.CA..CG */
   170   270   200   240
   140   190   200   160
   -30   110   200    80
   200   200   200   200
/* UG.CC..CG */
   140   180   200   150
   140   190   200   160
   200   200   200   200
    40    90   200    60
/* UG.CG..CG */
    30   170   200   140
   200   200   200   200
   130   240   200   210
  -150     0   200   -30
/* UG.CU..CG */
   200   200   200   200
   150   190   200   160
  -110    40   200    10
    70   110   200    80
/* UG.GA..CG */
   110   200   150   160
    80   200   120    30
   -90   200   -50    40
   200   200   200   200
/* UG.GC..CG */
    80   200   120    30
   180   200   180   130
   200   200   200   200
    90   200    80    40
/* UG.GG..CG */
   -30   200    10   100
   200   200   200   200
    70   200   110   120
   -30   200   -70  -260
/* UG.GU..CG */
   200   200   200   200
   190   200   190   140
    10   200   -30  -220
   190   200   150   140
/* UG.UA..CG */
   200   270    30   230
   200   190   -90   100
   200   110   -90   110
   200   200   200   200
/* UG.UC..CG */
   200   180  -100   100
   200   190    10   100
   200   200   200   200
   200    90   -90     0
/* UG.UG..CG */
   200   170   -30   170
   200   200   200   200
   200   240     0   190
   200     0  -390   -10
/* UG.UU..CG */
   200   200   200   200
   200   190    10   110
   200    40  -350    30
   200   110    10    30
/* UG.AA..GU */
   280   280   170   200
   250   250   150   200
   150   150    50   200
   200   200   200   200
/* UG.AC..GU */
   260   260   160   200
   310   250   240   200
   200   200   200   200
   310   250   240   200
/* UG.AG..GU */
   150   150    50   200
   200   200   200   200
   210   210   100   200
   130    30   110   200
/* UG.AU..GU */
   200   200   200   200
   310   250   240   200
   230   130   210   200
   270   170   240   200
/* UG.CA..GU */
   230   340   200   310
   210   250   200   220
   110   250   200   220
   200   200   200   200
/* UG.CC..GU */
   220   260   200   230
   200   250   200   220
   200   200   200   200
   200   250   200   220
/* UG.CG..GU */
   110   250   200   220
   200   200   200   200
   160   270   200   240
   -10   130   200   100
/* UG.CU..GU */
   200   200   200   200
   200   250   200   220
    90   230   200   200
   120   170   200   140
/* UG.GA..GU */
   170   200   210   220
   150   200   190   100
    50   200    90   180
   200   200   200   200
/* UG.GC..GU */
   160   200   200   110
   240   200   240   190
   200   200   200   200
   240   200   240   190
/* UG.GG..GU */
    50   200    90   180
   200   200   200   200
   100   200   140   150
   110   200    70  -120
/* UG.GU..GU */
   200   200   200   200
   240   200   240   190
   210   200   170   -20
   240   200   200   190
/* UG.UA..GU */
   200   340   100   290
   200   250   -30   170
   200   250    50   250
   200   200   200   200
/* UG.UC..GU */
   200   260   -20   180
   200   250    70   160
   200   200   200   200
   200   250    70   160
/* UG.UG..GU */
   200   250    50   250
   200   200   200   200
   200   270    30   220
   200   130  -250   130
/* UG.UU..GU */
   200   200   200   200
   200   250    70   160
   200   230  -150   230
   200   170    70    80
/* UG.AA..UG */
   280   280   170   200
   230   230   130   200
   170   170    70   200
   200   200   200   200
/* UG.AC..UG */
   280   280   170   200
   340   280   270   200
   200   200   200   200
   340   280   270   200
/* UG.AG..UG */
   170   170    70   200
   200   200   200   200
   210   210   110   200
   100     0    70   200
/* UG.AU..UG */
   200   200   200   200
   310   250   240   200
   220   120   200   200
   290   190   270   200
/* UG.CA..UG */
   230   340   200   310
   190   230   200   200
   130   270   200   240
   200   200   200   200
/* UG.CC..UG */
   230   280   200   250
   230   280   200   250
   200   200   200   200
   230   280   200   250
/* UG.CG..UG */
   130   270   200   240
   200   200   200   200
   170   270   200   240
   -50   100   200    70
/* UG.CU..UG */
   200   200   200   200
   200   250   200   220
    80   220   200   190
   150   190   200   160
/* UG.GA..UG */
   170   200   210   220
   130   200   170    80
    70   200   110   200
   200   200   200   200
/* UG.GC..UG */
   170   200   210   120
   270   200   270   220
   200   200   200   200
   270   200   270   220
/* UG.GG..UG */
    70   200   110   200
   200   200   200   200
   110   200   150   160
    70   200    30  -160
/* UG.GU..UG */
   200   200   200   200
   240   200   240   190
   200   200   160   -30
   270   200   230   220
/* UG.UA..UG */
   200   340   100   290
   200   230   -50   150
   200   270    70   270
   200   200   200   200
/* UG.UC..UG */
   200   280     0   190
   200   280   100   190
   200   200   200   200
   200   280   100   190
/* UG.UG..UG */
   200   270    70   270
   200   200   200   200
   200   270    30   230
   200   100  -290    90
/* UG.UU..UG */
   200   200   200   200
   200   250    70   160
   200   220  -160   220
   200   190    90   110
/* UG.AA..AU */
   280   280   170   200
   250   250   150   200
   150   150    50   200
   200   200   200   200
/* UG.AC..AU */
   260   260   160   200
   310   250   240   200
   200   200   200   200
   310   250   240   200
/* UG.AG..AU */
   150   150    50   200
   200   200   200   200
   210   210   100   200
   130    30   110   200
/* UG.AU..AU */
   200   200   200   200
   310   250   240   200
   230   130   210   200
   270   170   240   200
/* UG.CA..AU */
   230   340   200   310
   210   250   200   220
   110   250   200   220
   200   200   200   200
/* UG.CC..AU */
   220   260   200   230
   200   250   200   220
   200   200   200   200
   200   250   200   220
/* UG.CG..AU */
   110   250   200   220
   200   200   200   200
   160   270   200   240
   -10   130   200   100
/* UG.CU..AU */
   200   200   200   200
   200   250   200   220
    90   230   200   200
   120   170   200   140
/* UG.GA..AU */
   170   200   210   220
   150   200   190   100
    50   200    90   180
   200   200   200   200
/* UG.GC..AU */
   160   200   200   110
   240   200   240   190
   200   200   200   200
   240   200   240   190
/* UG.GG..AU */
    50   200    90   180
   200   200   200   200
   100   200   140   150
   110   200    70  -120
/* UG.GU..AU */
   200   200   200   200
   240   200   240   190
   210   200   170   -20
   240   200   200   190
/* UG.UA..AU */
   200   340   100   290
   200   250   -30   170
   200   250    50   250
   200   200   200   200
/* UG.UC..AU */
   200   260   -20   180
   200   250    70   160
   200   200   200   200
   200   250    70   160
/* UG.UG..AU */
   200   250    50   250
   200   200   200   200
   200   270    30   220
   200   130  -250   130
/* UG.UU..AU */
   200   200   200   200
   200   250    70   160
   200   230  -150   230
   200   170    70    80
/* UG.AA..UA */
   280   280   170   200
   230   230   130   200
   170   170    70   200
   200   200   200   200
/* UG.AC..UA */
   280   280   170   200
   340   280   270   200
   200   200   200   200
   340   280   270   200
/* UG.AG..UA */
   170   170    70   200
   200   200   200   200
   210   210   110   200
   100     0    70   200
/* UG.AU..UA */
   200   200   200   200
   310   250   240   200
   220   120   200   200
   290   190   270   200
/* UG.CA..UA */
   230   340   200   310
   190   230   200   200
   130   270   200   240
   200   200   200   200
/* UG.CC..UA */
   230   280   200   250
   230   280   200   250
   200   200   200   200
   230   280   200   250
/* UG.CG..UA */
   130   270   200   240
   200   200   200   200
   170   270   200   240
   -50   100   200    70
/* UG.CU..UA */
   200   200   200   200
   200   250   200   220
    80   220   200   190
   150   190   200   160
/* UG.GA..UA */
   170   200   210   220
   130   200   170    80
    70   200   110   200
   200   200   200   200
/* UG.GC..UA */
   170   200   210   120
   270   200   270   220
   200   200   200   200
   270   200   270   220
/* UG.GG..UA */
    70   200   110   200
   200   200   200   200
   110   200   150   160
    70   200    30  -160
/* UG.GU..UA */
   200   200   200   200
   240   200   240   190
   200   200   160   -30
   270   200   230   220
/* UG.UA..UA */
   200   340   100   290
   200   230   -50   150
   200   270    70   270
   200   200   200   200
/* UG.UC..UA */
   200   280     0   190
   200   280   100   190
   200   200   200   200
   200   280   100   190
/* UG.UG..UA */
   200   270    70   270
   200   200   200   200
   200   270    30   230
   200   100  -290    90
/* UG.UU..UA */
   200   200   200   200
   200   250    70   160
   200   220  -160   220
   200   190    90   110
/* UG.AA.. @ */
   340   340   340   340
   340   340   340   340
   340   340   340   340
   340   340   340   340
/* UG.AC.. @ */
   340   340   340   340
   340   340   340   340
   340   340   340   340
   340   340   340   340
/* UG.AG.. @ */
   340   340   340   340
   340   340   340   340
   340   340   340   340
   340   340   340   340
/* UG.AU.. @ */
   340   340   340   340
   340   340   340   340
   340   340   340   340
   340   340   340   340
/* UG.CA.. @ */
   340   340   340   340
   340   340   340   340
   340   340   340   340
   340   340   340   340
/* UG.CC.. @ */
   340   340   340   340
   340   340   340   340
   340   340   340   340
   340   340   340   340
/* UG.CG.. @ */
   340   340   340   340
   340   340   340   340
   340   340   340   340
   340   340   340   340
/* UG.CU.. @ */
   340   340   340   340
   340   340   340   340
   340   340   340   340
   340   340   340   340
/* UG.GA.. @ */
   340   340   340   340
   340   340   340   340
   340   340   340   340
   340   340   340   340
/* UG.GC.. @ */
   340   340   340   340
   340   340   340   340
   340   340   340   340
   340   340   340   340
/* UG.GG.. @ */
   340   340   340   340
   340   340   340   340
   340   340   340   340
   340   340   340   340
/* UG.GU.. @ */
   340   340   340   340
   340   340   340   340
   340   340   340   340
   340   340   340   340
/* UG.UA.. @ */
   340   340   340   340
   340   340   340   340
   340   340   340   340
   340   340   340   340
/* UG.UC.. @ */
   340   340   340   340
   340   340   340   340
   340   340   340   340
   340   340   340   340
/* UG.UG.. @ */
   340   340   340   340
   340   340   340   340
   340   340   340   340
   340   340   340   340
/* UG.UU.. @ */
   340   340   340   340
   340   340   340   340
   340   340   340   340
   340   340   340   340
/* AU.AA..GC */
   200   190    80   200
   190   180    70   200
   100    90   -20   200
   200   200   200   200
/* AU.AC..GC */
   240   220   110   200
   280   210   200   200
   200   200   200   200
   270   190   180   200
/* AU.AG..GC */
   100    90   -20   200
   200   200   200   200
   180   160    50   200
    30   -80   -10   200
/* AU.AU..GC */
   200   200   200   200
   270   190   180   200
   180    70   140   200
   220   100   180   200
/* AU.CA..GC */
   180   230   200   230
   170   160   200   160
    80   170   200   170
   200   200   200   200
/* AU.CC..GC */
   210   210   200   210
   200   190   200   190
   200   200   200   200
   180   180   200   180
/* AU.CG..GC */
    80   170   200   170
   200   200   200   200
   150   210   200   210
   -90     0   200     0
/* AU.CU..GC */
   200   200   200   200
   180   180   200   180
    60   150   200   150
    90    90   200    90
/* AU.GA..GC */
    80   200   130   160
    70   200   120    50
   -20   200    30   140
   200   200   200   200
/* AU.GC..GC */
   110   200   170    90
   200   200   210   180
   200   200   200   200
   180   200   200   160
/* AU.GG..GC */
   -20   200    30   140
   200   200   200   200
    50   200   110   130
   -10   200   -40  -210
/* AU.GU..GC */
   200   200   200   200
   180   200   200   160
   140   200   110   -60
   180   200   150   160
/* AU.UA..GC */
   200   230    60   190
   200   160   -50    80
   200   170    40   180
   200   200   200   200
/* AU.UC..GC */
   200   210     0   130
   200   190    80   110
   200   200   200   200
   200   180    70   100
/* AU.UG..GC */
   200   170    40   180
   200   200   200   200
   200   210    40   170
   200     0  -310     0
/* AU.UU..GC */
   200   200   200   200
   200   180    70   100
   200   150  -160   160
   200    90    60    10
/* AU.AA..CG */
   210   200    90   200
   190   170    60   200
    10     0  -110   200
   200   200   200   200
/* AU.AC..CG */
   180   170    60   200
   250   170   160   200
   200   200   200   200
   150    70    70   200
/* AU.AG..CG */
    70    60   -50   200
   200   200   200   200
   180   160    50   200
     0  -120   -50   200
/* AU.AU..CG */
   200   200   200   200
   250   180   170   200
    40   -80   -10   200
   210   100   170   200
/* AU.CA..CG */
   190   240   200   240
   160   160   200   160
   -10    80   200    80
   200   200   200   200
/* AU.CC..CG */
   160   150   200   150
   160   160   200   160
   200   200   200   200
    60    60   200    60
/* AU.CG..CG */
    50   140   200   140
   200   200   200   200
   150   210   200   210
  -130   -30   200   -30
/* AU.CU..CG */
   200   200   200   200
   170   160   200   160
   -90    10   200    10
    90    80   200    80
/* AU.GA..CG */
    90   200   140   170
    60   200   120    40
  -110   200   -60    50
   200   200   200   200
/* AU.GC..CG */
    60   200   110    40
   160   200   180   140
   200   200   200   200
    70   200    80    50
/* AU.GG..CG */
   -50   200     0   110
   200   200   200   200
    50   200   110   130
   -50   200   -70  -250
/* AU.GU..CG */
   200   200   200   200
   170   200   180   150
   -10   200   -30  -210
   170   200   140   150
/* AU.UA..CG */
   200   240    70   200
   200   160   -50    80
   200    80   -50    80
   200   200   200   200
/* AU.UC..CG */
   200   150   -60    70
   200   160    50    80
   200   200   200   200
   200    60   -50   -20
/* AU.UG..CG */
   200   140    10   150
   200   200   200   200
   200   210    40   170
   200   -30  -350   -30
/* AU.UU..CG */
   200   200   200   200
   200   160    50    80
   200    10  -310    10
   200    80    50     0
/* AU.AA..GU */
   280   260   150   200
   250   240   130   200
   150   140    30   200
   200   200   200   200
/* AU.AC..GU */
   260   250   140   200
   310   230   220   200
   200   200   200   200
   310   230   220   200
/* AU.AG..GU */
   150   140    30   200
   200   200   200   200
   210   190    80   200
   130    20    90   200
/* AU.AU..GU */
   200   200   200   200
   310   230   220   200
   230   120   190   200
   270   150   220   200
/* AU.CA..GU */
   250   310   200   310
   230   220   200   220
   130   220   200   220
   200   200   200   200
/* AU.CC..GU */
   240   230   200   230
   220   220   200   220
   200   200   200   200
   220   220   200   220
/* AU.CG..GU */
   130   220   200   220
   200   200   200   200
   180   240   200   240
    10   100   200   100
/* AU.CU..GU */
   200   200   200   200
   220   220   200   220
   110   200   200   200
   140   140   200   140
/* AU.GA..GU */
   150   200   210   230
   130   200   180   110
    30   200    80   190
   200   200   200   200
/* AU.GC..GU */
   140   200   190   120
   220   200   240   200
   200   200   200   200
   220   200   240   200
/* AU.GG..GU */
    30   200    80   190
   200   200   200   200
    80   200   140   160
    90   200    70  -110
/* AU.GU..GU */
   200   200   200   200
   220   200   240   200
   190   200   160   -10
   220   200   200   200
/* AU.UA..GU */
   200   310   130   270
   200   220    10   140
   200   220    90   220
   200   200   200   200
/* AU.UC..GU */
   200   230    20   150
   200   220   100   140
   200   200   200   200
   200   220   100   140
/* AU.UG..GU */
   200   220    90   220
   200   200   200   200
   200   240    70   200
   200   100  -210   110
/* AU.UU..GU */
   200   200   200   200
   200   220   100   140
   200   200  -110   200
   200   140   110    60
/* AU.AA..UG */
   280   260   150   200
   230   220   110   200
   170   160    50   200
   200   200   200   200
/* AU.AC..UG */
   280   260   150   200
   340   260   250   200
   200   200   200   200
   340   260   250   200
/* AU.AG..UG */
   170   160    50   200
   200   200   200   200
   210   200    90   200
   100   -20    50   200
/* AU.AU..UG */
   200   200   200   200
   310   230   220   200
   220   110   180   200
   290   180   250   200
/* AU.CA..UG */
   250   310   200   310
   210   200   200   200
   150   240   200   240
   200   200   200   200
/* AU.CC..UG */
   250   250   200   250
   250   250   200   250
   200   200   200   200
   250   250   200   250
/* AU.CG..UG */
   150   240   200   240
   200   200   200   200
   190   240   200   240
   -30    70   200    70
/* AU.CU..UG */
   200   200   200   200
   220   220   200   220
   100   190   200   190
   170   160   200   160
/* AU.GA..UG */
   150   200   210   230
   110   200   160    90
    50   200   100   210
   200   200   200   200
/* AU.GC..UG */
   150   200   210   130
   250   200   270   230
   200   200   200   200
   250   200   270   230
/* AU.GG..UG */
    50   200   100   210
   200   200   200   200
    90   200   140   170
    50   200    30  -150
/* AU.GU..UG */
   200   200   200   200
   220   200   240   200
   180   200   150   -20
   250   200   220   230
/* AU.UA..UG */
   200   310   130   270
   200   200   -10   120
   200   240   110   240
   200   200   200   200
/* AU.UC..UG */
   200   250    30   170
   200   250   130   170
   200   200   200   200
   200   250   130   170
/* AU.UG..UG */
   200   240   110   240
   200   200   200   200
   200   240    70   200
   200    70  -250    70
/* AU.UU..UG */
   200   200   200   200
   200   220   100   140
   200   190  -120   190
   200   160   130    80
/* AU.AA..AU */
   280   260   150   200
   250   240   130   200
   150   140    30   200
   200   200   200   200
/* AU.AC..AU */
   260   250   140   200
   310   230   220   200
   200   200   200   200
   310   230   220   200
/* AU.AG..AU */
   150   140    30   200
   200   200   200   200
   210   190    80   200
   130    20    90   200
/* AU.AU..AU */
   200   200   200   200
   310   230   220   200
   230   120   190   200
   270   150   220   200
/* AU.CA..AU */
   250   310   200   310
   230   220   200   220
   130   220   200   220
   200   200   200   200
/* AU.CC..AU */
   240   230   200   230
   220   220   200   220
   200   200   200   200
   220   220   200   220
/* AU.CG..AU */
   130   220   200   220
   200   200   200   200
   180   240   200   240
    10   100   200   100
/* AU.CU..AU */
   200   200   200   200
   220   220   200   220
   110   200   200   200
   140   140   200   140
/* AU.GA..AU */
   150   200   210   230
   130   200   180   110
    30   200    80   190
   200   200   200   200
/* AU.GC..AU */
   140   200   190   120
   220   200   240   200
   200   200   200   200
   220   200   240   200
/* AU.GG..AU */
    30   200    80   190
   200   200   200   200
    80   200   140   160
    90   200    70  -110
/* AU.GU..AU */
   200   200   200   200
   220   200   240   200
   190   200   160   -10
   220   200   200   200
/* AU.UA..AU */
   200   310   130   270
   200   220    10   140
   200   220    90   220
   200   200   200   200
/* AU.UC..AU */
   200   230    20   150
   200   220   100   140
   200   200   200   200
   200   220   100   140
/* AU.UG..AU */
   200   220    90   220
   200   200   200   200
   200   240    70   200
   200   100  -210   110
/* AU.UU..AU */
   200   200   200   200
   200   220   100   140
   200   200  -110   200
   200   140   110    60
/* AU.AA..UA */
   280   260   150   200
   230   220   110   200
   170   160    50   200
   200   200   200   200
/* AU.AC..UA */
   280   260   150   200
   340   260   250   200
   200   200   200   200
   340   260   250   200
/* AU.AG..UA */
   170   160    50   200
   200   200   200   200
   210   200    90   200
   100   -20    50   200
/* AU.AU..UA */
   200   200   200   200
   310   230   220   200
   220   110   180   200
   290   180   250   200
/* AU.CA..UA */
   250   310   200   310
   210   200   200   200
   150   240   200   240
   200   200   200   200
/* AU.CC..UA */
   250   250   200   250
   250   250   200   250
   200   200   200   200
   250   250   200   250
/* AU.CG..UA */
   150   240   200   240
   200   200   200   200
   190   240   200   240
   -30    70   200    70
/* AU.CU..UA */
   200   200   200   200
   220   220   200   220
   100   190   200   190
   170   160   200   160
/* AU.GA..UA */
   150   200   210   230
   110   200   160    90
    50   200   100   210
   200   200   200   200
/* AU.GC..UA */
   150   200   210   130
   250   200   270   230
   200   200   200   200
   250   200   270   230
/* AU.GG..UA */
    50   200   100   210
   200   200   200   200
    90   200   140   170
    50   200    30  -150
/* AU.GU..UA */
   200   200   200   200
   220   200   240   200
   180   200   150   -20
   250   200   220   230
/* AU.UA..UA */
   200   310   130   270
   200   200   -10   120
   200   240   110   240
   200   200   200   200
/* AU.UC..UA */
   200   250    30   170
   200   250   130   170
   200   200   200   200
   200   250   130   170
/* AU.UG..UA */
   200   240   110   240
   200   200   200   200
   200   240    70   200
   200    70  -250    70
/* AU.UU..UA */
   200   200   200   200
   200   220   100   140
   200   190  -120   190
   200   160   130    80
/* AU.AA.. @ */
   340   340   340   340
   340   340   340   340
   340   340   340   340
   340   340   340   340
/* AU.AC.. @ */
   340   340   340   340
   340   340   340   340
   340   340   340   340
   340   340   340   340
/* AU.AG.. @ */
   340   340   340   340
   340   340   340   340
   340   340   340   340
   340   340   340   340
/* AU.AU.. @ */
   340   340   340   340
   340   340   340   340
   340   340   340   340
   340   340   340   340
/* AU.CA.. @ */
   340   340   340   340
   340   340   340   340
   340   340   340   340
   340   340   340   340
/* AU.CC.. @ */
   340   340   340   340
   340   340   340   340
   340   340   340   340
   340   340   340   340
/* AU.CG.. @ */
   340   340   340   340
   340   340   340   340
   340   340   340   340
   340   340   340   340
/* AU.CU.. @ */
   340   340   340   340
   340   340   340   340
   340   340   340   340
   340   340   340   340
/* AU.GA.. @ */
   340   340   340   340
   340   340   340   340
   340   340   340   340
   340   340   340   340
/* AU.GC.. @ */
   340   340   340   340
   340   340   340   340
   340   340   340   340
   340   340   340   340
/* AU.GG.. @ */
   340   340   340   340
   340   340   340   340
   340   340   340   340
   340   340   340   340
/* AU.GU.. @ */
   340   340   340   340
   340   340   340   340
   340   340   340   340
   340   340   340   340
/* AU.UA.. @ */
   340   340   340   340
   340   340   340   340
   340   340   340   340
   340   340   340   340
/* AU.UC.. @ */
   340   340   340   340
   340   340   340   340
   340   340   340   340
   340   340   340   340
/* AU.UG.. @ */
   340   340   340   340
   340   340   340   340
   340   340   340   340
   340   340   340   340
/* AU.UU.. @ */
   340   340   340   340
   340   340   340   340
   340   340   340   340
   340   340   340   340
/* UA.AA..GC */
   200   200   100   200
   190   190    90   200
   100   100     0   200
   200   200   200   200
/* UA.AC..GC */
   240   240   130   200
   280   220   220   200
   200   200   200   200
   270   210   200   200
/* UA.AG..GC */
   100   100     0   200
   200   200   200   200
   180   180    70   200
    30   -70    10   200
/* UA.AU..GC */
   200   200   200   200
   270   210   200   200
   180    80   160   200
   220   120   190   200
/* UA.CA..GC */
   160   260   200   230
   150   190   200   160
    60   200   200   170
   200   200   200   200
/* UA.CC..GC */
   190   240   200   210
   180   220   200   190
   200   200   200   200
   160   210   200   180
/* UA.CG..GC */
    60   200   200   170
   200   200   200   200
   130   240   200   210
  -110    30   200     0
/* UA.CU..GC */
   200   200   200   200
   160   210   200   180
    40   180   200   150
    70   120   200    90
/* UA.GA..GC */
   100   200   140   150
    90   200   130    40
     0   200    40   130
   200   200   200   200
/* UA.GC..GC */
   130   200   170    80
   220   200   220   170
   200   200   200   200
   200   200   200   150
/* UA.GG..GC */
     0   200    40   130
   200   200   200   200
    70   200   110   120
    10   200   -30  -220
/* UA.GU..GC */
   200   200   200   200
   200   200   200   150
   160   200   120   -70
   190   200   150   150
/* UA.UA..GC */
   200   260    20   220
   200   190   -90   110
   200   200     0   200
   200   200   200   200
/* UA.UC..GC */
   200   240   -40   150
   200   220    40   140
   200   200   200   200
   200   210    30   120
/* UA.UG..GC */
   200   200     0   200
   200   200   200   200
   200   240     0   190
   200    30  -350    30
/* UA.UU..GC */
   200   200   200   200
   200   210    30   120
   200   180  -200   180
   200   120    20    30
/* UA.AA..CG */
   210   210   110   200
   190   190    80   200
    10    10   -90   200
   200   200   200   200
/* UA.AC..CG */
   180   180    80   200
   250   190   180   200
   200   200   200   200
   150    90    90   200
/* UA.AG..CG */
    70    70   -30   200
   200   200   200   200
   180   180    70   200
     0  -100   -30   200
/* UA.AU..CG */
   200   200   200   200
   250   190   190   200
    40   -60    10   200
   210   110   190   200
/* UA.CA..CG */
   170   270   200   240
   140   190   200   160
   -30   110   200    80
   200   200   200   200
/* UA.CC..CG */
   140   180   200   150
   140   190   200   160
   200   200   200   200
    40    90   200    60
/* UA.CG..CG */
    30   170   200   140
   200   200   200   200
   130   240   200   210
  -150     0   200   -30
/* UA.CU..CG */
   200   200   200   200
   150   190   200   160
  -110    40   200    10
    70   110   200    80
/* UA.GA..CG */
   110   200   150   160
    80   200   120    30
   -90   200   -50    40
   200   200   200   200
/* UA.GC..CG */
    80   200   120    30
   180   200   180   130
   200   200   200   200
    90   200    80    40
/* UA.GG..CG */
   -30   200    10   100
   200   200   200   200
    70   200   110   120
   -30   200   -70  -260
/* UA.GU..CG */
   200   200   200   200
   190   200   190   140
    10   200   -30  -220
   190   200   150   140
/* UA.UA..CG */
   200   270    30   230
   200   190   -90   100
   200   110   -90   110
   200   200   200   200
/* UA.UC..CG */
   200   180  -100   100
   200   190    10   100
   200   200   200   200
   200    90   -90     0
/* UA.UG..CG */
   200   170   -30   170
   200   200   200   200
   200   240     0   190
   200     0  -390   -10
/* UA.UU..CG */
   200   200   200   200
   200   190    10   110
   200    40  -350    30
   200   110    10    30
/* UA.AA..GU */
   280   280   170   200
   250   250   150   200
   150   150    50   200
   200   200   200   200
/* UA.AC..GU */
   260   260   160   200
   310   250   240   200
   200   200   200   200
   310   250   240   200
/* UA.AG..GU */
   150   150    50   200
   200   200   200   200
   210   210   100   200
   130    30   110   200
/* UA.AU..GU */
   200   200   200   200
   310   250   240   200
   230   130   210   200
   270   170   240   200
/* UA.CA..GU */
   230   340   200   310
   210   250   200   220
   110   250   200   220
   200   200   200   200
/* UA.CC..GU */
   220   260   200   230
   200   250   200   220
   200   200   200   200
   200   250   200   220
/* UA.CG..GU */
   110   250   200   220
   200   200   200   200
   160   270   200   240
   -10   130   200   100
/* UA.CU..GU */
   200   200   200   200
   200   250   200   220
    90   230   200   200
   120   170   200   140
/* UA.GA..GU */
   170   200   210   220
   150   200   190   100
    50   200    90   180
   200   200   200   200
/* UA.GC..GU */
   160   200   200   110
   240   200   240   190
   200   200   200   200
   240   200   240   190
/* UA.GG..GU */
    50   200    90   180
   200   200   200   200
   100   200   140   150
   110   200    70  -120
/* UA.GU..GU */
   200   200   200   200
   240   200   240   190
   210   200   170   -20
   240   200   200   190
/* UA.UA..GU */
   200   340   100   290
   200   250   -30   170
   200   250    50   250
   200   200   200   200
/* UA.UC..GU */
   200   260   -20   180
   200   250    70   160
   200   200   200   200
   200   250    70   160
/* UA.UG..GU */
   200   250    50   250
   200   200   200   200
   200   270    30   220
   200   130  -250   130
/* UA.UU..GU */
   200   200   200   200
   200   250    70   160
   200   230  -150   230
   200   170    70    80
/* UA.AA..UG */
   280   280   170   200
   230   230   130   200
   170   170    70   200
   200   200   200   200
/* UA.AC..UG */
   280   280   170   200
   340   280   270   200
   200   200   200   200
   340   280   270   200
/* UA.AG..UG */
   170   170    70   200
   200   200   200   200
   210   210   110   200
   100     0    70   200
/* UA.AU..UG */
   200   200   200   200
   310   250   240   200
   220   120   200   200
   290   190   270   200
/* UA.CA..UG */
   230   340   200   310
   190   230   200   200
   130   270   200   240
   200   200   200   200
/* UA.CC..UG */
   230   280   200   250
   230   280   200   250
   200   200   200   200
   230   280   200   250
/* UA.CG..UG */
   130   270   200   240
   200   200   200   200
   170   270   200   240
   -50   100   200    70
/* UA.CU..UG */
   200   200   200   200
   200   250   200   220
    80   220   200   190
   150   190   200   160
/* UA.GA..UG */
   170   200   210   220
   130   200   170    80
    70   200   110   200
   200   200   200   200
/* UA.GC..UG */
   170   200   210   120
   270   200   270   220
   200   200   200   200
   270   200   270   220
/* UA.GG..UG */
    70   200   110   200
   200   200   200   200
   110   200   150   160
    70   200    30  -160
/* UA.GU..UG */
   200   200   200   200
   240   200   240   190
   200   200   160   -30
   270   200   230   220
/* UA.UA..UG */
   200   340   100   290
   200   230   -50   150
   200   270    70   270
   200   200   200   200
/* UA.UC..UG */
   200   280     0   190
   200   280   100   190
   200   200   200   200
   200   280   100   190
/* UA.UG..UG */
   200   270    70   270
   200   200   200   200
   200   270    30   230
   200   100  -290    90
/* UA.UU..UG */
   200   200   200   200
   200   250    70   160
   200   220  -160   220
   200   190    90   110
/* UA.AA..AU */
   280   280   170   200
   250   250   150   200
   150   150    50   200
   200   200   200   200
/* UA.AC..AU */
   260   260   160   200
   310   250   240   200
   200   200   200   200
   310   250   240   200
/* UA.AG..AU */
   150   150    50   200
   200   200   200   200
   210   210   100   200
   130    30   110   200
/* UA.AU..AU */
   200   200   200   200
   310   250   240   200
   230   130   210   200
   270   170   240   200
/* UA.CA..AU */
   230   340   200   310
   210   250   200   220
   110   250   200   220
   200   200   200   200
/* UA.CC..AU */
   220   260   200   230
   200   250   200   220
   200   200   200   200
   200   250   200   220
/* UA.CG..AU */
   110   250   200   220
   200   200   200   200
   160   270   200   240
   -10   130   200   100
/* UA.CU..AU */
   200   200   200   200
   200   250   200   220
    90   230   200   200
   120   170   200   140
/* UA.GA..AU */
   170   200   210   220
   150   200   190   100
    50   200    90   180
   200   200   200   200
/* UA.GC..AU */
   160   200   200   110
   240   200   240   190
   200   200   200   200
   240   200   240   190
/* UA.GG..AU */
    50   200    90   180
   200   200   200   200
   100   200   140   150
   110   200    70  -120
/* UA.GU..AU */
   200   200   200   200
   240   200   240   190
   210   200   170   -20
   240   200   200   190
/* UA.UA..AU */
   200   340   100   290
   200   250   -30   170
   200   250    50   250
   200   200   200   200
/* UA.UC..AU */
   200   260   -20   180
   200   250    70   160
   200   200   200   200
   200   250    70   160
/* UA.UG..AU */
   200   250    50   250
   200   200   200   200
   200   270    30   220
   200   130  -250   130
/* UA.UU..AU */
   200   200   200   200
   200   250    70   160
   200   230  -150   230
   200   170    70    80
/* UA.AA..UA */
   280   280   170   200
   230   230   130   200
   170   170    70   200
   200   200   200   200
/* UA.AC..UA */
   280   280   170   200
   340   280   270   200
   200   200   200   200
   340   280   270   200
/* UA.AG..UA */
   170   170    70   200
   200   200   200   200
   210   210   110   200
   100     0    70   200
/* UA.AU..UA */
   200   200   200   200
   310   250   240   200
   220   120   200   200
   290   190   270   200
/* UA.CA..UA */
   230   340   200   310
   190   230   200   200
   130   270   200   240
   200   200   200   200
/* UA.CC..UA */
   230   280   200   250
   230   280   200   250
   200   200   200   200
   230   280   200   250
/* UA.CG..UA */
   130   270   200   240
   200   200   200   200
   170   270   200   240
   -50   100   200    70
/* UA.CU..UA */
   200   200   200   200
   200   250   200   220
    80   220   200   190
   150   190   200   160
/* UA.GA..UA */
   170   200   210   220
   130   200   170    80
    70   200   110   200
   200   200   200   200
/* UA.GC..UA */
   170   200   210   120
   270   200   270   220
   200   200   200   200
   270   200   270   220
/* UA.GG..UA */
    70   200   110   200
   200   200   200   200
   110   200   150   160
    70   200    30  -160
/* UA.GU..UA */
   200   200   200   200
   240   200   240   190
   200   200   160   -30
   270   200   230   220
/* UA.UA..UA */
   200   340   100   290
   200   230   -50   150
   200   270    70   270
   200   200   200   200
/* UA.UC..UA */
   200   280     0   190
   200   280   100   190
   200   200   200   200
   200   280   100   190
/* UA.UG..UA */
   200   270    70   270
   200   200   200   200
   200   270    30   230
   200   100  -290    90
/* UA.UU..UA */
   200   200   200   200
   200   250    70   160
   200   220  -160   220
   200   190    90   110
/* UA.AA.. @ */
   340   340   340   340
   340   340   340   340
   340   340   340   340
   340   340   340   340
/* UA.AC.. @ */
   340   340   340   340
   340   340   340   340
   340   340   340   340
   340   340   340   340
/* UA.AG.. @ */
   340   340   340   340
   340   340   340   340
   340   340   340   340
   340   340   340   340
/* UA.AU.. @ */
   340   340   340   340
   340   340   340   340
   340   340   340   340
   340   340   340   340
/* UA.CA.. @ */
   340   340   340   340
   340   340   340   340
   340   340   340   340
   340   340   340   340
/* UA.CC.. @ */
   340   340   340   340
   340   340   340   340
   340   340   340   340
   340   340   340   340
/* UA.CG.. @ */
   340   340   340   340
   340   340   340   340
   340   340   340   340
   340   340   340   340
/* UA.CU.. @ */
   340   340   340   340
   340   340   340   340
   340   340   340   340
   340   340   340   340
/* UA.GA.. @ */
   340   340   340   340
   340   340   340   340
   340   340   340   340
   340   340   340   340
/* UA.GC.. @ */
   340   340   340   340
   340   340   340   340
   340   340   340   340
   340   340   340   340
/* UA.GG.. @ */
   340   340   340   340
   340   340   340   340
   340   340   340   340
   340   340   340   340
/* UA.GU.. @ */
   340   340   340   340
   340   340   340   340
   340   340   340   340
   340   340   340   340
/* UA.UA.. @ */
   340   340   340   340
   340   340   340   340
   340   340   340   340
   340   340   340   340
/* UA.UC.. @ */
   340   340   340   340
   340   340   340   340
   340   340   340   340
   340   340   340   340
/* UA.UG.. @ */
   340   340   340   340
   340   340   340   340
   340   340   340   340
   340   340   340   340
/* UA.UU.. @ */
   340   340   340   340
   340   340   340   340
   340   340   340   340
   340   340   340   340
/*  @.AA..GC */
   340   340   340   340
   340   340   340   340
   340   340   340   340
   340   340   340   340
/*  @.AC..GC */
   340   340   340   340
   340   340   340   340
   340   340   340   340
   340   340   340   340
/*  @.AG..GC */
   340   340   340   340
   340   340   340   340
   340   340   340   340
   340   340   340   340
/*  @.AU..GC */
   340   340   340   340
   340   340   340   340
   340   340   340   340
   340   340   340   340
/*  @.CA..GC */
   340   340   340   340
   340   340   340   340
   340   340   340   340
   340   340   340   340
/*  @.CC..GC */
   340   340   340   340
   340   340   340   340
   340   340   340   340
   340   340   340   340
/*  @.CG..GC */
   340   340   340   340
   340   340   340   340
   340   340   340   340
   340   340   340   340
/*  @.CU..GC */
   340   340   340   340
   340   340   340   340
   340   340   340   340
   340   340   340   340
/*  @.GA..GC */
   340   340   340   340
   340   340   340   340
   340   340   340   340
   340   340   340   340
/*  @.GC..GC */
   340   340   340   340
   340   340   340   340
   340   340   340   340
   340   340   340   340
/*  @.GG..GC */
   340   340   340   340
   340   340   340   340
   340   340   340   340
   340   340   340   340
/*  @.GU..GC */
   340   340   340   340
   340   340   340   340
   340   340   340   340
   340   340   340   340
/*  @.UA..GC */
   340   340   340   340
   340   340   340   340
   340   340   340   340
   340   340   340   340
/*  @.UC..GC */
   340   340   340   340
   340   340   340   340
   340   340   340   340
   340   340   340   340
/*  @.UG..GC */
   340   340   340   340
   340   340   340   340
   340   340   340   340
   340   340   340   340
/*  @.UU..GC */
   340   340   340   340
   340   340   340   340
   340   340   340   340
   340   340   340   340
/*  @.AA..CG */
   340   340   340   340
   340   340   340   340
   340   340   340   340
   340   340   340   340
/*  @.AC..CG */
   340   340   340   340
   340   340   340   340
   340   340   340   340
   340   340   340   340
/*  @.AG..CG */
   340   340   340   340
   340   340   340   340
   340   340   340   340
   340   340   340   340
/*  @.AU..CG */
   340   340   340   340
   340   340   340   340
   340   340   340   340
   340   340   340   340
/*  @.CA..CG */
   340   340   340   340
   340   340   340   340
   340   340   340   340
   340   340   340   340
/*  @.CC..CG */
   340   340   340   340
   340   340   340   340
   340   340   340   340
   340   340   340   340
/*  @.CG..CG */
   340   340   340   340
   340   340   340   340
   340   340   340   340
   340   340   340   340
/*  @.CU..CG */
   340   340   340   340
   340   340   340   340
   340   340   340   340
   340   340   340   340
/*  @.GA..CG */
   340   340   340   340
   340   340   340   340
   340   340   340   340
   340   340   340   340
/*  @.GC..CG */
   340   340   340   340
   340   340   340   340
   340   340   340   340
   340   340   340   340
/*  @.GG..CG */
   340   340   340   340
   340   340   340   340
   340   340   340   340
   340   340   340   340
/*  @.GU..CG */
   340   340   340   340
   340   340   340   340
   340   340   340   340
   340   340   340   340
/*  @.UA..CG */
   340   340   340   340
   340   340   340   340
   340   340   340   340
   340   340   340   340
/*  @.UC..CG */
   340   340   340   340
   340   340   340   340
   340   340   340   340
   340   340   340   340
/*  @.UG..CG */
   340   340   340   340
   340   340   340   340
   340   340   340   340
   340   340   340   340
/*  @.UU..CG */
   340   340   340   340
   340   340   340   340
   340   340   340   340
   340   340   340   340
/*  @.AA..GU */
   340   340   340   340
   340   340   340   340
   340   340   340   340
   340   340   340   340
/*  @.AC..GU */
   340   340   340   340
   340   340   340   340
   340   340   340   340
   340   340   340   340
/*  @.AG..GU */
   340   340   340   340
   340   340   340   340
   340   340   340   340
   340   340   340   340
/*  @.AU..GU */
   340   340   340   340
   340   340   340   340
   340   340   340   340
   340   340   340   340
/*  @.CA..GU */
   340   340   340   340
   340   340   340   340
   340   340   340   340
   340   340   340   340
/*  @.CC..GU */
   340   340   340   340
   340   340   340   340
   340   340   340   340
   340   340   340   340
/*  @.CG..GU */
   340   340   340   340
   340   340   340   340
   340   340   340   340
   340   340   340   340
/*  @.CU..GU */
   340   340   340   340
   340   340   340   340
   340   340   340   340
   340   340   340   340
/*  @.GA..GU */
   340   340   340   340
   340   340   340   340
   340   340   340   340
   340   340   340   340
/*  @.GC..GU */
   340   340   340   340
   340   340   340   340
   340   340   340   340
   340   340   340   340
/*  @.GG..GU */
   340   340   340   340
   340   340   340   340
   340   340   340   340
   340   340   340   340
/*  @.GU..GU */
   340   340   340   340
   340   340   340   340
   340   340   340   340
   340   340   340   340
/*  @.UA..GU */
   340   340   340   340
   340   340   340   340
   340   340   340   340
   340   340   340   340
/*  @.UC..GU */
   340   340   340   340
   340   340   340   340
   340   340   340   340
   340   340   340   340
/*  @.UG..GU */
   340   340   340   340
   340   340   340   340
   340   340   340   340
   340   340   340   340
/*  @.UU..GU */
   340   340   340   340
   340   340   340   340
   340   340   340   340
   340   340   340   340
/*  @.AA..UG */
   340   340   340   340
   340   340   340   340
   340   340   340   340
   340   340   340   340
/*  @.AC..UG */
   340   340   340   340
   340   340   340   340
   340   340   340   340
   340   340   340   340
/*  @.AG..UG */
   340   340   340   340
   340   340   340   340
   340   340   340   340
   340   340   340   340
/*  @.AU..UG */
   340   340   340   340
   340   340   340   340
   340   340   340   340
   340   340   340   340
/*  @.CA..UG */
   340   340   340   340
   340   340   340   340
   340   340   340   340
   340   340   340   340
/*  @.CC..UG */
   340   340   340   340
   340   340   340   340
   340   340   340   340
   340   340   340   340
/*  @.CG..UG */
   340   340   340   340
   340   340   340   340
   340   340   340   340
   340   340   340   340
/*  @.CU..UG */
   340   340   340   340
   340   340   340   340
   340   340   340   340
   340   340   340   340
/*  @.GA..UG */
   340   340   340   340
   340   340   340   340
   340   340   340   340
   340   340   340   340
/*  @.GC..UG */
   340   340   340   340
   340   340   340   340
   340   340   340   340
   340   340   340   340
/*  @.GG..UG */
   340   340   340   340
   340   340   340   340
   340   340   340   340
   340   340   340   340
/*  @.GU..UG */
   340   340   340   340
   340   340   340   340
   340   340   340   340
   340   340   340   340
/*  @.UA..UG */
   340   340   340   340
   340   340   340   340
   340   340   340   340
   340   340   340   340
/*  @.UC..UG */
   340   340   340   340
   340   340   340   340
   340   340   340   340
   340   340   340   340
/*  @.UG..UG */
   340   340   340   340
   340   340   340   340
   340   340   340   340
   340   340   340   340
/*  @.UU..UG */
   340   340   340   340
   340   340   340   340
   340   340   340   340
   340   340   340   340
/*  @.AA..AU */
   340   340   340   340
   340   340   340   340
   340   340   340   340
   340   340   340   340
/*  @.AC..AU */
   340   340   340   340
   340   340   340   340
   340   340   340   340
   340   340   340   340
/*  @.AG..AU */
   340   340   340   340
   340   340   340   340
   340   340   340   340
   340   340   340   340
/*  @.AU..AU */
   340   340   340   340
   340   340   340   340
   340   340   340   340
   340   340   340   340
/*  @.CA..AU */
   340   340   340   340
   340   340   340   340
   340   340   340   340
   340   340   340   340
/*  @.CC..AU */
   340   340   340   340
   340   340   340   340
   340   340   340   340
   340   340   340   340
/*  @.CG..AU */
   340   340   340   340
   340   340   340   340
   340   340   340   340
   340   340   340   340
/*  @.CU..AU */
   340   340   340   340
   340   340   340   340
   340   340   340   340
   340   340   340   340
/*  @.GA..AU */
   340   340   340   340
   340   340   340   340
   340   340   340   340
   340   340   340   340
/*  @.GC..AU */
   340   340   340   340
   340   340   340   340
   340   340   340   340
   340   340   340   340
/*  @.GG..AU */
   340   340   340   340
   340   340   340   340
   340   340   340   340
   340   340   340   340
/*  @.GU..AU */
   340   340   340   340
   340   340   340   340
   340   340   340   340
   340   340   340   340
/*  @.UA..AU */
   340   340   340   340
   340   340   340   340
   340   340   340   340
   340   340   340   340
/*  @.UC..AU */
   340   340   340   340
   340   340   340   340
   340   340   340   340
   340   340   340   340
/*  @.UG..AU */
   340   340   340   340
   340   340   340   340
   340   340   340   340
   340   340   340   340
/*  @.UU..AU */
   340   340   340   340
   340   340   340   340
   340   340   340   340
   340   340   340   340
/*  @.AA..UA */
   340   340   340   340
   340   340   340   340
   340   340   340   340
   340   340   340   340
/*  @.AC..UA */
   340   340   340   340
   340   340   340   340
   340   340   340   340
   340   340   340   340
/*  @.AG..UA */
   340   340   340   340
   340   340   340   340
   340   340   340   340
   340   340   340   340
/*  @.AU..UA */
   340   340   340   340
   340   340   340   340
   340   340   340   340
   340   340   340   340
/*  @.CA..UA */
   340   340   340   340
   340   340   340   340
   340   340   340   340
   340   340   340   340
/*  @.CC..UA */
   340   340   340   340
   340   340   340   340
   340   340   340   340
   340   340   340   340
/*  @.CG..UA */
   340   340   340   340
   340   340   340   340
   340   340   340   340
   340   340   340   340
/*  @.CU..UA */
   340   340   340   340
   340   340   340   340
   340   340   340   340
   340   340   340   340
/*  @.GA..UA */
   340   340   340   340
   340   340   340   340
   340   340   340   340
   340   340   340   340
/*  @.GC..UA */
   340   340   340   340
   340   340   340   340
   340   340   340   340
   340   340   340   340
/*  @.GG..UA */
   340   340   340   340
   340   340   340   340
   340   340   340   340
   340   340   340   340
/*  @.GU..UA */
   340   340   340   340
   340   340   340   340
   340   340   340   340
   340   340   340   340
/*  @.UA..UA */
   340   340   340   340
   340   340   340   340
   340   340   340   340
   340   340   340   340
/*  @.UC..UA */
   340   340   340   340
   340   340   340   340
   340   340   340   340
   340   340   340   340
/*  @.UG..UA */
   340   340   340   340
   340   340   340   340
   340   340   340   340
   340   340   340   340
/*  @.UU..UA */
   340   340   340   340
   340   340   340   340
   340   340   340   340
   340   340   340   340
/*  @.AA.. @ */
   340   340   340   340
   340   340   340   340
   340   340   340   340
   340   340   340   340
/*  @.AC.. @ */
   340   340   340   340
   340   340   340   340
   340   340   340   340
   340   340   340   340
/*  @.AG.. @ */
   340   340   340   340
   340   340   340   340
   340   340   340   340
   340   340   340   340
/*  @.AU.. @ */
   340   340   340   340
   340   340   340   340
   340   340   340   340
   340   340   340   340
/*  @.CA.. @ */
   340   340   340   340
   340   340   340   340
   340   340   340   340
   340   340   340   340
/*  @.CC.. @ */
   340   340   340   340
   340   340   340   340
   340   340   340   340
   340   340   340   340
/*  @.CG.. @ */
   340   340   340   340
   340   340   340   340
   340   340   340   340
   340   340   340   340
/*  @.CU.. @ */
   340   340   340   340
   340   340   340   340
   340   340   340   340
   340   340   340   340
/*  @.GA.. @ */
   340   340   340   340
   340   340   340   340
   340   340   340   340
   340   340   340   340
/*  @.GC.. @ */
   340   340   340   340
   340   340   340   340
   340   340   340   340
   340   340   340   340
/*  @.GG.. @ */
   340   340   340   340
   340   340   340   340
   340   340   340   340
   340   340   340   340
/*  @.GU.. @ */
   340   340   340   340
   340   340   340   340
   340   340   340   340
   340   340   340   340
/*  @.UA.. @ */
   340   340   340   340
   340   340   340   340
   340   340   340   340
   340   340   340   340
/*  @.UC.. @ */
   340   340   340   340
   340   340   340   340
   340   340   340   340
   340   340   340   340
/*  @.UG.. @ */
   340   340   340   340
   340   340   340   340
   340   340   340   340
   340   340   340   340
/*  @.UU.. @ */
   340   340   340   340
   340   340   340   340
   340   340   340   340
   340   340   340   340

# int22_enthalpies
/* CG.AA..CG */
 -2058 -1978 -2058 -2058
 -1548 -1468 -1548 -1548
 -1968 -1888 -1968 -1968
 -1838 -1758 -1838 -1838
/* CG.AC..CG */
 -1978 -1898 -1978 -1978
 -1478 -1398 -1478 -1478
 -1968 -1888 -1968 -1968
 -1768 -1688 -1768 -1768
/* CG.AG..CG */
 -2058 -1978 -2058 -2058
 -1548 -1468 -1548 -1548
 -1968 -1888 -1968 -1968
 -1838 -1758 -1838 -1838
/* CG.AU..CG */
 -2058 -1978 -2058 -2058
 -1698 -1618 -1698 -1698
 -1968 -1888 -1968 -1968
 -1888 -1808 -1888 -1888
/* CG.CA..CG */
 -1548 -1478 -1548 -1698
 -1038  -968 -1038 -1188
 -1458 -1388 -1458 -1608
 -1328 -1258 -1328 -1478
/* CG.CC..CG */
 -1468 -1398 -1468 -1618
  -968  -898  -968 -1118
 -1458 -1388 -1458 -1608
 -1258 -1188 -1258 -1408
/* CG.CG..CG */
 -1548 -1478 -1548 -1698
 -1038  -968 -1038 -1188
 -1458 -1388 -1458 -1608
 -1328 -1258 -1328 -1478
/* CG.CU..CG */
 -1548 -1478 -1548 -1698
 -1188 -1118 -1188 -1338
 -1458 -1388 -1458 -1608
 -1378 -1308 -1378 -1528
/* CG.GA..CG */
 -1968 -1968 -1968 -1968
 -1458 -1458 -1458 -1458
 -1878 -1878 -1878 -1878
 -1748 -1748 -1748 -1748
/* CG.GC..CG */
 -1888 -1888 -1888 -1888
 -1388 -1388 -1388 -1388
 -1878 -1878 -1878 -1878
 -1678 -1678 -1678 -1678
/* CG.GG..CG */
 -1968 -1968 -1968 -1968
 -1458 -1458 -1458 -1458
 -1878 -1878 -1878 -1878
 -1748 -1748 -1748 -1748
/* CG.GU..CG */
 -1968 -1968 -1968 -1968
 -1608 -1608 -1608 -1608
 -1878 -1878 -1878 -1878
 -1798 -1798 -1798 -1798
/* CG.UA..CG */
 -1838 -1768 -1838 -1888
 -1328 -1258 -1328 -1378
 -1748 -1678 -1748 -1798
 -1618 -1548 -1618 -1668
/* CG.UC..CG */
 -1758 -1688 -1758 -1808
 -1258 -1188 -1258 -1308
 -1748 -1678 -1748 -1798
 -1548 -1478 -1548 -1598
/* CG.UG..CG */
 -1838 -1768 -1838 -1888
 -1328 -1258 -1328 -1378
 -1748 -1678 -1748 -1798
 -1618 -1548 -1618 -1668
/* CG.UU..CG */
 -1838 -1768 -1838 -1888
 -1478 -1408 -1478 -1528
 -1748 -1678 -1748 -1798
 -1668 -1598 -1668 -1718
/* CG.AA..GC */
 -1548 -1468 -1548 -1548
 -1748 -1668 -1748 -1748
 -1738 -1658 -1738 -1738
 -1528 -1448 -1528 -1528
/* CG.AC..GC */
 -1908 -1828 -1908 -1908
 -1338 -1258 -1338 -1338
 -1768 -1688 -1768 -1768
 -1528 -1448 -1528 -1528
/* CG.AG..GC */
 -1588 -1508 -1588 -1588
 -1338 -1258 -1338 -1338
 -1648 -1568 -1648 -1648
 -1528 -1448 -1528 -1528
/* CG.AU..GC */
 -1908 -1828 -1908 -1908
 -1418 -1338 -1418 -1418
 -1768 -1688 -1768 -1768
 -1598 -1518 -1598 -1598
/* CG.CA..GC */
 -1038  -968 -1038 -1188
 -1238 -1168 -1238 -1388
 -1228 -1158 -1228 -1378
 -1018  -948 -1018 -1168
/* CG.CC..GC */
 -1398 -1328 -1398 -1548
  -828  -758  -828  -978
 -1258 -1188 -1258 -1408
 -1018  -948 -1018 -1168
/* CG.CG..GC */
 -1078 -1008 -1078 -1228
  -828  -758  -828  -978
 -1138 -1068 -1138 -1288
 -1018  -948 -1018 -1168
/* CG.CU..GC */
 -1398 -1328 -1398 -1548
  -908  -838  -908 -1058
 -1258 -1188 -1258 -1408
 -1088 -1018 -1088 -1238
/* CG.GA..GC */
 -1458 -1458 -1458 -1458
 -1658 -1658 -1658 -1658
 -1648 -1648 -1648 -1648
 -1438 -1438 -1438 -1438
/* CG.GC..GC */
 -1818 -1818 -1818 -1818
 -1248 -1248 -1248 -1248
 -1678 -1678 -1678 -1678
 -1438 -1438 -1438 -1438
/* CG.GG..GC */
 -1498 -1498 -1498 -1498
 -1248 -1248 -1248 -1248
 -1558 -1558 -1558 -1558
 -1438 -1438 -1438 -1438
/* CG.GU..GC */
 -1818 -1818 -1818 -1818
 -1328 -1328 -1328 -1328
 -1678 -1678 -1678 -3080
 -1508 -1508 -1508 -1508
/* CG.UA..GC */
 -1328 -1258 -1328 -1378
 -1528 -1458 -1528 -1578
 -1518 -1448 -1518 -1568
 -1308 -1238 -1308 -1358
/* CG.UC..GC */
 -1688 -1618 -1688 -1738
 -1118 -1048 -1118 -1168
 -1548 -1478 -1548 -1598
 -1308 -1238 -1308 -1358
/* CG.UG..GC */
 -1368 -1298 -1368 -1418
 -1118 -1048 -1118 -1168
 -1428 -1358 -1428 -1478
 -1308 -1238 -1308 -1358
/* CG.UU..GC */
 -1688 -1618 -1688 -1738
 -1198 -1128 -1198 -1248
 -1548 -1478 -1548 -1598
 -1378 -1308 -1378 -1428
/* CG.AA..GU */
 -1458 -1378 -1458 -1458
 -1288 -1208 -1288 -1288
 -1368 -1288 -1368 -1368
 -1358 -1278 -1358 -1358
/* CG.AC..GU */
 -1628 -1548 -1628 -1628
 -1268 -1188 -1268 -1268
 -1718 -1638 -1718 -1718
 -1358 -1278 -1358 -1358
/* CG.AG..GU */
 -1628 -1548 -1628 -1628
 -1268 -1188 -1268 -1268
 -1718 -1638 -1718 -1718
 -1358 -1278 -1358 -1358
/* CG.AU..GU */
 -1628 -1548 -1628 -1628
 -1268 -1188 -1268 -1268
 -1718 -1638 -1718 -1718
 -1358 -1278 -1358 -1358
/* CG.CA..GU */
  -948  -878  -948 -1098
  -778  -708  -778  -928
  -858  -788  -858 -1008
  -848  -778  -848  -998
/* CG.CC..GU */
 -1118 -1048 -1118 -1268
  -758  -688  -758  -908
 -1208 -1138 -1208 -1358
  -848  -778  -848  -998
/* CG.CG..GU */
 -1118 -1048 -1118 -1268
  -758  -688  -758  -908
 -1208 -1138 -1208 -1358
  -848  -778  -848  -998
/* CG.CU..GU */
 -1118 -1048 -1118 -1268
  -758  -688  -758  -908
 -1208 -1138 -1208 -1358
  -848  -778  -848  -998
/* CG.GA..GU */
 -1368 -1368 -1368 -1368
 -1198 -1198 -1198 -1198
 -1278 -1278 -1278 -1278
 -1268 -1268 -1268 -1268
/* CG.GC..GU */
 -1538 -1538 -1538 -1538
 -1178 -1178 -1178 -1178
 -1628 -1628 -1628 -1628
 -1268 -1268 -1268 -1268
/* CG.GG..GU */
 -1538 -1538 -1538 -1538
 -1178 -1178 -1178 -1178
 -1628 -1628 -1628 -1628
 -1268 -1268 -1268 -1268
/* CG.GU..GU */
 -1538 -1538 -1538 -1538
 -1178 -1178 -1178 -1178
 -1628 -1628 -1628 -1628
 -1268 -1268 -1268 -1268
/* CG.UA..GU */
 -1238 -1168 -1238 -1288
 -1068  -998 -1068 -1118
 -1148 -1078 -1148 -1198
 -1138 -1068 -1138 -1188
/* CG.UC..GU */
 -1408 -1338 -1408 -1458
 -1048  -978 -1048 -1098
 -1498 -1428 -1498 -1548
 -1138 -1068 -1138 -1188
/* CG.UG..GU */
 -1408 -1338 -1408 -1458
 -1048  -978 -1048 -1098
 -1498 -1428 -1498 -1548
 -1138 -1068 -1138 -1188
/* CG.UU..GU */
 -1408 -1338 -1408 -1458
 -1048  -978 -1048 -1098
 -1498 -1428 -1498 -1548
 -1138 -1068 -1138 -1188
/* CG.AA..UG */
 -1748 -1668 -1748 -1748
 -1508 -1428 -1508 -1508
 -1688 -1608 -1688 -1688
 -1578 -1498 -1578 -1578
/* CG.AC..UG */
 -1818 -1738 -1818 -1818
 -1508 -1428 -1508 -1508
 -1838 -1758 -1838 -1838
 -1468 -1388 -1468 -1468
/* CG.AG..UG */
 -1988 -1908 -1988 -1988
 -1388 -1308 -1388 -1388
 -1948 -1868 -1948 -1948
 -1578 -1498 -1578 -1578
/* CG.AU..UG */
 -1838 -1758 -1838 -1838
 -1508 -1428 -1508 -1508
 -1838 -1758 -1838 -1838
 -1388 -1308 -1388 -1388
/* CG.CA..UG */
 -1238 -1168 -1238 -1388
  -998  -928  -998 -1148
 -1178 -1108 -1178 -1328
 -1068  -998 -1068 -1218
/* CG.CC..UG */
 -1308 -1238 -1308 -1458
  -998  -928  -998 -1148
 -1328 -1258 -1328 -1478
  -958  -888  -958 -1108
/* CG.CG..UG */
 -1478 -1408 -1478 -1628
  -878  -808  -878 -1028
 -1438 -1368 -1438 -1588
 -1068  -998 -1068 -1218
/* CG.CU..UG */
 -1328 -1258 -1328 -1478
  -998  -928  -998 -1148
 -1328 -1258 -1328 -1478
  -878  -808  -878 -1028
/* CG.GA..UG */
 -1658 -1658 -1658 -1658
 -1418 -1418 -1418 -1418
 -1598 -1598 -1598 -1598
 -1488 -1488 -1488 -1488
/* CG.GC..UG */
 -1728 -1728 -1728 -1728
 -1418 -1418 -1418 -1418
 -1748 -1748 -1748 -1748
 -1378 -1378 -1378 -1378
/* CG.GG..UG */
 -1898 -1898 -1898 -1898
 -1298 -1298 -1298 -1298
 -1858 -1858 -1858 -1858
 -1488 -1488 -1488 -1488
/* CG.GU..UG */
 -1748 -1748 -1748 -1748
 -1418 -1418 -1418 -1418
 -1748 -1748 -1748 -1748
 -1298 -1298 -1298 -1298
/* CG.UA..UG */
 -1528 -1458 -1528 -1578
 -1288 -1218 -1288 -1338
 -1468 -1398 -1468 -1518
 -1358 -1288 -1358 -1408
/* CG.UC..UG */
 -1598 -1528 -1598 -1648
 -1288 -1218 -1288 -1338
 -1618 -1548 -1618 -1668
 -1248 -1178 -1248 -1298
/* CG.UG..UG */
 -1768 -1698 -1768 -1818
 -1168 -1098 -1168 -1218
 -1728 -1658 -1728 -1778
 -1358 -1288 -1358 -1408
/* CG.UU..UG */
 -1618 -1548 -1618 -1668
 -1288 -1218 -1288 -1338
 -1618 -1548 -1618 -1668
 -1168 -1098 -1168 -1218
/* CG.AA..AU */
 -1458 -1378 -1458 -1458
 -1288 -1208 -1288 -1288
 -1368 -1288 -1368 -1368
 -1358 -1278 -1358 -1358
/* CG.AC..AU */
 -1628 -1548 -1628 -1628
 -1268 -1188 -1268 -1268
 -1718 -1638 -1718 -1718
 -1358 -1278 -1358 -1358
/* CG.AG..AU */
 -1628 -1548 -1628 -1628
 -1268 -1188 -1268 -1268
 -1718 -1638 -1718 -1718
 -1358 -1278 -1358 -1358
/* CG.AU..AU */
 -1628 -1548 -1628 -1628
 -1268 -1188 -1268 -1268
 -1718 -1638 -1718 -1718
 -1358 -1278 -1358 -1358
/* CG.CA..AU */
  -948  -878  -948 -1098
  -778  -708  -778  -928
  -858  -788  -858 -1008
  -848  -778  -848  -998
/* CG.CC..AU */
 -1118 -1048 -1118 -1268
  -758  -688  -758  -908
 -1208 -1138 -1208 -1358
  -848  -778  -848  -998
/* CG.CG..AU */
 -1118 -1048 -1118 -1268
  -758  -688  -758  -908
 -1208 -1138 -1208 -1358
  -848  -778  -848  -998
/* CG.CU..AU */
 -1118 -1048 -1118 -1268
  -758  -688  -758  -908
 -1208 -1138 -1208 -1358
  -848  -778  -848  -998
/* CG.GA..AU */
 -1368 -1368 -1368 -1368
 -1198 -1198 -1198 -1198
 -1278 -1278 -1278 -1278
 -1268 -1268 -1268 -1268
/* CG.GC..AU */
 -1538 -1538 -1538 -1538
 -1178 -1178 -1178 -1178
 -1628 -1628 -1628 -1628
 -1268 -1268 -1268 -1268
/* CG.GG..AU */
 -1538 -1538 -1538 -1538
 -1178 -1178 -1178 -1178
 -1628 -1628 -1628 -1628
 -1268 -1268 -1268 -1268
/* CG.GU..AU */
 -1538 -1538 -1538 -1538
 -1178 -1178 -1178 -1178
 -1628 -1628 -1628 -1628
 -1268 -1268 -1268 -1268
/* CG.UA..AU */
 -1238 -1168 -1238 -1288
 -1068  -998 -1068 -1118
 -1148 -1078 -1148 -1198
 -1138 -1068 -1138 -1188
/* CG.UC..AU */
 -1408 -1338 -1408 -1458
 -1048  -978 -1048 -1098
 -1498 -1428 -1498 -1548
 -1138 -1068 -1138 -1188
/* CG.UG..AU */
 -1408 -1338 -1408 -1458
 -1048  -978 -1048 -1098
 -1498 -1428 -1498 -1548
 -1138 -1068 -1138 -1188
/* CG.UU..AU */
 -1408 -1338 -1408 -1458
 -1048  -978 -1048 -1098
 -1498 -1428 -1498 -1548
 -1138 -1068 -1138 -1188
/* CG.AA..UA */
 -1428 -1348 -1428 -1428
 -1458 -1378 -1458 -1458
 -1408 -1328 -1408 -1408
 -1308 -1228 -1308 -1308
/* CG.AC..UA */
 -1658 -1578 -1658 -1658
 -1538 -1458 -1538 -1538
 -1708 -1628 -1708 -1708
 -1168 -1088 -1168 -1168
/* CG.AG..UA */
 -1918 -1838 -1918 -1918
 -1228 -1148 -1228 -1228
 -1918 -1838 -1918 -1918
 -1308 -1228 -1308 -1308
/* CG.AU..UA */
 -1618 -1538 -1618 -1618
 -1208 -1128 -1208 -1208
 -1708 -1628 -1708 -1708
 -1169 -1089 -1169 -1169
/* CG.CA..UA */
  -918  -848  -918 -1068
  -948  -878  -948 -1098
  -898  -828  -898 -1048
  -798  -728  -798  -948
/* CG.CC..UA */
 -1148 -1078 -1148 -1298
 -1028  -958 -1028 -1178
 -1198 -1128 -1198 -1348
  -658  -588  -658  -808
/* CG.CG..UA */
 -1408 -1338 -1408 -1558
  -718  -648  -718  -868
 -1408 -1338 -1408 -1558
  -798  -728  -798  -948
/* CG.CU..UA */
 -1108 -1038 -1108 -1258
  -698  -628  -698  -848
 -1198 -1128 -1198 -1348
  -659  -589  -659  -809
/* CG.GA..UA */
 -1338 -1338 -1338 -1338
 -1368 -1368 -1368 -1368
 -1318 -1318 -1318 -1318
 -1218 -1218 -1218 -1218
/* CG.GC..UA */
 -1568 -1568 -1568 -1568
 -1448 -1448 -1448 -1448
 -1618 -1618 -1618 -1618
 -1078 -1078 -1078 -1078
/* CG.GG..UA */
 -1828 -1828 -1828 -1828
 -1138 -1138 -1138 -1138
 -1828 -1828 -1828 -1828
 -1218 -1218 -1218 -1218
/* CG.GU..UA */
 -1528 -1528 -1528 -1528
 -1118 -1118 -1118 -1118
 -1618 -1618 -1618 -1618
 -1079 -1079 -1079 -1079
/* CG.UA..UA */
 -1208 -1138 -1208 -1258
 -1238 -1168 -1238 -1288
 -1188 -1118 -1188 -1238
 -1088 -1018 -1088 -1138
/* CG.UC..UA */
 -1438 -1368 -1438 -1488
 -1318 -1248 -1318 -1368
 -1488 -1418 -1488 -1538
  -948  -878  -948  -998
/* CG.UG..UA */
 -1698 -1628 -1698 -1748
 -1008  -938 -1008 -1058
 -1698 -1628 -1698 -1748
 -1088 -1018 -1088 -1138
/* CG.UU..UA */
 -1398 -1328 -1398 -1448
  -988  -918  -988 -1038
 -1488 -1418 -1488 -1538
  -949  -879  -949  -999
/* CG.AA.. @ */
 -1079  -999 -1079 -1079
 -1079  -999 -1079 -1079
 -1079  -999 -1079 -1079
 -1079  -999 -1079 -1079
/* CG.AC.. @ */
 -1079  -999 -1079 -1079
 -1079  -999 -1079 -1079
 -1079  -999 -1079 -1079
 -1079  -999 -1079 -1079
/* CG.AG.. @ */
 -1079  -999 -1079 -1079
 -1079  -999 -1079 -1079
 -1079  -999 -1079 -1079
 -1079  -999 -1079 -1079
/* CG.AU.. @ */
 -1079  -999 -1079 -1079
 -1079  -999 -1079 -1079
 -1079  -999 -1079 -1079
 -1079  -999 -1079 -1079
/* CG.CA.. @ */
  -569  -499  -569  -719
  -569  -499  -569  -719
  -569  -499  -569  -719
  -569  -499  -569  -719
/* CG.CC.. @ */
  -569  -499  -569  -719
  -569  -499  -569  -719
  -569  -499  -569  -719
  -569  -499  -569  -719
/* CG.CG.. @ */
  -569  -499  -569  -719
  -569  -499  -569  -719
  -569  -499  -569  -719
  -569  -499  -569  -719
/* CG.CU.. @ */
  -569  -499  -569  -719
  -569  -499  -569  -719
  -569  -499  -569  -719
  -569  -499  -569  -719
/* CG.GA.. @ */
  -989  -989  -989  -989
  -989  -989  -989  -989
  -989  -989  -989  -989
  -989  -989  -989  -989
/* CG.GC.. @ */
  -989  -989  -989  -989
  -989  -989  -989  -989
  -989  -989  -989  -989
  -989  -989  -989  -989
/* CG.GG.. @ */
  -989  -989  -989  -989
  -989  -989  -989  -989
  -989  -989  -989  -989
  -989  -989  -989  -989
/* CG.GU.. @ */
  -989  -989  -989  -989
  -989  -989  -989  -989
  -989  -989  -989  -989
  -989  -989  -989  -989
/* CG.UA.. @ */
  -859  -789  -859  -909
  -859  -789  -859  -909
  -859  -789  -859  -909
  -859  -789  -859  -909
/* CG.UC.. @ */
  -859  -789  -859  -909
  -859  -789  -859  -909
  -859  -789  -859  -909
  -859  -789  -859  -909
/* CG.UG.. @ */
  -859  -789  -859  -909
  -859  -789  -859  -909
  -859  -789  -859  -909
  -859  -789  -859  -909
/* CG.UU.. @ */
  -859  -789  -859  -909
  -859  -789  -859  -909
  -859  -789  -859  -909
  -859  -789  -859  -909
/* GC.AA..CG */
 -1548 -1908 -1588 -1908
 -1038 -1398 -1078 -1398
 -1458 -1818 -1498 -1818
 -1328 -1688 -1368 -1688
/* GC.AC..CG */
 -1468 -1828 -1508 -1828
  -968 -1328 -1008 -1328
 -1458 -1818 -1498 -1818
 -1258 -1618 -1298 -1618
/* GC.AG..CG */
 -1548 -1908 -1588 -1908
 -1038 -1398 -1078 -1398
 -1458 -1818 -1498 -1818
 -1328 -1688 -1368 -1688
/* GC.AU..CG */
 -1548 -1908 -1588 -1908
 -1188 -1548 -1228 -1548
 -1458 -1818 -1498 -1818
 -1378 -1738 -1418 -1738
/* GC.CA..CG */
 -1748 -1338 -1338 -1418
 -1238  -828  -828  -908
 -1658 -1248 -1248 -1328
 -1528 -1118 -1118 -1198
/* GC.CC..CG */
 -1668 -1258 -1258 -1338
 -1168  -758  -758  -838
 -1658 -1248 -1248 -1328
 -1458 -1048 -1048 -1128
/* GC.CG..CG */
 -1748 -1338 -1338 -1418
 -1238  -828  -828  -908
 -1658 -1248 -1248 -1328
 -1528 -1118 -1118 -1198
/* GC.CU..CG */
 -1748 -1338 -1338 -1418
 -1388  -978  -978 -1058
 -1658 -1248 -1248 -1328
 -1578 -1168 -1168 -1248
/* GC.GA..CG */
 -1738 -1768 -1648 -1768
 -1228 -1258 -1138 -1258
 -1648 -1678 -1558 -1678
 -1518 -1548 -1428 -1548
/* GC.GC..CG */
 -1658 -1688 -1568 -1688
 -1158 -1188 -1068 -1188
 -1648 -1678 -1558 -1678
 -1448 -1478 -1358 -1478
/* GC.GG..CG */
 -1738 -1768 -1648 -1768
 -1228 -1258 -1138 -1258
 -1648 -1678 -1558 -1678
 -1518 -1548 -1428 -1548
/* GC.GU..CG */
 -1738 -1768 -1648 -1768
 -1378 -1408 -1288 -1408
 -1648 -1678 -1558 -3080
 -1568 -1598 -1478 -1598
/* GC.UA..CG */
 -1528 -1528 -1528 -1598
 -1018 -1018 -1018 -1088
 -1438 -1438 -1438 -1508
 -1308 -1308 -1308 -1378
/* GC.UC..CG */
 -1448 -1448 -1448 -1518
  -948  -948  -948 -1018
 -1438 -1438 -1438 -1508
 -1238 -1238 -1238 -1308
/* GC.UG..CG */
 -1528 -1528 -1528 -1598
 -1018 -1018 -1018 -1088
 -1438 -1438 -1438 -1508
 -1308 -1308 -1308 -1378
/* GC.UU..CG */
 -1528 -1528 -1528 -1598
 -1168 -1168 -1168 -1238
 -1438 -1438 -1438 -1508
 -1358 -1358 -1358 -1428
/* GC.AA..GC */
 -1038 -1398 -1078 -1398
 -1238 -1598 -1278 -1598
 -1228 -1588 -1268 -1588
 -1018 -1378 -1058 -1378
/* GC.AC..GC */
 -1398 -1758 -1438 -1758
  -828 -1188  -868 -1188
 -1258 -1618 -1298 -1618
 -1018 -1378 -1058 -1378
/* GC.AG..GC */
 -1078 -1438 -1118 -1438
  -828 -1188  -868 -1188
 -1138 -1498 -1178 -1498
 -1018 -1378 -1058 -1378
/* GC.AU..GC */
 -1398 -1758 -1438 -1758
  -908 -1268  -948 -1268
 -1258 -1618 -1298 -1618
 -1088 -1448 -1128 -1448
/* GC.CA..GC */
 -1238  -828  -828  -908
 -1438 -1028 -1028 -1108
 -1428 -1018 -1018 -1098
 -1218  -808  -808  -888
/* GC.CC..GC */
 -1598 -1188 -1188 -1268
 -1028  -618  -618  -698
 -1458 -1048 -1048 -1128
 -1218  -808  -808  -888
/* GC.CG..GC */
 -1278  -868  -868  -948
 -1028  -618  -618  -698
 -1338  -928  -928 -1008
 -1218  -808  -808  -888
/* GC.CU..GC */
 -1598 -1188 -1188 -1268
 -1108  -698  -698  -778
 -1458 -1048 -1048 -1128
 -1288  -878  -878  -958
/* GC.GA..GC */
 -1228 -1258 -1138 -1258
 -1428 -1458 -1338 -1458
 -1418 -1448 -1328 -1448
 -1208 -1238 -1118 -1238
/* GC.GC..GC */
 -1588 -1618 -1498 -1618
 -1018 -1048  -928 -1048
 -1448 -1478 -1358 -1478
 -1208 -1238 -1118 -1238
/* GC.GG..GC */
 -1268 -1298 -1178 -1298
 -1018 -1048  -928 -1048
 -1328 -1358 -1238 -1358
 -1208 -1238 -1118 -1238
/* GC.GU..GC */
 -1588 -1618 -1498 -1618
 -1098 -1128 -1008 -1128
 -1448 -1478 -1358 -3080
 -1278 -1308 -1188 -1308
/* GC.UA..GC */
 -1018 -1018 -1018 -1088
 -1218 -1218 -1218 -1288
 -1208 -1208 -1208 -1278
  -998  -998  -998 -1068
/* GC.UC..GC */
 -1378 -1378 -1378 -1448
  -808  -808  -808  -878
 -1238 -1238 -1238 -1308
  -998  -998  -998 -1068
/* GC.UG..GC */
 -1058 -1058 -1058 -1128
  -808  -808  -808  -878
 -1118 -1118 -1118 -1188
  -998  -998  -998 -1068
/* GC.UU..GC */
 -1378 -1378 -1378 -1448
  -888  -888  -888  -958
 -1238 -1238 -1238 -1308
 -1068 -1068 -1068 -1138
/* GC.AA..GU */
  -948 -1308  -988 -1308
  -778 -1138  -818 -1138
  -858 -1218  -898 -1218
  -848 -1208  -888 -1208
/* GC.AC..GU */
 -1118 -1478 -1158 -1478
  -758 -1118  -798 -1118
 -1208 -1568 -1248 -1568
  -848 -1208  -888 -1208
/* GC.AG..GU */
 -1118 -1478 -1158 -1478
  -758 -1118  -798 -1118
 -1208 -1568 -1248 -1568
  -848 -1208  -888 -1208
/* GC.AU..GU */
 -1118 -1478 -1158 -1478
  -758 -1118  -798 -1118
 -1208 -1568 -1248 -1568
  -848 -1208  -888 -1208
/* GC.CA..GU */
 -1148  -738  -738  -818
  -978  -568  -568  -648
 -1058  -648  -648  -728
 -1048  -638  -638  -718
/* GC.CC..GU */
 -1318  -908  -908  -988
  -958  -548  -548  -628
 -1408  -998  -998 -1078
 -1048  -638  -638  -718
/* GC.CG..GU */
 -1318  -908  -908  -988
  -958  -548  -548  -628
 -1408  -998  -998 -1078
 -1048  -638  -638  -718
/* GC.CU..GU */
 -1318  -908  -908  -988
  -958  -548  -548  -628
 -1408  -998  -998 -1078
 -1048  -638  -638  -718
/* GC.GA..GU */
 -1138 -1168 -1048 -1168
  -968  -998  -878  -998
 -1048 -1078  -958 -1078
 -1038 -1068  -948 -1068
/* GC.GC..GU */
 -1308 -1338 -1218 -1338
  -948  -978  -858  -978
 -1398 -1428 -1308 -1428
 -1038 -1068  -948 -1068
/* GC.GG..GU */
 -1308 -1338 -1218 -1338
  -948  -978  -858  -978
 -1398 -1428 -1308 -1428
 -1038 -1068  -948 -1068
/* GC.GU..GU */
 -1308 -1338 -1218 -1338
  -948  -978  -858  -978
 -1398 -1428 -1308 -1428
 -1038 -1068  -948 -1068
/* GC.UA..GU */
  -928  -928  -928  -998
  -758  -758  -758  -828
  -838  -838  -838  -908
  -828  -828  -828  -898
/* GC.UC..GU */
 -1098 -1098 -1098 -1168
  -738  -738  -738  -808
 -1188 -1188 -1188 -1258
  -828  -828  -828  -898
/* GC.UG..GU */
 -1098 -1098 -1098 -1168
  -738  -738  -738  -808
 -1188 -1188 -1188 -1258
  -828  -828  -828  -898
/* GC.UU..GU */
 -1098 -1098 -1098 -1168
  -738  -738  -738  -808
 -1188 -1188 -1188 -1258
  -828  -828  -828  -898
/* GC.AA..UG */
 -1238 -1598 -1278 -1598
  -998 -1358 -1038 -1358
 -1178 -1538 -1218 -1538
 -1068 -1428 -1108 -1428
/* GC.AC..UG */
 -1308 -1668 -1348 -1668
  -998 -1358 -1038 -1358
 -1328 -1688 -1368 -1688
  -958 -1318  -998 -1318
/* GC.AG..UG */
 -1478 -1838 -1518 -1838
  -878 -1238  -918 -1238
 -1438 -1798 -1478 -1798
 -1068 -1428 -1108 -1428
/* GC.AU..UG */
 -1328 -1688 -1368 -1688
  -998 -1358 -1038 -1358
 -1328 -1688 -1368 -1688
  -878 -1238  -918 -1238
/* GC.CA..UG */
 -1438 -1028 -1028 -1108
 -1198  -788  -788  -868
 -1378  -968  -968 -1048
 -1268  -858  -858  -938
/* GC.CC..UG */
 -1508 -1098 -1098 -1178
 -1198  -788  -788  -868
 -1528 -1118 -1118 -1198
 -1158  -748  -748  -828
/* GC.CG..UG */
 -1678 -1268 -1268 -1348
 -1078  -668  -668  -748
 -1638 -1228 -1228 -1308
 -1268  -858  -858  -938
/* GC.CU..UG */
 -1528 -1118 -1118 -1198
 -1198  -788  -788  -868
 -1528 -1118 -1118 -1198
 -1078  -668  -668  -748
/* GC.GA..UG */
 -1428 -1458 -1338 -1458
 -1188 -1218 -1098 -1218
 -1368 -1398 -1278 -1398
 -1258 -1288 -1168 -1288
/* GC.GC..UG */
 -1498 -1528 -1408 -1528
 -1188 -1218 -1098 -1218
 -1518 -1548 -1428 -1548
 -1148 -1178 -1058 -1178
/* GC.GG..UG */
 -1668 -1698 -1578 -1698
 -1068 -1098  -978 -1098
 -1628 -1658 -1538 -1658
 -1258 -1288 -1168 -1288
/* GC.GU..UG */
 -1518 -1548 -1428 -1548
 -1188 -1218 -1098 -1218
 -1518 -1548 -1428 -1548
 -1068 -1098  -978 -1098
/* GC.UA..UG */
 -1218 -1218 -1218 -1288
  -978  -978  -978 -1048
 -1158 -1158 -1158 -1228
 -1048 -1048 -1048 -1118
/* GC.UC..UG */
 -1288 -1288 -1288 -1358
  -978  -978  -978 -1048
 -1308 -1308 -1308 -1378
  -938  -938  -938 -1008
/* GC.UG..UG */
 -1458 -1458 -1458 -1528
  -858  -858  -858  -928
 -1418 -1418 -1418 -1488
 -1048 -1048 -1048 -1118
/* GC.UU..UG */
 -1308 -1308 -1308 -1378
  -978  -978  -978 -1048
 -1308 -1308 -1308 -1378
  -858  -858  -858  -928
/* GC.AA..AU */
  -948 -1308  -988 -1308
  -778 -1138  -818 -1138
  -858 -1218  -898 -1218
  -848 -1208  -888 -1208
/* GC.AC..AU */
 -1118 -1478 -1158 -1478
  -758 -1118  -798 -1118
 -1208 -1568 -1248 -1568
  -848 -1208  -888 -1208
/* GC.AG..AU */
 -1118 -1478 -1158 -1478
  -758 -1118  -798 -1118
 -1208 -1568 -1248 -1568
  -848 -1208  -888 -1208
/* GC.AU..AU */
 -1118 -1478 -1158 -1478
  -758 -1118  -798 -1118
 -1208 -1568 -1248 -1568
  -848 -1208  -888 -1208
/* GC.CA..AU */
 -1148  -738  -738  -818
  -978  -568  -568  -648
 -1058  -648  -648  -728
 -1048  -638  -638  -718
/* GC.CC..AU */
 -1318  -908  -908  -988
  -958  -548  -548  -628
 -1408  -998  -998 -1078
 -1048  -638  -638  -718
/* GC.CG..AU */
 -1318  -908  -908  -988
  -958  -548  -548  -628
 -1408  -998  -998 -1078
 -1048  -638  -638  -718
/* GC.CU..AU */
 -1318  -908  -908  -988
  -958  -548  -548  -628
 -1408  -998  -998 -1078
 -1048  -638  -638  -718
/* GC.GA..AU */
 -1138 -1168 -1048 -1168
  -968  -998  -878  -998
 -1048 -1078  -958 -1078
 -1038 -1068  -948 -1068
/* GC.GC..AU */
 -1308 -1338 -1218 -1338
  -948  -978  -858  -978
 -1398 -1428 -1308 -1428
 -1038 -1068  -948 -1068
/* GC.GG..AU */
 -1308 -1338 -1218 -1338
  -948  -978  -858  -978
 -1398 -1428 -1308 -1428
 -1038 -1068  -948 -1068
/* GC.GU..AU */
 -1308 -1338 -1218 -1338
  -948  -978  -858  -978
 -1398 -1428 -1308 -1428
 -1038 -1068  -948 -1068
/* GC.UA..AU */
  -928  -928  -928  -998
  -758  -758  -758  -828
  -838  -838  -838  -908
  -828  -828  -828  -898
/* GC.UC..AU */
 -1098 -1098 -1098 -1168
  -738  -738  -738  -808
 -1188 -1188 -1188 -1258
  -828  -828  -828  -898
/* GC.UG..AU */
 -1098 -1098 -1098 -1168
  -738  -738  -738  -808
 -1188 -1188 -1188 -1258
  -828  -828  -828  -898
/* GC.UU..AU */
 -1098 -1098 -1098 -1168
  -738  -738  -738  -808
 -1188 -1188 -1188 -1258
  -828  -828  -828  -898
/* GC.AA..UA */
  -918 -1278  -958 -1278
  -948 -1308  -988 -1308
  -898 -1258  -938 -1258
  -798 -1158  -838 -1158
/* GC.AC..UA */
 -1148 -1508 -1188 -1508
 -1028 -1388 -1068 -1388
 -1198 -1558 -1238 -1558
  -658 -1018  -698 -1018
/* GC.AG..UA */
 -1408 -1768 -1448 -1768
  -718 -1078  -758 -1078
 -1408 -1768 -1448 -1768
  -798 -1158  -838 -1158
/* GC.AU..UA */
 -1108 -1468 -1148 -1468
  -698 -1058  -738 -1058
 -1198 -1558 -1238 -1558
  -659 -1019  -699 -1019
/* GC.CA..UA */
 -1118  -708  -708  -788
 -1148  -738  -738  -818
 -1098  -688  -688  -768
  -998  -588  -588  -668
/* GC.CC..UA */
 -1348  -938  -938 -1018
 -1228  -818  -818  -898
 -1398  -988  -988 -1068
  -858  -448  -448  -528
/* GC.CG..UA */
 -1608 -1198 -1198 -1278
  -918  -508  -508  -588
 -1608 -1198 -1198 -1278
  -998  -588  -588  -668
/* GC.CU..UA */
 -1308  -898  -898  -978
  -898  -488  -488  -568
 -1398  -988  -988 -1068
  -859  -449  -449  -529
/* GC.GA..UA */
 -1108 -1138 -1018 -1138
 -1138 -1168 -1048 -1168
 -1088 -1118  -998 -1118
  -988 -1018  -898 -1018
/* GC.GC..UA */
 -1338 -1368 -1248 -1368
 -1218 -1248 -1128 -1248
 -1388 -1418 -1298 -1418
  -848  -878  -758  -878
/* GC.GG..UA */
 -1598 -1628 -1508 -1628
  -908  -938  -818  -938
 -1598 -1628 -1508 -1628
  -988 -1018  -898 -1018
/* GC.GU..UA */
 -1298 -1328 -1208 -1328
  -888  -918  -798  -918
 -1388 -1418 -1298 -1418
  -849  -879  -759  -879
/* GC.UA..UA */
  -898  -898  -898  -968
  -928  -928  -928  -998
  -878  -878  -878  -948
  -778  -778  -778  -848
/* GC.UC..UA */
 -1128 -1128 -1128 -1198
 -1008 -1008 -1008 -1078
 -1178 -1178 -1178 -1248
  -638  -638  -638  -708
/* GC.UG..UA */
 -1388 -1388 -1388 -1458
  -698  -698  -698  -768
 -1388 -1388 -1388 -1458
  -778  -778  -778  -848
/* GC.UU..UA */
 -1088 -1088 -1088 -1158
  -678  -678  -678  -748
 -1178 -1178 -1178 -1248
  -639  -639  -639  -709
/* GC.AA.. @ */
  -569  -929  -609  -929
  -569  -929  -609  -929
  -569  -929  -609  -929
  -569  -929  -609  -929
/* GC.AC.. @ */
  -569  -929  -609  -929
  -569  -929  -609  -929
  -569  -929  -609  -929
  -569  -929  -609  -929
/* GC.AG.. @ */
  -569  -929  -609  -929
  -569  -929  -609  -929
  -569  -929  -609  -929
  -569  -929  -609  -929
/* GC.AU.. @ */
  -569  -929  -609  -929
  -569  -929  -609  -929
  -569  -929  -609  -929
  -569  -929  -609  -929
/* GC.CA.. @ */
  -769  -359  -359  -439
  -769  -359  -359  -439
  -769  -359  -359  -439
  -769  -359  -359  -439
/* GC.CC.. @ */
  -769  -359  -359  -439
  -769  -359  -359  -439
  -769  -359  -359  -439
  -769  -359  -359  -439
/* GC.CG.. @ */
  -769  -359  -359  -439
  -769  -359  -359  -439
  -769  -359  -359  -439
  -769  -359  -359  -439
/* GC.CU.. @ */
  -769  -359  -359  -439
  -769  -359  -359  -439
  -769  -359  -359  -439
  -769  -359  -359  -439
/* GC.GA.. @ */
  -759  -789  -669  -789
  -759  -789  -669  -789
  -759  -789  -669  -789
  -759  -789  -669  -789
/* GC.GC.. @ */
  -759  -789  -669  -789
  -759  -789  -669  -789
  -759  -789  -669  -789
  -759  -789  -669  -789
/* GC.GG.. @ */
  -759  -789  -669  -789
  -759  -789  -669  -789
  -759  -789  -669  -789
  -759  -789  -669  -789
/* GC.GU.. @ */
  -759  -789  -669  -789
  -759  -789  -669  -789
  -759  -789  -669  -789
  -759  -789  -669  -789
/* GC.UA.. @ */
  -549  -549  -549  -619
  -549  -549  -549  -619
  -549  -549  -549  -619
  -549  -549  -549  -619
/* GC.UC.. @ */
  -549  -549  -549  -619
  -549  -549  -549  -619
  -549  -549  -549  -619
  -549  -549  -549  -619
/* GC.UG.. @ */
  -549  -549  -549  -619
  -549  -549  -549  -619
  -549  -549  -549  -619
  -549  -549  -549  -619
/* GC.UU.. @ */
  -549  -549  -549  -619
  -549  -549  -549  -619
  -549  -549  -549  -619
  -549  -549  -549  -619
/* GU.AA..CG */
 -1458 -1628 -1628 -1628
  -948 -1118 -1118 -1118
 -1368 -1538 -1538 -1538
 -1238 -1408 -1408 -1408
/* GU.AC..CG */
 -1378 -1548 -1548 -1548
  -878 -1048 -1048 -1048
 -1368 -1538 -1538 -1538
 -1168 -1338 -1338 -1338
/* GU.AG..CG */
 -1458 -1628 -1628 -1628
  -948 -1118 -1118 -1118
 -1368 -1538 -1538 -1538
 -1238 -1408 -1408 -1408
/* GU.AU..CG */
 -1458 -1628 -1628 -1628
 -1098 -1268 -1268 -1268
 -1368 -1538 -1538 -1538
 -1288 -1458 -1458 -1458
/* GU.CA..CG */
 -1288 -1268 -1268 -1268
  -778  -758  -758  -758
 -1198 -1178 -1178 -1178
 -1068 -1048 -1048 -1048
/* GU.CC..CG */
 -1208 -1188 -1188 -1188
  -708  -688  -688  -688
 -1198 -1178 -1178 -1178
  -998  -978  -978  -978
/* GU.CG..CG */
 -1288 -1268 -1268 -1268
  -778  -758  -758  -758
 -1198 -1178 -1178 -1178
 -1068 -1048 -1048 -1048
/* GU.CU..CG */
 -1288 -1268 -1268 -1268
  -928  -908  -908  -908
 -1198 -1178 -1178 -1178
 -1118 -1098 -1098 -1098
/* GU.GA..CG */
 -1368 -1718 -1718 -1718
  -858 -1208 -1208 -1208
 -1278 -1628 -1628 -1628
 -1148 -1498 -1498 -1498
/* GU.GC..CG */
 -1288 -1638 -1638 -1638
  -788 -1138 -1138 -1138
 -1278 -1628 -1628 -1628
 -1078 -1428 -1428 -1428
/* GU.GG..CG */
 -1368 -1718 -1718 -1718
  -858 -1208 -1208 -1208
 -1278 -1628 -1628 -1628
 -1148 -1498 -1498 -1498
/* GU.GU..CG */
 -1368 -1718 -1718 -1718
 -1008 -1358 -1358 -1358
 -1278 -1628 -1628 -1628
 -1198 -1548 -1548 -1548
/* GU.UA..CG */
 -1358 -1358 -1358 -1358
  -848  -848  -848  -848
 -1268 -1268 -1268 -1268
 -1138 -1138 -1138 -1138
/* GU.UC..CG */
 -1278 -1278 -1278 -1278
  -778  -778  -778  -778
 -1268 -1268 -1268 -1268
 -1068 -1068 -1068 -1068
/* GU.UG..CG */
 -1358 -1358 -1358 -1358
  -848  -848  -848  -848
 -1268 -1268 -1268 -1268
 -1138 -1138 -1138 -1138
/* GU.UU..CG */
 -1358 -1358 -1358 -1358
  -998  -998  -998  -998
 -1268 -1268 -1268 -1268
 -1188 -1188 -1188 -1188
/* GU.AA..GC */
  -948 -1118 -1118 -1118
 -1148 -1318 -1318 -1318
 -1138 -1308 -1308 -1308
  -928 -1098 -1098 -1098
/* GU.AC..GC */
 -1308 -1478 -1478 -1478
  -738  -908  -908  -908
 -1168 -1338 -1338 -1338
  -928 -1098 -1098 -1098
/* GU.AG..GC */
  -988 -1158 -1158 -1158
  -738  -908  -908  -908
 -1048 -1218 -1218 -1218
  -928 -1098 -1098 -1098
/* GU.AU..GC */
 -1308 -1478 -1478 -1478
  -818  -988  -988  -988
 -1168 -1338 -1338 -1338
  -998 -1168 -1168 -1168
/* GU.CA..GC */
  -778  -758  -758  -758
  -978  -958  -958  -958
  -968  -948  -948  -948
  -758  -738  -738  -738
/* GU.CC..GC */
 -1138 -1118 -1118 -1118
  -568  -548  -548  -548
  -998  -978  -978  -978
  -758  -738  -738  -738
/* GU.CG..GC */
  -818  -798  -798  -798
  -568  -548  -548  -548
  -878  -858  -858  -858
  -758  -738  -738  -738
/* GU.CU..GC */
 -1138 -1118 -1118 -1118
  -648  -628  -628  -628
  -998  -978  -978  -978
  -828  -808  -808  -808
/* GU.GA..GC */
  -858 -1208 -1208 -1208
 -1058 -1408 -1408 -1408
 -1048 -1398 -1398 -1398
  -838 -1188 -1188 -1188
/* GU.GC..GC */
 -1218 -1568 -1568 -1568
  -648  -998  -998  -998
 -1078 -1428 -1428 -1428
  -838 -1188 -1188 -1188
/* GU.GG..GC */
  -898 -1248 -1248 -1248
  -648  -998  -998  -998
  -958 -1308 -1308 -1308
  -838 -1188 -1188 -1188
/* GU.GU..GC */
 -1218 -1568 -1568 -1568
  -728 -1078 -1078 -1078
 -1078 -1428 -1428 -1428
  -908 -1258 -1258 -1258
/* GU.UA..GC */
  -848  -848  -848  -848
 -1048 -1048 -1048 -1048
 -1038 -1038 -1038 -1038
  -828  -828  -828  -828
/* GU.UC..GC */
 -1208 -1208 -1208 -1208
  -638  -638  -638  -638
 -1068 -1068 -1068 -1068
  -828  -828  -828  -828
/* GU.UG..GC */
  -888  -888  -888  -888
  -638  -638  -638  -638
  -948  -948  -948  -948
  -828  -828  -828  -828
/* GU.UU..GC */
 -1208 -1208 -1208 -1208
  -718  -718  -718  -718
 -1068 -1068 -1068 -1068
  -898  -898  -898  -898
/* GU.AA..GU */
  -858 -1028 -1028 -1028
  -688  -858  -858  -858
  -768  -938  -938  -938
  -758  -928  -928  -928
/* GU.AC..GU */
 -1028 -1198 -1198 -1198
  -668  -838  -838  -838
 -1118 -1288 -1288 -1288
  -758  -928  -928  -928
/* GU.AG..GU */
 -1028 -1198 -1198 -1198
  -668  -838  -838  -838
 -1118 -1288 -1288 -1288
  -758  -928  -928  -928
/* GU.AU..GU */
 -1028 -1198 -1198 -1198
  -668  -838  -838  -838
 -1118 -1288 -1288 -1288
  -758  -928  -928  -928
/* GU.CA..GU */
  -688  -668  -668  -668
  -518  -498  -498  -498
  -598  -578  -578  -578
  -588  -568  -568  -568
/* GU.CC..GU */
  -858  -838  -838  -838
  -498  -478  -478  -478
  -948  -928  -928  -928
  -588  -568  -568  -568
/* GU.CG..GU */
  -858  -838  -838  -838
  -498  -478  -478  -478
  -948  -928  -928  -928
  -588  -568  -568  -568
/* GU.CU..GU */
  -858  -838  -838  -838
  -498  -478  -478  -478
  -948  -928  -928  -928
  -588  -568  -568  -568
/* GU.GA..GU */
  -768 -1118 -1118 -1118
  -598  -948  -948  -948
  -678 -1028 -1028 -1028
  -668 -1018 -1018 -1018
/* GU.GC..GU */
  -938 -1288 -1288 -1288
  -578  -928  -928  -928
 -1028 -1378 -1378 -1378
  -668 -1018 -1018 -1018
/* GU.GG..GU */
  -938 -1288 -1288 -1288
  -578  -928  -928  -928
 -1028 -1378 -1378 -1378
  -668 -1018 -1018 -1018
/* GU.GU..GU */
  -938 -1288 -1288 -1288
  -578  -928  -928  -928
 -1028 -1378 -1378 -1378
  -668 -1018 -1018 -1018
/* GU.UA..GU */
  -758  -758  -758  -758
  -588  -588  -588  -588
  -668  -668  -668  -668
  -658  -658  -658  -658
/* GU.UC..GU */
  -928  -928  -928  -928
  -568  -568  -568  -568
 -1018 -1018 -1018 -1018
  -658  -658  -658  -658
/* GU.UG..GU */
  -928  -928  -928  -928
  -568  -568  -568  -568
 -1018 -1018 -1018 -1018
  -658  -658  -658  -658
/* GU.UU..GU */
  -928  -928  -928  -928
  -568  -568  -568  -568
 -1018 -1018 -1018 -1018
  -658  -658  -658  -658
/* GU.AA..UG */
 -1148 -1318 -1318 -1318
  -908 -1078 -1078 -1078
 -1088 -1258 -1258 -1258
  -978 -1148 -1148 -1148
/* GU.AC..UG */
 -1218 -1388 -1388 -1388
  -908 -1078 -1078 -1078
 -1238 -1408 -1408 -1408
  -868 -1038 -1038 -1038
/* GU.AG..UG */
 -1388 -1558 -1558 -1558
  -788  -958  -958  -958
 -1348 -1518 -1518 -1518
  -978 -1148 -1148 -1148
/* GU.AU..UG */
 -1238 -1408 -1408 -1408
  -908 -1078 -1078 -1078
 -1238 -1408 -1408 -1408
  -788  -958  -958  -958
/* GU.CA..UG */
  -978  -958  -958  -958
  -738  -718  -718  -718
  -918  -898  -898  -898
  -808  -788  -788  -788
/* GU.CC..UG */
 -1048 -1028 -1028 -1028
  -738  -718  -718  -718
 -1068 -1048 -1048 -1048
  -698  -678  -678  -678
/* GU.CG..UG */
 -1218 -1198 -1198 -1198
  -618  -598  -598  -598
 -1178 -1158 -1158 -1158
  -808  -788  -788  -788
/* GU.CU..UG */
 -1068 -1048 -1048 -1048
  -738  -718  -718  -718
 -1068 -1048 -1048 -1048
  -618  -598  -598  -598
/* GU.GA..UG */
 -1058 -1408 -1408 -1408
  -818 -1168 -1168 -1168
  -998 -1348 -1348 -1348
  -888 -1238 -1238 -1238
/* GU.GC..UG */
 -1128 -1478 -1478 -1478
  -818 -1168 -1168 -1168
 -1148 -1498 -1498 -1498
  -778 -1128 -1128 -1128
/* GU.GG..UG */
 -1298 -1648 -1648 -1648
  -698 -1048 -1048 -1048
 -1258 -1608 -1608 -1608
  -888 -1238 -1238 -1238
/* GU.GU..UG */
 -1148 -1498 -1498 -1498
  -818 -1168 -1168 -1168
 -1148 -1498 -1498 -1498
  -698 -1048 -1048 -1048
/* GU.UA..UG */
 -1048 -1048 -1048 -1048
  -808  -808  -808  -808
  -988  -988  -988  -988
  -878  -878  -878  -878
/* GU.UC..UG */
 -1118 -1118 -1118 -1118
  -808  -808  -808  -808
 -1138 -1138 -1138 -1138
  -768  -768  -768  -768
/* GU.UG..UG */
 -1288 -1288 -1288 -1288
  -688  -688  -688  -688
 -1248 -1248 -1248 -1248
  -878  -878  -878  -878
/* GU.UU..UG */
 -1138 -1138 -1138 -1138
  -808  -808  -808  -808
 -1138 -1138 -1138 -1138
  -688  -688  -688  -688
/* GU.AA..AU */
  -858 -1028 -1028 -1028
  -688  -858  -858  -858
  -768  -938  -938  -938
  -758  -928  -928  -928
/* GU.AC..AU */
 -1028 -1198 -1198 -1198
  -668  -838  -838  -838
 -1118 -1288 -1288 -1288
  -758  -928  -928  -928
/* GU.AG..AU */
 -1028 -1198 -1198 -1198
  -668  -838  -838  -838
 -1118 -1288 -1288 -1288
  -758  -928  -928  -928
/* GU.AU..AU */
 -1028 -1198 -1198 -1198
  -668  -838  -838  -838
 -1118 -1288 -1288 -1288
  -758  -928  -928  -928
/* GU.CA..AU */
  -688  -668  -668  -668
  -518  -498  -498  -498
  -598  -578  -578  -578
  -588  -568  -568  -568
/* GU.CC..AU */
  -858  -838  -838  -838
  -498  -478  -478  -478
  -948  -928  -928  -928
  -588  -568  -568  -568
/* GU.CG..AU */
  -858  -838  -838  -838
  -498  -478  -478  -478
  -948  -928  -928  -928
  -588  -568  -568  -568
/* GU.CU..AU */
  -858  -838  -838  -838
  -498  -478  -478  -478
  -948  -928  -928  -928
  -588  -568  -568  -568
/* GU.GA..AU */
  -768 -1118 -1118 -1118
  -598  -948  -948  -948
  -678 -1028 -1028 -1028
  -668 -1018 -1018 -1018
/* GU.GC..AU */
  -938 -1288 -1288 -1288
  -578  -928  -928  -928
 -1028 -1378 -1378 -1378
  -668 -1018 -1018 -1018
/* GU.GG..AU */
  -938 -1288 -1288 -1288
  -578  -928  -928  -928
 -1028 -1378 -1378 -1378
  -668 -1018 -1018 -1018
/* GU.GU..AU */
  -938 -1288 -1288 -1288
  -578  -928  -928  -928
 -1028 -1378 -1378 -1378
  -668 -1018 -1018 -1018
/* GU.UA..AU */
  -758  -758  -758  -758
  -588  -588  -588  -588
  -668  -668  -668  -668
  -658  -658  -658  -658
/* GU.UC..AU */
  -928  -928  -928  -928
  -568  -568  -568  -568
 -1018 -1018 -1018 -1018
  -658  -658  -658  -658
/* GU.UG..AU */
  -928  -928  -928  -928
  -568  -568  -568  -568
 -1018 -1018 -1018 -1018
  -658  -658  -658  -658
/* GU.UU..AU */
  -928  -928  -928  -928
  -568  -568  -568  -568
 -1018 -1018 -1018 -1018
  -658  -658  -658  -658
/* GU.AA..UA */
  -828  -998  -998  -998
  -858 -1028 -1028 -1028
  -808  -978  -978  -978
  -708  -878  -878  -878
/* GU.AC..UA */
 -1058 -1228 -1228 -1228
  -938 -1108 -1108 -1108
 -1108 -1278 -1278 -1278
  -568  -738  -738  -738
/* GU.AG..UA */
 -1318 -1488 -1488 -1488
  -628  -798  -798  -798
 -1318 -1488 -1488 -1488
  -708  -878  -878  -878
/* GU.AU..UA */
 -1018 -1188 -1188 -1188
  -608  -778  -778  -778
 -1108 -1278 -1278 -1278
  -569  -739  -739  -739
/* GU.CA..UA */
  -658  -638  -638  -638
  -688  -668  -668  -668
  -638  -618  -618  -618
  -538  -518  -518  -518
/* GU.CC..UA */
  -888  -868  -868  -868
  -768  -748  -748  -748
  -938  -918  -918  -918
  -398  -378  -378  -378
/* GU.CG..UA */
 -1148 -1128 -1128 -1128
  -458  -438  -438  -438
 -1148 -1128 -1128 -1128
  -538  -518  -518  -518
/* GU.CU..UA */
  -848  -828  -828  -828
  -438  -418  -418  -418
  -938  -918  -918  -918
  -399  -379  -379  -379
/* GU.GA..UA */
  -738 -1088 -1088 -1088
  -768 -1118 -1118 -1118
  -718 -1068 -1068 -1068
  -618  -968  -968  -968
/* GU.GC..UA */
  -968 -1318 -1318 -1318
  -848 -1198 -1198 -1198
 -1018 -1368 -1368 -1368
  -478  -828  -828  -828
/* GU.GG..UA */
 -1228 -1578 -1578 -1578
  -538  -888  -888  -888
 -1228 -1578 -1578 -1578
  -618  -968  -968  -968
/* GU.GU..UA */
  -928 -1278 -1278 -1278
  -518  -868  -868  -868
 -1018 -1368 -1368 -1368
  -479  -829  -829  -829
/* GU.UA..UA */
  -728  -728  -728  -728
  -758  -758  -758  -758
  -708  -708  -708  -708
  -608  -608  -608  -608
/* GU.UC..UA */
  -958  -958  -958  -958
  -838  -838  -838  -838
 -1008 -1008 -1008 -1008
  -468  -468  -468  -468
/* GU.UG..UA */
 -1218 -1218 -1218 -1218
  -528  -528  -528  -528
 -1218 -1218 -1218 -1218
  -608  -608  -608  -608
/* GU.UU..UA */
  -918  -918  -918  -918
  -508  -508  -508  -508
 -1008 -1008 -1008 -1008
  -469  -469  -469  -469
/* GU.AA.. @ */
  -479  -649  -649  -649
  -479  -649  -649  -649
  -479  -649  -649  -649
  -479  -649  -649  -649
/* GU.AC.. @ */
  -479  -649  -649  -649
  -479  -649  -649  -649
  -479  -649  -649  -649
  -479  -649  -649  -649
/* GU.AG.. @ */
  -479  -649  -649  -649
  -479  -649  -649  -649
  -479  -649  -649  -649
  -479  -649  -649  -649
/* GU.AU.. @ */
  -479  -649  -649  -649
  -479  -649  -649  -649
  -479  -649  -649  -649
  -479  -649  -649  -649
/* GU.CA.. @ */
  -309  -289  -289  -289
  -309  -289  -289  -289
  -309  -289  -289  -289
  -309  -289  -289  -289
/* GU.CC.. @ */
  -309  -289  -289  -289
  -309  -289  -289  -289
  -309  -289  -289  -289
  -309  -289  -289  -289
/* GU.CG.. @ */
  -309  -289  -289  -289
  -309  -289  -289  -289
  -309  -289  -289  -289
  -309  -289  -289  -289
/* GU.CU.. @ */
  -309  -289  -289  -289
  -309  -289  -289  -289
  -309  -289  -289  -289
  -309  -289  -289  -289
/* GU.GA.. @ */
  -389  -739  -739  -739
  -389  -739  -739  -739
  -389  -739  -739  -739
  -389  -739  -739  -739
/* GU.GC.. @ */
  -389  -739  -739  -739
  -389  -739  -739  -739
  -389  -739  -739  -739
  -389  -739  -739  -739
/* GU.GG.. @ */
  -389  -739  -739  -739
  -389  -739  -739  -739
  -389  -739  -739  -739
  -389  -739  -739  -739
/* GU.GU.. @ */
  -389  -739  -739  -739
  -389  -739  -739  -739
  -389  -739  -739  -739
  -389  -739  -739  -739
/* GU.UA.. @ */
  -379  -379  -379  -379
  -379  -379  -379  -379
  -379  -379  -379  -379
  -379  -379  -379  -379
/* GU.UC.. @ */
  -379  -379  -379  -379
  -379  -379  -379  -379
  -379  -379  -379  -379
  -379  -379  -379  -379
/* GU.UG.. @ */
  -379  -379  -379  -379
  -379  -379  -379  -379
  -379  -379  -379  -379
  -379  -379  -379  -379
/* GU.UU.. @ */
  -379  -379  -379  -379
  -379  -379  -379  -379
  -379  -379  -379  -379
  -379  -379  -379  -379
/* UG.AA..CG */
 -1748 -1818 -1988 -1838
 -1238 -1308 -1478 -1328
 -1658 -1728 -1898 -1748
 -1528 -1598 -1768 -1618
/* UG.AC..CG */
 -1668 -1738 -1908 -1758
 -1168 -1238 -1408 -1258
 -1658 -1728 -1898 -1748
 -1458 -1528 -1698 -1548
/* UG.AG..CG */
 -1748 -1818 -1988 -1838
 -1238 -1308 -1478 -1328
 -1658 -1728 -1898 -1748
 -1528 -1598 -1768 -1618
/* UG.AU..CG */
 -1748 -1818 -1988 -1838
 -1388 -1458 -1628 -1478
 -1658 -1728 -1898 -1748
 -1578 -1648 -1818 -1668
/* UG.CA..CG */
 -1508 -1508 -1388 -1508
  -998  -998  -878  -998
 -1418 -1418 -1298 -1418
 -1288 -1288 -1168 -1288
/* UG.CC..CG */
 -1428 -1428 -1308 -1428
  -928  -928  -808  -928
 -1418 -1418 -1298 -1418
 -1218 -1218 -1098 -1218
/* UG.CG..CG */
 -1508 -1508 -1388 -1508
  -998  -998  -878  -998
 -1418 -1418 -1298 -1418
 -1288 -1288 -1168 -1288
/* UG.CU..CG */
 -1508 -1508 -1388 -1508
 -1148 -1148 -1028 -1148
 -1418 -1418 -1298 -1418
 -1338 -1338 -1218 -1338
/* UG.GA..CG */
 -1688 -1838 -1948 -1838
 -1178 -1328 -1438 -1328
 -1598 -1748 -1858 -1748
 -1468 -1618 -1728 -1618
/* UG.GC..CG */
 -1608 -1758 -1868 -1758
 -1108 -1258 -1368 -1258
 -1598 -1748 -1858 -1748
 -1398 -1548 -1658 -1548
/* UG.GG..CG */
 -1688 -1838 -1948 -1838
 -1178 -1328 -1438 -1328
 -1598 -1748 -1858 -1748
 -1468 -1618 -1728 -1618
/* UG.GU..CG */
 -1688 -1838 -1948 -1838
 -1328 -1478 -1588 -1478
 -1598 -1748 -1858 -1748
 -1518 -1668 -1778 -1668
/* UG.UA..CG */
 -1578 -1468 -1578 -1388
 -1068  -958 -1068  -878
 -1488 -1378 -1488 -1298
 -1358 -1248 -1358 -1168
/* UG.UC..CG */
 -1498 -1388 -1498 -1308
  -998  -888  -998  -808
 -1488 -1378 -1488 -1298
 -1288 -1178 -1288 -1098
/* UG.UG..CG */
 -1578 -1468 -1578 -1388
 -1068  -958 -1068  -878
 -1488 -1378 -1488 -1298
 -1358 -1248 -1358 -1168
/* UG.UU..CG */
 -1578 -1468 -1578 -1388
 -1218 -1108 -1218 -1028
 -1488 -1378 -1488 -1298
 -1408 -1298 -1408 -1218
/* UG.AA..GC */
 -1238 -1308 -1478 -1328
 -1438 -1508 -1678 -1528
 -1428 -1498 -1668 -1518
 -1218 -1288 -1458 -1308
/* UG.AC..GC */
 -1598 -1668 -1838 -1688
 -1028 -1098 -1268 -1118
 -1458 -1528 -1698 -1548
 -1218 -1288 -1458 -1308
/* UG.AG..GC */
 -1278 -1348 -1518 -1368
 -1028 -1098 -1268 -1118
 -1338 -1408 -1578 -1428
 -1218 -1288 -1458 -1308
/* UG.AU..GC */
 -1598 -1668 -1838 -1688
 -1108 -1178 -1348 -1198
 -1458 -1528 -1698 -1548
 -1288 -1358 -1528 -1378
/* UG.CA..GC */
  -998  -998  -878  -998
 -1198 -1198 -1078 -1198
 -1188 -1188 -1068 -1188
  -978  -978  -858  -978
/* UG.CC..GC */
 -1358 -1358 -1238 -1358
  -788  -788  -668  -788
 -1218 -1218 -1098 -1218
  -978  -978  -858  -978
/* UG.CG..GC */
 -1038 -1038  -918 -1038
  -788  -788  -668  -788
 -1098 -1098  -978 -1098
  -978  -978  -858  -978
/* UG.CU..GC */
 -1358 -1358 -1238 -1358
  -868  -868  -748  -868
 -1218 -1218 -1098 -1218
 -1048 -1048  -928 -1048
/* UG.GA..GC */
 -1178 -1328 -1438 -1328
 -1378 -1528 -1638 -1528
 -1368 -1518 -1628 -1518
 -1158 -1308 -1418 -1308
/* UG.GC..GC */
 -1538 -1688 -1798 -1688
  -968 -1118 -1228 -1118
 -1398 -1548 -1658 -1548
 -1158 -1308 -1418 -1308
/* UG.GG..GC */
 -1218 -1368 -1478 -1368
  -968 -1118 -1228 -1118
 -1278 -1428 -1538 -1428
 -1158 -1308 -1418 -1308
/* UG.GU..GC */
 -1538 -1688 -1798 -1688
 -1048 -1198 -1308 -1198
 -1398 -1548 -1658 -1548
 -1228 -1378 -1488 -1378
/* UG.UA..GC */
 -1068  -958 -1068  -878
 -1268 -1158 -1268 -1078
 -1258 -1148 -1258 -1068
 -1048  -938 -1048  -858
/* UG.UC..GC */
 -1428 -1318 -1428 -1238
  -858  -748  -858  -668
 -1288 -1178 -1288 -1098
 -1048  -938 -1048  -858
/* UG.UG..GC */
 -1108  -998 -1108  -918
  -858  -748  -858  -668
 -1168 -1058 -1168  -978
 -1048  -938 -1048  -858
/* UG.UU..GC */
 -1428 -1318 -1428 -1238
  -938  -828  -938  -748
 -1288 -1178 -1288 -1098
 -1118 -1008 -1118  -928
/* UG.AA..GU */
 -1148 -1218 -1388 -1238
  -978 -1048 -1218 -1068
 -1058 -1128 -1298 -1148
 -1048 -1118 -1288 -1138
/* UG.AC..GU */
 -1318 -1388 -1558 -1408
  -958 -1028 -1198 -1048
 -1408 -1478 -1648 -1498
 -1048 -1118 -1288 -1138
/* UG.AG..GU */
 -1318 -1388 -1558 -1408
  -958 -1028 -1198 -1048
 -1408 -1478 -1648 -1498
 -1048 -1118 -1288 -1138
/* UG.AU..GU */
 -1318 -1388 -1558 -1408
  -958 -1028 -1198 -1048
 -1408 -1478 -1648 -1498
 -1048 -1118 -1288 -1138
/* UG.CA..GU */
  -908  -908  -788  -908
  -738  -738  -618  -738
  -818  -818  -698  -818
  -808  -808  -688  -808
/* UG.CC..GU */
 -1078 -1078  -958 -1078
  -718  -718  -598  -718
 -1168 -1168 -1048 -1168
  -808  -808  -688  -808
/* UG.CG..GU */
 -1078 -1078  -958 -1078
  -718  -718  -598  -718
 -1168 -1168 -1048 -1168
  -808  -808  -688  -808
/* UG.CU..GU */
 -1078 -1078  -958 -1078
  -718  -718  -598  -718
 -1168 -1168 -1048 -1168
  -808  -808  -688  -808
/* UG.GA..GU */
 -1088 -1238 -1348 -1238
  -918 -1068 -1178 -1068
  -998 -1148 -1258 -1148
  -988 -1138 -1248 -1138
/* UG.GC..GU */
 -1258 -1408 -1518 -1408
  -898 -1048 -1158 -1048
 -1348 -1498 -1608 -1498
  -988 -1138 -1248 -1138
/* UG.GG..GU */
 -1258 -1408 -1518 -1408
  -898 -1048 -1158 -1048
 -1348 -1498 -1608 -1498
  -988 -1138 -1248 -1138
/* UG.GU..GU */
 -1258 -1408 -1518 -1408
  -898 -1048 -1158 -1048
 -1348 -1498 -1608 -1498
  -988 -1138 -1248 -1138
/* UG.UA..GU */
  -978  -868  -978  -788
  -808  -698  -808  -618
  -888  -778  -888  -698
  -878  -768  -878  -688
/* UG.UC..GU */
 -1148 -1038 -1148  -958
  -788  -678  -788  -598
 -1238 -1128 -1238 -1048
  -878  -768  -878  -688
/* UG.UG..GU */
 -1148 -1038 -1148  -958
  -788  -678  -788  -598
 -1238 -1128 -1238 -1048
  -878  -768  -878  -688
/* UG.UU..GU */
 -1148 -1038 -1148  -958
  -788  -678  -788  -598
 -1238 -1128 -1238 -1048
  -878  -768  -878  -688
/* UG.AA..UG */
 -1438 -1508 -1678 -1528
 -1198 -1268 -1438 -1288
 -1378 -1448 -1618 -1468
 -1268 -1338 -1508 -1358
/* UG.AC..UG */
 -1508 -1578 -1748 -1598
 -1198 -1268 -1438 -1288
 -1528 -1598 -1768 -1618
 -1158 -1228 -1398 -1248
/* UG.AG..UG */
 -1678 -1748 -1918 -1768
 -1078 -1148 -1318 -1168
 -1638 -1708 -1878 -1728
 -1268 -1338 -1508 -1358
/* UG.AU..UG */
 -1528 -1598 -1768 -1618
 -1198 -1268 -1438 -1288
 -1528 -1598 -1768 -1618
 -1078 -1148 -1318 -1168
/* UG.CA..UG */
 -1198 -1198 -1078 -1198
  -958  -958  -838  -958
 -1138 -1138 -1018 -1138
 -1028 -1028  -908 -1028
/* UG.CC..UG */
 -1268 -1268 -1148 -1268
  -958  -958  -838  -958
 -1288 -1288 -1168 -1288
  -918  -918  -798  -918
/* UG.CG..UG */
 -1438 -1438 -1318 -1438
  -838  -838  -718  -838
 -1398 -1398 -1278 -1398
 -1028 -1028  -908 -1028
/* UG.CU..UG */
 -1288 -1288 -1168 -1288
  -958  -958  -838  -958
 -1288 -1288 -1168 -1288
  -838  -838  -718  -838
/* UG.GA..UG */
 -1378 -1528 -1638 -1528
 -1138 -1288 -1398 -1288
 -1318 -1468 -1578 -1468
 -1208 -1358 -1468 -1358
/* UG.GC..UG */
 -1448 -1598 -1708 -1598
 -1138 -1288 -1398 -1288
 -1468 -1618 -1728 -1618
 -1098 -1248 -1358 -1248
/* UG.GG..UG */
 -1618 -1768 -1878 -1768
 -1018 -1168 -1278 -1168
 -1578 -1728 -1838 -1728
 -1208 -1358 -1468 -1358
/* UG.GU..UG */
 -1468 -1618 -1728 -1618
 -1138 -1288 -1398 -1288
 -1468 -1618 -1728 -1618
 -1018 -1168 -1278 -1168
/* UG.UA..UG */
 -1268 -1158 -1268 -1078
 -1028  -918 -1028  -838
 -1208 -1098 -1208 -1018
 -1098  -988 -1098  -908
/* UG.UC..UG */
 -1338 -1228 -1338 -1148
 -1028  -918 -1028  -838
 -1358 -1248 -1358 -1168
  -988  -878  -988  -798
/* UG.UG..UG */
 -1508 -1398 -1508 -1318
  -908  -798  -908  -718
 -1468 -1358 -1468 -1278
 -1098  -988 -1098  -908
/* UG.UU..UG */
 -1358 -1248 -1358 -1168
 -1028  -918 -1028  -838
 -1358 -1248 -1358 -1168
  -908  -798  -908  -718
/* UG.AA..AU */
 -1148 -1218 -1388 -1238
  -978 -1048 -1218 -1068
 -1058 -1128 -1298 -1148
 -1048 -1118 -1288 -1138
/* UG.AC..AU */
 -1318 -1388 -1558 -1408
  -958 -1028 -1198 -1048
 -1408 -1478 -1648 -1498
 -1048 -1118 -1288 -1138
/* UG.AG..AU */
 -1318 -1388 -1558 -1408
  -958 -1028 -1198 -1048
 -1408 -1478 -1648 -1498
 -1048 -1118 -1288 -1138
/* UG.AU..AU */
 -1318 -1388 -1558 -1408
  -958 -1028 -1198 -1048
 -1408 -1478 -1648 -1498
 -1048 -1118 -1288 -1138
/* UG.CA..AU */
  -908  -908  -788  -908
  -738  -738  -618  -738
  -818  -818  -698  -818
  -808  -808  -688  -808
/* UG.CC..AU */
 -1078 -1078  -958 -1078
  -718  -718  -598  -718
 -1168 -1168 -1048 -1168
  -808  -808  -688  -808
/* UG.CG..AU */
 -1078 -1078  -958 -1078
  -718  -718  -598  -718
 -1168 -1168 -1048 -1168
  -808  -808  -688  -808
/* UG.CU..AU */
 -1078 -1078  -958 -1078
  -718  -718  -598  -718
 -1168 -1168 -1048 -1168
  -808  -808  -688  -808
/* UG.GA..AU */
 -1088 -1238 -1348 -1238
  -918 -1068 -1178 -1068
  -998 -1148 -1258 -1148
  -988 -1138 -1248 -1138
/* UG.GC..AU */
 -1258 -1408 -1518 -1408
  -898 -1048 -1158 -1048
 -1348 -1498 -1608 -1498
  -988 -1138 -1248 -1138
/* UG.GG..AU */
 -1258 -1408 -1518 -1408
  -898 -1048 -1158 -1048
 -1348 -1498 -1608 -1498
  -988 -1138 -1248 -1138
/* UG.GU..AU */
 -1258 -1408 -1518 -1408
  -898 -1048 -1158 -1048
 -1348 -1498 -1608 -1498
  -988 -1138 -1248 -1138
/* UG.UA..AU */
  -978  -868  -978  -788
  -808  -698  -808  -618
  -888  -778  -888  -698
  -878  -768  -878  -688
/* UG.UC..AU */
 -1148 -1038 -1148  -958
  -788  -678  -788  -598
 -1238 -1128 -1238 -1048
  -878  -768  -878  -688
/* UG.UG..AU */
 -1148 -1038 -1148  -958
  -788  -678  -788  -598
 -1238 -1128 -1238 -1048
  -878  -768  -878  -688
/* UG.UU..AU */
 -1148 -1038 -1148  -958
  -788  -678  -788  -598
 -1238 -1128 -1238 -1048
  -878  -768  -878  -688
/* UG.AA..UA */
 -1118 -1188 -1358 -1208
 -1148 -1218 -1388 -1238
 -1098 -1168 -1338 -1188
  -998 -1068 -1238 -1088
/* UG.AC..UA */
 -1348 -1418 -1588 -1438
 -1228 -1298 -1468 -1318
 -1398 -1468 -1638 -1488
  -858  -928 -1098  -948
/* UG.AG..UA */
 -1608 -1678 -1848 -1698
  -918  -988 -1158 -1008
 -1608 -1678 -1848 -1698
  -998 -1068 -1238 -1088
/* UG.AU..UA */
 -1308 -1378 -1548 -1398
  -898  -968 -1138  -988
 -1398 -1468 -1638 -1488
  -859  -929 -1099  -949
/* UG.CA..UA */
  -878  -878  -758  -878
  -908  -908  -788  -908
  -858  -858  -738  -858
  -758  -758  -638  -758
/* UG.CC..UA */
 -1108 -1108  -988 -1108
  -988  -988  -868  -988
 -1158 -1158 -1038 -1158
  -618  -618  -498  -618
/* UG.CG..UA */
 -1368 -1368 -1248 -1368
  -678  -678  -558  -678
 -1368 -1368 -1248 -1368
  -758  -758  -638  -758
/* UG.CU..UA */
 -1068 -1068  -948 -1068
  -658  -658  -538  -658
 -1158 -1158 -1038 -1158
  -619  -619  -499  -619
/* UG.GA..UA */
 -1058 -1208 -1318 -1208
 -1088 -1238 -1348 -1238
 -1038 -1188 -1298 -1188
  -938 -1088 -1198 -1088
/* UG.GC..UA */
 -1288 -1438 -1548 -1438
 -1168 -1318 -1428 -1318
 -1338 -1488 -1598 -1488
  -798  -948 -1058  -948
/* UG.GG..UA */
 -1548 -1698 -1808 -1698
  -858 -1008 -1118 -1008
 -1548 -1698 -1808 -1698
  -938 -1088 -1198 -1088
/* UG.GU..UA */
 -1248 -1398 -1508 -1398
  -838  -988 -1098  -988
 -1338 -1488 -1598 -1488
  -799  -949 -1059  -949
/* UG.UA..UA */
  -948  -838  -948  -758
  -978  -868  -978  -788
  -928  -818  -928  -738
  -828  -718  -828  -638
/* UG.UC..UA */
 -1178 -1068 -1178  -988
 -1058  -948 -1058  -868
 -1228 -1118 -1228 -1038
  -688  -578  -688  -498
/* UG.UG..UA */
 -1438 -1328 -1438 -1248
  -748  -638  -748  -558
 -1438 -1328 -1438 -1248
  -828  -718  -828  -638
/* UG.UU..UA */
 -1138 -1028 -1138  -948
  -728  -618  -728  -538
 -1228 -1118 -1228 -1038
  -689  -579  -689  -499
/* UG.AA.. @ */
  -769  -839 -1009  -859
  -769  -839 -1009  -859
  -769  -839 -1009  -859
  -769  -839 -1009  -859
/* UG.AC.. @ */
  -769  -839 -1009  -859
  -769  -839 -1009  -859
  -769  -839 -1009  -859
  -769  -839 -1009  -859
/* UG.AG.. @ */
  -769  -839 -1009  -859
  -769  -839 -1009  -859
  -769  -839 -1009  -859
  -769  -839 -1009  -859
/* UG.AU.. @ */
  -769  -839 -1009  -859
  -769  -839 -1009  -859
  -769  -839 -1009  -859
  -769  -839 -1009  -859
/* UG.CA.. @ */
  -529  -529  -409  -529
  -529  -529  -409  -529
  -529  -529  -409  -529
  -529  -529  -409  -529
/* UG.CC.. @ */
  -529  -529  -409  -529
  -529  -529  -409  -529
  -529  -529  -409  -529
  -529  -529  -409  -529
/* UG.CG.. @ */
  -529  -529  -409  -529
  -529  -529  -409  -529
  -529  -529  -409  -529
  -529  -529  -409  -529
/* UG.CU.. @ */
  -529  -529  -409  -529
  -529  -529  -409  -529
  -529  -529  -409  -529
  -529  -529  -409  -529
/* UG.GA.. @ */
  -709  -859  -969  -859
  -709  -859  -969  -859
  -709  -859  -969  -859
  -709  -859  -969  -859
/* UG.GC.. @ */
  -709  -859  -969  -859
  -709  -859  -969  -859
  -709  -859  -969  -859
  -709  -859  -969  -859
/* UG.GG.. @ */
  -709  -859  -969  -859
  -709  -859  -969  -859
  -709  -859  -969  -859
  -709  -859  -969  -859
/* UG.GU.. @ */
  -709  -859  -969  -859
  -709  -859  -969  -859
  -709  -859  -969  -859
  -709  -859  -969  -859
/* UG.UA.. @ */
  -599  -489  -599  -409
  -599  -489  -599  -409
  -599  -489  -599  -409
  -599  -489  -599  -409
/* UG.UC.. @ */
  -599  -489  -599  -409
  -599  -489  -599  -409
  -599  -489  -599  -409
  -599  -489  -599  -409
/* UG.UG.. @ */
  -599  -489  -599  -409
  -599  -489  -599  -409
  -599  -489  -599  -409
  -599  -489  -599  -409
/* UG.UU.. @ */
  -599  -489  -599  -409
  -599  -489  -599  -409
  -599  -489  -599  -409
  -599  -489  -599  -409
/* AU.AA..CG */
 -1458 -1628 -1628 -1628
  -948 -1118 -1118 -1118
 -1368 -1538 -1538 -1538
 -1238 -1408 -1408 -1408
/* AU.AC..CG */
 -1378 -1548 -1548 -1548
  -878 -1048 -1048 -1048
 -1368 -1538 -1538 -1538
 -1168 -1338 -1338 -1338
/* AU.AG..CG */
 -1458 -1628 -1628 -1628
  -948 -1118 -1118 -1118
 -1368 -1538 -1538 -1538
 -1238 -1408 -1408 -1408
/* AU.AU..CG */
 -1458 -1628 -1628 -1628
 -1098 -1268 -1268 -1268
 -1368 -1538 -1538 -1538
 -1288 -1458 -1458 -1458
/* AU.CA..CG */
 -1288 -1268 -1268 -1268
  -778  -758  -758  -758
 -1198 -1178 -1178 -1178
 -1068 -1048 -1048 -1048
/* AU.CC..CG */
 -1208 -1188 -1188 -1188
  -708  -688  -688  -688
 -1198 -1178 -1178 -1178
  -998  -978  -978  -978
/* AU.CG..CG */
 -1288 -1268 -1268 -1268
  -778  -758  -758  -758
 -1198 -1178 -1178 -1178
 -1068 -1048 -1048 -1048
/* AU.CU..CG */
 -1288 -1268 -1268 -1268
  -928  -908  -908  -908
 -1198 -1178 -1178 -1178
 -1118 -1098 -1098 -1098
/* AU.GA..CG */
 -1368 -1718 -1718 -1718
  -858 -1208 -1208 -1208
 -1278 -1628 -1628 -1628
 -1148 -1498 -1498 -1498
/* AU.GC..CG */
 -1288 -1638 -1638 -1638
  -788 -1138 -1138 -1138
 -1278 -1628 -1628 -1628
 -1078 -1428 -1428 -1428
/* AU.GG..CG */
 -1368 -1718 -1718 -1718
  -858 -1208 -1208 -1208
 -1278 -1628 -1628 -1628
 -1148 -1498 -1498 -1498
/* AU.GU..CG */
 -1368 -1718 -1718 -1718
 -1008 -1358 -1358 -1358
 -1278 -1628 -1628 -1628
 -1198 -1548 -1548 -1548
/* AU.UA..CG */
 -1358 -1358 -1358 -1358
  -848  -848  -848  -848
 -1268 -1268 -1268 -1268
 -1138 -1138 -1138 -1138
/* AU.UC..CG */
 -1278 -1278 -1278 -1278
  -778  -778  -778  -778
 -1268 -1268 -1268 -1268
 -1068 -1068 -1068 -1068
/* AU.UG..CG */
 -1358 -1358 -1358 -1358
  -848  -848  -848  -848
 -1268 -1268 -1268 -1268
 -1138 -1138 -1138 -1138
/* AU.UU..CG */
 -1358 -1358 -1358 -1358
  -998  -998  -998  -998
 -1268 -1268 -1268 -1268
 -1188 -1188 -1188 -1188
/* AU.AA..GC */
  -948 -1118 -1118 -1118
 -1148 -1318 -1318 -1318
 -1138 -1308 -1308 -1308
  -928 -1098 -1098 -1098
/* AU.AC..GC */
 -1308 -1478 -1478 -1478
  -738  -908  -908  -908
 -1168 -1338 -1338 -1338
  -928 -1098 -1098 -1098
/* AU.AG..GC */
  -988 -1158 -1158 -1158
  -738  -908  -908  -908
 -1048 -1218 -1218 -1218
  -928 -1098 -1098 -1098
/* AU.AU..GC */
 -1308 -1478 -1478 -1478
  -818  -988  -988  -988
 -1168 -1338 -1338 -1338
  -998 -1168 -1168 -1168
/* AU.CA..GC */
  -778  -758  -758  -758
  -978  -958  -958  -958
  -968  -948  -948  -948
  -758  -738  -738  -738
/* AU.CC..GC */
 -1138 -1118 -1118 -1118
  -568  -548  -548  -548
  -998  -978  -978  -978
  -758  -738  -738  -738
/* AU.CG..GC */
  -818  -798  -798  -798
  -568  -548  -548  -548
  -878  -858  -858  -858
  -758  -738  -738  -738
/* AU.CU..GC */
 -1138 -1118 -1118 -1118
  -648  -628  -628  -628
  -998  -978  -978  -978
  -828  -808  -808  -808
/* AU.GA..GC */
  -858 -1208 -1208 -1208
 -1058 -1408 -1408 -1408
 -1048 -1398 -1398 -1398
  -838 -1188 -1188 -1188
/* AU.GC..GC */
 -1218 -1568 -1568 -1568
  -648  -998  -998  -998
 -1078 -1428 -1428 -1428
  -838 -1188 -1188 -1188
/* AU.GG..GC */
  -898 -1248 -1248 -1248
  -648  -998  -998  -998
  -958 -1308 -1308 -1308
  -838 -1188 -1188 -1188
/* AU.GU..GC */
 -1218 -1568 -1568 -1568
  -728 -1078 -1078 -1078
 -1078 -1428 -1428 -1428
  -908 -1258 -1258 -1258
/* AU.UA..GC */
  -848  -848  -848  -848
 -1048 -1048 -1048 -1048
 -1038 -1038 -1038 -1038
  -828  -828  -828  -828
/* AU.UC..GC */
 -1208 -1208 -1208 -1208
  -638  -638  -638  -638
 -1068 -1068 -1068 -1068
  -828  -828  -828  -828
/* AU.UG..GC */
  -888  -888  -888  -888
  -638  -638  -638  -638
  -948  -948  -948  -948
  -828  -828  -828  -828
/* AU.UU..GC */
 -1208 -1208 -1208 -1208
  -718  -718  -718  -718
 -1068 -1068 -1068 -1068
  -898  -898  -898  -898
/* AU.AA..GU */
  -858 -1028 -1028 -1028
  -688  -858  -858  -858
  -768  -938  -938  -938
  -758  -928  -928  -928
/* AU.AC..GU */
 -1028 -1198 -1198 -1198
  -668  -838  -838  -838
 -1118 -1288 -1288 -1288
  -758  -928  -928  -928
/* AU.AG..GU */
 -1028 -1198 -1198 -1198
  -668  -838  -838  -838
 -1118 -1288 -1288 -1288
  -758  -928  -928  -928
/* AU.AU..GU */
 -1028 -1198 -1198 -1198
  -668  -838  -838  -838
 -1118 -1288 -1288 -1288
  -758  -928  -928  -928
/* AU.CA..GU */
  -688  -668  -668  -668
  -518  -498  -498  -498
  -598  -578  -578  -578
  -588  -568  -568  -568
/* AU.CC..GU */
  -858  -838  -838  -838
  -498  -478  -478  -478
  -948  -928  -928  -928
  -588  -568  -568  -568
/* AU.CG..GU */
  -858  -838  -838  -838
  -498  -478  -478  -478
  -948  -928  -928  -928
  -588  -568  -568  -568
/* AU.CU..GU */
  -858  -838  -838  -838
  -498  -478  -478  -478
  -948  -928  -928  -928
  -588  -568  -568  -568
/* AU.GA..GU */
  -768 -1118 -1118 -1118
  -598  -948  -948  -948
  -678 -1028 -1028 -1028
  -668 -1018 -1018 -1018
/* AU.GC..GU */
  -938 -1288 -1288 -1288
  -578  -928  -928  -928
 -1028 -1378 -1378 -1378
  -668 -1018 -1018 -1018
/* AU.GG..GU */
  -938 -1288 -1288 -1288
  -578  -928  -928  -928
 -1028 -1378 -1378 -1378
  -668 -1018 -1018 -1018
/* AU.GU..GU */
  -938 -1288 -1288 -1288
  -578  -928  -928  -928
 -1028 -1378 -1378 -1378
  -668 -1018 -1018 -1018
/* AU.UA..GU */
  -758  -758  -758  -758
  -588  -588  -588  -588
  -668  -668  -668  -668
  -658  -658  -658  -658
/* AU.UC..GU */
  -928  -928  -928  -928
  -568  -568  -568  -568
 -1018 -1018 -1018 -1018
  -658  -658  -658  -658
/* AU.UG..GU */
  -928  -928  -928  -928
  -568  -568  -568  -568
 -1018 -1018 -1018 -1018
  -658  -658  -658  -658
/* AU.UU..GU */
  -928  -928  -928  -928
  -568  -568  -568  -568
 -1018 -1018 -1018 -1018
  -658  -658  -658  -658
/* AU.AA..UG */
 -1148 -1318 -1318 -1318
  -908 -1078 -1078 -1078
 -1088 -1258 -1258 -1258
  -978 -1148 -1148 -1148
/* AU.AC..UG */
 -1218 -1388 -1388 -1388
  -908 -1078 -1078 -1078
 -1238 -1408 -1408 -1408
  -868 -1038 -1038 -1038
/* AU.AG..UG */
 -1388 -1558 -1558 -1558
  -788  -958  -958  -958
 -1348 -1518 -1518 -1518
  -978 -1148 -1148 -1148
/* AU.AU..UG */
 -1238 -1408 -1408 -1408
  -908 -1078 -1078 -1078
 -1238 -1408 -1408 -1408
  -788  -958  -958  -958
/* AU.CA..UG */
  -978  -958  -958  -958
  -738  -718  -718  -718
  -918  -898  -898  -898
  -808  -788  -788  -788
/* AU.CC..UG */
 -1048 -1028 -1028 -1028
  -738  -718  -718  -718
 -1068 -1048 -1048 -1048
  -698  -678  -678  -678
/* AU.CG..UG */
 -1218 -1198 -1198 -1198
  -618  -598  -598  -598
 -1178 -1158 -1158 -1158
  -808  -788  -788  -788
/* AU.CU..UG */
 -1068 -1048 -1048 -1048
  -738  -718  -718  -718
 -1068 -1048 -1048 -1048
  -618  -598  -598  -598
/* AU.GA..UG */
 -1058 -1408 -1408 -1408
  -818 -1168 -1168 -1168
  -998 -1348 -1348 -1348
  -888 -1238 -1238 -1238
/* AU.GC..UG */
 -1128 -1478 -1478 -1478
  -818 -1168 -1168 -1168
 -1148 -1498 -1498 -1498
  -778 -1128 -1128 -1128
/* AU.GG..UG */
 -1298 -1648 -1648 -1648
  -698 -1048 -1048 -1048
 -1258 -1608 -1608 -1608
  -888 -1238 -1238 -1238
/* AU.GU..UG */
 -1148 -1498 -1498 -1498
  -818 -1168 -1168 -1168
 -1148 -1498 -1498 -1498
  -698 -1048 -1048 -1048
/* AU.UA..UG */
 -1048 -1048 -1048 -1048
  -808  -808  -808  -808
  -988  -988  -988  -988
  -878  -878  -878  -878
/* AU.UC..UG */
 -1118 -1118 -1118 -1118
  -808  -808  -808  -808
 -1138 -1138 -1138 -1138
  -768  -768  -768  -768
/* AU.UG..UG */
 -1288 -1288 -1288 -1288
  -688  -688  -688  -688
 -1248 -1248 -1248 -1248
  -878  -878  -878  -878
/* AU.UU..UG */
 -1138 -1138 -1138 -1138
  -808  -808  -808  -808
 -1138 -1138 -1138 -1138
  -688  -688  -688  -688
/* AU.AA..AU */
  -858 -1028 -1028 -1028
  -688  -858  -858  -858
  -768  -938  -938  -938
  -758  -928  -928  -928
/* AU.AC..AU */
 -1028 -1198 -1198 -1198
  -668  -838  -838  -838
 -1118 -1288 -1288 -1288
  -758  -928  -928  -928
/* AU.AG..AU */
 -1028 -1198 -1198 -1198
  -668  -838  -838  -838
 -1118 -1288 -1288 -1288
  -758  -928  -928  -928
/* AU.AU..AU */
 -1028 -1198 -1198 -1198
  -668  -838  -838  -838
 -1118 -1288 -1288 -1288
  -758  -928  -928  -928
/* AU.CA..AU */
  -688  -668  -668  -668
  -518  -498  -498  -498
  -598  -578  -578  -578
  -588  -568  -568  -568
/* AU.CC..AU */
  -858  -838  -838  -838
  -498  -478  -478  -478
  -948  -928  -928  -928
  -588  -568  -568  -568
/* AU.CG..AU */
  -858  -838  -838  -838
  -498  -478  -478  -478
  -948  -928  -928  -928
  -588  -568  -568  -568
/* AU.CU..AU */
  -858  -838  -838  -838
  -498  -478  -478  -478
  -948  -928  -928  -928
  -588  -568  -568  -568
/* AU.GA..AU */
  -768 -1118 -1118 -1118
  -598  -948  -948  -948
  -678 -1028 -1028 -1028
  -668 -1018 -1018 -1018
/* AU.GC..AU */
  -938 -1288 -1288 -1288
  -578  -928  -928  -928
 -1028 -1378 -1378 -1378
  -668 -1018 -1018 -1018
/* AU.GG..AU */
  -938 -1288 -1288 -1288
  -578  -928  -928  -928
 -1028 -1378 -1378 -1378
  -668 -1018 -1018 -1018
/* AU.GU..AU */
  -938 -1288 -1288 -1288
  -578  -928  -928  -928
 -1028 -1378 -1378 -1378
  -668 -1018 -1018 -1018
/* AU.UA..AU */
  -758  -758  -758  -758
  -588  -588  -588  -588
  -668  -668  -668  -668
  -658  -658  -658  -658
/* AU.UC..AU */
  -928  -928  -928  -928
  -568  -568  -568  -568
 -1018 -1018 -1018 -1018
  -658  -658  -658  -658
/* AU.UG..AU */
  -928  -928  -928  -928
  -568  -568  -568  -568
 -1018 -1018 -1018 -1018
  -658  -658  -658  -658
/* AU.UU..AU */
  -928  -928  -928  -928
  -568  -568  -568  -568
 -1018 -1018 -1018 -1018
  -658  -658  -658  -658
/* AU.AA..UA */
  -828  -998  -998  -998
  -858 -1028 -1028 -1028
  -808  -978  -978  -978
  -708  -878  -878  -878
/* AU.AC..UA */
 -1058 -1228 -1228 -1228
  -938 -1108 -1108 -1108
 -1108 -1278 -1278 -1278
  -568  -738  -738  -738
/* AU.AG..UA */
 -1318 -1488 -1488 -1488
  -628  -798  -798  -798
 -1318 -1488 -1488 -1488
  -708  -878  -878  -878
/* AU.AU..UA */
 -1018 -1188 -1188 -1188
  -608  -778  -778  -778
 -1108 -1278 -1278 -1278
  -569  -739  -739  -739
/* AU.CA..UA */
  -658  -638  -638  -638
  -688  -668  -668  -668
  -638  -618  -618  -618
  -538  -518  -518  -518
/* AU.CC..UA */
  -888  -868  -868  -868
  -768  -748  -748  -748
  -938  -918  -918  -918
  -398  -378  -378  -378
/* AU.CG..UA */
 -1148 -1128 -1128 -1128
  -458  -438  -438  -438
 -1148 -1128 -1128 -1128
  -538  -518  -518  -518
/* AU.CU..UA */
  -848  -828  -828  -828
  -438  -418  -418  -418
  -938  -918  -918  -918
  -399  -379  -379  -379
/* AU.GA..UA */
  -738 -1088 -1088 -1088
  -768 -1118 -1118 -1118
  -718 -1068 -1068 -1068
  -618  -968  -968  -968
/* AU.GC..UA */
  -968 -1318 -1318 -1318
  -848 -1198 -1198 -1198
 -1018 -1368 -1368 -1368
  -478  -828  -828  -828
/* AU.GG..UA */
 -1228 -1578 -1578 -1578
  -538  -888  -888  -888
 -1228 -1578 -1578 -1578
  -618  -968  -968  -968
/* AU.GU..UA */
  -928 -1278 -1278 -1278
  -518  -868  -868  -868
 -1018 -1368 -1368 -1368
  -479  -829  -829  -829
/* AU.UA..UA */
  -728  -728  -728  -728
  -758  -758  -758  -758
  -708  -708  -708  -708
  -608  -608  -608  -608
/* AU.UC..UA */
  -958  -958  -958  -958
  -838  -838  -838  -838
 -1008 -1008 -1008 -1008
  -468  -468  -468  -468
/* AU.UG..UA */
 -1218 -1218 -1218 -1218
  -528  -528  -528  -528
 -1218 -1218 -1218 -1218
  -608  -608  -608  -608
/* AU.UU..UA */
  -918  -918  -918  -918
  -508  -508  -508  -508
 -1008 -1008 -1008 -1008
  -469  -469  -469  -469
/* AU.AA.. @ */
  -479  -649  -649  -649
  -479  -649  -649  -649
  -479  -649  -649  -649
  -479  -649  -649  -649
/* AU.AC.. @ */
  -479  -649  -649  -649
  -479  -649  -649  -649
  -479  -649  -649  -649
  -479  -649  -649  -649
/* AU.AG.. @ */
  -479  -649  -649  -649
  -479  -649  -649  -649
  -479  -649  -649  -649
  -479  -649  -649  -649
/* AU.AU.. @ */
  -479  -649  -649  -649
  -479  -649  -649  -649
  -479  -649  -649  -649
  -479  -649  -649  -649
/* AU.CA.. @ */
  -309  -289  -289  -289
  -309  -289  -289  -289
  -309  -289  -289  -289
  -309  -289  -289  -289
/* AU.CC.. @ */
  -309  -289  -289  -289
  -309  -289  -289  -289
  -309  -289  -289  -289
  -309  -289  -289  -289
/* AU.CG.. @ */
  -309  -289  -289  -289
  -309  -289  -289  -289
  -309  -289  -289  -289
  -309  -289  -289  -289
/* AU.CU.. @ */
  -309  -289  -289  -289
  -309  -289  -289  -289
  -309  -289  -289  -289
  -309  -289  -289  -289
/* AU.GA.. @ */
  -389  -739  -739  -739
  -389  -739  -739  -739
  -389  -739  -739  -739
  -389  -739  -739  -739
/* AU.GC.. @ */
  -389  -739  -739  -739
  -389  -739  -739  -739
  -389  -739  -739  -739
  -389  -739  -739  -739
/* AU.GG.. @ */
  -389  -739  -739  -739
  -389  -739  -739  -739
  -389  -739  -739  -739
  -389  -739  -739  -739
/* AU.GU.. @ */
  -389  -739  -739  -739
  -389  -739  -739  -739
  -389  -739  -739  -739
  -389  -739  -739  -739
/* AU.UA.. @ */
  -379  -379  -379  -379
  -379  -379  -379  -379
  -379  -379  -379  -379
  -379  -379  -379  -379
/* AU.UC.. @ */
  -379  -379  -379  -379
  -379  -379  -379  -379
  -379  -379  -379  -379
  -379  -379  -379  -379
/* AU.UG.. @ */
  -379  -379  -379  -379
  -379  -379  -379  -379
  -379  -379  -379  -379
  -379  -379  -379  -379
/* AU.UU.. @ */
  -379  -379  -379  -379
  -379  -379  -379  -379
  -379  -379  -379  -379
  -379  -379  -379  -379
/* UA.AA..CG */
 -1428 -1658 -1918 -1618
  -918 -1148 -1408 -1108
 -1338 -1568 -1828 -1528
 -1208 -1438 -1698 -1398
/* UA.AC..CG */
 -1348 -1578 -1838 -1538
  -848 -1078 -1338 -1038
 -1338 -1568 -1828 -1528
 -1138 -1368 -1628 -1328
/* UA.AG..CG */
 -1428 -1658 -1918 -1618
  -918 -1148 -1408 -1108
 -1338 -1568 -1828 -1528
 -1208 -1438 -1698 -1398
/* UA.AU..CG */
 -1428 -1658 -1918 -1618
 -1068 -1298 -1558 -1258
 -1338 -1568 -1828 -1528
 -1258 -1488 -1748 -1448
/* UA.CA..CG */
 -1458 -1538 -1228 -1208
  -948 -1028  -718  -698
 -1368 -1448 -1138 -1118
 -1238 -1318 -1008  -988
/* UA.CC..CG */
 -1378 -1458 -1148 -1128
  -878  -958  -648  -628
 -1368 -1448 -1138 -1118
 -1168 -1248  -938  -918
/* UA.CG..CG */
 -1458 -1538 -1228 -1208
  -948 -1028  -718  -698
 -1368 -1448 -1138 -1118
 -1238 -1318 -1008  -988
/* UA.CU..CG */
 -1458 -1538 -1228 -1208
 -1098 -1178  -868  -848
 -1368 -1448 -1138 -1118
 -1288 -1368 -1058 -1038
/* UA.GA..CG */
 -1408 -1708 -1918 -1708
  -898 -1198 -1408 -1198
 -1318 -1618 -1828 -1618
 -1188 -1488 -1698 -1488
/* UA.GC..CG */
 -1328 -1628 -1838 -1628
  -828 -1128 -1338 -1128
 -1318 -1618 -1828 -1618
 -1118 -1418 -1628 -1418
/* UA.GG..CG */
 -1408 -1708 -1918 -1708
  -898 -1198 -1408 -1198
 -1318 -1618 -1828 -1618
 -1188 -1488 -1698 -1488
/* UA.GU..CG */
 -1408 -1708 -1918 -1708
 -1048 -1348 -1558 -1348
 -1318 -1618 -1828 -1618
 -1238 -1538 -1748 -1538
/* UA.UA..CG */
 -1308 -1168 -1308 -1169
  -798  -658  -798  -659
 -1218 -1078 -1218 -1079
 -1088  -948 -1088  -949
/* UA.UC..CG */
 -1228 -1088 -1228 -1089
  -728  -588  -728  -589
 -1218 -1078 -1218 -1079
 -1018  -878 -1018  -879
/* UA.UG..CG */
 -1308 -1168 -1308 -1169
  -798  -658  -798  -659
 -1218 -1078 -1218 -1079
 -1088  -948 -1088  -949
/* UA.UU..CG */
 -1308 -1168 -1308 -1169
  -948  -808  -948  -809
 -1218 -1078 -1218 -1079
 -1138  -998 -1138  -999
/* UA.AA..GC */
  -918 -1148 -1408 -1108
 -1118 -1348 -1608 -1308
 -1108 -1338 -1598 -1298
  -898 -1128 -1388 -1088
/* UA.AC..GC */
 -1278 -1508 -1768 -1468
  -708  -938 -1198  -898
 -1138 -1368 -1628 -1328
  -898 -1128 -1388 -1088
/* UA.AG..GC */
  -958 -1188 -1448 -1148
  -708  -938 -1198  -898
 -1018 -1248 -1508 -1208
  -898 -1128 -1388 -1088
/* UA.AU..GC */
 -1278 -1508 -1768 -1468
  -788 -1018 -1278  -978
 -1138 -1368 -1628 -1328
  -968 -1198 -1458 -1158
/* UA.CA..GC */
  -948 -1028  -718  -698
 -1148 -1228  -918  -898
 -1138 -1218  -908  -888
  -928 -1008  -698  -678
/* UA.CC..GC */
 -1308 -1388 -1078 -1058
  -738  -818  -508  -488
 -1168 -1248  -938  -918
  -928 -1008  -698  -678
/* UA.CG..GC */
  -988 -1068  -758  -738
  -738  -818  -508  -488
 -1048 -1128  -818  -798
  -928 -1008  -698  -678
/* UA.CU..GC */
 -1308 -1388 -1078 -1058
  -818  -898  -588  -568
 -1168 -1248  -938  -918
  -998 -1078  -768  -748
/* UA.GA..GC */
  -898 -1198 -1408 -1198
 -1098 -1398 -1608 -1398
 -1088 -1388 -1598 -1388
  -878 -1178 -1388 -1178
/* UA.GC..GC */
 -1258 -1558 -1768 -1558
  -688  -988 -1198  -988
 -1118 -1418 -1628 -1418
  -878 -1178 -1388 -1178
/* UA.GG..GC */
  -938 -1238 -1448 -1238
  -688  -988 -1198  -988
  -998 -1298 -1508 -1298
  -878 -1178 -1388 -1178
/* UA.GU..GC */
 -1258 -1558 -1768 -1558
  -768 -1068 -1278 -1068
 -1118 -1418 -1628 -1418
  -948 -1248 -1458 -1248
/* UA.UA..GC */
  -798  -658  -798  -659
  -998  -858  -998  -859
  -988  -848  -988  -849
  -778  -638  -778  -639
/* UA.UC..GC */
 -1158 -1018 -1158 -1019
  -588  -448  -588  -449
 -1018  -878 -1018  -879
  -778  -638  -778  -639
/* UA.UG..GC */
  -838  -698  -838  -699
  -588  -448  -588  -449
  -898  -758  -898  -759
  -778  -638  -778  -639
/* UA.UU..GC */
 -1158 -1018 -1158 -1019
  -668  -528  -668  -529
 -1018  -878 -1018  -879
  -848  -708  -848  -709
/* UA.AA..GU */
  -828 -1058 -1318 -1018
  -658  -888 -1148  -848
  -738  -968 -1228  -928
  -728  -958 -1218  -918
/* UA.AC..GU */
  -998 -1228 -1488 -1188
  -638  -868 -1128  -828
 -1088 -1318 -1578 -1278
  -728  -958 -1218  -918
/* UA.AG..GU */
  -998 -1228 -1488 -1188
  -638  -868 -1128  -828
 -1088 -1318 -1578 -1278
  -728  -958 -1218  -918
/* UA.AU..GU */
  -998 -1228 -1488 -1188
  -638  -868 -1128  -828
 -1088 -1318 -1578 -1278
  -728  -958 -1218  -918
/* UA.CA..GU */
  -858  -938  -628  -608
  -688  -768  -458  -438
  -768  -848  -538  -518
  -758  -838  -528  -508
/* UA.CC..GU */
 -1028 -1108  -798  -778
  -668  -748  -438  -418
 -1118 -1198  -888  -868
  -758  -838  -528  -508
/* UA.CG..GU */
 -1028 -1108  -798  -778
  -668  -748  -438  -418
 -1118 -1198  -888  -868
  -758  -838  -528  -508
/* UA.CU..GU */
 -1028 -1108  -798  -778
  -668  -748  -438  -418
 -1118 -1198  -888  -868
  -758  -838  -528  -508
/* UA.GA..GU */
  -808 -1108 -1318 -1108
  -638  -938 -1148  -938
  -718 -1018 -1228 -1018
  -708 -1008 -1218 -1008
/* UA.GC..GU */
  -978 -1278 -1488 -1278
  -618  -918 -1128  -918
 -1068 -1368 -1578 -1368
  -708 -1008 -1218 -1008
/* UA.GG..GU */
  -978 -1278 -1488 -1278
  -618  -918 -1128  -918
 -1068 -1368 -1578 -1368
  -708 -1008 -1218 -1008
/* UA.GU..GU */
  -978 -1278 -1488 -1278
  -618  -918 -1128  -918
 -1068 -1368 -1578 -1368
  -708 -1008 -1218 -1008
/* UA.UA..GU */
  -708  -568  -708  -569
  -538  -398  -538  -399
  -618  -478  -618  -479
  -608  -468  -608  -469
/* UA.UC..GU */
  -878  -738  -878  -739
  -518  -378  -518  -379
  -968  -828  -968  -829
  -608  -468  -608  -469
/* UA.UG..GU */
  -878  -738  -878  -739
  -518  -378  -518  -379
  -968  -828  -968  -829
  -608  -468  -608  -469
/* UA.UU..GU */
  -878  -738  -878  -739
  -518  -378  -518  -379
  -968  -828  -968  -829
  -608  -468  -608  -469
/* UA.AA..UG */
 -1118 -1348 -1608 -1308
  -878 -1108 -1368 -1068
 -1058 -1288 -1548 -1248
  -948 -1178 -1438 -1138
/* UA.AC..UG */
 -1188 -1418 -1678 -1378
  -878 -1108 -1368 -1068
 -1208 -1438 -1698 -1398
  -838 -1068 -1328 -1028
/* UA.AG..UG */
 -1358 -1588 -1848 -1548
  -758  -988 -1248  -948
 -1318 -1548 -1808 -1508
  -948 -1178 -1438 -1138
/* UA.AU..UG */
 -1208 -1438 -1698 -1398
  -878 -1108 -1368 -1068
 -1208 -1438 -1698 -1398
  -758  -988 -1248  -948
/* UA.CA..UG */
 -1148 -1228  -918  -898
  -908  -988  -678  -658
 -1088 -1168  -858  -838
  -978 -1058  -748  -728
/* UA.CC..UG */
 -1218 -1298  -988  -968
  -908  -988  -678  -658
 -1238 -1318 -1008  -988
  -868  -948  -638  -618
/* UA.CG..UG */
 -1388 -1468 -1158 -1138
  -788  -868  -558  -538
 -1348 -1428 -1118 -1098
  -978 -1058  -748  -728
/* UA.CU..UG */
 -1238 -1318 -1008  -988
  -908  -988  -678  -658
 -1238 -1318 -1008  -988
  -788  -868  -558  -538
/* UA.GA..UG */
 -1098 -1398 -1608 -1398
  -858 -1158 -1368 -1158
 -1038 -1338 -1548 -1338
  -928 -1228 -1438 -1228
/* UA.GC..UG */
 -1168 -1468 -1678 -1468
  -858 -1158 -1368 -1158
 -1188 -1488 -1698 -1488
  -818 -1118 -1328 -1118
/* UA.GG..UG */
 -1338 -1638 -1848 -1638
  -738 -1038 -1248 -1038
 -1298 -1598 -1808 -1598
  -928 -1228 -1438 -1228
/* UA.GU..UG */
 -1188 -1488 -1698 -1488
  -858 -1158 -1368 -1158
 -1188 -1488 -1698 -1488
  -738 -1038 -1248 -1038
/* UA.UA..UG */
  -998  -858  -998  -859
  -758  -618  -758  -619
  -938  -798  -938  -799
  -828  -688  -828  -689
/* UA.UC..UG */
 -1068  -928 -1068  -929
  -758  -618  -758  -619
 -1088  -948 -1088  -949
  -718  -578  -718  -579
/* UA.UG..UG */
 -1238 -1098 -1238 -1099
  -638  -498  -638  -499
 -1198 -1058 -1198 -1059
  -828  -688  -828  -689
/* UA.UU..UG */
 -1088  -948 -1088  -949
  -758  -618  -758  -619
 -1088  -948 -1088  -949
  -638  -498  -638  -499
/* UA.AA..AU */
  -828 -1058 -1318 -1018
  -658  -888 -1148  -848
  -738  -968 -1228  -928
  -728  -958 -1218  -918
/* UA.AC..AU */
  -998 -1228 -1488 -1188
  -638  -868 -1128  -828
 -1088 -1318 -1578 -1278
  -728  -958 -1218  -918
/* UA.AG..AU */
  -998 -1228 -1488 -1188
  -638  -868 -1128  -828
 -1088 -1318 -1578 -1278
  -728  -958 -1218  -918
/* UA.AU..AU */
  -998 -1228 -1488 -1188
  -638  -868 -1128  -828
 -1088 -1318 -1578 -1278
  -728  -958 -1218  -918
/* UA.CA..AU */
  -858  -938  -628  -608
  -688  -768  -458  -438
  -768  -848  -538  -518
  -758  -838  -528  -508
/* UA.CC..AU */
 -1028 -1108  -798  -778
  -668  -748  -438  -418
 -1118 -1198  -888  -868
  -758  -838  -528  -508
/* UA.CG..AU */
 -1028 -1108  -798  -778
  -668  -748  -438  -418
 -1118 -1198  -888  -868
  -758  -838  -528  -508
/* UA.CU..AU */
 -1028 -1108  -798  -778
  -668  -748  -438  -418
 -1118 -1198  -888  -868
  -758  -838  -528  -508
/* UA.GA..AU */
  -808 -1108 -1318 -1108
  -638  -938 -1148  -938
  -718 -1018 -1228 -1018
  -708 -1008 -1218 -1008
/* UA.GC..AU */
  -978 -1278 -1488 -1278
  -618  -918 -1128  -918
 -1068 -1368 -1578 -1368
  -708 -1008 -1218 -1008
/* UA.GG..AU */
  -978 -1278 -1488 -1278
  -618  -918 -1128  -918
 -1068 -1368 -1578 -1368
  -708 -1008 -1218 -1008
/* UA.GU..AU */
  -978 -1278 -1488 -1278
  -618  -918 -1128  -918
 -1068 -1368 -1578 -1368
  -708 -1008 -1218 -1008
/* UA.UA..AU */
  -708  -568  -708  -569
  -538  -398  -538  -399
  -618  -478  -618  -479
  -608  -468  -608  -469
/* UA.UC..AU */
  -878  -738  -878  -739
  -518  -378  -518  -379
  -968  -828  -968  -829
  -608  -468  -608  -469
/* UA.UG..AU */
  -878  -738  -878  -739
  -518  -378  -518  -379
  -968  -828  -968  -829
  -608  -468  -608  -469
/* UA.UU..AU */
  -878  -738  -878  -739
  -518  -378  -518  -379
  -968  -828  -968  -829
  -608  -468  -608  -469
/* UA.AA..UA */
  -798 -1028 -1288  -988
  -828 -1058 -1318 -1018
  -778 -1008 -1268  -968
  -678  -908 -1168  -868
/* UA.AC..UA */
 -1028 -1258 -1518 -1218
  -908 -1138 -1398 -1098
 -1078 -1308 -1568 -1268
  -538  -768 -1028  -728
/* UA.AG..UA */
 -1288 -1518 -1778 -1478
  -598  -828 -1088  -788
 -1288 -1518 -1778 -1478
  -678  -908 -1168  -868
/* UA.AU..UA */
  -988 -1218 -1478 -1178
  -578  -808 -1068  -768
 -1078 -1308 -1568 -1268
  -539  -769 -1029  -729
/* UA.CA..UA */
  -828  -908  -598  -578
  -858  -938  -628  -608
  -808  -888  -578  -558
  -708  -788  -478  -458
/* UA.CC..UA */
 -1058 -1138  -828  -808
  -938 -1018  -708  -688
 -1108 -1188  -878  -858
  -568  -648  -338  -318
/* UA.CG..UA */
 -1318 -1398 -1088 -1068
  -628  -708  -398  -378
 -1318 -1398 -1088 -1068
  -708  -788  -478  -458
/* UA.CU..UA */
 -1018 -1098  -788  -768
  -608  -688  -378  -358
 -1108 -1188  -878  -858
  -569  -649  -339  -319
/* UA.GA..UA */
  -778 -1078 -1288 -1078
  -808 -1108 -1318 -1108
  -758 -1058 -1268 -1058
  -658  -958 -1168  -958
/* UA.GC..UA */
 -1008 -1308 -1518 -1308
  -888 -1188 -1398 -1188
 -1058 -1358 -1568 -1358
  -518  -818 -1028  -818
/* UA.GG..UA */
 -1268 -1568 -1778 -1568
  -578  -878 -1088  -878
 -1268 -1568 -1778 -1568
  -658  -958 -1168  -958
/* UA.GU..UA */
  -968 -1268 -1478 -1268
  -558  -858 -1068  -858
 -1058 -1358 -1568 -1358
  -519  -819 -1029  -819
/* UA.UA..UA */
  -678  -538  -678  -539
  -708  -568  -708  -569
  -658  -518  -658  -519
  -558  -418  -558  -419
/* UA.UC..UA */
  -908  -768  -908  -769
  -788  -648  -788  -649
  -958  -818  -958  -819
  -418  -278  -418  -279
/* UA.UG..UA */
 -1168 -1028 -1168 -1029
  -478  -338  -478  -339
 -1168 -1028 -1168 -1029
  -558  -418  -558  -419
/* UA.UU..UA */
  -868  -728  -868  -729
  -458  -318  -458  -319
  -958  -818  -958  -819
  -419  -279  -419  -280
/* UA.AA.. @ */
  -449  -679  -939  -639
  -449  -679  -939  -639
  -449  -679  -939  -639
  -449  -679  -939  -639
/* UA.AC.. @ */
  -449  -679  -939  -639
  -449  -679  -939  -639
  -449  -679  -939  -639
  -449  -679  -939  -639
/* UA.AG.. @ */
  -449  -679  -939  -639
  -449  -679  -939  -639
  -449  -679  -939  -639
  -449  -679  -939  -639
/* UA.AU.. @ */
  -449  -679  -939  -639
  -449  -679  -939  -639
  -449  -679  -939  -639
  -449  -679  -939  -639
/* UA.CA.. @ */
  -479  -559  -249  -229
  -479  -559  -249  -229
  -479  -559  -249  -229
  -479  -559  -249  -229
/* UA.CC.. @ */
  -479  -559  -249  -229
  -479  -559  -249  -229
  -479  -559  -249  -229
  -479  -559  -249  -229
/* UA.CG.. @ */
  -479  -559  -249  -229
  -479  -559  -249  -229
  -479  -559  -249  -229
  -479  -559  -249  -229
/* UA.CU.. @ */
  -479  -559  -249  -229
  -479  -559  -249  -229
  -479  -559  -249  -229
  -479  -559  -249  -229
/* UA.GA.. @ */
  -429  -729  -939  -729
  -429  -729  -939  -729
  -429  -729  -939  -729
  -429  -729  -939  -729
/* UA.GC.. @ */
  -429  -729  -939  -729
  -429  -729  -939  -729
  -429  -729  -939  -729
  -429  -729  -939  -729
/* UA.GG.. @ */
  -429  -729  -939  -729
  -429  -729  -939  -729
  -429  -729  -939  -729
  -429  -729  -939  -729
/* UA.GU.. @ */
  -429  -729  -939  -729
  -429  -729  -939  -729
  -429  -729  -939  -729
  -429  -729  -939  -729
/* UA.UA.. @ */
  -329  -189  -329  -190
  -329  -189  -329  -190
  -329  -189  -329  -190
  -329  -189  -329  -190
/* UA.UC.. @ */
  -329  -189  -329  -190
  -329  -189  -329  -190
  -329  -189  -329  -190
  -329  -189  -329  -190
/* UA.UG.. @ */
  -329  -189  -329  -190
  -329  -189  -329  -190
  -329  -189  -329  -190
  -329  -189  -329  -190
/* UA.UU.. @ */
  -329  -189  -329  -190
  -329  -189  -329  -190
  -329  -189  -329  -190
  -329  -189  -329  -190
/*  @.AA..CG */
 -1079 -1079 -1079 -1079
  -569  -569  -569  -569
  -989  -989  -989  -989
  -859  -859  -859  -859
/*  @.AC..CG */
  -999  -999  -999  -999
  -499  -499  -499  -499
  -989  -989  -989  -989
  -789  -789  -789  -789
/*  @.AG..CG */
 -1079 -1079 -1079 -1079
  -569  -569  -569  -569
  -989  -989  -989  -989
  -859  -859  -859  -859
/*  @.AU..CG */
 -1079 -1079 -1079 -1079
  -719  -719  -719  -719
  -989  -989  -989  -989
  -909  -909  -909  -909
/*  @.CA..CG */
 -1079 -1079 -1079 -1079
  -569  -569  -569  -569
  -989  -989  -989  -989
  -859  -859  -859  -859
/*  @.CC..CG */
  -999  -999  -999  -999
  -499  -499  -499  -499
  -989  -989  -989  -989
  -789  -789  -789  -789
/*  @.CG..CG */
 -1079 -1079 -1079 -1079
  -569  -569  -569  -569
  -989  -989  -989  -989
  -859  -859  -859  -859
/*  @.CU..CG */
 -1079 -1079 -1079 -1079
  -719  -719  -719  -719
  -989  -989  -989  -989
  -909  -909  -909  -909
/*  @.GA..CG */
 -1079 -1079 -1079 -1079
  -569  -569  -569  -569
  -989  -989  -989  -989
  -859  -859  -859  -859
/*  @.GC..CG */
  -999  -999  -999  -999
  -499  -499  -499  -499
  -989  -989  -989  -989
  -789  -789  -789  -789
/*  @.GG..CG */
 -1079 -1079 -1079 -1079
  -569  -569  -569  -569
  -989  -989  -989  -989
  -859  -859  -859  -859
/*  @.GU..CG */
 -1079 -1079 -1079 -1079
  -719  -719  -719  -719
  -989  -989  -989  -989
  -909  -909  -909  -909
/*  @.UA..CG */
 -1079 -1079 -1079 -1079
  -569  -569  -569  -569
  -989  -989  -989  -989
  -859  -859  -859  -859
/*  @.UC..CG */
  -999  -999  -999  -999
  -499  -499  -499  -499
  -989  -989  -989  -989
  -789  -789  -789  -789
/*  @.UG..CG */
 -1079 -1079 -1079 -1079
  -569  -569  -569  -569
  -989  -989  -989  -989
  -859  -859  -859  -859
/*  @.UU..CG */
 -1079 -1079 -1079 -1079
  -719  -719  -719  -719
  -989  -989  -989  -989
  -909  -909  -909  -909
/*  @.AA..GC */
  -569  -569  -569  -569
  -769  -769  -769  -769
  -759  -759  -759  -759
  -549  -549  -549  -549
/*  @.AC..GC */
  -929  -929  -929  -929
  -359  -359  -359  -359
  -789  -789  -789  -789
  -549  -549  -549  -549
/*  @.AG..GC */
  -609  -609  -609  -609
  -359  -359  -359  -359
  -669  -669  -669  -669
  -549  -549  -549  -549
/*  @.AU..GC */
  -929  -929  -929  -929
  -439  -439  -439  -439
  -789  -789  -789  -789
  -619  -619  -619  -619
/*  @.CA..GC */
  -569  -569  -569  -569
  -769  -769  -769  -769
  -759  -759  -759  -759
  -549  -549  -549  -549
/*  @.CC..GC */
  -929  -929  -929  -929
  -359  -359  -359  -359
  -789  -789  -789  -789
  -549  -549  -549  -549
/*  @.CG..GC */
  -609  -609  -609  -609
  -359  -359  -359  -359
  -669  -669  -669  -669
  -549  -549  -549  -549
/*  @.CU..GC */
  -929  -929  -929  -929
  -439  -439  -439  -439
  -789  -789  -789  -789
  -619  -619  -619  -619
/*  @.GA..GC */
  -569  -569  -569  -569
  -769  -769  -769  -769
  -759  -759  -759  -759
  -549  -549  -549  -549
/*  @.GC..GC */
  -929  -929  -929  -929
  -359  -359  -359  -359
  -789  -789  -789  -789
  -549  -549  -549  -549
/*  @.GG..GC */
  -609  -609  -609  -609
  -359  -359  -359  -359
  -669  -669  -669  -669
  -549  -549  -549  -549
/*  @.GU..GC */
  -929  -929  -929  -929
  -439  -439  -439  -439
  -789  -789  -789  -789
  -619  -619  -619  -619
/*  @.UA..GC */
  -569  -569  -569  -569
  -769  -769  -769  -769
  -759  -759  -759  -759
  -549  -549  -549  -549
/*  @.UC..GC */
  -929  -929  -929  -929
  -359  -359  -359  -359
  -789  -789  -789  -789
  -549  -549  -549  -549
/*  @.UG..GC */
  -609  -609  -609  -609
  -359  -359  -359  -359
  -669  -669  -669  -669
  -549  -549  -549  -549
/*  @.UU..GC */
  -929  -929  -929  -929
  -439  -439  -439  -439
  -789  -789  -789  -789
  -619  -619  -619  -619
/*  @.AA..GU */
  -479  -479  -479  -479
  -309  -309  -309  -309
  -389  -389  -389  -389
  -379  -379  -379  -379
/*  @.AC..GU */
  -649  -649  -649  -649
  -289  -289  -289  -289
  -739  -739  -739  -739
  -379  -379  -379  -379
/*  @.AG..GU */
  -649  -649  -649  -649
  -289  -289  -289  -289
  -739  -739  -739  -739
  -379  -379  -379  -379
/*  @.AU..GU */
  -649  -649  -649  -649
  -289  -289  -289  -289
  -739  -739  -739  -739
  -379  -379  -379  -379
/*  @.CA..GU */
  -479  -479  -479  -479
  -309  -309  -309  -309
  -389  -389  -389  -389
  -379  -379  -379  -379
/*  @.CC..GU */
  -649  -649  -649  -649
  -289  -289  -289  -289
  -739  -739  -739  -739
  -379  -379  -379  -379
/*  @.CG..GU */
  -649  -649  -649  -649
  -289  -289  -289  -289
  -739  -739  -739  -739
  -379  -379  -379  -379
/*  @.CU..GU */
  -649  -649  -649  -649
  -289  -289  -289  -289
  -739  -739  -739  -739
  -379  -379  -379  -379
/*  @.GA..GU */
  -479  -479  -479  -479
  -309  -309  -309  -309
  -389  -389  -389  -389
  -379  -379  -379  -379
/*  @.GC..GU */
  -649  -649  -649  -649
  -289  -289  -289  -289
  -739  -739  -739  -739
  -379  -379  -379  -379
/*  @.GG..GU */
  -649  -649  -649  -649
  -289  -289  -289  -289
  -739  -739  -739  -739
  -379  -379  -379  -379
/*  @.GU..GU */
  -649  -649  -649  -649
  -289  -289  -289  -289
  -739  -739  -739  -739
  -379  -379  -379  -379
/*  @.UA..GU */
  -479  -479  -479  -479
  -309  -309  -309  -309
  -389  -389  -389  -389
  -379  -379  -379  -379
/*  @.UC..GU */
  -649  -649  -649  -649
  -289  -289  -289  -289
  -739  -739  -739  -739
  -379  -379  -379  -379
/*  @.UG..GU */
  -649  -649  -649  -649
  -289  -289  -289  -289
  -739  -739  -739  -739
  -379  -379  -379  -379
/*  @.UU..GU */
  -649  -649  -649  -649
  -289  -289  -289  -289
  -739  -739  -739  -739
  -379  -379  -379  -379
/*  @.AA..UG */
  -769  -769  -769  -769
  -529  -529  -529  -529
  -709  -709  -709  -709
  -599  -599  -599  -599
/*  @.AC..UG */
  -839  -839  -839  -839
  -529  -529  -529  -529
  -859  -859  -859  -859
  -489  -489  -489  -489
/*  @.AG..UG */
 -1009 -1009 -1009 -1009
  -409  -409  -409  -409
  -969  -969  -969  -969
  -599  -599  -599  -599
/*  @.AU..UG */
  -859  -859  -859  -859
  -529  -529  -529  -529
  -859  -859  -859  -859
  -409  -409  -409  -409
/*  @.CA..UG */
  -769  -769  -769  -769
  -529  -529  -529  -529
  -709  -709  -709  -709
  -599  -599  -599  -599
/*  @.CC..UG */
  -839  -839  -839  -839
  -529  -529  -529  -529
  -859  -859  -859  -859
  -489  -489  -489  -489
/*  @.CG..UG */
 -1009 -1009 -1009 -1009
  -409  -409  -409  -409
  -969  -969  -969  -969
  -599  -599  -599  -599
/*  @.CU..UG */
  -859  -859  -859  -859
  -529  -529  -529  -529
  -859  -859  -859  -859
  -409  -409  -409  -409
/*  @.GA..UG */
  -769  -769  -769  -769
  -529  -529  -529  -529
  -709  -709  -709  -709
  -599  -599  -599  -599
/*  @.GC..UG */
  -839  -839  -839  -839
  -529  -529  -529  -529
  -859  -859  -859  -859
  -489  -489  -489  -489
/*  @.GG..UG */
 -1009 -1009 -1009 -1009
  -409  -409  -409  -409
  -969  -969  -969  -969
  -599  -599  -599  -599
/*  @.GU..UG */
  -859  -859  -859  -859
  -529  -529  -529  -529
  -859  -859  -859  -859
  -409  -409  -409  -409
/*  @.UA..UG */
  -769  -769  -769  -769
  -529  -529  -529  -529
  -709  -709  -709  -709
  -599  -599  -599  -599
/*  @.UC..UG */
  -839  -839  -839  -839
  -529  -529  -529  -529
  -859  -859  -859  -859
  -489  -489  -489  -489
/*  @.UG..UG */
 -1009 -1009 -1009 -1009
  -409  -409  -409  -409
  -969  -969  -969  -969
  -599  -599  -599  -599
/*  @.UU..UG */
  -859  -859  -859  -859
  -529  -529  -529  -529
  -859  -859  -859  -859
  -409  -409  -409  -409
/*  @.AA..AU */
  -479  -479  -479  -479
  -309  -309  -309  -309
  -389  -389  -389  -389
  -379  -379  -379  -379
/*  @.AC..AU */
  -649  -649  -649  -649
  -289  -289  -289  -289
  -739  -739  -739  -739
  -379  -379  -379  -379
/*  @.AG..AU */
  -649  -649  -649  -649
  -289  -289  -289  -289
  -739  -739  -739  -739
  -379  -379  -379  -379
/*  @.AU..AU */
  -649  -649  -649  -649
  -289  -289  -289  -289
  -739  -739  -739  -739
  -379  -379  -379  -379
/*  @.CA..AU */
  -479  -479  -479  -479
  -309  -309  -309  -309
  -389  -389  -389  -389
  -379  -379  -379  -379
/*  @.CC..AU */
  -649  -649  -649  -649
  -289  -289  -289  -289
  -739  -739  -739  -739
  -379  -379  -379  -379
/*  @.CG..AU */
  -649  -649  -649  -649
  -289  -289  -289  -289
  -739  -739  -739  -739
  -379  -379  -379  -379
/*  @.CU..AU */
  -649  -649  -649  -649
  -289  -289  -289  -289
  -739  -739  -739  -739
  -379  -379  -379  -379
/*  @.GA..AU */
  -479  -479  -479  -479
  -309  -309  -309  -309
  -389  -389  -389  -389
  -379  -379  -379  -379
/*  @.GC..AU */
  -649  -649  -649  -649
  -289  -289  -289  -289
  -739  -739  -739  -739
  -379  -379  -379  -379
/*  @.GG..AU */
  -649  -649  -649  -649
  -289  -289  -289  -289
  -739  -739  -739  -739
  -379  -379  -379  -379
/*  @.GU..AU */
  -649  -649  -649  -649
  -289  -289  -289  -289
  -739  -739  -739  -739
  -379  -379  -379  -379
/*  @.UA..AU */
  -479  -479  -479  -479
  -309  -309  -309  -309
  -389  -389  -389  -389
  -379  -379  -379  -379
/*  @.UC..AU */
  -649  -649  -649  -649
  -289  -289  -289  -289
  -739  -739  -739  -739
  -379  -379  -379  -379
/*  @.UG..AU */
  -649  -649  -649  -649
  -289  -289  -289  -289
  -739  -739  -739  -739
  -379  -379  -379  -379
/*  @.UU..AU */
  -649  -649  -649  -649
  -289  -289  -289  -289
  -739  -739  -739  -739
  -379  -379  -379  -379
/*  @.AA..UA */
  -449  -449  -449  -449
  -479  -479  -479  -479
  -429  -429  -429  -429
  -329  -329  -329  -329
/*  @.AC..UA */
  -679  -679  -679  -679
  -559  -559  -559  -559
  -729  -729  -729  -729
  -189  -189  -189  -189
/*  @.AG..UA */
  -939  -939  -939  -939
  -249  -249  -249  -249
  -939  -939  -939  -939
  -329  -329  -329  -329
/*  @.AU..UA */
  -639  -639  -639  -639
  -229  -229  -229  -229
  -729  -729  -729  -729
  -190  -190  -190  -190
/*  @.CA..UA */
  -449  -449  -449  -449
  -479  -479  -479  -479
  -429  -429  -429  -429
  -329  -329  -329  -329
/*  @.CC..UA */
  -679  -679  -679  -679
  -559  -559  -559  -559
  -729  -729  -729  -729
  -189  -189  -189  -189
/*  @.CG..UA */
  -939  -939  -939  -939
  -249  -249  -249  -249
  -939  -939  -939  -939
  -329  -329  -329  -329
/*  @.CU..UA */
  -639  -639  -639  -639
  -229  -229  -229  -229
  -729  -729  -729  -729
  -190  -190  -190  -190
/*  @.GA..UA */
  -449  -449  -449  -449
  -479  -479  -479  -479
  -429  -429  -429  -429
  -329  -329  -329  -329
/*  @.GC..UA */
  -679  -679  -679  -679
  -559  -559  -559  -559
  -729  -729  -729  -729
  -189  -189  -189  -189
/*  @.GG..UA */
  -939  -939  -939  -939
  -249  -249  -249  -249
  -939  -939  -939  -939
  -329  -329  -329  -329
/*  @.GU..UA */
  -639  -639  -639  -639
  -229  -229  -229  -229
  -729  -729  -729  -729
  -190  -190  -190  -190
/*  @.UA..UA */
  -449  -449  -449  -449
  -479  -479  -479  -479
  -429  -429  -429  -429
  -329  -329  -329  -329
/*  @.UC..UA */
  -679  -679  -679  -679
  -559  -559  -559  -559
  -729  -729  -729  -729
  -189  -189  -189  -189
/*  @.UG..UA */
  -939  -939  -939  -939
  -249  -249  -249  -249
  -939  -939  -939  -939
  -329  -329  -329  -329
/*  @.UU..UA */
  -639  -639  -639  -639
  -229  -229  -229  -229
  -729  -729  -729  -729
  -190  -190  -190  -190
/*  @.AA.. @ */
  -100  -100  -100  -100
  -100  -100  -100  -100
  -100  -100  -100  -100
  -100  -100  -100  -100
/*  @.AC.. @ */
  -100  -100  -100  -100
  -100  -100  -100  -100
  -100  -100  -100  -100
  -100  -100  -100  -100
/*  @.AG.. @ */
  -100  -100  -100  -100
  -100  -100  -100  -100
  -100  -100  -100  -100
  -100  -100  -100  -100
/*  @.AU.. @ */
  -100  -100  -100  -100
  -100  -100  -100  -100
  -100  -100  -100  -100
  -100  -100  -100  -100
/*  @.CA.. @ */
  -100  -100  -100  -100
  -100  -100  -100  -100
  -100  -100  -100  -100
  -100  -100  -100  -100
/*  @.CC.. @ */
  -100  -100  -100  -100
  -100  -100  -100  -100
  -100  -100  -100  -100
  -100  -100  -100  -100
/*  @.CG.. @ */
  -100  -100  -100  -100
  -100  -100  -100  -100
  -100  -100  -100  -100
  -100  -100  -100  -100
/*  @.CU.. @ */
  -100  -100  -100  -100
  -100  -100  -100  -100
  -100  -100  -100  -100
  -100  -100  -100  -100
/*  @.GA.. @ */
  -100  -100  -100  -100
  -100  -100  -100  -100
  -100  -100  -100  -100
  -100  -100  -100  -100
/*  @.GC.. @ */
  -100  -100  -100  -100
  -100  -100  -100  -100
  -100  -100  -100  -100
  -100  -100  -100  -100
/*  @.GG.. @ */
  -100  -100  -100  -100
  -100  -100  -100  -100
  -100  -100  -100  -100
  -100  -100  -100  -100
/*  @.GU.. @ */
  -100  -100  -100  -100
  -100  -100  -100  -100
  -100  -100  -100  -100
  -100  -100  -100  -100
/*  @.UA.. @ */
  -100  -100  -100  -100
  -100  -100  -100  -100
  -100  -100  -100  -100
  -100  -100  -100  -100
/*  @.UC.. @ */
  -100  -100  -100  -100
  -100  -100  -100  -100
  -100  -100  -100  -100
  -100  -100  -100  -100
/*  @.UG.. @ */
  -100  -100  -100  -100
  -100  -100  -100  -100
  -100  -100  -100  -100
  -100  -100  -100  -100
/*  @.UU.. @ */
  -100  -100  -100  -100
  -100  -100  -100  -100
  -100  -100  -100  -100
  -100  -100  -100  -100

# hairpin
   INF   INF   INF   570   560   560   540   590   560   640
   650   660   670   678   686   694   701   707   713   719
   725   730   735   740   744   749   753   757   761   765
   769

# bulge
   INF   380   280   320   360   400   440   459   470   480
   490   500   510   519   527   534   541   548   554   560
   565   571   576   580   585   589   594   598   602   605
   609

# internal_loop
   INF   INF   410   510   170   180   200   220   230   240
   250   260   270   278   286   294   301   307   313   319
   325   330   335   340   345   349   353   357   361   365
   369

# ML_params
/* F = cu*n_unpaired + cc + ci*loop_degree (+TermAU) */
/*	    cu	    cc	    ci	 TerminalAU */
	     0	   340	    40	    50

# NINIO
/* Ninio = MIN(max, m*|n1-n2| */
/*       m   max              */
	 50  300

# Tetraloops
	GGGGAC	-300
	GGUGAC	-300
	CGAAAG	-300
	GGAGAC	-300
	CGCAAG	-300
	GGAAAC	-300
	CGGAAG	-300
	CUUCGG	-300
	CGUGAG	-300
	CGAAGG	-250
	CUACGG	-250
	GGCAAC	-250
	CGCGAG	-250
	UGAGAG	-250
	CGAGAG	-200
	AGAAAU	-200
	CGUAAG	-200
	CUAACG	-200
	UGAAAG	-200
	GGAAGC	-150
	GGGAAC	-150
	UGAAAA	-150
	AGCAAU	-150
	AGUAAU	-150
	CGGGAG	-150
	AGUGAU	-150
	GGCGAC	-150
	GGGAGC	-150
	GUGAAC	-150
	UGGAAA	-150

# Triloops

#END
