# Supplementary material for: Improving model predictions for RNA interference activities that use support vector machine regression by combining and filtering features
Source: BMC Bioinformatics. 2007 Jun 6;8:182. doi: 10.1186/1471-2105-8-182 (PMC1906837; doi:10.1186/1471-2105-8-182)
Supplement: Additional file 7 — seq2svm_0.3. An GNU platform deployable GPL code base for performing SVM modeling on small RNA sequences, with examples. Deploy by unzipping, untarring, and building with configure and make. See the included readme files. Updated versions will be available at . [file 1471-2105-8-182-S7.gz › seq2svm/src/libRNAfold-2.4/ViennaRNA-1.4/Cluster/AS_main.c]

#include <stdio.h>
#include <string.h>
#include "distance_matrix.h"
#include "statgeom.h"
#include "split.h"
#include "cluster.h"
#include "treeplot.h"
#include "utils.h"


#define PUBLIC
#define PRIVATE   static

PRIVATE char  scale1[] = "....,....1....,....2....,....3....,....4";
PRIVATE char  scale2[] = "....,....5....,....6....,....7....,....8";

PRIVATE void usage(void);

main(int argc, char *argv[])
{
   int      n,i,j,l;
   int      intty;
   int      outtty;
   char    *mask, junk[20];
   char   **s;
   char   **ss[4];
   float   *B;
   float  **dm;
   Split   *S;
   Union   *U;
   char     DistAlgorithm='H';
   int      nn[4];
   short    Do_Split=0, Do_Wards=0, Do_Stg=1, Do_4_Stg=0, Do_Nj=0, Do_Mat=0;
   float    per_digit, per_gap;
   
   mask   = space(sizeof(char)*54);
   strcpy (mask,"%ABCDEFGHIJKLMNOPQRSTUVWXYZabcdefghijklmnopqrstuvwxyz");
   for (i=1; i<argc; i++) {
      if (argv[i][0]=='-') {
	 switch ( argv[i][1] ) {
	  case 'X':  
	     if (argv[i][2]=='\0') { Do_Stg = 1 ; break; }
             Do_Split = 0;
             Do_Wards = 0;
             Do_Stg   = 0;
             Do_Nj    = 0;
	     for(j=2;j<strlen(argv[i]);j++) {
                switch(argv[i][j]) {
                 case 's' :  Do_Split = 1; 
                    break;
                 case 'w' :  Do_Wards = 1;
                    break;
                 case 'b' :  Do_Stg   = 1;
                    break;
                 case 'n' :  Do_Nj    = 1;
                    break;
		 case 'm' :  Do_Mat   = 1;
		   break;
                 default :
                    usage();
                }
             }
             break;
          case 'Q': 
             Do_4_Stg = 1;
             break;
          case 'M':
             if(mask) { free(mask); mask = NULL; }
             switch (argv[i][2] ) {
              case '\0' :
                usage();
                break;
              case 'a' : 
                mask   = space(sizeof(char)*54);
                strcpy(mask,
		"%ABCDEFGHIJKLMNOPQRSTUVWabcdefghijklmnopqrstuvwxyz");
                if(argv[i][3]=='+') mask[0] = '~';  /* make case sensitive */
                break;
              case 'u' :
                mask   = space(sizeof(char)*28);
                strcpy(mask,"~ABCDEFGHIJKLMNOPQRSTUVW");
                break;
              case 'l' :
                mask   = space(sizeof(char)*28);
                strcpy(mask,"~abcdefghijklmnopqrstuvwxyz");
                break;
              case 'c' :
                mask   = space(sizeof(char)*12);
                strcpy(mask,"~1234567890");
                break;
              case 'n' :
                mask   = space(sizeof(char)*64);
                strcpy (mask,
                "%ABCDEFGHIJKLMNOPQRSTUVWabcdefghijklmnopqrstuvwxyz1234567890");
                if(argv[i][3]=='+') mask[0] = '~';  /* make case sensitive */
                break;
              case 'R' :     /* RNA */
                mask   = space(sizeof(char)*10);
                strcpy(mask,"%GCAUgcau");
                if(argv[i][3]=='+') mask[0] = '~';  /* make case sensitive */
                break;
              case 'D' :     /* DNA */
                mask   = space(sizeof(char)*10);
                strcpy (mask,"%GCATgcat");
                if(argv[i][3]=='+') mask[0] = '~';  /* make case sensitive */
                break;
              case 'A' :    /*  AMINOACIDS */
                mask   = space(sizeof(char)*42);
                strcpy(mask,"%ACDEFGHIKLMNPQRSTVWYacdefghiklmnpqrstvwy");
                if(argv[i][3]=='+') mask[0] = '~';  /* make case sensitive */
                break;
              case 'S' :    /* SECONDARY STRUCTURES */
                mask   = space(sizeof(char)*6);
                strcpy(mask,"~().^");
                break;
              case '%' :    /* ARBITRARY ALPHABETS */
                l = strlen(argv[i]);
                if(argv[i][l] == '+'){
                   mask =   space(sizeof(char)*(l-2));
                   mask[0] = '~';
                   for(j=1;j<=l-4;j++) mask[j] = argv[i][j+2];
		   mask[l-3]='\0';
                }                
                if(argv[i][l] == '!'){
                   mask =   space(sizeof(char)*(l-2));
                   mask[0] = '!';
                   for(j=1;j<=l-4;j++) mask[j] = argv[i][j+2];
		   mask[l-3]='\0';
                }
                else { 
                   mask =   space(sizeof(char)*(l-1));
                   mask[0] = '%';
                   for(j=1;j<=l-3;j++) mask[j] = argv[i][j+2];
		   mask[l-2]='\0';
                }
                break;
              default : 
                usage();
            }   
            break;
          case 'D' :               /* choose algorithm */
            switch(argv[i][2]) {
              case '\0' : 
                usage();
                break;
              case 'H' :
                DistAlgorithm = 'H';
                break;
              case 'A' :
                DistAlgorithm = 'A';
                if(argv[i][3]==',') {
                   per_digit=-1.;
                   sscanf(argv[i],"%[^,],%g",junk,&per_digit);
                   if(per_digit<0.) usage();
                   per_gap = per_digit;
                   Set_StrEdit_GapCosts(per_digit,per_gap);
                }
                break;
              case 'G' :
                DistAlgorithm = 'G';
                if(argv[i][3]==',') {
                   per_digit=-1.;
                   per_gap  =-1.;
                   sscanf(argv[i]+4,"%f,%f",&per_digit,&per_gap);
                   if((per_digit<0.)||(per_gap<0)) usage(); 
                   Set_StrEdit_GapCosts(per_digit,per_gap);
                }
                break;
              default:
                usage();
             }
             break;
           case 'd' :               /* choose distance matrix */  
             switch(argv[i][2]) {
               case 'D' :    /* Dayhoff Distances */
	       case 'A' :    /* Aminoacid Distance (Hofacker & Borstnik) */
               case 'B' :    /* RY distances for nucleotides */
               case 'H' :    /* Hogeweg's Distance for Secondary Structures */
               case 'S' :    /* Simple Distance (superfluous option) */
                 Set_StrEdit_CostMatrix(argv[i][2]);
                 break;
               default :
                 usage();
             }
             break;
          default : 
             usage();
         }
      }
   }

   /* END PARSING OF COMMAND LINE */

   intty = isatty(fileno(stdin));
   outtty= isatty(fileno(stdout));
   
   if(intty){
      if(outtty) {
         printf("Input sequences; @ to mark end of input\n");
         printf("%s%s\n", scale1, scale2);
      }
      else {
         fprintf(stderr,"Input sequences; @ to mark end of input\n");
         fprintf(stderr,"%s%s\n", scale1, scale2);
      }
   }
   
   while ((s=read_sequence_list(&n,mask))!=NULL) {
      dm = NULL;
      if(Do_4_Stg) {
         ss[0] = s;
         nn[0] = n;
         for(i=1;i<4;i++) {
            ss[i] = read_sequence_list(&n,mask);
            if(ss[i]==NULL) nrerror("read_sequences: wrong or insufficient data.");
            nn[i] = n;
         }
         printf_taxa_list();
         B = statgeom4(ss,nn);
         printf_stg(B);
         SimplifiedBox(B,"box.ps");    /* This is preliminary !!! */ 
         free(B);
         
         for(i=0;i<4;i++){
	    for(j=0;j<nn[i];j++) free(ss[i][j]);
	    free(ss[i]);
         }
	 free(ss);
      }
      else {
         printf_taxa_list();
         if(Do_Stg) {
            B = statgeom(s,n);
	    if (B) {
	       printf_stg(B);
	       SimplifiedBox(B,"box.ps");
	       free(B);
	    }
         }
         if((Do_Split)||(Do_Wards)||(Do_Nj)||(Do_Mat)) {
            switch(DistAlgorithm) {
             case 'H' :
		dm = Hamming_Distance_Matrix(s,n);
		printf("> %s\n","H (Hamming Distance)");
		break;
	      case 'A' :
		dm = StrEdit_SimpleDistMatrix(s,n);
		printf("> %s\n","A (Needleman-Wunsch Distance)");
		break;
	      case 'G' :
		 dm = StrEdit_GotohDistMatrix(s,n);
		printf("> %s\n","G (Gotoh Distance)");
		break;
	      default:
		nrerror("This can't happen.");
	     }
         }
         if(Do_Split) {
            S = split_decomposition(dm);
            sort_Split(S);
            print_Split(S);
            free_Split(S);
         }
         if(Do_Wards) {
            U = wards_cluster(dm);
            printf_phylogeny(U,"W");
            PSplot_phylogeny(U,"wards.ps","Ward's Method");
            free(U);
         }
         if(Do_Nj) {
            U = neighbour_joining(dm);
            printf_phylogeny(U,"Nj");
            PSplot_phylogeny(U,"nj.ps","Neighbor Joining");
            free(U);
         }
	 if(Do_Mat) printf_distance_matrix(dm);
      }

      if (dm!=NULL) free_distance_matrix(dm);
      for(i=0;i<n;i++) free(s[i]);
      free(s);
   }
   return 0;
}

/* -----------------------------------------------------------------------*/   

PRIVATE void usage(void)
{
   nrerror("usage: AnalyseSeqs [-X[bswnm]] [-Q] [-M{mask}] \n"
   "                   [-D{H|A[,cost]|G[,cost1,cost2]}] [-d{D|B|H|S}]");
}
