# Supplementary material for: Improving model predictions for RNA interference activities that use support vector machine regression by combining and filtering features
Source: BMC Bioinformatics. 2007 Jun 6;8:182. doi: 10.1186/1471-2105-8-182 (PMC1906837; doi:10.1186/1471-2105-8-182)
Supplement: Additional file 7 — seq2svm_0.3. An GNU platform deployable GPL code base for performing SVM modeling on small RNA sequences, with examples. Deploy by unzipping, untarring, and building with configure and make. See the included readme files. Updated versions will be available at . [file 1471-2105-8-182-S7.gz › seq2svm/src/libRNAfold-2.4/ViennaRNA-1.4/Cluster/distance_matrix.h]

extern   float **read_distance_matrix(char type[]);
extern   char  **read_sequence_list(int *n_of_seqs,char *mask);
extern   float **Hamming_Distance_Matrix(char **seqs, int n_of_seqs);
extern   float **StrEdit_SimpleDistMatrix(char **seqs, int n_of_seqs);
extern   float **StrEdit_GotohDistMatrix(char **seqs, int n_of_seqs);
extern   char   *get_taxon_label(int whoami);
extern   void    free_distance_matrix(float **x);
extern   void    printf_distance_matrix(float **x);
extern   void    printf_taxa_list(void);
extern   float   StrEdit_SimpleDist(char *str1, char *str2);
extern   float   StrEdit_GotohDist(char *str1, char *str2);
extern   void    Set_StrEdit_CostMatrix(char type);
extern   void    Set_StrEdit_GapCosts(float per_digit, float per_gap);
