# Supplementary material for: Improving model predictions for RNA interference activities that use support vector machine regression by combining and filtering features
Source: BMC Bioinformatics. 2007 Jun 6;8:182. doi: 10.1186/1471-2105-8-182 (PMC1906837; doi:10.1186/1471-2105-8-182)
Supplement: Additional file 7 — seq2svm_0.3. An GNU platform deployable GPL code base for performing SVM modeling on small RNA sequences, with examples. Deploy by unzipping, untarring, and building with configure and make. See the included readme files. Updated versions will be available at . [file 1471-2105-8-182-S7.gz › seq2svm/src/libRNAfold-2.4/ViennaRNA-1.4/Cluster/PS3D.c]

#include <stdio.h>
#include <math.h>
#include "utils.h"

#define PUBLIC
#define PRIVATE    static

PUBLIC void ps3d_Preambel(FILE *fp, float view[3], float axis[3], char *projtype);
PUBLIC void PS_DrawSimplifiedBox(float X,float Y, float Z, float T, float P, FILE *fp);


PUBLIC void ps3d_Preambel(FILE *fp, float view[3], float axis[3], char *projtype)
{
   fprintf(fp,"%%!PS\n");
   fprintf(fp,"%%%%Title: RNA DotPlot\n");
   fprintf(fp,"%%%%Creator: RNAfold V.01.002c  - by Oymolon\n");
   fprintf(fp,"%%%%CreationDate: %s", time_stamp());
/*   fprintf(fp,"%%%%BoundingBox: 66 211 518 662\n"); */
   fprintf(fp,"%%%%Pages: 1\n");
   fprintf(fp,"%%%%EndComments: Geil eyh !?\n");
   fprintf(fp,"%%Viewing vector\n");
   fprintf(fp,"/v1 { %f } def\n", view[0]);
   fprintf(fp,"/v2 { %f } def\n", view[1]);
   fprintf(fp,"/v3 { %f } def\n", view[2]);
   fprintf(fp,"/a1 { %f } def\n", axis[0]);
   fprintf(fp,"/a2 { %f } def\n", axis[1]);
   fprintf(fp,"/a3 { %f } def\n", axis[2]);
   fprintf(fp,"%%Define some coefficients for the projections.\n");
   fprintf(fp,"/y1a { v2 a3 mul v3 a2 mul sub } def\n");
   fprintf(fp,"/y2a { v3 a1 mul v1 a3 mul sub } def\n");
   fprintf(fp,"/y3a { v1 a2 mul v2 a1 mul sub } def\n");
   fprintf(fp,"/ya_len { y1a y1a mul y2a y2a mul y3a y3a mul add add sqrt } def\n");
   fprintf(fp,"/x1a { v2 y3a mul v3 y2a mul sub } def\n");
   fprintf(fp,"/x2a { v3 y1a mul v1 y3a mul sub } def\n");
   fprintf(fp,"/x3a { v1 y2a mul v2 y1a mul sub } def\n");
   fprintf(fp,"/xa_len { x1a x1a mul x2a x2a mul x3a x3a mul add add sqrt } def\n");
   fprintf(fp,"/x1 { x1a xa_len div } def\n");
   fprintf(fp,"/x2 { x2a xa_len div } def\n");
   fprintf(fp,"/x3 { x3a xa_len div } def\n");
   fprintf(fp,"/y1 { y1a ya_len div } def\n");
   fprintf(fp,"/y2 { y2a ya_len div } def\n");
   fprintf(fp,"/y3 { y3a ya_len div } def\n");
   fprintf(fp,"/sx { v1 v3 div } def\n");
   fprintf(fp,"/sy { v2 v3 div } def\n");
   fprintf(fp,"/v_len { v1 v1 mul v2 v2 mul v3 v3 mul add add sqrt } def\n");
   fprintf(fp,"/u_len { v1 v1 mul v2 v2 mul add sqrt } def\n");
   fprintf(fp,"/u1 { v2     u_len div } def\n");
   fprintf(fp,"/u2 { v1 neg u_len div } def\n");
   fprintf(fp,"/w1 { v1 v3 mul neg u_len div v_len div } def\n");
   fprintf(fp,"/w2 { v2 v3 mul neg u_len div v_len div } def\n");
   fprintf(fp,"/w3 { v1 v1 mul v2 v2 mul add u_len div v_len div } def\n");
   fprintf(fp,"%%Projection Operators\n");
   fprintf(fp,"%%  Projection onto x-y plane in direction v\n");
   fprintf(fp,"/ProjXY { dup sx mul 4 -1 roll exch sub \n");
   fprintf(fp,"          3 1 roll sy mul sub \n");
   fprintf(fp,"    } def \n");
   fprintf(fp,"%%  Normal Projection onto a plane normal to (v1,v2,v3!=0)\n");
   fprintf(fp,"/Projnn  { w3 mul 3 1 roll dup w2 mul 3 1 roll u2 mul exch \n");
   fprintf(fp,"          dup w1 mul 3 1 roll u1 mul add 4 1 roll add add \n");
   fprintf(fp,"    } def \n");
   fprintf(fp,"%%  General Normal Projection\n");
   fprintf(fp,"/ProjN  { dup  y3 mul 4 1 roll x3 mul  3 1 roll dup  \n");
   fprintf(fp,"          y2 mul  5 1 roll x2 mul 3 1 roll dup  y1 mul \n");
   fprintf(fp,"          6 1 roll x1 mul add add 4 1 roll add add  \n");
   fprintf(fp,"          } def\n");
   fprintf(fp,"/Proj { Proj%s } def\n", projtype);
   fprintf(fp,"/L3   { Proj lineto  } def\n");
   fprintf(fp,"/RL3  { Proj rlineto } def\n");
   fprintf(fp,"/M3   { Proj moveto  } def\n");
   fprintf(fp,"/RM3  { Proj rmoveto } def\n");
   fprintf(fp,"%% end 3D macros\n\n");
}

PUBLIC void PS_DrawSimplifiedBox(float X,float Y, float Z, float T, float P, FILE *fp)
{
   float t1, p1, t, lw;
   t1 = T/sqrt(2.);
   p1 = P/sqrt(3.);
   t = X+t1+2*p1;    /* approximate size */
   lw = 0.001*t;
   fprintf(fp,"/scaling_factor { %f } def \n", 400./t);
   fprintf(fp,"%f %f %f Proj \n", X+t1, Y+t1, Z+t1); 
   fprintf(fp,"scaling_factor  mul 2 div 300 sub neg exch \n" );
   fprintf(fp,"scaling_factor  mul 2 div 400 sub neg translate \n");
   fprintf(fp,"scaling_factor dup scale\n");
   fprintf(fp,"newpath\n");
   fprintf(fp,"%f setlinewidth\n",lw);
   fprintf(fp,"0  0  0   M3\n");
   fprintf(fp,"%f %f %f  L3\n", X    , 0.   , 0.   );
   fprintf(fp,"%f %f %f  L3\n", X+t1 , t1   , 0.   );
   fprintf(fp,"%f %f %f  L3\n", X+t1 , Y+t1 , 0.   );
   fprintf(fp,"%f %f %f  L3\n", t1   , Y+t1 , 0.   );
   fprintf(fp,"%f %f %f  L3\n", 0.   , Y    , 0.   );
   fprintf(fp,"%f %f %f  L3\n", 0.   , 0.   , 0.   );
   fprintf(fp,"%f %f %f  L3\n", 0.   , 0.   , Z    );
   fprintf(fp,"%f %f %f  L3\n", 0.   , t1   , Z+t1 );
   fprintf(fp,"%f %f %f  L3\n", 0.   , Y+t1 , Z+t1 );
   fprintf(fp,"%f %f %f  L3\n", 0.   , Y+t1 , t1   );
   fprintf(fp,"%f %f %f  L3\n", 0.   , Y    , 0.   );
   fprintf(fp,"%f %f %f  L3\n", 0.   , 0.   , 0.   );
   fprintf(fp,"stroke\n");
   fprintf(fp,"%f %f %f  M3\n", t1   , Y+t1 , 0.   );
   fprintf(fp,"%f %f %f  L3\n", 0.   , Y+t1 , t1   );
   fprintf(fp,"stroke\n");
   fprintf(fp,"%f %f %f  M3\n", X+t1 , t1   , 0.   );
   fprintf(fp,"%f %f %f  L3\n", X+t1 , 0.   , t1   );
   fprintf(fp,"%f %f %f  L3\n", X+t1 , 0.   , Z+t1 );
   fprintf(fp,"%f %f %f  L3\n", X+t1 , Y    , Z+t1 );
   fprintf(fp,"%f %f %f  L3\n", X+t1 , Y+t1 , Z    );
   fprintf(fp,"%f %f %f  L3\n", X+t1 , Y+t1 , 0.   );
   fprintf(fp,"%f %f %f  L3\n", X+t1 , t1   , 0.   );
   fprintf(fp,"stroke\n");
   fprintf(fp,"%f %f %f  M3\n", X+t1 , 0.   , Z+t1 );
   fprintf(fp,"%f %f %f  L3\n", t1   , 0.   , Z+t1 );
   fprintf(fp,"%f %f %f  L3\n", 0.   , t1   , Z+t1 );
   fprintf(fp,"stroke\n");
   fprintf(fp,"%f %f %f  M3\n", X+t1 , Y    , Z+t1 ); 
   fprintf(fp,"%f %f %f  L3\n", X    , Y+t1 , Z+t1 );
   fprintf(fp,"%f %f %f  L3\n", 0.   , Y+t1 , Z+t1 );
   fprintf(fp,"stroke\n");
   fprintf(fp,"%f %f %f  M3\n",  X    , 0.   , 0.   );
   fprintf(fp,"%f %f %f  L3\n",  X+t1 , 0.   , t1   );
   fprintf(fp,"stroke\n");
   fprintf(fp,"%f %f %f  M3\n",  0.   , 0.   , Z    );
   fprintf(fp,"%f %f %f  L3\n",  t1   , 0.   , Z+t1 );
   fprintf(fp,"stroke\n");
   fprintf(fp,"%f %f %f  M3\n",  X+t1 , Y+t1 , Z    );
   fprintf(fp,"%f %f %f  L3\n",  X    , Y+t1 , Z+t1 );
   fprintf(fp,"stroke\n");
   fprintf(fp,"%f %f %f  M3\n",  0.   , 0.   , 0.   );
   fprintf(fp,"%f %f %f  RL3\n", -p1  , -p1  , -p1  );
   fprintf(fp,"stroke\n");
   fprintf(fp,"%f %f %f  M3\n",  X+t1 , Y+t1 , 0.   );
   fprintf(fp,"%f %f %f  RL3\n",  p1  ,  p1  , -p1  );
   fprintf(fp,"stroke\n");
   fprintf(fp,"%f %f %f  M3\n",  X+t1 , 0.   , Z+t1 );
   fprintf(fp,"%f %f %f  RL3\n",  p1  , -p1  ,  p1  );
   fprintf(fp,"stroke\n");
   fprintf(fp,"%f %f %f  M3\n",  0.  , Y+t1  , Z+t1 );
   fprintf(fp,"%f %f %f  RL3\n", -p1  ,  p1  ,  p1  );
   fprintf(fp,"stroke\n");
   fprintf(fp,"showpage\n");
}
