# Supplementary material for: Improving model predictions for RNA interference activities that use support vector machine regression by combining and filtering features
Source: BMC Bioinformatics. 2007 Jun 6;8:182. doi: 10.1186/1471-2105-8-182 (PMC1906837; doi:10.1186/1471-2105-8-182)
Supplement: Additional file 7 — seq2svm_0.3. An GNU platform deployable GPL code base for performing SVM modeling on small RNA sequences, with examples. Deploy by unzipping, untarring, and building with configure and make. See the included readme files. Updated versions will be available at . [file 1471-2105-8-182-S7.gz › seq2svm/src/libRNAfold-2.4/ViennaRNA-1.4/Cluster/randseq.c]

#include <stdio.h>
#include <time.h>

#define MAXALPHA 100

#define PUBLIC
#define PRIVATE static

PRIVATE void usage(void);
PRIVATE char randaa(void);

extern long lrand48(void);
extern double drand48(void);
extern void srand48(long int seedval);

int main(int argc, char *argv[])
{
   int i,j,length=100, num=1, a_len, AA=0;
   char c[MAXALPHA], aa;
   unsigned long r;
   
   /* defaults */

   a_len = 4;   strcpy(c,"GCAU");
   length = 100;
   num    = 1;

   for (i=1; i<argc; i++) {
      if (argv[i][0] == '-') {
         if(strlen(argv[i])>2) usage();
         switch(argv[i][1]){
            case 'l' : sscanf(argv[++i], "%d", &length);
               break;
            case 'n' : sscanf(argv[++i], "%d", &num);
               break;
            case 'a' : sscanf(argv[++i], "%s", c);
               a_len = strlen(c);
               break;
	    case 'A' : AA = 1;
	      break;
            default:
               usage();
         }
      }
   }
   
   srand48(time(NULL));
   
   for (i=1; i<=num; i++) {
      if (AA) for (j=0; j<length; j++) {
	 aa = randaa();
	 printf("%c",aa);
      }  else
	 for (j=0; j<length; j++) {
	    r = (lrand48());
	    printf("%c",c[r % a_len]);
	 }
      printf("\n");
   }
   return 0;
}

PRIVATE char randaa(void)
{
   double MeanFreq[20] = {
      .0760, .0176, .0529, .0628, .0401, .0695, .0224, .0561, .0584, .0922,
      .0236, .0448, .0500, .0403, .0523, .0715, .0581, .0652, .0128, .0321};
   char AminoAcid[21] = "ACDEFGHIKLMNPQRSTVWY";
   double r;
   static double sum=0;
   int i;

   if (sum==0) for (i=0; i<20; i++) sum+=MeanFreq[i];
   i = 0;
   r = drand48()*sum;
   while ((r -= MeanFreq[i])>1e-10) i++;
   return AminoAcid[i];
}

PRIVATE void usage(void)
{
   fprintf(stderr,
	   "\nusage: randseq [-l length] [-n number] [-A] [-a alphabet]\n");
   exit(13);
}
