# Supplementary material for: Improving model predictions for RNA interference activities that use support vector machine regression by combining and filtering features
Source: BMC Bioinformatics. 2007 Jun 6;8:182. doi: 10.1186/1471-2105-8-182 (PMC1906837; doi:10.1186/1471-2105-8-182)
Supplement: Additional file 7 — seq2svm_0.3. An GNU platform deployable GPL code base for performing SVM modeling on small RNA sequences, with examples. Deploy by unzipping, untarring, and building with configure and make. See the included readme files. Updated versions will be available at . [file 1471-2105-8-182-S7.gz › seq2svm/src/libRNAfold-2.4/ViennaRNA-1.4/Cluster/treeplot.c]

#include <stdio.h>
#include <string.h>
#include <math.h>
#include "distance_matrix.h"
#include "utils.h"

#define PUBLIC
#define PRIVATE  static
#define MAX(A, B)         ((A) > (B) ? (A) : (B))
#define MIN(A, B)         ((A) < (B) ? (A) : (B))

#define MAXTAXA_FOR_LABELS  200

typedef struct{
        int   set1;
        int   set2;
        float distance;
        float distance2;
        } Union;

typedef struct _Node_ {
                 float  height;
                 float  brr;
                 float  brl;
                 int    whoami;
                 int    size;
                 struct _Node_  *father;
                 struct _Node_  *left;
                 struct _Node_  *right;                
               } Node;

PUBLIC void  PSplot_phylogeny(Union *cluster, char *filename, char *type);

PRIVATE Node *W2Phylo(Union *cluster);
PRIVATE Node *Nj2Phylo(Union *cluster);
PRIVATE void  free_phylo_tree(Node *root);
PRIVATE void fill_height_into_tree(Node *root);
PRIVATE void fill_br_from_height(Node *root);
PRIVATE void plot_branch(Node *root, FILE *fp);
PRIVATE void format_number(float x);

PRIVATE char  str[10];
PRIVATE float threshold;
PRIVATE int   print_labels=1;

/* --------------------------------------------------------------------------*/

PUBLIC void  PSplot_phylogeny(Union *cluster, char *filename, char *type)
{
   int   n;
   char  outfile[50];
   char  *tmp, *tfont;
   Node  *root;
   Node  *tempnode;
   FILE  *fp;
   float xsize, ysize, tfontsize, lfontsize, lwidth;
      
   n = cluster[0].set1;
   switch(type[0]) {
      case 'W' :
        root = W2Phylo(cluster);
        break;
      case 'N' : 
        root = Nj2Phylo(cluster);
        break;
      default :
        return;
   }

   outfile[0] = '\0';
   tmp = get_taxon_label(-1);   /* retrieve data set identifier */
   if(tmp) {strcat(outfile,tmp); strcat(outfile,"_"); free(tmp);}
   strcat(outfile,filename);
   
   fp = fopen(outfile,"w");
   if (fp==NULL) {
      fprintf(stderr,"couldn't open %s -- not doing treeplot\n", outfile);
      return;
   }
   xsize = root->size;
   tempnode = root;
   while(tempnode->right) 
      tempnode = tempnode->right;   
   ysize = tempnode->height;
   threshold = ysize*0.06;

   lwidth = MIN(1.5, 8/sqrt((double)n));
   tfontsize = MIN(15,550./(10+n));
   lfontsize = 2./3.*tfontsize;
   if (n>30) tfont = "Helvetica";
   else tfont = "Times-Roman";
   if(n > MAXTAXA_FOR_LABELS) print_labels=0;
   else print_labels=1;
   fprintf(fp,"%%!PS-Adobe-2.0 EPSF-1.2\n");
   fprintf(fp,"%%%%Title: TreePlot (%s)\n",type);
   fprintf(fp,"%%%%Creator: AnalyseDists\n");
   fprintf(fp,"%%%%CreationDate: %s", time_stamp());
   /* BoundingBox is only approximate */
   fprintf(fp,"%%%%BoundingBox: 35 45 535 640\n");
   fprintf(fp,"%%%%Pages: 1\n");
   fprintf(fp,"%%%%EndComments: No comment!\n");
   fprintf(fp,"288.5 50 translate\n");
   fprintf(fp,"%3.1f setlinewidth\n"
	      "/cmtx matrix currentmatrix def\n", lwidth);
   fprintf(fp,"500 %g div 360 %g div scale\n", xsize, ysize); 
   fprintf(fp,"/rotshow {gsave cmtx setmatrix\n"); 
   fprintf(fp,"          90 rotate 5 %4.1f rmoveto show grestore} def\n",
	   -tfontsize/4);
   fprintf(fp,"/cshow {gsave cmtx setmatrix\n"
              "          /Helvetica findfont %4.1f scalefont setfont\n"
              "          90 rotate 0 %3.1f rmoveto\n"
              "          dup stringwidth pop 2 div neg 0 rmoveto show\n"
              "        grestore} def\n", lfontsize, lfontsize/5);
   fprintf(fp,"/%s findfont %4.1f scalefont setfont\n", tfont, tfontsize);

   fprintf(fp,"0 0 moveto\n");
   plot_branch(root,fp);
   
   fprintf(fp,"cmtx setmatrix stroke\nshowpage\n");
   free_phylo_tree(root);
   fclose(fp);

}

/* --------------------------------------------------------------------------*/

PRIVATE Node *W2Phylo(Union *cluster)
{
   int i,n;
   float b;
   Node **taxa;
   Node  *father;
   
   n=cluster[0].set1;
   taxa = (Node **) space(sizeof(Node*)*(n+1));
   
   b = sqrt(MAX(cluster[n-1].distance,0.));
   for(i=1;i<=n;i++){
      taxa[i] = (Node *) space(sizeof(Node));
      taxa[i]->whoami = i;
      taxa[i]->size   = 1;
      taxa[i]->height = b;
   }
   
   for(i=1;i<n;i++) {
      father = (Node *) space(sizeof(Node));
      father->whoami = 0;
      father->left  = taxa[cluster[i].set1];
      father->right = taxa[cluster[i].set2];
      father->size  = father->left->size+father->right->size;
      b = sqrt(MAX(cluster[n-1].distance-cluster[i].distance,0.));
      father->height   = b;
      father->left->father   = father;
      father->right->father  = father;
      taxa[cluster[i].set1] = father;
   }
   free(taxa);
   father->whoami = -1;
   fill_br_from_height(father);
   return father;
}


/* --------------------------------------------------------------------------*/

PRIVATE void fill_br_from_height(Node *root)
{
   root->brr  = root->right->height - root->height;
   root->brl  = root->left->height  - root->height;
   if(!root->left->whoami)  fill_br_from_height(root->left);
   if(!root->right->whoami)  fill_br_from_height(root->right);
   return;
}

/* -------------------------------------------------------------------------- */
#define ORDER(X) \
if ((X)->brl>(X)->brr) { \
   xnode=(X)->right; \
   (X)->right=(X)->left; \
   (X)->left=xnode; \
   br = (X)->brr; \
   (X)->brr=(X)->brl; \
   (X)->brl=br; \
}


PRIVATE Node *Nj2Phylo(Union *cluster)
{
   int i,n, br;
   float h1,h2,maxdist,dist;
   Node **taxa;
   Node  *father;
   Node  *topnode;   /* of the longest path in the tree */
   Node  *tempnode, *xnode;
   Node  *root;

   maxdist = 0.;
   n=cluster[0].set1;
   taxa = (Node **) space(sizeof(Node*)*(n+1));
   
   for(i=1;i<=n;i++){
      taxa[i] = (Node *) space(sizeof(Node));
      taxa[i]->whoami = i;
      taxa[i]->size   = 1;
   }
 
   for(i=1;i<n;i++) {
      father = (Node *) space(sizeof(Node));
      father->whoami = 0;
      h1 = cluster[i].distance +taxa[cluster[i].set1]->height;
      h2 = cluster[i].distance2+taxa[cluster[i].set2]->height;  
      dist = h1 + h2;
      if(dist > maxdist) {
         maxdist = dist;
         topnode = father;
      }
      if(h1<=h2) {
         father->brr   = cluster[i].distance2;
         father->brl   = cluster[i].distance;
         father->left  = taxa[cluster[i].set1];
         father->right = taxa[cluster[i].set2];
      }
      else {
         father->brr   = cluster[i].distance;
         father->brl   = cluster[i].distance2;
         father->left  = taxa[cluster[i].set2];
         father->right = taxa[cluster[i].set1];
      }
      father->height        = MAX(h1,h2);
      father->size          = father->left->size + father->right->size;
      father->left->father   = father;
      father->right->father  = father;
      taxa[cluster[i].set1] = father;
   }

   /* new root is inserted in the middle of the longest path */
   dist = maxdist/2.;
   tempnode = topnode;
   while (tempnode->height > dist)
      tempnode = tempnode->right;
   
   topnode  = tempnode->father;
   /* new root must go between topnode and tempnode */
   h1 = dist - tempnode->height;
   h2 = topnode->height - dist ;

   root = (Node *) space(sizeof(Node));
   root->father = NULL;
   root->whoami = -1;
   root->right  = tempnode;
   root->left   = topnode;
   root->height = 0.0;
   root->brr    = h1;
   root->brl    = h2;
   root->size   = n;

   topnode->size = n - tempnode->size;

   tempnode = root;
   while(topnode->father) {
      topnode->right  = topnode->father;
      topnode->brr    = topnode->father->brr;
      topnode->father = tempnode;
      tempnode = topnode;
      topnode  = topnode->right;
      topnode->size   = tempnode->size - tempnode->left->size;
      ORDER(tempnode);
   }
   /* topnode is now old root, remove it */
   if (tempnode->right==topnode) {
      tempnode->right = topnode->left;
      tempnode->brr   = topnode->brr + topnode->brl;
      tempnode->right->father = tempnode;
   } else {
      tempnode->left = topnode->left;
      tempnode->brl  = topnode->brr + topnode->brl;
      tempnode->left->father = tempnode;
   }
   free(topnode);
   ORDER(root);
   
   fill_height_into_tree(root);
   
   return root;
}

/* -------------------------------------------------------------------------- */

PRIVATE void fill_height_into_tree(Node *root)
{
   if(root->whoami>0) return;
   root->left->height  = root->height + root->brl;
   root->right->height = root->height + root->brr;
   fill_height_into_tree(root->left);
   fill_height_into_tree(root->right);
   return;
}
   
/* -------------------------------------------------------------------------- */

PRIVATE void free_phylo_tree(Node *root) {
   if(root->left)  free_phylo_tree(root->left);
   if(root->right) free_phylo_tree(root->right);
   free(root);
}  


/* -------------------------------------------------------------------------- */

PRIVATE void plot_branch(Node *root, FILE *fp)
{
   char *label;

   fprintf(fp,"currentpoint %g 0  rlineto 0 %g rlineto \n",
                     -(float)(root->left->size)/2., root->brr);
   if((print_labels)&&(root->brr > threshold)) {
      format_number(root->brr);
      fprintf(fp,"currentpoint 0 %g rlineto \n", -root->brr/2.);
      fprintf(fp,"(%s) cshow moveto\n", str);
   }
   if(root->right->whoami==0) plot_branch(root->right,fp);
   else if(print_labels) {
      label = get_taxon_label(root->right->whoami);
      fprintf(fp, "(%s) rotshow\n", label);
      free(label);
   }
   fprintf(fp,"moveto\n");
   fprintf(fp,"currentpoint %g 0  rlineto 0 %g rlineto \n",
                     +(float)(root->right->size)/2., root->brl);
   if((print_labels)&&(root->brl > threshold)) {
      format_number(root->brl);
      fprintf(fp,"currentpoint 0 %g rlineto \n", -root->brl/2.);
      fprintf(fp,"(%s) cshow moveto\n",str);
   }
   if(root->left->whoami==0) plot_branch(root->left,fp);
   else if(print_labels) {
      label = get_taxon_label(root->left->whoami);
      fprintf(fp, "(%s) rotshow\n", label);
      free(label);
   }
   fprintf(fp,"moveto\n");  
}

/* -------------------------------------------------------------------------- */

PRIVATE void format_number(float x)
{
   if(x >= 1.e5) { sprintf(str, "%4.1g",x ); return;}
   if(x >=  100) { sprintf(str, "%.0f" ,x ); return;}
   if(x >=   10) { sprintf(str, "%.1f", x ); return;}
   if(x >=    1) { sprintf(str, "%.2f", x ); return;}
   if(x >=  0.1) { sprintf(str, "%.2f", x ); return;}
   if(x >= 0.01) { sprintf(str, "%.3f", x ); return;}
   sprintf(str, "%4.1g",x ); 
   return;
}
   
/* -------------------------------------------------------------------------- */
