# Supplementary material for: Improving model predictions for RNA interference activities that use support vector machine regression by combining and filtering features
Source: BMC Bioinformatics. 2007 Jun 6;8:182. doi: 10.1186/1471-2105-8-182 (PMC1906837; doi:10.1186/1471-2105-8-182)
Supplement: Additional file 7 — seq2svm_0.3. An GNU platform deployable GPL code base for performing SVM modeling on small RNA sequences, with examples. Deploy by unzipping, untarring, and building with configure and make. See the included readme files. Updated versions will be available at . [file 1471-2105-8-182-S7.gz › seq2svm/src/libRNAfold-2.4/ViennaRNA-1.4/Cluster/distance_matrix.c]

#include <stdio.h>
#include <stdlib.h>
#include <string.h>
#include <ctype.h>
#include "utils.h"
#include "StrEdit_CostMatrix.h"

#define  PUBLIC
#define  PRIVATE         static
#define  MAXSEQS         1000
#define  MIN(A, B)       ((A) < (B) ? (A) : (B))   
#define  MIN3(A,B,C)     (MIN((MIN((A),(B))),(C)))
#define  MAX(A, B)       ((A) > (B) ? (A) : (B))

PUBLIC   float **read_distance_matrix(char type[]);
PUBLIC   char  **read_sequence_list(int *n_of_seqs, char *mask);
PUBLIC   float **Hamming_Distance_Matrix(char **seqs, int n_of_seqs);
PUBLIC   float **StrEdit_SimpleDistMatrix(char **seqs, int n_of_seqs);
PUBLIC   float **StrEdit_GotohDistMatrix(char **seqs, int n_of_seqs);
PUBLIC   void    free_distance_matrix(float **x);
PUBLIC   void    printf_distance_matrix(float **x);
PUBLIC   void    printf_taxa_list(void);
PUBLIC   char   *get_taxon_label(int whoami);
PUBLIC   float   StrEdit_SimpleDist(char *str1, char *str2);
PUBLIC   float   StrEdit_GotohDist(char *str1, char *str2);
PUBLIC   void    Set_StrEdit_CostMatrix(char type);
PUBLIC   void    Set_StrEdit_GapCosts(float per_digit, float per_gap);

/* NOTE:   x[0][0] = (float)size_of_matrix;    */

PRIVATE  void    read_taxa_list(void);
PRIVATE  int     string_consists_of(char line[],char *mask);
PRIVATE  float   StrEditCost( int i, int j, char *T1, char *T2);
PRIVATE  int     decode(char id);

PRIVATE  char    Taxa_List[MAXSEQS][50];
PRIVATE  int     Taxa_Numbers[MAXSEQS];
PRIVATE  int     N_of_named_taxa=0;    
PRIVATE  char   *file_name;
PRIVATE  char    N_of_infiles=0;
PRIVATE  float **StrEdit_CostMatrix;
PRIVATE  char   *StrEdit_ValidAlphabet;
PRIVATE  float   StrEdit_GapCost   = 1.;
PRIVATE  float   StrEdit_GotohAlpha = 1.;
PRIVATE  float   StrEdit_GotohBeta  = 1.;


PUBLIC float **read_distance_matrix(char type[])
{
   char   *line;
   float **D;
   float   tmp;
   int     i,j,size;
   
   while(1) {
     type[0]= '\0';
     size   =    0;
     D      = NULL;
     if ((line = get_line(stdin))==NULL) return NULL;
     if (*line =='@') return NULL;
     if (*line =='*') {
       N_of_infiles++;
       if(file_name) free(file_name);
       
       if(strlen(line)>1) {
	 file_name = (char *) space(sizeof(char)*strlen(line));
	 sscanf(line,"*%s",file_name);
       } else {
	 file_name = (char *) space(10);
	 sprintf(file_name,"%d",N_of_infiles);
       }
       read_taxa_list();
     } 
     else if (*line=='>') {
       int r;
       size = 0; 
       r = sscanf(line,"> %1s%*[ ] %d", type, &size);
       fprintf(stderr, "%d ", r);
       if (r==EOF) return NULL;
       if((r==2)&&(size>1)) {
	 D=(float **)space((size+1)*sizeof(float *));
	 for(i=0; i<=size; i++)
	   D[i] = (float *)space((size+1)*sizeof(float));
	 D[0][0] = (float)size;
	 D[1][1] = 0.0;
	 for(i=2; i<= size; i++) {
	   D[i][i] = 0.0;
	   for(j=1; j<i; j++) {
	     if (scanf("%f", &tmp)!=1) {
	       for(i=0;i<=size;i++) free(D[i]);
	       free(D);
	       return NULL;
	     }
	     D[i][j] = tmp;
	     D[j][i] = tmp;
	   }
	 }
	 return D;
       }
       else printf("%s\n",line);
     }
     else printf(" %s\n", line);
     free(line);
   }
}

/* ------------------------------------------------------------------------- */

PUBLIC char **read_sequence_list(int *n_of_seqs, char *mask)
{
   int     i;
   char   *line;
   char   *tt[MAXSEQS];
   char  **sl;
   int     len;
   
   (*n_of_seqs) = 0;
   while(1) {
      if ((line = get_line(stdin))==NULL) break;
      
      if(line[0]=='\0') break;
      if(line[0]=='%')  break;
      if(line[0]=='#')  break;
      if(line[0]=='@')  break;
      if(line[0]=='*') {
         N_of_infiles++;
         if(file_name) free(file_name);
         if(strlen(line)>1) {
	    file_name = (char *) space(sizeof(char)*strlen(line));
            sscanf(line,"*%s",file_name);
	 } else {
	    file_name = (char *) space(10);
            sprintf(file_name,"%d",N_of_infiles);
	 }
         read_taxa_list();
	 free(line);
	 continue;
      }

      len = strlen(line);
      if(string_consists_of(line,mask)){
	 if(mask[0]=='%') {
	    for(i=0;i<len;i++){
	       if(isalpha(line[i])) line[i]=toupper(line[i]);
	    }
	    if(mask[0]=='!') {
	       for(i=0;i<=len;i++){
		  switch(toupper(line[i])){
		   case 'G' :  case 'A' : case 'X' :  
		      line[i] = 'R'; break;
		    case 'U' : case 'C' : case 'K' : case 'T' :
		       line[i] = 'Y'; break;
		    default:
		      line[i] = '*';
		   }
	       }
	    }
	    tt[*n_of_seqs] = (char *)space((len+1)*sizeof(char));
	    sscanf(line,"%s",tt[*n_of_seqs]);
	    (*n_of_seqs)++;
	 }
      }
      free(line);
   }
   if(*n_of_seqs == 0) return NULL;
   else {
     sl = (char **) space((*n_of_seqs)*sizeof(char *));
     for(i=0;i<*n_of_seqs; i++) sl[i] = tt[i]; 
     return sl;
   }
}

/* -------------------------------------------------------------------------- */

PRIVATE int string_consists_of(char *line, char *mask)
{
   int i,j,len;
   if((len=strlen(line))==0) return 0; /* empty string ! */
   for(j=0;j<len;j++){
      for(i=1;i<strlen(mask);i++){     /* mask[0] marks toupper/not_toupper ! */
         if(mask[i]==line[j]) break;
      }
      if(i==(strlen(mask))) break;      /* letter j no in mask */
   }
   if(j!=len) return 0;       /* loop left before last char -> false */
   return 1;                           /* loop left after last char -> true */
}
/* -------------------------------------------------------------------------- */

PUBLIC void free_distance_matrix(float **x)
{
   int i,n;
   n=(int) x[0][0];
   for(i=0;i<=n;i++) free(x[i]);
   free(x);
   x=NULL;
}

/* -------------------------------------------------------------------------- */

PUBLIC void printf_distance_matrix(float **x)
{
   int i,j,n;
   n=(int) x[0][0];
   printf("> X  %d\n",n);
   if(n>1){
      for(i=2;i<=n;i++) {
         for(j=1;j<i;j++) printf("%g ",x[i][j]);
         printf("\n");
      }
   }
}

/* -------------------------------------------------------------------------- */

PUBLIC float **Hamming_Distance_Matrix(char **seqs, int n_of_seqs)
{
   int i,j,k;
   float **D;
   D = (float **) space((n_of_seqs+1)*sizeof(float *));
   for(i=0;i<=n_of_seqs;i++)
      D[i] = (float *) space((n_of_seqs+1)*sizeof(float));
   D[0][0] = (float) n_of_seqs;
   
   for(i=1; i<n_of_seqs; i++) {
      D[i][i] = 0.;
      for(j=0;j<i;j++){
         if(strlen(seqs[i])!=strlen(seqs[j])) 
            nrerror("Unequal Seqence Length for Hamming Distance.");
         D[i+1][j+1] = 0.0;
         for(k=0;k<strlen(seqs[i]);k++)
            D[i+1][j+1] += StrEditCost(k+1,k+1,seqs[i],seqs[j]);
	 /* was :  (float)(seqs[i][k]!=seqs[j][k]); */
         D[j+1][i+1] = D[i+1][j+1];
      }
      D[n_of_seqs][n_of_seqs] = 0.;
   }
   return D;
}

/* -------------------------------------------------------------------------- */

PUBLIC float **StrEdit_SimpleDistMatrix(char **seqs, int n_of_seqs)
{
   int i,j;
   float **D;
   D = (float **) space((n_of_seqs+1)*sizeof(float *));
   for(i=0;i<=n_of_seqs;i++)
      D[i] = (float *) space((n_of_seqs+1)*sizeof(float));
   D[0][0] = (float) n_of_seqs;
   
   for(i=1; i<n_of_seqs; i++) {
      D[i][i] = 0.;
      for(j=0;j<i;j++){
         D[i+1][j+1] = StrEdit_SimpleDist(seqs[i],seqs[j]);
         D[j+1][i+1] = D[i+1][j+1];
      }
      D[n_of_seqs][n_of_seqs] = 0.;
   }
   return D;
}

/* -------------------------------------------------------------------------- */

PUBLIC float **StrEdit_GotohDistMatrix(char **seqs, int n_of_seqs)
{
   int i,j;
   float **D;
   D = (float **) space((n_of_seqs+1)*sizeof(float *));
   for(i=0;i<=n_of_seqs;i++)
      D[i] = (float *) space((n_of_seqs+1)*sizeof(float));
   D[0][0] = (float) n_of_seqs;
   
   for(i=1; i<n_of_seqs; i++) {
      D[i][i] = 0.;
      for(j=0;j<i;j++){
         D[i+1][j+1] = StrEdit_GotohDist(seqs[i],seqs[j]);
         D[j+1][i+1] = D[i+1][j+1];
      }
      D[n_of_seqs][n_of_seqs] = 0.;
   }
   return D;
}

/* -------------------------------------------------------------------------- */

PRIVATE void read_taxa_list(void)
{
   char *line;
   int i,add_it;

   add_it=0;
   if ((line = get_line(stdin))==NULL) return;
   if(line[0]=='#') {
      i=0;
      sscanf(line,"#%d", &i);
      if(i<=1) N_of_named_taxa = 0;
      add_it = i*100000;
      free(line);
      if ((line = get_line(stdin))==NULL) return;
   } else N_of_named_taxa = 0;
   
   do {
      if(line[0]=='\0') break;
      if(line[0]=='%')  break;
      if(line[0]=='#')  break;
      if(line[0]=='@')  break;
      if(line[0]=='*')  break;
      *Taxa_List[N_of_named_taxa]='\0';
      sscanf(line,"%d :%49s", &i, Taxa_List[N_of_named_taxa]);
      if(*Taxa_List[N_of_named_taxa]) { 
         Taxa_Numbers[N_of_named_taxa]=i+add_it;
	 N_of_named_taxa++;
      }
      free(line);
   } while ((line = get_line(stdin))!=NULL);
   if (line!=NULL) free(line);
   return;
}

/* -------------------------------------------------------------------------- */

PUBLIC void printf_taxa_list(void)
{
   int i;
   if(N_of_named_taxa>0){
      printf("* List of Taxa: %s\n", file_name);
      for(i=0;i<N_of_named_taxa;i++)
         printf("%3d : %s\n",Taxa_Numbers[i],Taxa_List[i]);   
      printf("* End of Taxa List\n");
   }
}

/* -------------------------------------------------------------------------- */

PUBLIC char *get_taxon_label(int whoami)
{
   char *label;
   char tmp[20];
   int i;

   if(whoami<0) {    /* negative arguments return the identifier of the data set */
      if(!file_name) return NULL;
      label = (char *) space(sizeof(char)*(strlen(file_name)+1));
      strcpy(label,file_name);
      return label;
   }
   for(i=0;i<N_of_named_taxa;i++) {
      if(whoami==Taxa_Numbers[i]) {
         label = (char *) space(sizeof(char)*(strlen(Taxa_List[i])+1));
         strcpy(label,Taxa_List[i]);
         return label;
      }    
   }
   sprintf(tmp,"%d",whoami);
   
   label = (char *) space(sizeof(char)*(strlen(tmp)+1));
   strcpy(label,tmp);
   return label;
}

/* -------------------------------------------------------------------------- */

PUBLIC float StrEdit_SimpleDist(char *str1, char *str2 )

{
   float  **distance;

   int           i, j, length1,length2;
   float         minus, plus, change, temp;
    
   length1 = strlen(str1);
   length2 = strlen(str2);

   distance = (float **)  space((length1 +1)*sizeof(float *));
   for(i=0; i<= length1; i++)
      distance[i] = (float *) space( (length2+1)*sizeof(float));

   for(i = 1; i <= length1; i++) 
      distance[i][0] = distance[i-1][0]+StrEditCost(i,0,str1,str2);
   for(j = 1; j <= length2; j++) 
      distance[0][j] = distance[0][j-1]+StrEditCost(0,j,str1,str2);
    
   for (i = 1; i <= length1; i++) {
      for (j = 1; j <= length2 ; j++) {
         minus  = distance[i-1][j]  + StrEditCost(i,0,str1,str2);
         plus   = distance[i][j-1]  + StrEditCost(0,j,str1,str2);
         change = distance[i-1][j-1]+ StrEditCost(i,j,str1,str2);
            
         distance[i][j] = MIN3(minus, plus, change);  
      } 
   }
   temp = distance[length1][length2];
   for(i=0;i<=length1;i++) free(distance[i]);
   free(distance);

   return temp;
}

/* -------------------------------------------------------------------------- */

PUBLIC float StrEdit_GotohDist(char *str1, char *str2 )
{
   float  **D;
   float  **E;
   float  **F;
   int      i, j, length1,length2;
   float    temp;
    
   length1 = strlen(str1);
   length2 = strlen(str2);
  
   D = space((length1+1)*sizeof(float *));
   for(i=0;i<=length1;i++) D[i] = space((length2+1)*sizeof(float));
   E = space((length1+1)*sizeof(float *));
   for(i=0;i<=length1;i++) E[i] = space((length2+1)*sizeof(float));
   F = space((length1+1)*sizeof(float *));
   for(i=0;i<=length1;i++) F[i] = space((length2+1)*sizeof(float));

   D[0][0] = 0.; E[0][0] = 0.; F[0][0] = 0.;
   
   for(i=1;i<=length1;i++) {
      D[i][0] = StrEdit_GotohAlpha + StrEdit_GotohBeta*((float)(i-1));
      E[i][0] = StrEdit_GotohAlpha + StrEdit_GotohBeta*((float)(i-1));
      F[i][0] = 0.;
   }
   for(j=1;j<=length2;j++) {
      D[0][j] = StrEdit_GotohAlpha + StrEdit_GotohBeta*((float)(j-1));
      E[0][j] = 0.;
      F[0][j] = StrEdit_GotohAlpha + StrEdit_GotohBeta*((float)(j-1));
   }
   for(i=1;i<=length1;i++) {
      for(j=1;j<=length2;j++) {
         E[i][j] = MIN(  (D[i][j-1]+StrEdit_GotohAlpha), 
                         (E[i][j-1]+StrEdit_GotohBeta)  );
         F[i][j] = MIN(  (D[i-1][j]+StrEdit_GotohAlpha),
                         (F[i-1][j]+StrEdit_GotohBeta)  );
         D[i][j] = MIN3(  E[i][j], F[i][j], 
                         (D[i-1][j-1]+StrEditCost(i,j,str1,str2)) );
      }
   }
   temp = D[length1][length2];
   for(i=0;i<=length1;i++) {
      free(D[i]); free(E[i]); free(F[i]);
   }
   free(D); free(E); free(F);
   
   return temp;
}

/* -------------------------------------------------------------------------- */

PRIVATE float StrEditCost(int i, int j, char *T1, char *T2)
{
   /* positions i,j from [1..length]; i,j=0 implies Gap */
   int i1,j1;
   if((i==0)&&(j==0)) nrerror("Edit Cost: Aligned gap characters !!!");
   if(i>0) i1 = decode(T1[i-1]); else i1 = 0;
   if(j>0) j1 = decode(T2[j-1]); else j1 = 0;
   if(StrEdit_CostMatrix==NULL) {
      if(i&&j) return (float)(i1!=j1);
      else     return (float) StrEdit_GapCost;
   }
   else return (float) StrEdit_CostMatrix[i1][j1];
}

/* -------------------------------------------------------------------------- */

PRIVATE int decode(char id)
{
   int   n,alen;
   
   if (!StrEdit_ValidAlphabet) return (int)id;
   alen = strlen(StrEdit_ValidAlphabet);
   if(!alen) return (int)id;
   
   for(n=0;n<alen;n++) {
      if(id==StrEdit_ValidAlphabet[n]) return n;
   }
   fprintf(stderr,"Warning: Invalid character in DECODE -> set to ~gap~\n");
   return 0;
}   

/* -------------------------------------------------------------------------- */

PUBLIC void  Set_StrEdit_CostMatrix(char type)
{
   int     i,j;
   if(StrEdit_ValidAlphabet) { 
      free(StrEdit_ValidAlphabet); 
      StrEdit_ValidAlphabet = NULL;
   }
   if(StrEdit_CostMatrix) { 
      free(StrEdit_CostMatrix); 
      StrEdit_CostMatrix = NULL;
   }
   switch(type){
      case 'D' :
        StrEdit_ValidAlphabet = (char*) space((20+2)*sizeof(char));
        strcpy(StrEdit_ValidAlphabet,StrEdit_DayhoffA);
        StrEdit_CostMatrix    = (float**) space((20+1)*sizeof(float*));
        for(i=0;i<=20;i++) 
           StrEdit_CostMatrix[i] = (float*)space((20+1)*sizeof(float));
        for(i=1;i<=20;i++) { 
           for(j=1;j<=20;j++) {
              StrEdit_CostMatrix[i][j] = 
                 MAX(StrEdit_DayhoffM[i][i],StrEdit_DayhoffM[j][j])-
                                                StrEdit_DayhoffM[i][j];
           }
           StrEdit_CostMatrix[i][0] = StrEdit_DayhoffM[i][i];
           StrEdit_CostMatrix[0][i] = StrEdit_DayhoffM[i][i];
        }
        StrEdit_CostMatrix[0][0] = StrEdit_DayhoffM[0][0];
        break;
      case 'A' :
	StrEdit_ValidAlphabet = (char*) space((20+2)*sizeof(char));
        strcpy(StrEdit_ValidAlphabet,StrEdit_GLHA);
	StrEdit_CostMatrix    = (float**) space((20+1)*sizeof(float*));
        for(i=0;i<=20;i++) 
           StrEdit_CostMatrix[i] = (float*)space((20+1)*sizeof(float));
        for(i=1;i<=20;i++) { 
           for(j=1;j<=20;j++) 
              StrEdit_CostMatrix[i][j] = StrEdit_GLHM[i][j];
	   StrEdit_CostMatrix[i][0] = StrEdit_CostMatrix[0][i] =
	      StrEdit_GapCost;
        }
        StrEdit_CostMatrix[0][0] = StrEdit_GLHM[0][0];
        break;
      case 'B' :
        StrEdit_ValidAlphabet = space((4+2)*sizeof(char));
        strcpy(StrEdit_ValidAlphabet,StrEdit_BinCodeA);
        StrEdit_CostMatrix    = (float**) space((4+1)*sizeof(float*));
        for(i=0;i<=4;i++) 
           StrEdit_CostMatrix[i] = (float*)space((4+1)*sizeof(float));
        for(i=0;i<=4;i++) 
           for(j=0;j<=4;j++) 
              StrEdit_CostMatrix[i][j] = StrEdit_BinCodeM[i][j];
        break;
      case 'H' :
        StrEdit_ValidAlphabet = space((4+2)*sizeof(char));
        strcpy(StrEdit_ValidAlphabet,StrEdit_HogewegA);
        StrEdit_CostMatrix    = (float**) space((4+1)*sizeof(float*));
        for(i=0;i<=4;i++) 
           StrEdit_CostMatrix[i] = (float*)space((4+1)*sizeof(float));
        for(i=0;i<=4;i++) 
           for(j=0;j<=4;j++) 
              StrEdit_CostMatrix[i][j] = StrEdit_HogewegM[i][j];
        StrEdit_GotohAlpha    = 3.;
        StrEdit_GotohBeta     = 0.;
        break;
   default: 
        if(!StrEdit_GapCost) StrEdit_GapCost = 1.;  /* This is the simple distance */
   }
}

/* -------------------------------------------------------------------------- */

PUBLIC   void    Set_StrEdit_GapCosts(float per_digit, float per_gap)
{
   if(per_gap==0.) per_gap = per_digit;
   if(per_digit<0) nrerror("Gap Costs invalid.");
   if(per_digit>per_gap) nrerror("Gap Costs invalid.");

   StrEdit_GapCost     = per_digit;
   StrEdit_GotohAlpha  = per_digit;   /* Gotoh gap function g(k) = a + b(k-1) */
   StrEdit_GotohBeta   = per_gap;

}
     
/* -------------------------------------------------------------------------- */
