# Supplementary material for: Improving model predictions for RNA interference activities that use support vector machine regression by combining and filtering features
Source: BMC Bioinformatics. 2007 Jun 6;8:182. doi: 10.1186/1471-2105-8-182 (PMC1906837; doi:10.1186/1471-2105-8-182)
Supplement: Additional file 7 — seq2svm_0.3. An GNU platform deployable GPL code base for performing SVM modeling on small RNA sequences, with examples. Deploy by unzipping, untarring, and building with configure and make. See the included readme files. Updated versions will be available at . [file 1471-2105-8-182-S7.gz › seq2svm/src/libRNAfold-2.4/ViennaRNA-1.4/Cluster/cluster.h]

typedef struct{
        int   set1;
        int   set2;
        float distance;
        float distance2;
        } Union;

extern Union *wards_cluster(float **clmat);
extern Union *neighbour_joining(float **clmat);
extern void   printf_phylogeny(Union *tree, char *type);


/* Auxiliary information in a Union tree: 
      tree[0].set1 contains the number of elements of tree, i.e.,
      tree[tree[0].set1-1]] is the last one !!
*/
