# Supplementary material for: Improving model predictions for RNA interference activities that use support vector machine regression by combining and filtering features
Source: BMC Bioinformatics. 2007 Jun 6;8:182. doi: 10.1186/1471-2105-8-182 (PMC1906837; doi:10.1186/1471-2105-8-182)
Supplement: Additional file 7 — seq2svm_0.3. An GNU platform deployable GPL code base for performing SVM modeling on small RNA sequences, with examples. Deploy by unzipping, untarring, and building with configure and make. See the included readme files. Updated versions will be available at . [file 1471-2105-8-182-S7.gz › seq2svm/src/libRNAfold-2.4/ViennaRNA-1.4/Cluster/StrEdit_CostMatrix.h]

#define   DINF  100000.0
#define   GAP        1.0

/* -------------------------------------------------------------------------- */

/*    BinCode: 'B'    ... RNA sequences, but RY-distance only  */

char  StrEdit_BinCodeA[6] = "_GCAU";
/*       _      G    C     A     U      */
float StrEdit_BinCodeM[5][5] =
    { { 5.,    1.,   1.,   1.,   1. },     /* _ */
      { 1.,    0.,   1.,   0.,   1. },     /* G */
      { 1.,    1.,   0.,   1.,   0. },     /* C */
      { 1.,    0.,   1.,   0.,   1. },     /* A */
      { 1.,    1.,   0.,   1.,   0. } };   /* U */

/* -------------------------------------------------------------------------- */

/*    Dayhoff: 'D'    ... Dayhoff's matrix for Amino Acids      */
/*          CAUTION THIS IS A SIMILARITY MATRIX !!!             */

char  StrEdit_DayhoffA[22] = 
"_CSTPAGNDEQHRKMILVFYW";
float StrEdit_DayhoffM[21][21] =  
/*  _   C   S   T   P   A   G   N   D   E   Q   H   R   K   M   I   L   V   F   Y   W    */
 {{21.,GAP,GAP,GAP,GAP,GAP,GAP,GAP,GAP,GAP,GAP,GAP,GAP,GAP,GAP,GAP,GAP,GAP,GAP,GAP,GAP},   /* _ ... < ~gap~ >     */
  {GAP,12., 0.,-2.,-3.,-2.,-3.,-4.,-5.,-5.,-5.,-3.,-4.,-5.,-5.,-2.,-6.,-2.,-4., 0.,-8.},   /* C ... Cysteine      */
  {GAP, 0., 2., 1., 1., 1., 1., 1., 0., 0.,-1.,-1., 0., 0.,-2.,-1.,-3.,-1.,-3.,-3.,-2.},   /* S ... Serine        */
  {GAP,-2., 1., 3., 0., 1., 0., 0., 0., 0.,-1.,-1.,-1., 0.,-1., 0.,-2., 0.,-3.,-3.,-5.},   /* T ... Threonine     */
  {GAP,-3., 1., 0., 6., 1.,-1.,-1.,-1.,-1., 0., 0., 0.,-1.,-2.,-2.,-3.,-1.,-5.,-5.,-6.},   /* P ... Proline       */
  {GAP,-2., 1., 1., 1., 2., 1., 0., 0., 0., 0.,-1.,-2.,-1.,-1.,-1.,-2., 0.,-4.,-3.,-6.},   /* A ... Alanine       */
  {GAP,-3., 1., 0.,-1., 1., 5., 0., 1., 0.,-1.,-2.,-3.,-2.,-3.,-3.,-4.,-1.,-5.,-5.,-7.},   /* G ... Glycine       */
  {GAP,-4., 1., 0.,-1., 0., 0., 2., 2., 2., 1., 2., 0., 1.,-2.,-2.,-3.,-2.,-4.,-2.,-4.},   /* N ... Asparagine    */
  {GAP,-5., 0., 0.,-1., 0., 1., 2., 4., 3., 2., 1.,-1., 0.,-3.,-2.,-4.,-2.,-6.,-4.,-7.},   /* D ... Aspartic A    */
  {GAP,-5., 0., 0.,-1., 0., 0., 1., 3., 4., 2., 1.,-1., 0.,-2.,-2.,-3.,-2.,-5.,-4.,-7.},   /* E ... Glutamic A    */
  {GAP,-5.,-1.,-1., 0., 0.,-1., 1., 2., 2., 4., 3., 3., 1.,-1.,-2.,-2.,-2.,-5.,-4.,-5.},   /* Q ... Glutamine     */
  {GAP,-3.,-1.,-1., 0.,-1.,-2., 2., 1., 1., 3., 6., 2., 0.,-2.,-2.,-2.,-2.,-2., 0.,-3.},   /* H ... Histidine     */
  {GAP,-4., 0.,-1., 0.,-2.,-3., 0.,-1.,-1., 1., 2., 6., 3., 0.,-2.,-3.,-2.,-4.,-4.,-2.},   /* R ... Arginine      */
  {GAP,-5., 0., 0.,-1.,-1.,-2., 1., 0., 0., 1., 0., 2., 5., 0.,-2.,-3.,-2.,-5.,-4.,-3.},   /* K ... Lysine        */
  {GAP,-5.,-2.,-1.,-2.,-1.,-3.,-2.,-3.,-2.,-1.,-2., 0., 0., 6., 2., 4., 2., 0.,-2.,-4.},   /* M ... Methionine    */
  {GAP,-2.,-1., 0.,-2.,-1.,-3.,-2.,-2.,-2.,-2.,-2.,-2.,-2., 2., 5., 2., 4., 1.,-1.,-5.},   /* I ... Isoleucine    */
  {GAP,-6.,-3.,-2.,-3.,-2.,-4.,-3.,-4.,-3.,-2.,-2.,-3.,-3., 4., 2., 6., 2., 2.,-1.,-2.},   /* L ... Leucine       */
  {GAP,-2.,-1., 0.,-1., 0.,-1.,-2.,-2.,-2.,-2.,-2.,-2.,-2., 2., 4., 2., 4.,-1.,-2.,-6.},   /* V ... Valine        */
  {GAP,-4.,-3.,-3.,-5.,-4.,-5.,-4.,-6.,-5.,-5.,-2.,-4.,-5., 0., 1., 2.,-1., 9., 7., 0.},   /* F ... Phenylalanine */
  {GAP, 0.,-3.,-3.,-5.,-3.,-5.,-2.,-4.,-4.,-4., 0.,-4.,-4.,-2.,-1.,-1.,-2., 7.,10., 0.},   /* Y ... Tyrosine      */
  {GAP,-8.,-2.,-5.,-6.,-6.,-7.,-4.,-7.,-7.,-5.,-3.,-2.,-2.,-4.,-5.,-2.,-6., 0., 0.,17.}};  /* W ... Tryptophane   */

/* -------------------------------------------------------------------------- */

/*    Hogeweg: 'H'    ... Hogeweg's matrix for String Edit of Secondary Structures */

char  StrEdit_HogewegA[6]="_.^()";
float StrEdit_HogewegM[5][5] = 
/*       _    .    ^     (     )         */
    { {  5., GAP, GAP,  GAP,  GAP },     /* _ ... <Gap>             */
      { GAP,  0.,  1.,   1.,   1. },     /* . ... unpaired          */
      { GAP,  1.,  0.,   1.,   1. },     /* ^ ... hairpin-unpaired  */
      { GAP,  1.,  1.,   0., DINF },     /* ( ... paired upstream   */
      { GAP,  1.,  1., DINF,   0. } };   /* ) ... paired downstream */

/* -------------------------------------------------------------------------- */

char  StrEdit_GLHA[22] = "_ACDEFGHIKLMNPQRSTVWY";
float StrEdit_GLHM[21][21] =  {
   {21.,GAP,GAP,GAP,GAP,GAP,GAP,GAP,GAP,GAP,GAP,GAP,GAP,GAP,GAP,GAP,GAP,GAP,GAP,GAP,GAP},
   {GAP, 0.000, .156, .150, .148, .730, .045, .455, .346, .193, .335,
       1.018, .140, .058, .237, .308, .046, .010, .246, .124, .977}, /* ALA */
   {GAP, .156, 0.000, .219, .206, .779, .188, .412, .389, .150, .318,
        .870, .183, .198, .225, .256, .149, .149, .289, .073, .940}, /* CYS */
   {GAP,  .150, .219,0.000, .017, .840, .120, .337, .494, .129, .479,
       1.071, .047, .114, .122, .206, .108, .157, .395, .194, .963}, /* ASP */
   {GAP,  .148, .206, .017,0.000, .836, .122, .328, .493, .114, .473,
       1.057, .030, .117, .110, .194, .103, .154, .393, .181, .950}, /* GLU */
   {GAP,  .730, .779, .840, .836,0.000, .753,1.036, .595, .864, .586,
       1.301, .822, .763, .900, .957, .761, .729, .617, .726, .920}, /* PHE */
   {GAP,  .045, .188, .120, .122, .753,0.000, .444, .376, .193, .377,
       1.055, .124, .014, .224, .302, .046, .054, .279, .157, .989}, /* GLY */
   {GAP,  .455, .412, .337, .328,1.036, .444,0.000, .785, .279, .718,
       1.044, .321, .442, .225, .171, .411, .459, .682, .404, .824}, /* HIS */
   {GAP,  .346, .389, .494, .493, .595, .376, .785,0.000, .513, .159,
       1.006, .485, .385, .575, .631, .391, .340, .103, .385,1.143}, /* ILE */
   {GAP,  .193, .150, .129, .114, .864, .193, .279, .513,0.000, .461,
        .954, .093, .194, .077, .119, .152, .193, .410, .152, .919}, /* LYS */
   {GAP,  .335, .318, .479, .473, .586, .377, .718, .159, .461,0.000,
        .872, .456, .389, .530, .571, .372, .327, .142, .319,1.035}, /* LEU */
   {GAP, 1.018, .870,1.071,1.057,1.301,1.055,1.044,1.006, .954, .872,
       0.000,1.033,1.065,1.013, .966,1.018,1.010, .977, .921,1.282}, /* MET */
   {GAP,  .140, .183, .047, .030, .822, .124, .321, .485, .093, .456,
       1.033,0.000, .122, .102, .184, .095, .146, .383, .156, .930}, /* ASN */
   {GAP,  .058, .198, .114, .117, .763, .014, .442, .385, .194, .389,
       1.065, .122,0.000, .222, .301, .054, .067, .289, .168, .996}, /* PRO */
   {GAP,  .237, .225, .122, .110, .900, .224, .225, .575, .077, .530,
       1.013, .102, .222,0.000, .086, .192, .241, .472, .216, .910}, /* GLN */
   {GAP,  .308, .256, .206, .194, .957, .302, .171, .631, .119, .571,
        .966, .184, .301, .086,0.000, .265, .310, .528, .261, .901}, /* ARG */
   {GAP,  .046, .149, .108, .103, .761, .046, .411, .391, .152, .372,
       1.018, .095, .054, .192, .265,0.000, .051, .289, .117, .963}, /* SER */
   {GAP,  .010, .149, .157, .154, .729, .054, .459, .340, .193, .327,
       1.010, .146, .067, .241, .310, .051,0.000, .239, .119, .979}, /* THR */
   {GAP,  .246, .289, .395, .393, .617, .279, .682, .103, .410, .142,
        .977, .383, .289, .472, .528, .289, .239,0.000, .282,1.076}, /* VAL */
   {GAP,  .124, .073, .194, .181, .726, .157, .404, .385, .152, .319,
        .921, .156, .168, .216, .261, .117, .119, .282,0.000, .893}, /* TRP */
   {GAP,  .977, .940, .963, .950, .920, .989, .824,1.143, .919,1.035,
       1.282, .930, .996, .910, .901, .963, .979,1.076, .893,0.000}, /* TYR */
};
	
