# Supplementary material for: Improving model predictions for RNA interference activities that use support vector machine regression by combining and filtering features
Source: BMC Bioinformatics. 2007 Jun 6;8:182. doi: 10.1186/1471-2105-8-182 (PMC1906837; doi:10.1186/1471-2105-8-182)
Supplement: Additional file 7 — seq2svm_0.3. An GNU platform deployable GPL code base for performing SVM modeling on small RNA sequences, with examples. Deploy by unzipping, untarring, and building with configure and make. See the included readme files. Updated versions will be available at . [file 1471-2105-8-182-S7.gz › seq2svm/src/libRNAfold-2.4/ViennaRNA-1.4/Cluster/split.c]

/* Last changed Time-stamp: <95/07/12 19:49:53 ivo>*/
/*
	       Split Decomposition of Distance Matrices
	     as described by H.J.Bandelt and A.W.M.Dress
		       Adv Math, 92 (1992) p47
		 c Peter Stadler and Ivo L. Hofacker
*/
#include <stdio.h>
#include <stdlib.h>
#include <string.h>
#include "utils.h"

#define  PUBLIC
#define  PRIVATE      static
#define  DEBUG        0    
#define  SHORT_OUTPUT 1    

#define  DINFTY       1.e32    
#define  ZERO         1.e-10


typedef struct {
   short   *splitlist[2];
   int      splitsize;
   double   isolation_index; } Split;
  
PUBLIC Split *split_decomposition(float **dist);
PUBLIC void free_Split(Split *x);
PUBLIC void print_Split(Split *x);
PUBLIC void sort_Split(Split *x);
 
PUBLIC Split *split_decomposition(float **dist)
{

   int      elm, n_of_splits;
   short   *full_slots;
   int      i,j,sp,new_sp,spp;
   int      i2,j1,j2,maxlen;
   int      x,y,z;
   double   alpha,beta,tmp;
   double   test1,test2;
   Split   *SD, *S;
   int number_of_points;
   
   number_of_points = (int) dist[0][0];
   
   /* Initialize */ 
   elm = 2;
   n_of_splits = 1;
   maxlen = (number_of_points+1)*(number_of_points+1);
   full_slots = (short *) space(2*(maxlen+1)*sizeof(short));
   full_slots[1]=1;
   
   SD = space((maxlen+1)*sizeof(Split));
   
   SD[0].splitlist[0]    = NULL;
   SD[0].splitlist[1]    = NULL; 
   SD[0].splitsize       = 1;
   SD[0].isolation_index = 0.0;
   /**/ 
   SD[1].splitlist[0]    = (short *) space((number_of_points+1)*sizeof(short));
   SD[1].splitlist[0][0] = number_of_points;
   SD[1].splitlist[0][1] = 1;
   SD[1].splitlist[1]    = (short *) space((number_of_points+1)*sizeof(short));
   SD[1].splitlist[1][1] = 2;
   SD[1].splitsize       = 1;
   SD[1].isolation_index = dist[1][2];


   /* Iteration */

   for( elm=3; elm <= number_of_points; elm++){

      for (sp=1, spp=n_of_splits;sp<=n_of_splits; sp++){
           
	 SD[sp].splitlist[0][0] = elm;

	 /* 1.  Split = {old_A | old_B+{elm}}  */

	 alpha = 2.0*SD[sp].isolation_index;
	 for(i2=1; i2<=(elm - SD[sp].splitsize); i2++){
	    if(i2==(elm-SD[sp].splitsize)) {
	       x = elm;
	    }
	    else{
	       x= SD[sp].splitlist[1][i2];
	    }
	    for(j1=1; j1 <= SD[sp].splitsize; j1++){
	       y= SD[sp].splitlist[0][j1];
	       for(j2=1; j2 <= (SD[sp].splitsize); j2++){
		  z= SD[sp].splitlist[0][j2];

		  /* calculate the value beta = beta(elm,x; y,z) */ 

		  beta = dist[elm][y] + dist[x][z];
		  tmp  = dist[elm][z] + dist[x][y];
		  if(tmp>beta) beta=tmp;
		  tmp  = dist[elm][x] + dist[y][z];
		  if(tmp>beta) beta=tmp;
		  beta -= ( dist[elm][x] + dist[y][z] );

		  if(beta<alpha) alpha=beta;
	       }
	    }
	 }
	 alpha/=2.;
           
	 if (alpha > ZERO){
	    /* add {old_A | old_B + {elm}} to the split-list */
	    spp++;
	    full_slots[spp] =1;
	    SD[spp].splitsize       = SD[sp].splitsize;
	    SD[spp].isolation_index = alpha;
	    SD[spp].splitlist[0]    = (short *) space((number_of_points+1)*sizeof(short));
	    SD[spp].splitlist[0][0] = elm;
	    SD[spp].splitlist[1]    = (short *) space((number_of_points+1)*sizeof(short));
	    for(i=1; i<=SD[spp].splitsize; i++)
	       SD[spp].splitlist[0][i] = SD[sp].splitlist[0][i];
	    for(i=1; i<=(elm-1-SD[spp].splitsize); i++)
	       SD[spp].splitlist[1][i] = SD[sp].splitlist[1][i];
	    SD[spp].splitlist[1][elm-SD[spp].splitsize] = elm;
	 }
    
	 /* 2. Split = {old_A+{elm} | old_B}   */

	 alpha = 2.0*SD[sp].isolation_index;
	 for(i2=1; i2<= (SD[sp].splitsize+1); i2++){
	    if(i2==(SD[sp].splitsize+1)){
	       x= elm;
	    }
	    else
	       {
		  x= SD[sp].splitlist[0][i2];
	       }
	    for(j1=1; j1 <= (elm-1-SD[sp].splitsize); j1++){
	       y= SD[sp].splitlist[1][j1];
	       for(j2=1; j2 <= (elm-1-SD[sp].splitsize); j2++){
		  z= SD[sp].splitlist[1][j2];

		  /* calculate the value beta = beta(elm,x; y,z) */ 

		  beta = dist[elm][y] + dist[x][z];
		  tmp  = dist[elm][z] + dist[x][y];
		  if(tmp>beta) beta=tmp;
		  tmp  = dist[elm][x] + dist[y][z];
		  if(tmp>beta) beta=tmp;
		  beta -= ( dist[elm][x] + dist[y][z] );

		  if(beta<alpha) alpha=beta;
	       }
	    }
	 }
	 alpha/=2.;

	 if (alpha > ZERO){
	    /* replace {old_A | old_B} by {old_A+{elm} | old_B} in the splitlist */
	    SD[sp].splitsize++;
	    SD[sp].splitlist[0][SD[sp].splitsize] = elm;
	    SD[sp].isolation_index = alpha;
	 }
	 else{
	    /* remove {old_A | old_B} from the split list */
	    full_slots[sp] = 0;
	    free(SD[sp].splitlist[0]);
	    SD[sp].splitlist[0]    = NULL;
	    free(SD[sp].splitlist[1]);
	    SD[sp].splitlist[1]    = NULL;
	    SD[sp].splitsize       = 0;
	    SD[sp].isolation_index = 0.0;
	 }
      }

      /* 3.  Split =  { {elm} | {1,...,elm-1} } */

      alpha=DINFTY;
      for(i=1;i<=elm-1;i++){
	 for(j=1; j<=elm-1;j++){
	    tmp = dist[elm][i]+dist[elm][j] - dist[i][j];
	    if( tmp < alpha) alpha = tmp;   
	 }
      }
      alpha/=2.;
      if (alpha > ZERO){
	 spp++;
	 full_slots[spp] = 1;
	 SD[spp].splitsize         = 1;
	 SD[spp].isolation_index   = alpha;
	 SD[spp].splitlist[0]      = (short *) space((number_of_points+1)*sizeof(short));
	 SD[spp].splitlist[0][0]   = elm;
	 SD[spp].splitlist[1]      = (short *) space((number_of_points+1)*sizeof(short));
	 SD[spp].splitlist[0][1]   = elm;
	 for (i=1; i<= elm-1; i++)
	    SD[spp].splitlist[1][i] = i;
      }
      /* note that spp now points to the last entry in the splitlist !!! */

      /* garbage collection .... unfortunately a bit boring */

      for ( sp=1, new_sp=0; sp<= spp; sp++ ){
	 if (full_slots[sp]){
	    new_sp++;
	    if(sp != new_sp){
	       /* copy all the junk from sp to new_sp */
	       full_slots[new_sp]=1; full_slots[sp]=0;
	       SD[new_sp].splitsize        = SD[sp].splitsize;
	       SD[new_sp].isolation_index  = SD[sp].isolation_index;
	       if(SD[new_sp].splitlist[0]==NULL) 
		  SD[new_sp].splitlist[0] = (short *) space((number_of_points+1)*sizeof(short));
	       if(SD[new_sp].splitlist[1]==NULL) 
		  SD[new_sp].splitlist[1] = (short *) space((number_of_points+1)*sizeof(short));
	       for(i=0;i<=elm;i++){
		  SD[new_sp].splitlist[0][i]  = SD[sp].splitlist[0][i];
		  SD[new_sp].splitlist[1][i]  = SD[sp].splitlist[1][i];
	       }
	       free(SD[sp].splitlist[0]);
	       SD[sp].splitlist[0] = NULL;
	       free(SD[sp].splitlist[1]);
	       SD[sp].splitlist[1] = NULL;
	       SD[sp].splitsize       = 0;
	       SD[sp].isolation_index = 0.0;
	    }
	 }
      }
      n_of_splits = new_sp;
      SD[0].splitsize = n_of_splits;
#if DEBUG
      for(test1=0, i=2; i<=elm; i++) for( j=1; j<i; j++) test1+=dist[i][j];
      for(test2=0, i=1; i<= n_of_splits; i++)
	 test2 += (elm-SD[i].splitsize)*SD[i].splitsize*SD[i].isolation_index;
      SD[0].isolation_index = (test1 - test2)/test1;
      print_Split(SD);
#endif
   } /* End of iteration */


   /* Calculate fraction of split-prime part for the full matrix
      if not already done */

   for(test1=0.0, i=2; i<=number_of_points; i++) 
      for( j=1; j<i; j++) test1+=dist[i][j];
   for(test2=0.0, i=1; i<= n_of_splits; i++) 
      test2 += (number_of_points-SD[i].splitsize)*
	 SD[i].splitsize*SD[i].isolation_index;
   SD[0].isolation_index = (test1 - test2)/test1;
   
#if DEBUG
   print_Split(SD);
#endif
   /* free superfluous space */ 

   S = space((n_of_splits+1)*sizeof(Split));
   for (i=0; i<= n_of_splits; i++) S[i] = SD[i];
   free(SD);

   if(DEBUG)
      print_Split(S);

   return(S);
}  

/* -------------------------------------------------------------------------- */

PUBLIC void free_Split(Split *x)
{
   int i;
   for (i=0; i<=x[0].splitsize; i++) {
      if( x[i].splitlist[0] != NULL ) free( x[i].splitlist[0] ); 
      if( x[i].splitlist[1] != NULL ) free( x[i].splitlist[1] );
   }
   free(x);
}

/* -------------------------------------------------------------------------- */

PUBLIC void print_Split(Split *x) 
{
   int j,k;
   printf("> %d Split Decomposition",x[0].splitsize);
   for (k=1; k<=x[0].splitsize; k++) {
      if( (x[k].splitlist[0])&&(x[k].splitlist[1]) ) {
         printf("\n%3d   %8.4f  : {",k,x[k].isolation_index);
         for(j=1;j<=x[k].splitsize;j++)
            printf(" %3d",x[k].splitlist[0][j]);
         printf("   |");
#if SHORT_OUTPUT
	 printf(" ...");
#else
	 for(j=1;j<=(x[k].splitlist[0][0]-x[k].splitsize);j++)
	    printf(" %3d",x[k].splitlist[1][j]);
	 printf(" } ");
#endif
      }
   }
   printf("\n      %8.4f  : { [Split prime fraction] }\n", x[0].isolation_index);
}

    
/* -------------------------------------------------------------------------- */
           
int CompareSplit(const void *v1 , const void *v2)
{
   Split *S1, *S2;

   S1 = (Split *) v1; S2 = (Split *) v2;
   if(S1->isolation_index < S2->isolation_index) return +1;
   if(S2->isolation_index < S1->isolation_index) return -1;
   return 0;
}
   
/* -------------------------------------------------------------------------- */

PUBLIC void sort_Split(Split *x) 
{
   int i,j;
   int t1;

   qsort((void *) &(x[1]), x[0].splitsize ,sizeof(Split),CompareSplit );
  
   for(i=1; i<=x[0].splitsize; i++) {
      if(x[i].splitsize > x[i].splitlist[0][0]-x[i].splitsize) {
         for(j=1; j<=x[i].splitsize; j++) {
            t1 = x[i].splitlist[0][j];
            x[i].splitlist[0][j] = x[i].splitlist[1][j];
            x[i].splitlist[1][j] = t1;
         }
         x[i].splitsize = x[i].splitlist[0][0]-x[i].splitsize;
      }
   }
}


/* -------------------------------------------------------------------------- */
