# Supplementary material for: Improving model predictions for RNA interference activities that use support vector machine regression by combining and filtering features
Source: BMC Bioinformatics. 2007 Jun 6;8:182. doi: 10.1186/1471-2105-8-182 (PMC1906837; doi:10.1186/1471-2105-8-182)
Supplement: Additional file 7 — seq2svm_0.3. An GNU platform deployable GPL code base for performing SVM modeling on small RNA sequences, with examples. Deploy by unzipping, untarring, and building with configure and make. See the included readme files. Updated versions will be available at . [file 1471-2105-8-182-S7.gz › seq2svm/src/libRNAfold-2.4/ViennaRNA-1.4/Cluster/utils.h]

/* Header file for utils.c */

extern void  *space(unsigned size);
extern void   nrerror(char *message);
extern double urn();
extern int    int_urn(int from, int to);
extern void   filecopy(FILE *from, FILE *to);
extern char  *time_stamp();
extern char  *random_string(int l, char *symbols);
extern int    hamming(char *s1, char *s2);
extern char *get_line(FILE *fp);
extern unsigned short xsubi[3];
