# Supplementary material for: Improving model predictions for RNA interference activities that use support vector machine regression by combining and filtering features
Source: BMC Bioinformatics. 2007 Jun 6;8:182. doi: 10.1186/1471-2105-8-182 (PMC1906837; doi:10.1186/1471-2105-8-182)
Supplement: Additional file 7 — seq2svm_0.3. An GNU platform deployable GPL code base for performing SVM modeling on small RNA sequences, with examples. Deploy by unzipping, untarring, and building with configure and make. See the included readme files. Updated versions will be available at . [file 1471-2105-8-182-S7.gz › seq2svm/src/libRNAfold-2.4/ViennaRNA-1.4/Cluster/cluster.c]

/* Last changed Time-stamp: <95/07/12 19:52:41 ivo> */
/*
		 Cluster Analysis using Ward's Method
		Ward J Amer Stat Ass, 58 (1963), p236
		   c Peter Stadler and Ivo Hofacker
*/
#include <stdio.h>
#include <stdlib.h>
#include <string.h>
#include "utils.h"

#define PUBLIC
#define PRIVATE static

#define INFINITY   1000000

typedef struct{
        int   set1;
        int   set2;
        float distance;
        float distance2;
        } Union;

typedef struct {
                 int  type; 
                 int  weight;
                 int  father;
                 int  sons;
                 int  leftmostleaf;                 
               } Postorder_list;

PUBLIC Union *wards_cluster(float **clmat);
PUBLIC Union *neighbour_joining(float **clmat);
PUBLIC void   printf_phylogeny(Union *tree, char *type);
       

/*--------------------------------------------------------------------*/

PUBLIC Union *wards_cluster(float **clmat)
{
   float  **d;
   int      *indic;
   int      *size;
   float    *help;
   Union    *tree;

   float    min,deno,xa,xb,x;
   int      i,j,step,s=0,t=0,n;

   n= (int)(clmat[0][0]);

   size  = (int *)     space((n+1)*sizeof(int));
   d     = (float **)  space((n+1)*sizeof(float *));
   for(i=0;i<=n;i++)
      d[i] = (float *) space((n+1)*sizeof(float));
   indic = (int *)     space((n+1)*sizeof(int));
   help  = (float *)   space((n+1)*sizeof(float));
   tree  = (Union *)   space((n+1)*sizeof(Union));

   tree[0].set1      = n;
   tree[0].set2      = 0;
   tree[0].distance  = 0.0;   
   tree[0].distance2 = 0.0;    

   for (i=1;i<=n;i++) size[i]=1;
   for (i=1; i<=n; i++){
      for(j=1; j<=n; j++){
         d[i][j] = clmat[i][j];
      }
   }

   /* look for the indices [s,t]  with minimum  d[s][t]*/
   for(step=1;step<n; step++){
      min = INFINITY;
      for (i=1; i<=n; i++){
         if (indic[i]==0){
            for (j=1; j<=n; j++){
               if(j!=i){
                  if (indic[j]==0){
                     if(d[i][j] < min) {
                        min = d[i][j];
                        s = i;
                        t = j;
                     }
                  }
               }
            }
         }  
      }

      /* now we have to join the clusters s and t and update the working array*/

      tree[step].set1     = s;
      tree[step].set2     = t;
      tree[step].distance = min;
      indic[t] =1;
   
      for (i=1; i<=n; i++){
         if (indic[i]==0){
            deno = (float) (size[i]+size[s]+size[t]);
            xa = ((float) (size[i]+size[s]))/deno; 
            xb = ((float) (size[i]+size[t]))/deno;
             x = ((float) size[i])/deno;
            help[i] = xa*d[i][s] + xb*d[i][t] - x*d[s][t];
         }
      }
      for (i=1; i<=n; i++){
         if (indic[i]==0){
            d[s][i] = help[i];
            d[i][s] = help[i];
         }
      }
      size[s] += size[t];
   }

   free(help);
   free(indic);
   for(i=0;i<=n;i++) free(d[i]);
   free(d);
   free(size);
 
   return tree;
}        

/*--------------------------------------------------------------------*/

PUBLIC Union *neighbour_joining(float **clmat)
{            
  int n,i,j,k,l,step,ll[3];
  float b1,b2,b3,nn,tot,tmin,d1,d2;
  int mini=0, minj=0;
  int    *indic;
  float  *av, *temp;
  float **d;
  Union   *tree;

  n = (int) (clmat[0][0]);

  tree = (Union *) space((n+1)*sizeof(Union));
  indic = (int   *) space((n+1)*sizeof(int)   );
  av   = (float *) space((n+1)*sizeof(float) );
  temp = (float *) space((n+1)*sizeof(float) );
  d    = (float**) space((n+1)*sizeof(float*));
  for(i=0;i<=n;i++) d[i] = (float*) space((n+1)*sizeof(float));


  for (i=1; i<=n; i++){
     for(j=1; j<=n; j++){
        d[i][j] = clmat[i][j];
     }
     d[i][i]=0.0;
  }

  tree[0].set1      = n;
  tree[0].set2      = 0;
  tree[0].distance  = 0.0; 
  tree[0].distance2 = 0.0;
  
  nn = (float) n;

  for(step=1;step<=n-3;step++) {
/*    for(j=2;j<=n;j++) for(i=1;i<j;i++) d[j][i]=d[i][j]; */
     tmin=99999.9;
     for(l=2; l<=n; l++){
        if(!indic[l]) {
           for(k=1;k<l;k++){                          
              if(!indic[k]) {                                       
                 d1=0.0; d2=0.0;
                 for(i=1; i<=n;i++) {
                    d1 += d[i][k];
                    d2 += d[i][l];
                 }
                 tot=(nn-2.0)*d[k][l]-d1-d2;
                 if(tot<tmin){
                    tmin=tot;
                    mini=k;
                    minj=l;
                 }
              }
           }
        }
     }

     d1=0.0; d2=0.0;                                                                
     for(i=1;i<=n;i++) {
        d1 +=d[i][mini];
        d2 +=d[i][minj];
     }
     d1 = (d1-d[mini][minj])/(nn-2.0);
     d2 = (d2-d[mini][minj])/(nn-2.0);

     tree[step].set1      = mini;
     tree[step].distance  = (d[mini][minj]+d1-d2)*0.5-av[mini];
     tree[step].set2      = minj; 
     tree[step].distance2 = d[mini][minj]-(d[mini][minj]+d1-d2)*0.5-av[minj];

     av[mini]=d[mini][minj]*0.5;

     nn=nn-1.0;
     indic[minj]=1;
     for(j=1;j<=n;j++) { 
        if(!indic[j]) 
           temp[j]=(d[mini][j]+d[minj][j])*0.5;
     }
     for(j=1;j<=n;j++) {
        if(!indic[j]) {
           d[mini][j] = temp[j];
           d[j][mini] = temp[j];
        }
     }                               
     for(j=1;j<=n;j++){
         d[minj][j] = 0.0;
         d[j][minj] = 0.0;
         d[j][j]    = 0.0;
     }
  }  
                                            
  j=0;   
  for(i=1;i<=n;i++) {
     if(!indic[i]){
        ll[j]=i;
        j++;
     }
  }          
  b1=(d[ll[0]][ll[1]]+d[ll[0]][ll[2]]-d[ll[1]][ll[2]])*0.5;
  b2=d[ll[0]][ll[1]]-b1;
  b3=d[ll[0]][ll[2]]-b1;
  b1 -= av[ll[0]];
  b2 -= av[ll[1]];
  b3 -= av[ll[2]];
  tree[step].set1      = ll[1];
  tree[step].distance  = b2;
  tree[step].set2      = ll[2];
  tree[step].distance2 = b3;
  step++;
  tree[step].set1      = ll[0];
  tree[step].distance  = 0.0;
  tree[step].set2      = ll[1];
  tree[step].distance2 = b1;

  for(i=0;i<=n;i++) free(d[i]); free(d); 
  free(temp);
  free(av);
  free(indic);

  return tree;
}

/*--------------------------------------------------------------------*/


PUBLIC void   printf_phylogeny(Union *tree, char *type)
{
   int i,n;
   n = tree[0].set1;
   
   printf("> %d %s ( Phylogeny using ",n, type);
   switch(type[0]){
    case 'W'  : 
      printf("Ward's Method )\n");
      printf("> Nodes      Variance\n");
      for(i=1; i<n; i++)
         printf("%3d %3d    %9.4f \n", 
         tree[i].set1, tree[i].set2, tree[i].distance);
      break;
    case 'N' :
      printf("Saitou's Neighbour Joining Method )\n");
      printf("> Nodes      Branch Length in Tree\n");
      for(i=1; i<n; i++)
         printf("%3d %3d    %9.4f   %9.4f\n", 
         tree[i].set1, tree[i].set2, tree[i].distance, tree[i].distance2);
      break;
    default:
      printf(" non-identified Method )\n");
      for(i=1; i<n; i++)
         printf("%3d %3d    %9.4f   %9.4f\n", 
         tree[i].set1, tree[i].set2, tree[i].distance, tree[i].distance2);
   }
}

/*--------------------------------------------------------------------*/
