# Supplementary material for: Improving model predictions for RNA interference activities that use support vector machine regression by combining and filtering features
Source: BMC Bioinformatics. 2007 Jun 6;8:182. doi: 10.1186/1471-2105-8-182 (PMC1906837; doi:10.1186/1471-2105-8-182)
Supplement: Additional file 7 — seq2svm_0.3. An GNU platform deployable GPL code base for performing SVM modeling on small RNA sequences, with examples. Deploy by unzipping, untarring, and building with configure and make. See the included readme files. Updated versions will be available at . [file 1471-2105-8-182-S7.gz › seq2svm/src/libRNAfold-2.4/ViennaRNA-1.4/Perl/RNAfold.cgi]

#!/usr/bin/perl 
# -*-Perl-*-
# Last changed Time-stamp: <2000-10-17 11:04:41 ivo>
# CGI script for a Web-based RNA fold server, modify as needed
# you need to have the perl5 RNA module installed
# that comes as part of the Vienna RNA package

use CGI qw/ :standard /;
use CGI::Carp qw(fatalsToBrowser);
use HTML::Entities;
use URI::Escape;
use RNA;
use Chart::Lines;

# please configure these variables

$server = 'http://www.tbi.univie.ac.at/';
$hdir = '/RNAfold_dir';      # were the output files are stored
$maxlength = 300;            # only process sequences up to this length
$ssv_home = 'http://smi-web.stanford.edu/projects/helix/sstructview/home.html';
$ssv_url  = '/somewhere/SStructView.zip';


$query = new CGI;

if ($query->param) {
   &do_work($query);
} else {
   &print_header($query);
}

&print_tail;
print $query->end_html;

sub print_header {
   my($query) = @_;
   if ($the_cookie) {
      print $query->header(-expires=>'+1m',
			   -cookie=>$the_cookie);
   } else {
      print $query->header(-expires=>'+1m');
   }
   print $query->start_html(-title=>'RNAfold input form',
			    -author=>'ivo@tbi.univie.ac.at',
			    -BGCOLOR=>'#f8f8ff');
   print "\n<H1 align=center>Vienna RNA Secondary Structure Prediction</H1>\n";
   print "<H2 align=center><a name=top>",
   "A web interface to the RNAfold programm</a></H2>\n";
   
   print "This server will predict secondary structures of single stranded\n",
   "RNA or DNA sequences. If the options look confusing <strong>read the\n",
   "<a href=\"http://www.tbi.univie.ac.at/~ivo/RNA/RNAcgi.html\">",
   "help page</a></strong><p>\n";
   
   &print_prompt($query);
}

sub print_prompt {
   my($query) = @_;
   
   print $query->startform(-action=>'/cgi-bin/RNAfold.cgi#Results');
   print "<strong>Name of sequence</strong> ",
   "(choose a unique identifier)<BR>\n&gt; ";
   print $query->textfield('name');
   
   
   print "<P>\n<strong>Type in your sequence</strong>\n<kbd>T</kbd>s will be ",
   "automatically replaced by <kbd>U</kbd>s.\nAny symbols except ",
   "<kbd>AUCGTXKI</kbd> will be interpreted as nonbonding bases. ",
   "Maximum sequence length is currently $maxlength <BR>\n";
   
   print $query->textarea(-name=>'Sequence',
			  -rows=>5,
			  -columns=>60,
			  -default=>"");
   
   print "<P>\n<strong>Choose Fold Algorithm</strong><BR>\n";
   
   print $query->popup_menu(-name => 'pffold',
			    -values => ['mfe','pf'],
			    -default => 'pf',
			    -labels => {'mfe', 'minimum free energy only',
					'pf',
					'partition function and pair probabilities'}
			    );
   print $query->popup_menu(-name => 'Params',
			    -values => ['RNA','oldRNA','DNA'],
			    -default => 'RNA',
			    -labels => {'RNA', 'use RNA parameters',
					'oldRNA', 'old RNA parameters',
					'DNA', 'use DNA parameters'}
			    );
   
   print "<H4>Options to modify the fold algorithm</H4>\n";
   print "Rescale energy parameters to temperature\n";
   print $query->textfield(-name=>'Temp',
			   -default=>37,
			   -size=>3);
   print "C<P>\n";
   print $query->checkbox_group(
				-name=>'toggles',
				-values=>['-4', '-d',  '-noGU', '-noCloseGU',
					  '-noLP'],
				-labels=>{'-4', 'no special tetraloops',
					  '-d', 'no dangling end energies',
					  '-noGU', 'no GU pairs',
					  '-noCloseGU',
					  'no GU pairs at the end of helices',
					  '-noLP', 'avoid isolated base pairs'
					   },
				-linebreak=>'yes',
				-defaults=>[]);
   
   print "\n<BR><strong>",
   "Should we produce a mountain plot of the structure?</strong> \n";
   print $query->checkbox(-name=>'plot', -checked=>'ON');
   print "\n<BR>View the mfe structure in the SStructView java applet?\n";
   print $query->checkbox(-name=>'SSview');
   
   print "<P>\n",$query->reset;
   print $query->submit('Action','Fold it');
   print $query->endform;
   
   if (!$query->param) {
      @old_files = $query->cookie('old_files');
      if (@old_files) {
	 print "<P>The results from your last run should still be in\n";
	 foreach $f (@old_files) {
	    print " <A href=\"$hdir/$f\">$f</a>";
	 }
	 print ".\n";
      }
   }
   print "<HR>\n";
}

sub do_work {
   setpriority(PRIO_PROCESS, 0, 19);
   my($query) = @_;
   my($OK_CHARS)='-a-zA-Z0-9_.@ ';  
   my($RNAfold_id, $junk);
   my($WORK_DIR)="/u/www" . $hdir;
   my($sfact)=1.02;
   chdir $WORK_DIR || die("can't change directory");
   
   # clean old files
   foreach $f (<*.ps *.png *.coords>) {
      unlink($f) if ((-M $f)>1.2);
   }
   
   $Sequence = $query->param('Sequence');
   if (length($Sequence)<1) {   # do nothing
      &print_header($query);
      return;
   }
   $Sequence =~ s/[\n\s]//gm;   # remove whitespace and linebreaks
   $Sequence = uc $Sequence;    # upper case
   if ($query->param('Params') eq 'DNA') {
      $Sequence =~ s/U/T/g;     # U -> T
   } else {
      $Sequence =~ s/T/U/g;     # T -> U
   }
   
   $name = $query->param('name');
   
   $options  = "";
   $options .= " -p" if ($query->param('pffold') eq 'pf');
   $options .= " -P dna.par"
       if ($query->param('Params') eq 'DNA');
   $optione .- " -P vienna13.par"
       if ($query->param('Params') eq 'oldRNA');
    $options .= " " . join(' ', $query->param('toggles'));
   $RNA::tetra_loop = 0 if ($options =~ /-4/);
   $RNA::dangles = 0 if ($options =~ /-d/);
   $RNA::noGU = 1 if ($options =~ /-noGU/);
   $RNA::no_closingGU = 1 if ($options =~ /-noCloseGU/);
   $RNA::noLonelyPairs = 1 if ($options =~ /-noLP/);
   
   if ($query->param('Temp') =~ /([-+]?\d+\.?\d*)/) {
      $RNA::temperature = $1;
	$options .= " -T $1" if ($1 != 37);
   }
   
   # remove strange characters, so we can pass strings to shell
   $options =~ s/[^$OK_CHARS]//go; 
   if ($name =~ /(\S+)/) {
      $name = $1;
   } else {
      $name = "s$$";
   }
   
   $name =~ s/\///g;    # no / allowed in file names
   $fname_ss = $name . "_ss.ps";
   $fname_dp = ($options =~ /-p /)?($name . "_dp.ps"):"";
   $fname_co = $name . ".coords";
   $ss_escaped = uri_escape($fname_ss);
   $dp_escaped = uri_escape($fname_dp);
   $png_escaped = uri_escape($name . ".png")
       if ($query->param('plot') eq 'on');
   
   $the_cookie = $query->cookie(-name=>'old_files',
				-value=>[$ss_escaped,$dp_escaped,$png_escaped],
				-expires=>'+1d',
				-path=>'/cgi-bin');
   
   &print_header($query);   # don't print anything before this line
   
   print "<H2><a name=\"Results\">Here are your results</a></H2>\n";
   
   if ($query->param('Params') eq 'DNA') {
      print "DNA parameters provided by courtesy of " . 
	  "<b><a href=\"http://sun2.science.wayne.edu/~jslsun2/\">",
	  "John SantaLucia Jr.</a></b><br>\n",
	  "In any publication using these relsults, please cite:<br>\n",
	  "SantaLucia, J Jr (1998) ",
	  "\"A unified view of polymer, dumbbell, and oligonucleotide DNA ",
	  "nearest-neighbor thermodynamics.\"\n",
	  "<i>Proc. Natl. Acad. Sci. USA</i> <b>95</b>, 1460-1465.\n",
	  "<p><hr>\n";
   } else {
      print "RNA parameters are described in<br>\n" . 
	  "D.H.  Mathews, J. Sabina, M. Zucker and H. Turner\n",
	  "\"Expanded Sequence Dependence of Thermodynamic Parameters ",
	  "Provides Robust Prediction of RNA Secondary Structure\",\n",
	  "JMB, 288, pp 911-940, 1999<hr>\n";
   }
#   print $query->query_string, "<br>\n";
   $length = length($Sequence);
   if ($length>$maxlength) {
      print "Sorry, this interface is still being tested.\n",
      "Currently, sequences longer than $maxlength bases will currently ",
      "not be processed. Your sequence has length $length.<HR>\n";
      return;
   }
   
   print "An equivalent RNAfold command line would have been<BR>\n";
   print "<kbd>RNAfold $options</kbd><P>\n";
   if ($query->param('Params') eq 'DNA') {
    RNA::read_parameter_file("/u/httpd/RNA/dna.par");
   } elsif ($query->param('Params') eq 'oldRNA') {
    RNA::read_parameter_file("/u/httpd/RNA/vienna13.par");
   }
   
   $structure = $Sequence;  # wierd way of allocating space
   $mfe = RNA::fold($Sequence, $structure);
   print "The optimal secondary structure in bracket notation is given below\n";
   $eseq = $Sequence;
   encode_entities($eseq);
   
   print "<P><PRE>\n";
   print "&gt; $name\n$eseq\n$structure";
   printf " (%6.2f)\n", $mfe;
   print "</PRE><P>\n";
   print "The minimum free energy in kcal/mol is given in parenthesis.\n"; 
#    print `pwd`," $fname_ss";
   if (!($structure =~ /\(/)) {$RNA::rna_plot_type=0};
 RNA::PS_rna_plot($Sequence, $structure, $fname_ss);
   print "You may look at the PostScript drawing of the structure\n";
   $efname = $fname_ss; encode_entities($efname);
   print "in <A href=\"$hdir/$ss_escaped\">$efname</a>.<P>\n";
   
   if ($options =~ /-p/) {
      $RNA::dangles=2 if ($RNA::dangles);
      $min_en = RNA::energy_of_struct($Sequence, $structure);
      $kT = ($RNA::temperature+273.15)*1.98717/1000.; # in Kcal 
      $RNA::pf_scale = exp(-($sfact*$min_en)/$kT/$length);
      $pf_struct = $structure;
      $energy = RNA::pf_fold($Sequence, $pf_struct);
      print "The free energy of the thermodynamic ensemble is ";
      printf "<b>%6.2f</b> kcal/mol\n", $energy;
    RNA::PS_dot_plot($Sequence, $fname_dp);
      print "<BR>The PostScript <em>dot plot</em> containing the base pair ",
      "probabilities is in\n<A href=\"$hdir/$dp_escaped\">",
      encode_entities($fname_dp), "</a>.\n";
   }
   print "<P>";
   
   mountain($name, $length, $options) if ($query->param('plot') eq 'on');

   if ($query->param('SSview') eq 'on') {
      $ret = RNA::ssv_rna_plot($Sequence, $structure, $fname_co);
      if ($ret == 0) {
	 print "error: ssv_rna_plot plot failed, sorry<HR>\n";
	 return;
      }
      $co_escaped = $server . $hdir . '/' . uri_escape($fname_co);
      print "Please be patient while the applet is loading<br>\n";
      print "<APPLET ARCHIVE=\"$ssv_url\" CODE=\"SStructView.class\" ",
      "name=\"SSApplet\" WIDTH=500 HEIGHT=450>\n",
      "<PARAM name=\"structure-data-URL\" ",
      "value=\"$co_escaped\">\n",
      "<PARAM name=\"show-controls\" value=\"true\">\n",
#	"<PARAM name=\"result-display-frame\" value=\"_blank\">\n",
      "<PARAM name=\"default-background\" value=\"white\">\n",
      "</APPLET><HR>\n";
      print "For information on the java applet see the ",
      "<A href=\"$ssv_home\">SStructView</a> home page<p>\n";
   }

   print "Your output files will be deleted from this server after one day.\n";

#    $myself = $query->self_url;
#    print "<BR><A HREF=$myself#top>Back to the input form</A>";
   print "<BR>Scroll back to the top to submit another sequence.\n";

   ($user,$system,$cuser,$csystem) = times;
   print "<BR>Time used for this call ",$user+$system, " seconds\n"; 
   print "<HR>\n";
   
}

sub print_tail {
   print <<END;
   We appreciate your feedback. Please send comments to    
   <ADDRESS>Ivo Hofacker
   <A HREF="mailto:ivo\@tbi.univie.ac.at">&lt;ivo\@tbi.univie.ac.at&gt;</A>
   </ADDRESS><BR>
   <A HREF="/~ivo/RNA/">Vienna RNA Home Page</A>
END
}

sub mountain {
   my($name, $length, $options) = @_;
   $width =  480;
   $height = 300;

   # FIXME: legend_lables when doing mfe only
   $skip = 10**(int (log($length)/log(10.) - 0.5));
   $obj = Chart::Lines->new( $width, $height );
   $obj->set ('title' => $name,
	      'x_label' => 'Position',
	      'y_label' => 'Height',
	      'min_val' => 0,
	      'legend_labels' => ['mfe'],
	      'skip_x_ticks' => $skip);

   $obj->add_dataset ((0..$length));
   $mp[0]=$mp[1] = 0;  # use indices [1..length]

   $bp = $RNA::base_pair;
   $npair = RNA::bond_i_get($bp);
   @mp = ();
   for (1..$npair) {
      $bp = RNA::ptradd($bp, 8); # sizeof(struct bond) == 8
      $mp[RNA::bond_i_get($bp)+1] =  1;
      $mp[RNA::bond_j_get($bp)  ] = -1;
   }
   for ($i=1; $i<=$length; $i++) {
      $mp[$i] += $mp[$i-1];
   }
   $obj->add_dataset (@mp[0..$length]);
   
   if ($options =~ /-p/) { # we have base pairing probs
      $obj->set('legend_labels' => ['mfe', 'pf']);
      $bpp = RNA::Make_bp_profile($length);
      $mp[0]=$mp[1] = 0;  # use indices [1..length]
      for ($i=1; $i<=$length; $i++) {
	 $pp = RNA::deref_any($bpp, $i); 
	 $mp[$i] -= RNA::ptrvalue($pp, 2, 'float'); # paired downstream
	 $mp[$i+1] = $mp[$i] + RNA::ptrvalue($pp, 1, 'float'); # upstream
      }
      
      $obj->add_dataset (@mp[0..$length]);
   }
   
   $name .= ".png";
   $obj->png ("$name");
   print "<IMG ALT=\"Mountain Representation\" HEIGHT=\"$height\" ",
   "WIDTH=\"$width\" SRC=\"$hdir/$png_escaped\"><P>\n";
}
