# Supplementary material for: Improving model predictions for RNA interference activities that use support vector machine regression by combining and filtering features
Source: BMC Bioinformatics. 2007 Jun 6;8:182. doi: 10.1186/1471-2105-8-182 (PMC1906837; doi:10.1186/1471-2105-8-182)
Supplement: Additional file 7 — seq2svm_0.3. An GNU platform deployable GPL code base for performing SVM modeling on small RNA sequences, with examples. Deploy by unzipping, untarring, and building with configure and make. See the included readme files. Updated versions will be available at . [file 1471-2105-8-182-S7.gz › seq2svm/src/libRNAfold-2.4/ViennaRNA-1.4/Perl/RNA.i]

%module RNA
%{
#include  "../H/utils.h"
#include  "../H/fold_vars.h"
#undef fold
#include  "../H/fold.h"
#include  "../H/part_func.h"
#include  "../H/PS_dot.h"
#include  "../H/inverse.h"
#include  "../H/RNAstruct.h"
#include  "../H/treedist.h"
#include  "../H/stringdist.h"
#include  "../H/profiledist.h"
#include  "../H/dist_vars.h"
#include  "../H/pair_mat.h"
%}
//

const double VERSION = 0.2;
%include typemaps.i 
%title "Interface to the Vienna RNA library"
%section "Folding Routines"
%subsection "Minimum free Energy Folding"
%apply char *BOTH {char *structure};
%include  "../H/fold.h"
%subsection "Partition function Folding"
%include  "../H/part_func.h"
%clear char *structure;
%subsection "Inverse Folding"
%include  "../H/inverse.h"
%subsection "Global Variables to Modify Folding"
extern double *pr;  /*  base pairing prob. matrix */
%include  "../H/fold_vars.h"
%{
double get_pr(int i, int j) {
   int ii;
  if (i>j) {ii=i; i=j; j=ii;}
  return pr[iindx[i]-j];
}
%}
double get_pr(int i, int j);
/* Get probability of pair i.j from the pr array */

%section "Parsing and Comparing Structures"
// from RNAstruct.h

%new char *b2HIT(char *structure);   /* Full   -> HIT    [incl. root]      */
%new char *b2C(char *structure);     /* Full   -> Coarse [incl. root]      */
%new char *b2Shapiro(char *structure); /* Full -> weighted Shapiro [i.r.] */
%new char *add_root(char *);         /* {Tree} -> ({Tree}R)                */
%new char  *expand_Shapiro(char *coarse); // add S for stacks to coarse struct 
%new char  *expand_Full(char *structure); /* Full   -> FFull              */
%new char  *unexpand_Full(char *ffull);   /* FFull  -> Full               */
%new char  *unweight(char *wcoarse);   /* remove weights from coarse struct */
void   unexpand_aligned_F(char *align[2]);
void   parse_structure(char *structure); /* make structure statistics */
int    loop_size[1000];       /* loop sizes of a structure */
int    helix_size[1000];      /* helix sizes of a structure */
int    loop_degree[1000];     /* loop degrees of a structure */
int    loops;                  /* n of loops and stacks */
int    unpaired, pairs;        /* n of unpaired digits and pairs */

%include  "../H/treedist.h"
%include  "../H/stringdist.h"
%include  "../H/profiledist.h"
// from dist_vars.h
int   edit_backtrack;  /* set to 1 if you want backtracking */ 
char *aligned_line[2]; /* containes alignment after backtracking */
int  cost_matrix;      /* 0 usual costs (default), 1 Shapiro's costs */

%section "Utilities"
// from utils.h
%new void  *space(unsigned size);           /* allocate space safely */
void   nrerror(const char message[]);  /* die with error message */
void   init_rand(void);                /* make random number seeds */
unsigned short xsubi[3];               /* current 48bit random number */
double urn(void);                      /* random number from [0..1] */
int    int_urn(int from, int to);      /* random integer */
void   filecopy(FILE *from, FILE *to); /* inefficient `cp' */
%new char  *time_stamp(void);               /* current date in a string */
%new char  *random_string(int l, const char symbols[]);
/* random string of length l using characters from symbols[] */
int    hamming(const char *s1, const char *s2);
/* calculate hamming distance */
%new char  *get_line(FILE *fp); /* read one (arbitrary length) line from fp */
%new char *pack_structure(const char *struc);
/* pack secondary secondary structure, 5:1 compression using base 3 encoding */
%new char *unpack_structure(const char *packed);
/* unpack sec structure packed with pack_structure() */
%new short *make_pair_table(const char *structure);
/* returns a newly allocated table, such that:  table[i]=j if (i.j) pair or
   0 if i is unpaired, table[0] contains the length of the structure. */
int bp_distance(const char *str1, const char *str2);
/* dist = {number of base pairs in one structure but not in the other} 
   same as edit distance with open-pair close-pair as move-set */
%include  "../H/PS_dot.h"

// from read_epars.c
extern void  read_parameter_file(const char fname[]);
/* read energy parameters from file */
extern void  write_parameter_file(const char fname[]);
/* write energy parameters to file */
//%include array.i
%include pointer.i
%inline %{
void *deref_any(void **ptr, int index) {
   /* dereference arbitray pointer */
   return (void *) ptr[index];
}
%}

%include ptr2array.i

%inline %{
  short *make_loop_index(const char *structure) {
  /* number each position by which loop it belongs to (positions start at 0) */
    int i,j,hx,l,nl;
    int length;
    short *stack;
    short *loop;
    length = strlen(structure);
    stack = (short *) space(sizeof(short)*(length+1));
    loop = (short *) space(sizeof(short)*(length+2));
    hx=l=nl=0;
    for (i=0; i<length; i++) {
      if (structure[i] == '(') {
	nl++; l=nl;
	stack[hx++]=i;
      }
      loop[i]=l;
      if (structure[i] ==')') {
	--hx;
	if (hx>0) 
	  l = loop[stack[hx-1]];  /* index of enclosing loop   */
	else l=0;                 /* external loop has index 0 */
	if (hx<0) {
	  fprintf(stderr, "%s\n", structure);
	  nrerror("unbalanced brackets in make_pair_table");
	}
      }
    }
    free(stack);
    return loop;
  }
%}

%inline %{
float energy_of_move(const char *string, char *structure, int mi, int mj) {
  extern int energy_of_struct_pt(const char *string, short * ptable,
				 short *s, short *s1);
#define ILLEGAL 999.;
  int i,j,hx,l,nl;
  int length;
  short *stack, *table, *loop;
  short *S, *S1;
  int energy;

  if (mj<0) {
    if ((structure[-mi]!='(') || (structure[-mj]!=')')) 
      return 1001;  /* illegal delete pair */
  } else
    if ((structure[mi]!='.') || (structure[mj]!='.'))
      return 1002;  /* illegal add pair */
  
  /* make the pair table and loop index l*/
  length = strlen(structure);
  stack = (short *) space(sizeof(short)*(length+1));
  loop  = (short *) space(sizeof(short)*(length+2));
  table = (short *) space(sizeof(short)*(length+2));
  table[0] = length;
  hx=l=nl=0;
  for (i=1; i<=length; i++) {
    if (structure[i-1] == '(') {
      nl++; l=nl;
      stack[hx++]=i;
    }
    loop[i]=l;
    if (structure[i-1] ==')') {
      j=stack[--hx];
      if (hx>0) 
	l = loop[stack[hx-1]];  /* index of enclosing loop   */
      else l=0;                 /* external loop has index 0 */
      if (hx<0) {
	fprintf(stderr, "%s\n", structure);
	nrerror("unbalanced brackets in energy_of_move");
      }
      table[i]=j;
      table[j]=i;
    }
  }
  if (hx!=0) {
    fprintf(stderr, "%s\n", structure);
    nrerror("unbalanced brackets in energy_of_move");
  }

  if (loop[abs(mi)+1] != loop[abs(mj)+1]) { /* not in same loop => illegal */
    free(stack);
    free(loop);
    free(table);
    return 1003.;
  }

  /* if we get here the move is legal */
  if (mj<0) { /* delete pair */
    structure[-mi] = '.';
    structure[-mj] = '.';
    table[-mi+1] = table[-mj+1] = 0;
  } else { /* insert pair */
    structure[mi] = '(';
    structure[mj] = ')';
    table[mi+1] = mj+1;
    table[mj+1] = mi+1;
  }

  S = (short *) space(sizeof(short)*(length+1));
  S[0] = length;
  for (i=1; i<=length; i++) {
    char *pos;
    pos = strchr(Law_and_Order, string[i-1]);
    if (pos==NULL) S[i]=0;
    else S[i] = pos-Law_and_Order;
  }
  
  energy =  energy_of_struct_pt(string, table, S, S);

  free(S); 
  free(stack);
  free(loop);
  free(table);
  return (float) energy/100.;
}
%}
 
%init %{
/* work around segfault when script tries to free symbolset */

symbolset = (char *) space(21);
strcpy(symbolset, "AUGC");

%}
