# Supplementary material for: Improving model predictions for RNA interference activities that use support vector machine regression by combining and filtering features
Source: BMC Bioinformatics. 2007 Jun 6;8:182. doi: 10.1186/1471-2105-8-182 (PMC1906837; doi:10.1186/1471-2105-8-182)
Supplement: Additional file 7 — seq2svm_0.3. An GNU platform deployable GPL code base for performing SVM modeling on small RNA sequences, with examples. Deploy by unzipping, untarring, and building with configure and make. See the included readme files. Updated versions will be available at . [file 1471-2105-8-182-S7.gz › seq2svm/src/libRNAfold-2.4/ViennaRNA-1.4/Perl/test.pl]

# Before `make install' is performed this script should be runnable with
# `make test'. After `make install' it should work as `perl test.pl'

######################### We start with some black magic to print on failure.

# Change 1..1 below to 1..last_test_to_print .
# (It may become useful if the test is moved to ./t subdirectory.)

BEGIN { $| = 1; print "1..2\n"; }
END {print "not ok 1\n" unless $loaded;}
use RNA;
$loaded = 1;
print "ok 1\n";

######################### End of black magic.

# Insert your test code below (better if it prints "ok 13"
# (correspondingly "not ok 13") depending on the success of chunk 13
# of the test code):

$seq1  ="CGCAGGGAUACCCGCG"; 
$struc1="(((.((....)).)))";
$seq2  ="GCGCCCAUAGGGACGC";
$struc2="((((((...))).)))";
# calculate a hamming distance (from util.c)
if (RNA::hamming($seq1, $seq2) == 16) 
    {print "ok 2\n"; } else { print "not ok 2\n"; }
# check a global variable
if ($RNA::temperature == 37)
    {print "ok 3\n"; } else { print "not ok 3\n"; }
# fold a sequence
RNA::initialize_fold(length($seq1));
$struct = $seq1;  # wierd way of allocating space
$mfe=RNA::fold($seq1, $struct);
if ($struct eq $struc1)
    {print "ok 4\n"; } else { print "not ok 4\n"; }
# check energy
if (RNA::energy_of_struct($seq1,$struc1) == $mfe)
    {print "ok 5\n"; } else { print "not ok 5\n"; }
# pf_fold
$f = RNA::pf_fold($seq1, $struct);
if (($f<$mfe)&&($mfe-$f<0.8)) 
    {print "ok 6\n"; } else { print "not ok 6\n"; }
# tree distance
$xstruc = RNA::expand_Full($struc1);
$T1 = RNA::make_tree($xstruc);
$xstruc = RNA::expand_Full($struc2);
$T2 = RNA::make_tree($xstruc);
$tree_dist = RNA::tree_edit_distance($T1, $T2);  
if ($tree_dist==4)
    {print "ok 7\n"; } else { print "not ok 7\n"; }
# check access to a C array
if (RNA::ptrvalue($RNA::iindx,3)==108)
    {print "ok 8\n"; } else { print "not ok 8\n";}
# get a bp prob in two different ways
$p1 = RNA::get_pr(2,15);
$ii = RNA::ptrvalue($RNA::iindx, 2);
$p2 = RNA::ptrvalue($RNA::pr, $ii-15);
if (($p1<0.999) && ($p1>0.99) && (abs($p1-$p2)<1.2e-7))
    {print "ok 9\n"; } else { print "not ok 9 $p1 $p2\n" ;}

$bpf = RNA::Make_bp_profile(length($seq1));
$bpfi = RNA::ptrcast(RNA::deref_any($bpf, 2), 'float *');
if ((RNA::ptrvalue($bpfi, 0)+RNA::ptrvalue($bpfi,1)>.99999)&&
    (RNA::ptrvalue($bpfi, 1)>=$p1))
    {print "ok 10\n"; } else { print "not ok 10 $p1 $p2 ",RNA::ptrvalue($bpfi, 1, "float"),"\n" ;}

$pack = RNA::pack_structure($struc1);
#print "$pack\n";
if (RNA::unpack_structure($pack) eq $struc1) {
   print "ok 11\n";
} else {
   print "not ok 11\n";
}

RNA::parse_structure($struc1);
if (($RNA::loops==2) && ($RNA::pairs==5)&&($RNA::unpaired==6)&&
    (RNA::ptrvalue($RNA::loop_degree,1)==2)) {
   print "ok 12\n";
} else {
   print "not ok 12\n";
}

RNA::PS_rna_plot($seq1, $struc1, "test_ss.ps");
RNA::PS_dot_plot($seq1, "test_dp.ps");
RNA::ssv_rna_plot($seq1, $struct, "test.coord");
print "$seq1, $struct, $mfe, $f\n";
print "please check the two postscript files test_ss.ps and test_dp.ps\n";
RNA::write_parameter_file("test.par");

$RNA::symbolset = "GC";
RNA::inverse_fold($seq1, $struc1);
$ss = $seq1;
RNA::fold($seq1, $ss);
print 'not ' if ($ss ne $struc1);
print "ok 13\n";
