# Supplementary material for: Improving model predictions for RNA interference activities that use support vector machine regression by combining and filtering features
Source: BMC Bioinformatics. 2007 Jun 6;8:182. doi: 10.1186/1471-2105-8-182 (PMC1906837; doi:10.1186/1471-2105-8-182)
Supplement: Additional file 7 — seq2svm_0.3. An GNU platform deployable GPL code base for performing SVM modeling on small RNA sequences, with examples. Deploy by unzipping, untarring, and building with configure and make. See the included readme files. Updated versions will be available at . [file 1471-2105-8-182-S7.gz › seq2svm/src/libRNAfold-2.4/ViennaRNA-1.4/Perl/RNAfold.pl]

#!/usr/local/bin/perl
# -*-Perl-*-
# Last changed Time-stamp: <97/11/25 19:20:33 ivo>

use RNA;
use Getopt::Long;

 Getopt::Long::config(no_ignore_case);

$scale = "....,....1....,....2....,....3....,....4" .
    "....,....5....,....6....,....7....,....8";


&usage() unless GetOptions("p" => \$pf,
			   "p1" => \$pf,
			   "p0" => \$pf0,
			   "C"   => \$RNA::fold_constrained,
			   "T=f" => \$RNA::temperature,
			   "4", "d", "d2", "d3",
			   "noGU" => \$RNA::noGU,
			   "noCloseGU" => \$RNA::no_closingGU,
			   "noLP" => \$RNA::noLonelyPairs,
			   "e=i" => \$RNA::energy_set,
			   "P=s" => \$ParamFile,
			   "nsp=s" => \$ns_bases,
			   "S=f" => \$sfact);

if ($pf0) {
  $RNA::backtrack=0;
  $pf=1;
}
$RNA::tetra_loop = 0 if ($opt_4);
$RNA::dangles = 0 if ($opt_d);
$RNA::dangles = 2 if ($opt_d2);
$RNA::dangles = 3 if ($opt_d3);

 RNA::read_parameter_file($ParamFile) if ($ParamFile);

if ($ns_bases) {
    $RNA::nonstandards = "";
    foreach $p ( split(/,/, $ns_bases) ) {
	if ($p =~ s/^-//) {
	    $RNA::nonstandards .= reverse($p)
	    }
	$RNA::nonstandards .= $p;
    }
    print "$RNA::nonstandards\n";
}

$istty = (-t STDIN) && (-t STDOUT);
if (($RNA::fold_constrained)&&($istty)) {
    print "Input constraints using the following notation:\n";
    print "| : paired with another base\n";
    print ". : no constraint at all\n";
    print "x : base must not pair\n";
    print "< : base i is paired with a base j<i\n";
    print "> : base i is paired with a base j>i\n";
    print "matching brackets ( ): base i pairs base j\n";
} 
	
if ($istty) {
    print "\nInput string (upper or lower case); @ to quit\n";
    print "$scale\n";
}
while (<>) {	# main loop: continue until end of file 
    $fname="";
    
    # skip comment lines and get filenames
    if (/^>\s*(\S+)/) {
	$fname = $1;
	next;
    }

    last if (/^@/);

    if (/(\S+)/) {
	$string = $1;
    } else {
	next;
    }
    
    $string = uc($string);
    $length = length($string);
    printf("length = %d\n", $length) if ($istty);

    if ($RNA::fold_constrained) {
	$_ = <>;
	$cstruc = $1 if (/(\S+)/);
	die("constraint string has wrong length")
	    if (length($cstruc)!=$length);
	$structure = $cstruc;
    } else {
	$structure = $string; # wierd way to allocate space
    }
    $min_en = RNA::fold($string, $structure);
    print "$string\n$structure";
    if ($istty) {
	printf("\n minimum free energy = %6.2f kcal/mol\n", $min_en);
    } else {
	printf(" (%6.2f)\n", $min_en);
    }
    if (length($fname)>0) {
	$ffname = $fname . "_ss.ps";
      } else {
	  $ffname = "rna.ps";
      }
      RNA::PS_rna_plot($string, $structure, $ffname);

    if ($pf) {

	# recompute with dangles as in pf_fold()
	$RNA::dangles=2 if ($RNA::dangles);
	$min_en = RNA::energy_of_struct($string, $structure); 
	
	$kT = ($RNA::temperature+273.15)*1.98717/1000.; # in Kcal 
	$pf_scale = exp(-($sfact*$min_en)/$kT/$length);
	print STDERR "scaling factor $pf_scale\n" if ($length>2000);

	$structure = $cstruc if ($RNA::fold_constrained);
	$energy = RNA::pf_fold($string, $structure);
	 
	if ($RNA::do_backtrack) {
	    print $structure;
	    printf(" [%6.2f]\n", $energy) if (!$istty);
	    print "\n";
	}
	if (($istty)||(!$RNA::do_backtrack)) {
	    printf(" free energy of ensemble = %6.2f kcal/mol\n", $energy);
	    printf(" frequency of mfe structure in ensemble %g\n",
		   exp(($energy-$min_en)/$kT));
	}
	
	if ($RNA::do_backtrack) {
	    $ffname = ($fname)?($fname . "_dp.ps"):"dot.ps";
	  RNA::PS_dot_plot($string, $ffname);
	}
    }
} 

 RNA::free_pf_arrays() if ($pf);
 RNA::free_arrays();
 RNA::write_parameter_file("test.par");

sub usage()
{
    die("usage: " . 
	"RNAfold [-p[0]] [-C] [-T temp] [-4] [-d] [-noGU] [-noCloseGU]\n" .
	"               [-e e_set] [-P paramfile] [-nsp pairs] [-S scale]");
}


# End of file
