# Supplementary material for: Improving model predictions for RNA interference activities that use support vector machine regression by combining and filtering features
Source: BMC Bioinformatics. 2007 Jun 6;8:182. doi: 10.1186/1471-2105-8-182 (PMC1906837; doi:10.1186/1471-2105-8-182)
Supplement: Additional file 7 — seq2svm_0.3. An GNU platform deployable GPL code base for performing SVM modeling on small RNA sequences, with examples. Deploy by unzipping, untarring, and building with configure and make. See the included readme files. Updated versions will be available at . [file 1471-2105-8-182-S7.gz › seq2svm/src/libRNAfold-2.4/ViennaRNA-1.4/Perl/RNA_wrap.c]

/*
 * FILE : RNA_wrap.c
 * 
 * This file was automatically generated by :
 * Simplified Wrapper and Interface Generator (SWIG)
 * Version 1.1 (Build 883)
 * 
 * Portions Copyright (c) 1995-1998
 * The University of Utah and The Regents of the University of California.
 * Permission is granted to distribute this file in any manner provided
 * this notice remains intact.
 * 
 * Do not make changes to this file--changes will be lost!
 *
 */


#define SWIGCODE
/* $Header: /cvsroot/SWIG1.1/swig_lib/perl5/headers.swg,v 1.1.1.1 1999/02/28 02:00:54 beazley Exp $ */
/* Implementation : PERL 5 */

#define SWIGPERL
#define SWIGPERL5
#ifdef __cplusplus
/* Needed on some windows machines---since MS plays funny
   games with the header files under C++ */
#include <math.h>
#include <stdlib.h>
extern "C" {
#endif
#include "EXTERN.h"
#include "perl.h"
#include "XSUB.h"

/* Get rid of free and malloc defined by perl */
#undef free
#undef malloc

#include <string.h>
#ifdef __cplusplus
}
#endif
/* Definitions for compiling Perl extensions on a variety of machines */

#if defined(WIN32) || defined(_WIN32) || defined(__WIN32__)
#   if defined(_MSC_VER)
#	define SWIGEXPORT(a) __declspec(dllexport) a
#   else
#	if defined(__BORLANDC__)
#	    define SWIGEXPORT(a) a _export 
#	else
#	    define SWIGEXPORT(a) a 
#	endif
#   endif
#else
#   define SWIGEXPORT(a) a 
#endif

#ifdef PERL_OBJECT
#define MAGIC_PPERL  CPerlObj *pPerl = (CPerlObj *) this;
#define MAGIC_CAST   (int (CPerlObj::*)(SV *, MAGIC *))
#define SWIGCLASS_STATIC 
#else
#define MAGIC_PPERL
#define MAGIC_CAST
#define SWIGCLASS_STATIC static
#endif

#if defined(WIN32) && defined(PERL_OBJECT) && !defined(PerlIO_exportFILE)
#define PerlIO_exportFILE(fh,fl) (FILE*)(fh)
#endif

/* Modifications for newer Perl 5.005 releases */

#if !defined(PERL_REVISION) || ((PERL_REVISION >= 5) && ((PERL_VERSION < 5) || ((PERL_VERSION == 5) && (PERL_SUBVERSION < 50))))
#ifndef PL_sv_yes
#define PL_sv_yes sv_yes
#endif
#ifndef PL_sv_undef
#define PL_sv_undef sv_undef
#endif
#ifndef PL_na
#define PL_na na
#endif
#endif

/******************************************************************************
 * Pointer type-checking code
 *****************************************************************************/

#include <stdlib.h>

#ifdef __cplusplus
extern "C" {
#endif

#ifdef SWIG_NOINCLUDE
extern void SWIG_MakePtr(char *, void *, char *);
#ifndef PERL_OBJECT
extern void SWIG_RegisterMapping(char *, char *, void *(*)(void *));
#else
#define SWIG_RegisterMapping(a,b,c) _SWIG_RegisterMapping(pPerl,a,b,c);
extern void _SWIG_RegisterMapping(CPerlObj *,char *, char *, void *(*)(void *),int);
#endif
#ifndef PERL_OBJECT
extern char *SWIG_GetPtr(SV *, void **, char *);
#else
extern char *_SWIG_GetPtr(CPerlObj *, SV *, void **, char *);
#define SWIG_GetPtr(a,b,c) _SWIG_GetPtr(pPerl,a,b,c)
#endif

#else

#ifdef SWIG_GLOBAL
#define SWIGSTATICRUNTIME(a) SWIGEXPORT(a)
#else
#define SWIGSTATICRUNTIME(a) static a
#endif

/* These are internal variables.   Should be static */

typedef struct SwigPtrType {
  char               *name;
  int                 len;
  void               *(*cast)(void *);
  struct SwigPtrType *next;
} SwigPtrType;

/* Pointer cache structure */

typedef struct {
  int                 stat;               /* Status (valid) bit             */
  SwigPtrType        *tp;                 /* Pointer to type structure      */
  char                name[256];          /* Given datatype name            */
  char                mapped[256];        /* Equivalent name                */
} SwigCacheType;

static int SwigPtrMax  = 64;           /* Max entries that can be currently held */
static int SwigPtrN    = 0;            /* Current number of entries              */
static int SwigPtrSort = 0;            /* Status flag indicating sort            */
static SwigPtrType *SwigPtrTable = 0;  /* Table containing pointer equivalences  */
static int SwigStart[256];             /* Table containing starting positions    */

/* Cached values */

#define SWIG_CACHESIZE  8
#define SWIG_CACHEMASK  0x7
static SwigCacheType SwigCache[SWIG_CACHESIZE];  
static int SwigCacheIndex = 0;
static int SwigLastCache = 0;

/* Sort comparison function */
static int swigsort(const void *data1, const void *data2) {
	SwigPtrType *d1 = (SwigPtrType *) data1;
	SwigPtrType *d2 = (SwigPtrType *) data2;
	return strcmp(d1->name,d2->name);
}

/* Binary Search function */
static int swigcmp(const void *key, const void *data) {
  char *k = (char *) key;
  SwigPtrType *d = (SwigPtrType *) data;
  return strncmp(k,d->name,d->len);
}

/* Register a new datatype with the type-checker */

#ifndef PERL_OBJECT
SWIGSTATICRUNTIME(void) 
SWIG_RegisterMapping(char *origtype, char *newtype, void *(*cast)(void *)) {
#else
#define SWIG_RegisterMapping(a,b,c) _SWIG_RegisterMapping(pPerl, a,b,c)
SWIGSTATICRUNTIME(void)
_SWIG_RegisterMapping(CPerlObj *pPerl, char *origtype, char *newtype, void *(*cast)(void *)) {
#endif

  int i;
  SwigPtrType *t = 0, *t1;

  if (!SwigPtrTable) {     
    SwigPtrTable = (SwigPtrType *) malloc(SwigPtrMax*sizeof(SwigPtrType));
    SwigPtrN = 0;
  }
  if (SwigPtrN >= SwigPtrMax) {
    SwigPtrMax = 2*SwigPtrMax;
    SwigPtrTable = (SwigPtrType *) realloc(SwigPtrTable,SwigPtrMax*sizeof(SwigPtrType));
  }
  for (i = 0; i < SwigPtrN; i++)
    if (strcmp(SwigPtrTable[i].name,origtype) == 0) {
      t = &SwigPtrTable[i];
      break;
    }
  if (!t) {
    t = &SwigPtrTable[SwigPtrN];
    t->name = origtype;
    t->len = strlen(t->name);
    t->cast = 0;
    t->next = 0;
    SwigPtrN++;
  }
  while (t->next) {
    if (strcmp(t->name,newtype) == 0) {
      if (cast) t->cast = cast;
      return;
    }
    t = t->next;
  }
  t1 = (SwigPtrType *) malloc(sizeof(SwigPtrType));
  t1->name = newtype;
  t1->len = strlen(t1->name);
  t1->cast = cast;
  t1->next = 0;
  t->next = t1;
  SwigPtrSort = 0;
}

/* Make a pointer value string */

SWIGSTATICRUNTIME(void) 
SWIG_MakePtr(char *_c, const void *_ptr, char *type) {
  static char _hex[16] =
  {'0', '1', '2', '3', '4', '5', '6', '7', '8', '9',
   'a', 'b', 'c', 'd', 'e', 'f'};
  unsigned long _p, _s;
  char _result[20], *_r;    /* Note : a 64-bit hex number = 16 digits */
  _r = _result;
  _p = (unsigned long) _ptr;
  if (_p > 0) {
    while (_p > 0) {
      _s = _p & 0xf;
      *(_r++) = _hex[_s];
      _p = _p >> 4;
    }
    *_r = '_';
    while (_r >= _result)
      *(_c++) = *(_r--);
  } else {
    strcpy (_c, "NULL");
  }
  if (_ptr)
    strcpy (_c, type);
}

/* Function for getting a pointer value */

#ifndef PERL_OBJECT
SWIGSTATICRUNTIME(char *) 
SWIG_GetPtr(SV *sv, void **ptr, char *_t)
#else
#define SWIG_GetPtr(a,b,c) _SWIG_GetPtr(pPerl,a,b,c)
SWIGSTATICRUNTIME(char *)
_SWIG_GetPtr(CPerlObj *pPerl, SV *sv, void **ptr, char *_t)
#endif
{
  char temp_type[256];
  char *name,*_c;
  int  len,i,start,end;
  IV   tmp;
  SwigPtrType *sp,*tp;
  SwigCacheType *cache;

  /* If magical, apply more magic */

  if (SvGMAGICAL(sv))
    mg_get(sv);

  /* Check to see if this is an object */
  if (sv_isobject(sv)) {
    SV *tsv = (SV*) SvRV(sv);
    if ((SvTYPE(tsv) == SVt_PVHV)) {
      MAGIC *mg;
      if (SvMAGICAL(tsv)) {
	mg = mg_find(tsv,'P');
	if (mg) {
	  SV *rsv = mg->mg_obj;
	  if (sv_isobject(rsv)) {
	    tmp = SvIV((SV*)SvRV(rsv));
	  }
	}
      } else {
	return "Not a valid pointer value";
      }
    } else {
      tmp = SvIV((SV*)SvRV(sv));
    }
    if (!_t) {
      *(ptr) = (void *) tmp;
      return (char *) 0;
    }
  } else if (! SvOK(sv)) {            /* Check for undef */
    *(ptr) = (void *) 0;
    return (char *) 0;
  } else if (SvTYPE(sv) == SVt_RV) {       /* Check for NULL pointer */
    *(ptr) = (void *) 0;
    if (!SvROK(sv)) 
      return (char *) 0;
    else
      return "Not a valid pointer value";
  } else {                                 /* Don't know what it is */
      *(ptr) = (void *) 0;
      return "Not a valid pointer value";
  }
  if (_t) {
    /* Now see if the types match */      

    if (!sv_isa(sv,_t)) {
      _c = HvNAME(SvSTASH(SvRV(sv)));
      if (!SwigPtrSort) {
	qsort((void *) SwigPtrTable, SwigPtrN, sizeof(SwigPtrType), swigsort);  
	for (i = 0; i < 256; i++) {
	  SwigStart[i] = SwigPtrN;
	}
	for (i = SwigPtrN-1; i >= 0; i--) {
	  SwigStart[SwigPtrTable[i].name[0]] = i;
	}
	for (i = 255; i >= 1; i--) {
	  if (SwigStart[i-1] > SwigStart[i])
	    SwigStart[i-1] = SwigStart[i];
	}
	SwigPtrSort = 1;
	for (i = 0; i < SWIG_CACHESIZE; i++)  
	  SwigCache[i].stat = 0;
      }
      /* First check cache for matches.  Uses last cache value as starting point */
      cache = &SwigCache[SwigLastCache];
      for (i = 0; i < SWIG_CACHESIZE; i++) {
	if (cache->stat) {
	  if (strcmp(_t,cache->name) == 0) {
	    if (strcmp(_c,cache->mapped) == 0) {
	      cache->stat++;
	      *ptr = (void *) tmp;
	      if (cache->tp->cast) *ptr = (*(cache->tp->cast))(*ptr);
	      return (char *) 0;
	    }
	  }
	}
	SwigLastCache = (SwigLastCache+1) & SWIG_CACHEMASK;
	if (!SwigLastCache) cache = SwigCache;
	else cache++;
      }

      start = SwigStart[_t[0]];
      end = SwigStart[_t[0]+1];
      sp = &SwigPtrTable[start];
      while (start < end) {
	if (swigcmp(_t,sp) == 0) break;
	sp++;
	start++;
      }
      if (start > end) sp = 0;
      while (start <= end) {
	if (swigcmp(_t,sp) == 0) {
	  name = sp->name;
	  len = sp->len;
	  tp = sp->next;
	  while(tp) {
	    if (tp->len >= 255) {
	      return _c;
	    }
	    strcpy(temp_type,tp->name);
	    strncat(temp_type,_t+len,255-tp->len);
	    if (sv_isa(sv,temp_type)) {
	      /* Get pointer value */
	      *ptr = (void *) tmp;
	      if (tp->cast) *ptr = (*(tp->cast))(*ptr);

	      strcpy(SwigCache[SwigCacheIndex].mapped,_c);
	      strcpy(SwigCache[SwigCacheIndex].name,_t);
	      SwigCache[SwigCacheIndex].stat = 1;
	      SwigCache[SwigCacheIndex].tp = tp;
	      SwigCacheIndex = SwigCacheIndex & SWIG_CACHEMASK;
	      return (char *) 0;
	    }
	    tp = tp->next;
	  } 
	}
	sp++;
	start++;
      }
      /* Didn't find any sort of match for this data.  
	 Get the pointer value and return the received type */
      *ptr = (void *) tmp;
      return _c;
    } else {
      /* Found a match on the first try.  Return pointer value */
      *ptr = (void *) tmp;
      return (char *) 0;
    }
  } 
  *ptr = (void *) tmp;
  return (char *) 0;
}

#endif
#ifdef __cplusplus
}
#endif


/* Magic variable code */
#ifndef PERL_OBJECT
#define swig_create_magic(s,a,b,c) _swig_create_magic(s,a,b,c)
static void _swig_create_magic(SV *sv, char *name, int (*set)(SV *, MAGIC *), int (*get)(SV *,MAGIC *)) {
#else
#define swig_create_magic(s,a,b,c) _swig_create_magic(pPerl,s,a,b,c)
static void _swig_create_magic(CPerlObj *pPerl, SV *sv, char *name, int (CPerlObj::*set)(SV *, MAGIC *), int (CPerlObj::*get)(SV *, MAGIC *)) {
#endif
  MAGIC *mg;
  sv_magic(sv,sv,'U',name,strlen(name));
  mg = mg_find(sv,'U');
  mg->mg_virtual = (MGVTBL *) malloc(sizeof(MGVTBL));
  mg->mg_virtual->svt_get = get;
  mg->mg_virtual->svt_set = set;
  mg->mg_virtual->svt_len = 0;
  mg->mg_virtual->svt_clear = 0;
  mg->mg_virtual->svt_free = 0;
}

#define SWIG_init    boot_RNA

#define SWIG_name   "RNA::boot_RNA"
#define SWIG_varinit "RNA::var_RNA_init();"
#ifdef __cplusplus
extern "C"
#endif
#ifndef PERL_OBJECT
SWIGEXPORT(void) boot_RNA(CV* cv);
#else
SWIGEXPORT(void) boot_RNA(CV *cv, CPerlObj *);
#endif

#include  "../H/utils.h"
#include  "../H/fold_vars.h"
#undef fold
#include  "../H/fold.h"
#include  "../H/part_func.h"
#include  "../H/PS_dot.h"
#include  "../H/inverse.h"
#include  "../H/RNAstruct.h"
#include  "../H/treedist.h"
#include  "../H/stringdist.h"
#include  "../H/profiledist.h"
#include  "../H/dist_vars.h"
#include  "../H/pair_mat.h"
#ifndef PERL_OBJECT
#define swig_setnv(a,b) _swig_setnv(a,b)
static void _swig_setnv(char *name, double value) { 
#else
#define swig_setnv(a,b) _swig_setnv(pPerl,a,b)
static void _swig_setnv(CPerlObj *pPerl, char *name, double value) { 
#endif
     SV *sv; 
     sv = perl_get_sv(name,TRUE | 0x2);
     sv_setnv(sv, value);
     SvREADONLY_on(sv);
}

extern float fold(char *,char *);
extern float energy_of_struct(char *,char *);
extern void free_arrays();
extern void initialize_fold(int );
extern void update_fold_params();
extern float pf_fold(char *,char *);
extern void init_pf_fold(int );
extern void free_pf_arrays();
extern void update_pf_params(int );
extern char bppm_symbol(float *);
extern char * symbolset; 
extern float inverse_fold(char *,char *);
extern float inverse_pf_fold(char *,char *);
extern float  final_cost; 
extern int  give_up; 
extern double * pr; 
extern int  noGU; 
extern int  no_closingGU; 
extern int  tetra_loop; 
extern int  energy_set; 
extern int  dangles; 
extern char * nonstandards; 
extern double  temperature; 
extern int  james_rule; 
extern int  logML; 
extern struct bond * base_pair; 
extern int * iindx; 
extern double  pf_scale; 
extern int  fold_constrained; 
extern int  do_backtrack; 
extern int  noLonelyPairs; 
extern char  backtrack_type; 

double get_pr(int i, int j) {
   int ii;
  if (i>j) {ii=i; i=j; j=ii;}
  return pr[iindx[i]-j];
}
extern Tree *make_tree(char *);
extern float tree_edit_distance(Tree *,Tree *);
extern void print_tree(Tree *);
extern void free_tree(Tree *);
extern swString *Make_swString(char *);
extern float string_edit_distance(swString *,swString *);
extern float **Make_bp_profile(int );
extern float profile_edit_distance(float **,float **);
extern void print_bppm(float **);
extern void free_profile(float **);
extern int PS_rna_plot(char *,char *,char *);
extern int gmlRNA(char *,char *,char *,char );
extern int ssv_rna_plot(char *,char *,char *);
extern int xrna_plot(char *,char *,char *);
extern int PS_dot_plot(char *,char *);
extern int  rna_plot_type; 
extern void read_parameter_file(const char []);
extern void write_parameter_file(const char []);


#ifdef WIN32
#undef isspace
#define isspace(c) (c == ' ')
#endif

/*------------------------------------------------------------------
  ptrcast(value,type)

  Constructs a new pointer value.   Value may either be a string
  or an integer. Type is a string corresponding to either the
  C datatype or mangled datatype.

  ptrcast(0,"Vector *")
               or
  ptrcast(0,"Vector_p")   
  ------------------------------------------------------------------ */
#ifdef PERL_OBJECT
static SV *_ptrcast(CPerlObj *pPerl, SV *_PTRVALUE, char *type) {
#define ptrcast(a,b)  _ptrcast(pPerl,a,b)
#else
static SV *_ptrcast(SV *_PTRVALUE, char *type) {
#define ptrcast(a,b)  _ptrcast(a,b)
#endif
  char *r,*s;
  void *ptr;
  SV *obj;
  char *typestr,*c;

  /* Produce a "mangled" version of the type string.  */

  typestr = (char *) malloc(strlen(type)+20);

  /* Go through and munge the typestring */
  
  r = typestr;
  c = type;
  while (*c) {
    if (!isspace(*c)) {
      if ((*c == '*') || (*c == '&')) {
	strcpy(r,"Ptr");
	r+=3;
      } else *(r++) = *c;
    } 
    c++;
  }
  *(r++) = 0;
    
  /* Check to see if the input value is an integer */
  if (SvIOK(_PTRVALUE)) {
    ptr = (void *) SvIV(_PTRVALUE);
    /* Received a numerical value. Make a pointer out of it */
    obj = sv_newmortal();
    sv_setref_pv(obj,typestr,ptr);
  } else if (sv_isobject(_PTRVALUE)) {
    /* Have a real pointer value now.  Try to strip out the pointer value */
    /* Now extract the pointer value */
    if (!SWIG_GetPtr(_PTRVALUE,&ptr,0)) {
      obj = sv_newmortal();
      sv_setref_pv(obj,typestr,ptr);
    }
  } else {
    croak("ptrcast(). Not a reference.");
  }
  free(typestr);
  return obj;
}


/*------------------------------------------------------------------
  ptrvalue(ptr,type = 0)

  Attempts to dereference a pointer value.  If type is given, it 
  will try to use that type.  Otherwise, this function will attempt
  to "guess" the proper datatype by checking against all of the 
  builtin C datatypes. 
  ------------------------------------------------------------------ */

#ifdef PERL_OBJECT
static SV *_ptrvalue(CPerlObj *pPerl,SV *_PTRVALUE, int index, char *type) {
#define ptrvalue(a,b,c) _ptrvalue(pPerl,a,b,c)
#else
static SV *_ptrvalue(SV *_PTRVALUE, int index, char *type) {
#define ptrvalue(a,b,c) _ptrvalue(a,b,c)
#endif

  void     *ptr;
  SV       *obj = 0;


  if (SWIG_GetPtr(_PTRVALUE,&ptr,0)) {
    croak("Type error it ptrvalue. Argument is not a valid pointer value.");
  } else {
    /* If no datatype was passed, try a few common datatypes first */
    if (!type) {

      /* No datatype was passed.   Type to figure out if it's a common one */
      
      if (!SWIG_GetPtr(_PTRVALUE,&ptr,"intPtr")) {
	type = "int";
      } else if (!SWIG_GetPtr(_PTRVALUE,&ptr,"doublePtr")) {
	type = "double";
      } else if (!SWIG_GetPtr(_PTRVALUE,&ptr,"shortPtr")) {
	type = "short";
      } else if (!SWIG_GetPtr(_PTRVALUE,&ptr,"longPtr")) {
	type = "long";
      } else if (!SWIG_GetPtr(_PTRVALUE,&ptr,"floatPtr")) {
	type = "float";
      } else if (!SWIG_GetPtr(_PTRVALUE,&ptr,"charPtr")) {
	type = "char";
      } else if (!SWIG_GetPtr(_PTRVALUE,&ptr,"charPtrPtr")) {
	type = "char *";
      } else {
	type = "unknown";
      }
    }
    
    if (!ptr) {
      croak("Unable to dereference NULL pointer.");
      return 0;
    }

    /* Now we have a datatype.  Try to figure out what to do about it */
    if (strcmp(type,"int") == 0) {
      obj = sv_newmortal();
      sv_setiv(obj,(IV) *(((int *) ptr) + index));
    } else if (strcmp(type,"double") == 0) {
      obj = sv_newmortal();
      sv_setnv(obj,(double) *(((double *) ptr)+index));
    } else if (strcmp(type,"short") == 0) {
      obj = sv_newmortal();
      sv_setiv(obj,(IV) *(((short *) ptr) + index));
    } else if (strcmp(type,"long") == 0) {
      obj = sv_newmortal();
      sv_setiv(obj,(IV) *(((long *) ptr) + index));
    } else if (strcmp(type,"float") == 0) {
      obj = sv_newmortal();
      sv_setnv(obj,(double) *(((float *) ptr)+index));
    } else if (strcmp(type,"char") == 0) {
      obj = sv_newmortal();
      sv_setpv(obj,((char *) ptr)+index);
    } else if (strcmp(type,"char *") == 0) {
      char *c = *(((char **) ptr)+index);
      obj = sv_newmortal();
      if (c) 
	sv_setpv(obj,c);
      else 
	sv_setpv(obj,"NULL");
    } else {
      croak("Unable to dereference unsupported datatype.");
      obj = 0;
    }
  }
  return obj;
}

/*------------------------------------------------------------------
  ptrcreate(type,value = 0,numelements = 1)

  Attempts to create a new object of given type.  Type must be
  a basic C datatype.  Will not create complex objects.
  ------------------------------------------------------------------ */
#ifdef PERL_OBJECT
static SV *_ptrcreate(CPerlObj *pPerl, char *type, SV *value, int numelements) {
#define ptrcreate(a,b,c) _ptrcreate(pPerl,a,b,c)
#else
static SV *_ptrcreate(char *type, SV *value, int numelements) {
#define ptrcreate(a,b,c) _ptrcreate(a,b,c)
#endif

  void     *ptr;
  SV       *obj;
  int       sz;
  char     *cast;
  char      temp[40];

  /* Check the type string against a variety of possibilities */

  if (strcmp(type,"int") == 0) {
    sz = sizeof(int)*numelements;
    cast = "intPtr";
  } else if (strcmp(type,"short") == 0) {
    sz = sizeof(short)*numelements;
    cast = "shortPtr";
  } else if (strcmp(type,"long") == 0) {
    sz = sizeof(long)*numelements;
    cast = "longPtr";
  } else if (strcmp(type,"double") == 0) {
    sz = sizeof(double)*numelements;
    cast = "doublePtr";
  } else if (strcmp(type,"float") == 0) {
    sz = sizeof(float)*numelements;
    cast = "floatPtr";
  } else if (strcmp(type,"char") == 0) {
    sz = sizeof(char)*numelements;
    cast = "charPtr";
  } else if (strcmp(type,"char *") == 0) {
    sz = sizeof(char *)*(numelements+1);
    cast = "charPtrPtr";
  } else if (strcmp(type,"void") == 0) {
    sz = numelements;
    cast = "voidPtr";
  } else {
    croak("Unable to create unknown datatype."); 
    return 0;
  }
   
  /* Create the new object */
  
  ptr = (void *) malloc(sz);
  if (!ptr) {
    croak("Out of memory in ptrcreate."); 
    return 0;
  }

  /* Now try to set its default value */

  if (value) {
    if (strcmp(type,"int") == 0) {
      int *ip,i,ivalue;
      ivalue = (int) SvIV(value);
      ip = (int *) ptr;
      for (i = 0; i < numelements; i++)
	ip[i] = ivalue;
    } else if (strcmp(type,"short") == 0) {
      short *ip,ivalue;
      int i;
      ivalue = (short) SvIV(value);
      ip = (short *) ptr;
      for (i = 0; i < numelements; i++)
	ip[i] = ivalue;
    } else if (strcmp(type,"long") == 0) {
      long *ip,ivalue;
      int i;
      ivalue = (long) SvIV(value);
      ip = (long *) ptr;
      for (i = 0; i < numelements; i++)
	ip[i] = ivalue;
    } else if (strcmp(type,"double") == 0) {
      double *ip,ivalue;
      int i;
      ivalue = (double) SvNV(value);
      ip = (double *) ptr;
      for (i = 0; i < numelements; i++)
	ip[i] = ivalue;
    } else if (strcmp(type,"float") == 0) {
      float *ip,ivalue;
      int i;
      ivalue = (float) SvNV(value);
      ip = (float *) ptr;
      for (i = 0; i < numelements; i++)
	ip[i] = ivalue;
    } else if (strcmp(type,"char") == 0) {
      char *ip,*ivalue;
      ivalue = (char *) SvPV(value,PL_na);
      ip = (char *) ptr;
      strncpy(ip,ivalue,numelements-1);
    } else if (strcmp(type,"char *") == 0) {
      char **ip, *ivalue;
      int  i;
      ivalue = (char *) SvPV(value,PL_na);
      ip = (char **) ptr;
      for (i = 0; i < numelements; i++) {
	if (ivalue) {
	  ip[i] = (char *) malloc(strlen(ivalue)+1);
	  strcpy(ip[i],ivalue);
	} else {
	  ip[i] = 0;
	}
      }
      ip[numelements] = 0;
    }
  } 
  /* Create the pointer value */
  
  SWIG_MakePtr(temp,ptr,cast);
  obj = sv_newmortal();
  sv_setref_pv(obj,cast,ptr);
  return obj;
}

/*------------------------------------------------------------------
  ptrset(ptr,value,index = 0,type = 0)

  Attempts to set the value of a pointer variable.  If type is
  given, we will use that type.  Otherwise, we'll guess the datatype.
  ------------------------------------------------------------------ */

#ifdef PERL_OBJECT
static void _ptrset(CPerlObj *pPerl,SV *_PTRVALUE, SV *value, int index, char *type) {
#define ptrset(a,b,c,d) _ptrset(pPerl,a,b,c,d)
#else
static void _ptrset(SV *_PTRVALUE, SV *value, int index, char *type) {
#define ptrset(a,b,c,d) _ptrset(a,b,c,d)
#endif
  void     *ptr;
  SV       *obj;

  if (SWIG_GetPtr(_PTRVALUE,&ptr,0)) {
    croak("Type error in ptrset. Argument is not a valid pointer value.");
    return;
  }

  /* If no datatype was passed, try a few common datatypes first */

  if (!type) {

    /* No datatype was passed.   Type to figure out if it's a common one */

    if (!SWIG_GetPtr(_PTRVALUE,&ptr,"intPtr")) {
      type = "int";
    } else if (!SWIG_GetPtr(_PTRVALUE,&ptr,"doublePtr")) {
      type = "double";
    } else if (!SWIG_GetPtr(_PTRVALUE,&ptr,"shortPtr")) {
      type = "short";
    } else if (!SWIG_GetPtr(_PTRVALUE,&ptr,"longPtr")) {
      type = "long";
    } else if (!SWIG_GetPtr(_PTRVALUE,&ptr,"floatPtr")) {
      type = "float";
    } else if (!SWIG_GetPtr(_PTRVALUE,&ptr,"charPtr")) {
      type = "char";
    } else if (!SWIG_GetPtr(_PTRVALUE,&ptr,"charPtrPtr")) {
      type = "char *";
    } else {
      type = "unknown";
    }
  }

  if (!ptr) {
    croak("Unable to set NULL pointer.");
    return;
  }
  
  /* Now we have a datatype.  Try to figure out what to do about it */
  if (strcmp(type,"int") == 0) {
    *(((int *) ptr)+index) = (int) SvIV(value);
  } else if (strcmp(type,"double") == 0) {
    *(((double *) ptr)+index) = (double) SvNV(value);
  } else if (strcmp(type,"short") == 0) {
    *(((short *) ptr)+index) = (short) SvIV(value);
  } else if (strcmp(type,"long") == 0) {
    *(((long *) ptr)+index) = (long) SvIV(value);
  } else if (strcmp(type,"float") == 0) {
    *(((float *) ptr)+index) = (float) SvNV(value);
  } else if (strcmp(type,"char") == 0) {
    char *c = SvPV(value,PL_na);
    strcpy(((char *) ptr)+index, c);
  } else if (strcmp(type,"char *") == 0) {
    char *c = SvPV(value,PL_na);
    char **ca = (char **) ptr;
    if (ca[index]) free(ca[index]);
    if (strcmp(c,"NULL") == 0) {
      ca[index] = 0;
    } else {
      ca[index] = (char *) malloc(strlen(c)+1);
      strcpy(ca[index],c);
    }
  } else {
    croak("Unable to set unsupported datatype.");
    return;
  }
}

/*------------------------------------------------------------------
  ptradd(ptr,offset)

  Adds a value to an existing pointer value.  Will do a type-dependent
  add for basic datatypes.  For other datatypes, will do a byte-add.
  ------------------------------------------------------------------ */

#ifdef PERL_OBJECT
static SV *_ptradd(CPerlObj *pPerl, SV *_PTRVALUE, int offset) {
#define ptradd(a,b) _ptradd(pPerl,a,b)
#else
static SV *_ptradd(SV *_PTRVALUE, int offset) {
#define ptradd(a,b) _ptradd(a,b)
#endif

  void *ptr,*junk;
  SV   *obj;
  char *type;

  /* Try to handle a few common datatypes first */

  if (!SWIG_GetPtr(_PTRVALUE,&ptr,"intPtr")) {
    ptr = (void *) (((int *) ptr) + offset);
  } else if (!SWIG_GetPtr(_PTRVALUE,&ptr,"doublePtr")) {
    ptr = (void *) (((double *) ptr) + offset);
  } else if (!SWIG_GetPtr(_PTRVALUE,&ptr,"shortPtr")) {
    ptr = (void *) (((short *) ptr) + offset);
  } else if (!SWIG_GetPtr(_PTRVALUE,&ptr,"longPtr")) {
    ptr = (void *) (((long *) ptr) + offset);
  } else if (!SWIG_GetPtr(_PTRVALUE,&ptr,"floatPtr")) {
    ptr = (void *) (((float *) ptr) + offset);
  } else if (!SWIG_GetPtr(_PTRVALUE,&ptr,"charPtr")) {
    ptr = (void *) (((char *) ptr) + offset);
  } else if (!SWIG_GetPtr(_PTRVALUE,&ptr,0)) {
    ptr = (void *) (((char *) ptr) + offset);
  } else {
    croak("Type error in ptradd. Argument is not a valid pointer value.");
    return 0;
  }
  type = SWIG_GetPtr(_PTRVALUE,&junk,"INVALID POINTER");
  obj = sv_newmortal();
  sv_setref_pv(obj,type,ptr);
  return obj;
}

/*------------------------------------------------------------------
  ptrmap(type1,type2)

  Allows a mapping between type1 and type2. (Like a typedef)
  ------------------------------------------------------------------ */

#ifdef PERL_OBJECT
static void _ptrmap(CPerlObj *pPerl,char *type1, char *type2) {
#define ptrmap(a,b) _ptrmap(pPerl,a,b)
#else
static void _ptrmap(char *type1, char *type2) {
#define ptrmap(a,b) _ptrmap(a,b)
#endif
  char *typestr1,*typestr2,*c,*r;
  /* Produce a "mangled" version of the type string.  */

  typestr1 = (char *) malloc(strlen(type1)+20);


  /* Go through and munge the typestring */
  
  r = typestr1;
  *(r++) = '_';
  c = type1;

  while (*c) {
    if (!isspace(*c)) {
      if ((*c == '*') || (*c == '&')) {
	strcpy(r,"Ptr");
	r+=3;
      }
      else *(r++) = *c;
    } 
    c++;
  }
  *(r++) = 0;

  typestr2 = (char *) malloc(strlen(type2)+20);

  /* Go through and munge the typestring */
  
  r = typestr2;
  *(r++) = '_';
  c = type2;
  while (*c) {
    if (!isspace(*c)) {
      if ((*c == '*') || (*c == '&')) {
	strcpy(r,"Ptr");
	r+=3;
      }
      else *(r++) = *c;
    }
    c++;
  }
  *(r++) = 0;
  SWIG_RegisterMapping(typestr1,typestr2,0);
  SWIG_RegisterMapping(typestr2,typestr1,0);
}

/*------------------------------------------------------------------
  ptrfree(ptr)

  Destroys a pointer value
  ------------------------------------------------------------------ */
#ifdef PERL_OBJECT
void _ptrfree(CPerlObj *pPerl, SV *_PTRVALUE) {
#define ptrfree(a) _ptrfree(pPerl, a)
#else
void _ptrfree(SV *_PTRVALUE) {
#define ptrfree(a) _ptrfree(a)
#endif

  void *ptr, *junk;

  if (SWIG_GetPtr(_PTRVALUE,&ptr,0)) {
    croak("Type error in ptrfree. Argument is not a valid pointer value.");
    return;
  }

  /* Check to see if this pointer is a char ** */
  if (!SWIG_GetPtr(_PTRVALUE,&junk,"charPtrPtr")) {
    char **c = (char **) ptr;
    if (c) {
      int i = 0;
      while (c[i]) {
	free(c[i]);
	i++;
      }
    }
  } 
  if (ptr)
    free((char *) ptr);
}


void *deref_any(void **ptr, int index) {
   /* dereference arbitray pointer */
   return (void *) ptr[index];
}


#ifdef WIN32
#undef isspace
#define isspace(c) (c == ' ')
#endif


/*------------------------------------------------------------------
  ptr2array(ptr,index,len,type = 0)

  Attempts to dereference a pointer value.  If type is given, it 
  will try to use that type.  Otherwise, this function will attempt
  to "guess" the proper datatype by checking against all of the 
  builtin C datatypes. 
  ------------------------------------------------------------------ */

#ifdef PERL_OBJECT
static AV *_ptr2array(CPerlObj *pPerl,SV *_PTRVALUE, int index, int len, char *type) {
#define ptr2array(a,b,c,d) _ptr2array(pPerl,a,b,c,d)
#else
static AV *_ptr2array(SV *_PTRVALUE, int index, int len, char *type) {
#define ptr2array(a,b,c,d) _ptr2array(a,b,c,d)
#endif

  void     *ptr;
  SV *obj;
  SV      **svs = 0;
  AV        *av = 0;

  int i;
  
  svs = (SV **) malloc(len*sizeof(SV *));
  for (i=0; i<len; i++)
    svs[i] = sv_newmortal();
  
  if (SWIG_GetPtr(_PTRVALUE,&ptr,0)) {
    croak("Type error it ptrvalue. Argument is not a valid pointer value.");
  } else {
    /* If no datatype was passed, try a few common datatypes first */
    if (!type) {

      /* No datatype was passed.   Type to figure out if it's a common one */
      
      if (!SWIG_GetPtr(_PTRVALUE,&ptr,"intPtr")) {
	type = "int";
      } else if (!SWIG_GetPtr(_PTRVALUE,&ptr,"doublePtr")) {
	type = "double";
      } else if (!SWIG_GetPtr(_PTRVALUE,&ptr,"shortPtr")) {
	type = "short";
      } else if (!SWIG_GetPtr(_PTRVALUE,&ptr,"longPtr")) {
	type = "long";
      } else if (!SWIG_GetPtr(_PTRVALUE,&ptr,"floatPtr")) {
	type = "float";
      } else if (!SWIG_GetPtr(_PTRVALUE,&ptr,"charPtr")) {
	type = "char";
      } else if (!SWIG_GetPtr(_PTRVALUE,&ptr,"charPtrPtr")) {
	type = "char *";
      } else {
	type = "unknown";
      }
    }
    
    if (!ptr) {
      croak("Unable to dereference NULL pointer.");
      return 0;
    }

    /* Now we have a datatype.  Try to figure out what to do about it */
    if (strcmp(type,"int") == 0) {
      for (i = 0; i < len; ++i) 
	sv_setiv(svs[i], (IV) *(((int *) ptr) + index+i));
    } else if (strcmp(type,"double") == 0) {
      for (i = 0; i < len; ++i) 
	sv_setnv(svs[i], (double) *(((double *) ptr) + index+i));
    } else if (strcmp(type,"short") == 0) {
      for (i = 0; i < len; ++i) 
	sv_setiv(svs[i],(IV) *(((short *) ptr) + index+i));
    } else if (strcmp(type,"long") == 0) {
      for (i = 0; i < len; ++i) 
	sv_setiv(svs[i],(IV) *(((long *) ptr) + index+i));
    } else if (strcmp(type,"float") == 0) {
      for (i = 0; i < len; ++i) 
	sv_setnv(svs[i],(double) *(((float *) ptr)+index+i));
    } else if (strcmp(type,"char") == 0) {
      for (i = 0; i < len; ++i) 
	sv_setpv(svs[i],((char *) ptr)+index+i);
    } else if (strcmp(type,"char *") == 0) {
      for (i = 0; i < len; ++i) {
	char *c = *(((char **) ptr)+index+i);
	if (c) 
	  sv_setpv(svs[i],c);
	else 
	  sv_setpv(svs[i],"NULL");
      }
    } else {
      croak("Unable to dereference unsupported datatype.");
      len = 0;
    }
  }

  av = av_make(len,svs);
  free(svs);
  return av;
}


  short *make_loop_index(const char *structure) {
  /* number each position by which loop it belongs to (positions start at 0) */
    int i,j,hx,l,nl;
    int length;
    short *stack;
    short *loop;
    length = strlen(structure);
    stack = (short *) space(sizeof(short)*(length+1));
    loop = (short *) space(sizeof(short)*(length+2));
    hx=l=nl=0;
    for (i=0; i<length; i++) {
      if (structure[i] == '(') {
	nl++; l=nl;
	stack[hx++]=i;
      }
      loop[i]=l;
      if (structure[i] ==')') {
	--hx;
	if (hx>0) 
	  l = loop[stack[hx-1]];  /* index of enclosing loop   */
	else l=0;                 /* external loop has index 0 */
	if (hx<0) {
	  fprintf(stderr, "%s\n", structure);
	  nrerror("unbalanced brackets in make_pair_table");
	}
      }
    }
    free(stack);
    return loop;
  }

float energy_of_move(const char *string, char *structure, int mi, int mj) {
  extern int energy_of_struct_pt(const char *string, short * ptable,
				 short *s, short *s1);
#define ILLEGAL 999.;
  int i,j,hx,l,nl;
  int length;
  short *stack, *table, *loop;
  short *S, *S1;
  int energy;

  if (mj<0) {
    if ((structure[-mi]!='(') || (structure[-mj]!=')')) 
      return 1001;  /* illegal delete pair */
  } else
    if ((structure[mi]!='.') || (structure[mj]!='.'))
      return 1002;  /* illegal add pair */
  
  /* make the pair table and loop index l*/
  length = strlen(structure);
  stack = (short *) space(sizeof(short)*(length+1));
  loop  = (short *) space(sizeof(short)*(length+2));
  table = (short *) space(sizeof(short)*(length+2));
  table[0] = length;
  hx=l=nl=0;
  for (i=1; i<=length; i++) {
    if (structure[i-1] == '(') {
      nl++; l=nl;
      stack[hx++]=i;
    }
    loop[i]=l;
    if (structure[i-1] ==')') {
      j=stack[--hx];
      if (hx>0) 
	l = loop[stack[hx-1]];  /* index of enclosing loop   */
      else l=0;                 /* external loop has index 0 */
      if (hx<0) {
	fprintf(stderr, "%s\n", structure);
	nrerror("unbalanced brackets in energy_of_move");
      }
      table[i]=j;
      table[j]=i;
    }
  }
  if (hx!=0) {
    fprintf(stderr, "%s\n", structure);
    nrerror("unbalanced brackets in energy_of_move");
  }

  if (loop[abs(mi)+1] != loop[abs(mj)+1]) { /* not in same loop => illegal */
    free(stack);
    free(loop);
    free(table);
    return 1003.;
  }

  /* if we get here the move is legal */
  if (mj<0) { /* delete pair */
    structure[-mi] = '.';
    structure[-mj] = '.';
    table[-mi+1] = table[-mj+1] = 0;
  } else { /* insert pair */
    structure[mi] = '(';
    structure[mj] = ')';
    table[mi+1] = mj+1;
    table[mj+1] = mi+1;
  }

  S = (short *) space(sizeof(short)*(length+1));
  S[0] = length;
  for (i=1; i<=length; i++) {
    char *pos;
    pos = strchr(Law_and_Order, string[i-1]);
    if (pos==NULL) S[i]=0;
    else S[i] = pos-Law_and_Order;
  }
  
  energy =  energy_of_struct_pt(string, table, S, S);

  free(S); 
  free(stack);
  free(loop);
  free(table);
  return (float) energy/100.;
}
#ifdef PERL_OBJECT
#define MAGIC_CLASS _wrap_RNA_var::
class _wrap_RNA_var : public CPerlObj {
public:
#else
#define MAGIC_CLASS
#endif
SWIGCLASS_STATIC int swig_magic_readonly(SV *sv, MAGIC *mg) {
    MAGIC_PPERL
    sv = sv; mg = mg;
    croak("Value is read-only.");
    return 0;
}
SWIGCLASS_STATIC int _wrap_set_symbolset(SV* sv, MAGIC *mg) {

    char *_a;

    MAGIC_PPERL
    mg = mg;
    _a = (char *) SvPV(sv,PL_na);
    if (symbolset) free(symbolset);
    symbolset = (char *) malloc(strlen(_a)+1);
strcpy(symbolset,_a);
    return 1;
}

SWIGCLASS_STATIC int _wrap_val_symbolset(SV *sv, MAGIC *mg) {


    MAGIC_PPERL
    mg = mg;
    sv_setpv((SV*) sv, symbolset);
    return 1;
}

SWIGCLASS_STATIC int _wrap_set_final_cost(SV* sv, MAGIC *mg) {


    MAGIC_PPERL
    mg = mg;
    final_cost = (float ) SvNV(sv);
    return 1;
}

SWIGCLASS_STATIC int _wrap_val_final_cost(SV *sv, MAGIC *mg) {


    MAGIC_PPERL
    mg = mg;
    sv_setnv(sv, (double) final_cost);
    return 1;
}

SWIGCLASS_STATIC int _wrap_set_give_up(SV* sv, MAGIC *mg) {


    MAGIC_PPERL
    mg = mg;
    give_up = (int ) SvIV(sv);
    return 1;
}

SWIGCLASS_STATIC int _wrap_val_give_up(SV *sv, MAGIC *mg) {


    MAGIC_PPERL
    mg = mg;
    sv_setiv(sv, (IV) give_up);
    return 1;
}

SWIGCLASS_STATIC int _wrap_set_pr(SV* sv, MAGIC *mg) {

    void *_temp;

    MAGIC_PPERL
    mg = mg;
    if (SWIG_GetPtr(sv,(void **) &_temp,"doublePtr")) {
        croak("Type error in value of pr. Expected doublePtr.");
        return(1);
    }
    pr = (double *) _temp;
    return 1;
}

SWIGCLASS_STATIC int _wrap_val_pr(SV *sv, MAGIC *mg) {

    SV *rsv;

    MAGIC_PPERL
    mg = mg;
    rsv = SvRV(sv);
    sv_setiv(rsv,(IV) pr);
    return 1;
}

SWIGCLASS_STATIC int _wrap_set_noGU(SV* sv, MAGIC *mg) {


    MAGIC_PPERL
    mg = mg;
    noGU = (int ) SvIV(sv);
    return 1;
}

SWIGCLASS_STATIC int _wrap_val_noGU(SV *sv, MAGIC *mg) {


    MAGIC_PPERL
    mg = mg;
    sv_setiv(sv, (IV) noGU);
    return 1;
}

SWIGCLASS_STATIC int _wrap_set_no_closingGU(SV* sv, MAGIC *mg) {


    MAGIC_PPERL
    mg = mg;
    no_closingGU = (int ) SvIV(sv);
    return 1;
}

SWIGCLASS_STATIC int _wrap_val_no_closingGU(SV *sv, MAGIC *mg) {


    MAGIC_PPERL
    mg = mg;
    sv_setiv(sv, (IV) no_closingGU);
    return 1;
}

SWIGCLASS_STATIC int _wrap_set_tetra_loop(SV* sv, MAGIC *mg) {


    MAGIC_PPERL
    mg = mg;
    tetra_loop = (int ) SvIV(sv);
    return 1;
}

SWIGCLASS_STATIC int _wrap_val_tetra_loop(SV *sv, MAGIC *mg) {


    MAGIC_PPERL
    mg = mg;
    sv_setiv(sv, (IV) tetra_loop);
    return 1;
}

SWIGCLASS_STATIC int _wrap_set_energy_set(SV* sv, MAGIC *mg) {


    MAGIC_PPERL
    mg = mg;
    energy_set = (int ) SvIV(sv);
    return 1;
}

SWIGCLASS_STATIC int _wrap_val_energy_set(SV *sv, MAGIC *mg) {


    MAGIC_PPERL
    mg = mg;
    sv_setiv(sv, (IV) energy_set);
    return 1;
}

SWIGCLASS_STATIC int _wrap_set_dangles(SV* sv, MAGIC *mg) {


    MAGIC_PPERL
    mg = mg;
    dangles = (int ) SvIV(sv);
    return 1;
}

SWIGCLASS_STATIC int _wrap_val_dangles(SV *sv, MAGIC *mg) {


    MAGIC_PPERL
    mg = mg;
    sv_setiv(sv, (IV) dangles);
    return 1;
}

SWIGCLASS_STATIC int _wrap_set_nonstandards(SV* sv, MAGIC *mg) {

    char *_a;

    MAGIC_PPERL
    mg = mg;
    _a = (char *) SvPV(sv,PL_na);
    if (nonstandards) free(nonstandards);
    nonstandards = (char *) malloc(strlen(_a)+1);
strcpy(nonstandards,_a);
    return 1;
}

SWIGCLASS_STATIC int _wrap_val_nonstandards(SV *sv, MAGIC *mg) {


    MAGIC_PPERL
    mg = mg;
    sv_setpv((SV*) sv, nonstandards);
    return 1;
}

SWIGCLASS_STATIC int _wrap_set_temperature(SV* sv, MAGIC *mg) {


    MAGIC_PPERL
    mg = mg;
    temperature = (double ) SvNV(sv);
    return 1;
}

SWIGCLASS_STATIC int _wrap_val_temperature(SV *sv, MAGIC *mg) {


    MAGIC_PPERL
    mg = mg;
    sv_setnv(sv, (double) temperature);
    return 1;
}

SWIGCLASS_STATIC int _wrap_set_james_rule(SV* sv, MAGIC *mg) {


    MAGIC_PPERL
    mg = mg;
    james_rule = (int ) SvIV(sv);
    return 1;
}

SWIGCLASS_STATIC int _wrap_val_james_rule(SV *sv, MAGIC *mg) {


    MAGIC_PPERL
    mg = mg;
    sv_setiv(sv, (IV) james_rule);
    return 1;
}

SWIGCLASS_STATIC int _wrap_set_logML(SV* sv, MAGIC *mg) {


    MAGIC_PPERL
    mg = mg;
    logML = (int ) SvIV(sv);
    return 1;
}

SWIGCLASS_STATIC int _wrap_val_logML(SV *sv, MAGIC *mg) {


    MAGIC_PPERL
    mg = mg;
    sv_setiv(sv, (IV) logML);
    return 1;
}

SWIGCLASS_STATIC int _wrap_set_base_pair(SV* sv, MAGIC *mg) {

    void *_temp;

    MAGIC_PPERL
    mg = mg;
    if (SWIG_GetPtr(sv,(void **) &_temp,"struct bondPtr")) {
        croak("Type error in value of base_pair. Expected struct bondPtr.");
        return(1);
    }
    base_pair = (struct bond *) _temp;
    return 1;
}

SWIGCLASS_STATIC int _wrap_val_base_pair(SV *sv, MAGIC *mg) {

    SV *rsv;

    MAGIC_PPERL
    mg = mg;
    rsv = SvRV(sv);
    sv_setiv(rsv,(IV) base_pair);
    return 1;
}

SWIGCLASS_STATIC int _wrap_set_iindx(SV* sv, MAGIC *mg) {

    void *_temp;

    MAGIC_PPERL
    mg = mg;
    if (SWIG_GetPtr(sv,(void **) &_temp,"intPtr")) {
        croak("Type error in value of iindx. Expected intPtr.");
        return(1);
    }
    iindx = (int *) _temp;
    return 1;
}

SWIGCLASS_STATIC int _wrap_val_iindx(SV *sv, MAGIC *mg) {

    SV *rsv;

    MAGIC_PPERL
    mg = mg;
    rsv = SvRV(sv);
    sv_setiv(rsv,(IV) iindx);
    return 1;
}

SWIGCLASS_STATIC int _wrap_set_pf_scale(SV* sv, MAGIC *mg) {


    MAGIC_PPERL
    mg = mg;
    pf_scale = (double ) SvNV(sv);
    return 1;
}

SWIGCLASS_STATIC int _wrap_val_pf_scale(SV *sv, MAGIC *mg) {


    MAGIC_PPERL
    mg = mg;
    sv_setnv(sv, (double) pf_scale);
    return 1;
}

SWIGCLASS_STATIC int _wrap_set_fold_constrained(SV* sv, MAGIC *mg) {


    MAGIC_PPERL
    mg = mg;
    fold_constrained = (int ) SvIV(sv);
    return 1;
}

SWIGCLASS_STATIC int _wrap_val_fold_constrained(SV *sv, MAGIC *mg) {


    MAGIC_PPERL
    mg = mg;
    sv_setiv(sv, (IV) fold_constrained);
    return 1;
}

SWIGCLASS_STATIC int _wrap_set_do_backtrack(SV* sv, MAGIC *mg) {


    MAGIC_PPERL
    mg = mg;
    do_backtrack = (int ) SvIV(sv);
    return 1;
}

SWIGCLASS_STATIC int _wrap_val_do_backtrack(SV *sv, MAGIC *mg) {


    MAGIC_PPERL
    mg = mg;
    sv_setiv(sv, (IV) do_backtrack);
    return 1;
}

SWIGCLASS_STATIC int _wrap_set_noLonelyPairs(SV* sv, MAGIC *mg) {


    MAGIC_PPERL
    mg = mg;
    noLonelyPairs = (int ) SvIV(sv);
    return 1;
}

SWIGCLASS_STATIC int _wrap_val_noLonelyPairs(SV *sv, MAGIC *mg) {


    MAGIC_PPERL
    mg = mg;
    sv_setiv(sv, (IV) noLonelyPairs);
    return 1;
}

SWIGCLASS_STATIC int _wrap_set_backtrack_type(SV* sv, MAGIC *mg) {


    MAGIC_PPERL
    mg = mg;
    backtrack_type = (char) *SvPV(sv,PL_na);
    return 1;
}

SWIGCLASS_STATIC int _wrap_val_backtrack_type(SV *sv, MAGIC *mg) {

    char _ptemp[2];

    MAGIC_PPERL
    mg = mg;
    _ptemp[0] = backtrack_type;
    _ptemp[1] = 0;
    sv_setpv((SV*) sv, _ptemp);
    return 1;
}

SWIGCLASS_STATIC int _wrap_val_loop_size(SV *sv, MAGIC *mg) {

    SV *rsv;

    MAGIC_PPERL
    mg = mg;
    rsv = SvRV(sv);
    sv_setiv(rsv,(IV) loop_size);
    return 1;
}

SWIGCLASS_STATIC int _wrap_val_helix_size(SV *sv, MAGIC *mg) {

    SV *rsv;

    MAGIC_PPERL
    mg = mg;
    rsv = SvRV(sv);
    sv_setiv(rsv,(IV) helix_size);
    return 1;
}

SWIGCLASS_STATIC int _wrap_val_loop_degree(SV *sv, MAGIC *mg) {

    SV *rsv;

    MAGIC_PPERL
    mg = mg;
    rsv = SvRV(sv);
    sv_setiv(rsv,(IV) loop_degree);
    return 1;
}

SWIGCLASS_STATIC int _wrap_set_loops(SV* sv, MAGIC *mg) {


    MAGIC_PPERL
    mg = mg;
    loops = (int ) SvIV(sv);
    return 1;
}

SWIGCLASS_STATIC int _wrap_val_loops(SV *sv, MAGIC *mg) {


    MAGIC_PPERL
    mg = mg;
    sv_setiv(sv, (IV) loops);
    return 1;
}

SWIGCLASS_STATIC int _wrap_set_unpaired(SV* sv, MAGIC *mg) {


    MAGIC_PPERL
    mg = mg;
    unpaired = (int ) SvIV(sv);
    return 1;
}

SWIGCLASS_STATIC int _wrap_val_unpaired(SV *sv, MAGIC *mg) {


    MAGIC_PPERL
    mg = mg;
    sv_setiv(sv, (IV) unpaired);
    return 1;
}

SWIGCLASS_STATIC int _wrap_set_pairs(SV* sv, MAGIC *mg) {


    MAGIC_PPERL
    mg = mg;
    pairs = (int ) SvIV(sv);
    return 1;
}

SWIGCLASS_STATIC int _wrap_val_pairs(SV *sv, MAGIC *mg) {


    MAGIC_PPERL
    mg = mg;
    sv_setiv(sv, (IV) pairs);
    return 1;
}

SWIGCLASS_STATIC int _wrap_set_edit_backtrack(SV* sv, MAGIC *mg) {


    MAGIC_PPERL
    mg = mg;
    edit_backtrack = (int ) SvIV(sv);
    return 1;
}

SWIGCLASS_STATIC int _wrap_val_edit_backtrack(SV *sv, MAGIC *mg) {


    MAGIC_PPERL
    mg = mg;
    sv_setiv(sv, (IV) edit_backtrack);
    return 1;
}

SWIGCLASS_STATIC int _wrap_val_aligned_line(SV *sv, MAGIC *mg) {

    SV *rsv;

    MAGIC_PPERL
    mg = mg;
    rsv = SvRV(sv);
    sv_setiv(rsv,(IV) aligned_line);
    return 1;
}

SWIGCLASS_STATIC int _wrap_set_cost_matrix(SV* sv, MAGIC *mg) {


    MAGIC_PPERL
    mg = mg;
    cost_matrix = (int ) SvIV(sv);
    return 1;
}

SWIGCLASS_STATIC int _wrap_val_cost_matrix(SV *sv, MAGIC *mg) {


    MAGIC_PPERL
    mg = mg;
    sv_setiv(sv, (IV) cost_matrix);
    return 1;
}

SWIGCLASS_STATIC int _wrap_val_xsubi(SV *sv, MAGIC *mg) {

    SV *rsv;

    MAGIC_PPERL
    mg = mg;
    rsv = SvRV(sv);
    sv_setiv(rsv,(IV) xsubi);
    return 1;
}

SWIGCLASS_STATIC int _wrap_set_rna_plot_type(SV* sv, MAGIC *mg) {


    MAGIC_PPERL
    mg = mg;
    rna_plot_type = (int ) SvIV(sv);
    return 1;
}

SWIGCLASS_STATIC int _wrap_val_rna_plot_type(SV *sv, MAGIC *mg) {


    MAGIC_PPERL
    mg = mg;
    sv_setiv(sv, (IV) rna_plot_type);
    return 1;
}


#ifdef PERL_OBJECT
};
#endif

XS(_wrap_fold) {

    float  _result;
    char * _arg0;
    char * _arg1;
    int argvi = 0;
    dXSARGS ;

    cv = cv;
    if ((items < 2) || (items > 2)) 
        croak("Usage: fold(sequence,structure);");
    if (! SvOK((SV*) ST(0))) { _arg0 = 0; }
    else { _arg0 = (char *) SvPV(ST(0),PL_na); }
    if (! SvOK((SV*) ST(1))) { _arg1 = 0; }
    else { _arg1 = (char *) SvPV(ST(1),PL_na); }
    _result = (float )fold(_arg0,_arg1);
    ST(argvi) = sv_newmortal();
    sv_setnv(ST(argvi++), (double) _result);
    XSRETURN(argvi);
}

XS(_wrap_energy_of_struct) {

    float  _result;
    char * _arg0;
    char * _arg1;
    int argvi = 0;
    dXSARGS ;

    cv = cv;
    if ((items < 2) || (items > 2)) 
        croak("Usage: energy_of_struct(string,structure);");
    if (! SvOK((SV*) ST(0))) { _arg0 = 0; }
    else { _arg0 = (char *) SvPV(ST(0),PL_na); }
    if (! SvOK((SV*) ST(1))) { _arg1 = 0; }
    else { _arg1 = (char *) SvPV(ST(1),PL_na); }
    _result = (float )energy_of_struct(_arg0,_arg1);
    ST(argvi) = sv_newmortal();
    sv_setnv(ST(argvi++), (double) _result);
    XSRETURN(argvi);
}

XS(_wrap_free_arrays) {

    int argvi = 0;
    dXSARGS ;

    cv = cv;
    if ((items < 0) || (items > 0)) 
        croak("Usage: free_arrays();");
    free_arrays();
    XSRETURN(argvi);
}

XS(_wrap_initialize_fold) {

    int  _arg0;
    int argvi = 0;
    dXSARGS ;

    cv = cv;
    if ((items < 1) || (items > 1)) 
        croak("Usage: initialize_fold(length);");
    _arg0 = (int )SvIV(ST(0));
    initialize_fold(_arg0);
    XSRETURN(argvi);
}

XS(_wrap_update_fold_params) {

    int argvi = 0;
    dXSARGS ;

    cv = cv;
    if ((items < 0) || (items > 0)) 
        croak("Usage: update_fold_params();");
    update_fold_params();
    XSRETURN(argvi);
}

XS(_wrap_pf_fold) {

    float  _result;
    char * _arg0;
    char * _arg1;
    int argvi = 0;
    dXSARGS ;

    cv = cv;
    if ((items < 2) || (items > 2)) 
        croak("Usage: pf_fold(sequence,structure);");
    if (! SvOK((SV*) ST(0))) { _arg0 = 0; }
    else { _arg0 = (char *) SvPV(ST(0),PL_na); }
    if (! SvOK((SV*) ST(1))) { _arg1 = 0; }
    else { _arg1 = (char *) SvPV(ST(1),PL_na); }
    _result = (float )pf_fold(_arg0,_arg1);
    ST(argvi) = sv_newmortal();
    sv_setnv(ST(argvi++), (double) _result);
    XSRETURN(argvi);
}

XS(_wrap_init_pf_fold) {

    int  _arg0;
    int argvi = 0;
    dXSARGS ;

    cv = cv;
    if ((items < 1) || (items > 1)) 
        croak("Usage: init_pf_fold(length);");
    _arg0 = (int )SvIV(ST(0));
    init_pf_fold(_arg0);
    XSRETURN(argvi);
}

XS(_wrap_free_pf_arrays) {

    int argvi = 0;
    dXSARGS ;

    cv = cv;
    if ((items < 0) || (items > 0)) 
        croak("Usage: free_pf_arrays();");
    free_pf_arrays();
    XSRETURN(argvi);
}

XS(_wrap_update_pf_params) {

    int  _arg0;
    int argvi = 0;
    dXSARGS ;

    cv = cv;
    if ((items < 1) || (items > 1)) 
        croak("Usage: update_pf_params(length);");
    _arg0 = (int )SvIV(ST(0));
    update_pf_params(_arg0);
    XSRETURN(argvi);
}

XS(_wrap_bppm_symbol) {

    char  _result;
    float * _arg0;
    int argvi = 0;
    char _ctemp[2];
    dXSARGS ;

    cv = cv;
    if ((items < 1) || (items > 1)) 
        croak("Usage: bppm_symbol(x);");
    if (SWIG_GetPtr(ST(0),(void **) &_arg0,"floatPtr")) {
        croak("Type error in argument 1 of bppm_symbol. Expected floatPtr.");
        XSRETURN(1);
    }
    _result = (char )bppm_symbol(_arg0);
    ST(argvi) = sv_newmortal();
    _ctemp[0] = _result;
    _ctemp[1] = 0;
    sv_setpv((SV*)ST(argvi++),_ctemp);
    XSRETURN(argvi);
}

XS(_wrap_inverse_fold) {

    float  _result;
    char * _arg0;
    char * _arg1;
    int argvi = 0;
    dXSARGS ;

    cv = cv;
    if ((items < 2) || (items > 2)) 
        croak("Usage: inverse_fold(start,target);");
    if (! SvOK((SV*) ST(0))) { _arg0 = 0; }
    else { _arg0 = (char *) SvPV(ST(0),PL_na); }
    if (! SvOK((SV*) ST(1))) { _arg1 = 0; }
    else { _arg1 = (char *) SvPV(ST(1),PL_na); }
    _result = (float )inverse_fold(_arg0,_arg1);
    ST(argvi) = sv_newmortal();
    sv_setnv(ST(argvi++), (double) _result);
    XSRETURN(argvi);
}

XS(_wrap_inverse_pf_fold) {

    float  _result;
    char * _arg0;
    char * _arg1;
    int argvi = 0;
    dXSARGS ;

    cv = cv;
    if ((items < 2) || (items > 2)) 
        croak("Usage: inverse_pf_fold(start,target);");
    if (! SvOK((SV*) ST(0))) { _arg0 = 0; }
    else { _arg0 = (char *) SvPV(ST(0),PL_na); }
    if (! SvOK((SV*) ST(1))) { _arg1 = 0; }
    else { _arg1 = (char *) SvPV(ST(1),PL_na); }
    _result = (float )inverse_pf_fold(_arg0,_arg1);
    ST(argvi) = sv_newmortal();
    sv_setnv(ST(argvi++), (double) _result);
    XSRETURN(argvi);
}

XS(_wrap_option_string) {

    char * _result;
    int argvi = 0;
    dXSARGS ;

    cv = cv;
    if ((items < 0) || (items > 0)) 
        croak("Usage: option_string();");
    _result = (char *)option_string();
    ST(argvi) = sv_newmortal();
    sv_setpv((SV*)ST(argvi++),(char *) _result);
    XSRETURN(argvi);
}

XS(_wrap_get_pr) {

    double  _result;
    int  _arg0;
    int  _arg1;
    int argvi = 0;
    dXSARGS ;

    cv = cv;
    if ((items < 2) || (items > 2)) 
        croak("Usage: get_pr(i,j);");
    _arg0 = (int )SvIV(ST(0));
    _arg1 = (int )SvIV(ST(1));
    _result = (double )get_pr(_arg0,_arg1);
    ST(argvi) = sv_newmortal();
    sv_setnv(ST(argvi++), (double) _result);
    XSRETURN(argvi);
}

XS(_wrap_b2HIT) {

    char * _result;
    char * _arg0;
    int argvi = 0;
    dXSARGS ;

    cv = cv;
    if ((items < 1) || (items > 1)) 
        croak("Usage: b2HIT(structure);");
    if (! SvOK((SV*) ST(0))) { _arg0 = 0; }
    else { _arg0 = (char *) SvPV(ST(0),PL_na); }
    _result = (char *)b2HIT(_arg0);
    ST(argvi) = sv_newmortal();
    sv_setpv((SV*)ST(argvi++),(char *) _result);
free(_result);

    XSRETURN(argvi);
}

XS(_wrap_b2C) {

    char * _result;
    char * _arg0;
    int argvi = 0;
    dXSARGS ;

    cv = cv;
    if ((items < 1) || (items > 1)) 
        croak("Usage: b2C(structure);");
    if (! SvOK((SV*) ST(0))) { _arg0 = 0; }
    else { _arg0 = (char *) SvPV(ST(0),PL_na); }
    _result = (char *)b2C(_arg0);
    ST(argvi) = sv_newmortal();
    sv_setpv((SV*)ST(argvi++),(char *) _result);
free(_result);

    XSRETURN(argvi);
}

XS(_wrap_b2Shapiro) {

    char * _result;
    char * _arg0;
    int argvi = 0;
    dXSARGS ;

    cv = cv;
    if ((items < 1) || (items > 1)) 
        croak("Usage: b2Shapiro(structure);");
    if (! SvOK((SV*) ST(0))) { _arg0 = 0; }
    else { _arg0 = (char *) SvPV(ST(0),PL_na); }
    _result = (char *)b2Shapiro(_arg0);
    ST(argvi) = sv_newmortal();
    sv_setpv((SV*)ST(argvi++),(char *) _result);
free(_result);

    XSRETURN(argvi);
}

XS(_wrap_add_root) {

    char * _result;
    char * _arg0;
    int argvi = 0;
    dXSARGS ;

    cv = cv;
    if ((items < 1) || (items > 1)) 
        croak("Usage: add_root(char *);");
    if (! SvOK((SV*) ST(0))) { _arg0 = 0; }
    else { _arg0 = (char *) SvPV(ST(0),PL_na); }
    _result = (char *)add_root(_arg0);
    ST(argvi) = sv_newmortal();
    sv_setpv((SV*)ST(argvi++),(char *) _result);
free(_result);

    XSRETURN(argvi);
}

XS(_wrap_expand_Shapiro) {

    char * _result;
    char * _arg0;
    int argvi = 0;
    dXSARGS ;

    cv = cv;
    if ((items < 1) || (items > 1)) 
        croak("Usage: expand_Shapiro(coarse);");
    if (! SvOK((SV*) ST(0))) { _arg0 = 0; }
    else { _arg0 = (char *) SvPV(ST(0),PL_na); }
    _result = (char *)expand_Shapiro(_arg0);
    ST(argvi) = sv_newmortal();
    sv_setpv((SV*)ST(argvi++),(char *) _result);
free(_result);

    XSRETURN(argvi);
}

XS(_wrap_expand_Full) {

    char * _result;
    char * _arg0;
    int argvi = 0;
    dXSARGS ;

    cv = cv;
    if ((items < 1) || (items > 1)) 
        croak("Usage: expand_Full(structure);");
    if (! SvOK((SV*) ST(0))) { _arg0 = 0; }
    else { _arg0 = (char *) SvPV(ST(0),PL_na); }
    _result = (char *)expand_Full(_arg0);
    ST(argvi) = sv_newmortal();
    sv_setpv((SV*)ST(argvi++),(char *) _result);
free(_result);

    XSRETURN(argvi);
}

XS(_wrap_unexpand_Full) {

    char * _result;
    char * _arg0;
    int argvi = 0;
    dXSARGS ;

    cv = cv;
    if ((items < 1) || (items > 1)) 
        croak("Usage: unexpand_Full(ffull);");
    if (! SvOK((SV*) ST(0))) { _arg0 = 0; }
    else { _arg0 = (char *) SvPV(ST(0),PL_na); }
    _result = (char *)unexpand_Full(_arg0);
    ST(argvi) = sv_newmortal();
    sv_setpv((SV*)ST(argvi++),(char *) _result);
free(_result);

    XSRETURN(argvi);
}

XS(_wrap_unweight) {

    char * _result;
    char * _arg0;
    int argvi = 0;
    dXSARGS ;

    cv = cv;
    if ((items < 1) || (items > 1)) 
        croak("Usage: unweight(wcoarse);");
    if (! SvOK((SV*) ST(0))) { _arg0 = 0; }
    else { _arg0 = (char *) SvPV(ST(0),PL_na); }
    _result = (char *)unweight(_arg0);
    ST(argvi) = sv_newmortal();
    sv_setpv((SV*)ST(argvi++),(char *) _result);
free(_result);

    XSRETURN(argvi);
}

XS(_wrap_unexpand_aligned_F) {

    char ** _arg0;
    int argvi = 0;
    dXSARGS ;

    cv = cv;
    if ((items < 1) || (items > 1)) 
        croak("Usage: unexpand_aligned_F(align);");
    if (SWIG_GetPtr(ST(0),(void **) &_arg0,"charPtrPtr")) {
        croak("Type error in argument 1 of unexpand_aligned_F. Expected charPtrPtr.");
        XSRETURN(1);
    }
    unexpand_aligned_F(_arg0);
    XSRETURN(argvi);
}

XS(_wrap_parse_structure) {

    char * _arg0;
    int argvi = 0;
    dXSARGS ;

    cv = cv;
    if ((items < 1) || (items > 1)) 
        croak("Usage: parse_structure(structure);");
    if (! SvOK((SV*) ST(0))) { _arg0 = 0; }
    else { _arg0 = (char *) SvPV(ST(0),PL_na); }
    parse_structure(_arg0);
    XSRETURN(argvi);
}

XS(_wrap_make_tree) {

    Tree * _result;
    char * _arg0;
    int argvi = 0;
    dXSARGS ;

    cv = cv;
    if ((items < 1) || (items > 1)) 
        croak("Usage: make_tree(struc);");
    if (! SvOK((SV*) ST(0))) { _arg0 = 0; }
    else { _arg0 = (char *) SvPV(ST(0),PL_na); }
    _result = (Tree *)make_tree(_arg0);
    ST(argvi) = sv_newmortal();
    sv_setref_pv(ST(argvi++),"TreePtr", (void *) _result);
    XSRETURN(argvi);
}

XS(_wrap_tree_edit_distance) {

    float  _result;
    Tree * _arg0;
    Tree * _arg1;
    int argvi = 0;
    dXSARGS ;

    cv = cv;
    if ((items < 2) || (items > 2)) 
        croak("Usage: tree_edit_distance(T1,T2);");
    if (SWIG_GetPtr(ST(0),(void **) &_arg0,"TreePtr")) {
        croak("Type error in argument 1 of tree_edit_distance. Expected TreePtr.");
        XSRETURN(1);
    }
    if (SWIG_GetPtr(ST(1),(void **) &_arg1,"TreePtr")) {
        croak("Type error in argument 2 of tree_edit_distance. Expected TreePtr.");
        XSRETURN(1);
    }
    _result = (float )tree_edit_distance(_arg0,_arg1);
    ST(argvi) = sv_newmortal();
    sv_setnv(ST(argvi++), (double) _result);
    XSRETURN(argvi);
}

XS(_wrap_print_tree) {

    Tree * _arg0;
    int argvi = 0;
    dXSARGS ;

    cv = cv;
    if ((items < 1) || (items > 1)) 
        croak("Usage: print_tree(t);");
    if (SWIG_GetPtr(ST(0),(void **) &_arg0,"TreePtr")) {
        croak("Type error in argument 1 of print_tree. Expected TreePtr.");
        XSRETURN(1);
    }
    print_tree(_arg0);
    XSRETURN(argvi);
}

XS(_wrap_free_tree) {

    Tree * _arg0;
    int argvi = 0;
    dXSARGS ;

    cv = cv;
    if ((items < 1) || (items > 1)) 
        croak("Usage: free_tree(t);");
    if (SWIG_GetPtr(ST(0),(void **) &_arg0,"TreePtr")) {
        croak("Type error in argument 1 of free_tree. Expected TreePtr.");
        XSRETURN(1);
    }
    free_tree(_arg0);
    XSRETURN(argvi);
}

XS(_wrap_Make_swString) {

    swString * _result;
    char * _arg0;
    int argvi = 0;
    dXSARGS ;

    cv = cv;
    if ((items < 1) || (items > 1)) 
        croak("Usage: Make_swString(string);");
    if (! SvOK((SV*) ST(0))) { _arg0 = 0; }
    else { _arg0 = (char *) SvPV(ST(0),PL_na); }
    _result = (swString *)Make_swString(_arg0);
    ST(argvi) = sv_newmortal();
    sv_setref_pv(ST(argvi++),"swStringPtr", (void *) _result);
    XSRETURN(argvi);
}

XS(_wrap_string_edit_distance) {

    float  _result;
    swString * _arg0;
    swString * _arg1;
    int argvi = 0;
    dXSARGS ;

    cv = cv;
    if ((items < 2) || (items > 2)) 
        croak("Usage: string_edit_distance(T1,T2);");
    if (SWIG_GetPtr(ST(0),(void **) &_arg0,"swStringPtr")) {
        croak("Type error in argument 1 of string_edit_distance. Expected swStringPtr.");
        XSRETURN(1);
    }
    if (SWIG_GetPtr(ST(1),(void **) &_arg1,"swStringPtr")) {
        croak("Type error in argument 2 of string_edit_distance. Expected swStringPtr.");
        XSRETURN(1);
    }
    _result = (float )string_edit_distance(_arg0,_arg1);
    ST(argvi) = sv_newmortal();
    sv_setnv(ST(argvi++), (double) _result);
    XSRETURN(argvi);
}

XS(_wrap_Make_bp_profile) {

    float ** _result;
    int  _arg0;
    int argvi = 0;
    dXSARGS ;

    cv = cv;
    if ((items < 1) || (items > 1)) 
        croak("Usage: Make_bp_profile(length);");
    _arg0 = (int )SvIV(ST(0));
    _result = (float **)Make_bp_profile(_arg0);
    ST(argvi) = sv_newmortal();
    sv_setref_pv(ST(argvi++),"floatPtrPtr", (void *) _result);
    XSRETURN(argvi);
}

XS(_wrap_profile_edit_distance) {

    float  _result;
    float ** _arg0;
    float ** _arg1;
    int argvi = 0;
    dXSARGS ;

    cv = cv;
    if ((items < 2) || (items > 2)) 
        croak("Usage: profile_edit_distance(T1,T2);");
    if (SWIG_GetPtr(ST(0),(void **) &_arg0,"floatPtrPtr")) {
        croak("Type error in argument 1 of profile_edit_distance. Expected floatPtrPtr.");
        XSRETURN(1);
    }
    if (SWIG_GetPtr(ST(1),(void **) &_arg1,"floatPtrPtr")) {
        croak("Type error in argument 2 of profile_edit_distance. Expected floatPtrPtr.");
        XSRETURN(1);
    }
    _result = (float )profile_edit_distance(_arg0,_arg1);
    ST(argvi) = sv_newmortal();
    sv_setnv(ST(argvi++), (double) _result);
    XSRETURN(argvi);
}

XS(_wrap_print_bppm) {

    float ** _arg0;
    int argvi = 0;
    dXSARGS ;

    cv = cv;
    if ((items < 1) || (items > 1)) 
        croak("Usage: print_bppm(T);");
    if (SWIG_GetPtr(ST(0),(void **) &_arg0,"floatPtrPtr")) {
        croak("Type error in argument 1 of print_bppm. Expected floatPtrPtr.");
        XSRETURN(1);
    }
    print_bppm(_arg0);
    XSRETURN(argvi);
}

XS(_wrap_free_profile) {

    float ** _arg0;
    int argvi = 0;
    dXSARGS ;

    cv = cv;
    if ((items < 1) || (items > 1)) 
        croak("Usage: free_profile(T);");
    if (SWIG_GetPtr(ST(0),(void **) &_arg0,"floatPtrPtr")) {
        croak("Type error in argument 1 of free_profile. Expected floatPtrPtr.");
        XSRETURN(1);
    }
    free_profile(_arg0);
    XSRETURN(argvi);
}

XS(_wrap_space) {

    void * _result;
    unsigned  _arg0;
    int argvi = 0;
    dXSARGS ;

    cv = cv;
    if ((items < 1) || (items > 1)) 
        croak("Usage: space(size);");
    _arg0 = (unsigned )SvIV(ST(0));
    _result = (void *)space(_arg0);
    ST(argvi) = sv_newmortal();
    sv_setref_pv(ST(argvi++),"voidPtr", (void *) _result);
    XSRETURN(argvi);
}

XS(_wrap_nrerror) {

    char * _arg0;
    int argvi = 0;
    dXSARGS ;

    cv = cv;
    if ((items < 1) || (items > 1)) 
        croak("Usage: nrerror(message);");
    if (! SvOK((SV*) ST(0))) { _arg0 = 0; }
    else { _arg0 = (char *) SvPV(ST(0),PL_na); }
    nrerror(_arg0);
    XSRETURN(argvi);
}

XS(_wrap_init_rand) {

    int argvi = 0;
    dXSARGS ;

    cv = cv;
    if ((items < 0) || (items > 0)) 
        croak("Usage: init_rand();");
    init_rand();
    XSRETURN(argvi);
}

XS(_wrap_urn) {

    double  _result;
    int argvi = 0;
    dXSARGS ;

    cv = cv;
    if ((items < 0) || (items > 0)) 
        croak("Usage: urn();");
    _result = (double )urn();
    ST(argvi) = sv_newmortal();
    sv_setnv(ST(argvi++), (double) _result);
    XSRETURN(argvi);
}

XS(_wrap_int_urn) {

    int  _result;
    int  _arg0;
    int  _arg1;
    int argvi = 0;
    dXSARGS ;

    cv = cv;
    if ((items < 2) || (items > 2)) 
        croak("Usage: int_urn(from,to);");
    _arg0 = (int )SvIV(ST(0));
    _arg1 = (int )SvIV(ST(1));
    _result = (int )int_urn(_arg0,_arg1);
    ST(argvi) = sv_newmortal();
    sv_setiv(ST(argvi++),(IV) _result);
    XSRETURN(argvi);
}

XS(_wrap_filecopy) {

    FILE * _arg0;
    FILE * _arg1;
    int argvi = 0;
    dXSARGS ;

    cv = cv;
    if ((items < 2) || (items > 2)) 
        croak("Usage: filecopy(from,to);");
    if (SWIG_GetPtr(ST(0),(void **) &_arg0,"FILEPtr")) {
        croak("Type error in argument 1 of filecopy. Expected FILEPtr.");
        XSRETURN(1);
    }
    if (SWIG_GetPtr(ST(1),(void **) &_arg1,"FILEPtr")) {
        croak("Type error in argument 2 of filecopy. Expected FILEPtr.");
        XSRETURN(1);
    }
    filecopy(_arg0,_arg1);
    XSRETURN(argvi);
}

XS(_wrap_time_stamp) {

    char * _result;
    int argvi = 0;
    dXSARGS ;

    cv = cv;
    if ((items < 0) || (items > 0)) 
        croak("Usage: time_stamp();");
    _result = (char *)time_stamp();
    ST(argvi) = sv_newmortal();
    sv_setpv((SV*)ST(argvi++),(char *) _result);
free(_result);

    XSRETURN(argvi);
}

XS(_wrap_random_string) {

    char * _result;
    int  _arg0;
    char * _arg1;
    int argvi = 0;
    dXSARGS ;

    cv = cv;
    if ((items < 2) || (items > 2)) 
        croak("Usage: random_string(l,symbols);");
    _arg0 = (int )SvIV(ST(0));
    if (! SvOK((SV*) ST(1))) { _arg1 = 0; }
    else { _arg1 = (char *) SvPV(ST(1),PL_na); }
    _result = (char *)random_string(_arg0,_arg1);
    ST(argvi) = sv_newmortal();
    sv_setpv((SV*)ST(argvi++),(char *) _result);
free(_result);

    XSRETURN(argvi);
}

XS(_wrap_hamming) {

    int  _result;
    char * _arg0;
    char * _arg1;
    int argvi = 0;
    dXSARGS ;

    cv = cv;
    if ((items < 2) || (items > 2)) 
        croak("Usage: hamming(s1,s2);");
    if (! SvOK((SV*) ST(0))) { _arg0 = 0; }
    else { _arg0 = (char *) SvPV(ST(0),PL_na); }
    if (! SvOK((SV*) ST(1))) { _arg1 = 0; }
    else { _arg1 = (char *) SvPV(ST(1),PL_na); }
    _result = (int )hamming(_arg0,_arg1);
    ST(argvi) = sv_newmortal();
    sv_setiv(ST(argvi++),(IV) _result);
    XSRETURN(argvi);
}

XS(_wrap_get_line) {

    char * _result;
    FILE * _arg0;
    int argvi = 0;
    dXSARGS ;

    cv = cv;
    if ((items < 1) || (items > 1)) 
        croak("Usage: get_line(fp);");
    if (SWIG_GetPtr(ST(0),(void **) &_arg0,"FILEPtr")) {
        croak("Type error in argument 1 of get_line. Expected FILEPtr.");
        XSRETURN(1);
    }
    _result = (char *)get_line(_arg0);
    ST(argvi) = sv_newmortal();
    sv_setpv((SV*)ST(argvi++),(char *) _result);
free(_result);

    XSRETURN(argvi);
}

XS(_wrap_pack_structure) {

    char * _result;
    char * _arg0;
    int argvi = 0;
    dXSARGS ;

    cv = cv;
    if ((items < 1) || (items > 1)) 
        croak("Usage: pack_structure(struc);");
    if (! SvOK((SV*) ST(0))) { _arg0 = 0; }
    else { _arg0 = (char *) SvPV(ST(0),PL_na); }
    _result = (char *)pack_structure(_arg0);
    ST(argvi) = sv_newmortal();
    sv_setpv((SV*)ST(argvi++),(char *) _result);
free(_result);

    XSRETURN(argvi);
}

XS(_wrap_unpack_structure) {

    char * _result;
    char * _arg0;
    int argvi = 0;
    dXSARGS ;

    cv = cv;
    if ((items < 1) || (items > 1)) 
        croak("Usage: unpack_structure(packed);");
    if (! SvOK((SV*) ST(0))) { _arg0 = 0; }
    else { _arg0 = (char *) SvPV(ST(0),PL_na); }
    _result = (char *)unpack_structure(_arg0);
    ST(argvi) = sv_newmortal();
    sv_setpv((SV*)ST(argvi++),(char *) _result);
free(_result);

    XSRETURN(argvi);
}

XS(_wrap_make_pair_table) {

    short * _result;
    char * _arg0;
    int argvi = 0;
    dXSARGS ;

    cv = cv;
    if ((items < 1) || (items > 1)) 
        croak("Usage: make_pair_table(structure);");
    if (! SvOK((SV*) ST(0))) { _arg0 = 0; }
    else { _arg0 = (char *) SvPV(ST(0),PL_na); }
    _result = (short *)make_pair_table(_arg0);
    ST(argvi) = sv_newmortal();
    sv_setref_pv(ST(argvi++),"shortPtr", (void *) _result);
    XSRETURN(argvi);
}

XS(_wrap_bp_distance) {

    int  _result;
    char * _arg0;
    char * _arg1;
    int argvi = 0;
    dXSARGS ;

    cv = cv;
    if ((items < 2) || (items > 2)) 
        croak("Usage: bp_distance(str1,str2);");
    if (! SvOK((SV*) ST(0))) { _arg0 = 0; }
    else { _arg0 = (char *) SvPV(ST(0),PL_na); }
    if (! SvOK((SV*) ST(1))) { _arg1 = 0; }
    else { _arg1 = (char *) SvPV(ST(1),PL_na); }
    _result = (int )bp_distance(_arg0,_arg1);
    ST(argvi) = sv_newmortal();
    sv_setiv(ST(argvi++),(IV) _result);
    XSRETURN(argvi);
}

XS(_wrap_PS_rna_plot) {

    int  _result;
    char * _arg0;
    char * _arg1;
    char * _arg2;
    int argvi = 0;
    dXSARGS ;

    cv = cv;
    if ((items < 3) || (items > 3)) 
        croak("Usage: PS_rna_plot(string,structure,file);");
    if (! SvOK((SV*) ST(0))) { _arg0 = 0; }
    else { _arg0 = (char *) SvPV(ST(0),PL_na); }
    if (! SvOK((SV*) ST(1))) { _arg1 = 0; }
    else { _arg1 = (char *) SvPV(ST(1),PL_na); }
    if (! SvOK((SV*) ST(2))) { _arg2 = 0; }
    else { _arg2 = (char *) SvPV(ST(2),PL_na); }
    _result = (int )PS_rna_plot(_arg0,_arg1,_arg2);
    ST(argvi) = sv_newmortal();
    sv_setiv(ST(argvi++),(IV) _result);
    XSRETURN(argvi);
}

XS(_wrap_gmlRNA) {

    int  _result;
    char * _arg0;
    char * _arg1;
    char * _arg2;
    char  _arg3;
    int argvi = 0;
    dXSARGS ;

    cv = cv;
    if ((items < 4) || (items > 4)) 
        croak("Usage: gmlRNA(string,structure,ssfile,option);");
    if (! SvOK((SV*) ST(0))) { _arg0 = 0; }
    else { _arg0 = (char *) SvPV(ST(0),PL_na); }
    if (! SvOK((SV*) ST(1))) { _arg1 = 0; }
    else { _arg1 = (char *) SvPV(ST(1),PL_na); }
    if (! SvOK((SV*) ST(2))) { _arg2 = 0; }
    else { _arg2 = (char *) SvPV(ST(2),PL_na); }
    _arg3 = (char) *SvPV(ST(3),PL_na);
    _result = (int )gmlRNA(_arg0,_arg1,_arg2,_arg3);
    ST(argvi) = sv_newmortal();
    sv_setiv(ST(argvi++),(IV) _result);
    XSRETURN(argvi);
}

XS(_wrap_ssv_rna_plot) {

    int  _result;
    char * _arg0;
    char * _arg1;
    char * _arg2;
    int argvi = 0;
    dXSARGS ;

    cv = cv;
    if ((items < 3) || (items > 3)) 
        croak("Usage: ssv_rna_plot(string,structure,ssfile);");
    if (! SvOK((SV*) ST(0))) { _arg0 = 0; }
    else { _arg0 = (char *) SvPV(ST(0),PL_na); }
    if (! SvOK((SV*) ST(1))) { _arg1 = 0; }
    else { _arg1 = (char *) SvPV(ST(1),PL_na); }
    if (! SvOK((SV*) ST(2))) { _arg2 = 0; }
    else { _arg2 = (char *) SvPV(ST(2),PL_na); }
    _result = (int )ssv_rna_plot(_arg0,_arg1,_arg2);
    ST(argvi) = sv_newmortal();
    sv_setiv(ST(argvi++),(IV) _result);
    XSRETURN(argvi);
}

XS(_wrap_xrna_plot) {

    int  _result;
    char * _arg0;
    char * _arg1;
    char * _arg2;
    int argvi = 0;
    dXSARGS ;

    cv = cv;
    if ((items < 3) || (items > 3)) 
        croak("Usage: xrna_plot(string,structure,ssfile);");
    if (! SvOK((SV*) ST(0))) { _arg0 = 0; }
    else { _arg0 = (char *) SvPV(ST(0),PL_na); }
    if (! SvOK((SV*) ST(1))) { _arg1 = 0; }
    else { _arg1 = (char *) SvPV(ST(1),PL_na); }
    if (! SvOK((SV*) ST(2))) { _arg2 = 0; }
    else { _arg2 = (char *) SvPV(ST(2),PL_na); }
    _result = (int )xrna_plot(_arg0,_arg1,_arg2);
    ST(argvi) = sv_newmortal();
    sv_setiv(ST(argvi++),(IV) _result);
    XSRETURN(argvi);
}

XS(_wrap_PS_dot_plot) {

    int  _result;
    char * _arg0;
    char * _arg1;
    int argvi = 0;
    dXSARGS ;

    cv = cv;
    if ((items < 2) || (items > 2)) 
        croak("Usage: PS_dot_plot(string,file);");
    if (! SvOK((SV*) ST(0))) { _arg0 = 0; }
    else { _arg0 = (char *) SvPV(ST(0),PL_na); }
    if (! SvOK((SV*) ST(1))) { _arg1 = 0; }
    else { _arg1 = (char *) SvPV(ST(1),PL_na); }
    _result = (int )PS_dot_plot(_arg0,_arg1);
    ST(argvi) = sv_newmortal();
    sv_setiv(ST(argvi++),(IV) _result);
    XSRETURN(argvi);
}

XS(_wrap_read_parameter_file) {

    char * _arg0;
    int argvi = 0;
    dXSARGS ;

    cv = cv;
    if ((items < 1) || (items > 1)) 
        croak("Usage: read_parameter_file(fname);");
    if (! SvOK((SV*) ST(0))) { _arg0 = 0; }
    else { _arg0 = (char *) SvPV(ST(0),PL_na); }
    read_parameter_file(_arg0);
    XSRETURN(argvi);
}

XS(_wrap_write_parameter_file) {

    char * _arg0;
    int argvi = 0;
    dXSARGS ;

    cv = cv;
    if ((items < 1) || (items > 1)) 
        croak("Usage: write_parameter_file(fname);");
    if (! SvOK((SV*) ST(0))) { _arg0 = 0; }
    else { _arg0 = (char *) SvPV(ST(0),PL_na); }
    write_parameter_file(_arg0);
    XSRETURN(argvi);
}

XS(_wrap_ptrcast) {

    SV * _result;
    SV * _arg0;
    char * _arg1;
    int argvi = 0;
    dXSARGS ;

    cv = cv;
    if ((items < 2) || (items > 2)) 
        croak("Usage: ptrcast(ptr,type);");
{
  _arg0 = ST(0);
}
    if (! SvOK((SV*) ST(1))) { _arg1 = 0; }
    else { _arg1 = (char *) SvPV(ST(1),PL_na); }
    _result = (SV *)ptrcast(_arg0,_arg1);
{
  ST(argvi) = _result;
  argvi++;
}
    XSRETURN(argvi);
}

XS(_wrap_ptrvalue) {

    SV * _result;
    SV * _arg0;
    int  _arg1 = (int ) 0;
    char * _arg2 = (char *) 0;
    int argvi = 0;
    dXSARGS ;

    cv = cv;
    if ((items < 1) || (items > 3)) 
        croak("Usage: ptrvalue(ptr,index,type);");
{
  _arg0 = ST(0);
}
    if (items > 1) {
    _arg1 = (int )SvIV(ST(1));
    } 
    if (items > 2) {
    if (! SvOK((SV*) ST(2))) { _arg2 = 0; }
    else { _arg2 = (char *) SvPV(ST(2),PL_na); }
    } 
    _result = (SV *)ptrvalue(_arg0,_arg1,_arg2);
{
  ST(argvi) = _result;
  argvi++;
}
    XSRETURN(argvi);
}

XS(_wrap_ptrset) {

    SV * _arg0;
    SV * _arg1;
    int  _arg2 = (int ) 0;
    char * _arg3 = (char *) 0;
    int argvi = 0;
    dXSARGS ;

    cv = cv;
    if ((items < 2) || (items > 4)) 
        croak("Usage: ptrset(ptr,value,index,type);");
{
  _arg0 = ST(0);
}
{
  _arg1 = ST(1);
}
    if (items > 2) {
    _arg2 = (int )SvIV(ST(2));
    } 
    if (items > 3) {
    if (! SvOK((SV*) ST(3))) { _arg3 = 0; }
    else { _arg3 = (char *) SvPV(ST(3),PL_na); }
    } 
    ptrset(_arg0,_arg1,_arg2,_arg3);
    XSRETURN(argvi);
}

XS(_wrap_ptrcreate) {

    SV * _result;
    char * _arg0;
    SV * _arg1 = (SV *) 0;
    int  _arg2 = (int ) 1;
    int argvi = 0;
    dXSARGS ;

    cv = cv;
    if ((items < 1) || (items > 3)) 
        croak("Usage: ptrcreate(type,value,nitems);");
    if (! SvOK((SV*) ST(0))) { _arg0 = 0; }
    else { _arg0 = (char *) SvPV(ST(0),PL_na); }
    if (items > 1) {
{
  _arg1 = ST(1);
}
    } 
    if (items > 2) {
    _arg2 = (int )SvIV(ST(2));
    } 
    _result = (SV *)ptrcreate(_arg0,_arg1,_arg2);
{
  ST(argvi) = _result;
  argvi++;
}
    XSRETURN(argvi);
}

XS(_wrap_ptrfree) {

    SV * _arg0;
    int argvi = 0;
    dXSARGS ;

    cv = cv;
    if ((items < 1) || (items > 1)) 
        croak("Usage: ptrfree(ptr);");
{
  _arg0 = ST(0);
}
    ptrfree(_arg0);
    XSRETURN(argvi);
}

XS(_wrap_ptradd) {

    SV * _result;
    SV * _arg0;
    int  _arg1;
    int argvi = 0;
    dXSARGS ;

    cv = cv;
    if ((items < 2) || (items > 2)) 
        croak("Usage: ptradd(ptr,offset);");
{
  _arg0 = ST(0);
}
    _arg1 = (int )SvIV(ST(1));
    _result = (SV *)ptradd(_arg0,_arg1);
{
  ST(argvi) = _result;
  argvi++;
}
    XSRETURN(argvi);
}

XS(_wrap_ptrmap) {

    char * _arg0;
    char * _arg1;
    int argvi = 0;
    dXSARGS ;

    cv = cv;
    if ((items < 2) || (items > 2)) 
        croak("Usage: ptrmap(type1,type2);");
    if (! SvOK((SV*) ST(0))) { _arg0 = 0; }
    else { _arg0 = (char *) SvPV(ST(0),PL_na); }
    if (! SvOK((SV*) ST(1))) { _arg1 = 0; }
    else { _arg1 = (char *) SvPV(ST(1),PL_na); }
    ptrmap(_arg0,_arg1);
    XSRETURN(argvi);
}

XS(_wrap_deref_any) {

    void * _result;
    void ** _arg0;
    int  _arg1;
    int argvi = 0;
    dXSARGS ;

    cv = cv;
    if ((items < 2) || (items > 2)) 
        croak("Usage: deref_any(ptr,index);");
    if (SWIG_GetPtr(ST(0),(void **) &_arg0,(char *) 0 )) {
        croak("Type error in argument 1 of deref_any. Expected voidPtrPtr.");
        XSRETURN(1);
    }
    _arg1 = (int )SvIV(ST(1));
    _result = (void *)deref_any(_arg0,_arg1);
    ST(argvi) = sv_newmortal();
    sv_setref_pv(ST(argvi++),"voidPtr", (void *) _result);
    XSRETURN(argvi);
}

XS(_wrap_ptr2array) {

    AV * _result;
    SV * _arg0;
    int  _arg1 = (int ) 0;
    int  _arg2 = (int ) 1;
    char * _arg3 = (char *) 0;
    int argvi = 0;
    dXSARGS ;

    cv = cv;
    if ((items < 1) || (items > 4)) 
        croak("Usage: ptr2array(ptr,index,len,type);");
{
  _arg0 = ST(0);
}
    if (items > 1) {
    _arg1 = (int )SvIV(ST(1));
    } 
    if (items > 2) {
    _arg2 = (int )SvIV(ST(2));
    } 
    if (items > 3) {
    if (! SvOK((SV*) ST(3))) { _arg3 = 0; }
    else { _arg3 = (char *) SvPV(ST(3),PL_na); }
    } 
    _result = (AV *)ptr2array(_arg0,_arg1,_arg2,_arg3);
{
  ST(argvi) = newRV_noinc((SV*) _result);
  sv_2mortal(ST(argvi));
  argvi++;
}
    XSRETURN(argvi);
}

XS(_wrap_make_loop_index) {

    short * _result;
    char * _arg0;
    int argvi = 0;
    dXSARGS ;

    cv = cv;
    if ((items < 1) || (items > 1)) 
        croak("Usage: make_loop_index(structure);");
    if (! SvOK((SV*) ST(0))) { _arg0 = 0; }
    else { _arg0 = (char *) SvPV(ST(0),PL_na); }
    _result = (short *)make_loop_index(_arg0);
    ST(argvi) = sv_newmortal();
    sv_setref_pv(ST(argvi++),"shortPtr", (void *) _result);
    XSRETURN(argvi);
}

XS(_wrap_energy_of_move) {

    float  _result;
    char * _arg0;
    char * _arg1;
    int  _arg2;
    int  _arg3;
    int argvi = 0;
    dXSARGS ;

    cv = cv;
    if ((items < 4) || (items > 4)) 
        croak("Usage: energy_of_move(string,structure,mi,mj);");
    if (! SvOK((SV*) ST(0))) { _arg0 = 0; }
    else { _arg0 = (char *) SvPV(ST(0),PL_na); }
    if (! SvOK((SV*) ST(1))) { _arg1 = 0; }
    else { _arg1 = (char *) SvPV(ST(1),PL_na); }
    _arg2 = (int )SvIV(ST(2));
    _arg3 = (int )SvIV(ST(3));
    _result = (float )energy_of_move(_arg0,_arg1,_arg2,_arg3);
    ST(argvi) = sv_newmortal();
    sv_setnv(ST(argvi++), (double) _result);
    XSRETURN(argvi);
}

#define bond_i_set(_swigobj,_swigval) (_swigobj->i = _swigval,_swigval)
XS(_wrap_bond_i_set) {

    int  _result;
    struct bond * _arg0;
    int  _arg1;
    int argvi = 0;
    dXSARGS ;

    cv = cv;
    if ((items < 2) || (items > 2)) 
        croak("Usage: bond_i_set(self,i);");
    if (SWIG_GetPtr(ST(0),(void **) &_arg0,"struct bondPtr")) {
        croak("Type error in argument 1 of bond_i_set. Expected struct bondPtr.");
        XSRETURN(1);
    }
    _arg1 = (int )SvIV(ST(1));
    _result = (int )bond_i_set(_arg0,_arg1);
    ST(argvi) = sv_newmortal();
    sv_setiv(ST(argvi++),(IV) _result);
    XSRETURN(argvi);
}

#define bond_i_get(_swigobj) ((int ) _swigobj->i)
XS(_wrap_bond_i_get) {

    int  _result;
    struct bond * _arg0;
    int argvi = 0;
    dXSARGS ;

    cv = cv;
    if ((items < 1) || (items > 1)) 
        croak("Usage: bond_i_get(self);");
    if (SWIG_GetPtr(ST(0),(void **) &_arg0,"struct bondPtr")) {
        croak("Type error in argument 1 of bond_i_get. Expected struct bondPtr.");
        XSRETURN(1);
    }
    _result = (int )bond_i_get(_arg0);
    ST(argvi) = sv_newmortal();
    sv_setiv(ST(argvi++),(IV) _result);
    XSRETURN(argvi);
}

#define bond_j_set(_swigobj,_swigval) (_swigobj->j = _swigval,_swigval)
XS(_wrap_bond_j_set) {

    int  _result;
    struct bond * _arg0;
    int  _arg1;
    int argvi = 0;
    dXSARGS ;

    cv = cv;
    if ((items < 2) || (items > 2)) 
        croak("Usage: bond_j_set(self,j);");
    if (SWIG_GetPtr(ST(0),(void **) &_arg0,"struct bondPtr")) {
        croak("Type error in argument 1 of bond_j_set. Expected struct bondPtr.");
        XSRETURN(1);
    }
    _arg1 = (int )SvIV(ST(1));
    _result = (int )bond_j_set(_arg0,_arg1);
    ST(argvi) = sv_newmortal();
    sv_setiv(ST(argvi++),(IV) _result);
    XSRETURN(argvi);
}

#define bond_j_get(_swigobj) ((int ) _swigobj->j)
XS(_wrap_bond_j_get) {

    int  _result;
    struct bond * _arg0;
    int argvi = 0;
    dXSARGS ;

    cv = cv;
    if ((items < 1) || (items > 1)) 
        croak("Usage: bond_j_get(self);");
    if (SWIG_GetPtr(ST(0),(void **) &_arg0,"struct bondPtr")) {
        croak("Type error in argument 1 of bond_j_get. Expected struct bondPtr.");
        XSRETURN(1);
    }
    _result = (int )bond_j_get(_arg0);
    ST(argvi) = sv_newmortal();
    sv_setiv(ST(argvi++),(IV) _result);
    XSRETURN(argvi);
}

/*
 * This table is used by the pointer type-checker
 */
static struct { char *n1; char *n2; void *(*pcnv)(void *); } _swig_mapping[] = {
    { "struct bond","bond",0},
    { "bond","struct bond",0},
    { "unsigned short","short",0},
    { "long","unsigned long",0},
    { "long","signed long",0},
    { "signed short","short",0},
    { "signed int","int",0},
    { "short","unsigned short",0},
    { "short","signed short",0},
    { "unsigned long","long",0},
    { "int","unsigned int",0},
    { "int","signed int",0},
    { "unsigned int","int",0},
    { "signed long","long",0},
{0,0,0}};

XS(_wrap_perl5_RNA_var_init) {
    dXSARGS;
    SV *sv;
    cv = cv; items = items;
    swig_setnv("RNA::VERSION", (double) (0.2));
    sv = perl_get_sv("RNA::symbolset",TRUE | 0x2);
    swig_create_magic(sv,"RNA::symbolset", MAGIC_CAST MAGIC_CLASS _wrap_set_symbolset, MAGIC_CAST MAGIC_CLASS _wrap_val_symbolset);
    sv = perl_get_sv("RNA::final_cost",TRUE | 0x2);
    sv_setnv(sv,(double)final_cost);
    swig_create_magic(sv,"RNA::final_cost", MAGIC_CAST MAGIC_CLASS _wrap_set_final_cost, MAGIC_CAST MAGIC_CLASS _wrap_val_final_cost);
    sv = perl_get_sv("RNA::give_up",TRUE | 0x2);
    sv_setiv(sv,(IV)give_up);
    swig_create_magic(sv,"RNA::give_up", MAGIC_CAST MAGIC_CLASS _wrap_set_give_up, MAGIC_CAST MAGIC_CLASS _wrap_val_give_up);
    sv = perl_get_sv("RNA::pr",TRUE | 0x2);
    sv_setref_pv(sv,"doublePtr",(void *) 1);
    swig_create_magic(sv,"RNA::pr", MAGIC_CAST MAGIC_CLASS _wrap_set_pr, MAGIC_CAST MAGIC_CLASS _wrap_val_pr);
    sv = perl_get_sv("RNA::noGU",TRUE | 0x2);
    sv_setiv(sv,(IV)noGU);
    swig_create_magic(sv,"RNA::noGU", MAGIC_CAST MAGIC_CLASS _wrap_set_noGU, MAGIC_CAST MAGIC_CLASS _wrap_val_noGU);
    sv = perl_get_sv("RNA::no_closingGU",TRUE | 0x2);
    sv_setiv(sv,(IV)no_closingGU);
    swig_create_magic(sv,"RNA::no_closingGU", MAGIC_CAST MAGIC_CLASS _wrap_set_no_closingGU, MAGIC_CAST MAGIC_CLASS _wrap_val_no_closingGU);
    sv = perl_get_sv("RNA::tetra_loop",TRUE | 0x2);
    sv_setiv(sv,(IV)tetra_loop);
    swig_create_magic(sv,"RNA::tetra_loop", MAGIC_CAST MAGIC_CLASS _wrap_set_tetra_loop, MAGIC_CAST MAGIC_CLASS _wrap_val_tetra_loop);
    sv = perl_get_sv("RNA::energy_set",TRUE | 0x2);
    sv_setiv(sv,(IV)energy_set);
    swig_create_magic(sv,"RNA::energy_set", MAGIC_CAST MAGIC_CLASS _wrap_set_energy_set, MAGIC_CAST MAGIC_CLASS _wrap_val_energy_set);
    sv = perl_get_sv("RNA::dangles",TRUE | 0x2);
    sv_setiv(sv,(IV)dangles);
    swig_create_magic(sv,"RNA::dangles", MAGIC_CAST MAGIC_CLASS _wrap_set_dangles, MAGIC_CAST MAGIC_CLASS _wrap_val_dangles);
    sv = perl_get_sv("RNA::nonstandards",TRUE | 0x2);
    swig_create_magic(sv,"RNA::nonstandards", MAGIC_CAST MAGIC_CLASS _wrap_set_nonstandards, MAGIC_CAST MAGIC_CLASS _wrap_val_nonstandards);
    sv = perl_get_sv("RNA::temperature",TRUE | 0x2);
    sv_setnv(sv,(double)temperature);
    swig_create_magic(sv,"RNA::temperature", MAGIC_CAST MAGIC_CLASS _wrap_set_temperature, MAGIC_CAST MAGIC_CLASS _wrap_val_temperature);
    sv = perl_get_sv("RNA::james_rule",TRUE | 0x2);
    sv_setiv(sv,(IV)james_rule);
    swig_create_magic(sv,"RNA::james_rule", MAGIC_CAST MAGIC_CLASS _wrap_set_james_rule, MAGIC_CAST MAGIC_CLASS _wrap_val_james_rule);
    sv = perl_get_sv("RNA::logML",TRUE | 0x2);
    sv_setiv(sv,(IV)logML);
    swig_create_magic(sv,"RNA::logML", MAGIC_CAST MAGIC_CLASS _wrap_set_logML, MAGIC_CAST MAGIC_CLASS _wrap_val_logML);
    sv = perl_get_sv("RNA::base_pair",TRUE | 0x2);
    sv_setref_pv(sv,"struct bondPtr",(void *) 1);
    swig_create_magic(sv,"RNA::base_pair", MAGIC_CAST MAGIC_CLASS _wrap_set_base_pair, MAGIC_CAST MAGIC_CLASS _wrap_val_base_pair);
    sv = perl_get_sv("RNA::iindx",TRUE | 0x2);
    sv_setref_pv(sv,"intPtr",(void *) 1);
    swig_create_magic(sv,"RNA::iindx", MAGIC_CAST MAGIC_CLASS _wrap_set_iindx, MAGIC_CAST MAGIC_CLASS _wrap_val_iindx);
    sv = perl_get_sv("RNA::pf_scale",TRUE | 0x2);
    sv_setnv(sv,(double)pf_scale);
    swig_create_magic(sv,"RNA::pf_scale", MAGIC_CAST MAGIC_CLASS _wrap_set_pf_scale, MAGIC_CAST MAGIC_CLASS _wrap_val_pf_scale);
    sv = perl_get_sv("RNA::fold_constrained",TRUE | 0x2);
    sv_setiv(sv,(IV)fold_constrained);
    swig_create_magic(sv,"RNA::fold_constrained", MAGIC_CAST MAGIC_CLASS _wrap_set_fold_constrained, MAGIC_CAST MAGIC_CLASS _wrap_val_fold_constrained);
    sv = perl_get_sv("RNA::do_backtrack",TRUE | 0x2);
    sv_setiv(sv,(IV)do_backtrack);
    swig_create_magic(sv,"RNA::do_backtrack", MAGIC_CAST MAGIC_CLASS _wrap_set_do_backtrack, MAGIC_CAST MAGIC_CLASS _wrap_val_do_backtrack);
    sv = perl_get_sv("RNA::noLonelyPairs",TRUE | 0x2);
    sv_setiv(sv,(IV)noLonelyPairs);
    swig_create_magic(sv,"RNA::noLonelyPairs", MAGIC_CAST MAGIC_CLASS _wrap_set_noLonelyPairs, MAGIC_CAST MAGIC_CLASS _wrap_val_noLonelyPairs);
    sv = perl_get_sv("RNA::backtrack_type",TRUE | 0x2);
    swig_create_magic(sv,"RNA::backtrack_type", MAGIC_CAST MAGIC_CLASS _wrap_set_backtrack_type, MAGIC_CAST MAGIC_CLASS _wrap_val_backtrack_type);
    sv = perl_get_sv("RNA::loop_size",TRUE | 0x2);
    sv_setref_pv(sv,"intPtr",(void *) 1);
    swig_create_magic(sv,"RNA::loop_size",MAGIC_CAST MAGIC_CLASS swig_magic_readonly, MAGIC_CAST MAGIC_CLASS _wrap_val_loop_size);
    sv = perl_get_sv("RNA::helix_size",TRUE | 0x2);
    sv_setref_pv(sv,"intPtr",(void *) 1);
    swig_create_magic(sv,"RNA::helix_size",MAGIC_CAST MAGIC_CLASS swig_magic_readonly, MAGIC_CAST MAGIC_CLASS _wrap_val_helix_size);
    sv = perl_get_sv("RNA::loop_degree",TRUE | 0x2);
    sv_setref_pv(sv,"intPtr",(void *) 1);
    swig_create_magic(sv,"RNA::loop_degree",MAGIC_CAST MAGIC_CLASS swig_magic_readonly, MAGIC_CAST MAGIC_CLASS _wrap_val_loop_degree);
    sv = perl_get_sv("RNA::loops",TRUE | 0x2);
    sv_setiv(sv,(IV)loops);
    swig_create_magic(sv,"RNA::loops", MAGIC_CAST MAGIC_CLASS _wrap_set_loops, MAGIC_CAST MAGIC_CLASS _wrap_val_loops);
    sv = perl_get_sv("RNA::unpaired",TRUE | 0x2);
    sv_setiv(sv,(IV)unpaired);
    swig_create_magic(sv,"RNA::unpaired", MAGIC_CAST MAGIC_CLASS _wrap_set_unpaired, MAGIC_CAST MAGIC_CLASS _wrap_val_unpaired);
    sv = perl_get_sv("RNA::pairs",TRUE | 0x2);
    sv_setiv(sv,(IV)pairs);
    swig_create_magic(sv,"RNA::pairs", MAGIC_CAST MAGIC_CLASS _wrap_set_pairs, MAGIC_CAST MAGIC_CLASS _wrap_val_pairs);
    sv = perl_get_sv("RNA::edit_backtrack",TRUE | 0x2);
    sv_setiv(sv,(IV)edit_backtrack);
    swig_create_magic(sv,"RNA::edit_backtrack", MAGIC_CAST MAGIC_CLASS _wrap_set_edit_backtrack, MAGIC_CAST MAGIC_CLASS _wrap_val_edit_backtrack);
    sv = perl_get_sv("RNA::aligned_line",TRUE | 0x2);
    sv_setref_pv(sv,"charPtrPtr",(void *) 1);
    swig_create_magic(sv,"RNA::aligned_line",MAGIC_CAST MAGIC_CLASS swig_magic_readonly, MAGIC_CAST MAGIC_CLASS _wrap_val_aligned_line);
    sv = perl_get_sv("RNA::cost_matrix",TRUE | 0x2);
    sv_setiv(sv,(IV)cost_matrix);
    swig_create_magic(sv,"RNA::cost_matrix", MAGIC_CAST MAGIC_CLASS _wrap_set_cost_matrix, MAGIC_CAST MAGIC_CLASS _wrap_val_cost_matrix);
    sv = perl_get_sv("RNA::xsubi",TRUE | 0x2);
    sv_setref_pv(sv,"unsigned shortPtr",(void *) 1);
    swig_create_magic(sv,"RNA::xsubi",MAGIC_CAST MAGIC_CLASS swig_magic_readonly, MAGIC_CAST MAGIC_CLASS _wrap_val_xsubi);
    sv = perl_get_sv("RNA::rna_plot_type",TRUE | 0x2);
    sv_setiv(sv,(IV)rna_plot_type);
    swig_create_magic(sv,"RNA::rna_plot_type", MAGIC_CAST MAGIC_CLASS _wrap_set_rna_plot_type, MAGIC_CAST MAGIC_CLASS _wrap_val_rna_plot_type);
    XSRETURN(1);
}
#ifdef __cplusplus
extern "C"
#endif
XS(boot_RNA) {
	 dXSARGS;
	 char *file = __FILE__;
	 cv = cv; items = items;
	 newXS("RNA::var_RNA_init", _wrap_perl5_RNA_var_init, file);
	 newXS("RNA::fold", _wrap_fold, file);
	 newXS("RNA::energy_of_struct", _wrap_energy_of_struct, file);
	 newXS("RNA::free_arrays", _wrap_free_arrays, file);
	 newXS("RNA::initialize_fold", _wrap_initialize_fold, file);
	 newXS("RNA::update_fold_params", _wrap_update_fold_params, file);
	 newXS("RNA::pf_fold", _wrap_pf_fold, file);
	 newXS("RNA::init_pf_fold", _wrap_init_pf_fold, file);
	 newXS("RNA::free_pf_arrays", _wrap_free_pf_arrays, file);
	 newXS("RNA::update_pf_params", _wrap_update_pf_params, file);
	 newXS("RNA::bppm_symbol", _wrap_bppm_symbol, file);
	 newXS("RNA::inverse_fold", _wrap_inverse_fold, file);
	 newXS("RNA::inverse_pf_fold", _wrap_inverse_pf_fold, file);
	 newXS("RNA::option_string", _wrap_option_string, file);
	 newXS("RNA::get_pr", _wrap_get_pr, file);
	 newXS("RNA::b2HIT", _wrap_b2HIT, file);
	 newXS("RNA::b2C", _wrap_b2C, file);
	 newXS("RNA::b2Shapiro", _wrap_b2Shapiro, file);
	 newXS("RNA::add_root", _wrap_add_root, file);
	 newXS("RNA::expand_Shapiro", _wrap_expand_Shapiro, file);
	 newXS("RNA::expand_Full", _wrap_expand_Full, file);
	 newXS("RNA::unexpand_Full", _wrap_unexpand_Full, file);
	 newXS("RNA::unweight", _wrap_unweight, file);
	 newXS("RNA::unexpand_aligned_F", _wrap_unexpand_aligned_F, file);
	 newXS("RNA::parse_structure", _wrap_parse_structure, file);
	 newXS("RNA::make_tree", _wrap_make_tree, file);
	 newXS("RNA::tree_edit_distance", _wrap_tree_edit_distance, file);
	 newXS("RNA::print_tree", _wrap_print_tree, file);
	 newXS("RNA::free_tree", _wrap_free_tree, file);
	 newXS("RNA::Make_swString", _wrap_Make_swString, file);
	 newXS("RNA::string_edit_distance", _wrap_string_edit_distance, file);
	 newXS("RNA::Make_bp_profile", _wrap_Make_bp_profile, file);
	 newXS("RNA::profile_edit_distance", _wrap_profile_edit_distance, file);
	 newXS("RNA::print_bppm", _wrap_print_bppm, file);
	 newXS("RNA::free_profile", _wrap_free_profile, file);
	 newXS("RNA::space", _wrap_space, file);
	 newXS("RNA::nrerror", _wrap_nrerror, file);
	 newXS("RNA::init_rand", _wrap_init_rand, file);
	 newXS("RNA::urn", _wrap_urn, file);
	 newXS("RNA::int_urn", _wrap_int_urn, file);
	 newXS("RNA::filecopy", _wrap_filecopy, file);
	 newXS("RNA::time_stamp", _wrap_time_stamp, file);
	 newXS("RNA::random_string", _wrap_random_string, file);
	 newXS("RNA::hamming", _wrap_hamming, file);
	 newXS("RNA::get_line", _wrap_get_line, file);
	 newXS("RNA::pack_structure", _wrap_pack_structure, file);
	 newXS("RNA::unpack_structure", _wrap_unpack_structure, file);
	 newXS("RNA::make_pair_table", _wrap_make_pair_table, file);
	 newXS("RNA::bp_distance", _wrap_bp_distance, file);
	 newXS("RNA::PS_rna_plot", _wrap_PS_rna_plot, file);
	 newXS("RNA::gmlRNA", _wrap_gmlRNA, file);
	 newXS("RNA::ssv_rna_plot", _wrap_ssv_rna_plot, file);
	 newXS("RNA::xrna_plot", _wrap_xrna_plot, file);
	 newXS("RNA::PS_dot_plot", _wrap_PS_dot_plot, file);
	 newXS("RNA::read_parameter_file", _wrap_read_parameter_file, file);
	 newXS("RNA::write_parameter_file", _wrap_write_parameter_file, file);
	 newXS("RNA::ptrcast", _wrap_ptrcast, file);
	 newXS("RNA::ptrvalue", _wrap_ptrvalue, file);
	 newXS("RNA::ptrset", _wrap_ptrset, file);
	 newXS("RNA::ptrcreate", _wrap_ptrcreate, file);
	 newXS("RNA::ptrfree", _wrap_ptrfree, file);
	 newXS("RNA::ptradd", _wrap_ptradd, file);
	 newXS("RNA::ptrmap", _wrap_ptrmap, file);
	 newXS("RNA::deref_any", _wrap_deref_any, file);
	 newXS("RNA::ptr2array", _wrap_ptr2array, file);
	 newXS("RNA::make_loop_index", _wrap_make_loop_index, file);
	 newXS("RNA::energy_of_move", _wrap_energy_of_move, file);

/* work around segfault when script tries to free symbolset */

symbolset = (char *) space(21);
strcpy(symbolset, "AUGC");

	 newXS("RNA::bond_i_set", _wrap_bond_i_set, file);
	 newXS("RNA::bond_i_get", _wrap_bond_i_get, file);
	 newXS("RNA::bond_j_set", _wrap_bond_j_set, file);
	 newXS("RNA::bond_j_get", _wrap_bond_j_get, file);
{
   int i;
   for (i = 0; _swig_mapping[i].n1; i++)
        SWIG_RegisterMapping(_swig_mapping[i].n1,_swig_mapping[i].n2,_swig_mapping[i].pcnv);
}
	 ST(0) = &PL_sv_yes;
	 XSRETURN(1);
}
