# Supplementary material for: Improving model predictions for RNA interference activities that use support vector machine regression by combining and filtering features
Source: BMC Bioinformatics. 2007 Jun 6;8:182. doi: 10.1186/1471-2105-8-182 (PMC1906837; doi:10.1186/1471-2105-8-182)
Supplement: Additional file 7 — seq2svm_0.3. An GNU platform deployable GPL code base for performing SVM modeling on small RNA sequences, with examples. Deploy by unzipping, untarring, and building with configure and make. See the included readme files. Updated versions will be available at . [file 1471-2105-8-182-S7.gz › seq2svm/src/libRNAfold-2.4/ViennaRNA-1.4/CREDITS]

These people have written parts of or otherwise contributed to this software: 

Ivo Hofacker   (all parts)
Peter Stadler  (design, documentation, cluster algorithms)
Walter Fontana (suboptimal folding, pre-historic implementation of mfe folding)
Stefan Wuchty  (suboptimal folding)

Smaller contributions:
Manfred Tacker hacked constrained folding into fold.c for the first time
Sebastian Bonhoeffer's implementation of partition function folding served
	  as a precursor to our part_func.c


Thanks also to everyone who helped testing and finding bugs, especially
Christoph Flamm, Martijn Huynen, ....
