# Supplementary material for: Improving model predictions for RNA interference activities that use support vector machine regression by combining and filtering features
Source: BMC Bioinformatics. 2007 Jun 6;8:182. doi: 10.1186/1471-2105-8-182 (PMC1906837; doi:10.1186/1471-2105-8-182)
Supplement: Additional file 7 — seq2svm_0.3. An GNU platform deployable GPL code base for performing SVM modeling on small RNA sequences, with examples. Deploy by unzipping, untarring, and building with configure and make. See the included readme files. Updated versions will be available at . [file 1471-2105-8-182-S7.gz › seq2svm/src/libRNAfold-2.4/ViennaRNA-1.4/man/RNApdist.man]

.TH RNAPDIST l
.ER
.SH NAME
RNApdist \- calculate distances of thermodynamic RNA secondary
structures ensembles
.SH SYNOPSIS
\fBRNApdist [\-Xp|m|f|c] [\-B\ [file]] [\-T\ temp] [\-4] [\-d] [\-noGU] [\-noCloseGU] [\-e\ e_set] [\-P\ paramfile] [\-nsp\ pairs]

.SH DESCRIPTION
.I RNApdist
reads RNA sequences from stdin and calculates structure distances between
the thermodynamic ensembles of their secondary structures.
To do this the partition function and matrix of base pairing probabilities is
computed for each sequence. The probability matrix is then condensed into a
vector holding for each base the probabilities of being unpaired, paired
upstream, or paired downstream, respectively. These profiles are compared
by a standard alignment algorithm. 

The pase pair probabilties are also saved as postscript "dot plots" (as in
RNAfold) in the files  name_dp.ps , where name is the name of the sequence,
or a number if unnamed.

.SH OPTIONS
.IP \fB\-Xp\fP
compare the structures pairwise (p), that is first with 2nd, third
with 4th etc. This is the default.
.IP \fB\-Xm\fP
calculate the distance matrix between all structures. The output is
formatted as a lower triangle matrix.
.IP \fB\-Xf\fP
compare each structure to the first one.
.IP \fB\-Xc\fP
compare continuously, that is i-th with (i+1)th structure.
.IP \fB\-B\ \fI[file]\fP
Print an "alignment" with gaps of the profiles, using the following symbols:
.br
(  )  essentially upstream (downstream) paired bases
.br
{  }  weakly upstream (downstream) paired bases
.br
 |    strongly paired bases without preference
.br
 ,    weakly paired bases without preference
.br
 .    essentially unpaired bases.
.br

The aligned structures are written to \fIfile\fP, if specified. Otherwise
output is written to stdout, unless the -Xm option is set in which case
"backtrack.file" is used.
.PP
The \fB\-T\fP, \fB\-d\fP, \fB\-4\fP, \fB\-noGU\fP, \fB\-noCloseGU\fP,
\fB\-e\fP, \fB\-P\fP, \fB\-nsp\fP, options work as in RNAfold.

.SH REFERENCES
Bonhoeffer S, McCaskill J S, Stadler P F, Schuster P, (1993)
RNA multi-structure landscapes, Euro Biophys J:22,13-24
.SH VERSION
This man page documents version 1.2 Vienna RNA Package.
.SH AUTHORS
Peter F Stadler, Ivo L Hofacker, Sebastian Bonhoeffer.
.SH BUGS
We hoped you wouldn't find them.
Comments should be sent to ivo@tbi.univie.ac.at
.br
