# Supplementary material for: Improving model predictions for RNA interference activities that use support vector machine regression by combining and filtering features
Source: BMC Bioinformatics. 2007 Jun 6;8:182. doi: 10.1186/1471-2105-8-182 (PMC1906837; doi:10.1186/1471-2105-8-182)
Supplement: Additional file 7 — seq2svm_0.3. An GNU platform deployable GPL code base for performing SVM modeling on small RNA sequences, with examples. Deploy by unzipping, untarring, and building with configure and make. See the included readme files. Updated versions will be available at . [file 1471-2105-8-182-S7.gz › seq2svm/src/libRNAfold-2.4/ViennaRNA-1.4/man/RNAeval.man]

.TH RNAEVAL l
.ER
.SH NAME
RNAEVAL \- calculate energy of RNA sequences on given secondary structure
.SH SYNOPSIS
\fBRNAeval [\-T \fItemp\fP] [\-4] [\-d[0|1|2|3]] [\-logML] [\-e \fI1|2\fP] [\-P \fIparamfile\fP]
.SH DESCRIPTION
.I RNAeval
evaluates the free energy of an RNA molecule in fixed secondary
structure. Sequences and structures are read alternately from stdin. 
The energy in Kcal/Mol is written to stdout.
.br
The program will continue to read new sequences and structures until a
line consisting of the single character @ or an end of file condition
is encountered. 
.SH OPTIONS
.IP \fB\-d\fB
Do not give stabilizing energies to unpaired bases adjacent to helices in
multiloops and free ends ("dangling ends"). Same as -d0, opposite of -d1
(the default).
.IP \fB\-d2\fB
Treat dangling ends as in the partition function algorithm, i.e. bases
adjacent to helices in multiloops and free ends give a stabilizing energy
contribution, regardless whether they're paired or unpaired.
.IP \fB\-d3\fB
Allow coaxial stacking of adjacent helices in multi-loops.
.IP \fB\-logML\fB
Let multiloop energies depend logarithmically on the size, instead of the
usual linear energy function.
.PP
The \fB\-T\fP, \fB\-4\fP, \fB\-e\fP, \fB\-P\fP, options work as in RNAfold.
.SH REFERENCES
If you use this program in your work you might want to cite:
.PP
I.L. Hofacker, W. Fontana, P.F. Stadler, S. Bonhoeffer, M. Tacker, P. Schuster 
(1994)
Fast Folding and Comparison of RNA Secondary Structures.
Monatshefte f. Chemie 125: 167-188
.SH VERSION
This man page documents version 1.4 Vienna RNA Package
.SH AUTHOR
Ivo L Hofacker and Peter F Stadler.
.SH BUGS
If in doubt our program is right, nature is at fault.
Comments should be sent to ivo@tbi.univie.ac.at.
.br
