# Supplementary material for: Improving model predictions for RNA interference activities that use support vector machine regression by combining and filtering features
Source: BMC Bioinformatics. 2007 Jun 6;8:182. doi: 10.1186/1471-2105-8-182 (PMC1906837; doi:10.1186/1471-2105-8-182)
Supplement: Additional file 7 — seq2svm_0.3. An GNU platform deployable GPL code base for performing SVM modeling on small RNA sequences, with examples. Deploy by unzipping, untarring, and building with configure and make. See the included readme files. Updated versions will be available at . [file 1471-2105-8-182-S7.gz › seq2svm/src/libRNAfold-2.4/ViennaRNA-1.4/man/RNAdistance.man]

.TH RNADISTANCE l
.ER
.SH NAME
RNAdistance \- calculate distances of RNA secondary structures
.SH SYNOPSIS
\fBRNAdistance [\-D[fhwcFHWCP] [\-X[p|m|f|c]] [\-S] [\-B [\fIfile\fP]]
.SH DESCRIPTION
.I RNAdistance
reads RNA secondary structures from stdin and calculates one or more
measures for their dissimilarity, based on tree or string editing
(alignment). In addition it calculates a "base pair distance" given by the
number of base pairs present in one structure, but not the other. For
structures of different length base pair distance is not recommended.

RNAdistance accepts structures in bracket format, where matching brackets
symbolize base pairs and unpaired bases are represented by a dot '.',
or coarse grained representations where hairpins, interior loops,
bulges, multiloops, stacks and external bases are represented by
(H), (I), (B), (M), (S), and (E), respectively. These can be optionally
weighted. Full structures can be represented in the same fashion using
the identifiers (U) and (P) for unpaired and paired bases, respectively.
We call this the HIT representation (you don't want to know what this means).
For example the following structure consists of 2 hairpins joined by
a multiloop:
.br

  .((..(((...)))..((..)))).       full structure (usual format);
  (U)((U2)((U3)P3)(U2)((U2)P2)P2) HIT structure;
  ((H)(H)M)  or
  ((((H)S)((H)S)M)S)              coarse grained structure;
  (((((H3)S3)((H2)S2)M4)S2)E2)    weighted coarse grained.
.br

The program will continue to read new structures until a line consisting
of the single character @ or an end of file condition is encountered. Input
lines neither containing a valid structure nor starting with > are ignored.

.SH OPTIONS
.IP -D[fhwcFHWCP]
use the full, HIT, weighted coarse, or coarse representation to
calculate the distance. Capital letters indicate string alignment
otherwise tree editing is used. Any combination of distances can be
specified. \fB-DP\fP selects the base pair distance. The default if 'f'.
.IP -Xp
compare the structures pairwise (p), that is first with 2nd, third
with 4th etc. This is the default.
.IP -Xm
calculate the distance matrix between all structures. The output is
formatted as a lower triangle matrix.
.IP -Xf
compare each structure to the first one.
.IP -Xc
compare continuously, that is i-th with (i+1)th structure.
.IP -S
Use the Bruce Shapiro's cost matrix for comparing coarse structures.
.IP -B\ [file]
Print an "alignment" with gaps of the structures, to show matching
substructures. The aligned structures are written to \fIfile\fP, if
specified. Otherwise output is written to stdout, unless the -Xm
option is set in which case "backtrack.file" is used.
.SH REFERENCES
Shapiro B A, (1988) An algorithm for comparing multiple RNA secondary
structures, CABIOS 4, 381-393
.br
Shapiro B A, Zhang K (1990) Comparing multiple RNA secondary
structures using tree comparison, CABIOS 6, 309-318
.br
Fontana W, Konings D A M, Stadler P F, Schuster P, (1993)
Statistics of RNA secondary structures, Biopolymers 33, 1389-1404
.br
I.L. Hofacker, W. Fontana, P.F. Stadler, S. Bonhoeffer, M. Tacker, P. Schuster 
(1994)
Fast Folding and Comparison of RNA Secondary Structures.
Monatshefte f. Chemie 125, 167-188
.SH VERSION
This man page documents version 1.2 Vienna RNA Package
.SH AUTHORS
Walter Fontana, Ivo L Hofacker, Peter F Stadler.
.SH BUGS
We hoped you wouldn't find them.
Comments should be sent to ivo@tbi.univie.ac.at
.br
