# Supplementary material for: Improving model predictions for RNA interference activities that use support vector machine regression by combining and filtering features
Source: BMC Bioinformatics. 2007 Jun 6;8:182. doi: 10.1186/1471-2105-8-182 (PMC1906837; doi:10.1186/1471-2105-8-182)
Supplement: Additional file 7 — seq2svm_0.3. An GNU platform deployable GPL code base for performing SVM modeling on small RNA sequences, with examples. Deploy by unzipping, untarring, and building with configure and make. See the included readme files. Updated versions will be available at . [file 1471-2105-8-182-S7.gz › seq2svm/src/libRNAfold-2.4/ViennaRNA-1.4/man/AnalyseDists.man]

.TH ANALYSEDISTS l
.ER
.SH NAME
AnalyseDists \- Analyse a distance matrix 
.SH SYNOPSIS
\fBAnalyseDists [\-X[\fIswn\fP]]
.SH DESCRIPTION
.I AnalyseDists
reads a distance matrix (given as lower triangle matrix)
from stdin and writes a split decomposition and a cluster 
analysis of this distance matrix to stdout.
The line before the distance matrix must be of the form
.br
> Y x [comments]
.br
where 'x' gives the number of taxa, 'Y' is a single character that
indicates the type of distance and 'comment' is an arbitrary comment.
This matches the output format of, e.g., RNAdistance. 
The input data file may contain arbitrary lines before and after the 
distance matrix. All lines beginning with '> ' that are not of the 
above form are written to stdout. The programm continues reading
until it encounters an EOF condition or the terminator character '@'.
.br
A list of taxa names can be specified in the input stream. The list 
must begin with a line of the form
.br
* [fname]
.br
if fname is present, it will be used to name the postscript output files.
The entries have the form 'x : Taxon',
where x is the number of taxon, i.e., the corresponding row and column
of the distance matrix. The taxa list need not be complete. It must
end however with a line beginning with '*' or any of the separator
characters. The taxa list is printed on top of the output.

.SH OPTIONS

.IP \fB\-X[swn]\fI\fP
specifies the analysis methods to be used. 
.IP \fB[s]\fI\fP 
Split decomposition.
.IP \fB[w]\fI\fP 
Cluster analysis using Ward's method. A PostScript file named '[fname_]wards.ps'
is created containing a drawing of the tree.
.IP \fB[n]\fI\fP
Cluster analysis using Saitou's neighbour joining method.
A PostScript file named '[fname_]nj.ps' is created containing a drawing of the tree.

.SH REFERENCES

The method of split decomposition was proposed by H.J. Bandelt and
A.W.M. Dress (Adv Math, 92:1992,47).
.br
The variance method for cluster analysis is due to H.J. Ward. 
(J Amer Stat Ass, 58:1963,236).
.br
The neighbour joining method was published by Saitou and Nei
(Mol Biol Evol, 4:1987,406).  
.br
This program is part of the Vienna RNA Package.

.SH WARNING
This a beta test version.

.SH VERSION
This man page is part of the Vienna RNA Package version 1.2
.SH AUTHOR
Peter F Stadler and Ivo L Hofacker.
.SH BUGS
Comments should be sent to ivo@tbi.univie.ac.at.
.br
