# Supplementary material for: Improving model predictions for RNA interference activities that use support vector machine regression by combining and filtering features
Source: BMC Bioinformatics. 2007 Jun 6;8:182. doi: 10.1186/1471-2105-8-182 (PMC1906837; doi:10.1186/1471-2105-8-182)
Supplement: Additional file 7 — seq2svm_0.3. An GNU platform deployable GPL code base for performing SVM modeling on small RNA sequences, with examples. Deploy by unzipping, untarring, and building with configure and make. See the included readme files. Updated versions will be available at . [file 1471-2105-8-182-S7.gz › seq2svm/src/libRNAfold-2.4/ViennaRNA-1.4/man/RNAlib.info]

This is RNAlib.info, produced by makeinfo version 4.0 from
RNAlib.texinfo.


File: RNAlib.info,  Node: Top,  Next: Introduction,  Prev: (dir),  Up: (dir)

   This file documents the Vienna RNA Package Version 1.3

   Copyright (C)1994-1998 Ivo Hofacker and Peter Stadler

* Menu:

* Introduction::
* Folding Routines::		Functions for Folding RNA Secondary Structures
* Parsing and Comparing::	Functions to Manipulate Structures
* Utilities::			Odds and Ends
* Example::			A Small Example Program
* References::
* Function Index::
* Variable Index::


File: RNAlib.info,  Node: Introduction,  Next: Folding Routines,  Prev: Top,  Up: Top

Introduction
************

   The core of the Vienna RNA Package is formed by a collection of
routines for the prediction and comparison of RNA secondary structures.
These routines can be accessed through stand-alone programs, such as
RNAfold, RNAdistance etc., which should be sufficient for most users.
For those who wish to develop their own programs we provide a library
which can be linked to your own code.

   This document only describes the library and will be primarily
useful to programmers. The stand-alone programs are described in
separate man pages. The latest version of the package including source
code and html versions of the documentation can be found at
<http://www.tbi.univie.ac.at/~ivo/RNA/>.  This manual documents version
1.3.

   Please send comments and bug reports to <ivo@tbi.univie.ac.at>.


File: RNAlib.info,  Node: Folding Routines,  Next: Parsing and Comparing,  Prev: Introduction,  Up: Top

Folding Routines
****************

* Menu:

* mfe Fold::     Calculating Minimum Free Energy Structures
* PF Fold::      Calculating Partition Functions and Pair Probabilities
* Inverse Fold:: Searching for Predefined Structures
* Fold Vars::    Global Variables for the Folding Routines
* Param Files::  Reading Energy Parameters from File


File: RNAlib.info,  Node: mfe Fold,  Next: PF Fold,  Prev: Folding Routines,  Up: Folding Routines

Minimum free Energy Folding
===========================

   The library provides a fast dynamic programming minimum free energy
folding algorithm as described by `Zuker & Stiegler (1981)'.
Associated functions are:

 - Function: float fold (char* SEQUENCE, char* STRUCTURE)
     folds the SEQUENCE and returns the minimum free energy in kcal/mol;
     the mfe structure in bracket notation (*note notations::) is
     returned in STRUCTURE. Sufficient space for string of the same
     length as SEQUENCE must be allocated for STRUCTURE before calling
     `fold()'. If `fold_constrained' (*note Variables: Fold Vars.)  is
     1, the STRUCTURE string is interpreted on input as a list of
     constraints for the folding. The characters " | x < > " mark bases
     that are paired, unpaired, paired upstream, or downstream,
     respectively; matching brackets " ( ) " denote base pairs, dots
     "." are used for unconstrained bases. Constrained folding works by
     assigning bonus energies to all structures compliing with the
     constraint.

 - Function: float energy_of_struct (char* SEQUENCE, char* STRUCTURE)
     calculates the energy of SEQUENCE on the STRUCTURE

 - Function: void initialize_fold (int LENGTH)
     allocates memory for folding sequences not longer than LENGTH;
     sets up pairing matrix and energy parameters. Has to be called
     before the first call to `fold()'.

 - Function: void free_arrays ()
     frees the memory allocated by `initialize_fold()'.

 - Function: void update_fold_params ()
     call this to recalculate the pair matrix and energy parameters
     after a change in folding parameters like `temperature' (*note
     Variables: Fold Vars.).

   Prototypes for these functions are declared in `fold.h'.


File: RNAlib.info,  Node: PF Fold,  Next: Inverse Fold,  Prev: mfe Fold,  Up: Folding Routines

Partition Function Folding
==========================

   Instead of the minimum free energy structure the partition function
of all possible structures and from that the pairing probability for
every possible pair can be calculated, using a dynamic programming
algorithm as described by `McCaskill (1990)'. The  following functions
are provided:

 - Function: float pf_fold (char* SEQUENCE, char* STRUCTURE)
     calculates the partition function Z of SEQUENCE and returns the
     free energy of the ensemble F in kcal/mol, where F=-kT ln(Z). If
     STRUCTURE is not a NULL pointer on input, it contains on return a
     string consisting of the letters " . , | { } ( ) " denoting bases
     that are essentially unpaired, weakly paired, strongly paired
     without preference, weakly upstream (downstream) paired, or
     strongly up- (down-)stream paired bases, respectively.  If
     `fold_constrained' (*note Variables: Fold Vars.) is 1, the
     STRUCTURE string is interpreted on input as a list of constraints
     for the folding. The character "x" marks bases that must be
     unpaired, matching brackets " ( ) " denote base pairs, all other
     characters are ignored. Any pairs conflicting with the constraint
     will be forbidden. This usually sufficient to ensure the
     constraints are honored.  If `do_backtrack' (*note Variables: Fold
     Vars.) has been set to 0 base pairing probabilities will not be
     computed (saving CPU time), otherwise the `pr[iindx[i]-j]' (*note
     Variables: Fold Vars.) will contain the probability that bases i
     and j pair.

 - Function: void init_pf_fold (int LENGTH)
     allocates memory for folding sequences not longer than LENGTH;
     sets up pairing matrix and energy parameters. Has to be called
     before the first call to `pf_fold()'.

 - Function: void free_pf_arrays (void)
     frees the memory allocated by `init_pf_fold()'.

 - Function: void update_pf_params (int LENGTH)
     Call this function to recalculate the pair matrix and energy
     parameters after a change in folding parameters like temperature
     (*note Variables: Fold Vars.).

   Prototypes for these functions are declared in `part_func.h'.


File: RNAlib.info,  Node: Inverse Fold,  Next: Fold Vars,  Prev: PF Fold,  Up: Folding Routines

Inverse Folding
===============

   We provide two functions that search for sequences with a given
structure, thereby inverting the folding routines.

 - Function: float inverse_fold (char* START, char* TARGET)
     searches for a sequence with minimum free energy structure TARGET,
     starting with sequence START. It returns 0 if the search was
     successful, otherwise a structure distance to TARGET is returned.
     The found sequence is returned in START. If `give_up' is set to 1,
     the function will return as soon as it is clear that the search
     will be unsuccessful, this speeds up the algorithm if you are only
     interested in exact solutions.  Since `inverse_fold()' calls
     `fold()' you have to allocate memory for folding by calling
     `initialize_fold()'

 - Function: float inverse_pf_fold (char* START, char* TARGET)
     searches for a sequence with maximum probability to fold into
     structure TARGET using the partition function algorithm. It returns
     -kT log(p) where p is the frequency of TARGET in the ensemble of
     possible structures. This is usually much slower than
     `inverse_fold()'.  Since `inverse_pf_fold()' calls `pf_fold()' you
     have to allocate memory for folding by calling `init_pf_fold()'

 - Variable: char *symbolset
     The global variable `char *symbolset' points to the allowed bases,
     initially `"AUGC"'.  It can be used to design sequences from
     reduced alphabets.

   Prototypes for these functions are declared in `inverse.h'.


File: RNAlib.info,  Node: Fold Vars,  Next: Param Files,  Prev: Inverse Fold,  Up: Folding Routines

Global Variables for the Folding Routines
=========================================

   The following global variables change the behavior the folding
algorithms or contain additional information after folding.

 - Variable: int noGU
     do not allow GU pairs if equal 1; default is 0.

 - Variable: int no_closingGU
     if 1 allow GU pairs only inside stacks, not as closing pairs;
     default is 0.

 - Variable: int noLonelyPairs
     Disallow all pairs which can *only* occur as lonely pairs (i.e. as
     helix of length 1). This avoids lonely base pairs in the predicted
     structures in most cases.

 - Variable: int tetra_loop
     include special stabilizing energies for some tetra loops; default
     is 1.

 - Variable: int energy_set
     if 1 or 2: fold sequences from an artificial alphabet ABCD...,
     where A pairs B, C pairs D, etc. using either GC (1) or AU
     parameters (2); default is 0, you probably don't want to change it.

 - Variable: float temperature
     rescale energy parameters to a temperature of `temperature' C.
     Default is 37C. You have to call the update_..._params() functions
     after changing this parameter.

 - Variable: int dangles
     if set to 0 no stabilizing energies are assigned to bases adjacent
     to helices in free ends and multiloops (so called dangling ends).
     Normally (`dangles = 1') dangling end energies are assigned only
     to unpaired bases and a base cannot participate simultaneously in
     two dangling ends. In the partition function algorithm `pf_fold()'
     these checks are neglected.  If `dangles' is set to 2, the
     `fold()' and `energy_of_struct()' function will also follow this
     convention. This treatment of dangling ends gives more favorable
     energies to helices directly adjacent to one another, which can be
     beneficial since such helices often do engage in stabilizing
     interactions through co-axial stacking.
     If `dangles = 3' co-axial stacking is explicitely included for
     adjacent helices in mutli-loops. The option affects only mfe
     folding and energy evaluation (`fold()' and `energy_of_struct()'),
     as well as suboptimal folding via re-evaluation of energies.
     Co-axial stacking with one intervening mismatch is not considered
     so far.

     Default is 1, `pf_fold()' treats 1 as 2.

 - Variable: char* nonstandards
     Lists additional base pairs that will be allowed to form in
     addition to GC, CG, AU, UA, GU and UG. Nonstandard base pairs are
     given a stacking energy of 0.

 - Variable: struct bond { int i,j;} base_pair
     Contains a list of base pairs after a call to `fold()'.
     `base_pair[0].i' contains the total number of pairs.

 - Variable: double* pr
     contains the base pair probability matrix after a call to
     `pf_fold()'.

 - Variable: int* iindx
     index array to move through pr. The probability for base i and j
     to form a pair is in `pr[iindx[i]-j]'.

 - Variable: float pf_scale
     a scaling factor used by `pf_fold()' to avoid overflows. Should be
     set to approximately exp((-F/kT)/length), where F is an estimate
     for the ensemble free energy, for example the minimum free energy.
     You must call `update_pf_params()' or `init_pf_fold()' after
     changing this parameter. If pf_scale is -1 (the default) , an
     estimate will be provided automatically when calling
     `init_pf_fold()' or `update_pf_params()'. The automatic estimate
     is usually insufficient for sequences more than a few hundred
     bases long.

 - Variable: int fold_constrained
     If 1, calculate constrained minimum free energy structures. *Note
     mfe Fold::, for more information. Default is 0;

 - Variable: int do_backtrack
     if 0, do not calculate pair probabilities in `pf_fold()'; this is
     about twice as fast. Default is 1.

 - Variable: char backtrack_type
     only for use by `inverse_fold()'; 'C': force (1,N) to be paired,
     'M' fold as if the sequence were inside a multi-loop. Otherwise the
     usual mfe structure is computed.

   include `fold_vars.h' if you want to change any of these variables
from their defaults.


File: RNAlib.info,  Node: Param Files,  Prev: Fold Vars,  Up: Folding Routines

Energy Parameter Files
======================

   A default set of parameters, identical to the one described in
`Mathews et.al. (1999)', is compiled into the library.  Alternately,
parameters can be read from and written to a file.

 - Function: void read_parameter_file (const char FNAME[])
     reads energy parameters from file FNAME. See below for the format
     of the parameter file.

 - Function: void write_parameter_file (const char FNAME[])
     writes current energy parameters to the file FNAME.

   The following describes the file format expected by
`read_parameter_file()'. All energies should be given as integers in
units of 0.01kcal/mol.

   Various loop parameters depend in general on the pairs closing the
loops, as well as unpaired bases in the loops. Internally, the library
distinguishes 8 types of pairs (CG=1, GC=2, GU=3, UG=4, AU=5, UA=6,
nonstandard=7, 0= no pair), and 5 types of bases (A=1, C=2, G=3, U=4
and 0 for anything else). Parameters belonging to pairs of type 0 are
not listed in the parameter files, but values for nonstandard pairs
(type 7) and nonstandard bases (type 0) are. Thus, a table for
symmetric size 2 interior loops would have 7*7*5*5 entries (2 pairs,
two unpaired bases).

   The order of entries always uses the closing pair or pairs as the
first indices followed by the unpaired bases in 5' to 3' direction.  To
determine the type of a pair consider the base at 5' end of each strand
first, i.e. use the pairs (i,j) and (q,p) for an interior loop with
i<p<q<j . This is probably better explained by an example. Consider the
symmetric size 4 interior loop
                           5'-GAUA-3'
                           3'-CGCU-5'
   the first pair is GC, the second UA (not AU!) the unpaired bases are
(in 5' to 3' direction, starting at the first pair) A U C G. Thus we
need entry [2,6,1,4,2,3] of the corresponding table. Because the loop is
symmetric you could equally well describe it by UA GC C G A U, i.e.
entry [6,2,2,3,1,4]. Be careful to preserve this symmetry when editing
parameter tables!

   The first line of the file should read
## RNAfold parameter file

lines of the form
# token
mark the beginning of a list of energy parameters of the type specified
by token. The following tokens are recognized:

# stack_energies
The list of free energies for stacked pairs, indexed by the two closing
pairs. The list should be formated as symmetric an 7*7 matrix,conforming
to the order explained above. As an example the stacked pair
                           5'-GU-3'        5'-AC-3'
                           3'-CA-5'        3'-UG-5'
    corresponds to the entry [2,5], which should be identical to [5,2].
Note that the format has changed from previous releases, to make it
consistent with other loop parameters.

# stack_enthalpies
enthalpies for stacked pairs, used to rescale stacking energies to
temperatures other than 37C. Same format as stack_energies.

# hairpin
Free energies of hairpin loops as a function of size. The list should
contain 31 entries on one or more lines. Since the minimum size of a
hairpin loop is 3 and we start counting with 0, the first three values
should be INF to indicate a forbidden value.

# bulge
Free energies of bulge loops. Should contain 31 entries, the first one
being INF.

# internal_loop
Free energies of internal loops. Should contain 31 entries, the first 4
being INF (since smaller loops are tabulated).

# mismatch_interior
Free energies for the interaction between the closing pair of an
interior loop and the two unpaired bases adjacent to the helix. This is
a three dimensional array indexed by the type of the closing pair (see
above) and the two unpaired bases. Since we distinguish 5 bases the
list contains 8*5*5 entries and should be formated either as an 8*25
matrix or 8 5*5 matrices. The order is such that for example the
mismatch
                                    5'-CU-3'
                                    3'-GC-5'
    corresponds to entry [1,4,2] (CG=1, U=4, C=2), (in this notation
the first index runs from 1 to 7, second and third from 0 to 4)

# mismatch_hairpin
Same as above for hairpin loops.

# mismatch_enthalpies
Corresponding enthalpies for rescaling to temperatures other than 37C.

# int11_energies
Free energies for symmetric size 2 interior loops. 7*7*5*5 entries
formated as 49 5*5 matrices, or seven 7*25 matrices. Example:
                                    5'-CUU-3'
                                    3'-GCA-5'
   corresponds to entry [1,5,4,2], which should be identical to
[5,1,2,4].

# int21_energies
Free energies for size 3 (2+1) interior loops. 7*7*5*5*5 entries
formated in 5*5 or 5*25 matrices. The strand with a single unpaired
base is listed first, example:
                                    5'-CU U-3'
                                    3'-GCCA-5'
   corresponds to entry [1,5,4,2,2].

# int22_energies
Free energies for symmetric size 4 interior loops. To reduce the size of
parameter files this table only lists canonical bases (A,C,G,U)
resulting in a 7*7*4*4*4*4 table. See above for an example.

# dangle5
Energies for the interaction of an unpaired base on the 5' side and
adjacent to a helix in multiloops and free ends (the equivalent of
mismatch energies in interior and hairpin loops). The array is indexed
by the type of pair closing the helix and the unpaired base and,
therefore, forms a 8*5 matrix. For example the dangling base in
                                    5'-C-3'
                                    3'-GC-5'
    corresponds to entry [1,2] (CG=1, C=2);

# dangle3
Same as above for bases on the 3' side of a helix.

# ML_params
For the energy of a multi-loop a function of the form `E =
cu*n_unpaired + ci*loop_degree + cc' is used where n_unpaired is the
number of unpaired bases in the loop and loop_degree is the number of
helices forming the loop. In addition a "terminal AU" penalty is
applied to AU and GU pairs in the loop.  The line following the token
should contain these four values, in the order `cu cc ci termAU'. Ther
terminal AU penalty is also used for the exterior loop and size 3
hairpins, for other loop types it is already included in the mismatch
energies.

# Tetraloops
Some tetraloops particularly stable tetraloops are assigned an energy
bonus. Up to forty tetraloops and their bonus energies can be listed
following the token, one sequence per line. For example:
            GAAA    -200
    assigns a bonus energy of -2 kcal/mol to tetraloops containing the
sequence GAAA.

# END
Anything beyond this token will be ignored.

   A parameter file need not be complete, it might may contain only a
subset of interaction parameters, such as only stacking energies.
However, for each type of interaction listed, all entries have to be
present.  A `*' may be used to indicate entries of a list that are to
retain their default value. For loop energies a `x' may be used to
indicate that the value is to be extrapolated from the values for
smaller loop sizes.  Parameter files may contain C-style comments, i.e.
any text between `/*' and `*/' will be ignored. However, you may have
no more than one comment per line and no multi-line comments.

   A parameter file listing the default parameter set should accompany
your distribution as `default.par', the file `old.par' contains
parameters used in version 1.1b of the Package.


File: RNAlib.info,  Node: Parsing and Comparing,  Next: Utilities,  Prev: Folding Routines,  Up: Top

Parsing and Comparing of Structures
***********************************

* Menu:

* notations::			Representations of Secondary Structures.
* Parsing::			Functions for Parsing and Coarse Graining.
* Distances::			Distances for RNA Secondary Structures


File: RNAlib.info,  Node: notations,  Next: Parsing,  Prev: Parsing and Comparing,  Up: Parsing and Comparing

Representations of Secondary Structures
=======================================

   The standard representation of a secondary structure is the "bracket
notation", where matching brackets symbolize base pairs and unpaired
bases are shown as dots. Alternatively, one may use two types of node
labels, 'P' for paired and 'U' for unpaired; a dot is then replaced by
'(U)', and each closed bracket is assigned an additional identifier 'P'.
We call this the expanded notation. In `Fontana et al. (1993)' a
condensed representation of the secondary structure is proposed, the
so-called homeomorphically irreducible tree (HIT) representation. Here
a stack is represented as a single pair of matching brackets labeled
'P' and weighted by the number of base pairs.  Correspondingly, a
contiguous strain of unpaired bases is shown as one pair of matching
brackets labeled 'U' and weighted by its length.  Generally any string
consisting of matching brackets and identifiers is equivalent to a
plane tree with as many different types of nodes as there are
identifiers.

   `Bruce Shapiro (1988)' proposed a coarse grained representation,
which, does not retain the full information of the secondary structure.
He represents the different structure elements by single matching
brackets and labels them as 'H' (hairpin loop), 'I' (interior loop), 'B'
(bulge), 'M' (multi-loop), and 'S' (stack). We extend his alphabet by an
extra letter for external elements 'E'. Again these identifiers may be
followed by a weight corresponding to the number of unpaired bases or
base pairs in the structure element.  All tree representations (except
for the dot-bracket form) can be encapsulated into a virtual root
(labeled 'R'), see the example below.

   The following example illustrates the different linear tree
representations used by the package. All lines show the same secondary
structure.

     a) .((((..(((...)))..((..)))).)).
        (U)(((((U)(U)((((U)(U)(U)P)P)P)(U)(U)(((U)(U)P)P)P)P)(U)P)P)(U)
     b) (U)(((U2)((U3)P3)(U2)((U2)P2)P2)(U)P2)(U)
     c) (((H)(H)M)B)
        ((((((H)S)((H)S)M)S)B)S)
        (((((((H)S)((H)S)M)S)B)S)E)
     d) ((((((((H3)S3)((H2)S2)M4)S2)B1)S2)E2)R)

   Above: Tree representations of secondary structures.  a) Full
structure: the first line shows the more convenient condensed notation
which is used by our programs; the second line shows the rather clumsy
expanded notation for completeness, b) HIT structure, c) different
versions of coarse grained structures: the second line is exactly
Shapiro's representation, the first line is obtained by neglecting the
stems.  Since each loop is closed by a unique stem, these two lines are
equivalent.  The third line is an extension taking into account also the
external digits.  d) weighted coarse structure, this time including the
virtual root.

   For the output of aligned structures from string editing, different
representations are needed, where we put the label on both sides.  The
above examples for tree representations would then look like:

     a) (UU)(P(P(P(P(UU)(UU)(P(P(P(UU)(UU)(UU)P)P)P)(UU)(UU)(P(P(UU)(U...
     b) (UU)(P2(P2(U2U2)(P2(U3U3)P3)(U2U2)(P2(U2U2)P2)P2)(UU)P2)(UU)
     c) (B(M(HH)(HH)M)B)
        (S(B(S(M(S(HH)S)(S(HH)S)M)S)B)S)
        (E(S(B(S(M(S(HH)S)(S(HH)S)M)S)B)S)E)
     d) (R(E2(S2(B1(S2(M4(S3(H3)S3)((H2)S2)M4)S2)B1)S2)E2)R)

   Aligned structures additionally contain the gap character '_'.


File: RNAlib.info,  Node: Parsing,  Next: Distances,  Prev: notations,  Up: Parsing and Comparing

Parsing and Coarse Graining of Structures
=========================================

   Several functions are provided for parsing structures and converting
to different representations.

 - Function: char* expand_Full (char* FULL)
     converts the FULL structure from bracket notation to the expanded
     notation including root.

 - Function: char* b2HIT (char* FULL)
     converts the FULL structure from bracket notation to the HIT
     notation including root.

 - Function: char* b2C (char* FULL)
     converts the FULL structure from bracket notation to the a coarse
     grained notation using the 'H' 'B' 'I' 'M' and 'R' identifiers.

 - Function: char* b2Shapiro (char* FULL)
     converts the FULL structure from bracket notation to the
     _weighted_ coarse grained notation using the 'H' 'B' 'I' 'M' 'S'
     'E' and 'R' identifiers.

 - Function: char* expand_Shapiro (char* COARSE)
     inserts missing 'S' identifiers in unweighted coarse grained
     structures as obtained from `b2C()'.

 - Function: char* add_root (char* ANY)
     adds a root to an un-rooted tree in any except bracket notation.

 - Function: char* unexpand_Full (char* EXPANDED)
     restores the bracket notation from an expanded full or HIT tree,
     that is any tree using only identifiers 'U' 'P' and 'R'.

 - Function: char* unweight (char* EXPANDED)
     strip weights from any weighted tree.

   All the above functions allocate memory for the strings they return.

 - Function: void unexpand_aligned_F (char* ALIGN[2])
     converts two aligned structures in expanded notation as produced by
     `tree_edit_distance()' function back to bracket notation with '_'
     as the gap character. The result overwrites the input.

 - Function: void parse_structure (char* FULL)
     Collects a statistic of structure elements of the FULL structure in
     bracket notation, writing to the following global variables:

 - Variable: int loop_size[]
     contains a list of all loop sizes. `loop_size[0]' contains the
     number of external bases.

 - Variable: int loop_degree[]
     contains the corresponding list of loop degrees.

 - Variable: int helix_size[]
     contains a list of all stack sizes.

 - Variable: int loops
     contains the number of loops ( and therefore of stacks ).

 - Variable: int pairs
     contains the number of base pairs in the last parsed structure.

 - Variable: int unpaired
     contains the number of unpaired bases.

   Prototypes for the above functions can be found in `RNAstruct.h'.


File: RNAlib.info,  Node: Distances,  Prev: Parsing,  Up: Parsing and Comparing

Distance Measures
=================

* Menu:

* Tree Distances::		Using Tree Edit Distances to Compare Structures
* String Distances::		Using String Alignment for Comparison
* Profile Distances::		Comparing Pair probability Matrices

   A simple measure of dissimilarity between secondary structures of
equal length is the base pair distance, given by the number of pairs
present in only one of the two structures being compared. I.e. the
number of base pairs that have to be opened or closed to transform one
structure into the other. It is therefore particularly useful for
comparing structures on the same sequence. It is implemented by

 - Function: int bp_distance (char* S1, char* S2)
     returns the "base pair" distance between two secondary structures
     S1 and S2, which should have the same length.

   For other cases a distance measure that allows for gaps is
preferable.  We can define distances between structures as edit
distances between trees or their string representations. In the case of
string distances this is the same as "sequence alignment". Given a set
of edit operations and edit costs, the edit distance is given by the
minimum sum of the costs along an edit path converting one object into
the other. Edit distances like these always define a metric. The edit
operations used by us are insertion, deletion and replacement of nodes.
String editing does not pay attention to the matching of brackets, while
in tree editing matching brackets represent a single node of the tree.
Tree editing is therefore usually preferable, although somewhat slower.
String edit distances are always smaller or equal to tree edit
distances.

   The different level of detail in the structure representations
defined above naturally leads to different measures of distance. For
full structures we use a cost of 1 for deletion or insertion of an
unpaired base and 2 for a base pair. Replacing an unpaired base for a
pair incurs a cost of 1.

   Two cost matrices are provided for coarse grained structures:

     /*  Null,   H,   B,   I,   M,   S,   E     */
        {   0,   2,   2,   2,   2,   1,   1},   /* Null replaced */
        {   2,   0,   2,   2,   2, INF, INF},   /* H    replaced */
        {   2,   2,   0,   1,   2, INF, INF},   /* B    replaced */
        {   2,   2,   1,   0,   2, INF, INF},   /* I    replaced */
        {   2,   2,   2,   2,   0, INF, INF},   /* M    replaced */
        {   1, INF, INF, INF, INF,   0, INF},   /* S    replaced */
        {   1, INF, INF, INF, INF, INF,   0},   /* E    replaced */
     
     
     /*  Null,   H,   B,   I,   M,   S,   E    */
        {   0, 100,   5,   5,  75,   5,   5},   /* Null replaced */
        { 100,   0,   8,   8,   8, INF, INF},   /* H    replaced */
        {   5,   8,   0,   3,   8, INF, INF},   /* B    replaced */
        {   5,   8,   3,   0,   8, INF, INF},   /* I    replaced */
        {  75,   8,   8,   8,   0, INF, INF},   /* M    replaced */
        {   5, INF, INF, INF, INF,   0, INF},   /* S    replaced */
        {   5, INF, INF, INF, INF, INF,   0},   /* E    replaced */

   The lower matrix uses the costs given in `Shapiro (1990)'.  All
distance functions use the following global variables:

 - Variable: int cost_matrix
     if 0, use the default cost matrix (upper matrix in example);
     otherwise use Shapiro's costs (lower matrix).

 - Variable: int edit_backtrack
     produce an alignment of the two structures being compared by
     tracing the editing path giving the minimum distance.

 - Variable: char* aligned_line[2]
     contains the two aligned structures after a call to one of the
     distance functions with `edit_backtrack' set to 1. *Note
     notations::, for details on the representation of structures.


File: RNAlib.info,  Node: Tree Distances,  Next: String Distances,  Prev: Distances,  Up: Distances

Functions for Tree Edit Distances
---------------------------------

 - Function: Tree* make_tree (char* XSTRUC)
     constructs a `Tree' ( essentially the postorder list ) of the
     structure XSTRUC, for use in `tree_edit_distance()'.  XSTRUC may
     be any rooted structure representation.

 - Function: float tree_edit_distance (Tree* T1, Tree* T2)
     calculates the edit distance of the two trees T1 and T2.

 - Function: void free_tree (Tree* T)
     frees the memory allocated for T.

   Prototypes for the above functions can be found in `treedist.h'. The
type `Tree' is defined in `dist_vars.h', which is automatically
included with `treedist.h'


File: RNAlib.info,  Node: String Distances,  Next: Profile Distances,  Prev: Tree Distances,  Up: Distances

Functions for String Alignment
------------------------------

 - Function: swString* Make_swString (char* XSTRUC)
     converts the structure XSTRUC into a format suitable for
     `string_edit_distance()'.

 - Function: float string_edit_distance (swString* T1, swString* T2)
     calculates the string edit distance of T1 and T2.

   Prototypes for the above functions can be found in `stringdist.h'.


File: RNAlib.info,  Node: Profile Distances,  Prev: String Distances,  Up: Distances

Functions for Comparison of Base Pair Probabilities
---------------------------------------------------

   For comparison of base pair probability matrices, the matrices are
first condensed into probability profiles which are the compared by
alignment.

 - Function: float** Make_bp_profile (int LENGTH)
     reads the base pair probability matrix `pr' (*note Variables: Fold
     Vars.) and calculates a profile, i.e. a vector containing for each
     base the probabilities of being unpaired, upstream, or downstream
     paired, respectively. The returned array is suitable for
     `profile_edit_distance'.

 - Function: float profile_edit_distance (float** T1, float** T2)
     calculates an alignment distance of the two profiles T1 and T2.

 - Function: void free_profile (float** T)
     frees the memory allocated for the profile T.

   Prototypes for the above functions can be found in `profiledist.h'.


File: RNAlib.info,  Node: Utilities,  Next: Example,  Prev: Parsing and Comparing,  Up: Top

Utilities
*********

   The following utilities are used and therefore provided by the
library:

 - Function: int PS_dot_plot (char* SEQUENCE, char* FILENAME)
     reads base pair probabilities produced by `pf_fold()' from the
     global array `pr' and the pair list `base_pair' produced by
     `fold()' and produces a postscript "dot plot" that is written to
     FILENAME. The "dot plot" represents each base pairing probability
     by a square of corresponding area in a upper triangle matrix. The
     lower part of the matrix contains the minimum free energy
     structure.

 - Function: int PS_rna_plot (char* SEQUENCE, char* STRUCTURE, char*
          FILENAME)
     produces a secondary structure graph in PostScript and writes it to
     FILENAME. Note that this function has changed from previous
     versions and now expects the structure to be plotted in
     dot-bracket notation as an argument. It does not make use of the
     global `base_pair' array anymore.

 - Function: int gmlRNA (char* SEQUENCE, char* STRUCTURE, char*
          FILENAME, char OPTION)
     produces a secondary structure graph in the Graph Meta Language
     gml and writes it to FILENAME. If `option' is an uppercase letter
     the `sequence' is used to label nodes, if `option' equals `'X'' or
     `'x'' the resulting file will coordinates for an initial layout of
     the graph.

 - Variable: int rna_plot_type
     switches between different layout algorithms for drawing secondary
     structures in `PS_rna_plot' and `gmlRNA'. Current possibility are
     0 for a simple radial drawing or 1 for the modified radial drawing
     taken from the `naview' program of `Bruccoleri & Heinrich (1988)'.

 - Function: char* random_string (int L, char* SYMBOLS)
     generates a "random" string of characters from SYMBOLS with length
     L.

 - Function: int hamming (char* S1, char* S2)
     returns the number of positions in which S1 and S2 differ, the so
     called "Hamming" distance. S1 and S2 should have the same length.

 - Function: unsigned char* pack_structure (char* STRUC)
     returns a binary string encoding the secondary structure STRUC
     using a 5:1 compression scheme. The string is NULL terminated and
     can therefore be used with standard string functions such as
     strcmp().  Useful for programs that need to keep many structures
     in memory.

 - Function: char* unpack_structure (unsigned char* PACKED)
     translate a compressed binary string produced by pack_structure()
     back into the familiar dot bracket notation.

 - Function: short* make_pair_table (char* STRUCTURE)
     returns a newly allocated table, such that:  table[i]=j if (i.j)
     pair or 0 if i is unpaired, table[0] contains the length of the
     STRUCTURE.

 - Function: char* time_stamp (void)
     returns a string containing the current date in the format "Fri
     Mar 19 21:10:57 1993".

 - Function: void nrerror (char* MESSAGE)
     writes MESSAGE to stderr and aborts the program.

 - Function: double urn ()
     returns a pseudo random number in the range [0..1[, usually
     implemented by calling `erand48()'.

 - Variable: unsigned short xsubi[3]
     is used by `urn ()'. These should be set to some random number
     seeds before the first call to `urn ()'.

 - Function: int int_urn (int FROM, int TO)
     generates a pseudo random integer in the range [FROM, TO].

 - Function: void* space (unsigned int SIZE)
     returns a pointer to SIZE bytes of allocated and 0 initialized
     memory; aborts with an error if memory is not available.

 - Function: char* get_line (FILE* FP)
     reads a line of arbitrary length from the stream *FP, and returns
     a pointer to the resulting string. The necessary memory is
     allocated and should be released using `free()' when the string is
     no longer needed.

   Prototypes for `PS_rna_plot()' and `PS_dot_plot()' reside in
`PS_dot.h', the other functions are declared in `utils.h'.


File: RNAlib.info,  Node: Example,  Next: References,  Prev: Utilities,  Up: Top

A Small Example Program
***********************

   The following program exercises most commonly used functions of the
library.  The program folds two sequences using both the mfe and
partition function algorithms and calculates the tree edit and profile
distance of the resulting structures and base pairing probabilities.

     #include  <stdio.h>
     #include  <math.h>
     #include  "utils.h"
     #include  "fold_vars.h"
     #include  "fold.h"
     #include  "part_func.h"
     #include  "inverse.h"
     #include  "RNAstruct.h"
     #include  "treedist.h"
     #include  "stringdist.h"
     #include  "profiledist.h"
     
     void main()
     {
        char *seq1="CGCAGGGAUACCCGCG", *seq2="GCGCCCAUAGGGACGC",
             *struct1,* struct2,* xstruc;
        float e1, e2, tree_dist, string_dist, profile_dist, kT;
        Tree *T1, *T2;
        swString *S1, *S2;
        float **pf1, **pf2;
     
        /* fold at 30C instead of the default 37C */
        temperature = 30.;      /* must be set *before* initializing  */
        /* allocate memory for fold(), could be skipped */
        initialize_fold(strlen(seq1));
     
        /* allocate memory for structure and fold */
        struct1 = (char* ) space(sizeof(char)*(strlen(seq1)+1));
        e1 =  fold(seq1, struct1);
     
        struct2 = (char* ) space(sizeof(char)*(strlen(seq2)+1));
        e2 =  fold(seq2, struct2);
     
        free_arrays();     /* free arrays used in fold() */
     
        /* produce tree and string representations for comparison */
        xstruc = expand_Full(struct1);
        T1 = make_tree(xstruc);
        S1 = Make_swString(xstruc);
        free(xstruc);
     
        xstruc = expand_Full(struct2);
        T2 = make_tree(xstruc);
        S2 = Make_swString(xstruc);
        free(xstruc);
     
        /* calculate tree edit distance and aligned structures with gaps */
        edit_backtrack = 1;
        tree_dist = tree_edit_distance(T1, T2);
        free_tree(T1); free_tree(T2);
        unexpand_aligned_F(aligned_line);
        printf("%s\n%s  %3.2f\n", aligned_line[0], aligned_line[1], tree_dist);
     
        /* same thing using string edit (alignment) distance */
        string_dist = string_edit_distance(S1, S2);
        free(S1); free(S2);
        printf("%s  mfe=%5.2f\n%s  mfe=%5.2f  dist=%3.2f\n",
             aligned_line[0], e1, aligned_line[1], e2, string_dist);
     
        /* for longer sequences one should also set a scaling factor for
           partition function folding, e.g: */
        kT = (temperature+273.15)*1.98717/1000.;  /* kT in kcal/mol */
        pf_scale = exp(-e1/kT/strlen(seq1));
        init_pf_fold(strlen(seq1));
     
        /* calculate partition function and base pair probabilities */
        e1 = pf_fold(seq1, struct1);
        pf1 = Make_bp_profile(strlen(seq1));
     
        e2 = pf_fold(seq2, struct2);
        pf2 = Make_bp_profile(strlen(seq2));
     
        free_pf_arrays();  /* free space allocated for pf_fold() */
     
        profile_dist = profile_edit_distance(pf1, pf2);
        printf("%s  free energy=%5.2f\n%s  free energy=%5.2f  dist=%3.2f\n",
             aligned_line[0], e1, aligned_line[1], e2, profile_dist);
     
        free_profile(pf1); free_profile(pf2);
     }

   In a typical Unix environment you would compile this program using:
`cc -c example.c -IHPATH' and link using `cc -o example -LLPATH -lRNA
-lm' where HPATH and LPATH point to the location of the header files
and library, respectively.


File: RNAlib.info,  Node: References,  Next: Function Index,  Prev: Example,  Up: Top

References
**********

   - D.H. Mathews, J. Sabina, M. Zucker and H. Turner (1999)
     Expanded sequence dependence of thermodynamic parameters provides
      robust prediction of RNA secondary structure, JMB, 288: 911-940

   - M. Zuker and P. Stiegler (1981)
     Optimal  computer  folding  of large RNA sequences using
     thermodynamic and auxiliary information, Nucl Acid Res 9: 133-148

   - J.S. McCaskill (1990)
     The equilibrium partition function and base pair binding
     probabilities for RNA secondary structures, Biopolymers 29:
     1105-1119

   - D.H. Turner, N. Sugimoto and S.M. Freier (1988)
     RNA structure prediction, Ann Rev Biophys Biophys Chem 17: 167-192

   - J.A. Jaeger, D.H. Turner and M. Zuker (1989)
     Improved predictions of secondary structures for RNA,    Proc.
     Natl. Acad. Sci. 86: 7706-7710

   - L. He, R. Kierzek, J. SantaLucia, A.E. Walter and D.H. Turner
     (1991)
     Nearest-Neighbor Parameters For GU Mismatches,    Biochemistry 30:
     11124-11132

   - A.E. Peritz, R. Kierzek, N, Sugimoto, D.H. Turner (1991)
     Thermodynamic Study of Internal Loops in Oligoribonucleotides ... ,
       Biochemistry 30: 6428-6435

   - A. Walter, D. Turner, J. Kim, M. Lyttle, P. Mu"ller, D. Mathews
     and M. Zuker (1994)
     Coaxial stacking of helices enhances binding of
     Oligoribonucleotides..,    Proc. Natl. Acad. Sci. 91: 9218-9222

   - B.A. Shapiro, (1988)
     An algorithm for comparing multiple  RNA secondary structures,
     CABIOS 4, 381-393

   - B.A. Shapiro and K. Zhang (1990)
     Comparing multiple RNA secondary structures using tree comparison,
       CABIOS 6, 309-318

   - R. Bruccoleri and G. Heinrich (1988)
     An improved algorithm for nucleic acid secondary structure display,
       CABIOS 4, 167-173

   - W. Fontana , D.A.M. Konings, P.F. Stadler, P. Schuster (1993)
     Statistics of RNA secondary structures, Biopolymers 33, 1389-1404

   - W. Fontana, P.F. Stadler, E.G. Bornberg-Bauer, T. Griesmacher, I.L.
       Hofacker, M. Tacker, P. Tarazona, E.D. Weinberger, P. Schuster
     (1993)
     RNA folding and combinatory landscapes, Phys. Rev. E 47: 2083-2099

   - I.L. Hofacker, W. Fontana, P.F. Stadler, S. Bonhoeffer, M. Tacker,
     P.     Schuster (1994) Fast Folding and Comparison of RNA
     Secondary Structures.     Monatshefte f. Chemie 125: 167-188

   - I.L. Hofacker (1994) The Rules of the Evolutionary Game for RNA:
     A Statistical Characterization of the Sequence to Structure
     Mapping in RNA.     PhD Thesis, University of Vienna.

   - D. Adams (1979)
     The hitchhiker's guide to the galaxy, Pan Books, London


File: RNAlib.info,  Node: Function Index,  Next: Variable Index,  Prev: References,  Up: Top

Function Index
**************

* Menu:

* add_root:                              Parsing.
* b2C:                                   Parsing.
* b2HIT:                                 Parsing.
* b2Shapiro:                             Parsing.
* bp_distance:                           Distances.
* energy_of_struct:                      mfe Fold.
* expand_Full:                           Parsing.
* expand_Shapiro:                        Parsing.
* fold:                                  mfe Fold.
* free_arrays:                           mfe Fold.
* free_pf_arrays:                        PF Fold.
* free_profile:                          Profile Distances.
* free_tree:                             Tree Distances.
* get_line:                              Utilities.
* gmlRNA:                                Utilities.
* hamming:                               Utilities.
* init_pf_fold:                          PF Fold.
* initialize_fold:                       mfe Fold.
* int_urn:                               Utilities.
* inverse_fold:                          Inverse Fold.
* inverse_pf_fold:                       Inverse Fold.
* Make_bp_profile:                       Profile Distances.
* make_pair_table:                       Utilities.
* Make_swString:                         String Distances.
* make_tree:                             Tree Distances.
* nrerror:                               Utilities.
* pack_structure:                        Utilities.
* parse_structure:                       Parsing.
* pf_fold:                               PF Fold.
* profile_edit_distance:                 Profile Distances.
* PS_dot_plot:                           Utilities.
* PS_rna_plot:                           Utilities.
* random_string:                         Utilities.
* read_parameter_file:                   Param Files.
* space:                                 Utilities.
* string_edit_distance:                  String Distances.
* time_stamp:                            Utilities.
* tree_edit_distance:                    Tree Distances.
* unexpand_aligned_F:                    Parsing.
* unexpand_Full:                         Parsing.
* unpack_structure:                      Utilities.
* unweight:                              Parsing.
* update_fold_params:                    mfe Fold.
* update_pf_params:                      PF Fold.
* urn:                                   Utilities.
* write_parameter_file:                  Param Files.


File: RNAlib.info,  Node: Variable Index,  Prev: Function Index,  Up: Top

Variable Index
**************

* Menu:

* *symbolset:                            Inverse Fold.
* aligned_line:                          Distances.
* backtrack_type:                        Fold Vars.
* base_pair:                             Fold Vars.
* cost_matrix:                           Distances.
* dangles:                               Fold Vars.
* do_backtrack:                          Fold Vars.
* edit_backtrack:                        Distances.
* energy_set:                            Fold Vars.
* fold_constrained:                      Fold Vars.
* give_up:                               Inverse Fold.
* helix_size:                            Parsing.
* iindx:                                 Fold Vars.
* loop_degree:                           Parsing.
* loop_size:                             Parsing.
* loops:                                 Parsing.
* no_closingGU:                          Fold Vars.
* noGU:                                  Fold Vars.
* noLonelyPairs:                         Fold Vars.
* nonstandards:                          Fold Vars.
* pairs:                                 Parsing.
* pf_scale:                              Fold Vars.
* pr:                                    Fold Vars.
* rna_plot_type:                         Utilities.
* temperature:                           Fold Vars.
* tetra_loop:                            Fold Vars.
* unpaired:                              Parsing.
* xsubi:                                 Utilities.


Tag Table:
Node: Top76
Node: Introduction551
Node: Folding Routines1462
Node: mfe Fold1911
Node: PF Fold3772
Node: Inverse Fold6064
Node: Fold Vars7684
Node: Param Files11937
Node: Parsing and Comparing19367
Node: notations19723
Node: Parsing23241
Node: Distances25861
Node: Tree Distances29691
Node: String Distances30454
Node: Profile Distances30970
Node: Utilities31974
Node: Example36032
Node: References39626
Node: Function Index42361
Node: Variable Index44920

End Tag Table
