# Supplementary material for: Improving model predictions for RNA interference activities that use support vector machine regression by combining and filtering features
Source: BMC Bioinformatics. 2007 Jun 6;8:182. doi: 10.1186/1471-2105-8-182 (PMC1906837; doi:10.1186/1471-2105-8-182)
Supplement: Additional file 7 — seq2svm_0.3. An GNU platform deployable GPL code base for performing SVM modeling on small RNA sequences, with examples. Deploy by unzipping, untarring, and building with configure and make. See the included readme files. Updated versions will be available at . [file 1471-2105-8-182-S7.gz › seq2svm/src/libRNAfold-2.4/ViennaRNA-1.4/Subopt/RNAsubopt.c]

/* Last changed Time-stamp: <2000-10-10 09:41:23 ivo> */
/*                
		Ineractive Access to suboptimal folding

			   c Ivo L Hofacker
			  Vienna RNA package
*/

#include <stdio.h>
#include <stdlib.h>
#include <unistd.h>
#include <math.h>
#include <ctype.h>
#include <string.h>
#include "fold_vars.h"
#include "utils.h"
extern void  read_parameter_file(const char fname[]);
/*@unused@*/
static char rcsid[] = "$Id: RNAsubopt.c,v 1.4 2000/10/10 07:54:50 ivo Rel $";

#define PRIVATE static

static char  scale[] = "....,....1....,....2....,....3....,....4"
                       "....,....5....,....6....,....7....,....8";

PRIVATE void usage(void);

/* subopt options */
extern int sorted;
extern int LODOS_ONLY;
extern float print_energy;

extern void subopt(char *sequence, char *structure, int delta);

/*--------------------------------------------------------------------------*/

int main(int argc, char *argv[])
{
   char  *line;
   char *sequence;
   char *structure = NULL;
   char  fname[21];
   char  *ParamFile = NULL;
   char  *ns_bases = NULL, *c;
   int   i, length, l, sym, r;
   int   istty;
   float deltaf, deltap=0;
   int delta=100;
   
   do_backtrack = 1;
   dangles = 2;
   for (i=1; i<argc; i++) {
      if (argv[i][0]=='-') 
	switch ( argv[i][1] )
	  {
	  case 'T':  if (argv[i][2]!='\0') usage();
	    if(i==argc-1) usage();
	    r=sscanf(argv[++i], "%lf", &temperature);
	    if (r!=1) usage();
	    break;
	  case 'n':
	    if ( strcmp(argv[i], "-noGU" )==0) noGU=1;
	    if ( strcmp(argv[i], "-noCloseGU" ) ==0) no_closingGU=1;
	    if ( strcmp(argv[i], "-noLP")==0) noLonelyPairs=1;
	    if ( strcmp(argv[i], "-nsp") ==0) {
	      if (i==argc-1) usage();
	      ns_bases = argv[++i];
	    }
	    break;
	  case '4':
	    tetra_loop=0;
	    break;
 	  case 'C': 
 	    fold_constrained=1; 
 	    break; 
	  case 'd': dangles=0;
	    if (argv[i][2]!='\0') {
              r=sscanf(argv[i]+2, "%d", &dangles);
	      if (r!=1) usage();
	    }
	    break;
	  case 'P':
	    if (i==argc-1) usage();
	    ParamFile = argv[++i];
	    break;
	  case 's':
	    sorted=1;
	    break;
	  case 'l':
	    if (strcmp(argv[i],"-lodos")==0) {
	      LODOS_ONLY=1;
	      sorted = 1;
	    }
	    else {
	      if (strcmp(argv[i],"-logML")==0) {
		logML=1;
		break;
	      }
	      else usage();
	    }
	    break;
	  case 'e':
	    if (i>=argc-1) usage();
	    if (strcmp(argv[i],"-ep")==0) 
	      r=sscanf(argv[++i], "%f", &deltap);
	    else {
	      r=sscanf(argv[++i], "%f", &deltaf);
	      delta = (int) (0.1+deltaf*100);
	    }
	    if (r!=1) usage();
	    break;
	  default: usage();
	  } 
   }

   if (ParamFile != NULL)
     read_parameter_file(ParamFile);
   
   if (ns_bases != NULL) {
      nonstandards = space(33);
      c=ns_bases;
      i=sym=0;
      if (*c=='-') {
	 sym=1; c++;
      }
      while (*c) {
	if (*c!=',') {
	  nonstandards[i++]=*c++;
	  nonstandards[i++]=*c;
	  if ((sym)&&(*c!=*(c-1))) {
	    nonstandards[i++]=*c;
	    nonstandards[i++]=*(c-1);
	  }
	}
	c++;
      }
   }
   istty = isatty(fileno(stdout))&&isatty(fileno(stdin));
   if ((fold_constrained)&&(istty)) {
      printf("Input constraints using the following notation:\n");
      /* printf("| : paired with another base\n"); */
      printf(". : no constraint at all\n");
      printf("x : base must not pair\n");
      /* printf("< : base i is paired with a base j<i\n"); */
      /* printf("> : base i is paired with a base j>i\n"); */
      /* printf("matching brackets ( ): base i pairs base j\n"); */
   } 
	
   do {				/* main loop: continue until end of file */
      if (istty) {
	 printf("\nInput string (upper or lower case); @ to quit\n");
	 printf("%s\n", scale);
      }
      fname[0]='\0';
      if ((line = get_line(stdin))==NULL) break;

      /* skip comment lines and get filenames */
      while ((*line=='*')||(*line=='\0')||(*line=='>')) {
	if (*line=='>')
	  (void) sscanf(line, ">%20s", fname);
	free(line);
	if ((line = get_line(stdin))==NULL) break;;
      } 

      if ((line==NULL) || strcmp(line, "@") == 0) break;

      sequence = (char *) space(strlen(line)+1);
      (void) sscanf(line,"%s",sequence);
      free(line);
      length = (int) strlen(sequence);

      structure = (char *) space((unsigned) length+1);
      if (fold_constrained) {
	char *cstruc;
	cstruc = get_line(stdin);
	if (cstruc!=NULL) {
	  strncpy(structure, cstruc, length);
	  for (i=0; i<length; i++)
	    if (structure[i]=='|')
	      nrerror("constraints of type '|' not allowed");
	  free(cstruc);
	}
      }      
      
      for (l = 0; l < length; l++) sequence[l] = toupper(sequence[l]);
      if (istty)
	printf("length = %d\n", length);

      if (logML!=0 || dangles==1 || dangles==3) 
	if (deltap<=0) deltap=delta/100. +0.001;
      if (deltap>0)
	print_energy = deltap;

      /* first lines of output (suitable  for sort +1n) */
      if (fname[0] != '\0')
	printf("> %s [%d]\n", fname, delta);

      subopt(sequence, structure, delta);
      
      (void)fflush(stdout);
      
      free(sequence);
      free(structure); 
   } while (1);
   return 0;
}

PRIVATE void usage(void)
{
   nrerror("usage: "
	   "RNAsubopt [-e range] [-ep prange] [-s] [-lodos] [-logML]\n"
	   "          [-C] [-T temp] [-4] [-d[2]] [-noGU] [-noCloseGU]\n" 
	   "          [-noLP] [-P paramfile] [-nsp pairs]");
}
