# Supplementary material for: Improving model predictions for RNA interference activities that use support vector machine regression by combining and filtering features
Source: BMC Bioinformatics. 2007 Jun 6;8:182. doi: 10.1186/1471-2105-8-182 (PMC1906837; doi:10.1186/1471-2105-8-182)
Supplement: Additional file 7 — seq2svm_0.3. An GNU platform deployable GPL code base for performing SVM modeling on small RNA sequences, with examples. Deploy by unzipping, untarring, and building with configure and make. See the included readme files. Updated versions will be available at . [file 1471-2105-8-182-S7.gz › seq2svm/src/libRNAfold-2.4/ViennaRNA-1.4/Subopt/list.h]

/*
  $Log: list.h,v $
  Revision 1.2  2000/10/10 08:50:01  ivo
  some annotation for lclint

  Revision 1.1  1997/08/04 21:05:32  walter
  Initial revision

*/

#ifndef	__LIST_H
#define	__LIST_H

/*---------------------- Macros and type definitions ----------------------*/

typedef struct LST_BUCKET {
  struct LST_BUCKET *next;
}
LST_BUCKET;

typedef struct {
  int count;			/* Number of elements currently in list */
  LST_BUCKET *head;		/* Pointer to head element of list      */
  LST_BUCKET *z;		/* Pointer to last node of list         */
  LST_BUCKET hz[2];		/* Space for head and z nodes           */
}
LIST;

/* Return a pointer to the user space given the address of the header of
 * a node.
 */

#define	LST_USERSPACE(h)	((void*)((LST_BUCKET*)(h) + 1))

/* Return a pointer to the header of a node, given the address of the
 * user space.
 */

#define	LST_HEADER(n)		((LST_BUCKET*)(n) - 1)

/* Return a pointer to the user space of the list's head node. This user
 * space does not actually exist, but it is useful to be able to address
 * it to enable insertion at the start of the list.
 */

#define	LST_HEAD(l)		LST_USERSPACE((l)->head)

/* Determine if a list is empty
 */

#define	LST_EMPTY(l)		((l)->count == 0)

/*-------------------------- Function Prototypes --------------------------*/

/*@only@*//*@out@*/ void *lst_newnode (int size);
void lst_freenode (/*@only@*/ void *node);
/*@only@*//*@out@*/  LIST *lst_init (void);
void lst_kill (LIST * l, void (*freeNode) ());
void lst_insertafter (LIST * l, /*@keep@*/ void *node, void *after);
void *lst_deletenext (/*@only@*/ LIST * l, void *node);
/*@dependent@*/ void *lst_first (LIST * l);
/*@dependent@*/ void *lst_next (void *prev);
void lst_mergesort (LIST * l, int (*cmp_func) ());

#endif
