# Supplementary material for: Improving model predictions for RNA interference activities that use support vector machine regression by combining and filtering features
Source: BMC Bioinformatics. 2007 Jun 6;8:182. doi: 10.1186/1471-2105-8-182 (PMC1906837; doi:10.1186/1471-2105-8-182)
Supplement: Additional file 7 — seq2svm_0.3. An GNU platform deployable GPL code base for performing SVM modeling on small RNA sequences, with examples. Deploy by unzipping, untarring, and building with configure and make. See the included readme files. Updated versions will be available at . [file 1471-2105-8-182-S7.gz › seq2svm/src/libRNAfold-2.4/ViennaRNA-1.4/Subopt/list.c]

/*
  $Log: list.c,v $
  Revision 1.4  2000/10/10 08:53:52  ivo
  include dmalloc.h header if DMALLOC defined

  Revision 1.4  2000/10/10 08:04:34  ivo
  include dmalloc header id DMALLOC defined

  Revision 1.3  1998/03/30 14:24:51  ivo
  use RNA package utils.h

  Revision 1.2  1997/10/09  19:01:50  steve
  *** empty log message ***
 
  Revision 1.1  1997/08/04 21:05:32  walter
  Initial revision

*/
/*
   (C) 1991 Kendall Bennett.
*/

#include <stdio.h>
#ifdef DMALLOC
#include "/usr/local/include/dmalloc.h"
#else
#include <malloc.h>
#endif
#include <signal.h>
#include "list.h"
#include "utils.h"		/* use space() to get cleared nodes; WF */

/*@unused@*/
static char rcsid[] = "$Id: list.c,v 1.4 2000/10/10 08:53:52 ivo Rel $";

#define PUBLIC
PUBLIC void *
lst_newnode (int size)
/****************************************************************************
*
* Function:	lst_newnode
* Parameters:	size - Amount of memory to allocate for node
* Returns:      Pointer to the allocated node's user space.
*
* Description:	Allocates the memory required for a node, adding a small
*		header at the start of the node. We return a reference to
*		the user space of the node, as if it had been allocated via
*		malloc().
*
****************************************************************************/
{
  LST_BUCKET *node;

  if (!(node = (LST_BUCKET *) space (size + sizeof (LST_BUCKET))))
    {
      fprintf (stderr, "Not enough memory to allocate list node.\n");
      raise (SIGABRT);
      return NULL;
    }

  return LST_USERSPACE (node);	/* Return pointer to user space */
}

PUBLIC void
lst_freenode (void *node)
/****************************************************************************
*
* Function:	lst_freenode
* Parameters:	node - Node to free.
*
* Description:  Frees a node previously allocated with lst_newnode().
*
****************************************************************************/
{
  free (LST_HEADER (node));
}

PUBLIC LIST *
lst_init (void)
/****************************************************************************
*
* Function:	lst_init
* Returns:      Pointer to a newly created list.
*
* Description:	Initialises a list and returns a pointer to it.
*
****************************************************************************/
{
  LIST *l;

  if ((l = (LIST *) space (sizeof (LIST))) != NULL)
    {
      l->count = 0;
      l->head = &(l->hz[0]);
      l->z = &(l->hz[1]);
      l->head->next = l->z->next = l->z;
    }
  else
    {
      fprintf (stderr, "Insufficient memory to allocate list\n");
      raise (SIGABRT);
      return NULL;
    }

  return l;
}

PUBLIC void
lst_kill (LIST * l, void (*freeNode) (void *node))
/****************************************************************************
*
* Function:	lst_kill
* Parameters:	l - List to kill
*		freeNode - Pointer to user routine to free a node
*
* Description:	Kills the list l, by deleting all of the elements contained
*		within the list one by one and then deleting the list
*		itself. Note that we call the user supplied routine
*		(*freeNode)() to free each list node. This allows the user
*		program to perform any extra processing needed to kill each
*		node (if each node contains pointers to other items on the
*		heap for example). If no extra processing is required, just
*		pass the address of lst_freenode(), ie:
*
*		lst_kill(myList,lst_freenode);
*
****************************************************************************/
{
  LST_BUCKET *n, *p;

  n = l->head->next;
  while (n != l->z)
    {				/* Free all nodes in list  */
      p = n;
      n = n->next;
      (*freeNode) (LST_USERSPACE (p));
    }
  free (l);			/* Free the list itself    */
}

PUBLIC void
lst_insertafter (LIST * l, void *node, void *after)
/****************************************************************************
*
* Function:	lst_insertafter
* Parameters:	l - List to insert node into
*		node - Pointer to user space of node to insert
*		after - Pointer to user space of node to insert node after
*
* Description:	Inserts a new node into the list after the node 'after'. To
*		insert a new node at the beginning of the list, user the
*		macro LST_HEAD in place of 'after'. ie:
*
*		lst_insertafter(mylist,node,LST_HEAD(mylist));
*
****************************************************************************/
{
  LST_BUCKET *n = LST_HEADER (node), *a = LST_HEADER (after);

  n->next = a->next;
  a->next = n;
  l->count++;
}

PUBLIC void *
lst_deletenext (LIST * l, void *node)
/****************************************************************************
*
* Function:	lst_deletenext
* Parameters:	l - List to delete node from.
*		node - Node to delete the next node from
* Returns:	Pointer to the deleted node's userspace.
*
* Description:	Removes the node AFTER 'node' from the list l.
*
****************************************************************************/
{
  LST_BUCKET *n = LST_HEADER (node);

  node = LST_USERSPACE (n->next);
  n->next = n->next->next;
  l->count--;
  return node;
}

PUBLIC void *
lst_first (LIST * l)
/****************************************************************************
*
* Function:	lst_first
* Parameters:	l - List to obtain first node from
* Returns:	Pointer to first node in list, NULL if list is empty.
*
* Description:	Returns a pointer to the user space of the first node in
*		the list. If the list is empty, we return NULL.
*
****************************************************************************/
{
  LST_BUCKET *n;

  n = l->head->next;
  return (n == l->z ? NULL : LST_USERSPACE (n));
}

PUBLIC void *
lst_next (void *prev)
/****************************************************************************
*
* Function:	lst_next
* Parameters:	prev - Previous node in list to obtain next node from
* Returns:	Pointer to the next node in the list, NULL at end of list.
*
* Description:	Returns a pointer to the user space of the next node in the
*		list given a pointer to the user space of the previous node.
*		If we have reached the end of the list, we return NULL. The
*		end of the list is detected when the next pointer of a node
*		points back to itself, as does the dummy last node's next
*		pointer. This enables us to detect the end of the list
*		without needed access to the list data structure itself.
*
*		NOTE:	We do no checking to ensure that 'prev' is NOT a
*			NULL pointer.
*
****************************************************************************/
{
  LST_BUCKET *n = LST_HEADER (prev);

  n = n->next;
  return (n == n->next ? NULL : LST_USERSPACE (n));
}

/* Static globals required by merge()   */

static LST_BUCKET *z;
static int (*cmp) (void *, void *);

static LST_BUCKET *
merge (LST_BUCKET * a, LST_BUCKET * b, LST_BUCKET ** end)
/****************************************************************************
*
* Function:	merge
* Parameters:	a,b - Sublist's to merge
* Returns:	Pointer to the merged sublists.
*
* Description:	Merges two sorted lists of nodes together into a single
*		sorted list.
*
****************************************************************************/
{
  LST_BUCKET *c;

  /* Go through the lists, merging them together in sorted order  */

  c = z;
  while (a != z && b != z)
    {
      if ((*cmp) (LST_USERSPACE (a), LST_USERSPACE (b)) <= 0)
	{
	  c->next = a;
	  c = a;
	  a = a->next;
	}
      else
	{
	  c->next = b;
	  c = b;
	  b = b->next;
	}
    };

  /* If one of the lists is not exhausted, then re-attach it to the end
   * of the newly merged list
   */

  if (a != z)
    c->next = a;
  if (b != z)
    c->next = b;

  /* Set *end to point to the end of the newly merged list        */

  while (c->next != z)
    c = c->next;
  *end = c;

  /* Determine the start of the merged lists, and reset z to point to
   * itself
   */

  c = z->next;
  z->next = z;
  return c;
}

PUBLIC void
lst_mergesort (LIST * l, int (*cmp_func) (void *, void *))
/****************************************************************************
*
* Function:	lst_mergesort
* Parameters:	l - List to merge sort
*		cmp_func - Function to compare two user spaces
*
* Description:	Mergesort's all the nodes in the list. 'cmp' must point to
*		a comparison function that can compare the user spaces of
*		two different nodes. 'cmp' should work the same as
*		strcmp(), in terms of the values it returns.
*
****************************************************************************/
{
  int i, N;
  LST_BUCKET *a, *b;		/* Pointers to sublists to merge                */
  LST_BUCKET *c;		/* Pointer to end of sorted sublists            */
  LST_BUCKET *head;		/* Pointer to dummy head node for list          */
  LST_BUCKET *todo;		/* Pointer to sublists yet to be sorted         */
  LST_BUCKET *t;		/* Temporary                                                            */

  /* Set up globals required by merge() and pointer to head       */

  z = l->z;
  cmp = cmp_func;
  head = l->head;

  for (N = 1, a = z; a != head->next; N = N + N)
    {
      todo = head->next;
      c = head;
      while (todo != z)
	{

	  /* Build first sublist to be merged, and splice from main list
	   */

	  a = t = todo;
	  for (i = 1; i < N; i++)
	    t = t->next;
	  b = t->next;
	  t->next = z;
	  t = b;

	  /* Build second sublist to be merged and splice from main list
	   */

	  for (i = 1; i < N; i++)
	    t = t->next;
	  todo = t->next;
	  t->next = z;

	  /* Merge the two sublists created, and set 'c' to point to the
	   * end of the newly merged sublists.
	   */

	  c->next = merge (a, b, &t);
	  c = t;
	}
    }
}

#ifdef LIST_TEST

/*---------------------------------------------------------------*/
/*---------------------------------------------------------------*/

/* Simple program to test the list routines */

typedef struct
{
  char name[40];
  int age;
}
REC;

/*---------------------------------------------------------------*/

int
my_cmp (REC * r1, REC * r2)
{
  return strcmp (r1->name, r2->name);
}

/*---------------------------------------------------------------*/

void
main (void)
{
  LIST *list;
  int done = 0;
  REC *rec;
  char line[80];

  list = lst_init ();

  printf ("Type a list of names and ages. Empty line quits\n\n");

  while (!done)
    {
      rec = lst_newnode (sizeof (REC));
      gets (line);
      if ((done = (line[0] == '\0')) != 1)
	{
	  strcpy (rec->name, line);
	  gets (line);
	  rec->age = atoi (line);
	  lst_insertafter (list, rec, LST_HEAD (list));
	}
    };

  printf ("\nThe list you typed in was:\n\n");

  for (rec = lst_first (list); rec; rec = lst_next (rec))
    printf ("Name: %s, Age: %d\n", rec->name, rec->age);

  printf ("\nSorting the list...\n\n");

  lst_mergesort (list, my_cmp);

  for (rec = lst_first (list); rec; rec = lst_next (rec))
    printf ("Name: %s, Age: %d\n", rec->name, rec->age);

  lst_kill (list, lst_freenode);
}

/*---------------------------------------------------------------*/

#endif
