# Supplementary material for: Improving model predictions for RNA interference activities that use support vector machine regression by combining and filtering features
Source: BMC Bioinformatics. 2007 Jun 6;8:182. doi: 10.1186/1471-2105-8-182 (PMC1906837; doi:10.1186/1471-2105-8-182)
Supplement: Additional file 7 — seq2svm_0.3. An GNU platform deployable GPL code base for performing SVM modeling on small RNA sequences, with examples. Deploy by unzipping, untarring, and building with configure and make. See the included readme files. Updated versions will be available at . [file 1471-2105-8-182-S7.gz › seq2svm/src/libRNAfold-2.4/ViennaRNA-1.4/Subopt/popt.c]

/*
   extract Zuker's p-optimal folds from subopt output.
   prints p-optimal structures followed by the list of pairs
   with respect to which they are optimal

   input must be sorted by energy! 

   Ivo Hofacker, Walter Fontana 
*/

#include <stdio.h>
#include <string.h>
#include <stdlib.h>
#include "utils.h"
#define PRIVATE static
#define PUBLIC


PRIVATE void
help ()
{
  printf ("p-optimal filter to subopt output. usage:\n"
	  "RNAsubopt -s < seq | popt \n");
  exit(EXIT_FAILURE);
}

/*-------------------------------------------------------------------------*/

int main (int argc, char *argv[])
{
  char *line, *sequence, *structure;
  int i, j, length;
  float energy;

  short *ptable;
  char *pair_seen;
  int  *iindx;

  if (argc>1) help();
  
  line = get_line (stdin);
  if (*line=='>') {
    free (line);
    line = get_line (stdin);
  }

  /* read the sequence */
  sequence = (char *) space (sizeof (char) * (strlen(line)+1));
  (void) sscanf(line, "%s", sequence);
  free (line);
  length = (int) strlen(sequence);

  iindx = (int *) space(sizeof(int)*(length+1));
  for (i=1; i<=length; i++) 
    iindx[i] = ((length+1-i)*(length-i))/2 +length+1;
  pair_seen = (char *) space(((length+1)*(length+2))/2 * sizeof(char));

  structure = (char *) space (sizeof (char) * (length+1));
  
  /* get of suboptimal structures */

  while ((line = get_line (stdin))) {
    int r, popt;
    
    r = sscanf(line, "%s %f", structure, &energy);
    free(line);
    if (r==0) continue;
    ptable = make_pair_table(structure);

    popt = 0;
    for (i = 0; i < length; i++) {
      if ((j=ptable[i])>i)
	if (pair_seen[iindx[i]-j]==0) {
	  pair_seen[iindx[i]-j]=(char) 1;
	  if (popt==0) {
	    printf("%s %6.2f", structure, energy);
	    popt = 1;
	  }
	  printf(" (%d,%d)", i,j);
	}
    }
    if (popt==1) printf("\n");
    free(ptable);
  }
  free(sequence); free(structure); free(iindx); free(pair_seen);
  
  return 0;
}
