# Supplementary material for: Improving model predictions for RNA interference activities that use support vector machine regression by combining and filtering features
Source: BMC Bioinformatics. 2007 Jun 6;8:182. doi: 10.1186/1471-2105-8-182 (PMC1906837; doi:10.1186/1471-2105-8-182)
Supplement: Additional file 7 — seq2svm_0.3. An GNU platform deployable GPL code base for performing SVM modeling on small RNA sequences, with examples. Deploy by unzipping, untarring, and building with configure and make. See the included readme files. Updated versions will be available at . [file 1471-2105-8-182-S7.gz › seq2svm/src/libRNAfold-2.4/ViennaRNA-1.4/Subopt/subopt.c]

/*
  $Log: subopt.c,v $
  Revision 1.12  2000/10/10 08:53:20  ivo
  adapted for new Turner energy parameters
  supports all constraints that forbid pairs

  Revision 1.11  2000/04/08 15:56:18  ivo
  with noLonelyPairs=1 will produce no structures with isolated base pairs
  (Giegerich's canonical structures)

  Revision 1.10  1999/05/06 10:13:35  ivo
  recalculte energies before printing if logML is set
  + cosmetic changes

  Revision 1.9  1998/05/19 16:31:52  ivo
  added support for constrained folding

  Revision 1.8  1998/03/30 14:44:54  ivo
  cleanup of make_printout etc.


  Revision 1.7  1998/03/30 14:39:31  ivo
  replaced BasePairs list with structure string in STATE
  save memory by not storing (and sorting) structures
  modified for use with ViennaRNA-1.2.1
 
  Revision 1.6  1997/10/21 11:34:09  walter
  steve update

  Revision 1.1  1997/08/04 21:05:32  walter
  Initial revision

*/
/*
   suboptimal folding - Stefan Wuchty, Walter Fontana & Ivo Hofacker

                       Vienna RNA package
*/

#include <stdio.h>
#include <stdlib.h>
#include <ctype.h>
#include <string.h>
#include <math.h>
#include "fold.h"
#include "utils.h"
#include "energy_par.h"
#include "fold_vars.h"
#include "pair_mat.h"
#include "list.h"

#define true	  1
#define false	  0

#define PUBLIC
#define PRIVATE	  static

/*@unused@*/
PRIVATE char rcsid[] = "$Id: subopt.c,v 1.12 2000/10/10 08:53:20 ivo Rel $";

/*Typedefinitions ---------------------------------------------------------- */

typedef struct {
    char *structure;
    LIST *Intervals;
    int partial_energy;
    /* int best_energy;   */ /* best attainable energy */
} STATE;

typedef struct {
  int i;
  int j;
} PAIR;

typedef struct {
    int i;
    int j;
    int array_flag;
} INTERVAL;

typedef struct {
  float e_o_s;                            /* e_o_s ... energy of structure */
  char *structure;
} SOLUTION;


PRIVATE void make_pair(int i, int j, STATE *state);
PRIVATE INTERVAL *make_interval (int i, int j, int ml);
/*@out@*/ PRIVATE STATE *make_state(/*@only@*/LIST *Intervals,
			  /*@only@*/ /*@null@*/ char *structure,
			  int partial_energy);
PRIVATE SOLUTION *make_solution (float e, /*@only@*/ char* structure);
PRIVATE STATE *copy_state(STATE * state);
PRIVATE void print_state(STATE * state);
PRIVATE void print_stack(LIST * list);
/*@only@*/ PRIVATE LIST *make_list(void);
PRIVATE  void push(LIST * list, /*@only@*/ void *data);
PRIVATE  void *pop(LIST * list);
PUBLIC  void subopt (char *seq, char *sequence, int delta);
PRIVATE int  best_attainable_energy(STATE * state);
PRIVATE void scan_interval(int i, int j, int array_flag, STATE * state);
PRIVATE  void free_pair_node(/*@only@*/ PAIR * node);
PRIVATE  void free_interval_node(/*@only@*/ INTERVAL * node);
PRIVATE  void free_state_node(/*@only@*/ STATE * node);
PRIVATE  void free_solution_node(/*@only@*/ SOLUTION* node);
PRIVATE void push_back(STATE * state);
PRIVATE char* get_structure(STATE * state);
PRIVATE int compare(SOLUTION * solution1, SOLUTION* solution2);
PRIVATE  void make_output(void);
PRIVATE void repeat(int i, int j, STATE * state,
		     int part_energy, int temp_energy);

/*Globals ------------------------------------------------------------------ */
/* options that may be modified by RNAsubopt.c */
int sorted=0;                           /* output sorted by energy */
int LODOS_ONLY=0; 

#define MAXALPHA 20	                /* maximal length of alphabet */

PRIVATE LIST *Stack;
PRIVATE LIST *SolutionList;
PRIVATE int nopush;
PRIVATE int best_energy;                /* best_energy = remaining energy */

extern int *f5;                         /* energy of 5 end */
extern int *c;		                /* energy array, given that i-j pair */
extern int *fML;		        /* multi-loop auxiliary energy array */
extern int *fM1;                /* another multi-loop auxiliary energy array */
extern int *indx;   /* index for moving in the triangle matrices c[] and f[] */
extern short *S, *S1;

extern int stack[NBPAIRS+1][NBPAIRS+1];
extern int hairpin[31];
extern int bulge[MAXLOOP+1];
extern int internal_loop[MAXLOOP+1];
extern int mismatchI[NBPAIRS+1][5][5];
extern int mismatchH[NBPAIRS+1][5][5];
extern int dangle5[NBPAIRS+1][5];
extern int dangle3[NBPAIRS+1][5];
extern int F_ninio[5];
extern double lxc;
extern int MLbase;
extern int MLintern[];
extern int MLclosing;
extern int TETRA_ENERGY[40];
extern char *ptype;

extern float energy_of_struct(char *, char *);
extern int   LoopEnergy(int n1, int n2, int type, int type_2,
                         int si1, int sj1, int sp1, int sq1);
extern int   HairpinE(int i, int j, int type, const char *string);

PRIVATE int length;
PRIVATE int minimal_energy;                           /* minimum free energy */
PRIVATE int element_energy;       /* internal energy of a structural element */
PRIVATE int threshold;                             /* minimal_energy + delta */
PRIVATE char *sequence;
PUBLIC  float print_energy = 9999;  /* printing threshold for use with logML */

/*---------------------------------------------------------------------------*/
/*List routines--------------------------------------------------------------*/
/*---------------------------------------------------------------------------*/

PRIVATE void
make_pair(int i, int j, STATE *state)
{
  state->structure[i-1] = '(';
  state->structure[j-1] = ')';
}

/*---------------------------------------------------------------------------*/

PRIVATE INTERVAL *
make_interval(int i, int j, int array_flag)
{
  INTERVAL *interval;

  interval = lst_newnode(sizeof(INTERVAL));
  interval->i = i;
  interval->j = j;
  interval->array_flag = array_flag;
  return interval;
}

/*---------------------------------------------------------------------------*/

PRIVATE SOLUTION *
make_solution(float e_o_s, char* structure)
{
  SOLUTION* solution;
  
  solution = lst_newnode(sizeof(SOLUTION));
  solution->e_o_s = e_o_s;
  solution->structure = structure;

  return solution;
}

/*---------------------------------------------------------------------------*/
/*@unused@*/
PRIVATE void
free_pair_node(PAIR * node)
{
  lst_freenode(node);
}

/*---------------------------------------------------------------------------*/

PRIVATE void
free_interval_node(INTERVAL * node)
{
  lst_freenode(node);
}

/*---------------------------------------------------------------------------*/

PRIVATE void
free_solution_node(SOLUTION * node)
{
  free(node->structure);
  lst_freenode(node);
}

/*---------------------------------------------------------------------------*/

PRIVATE void
free_state_node(STATE * node)
{
  free(node->structure);
  if (node->Intervals)
    lst_kill(node->Intervals, lst_freenode);
  lst_freenode(node);
}

/*---------------------------------------------------------------------------*/

PRIVATE STATE *
make_state(LIST * Intervals,
	    char *structure,
	    int partial_energy)
{
  STATE *state;

  state = lst_newnode(sizeof(STATE));

  if (Intervals)
    state->Intervals = Intervals;
  else
    state->Intervals = lst_init();
  if (structure)
    state->structure = structure;
  else {
    int i;
    state->structure = (char *) space(length+1);
    for (i=0; i<length; i++)
      state->structure[i] = '.';
  }
  
  state->partial_energy = partial_energy;

  return state;
}

/*---------------------------------------------------------------------------*/

PRIVATE STATE *
copy_state(STATE * state)
{
  STATE *new_state;
  void *after;
  INTERVAL *new_interval, *next;
  
  new_state = lst_newnode(sizeof(STATE));
  new_state->Intervals = lst_init();
  new_state->partial_energy = state->partial_energy;
  /* new_state->best_energy = state->best_energy; */

  if (state->Intervals->count) {
    after = LST_HEAD(new_state->Intervals);
    for ( next = lst_first(state->Intervals); next; next = lst_next(next))
      {
	new_interval = lst_newnode(sizeof(INTERVAL));
	*new_interval = *next;
	lst_insertafter(new_state->Intervals, new_interval, after);
	after = new_interval;
      }
  }
  new_state->structure = strdup(state->structure);
  if (!new_state->structure) nrerror("out of memory");
  return new_state;
}

/*---------------------------------------------------------------------------*/

/*@unused @*/ PRIVATE void
print_state(STATE * state)
{
  INTERVAL *next;

  if (state->Intervals->count)
    {
      printf("%d intervals:\n", state->Intervals->count);
      for (next = lst_first(state->Intervals); next; next = lst_next(next))
	{
	  printf("[%d,%d],%d ", next->i, next->j, next->array_flag);
	}
      printf("\n");
    }
  printf("partial structure: %s\n", state->structure);
  printf("\n");
  printf(" partial_energy: %d\n", state->partial_energy);
  /* printf(" best_energy: %d\n", state->best_energy); */
  (void) fflush(stdout);
}

/*---------------------------------------------------------------------------*/

/*@unused @*/ PRIVATE void
print_stack(LIST * list)
{
  void *rec;

  printf("================\n");
  printf("%d states\n", list->count);
  for (rec = lst_first(list); rec; rec = lst_next(rec))
    {
      printf("state-----------\n");
      print_state(rec);
    }
  printf("================\n");
}

/*---------------------------------------------------------------------------*/

PRIVATE LIST *
make_list(void)
{
  return lst_init();
}

/*---------------------------------------------------------------------------*/

PRIVATE void
push(LIST * list, void *data)
{
  nopush = false;
  lst_insertafter(list, data, LST_HEAD(list));
}

/* PRIVATE void */
/* push_stack(STATE *state) { */ /* keep the stack sorted by energy */ 
/*   STATE *after, *next; */
/*   nopush = false; */
/*   next = after = LST_HEAD(Stack); */
/*   while ( next = lst_next(next)) { */
/*     if ( next->best_energy >= state->best_energy ) break; */
/*     after = next; */
/*   } */
/*   lst_insertafter(Stack, state, after); */
/* } */

/*---------------------------------------------------------------------------*/

PRIVATE void *
pop(LIST * list)
{
  void *data;

  data = lst_deletenext(list, LST_HEAD(list));
  return data;
}

/*---------------------------------------------------------------------------*/
/*auxiliary routines---------------------------------------------------------*/
/*---------------------------------------------------------------------------*/

PRIVATE int
best_attainable_energy(STATE * state)
{
  /* evaluation of best possible energy attainable within remaining intervals */
  
  register int sum;
  INTERVAL *next;

  sum = state->partial_energy;  /* energy of already found elements */

  for (next = lst_first(state->Intervals); next; next = lst_next(next))
    {
      if (next->array_flag == 0)
	  sum += f5[next->j];
      else if (next->array_flag == 1)
	  sum += fML[indx[next->j] + next->i];
      else if (next->array_flag == 2)
	  sum += c[indx[next->j] + next->i];
      else if (next->array_flag == 3)
	  sum += fM1[indx[next->j] + next->i];
    }
    
  return sum;
}

/*---------------------------------------------------------------------------*/

PRIVATE void
push_back(STATE * state)
{
  push(Stack, copy_state(state));
  return;
}

/*---------------------------------------------------------------------------*/

PRIVATE char*
get_structure(STATE * state)
{
  char* structure;

  structure = strdup(state->structure);
  return structure;
}

/*---------------------------------------------------------------------------*/
PRIVATE int 
compare(SOLUTION * solution1, SOLUTION * solution2)
{
  if (solution1->e_o_s > solution2->e_o_s)
    return 1;
  if (solution1->e_o_s < solution2->e_o_s)
    return -1;
  return strcmp(solution1->structure,solution2->structure);
}

/*---------------------------------------------------------------------------*/

PRIVATE void 
make_output(void)  /* prints stuff */
{
  SOLUTION *next;
  int degeneracy, state;
  float this_energy, old_energy;

#ifdef BLAH
  if (!LODOS_ONLY && !GAPSTAT) {
    if (GAPS >= 0) {
      printf("\n\n the %d best structures between %4.2f and %4.2f kcal",
	      GAPS+1, minimal_energy/100., threshold/100.);
    }
    else {
      printf("\n\n all best structures between %4.2f and %4.2f kcal", 
	      minimal_energy/100.,
	      threshold/100.);
    }
    printf("\n\n    %s\n", sequence);
  }
#endif
  old_energy = minimal_energy/100. - 1.;
  state = -1;
  degeneracy = 1;
  for (next = lst_first(SolutionList); next; next = lst_next(next)) {
    state++;
    this_energy = next->e_o_s;
    if (LODOS_ONLY)
      if (this_energy == old_energy)
	degeneracy++;
      else { 
	printf("%4.2f %d\n", this_energy, degeneracy);
	degeneracy = 1;
      }
    else 
      printf("%s %6.2f\n", next->structure, this_energy);
    old_energy = this_energy;
  }
}

/*---------------------------------------------------------------------------*/
/* start of subopt backtracking ---------------------------------------------*/
/*---------------------------------------------------------------------------*/

PUBLIC void subopt(char *seq, char *structure, int delta)
{
  STATE *state;
  LIST *Intervals;
  INTERVAL *interval;
  SOLUTION *new_solution;

  int maxlevel, count, partial_energy, old_dangles;
  float structure_energy, min_en;
  char* struc;

  sequence = seq;
  length = strlen(sequence);

  struc = (char *) space(sizeof(char)*(length+1));
  if (fold_constrained) strncpy(struc, structure, length);
  /* do mfe folding to get fill arrays and get ground state energy  */
  /* in case dangles is neither 0 or 2, set dangles=2 while folding */
  old_dangles = dangles;
  if ((dangles!=0) && (dangles != 2)) dangles = 2;
  
  initialize_fold(length);
  min_en = fold(sequence, struc);
  
  dangles = old_dangles;
  /* re-evaluate in case we're using logML etc */
  min_en = energy_of_struct(sequence, struc);
  free(struc);
  print_energy += min_en;

  printf("%s %6d %6d\n", sequence, (int) (-0.1+100*min_en), delta); 

  /* Initialize ------------------------------------------------------------ */
  
  maxlevel = 0;
  count = 0;
  partial_energy = 0;

  make_pair_matrix();
  
  /* Initialize the stack ------------------------------------------------- */

  minimal_energy = f5[length];
  threshold = minimal_energy + delta;
  
  Stack = make_list();		                                   /* anchor */
  Intervals = make_list();	                           /* initial state: */
  interval = make_interval(1, length, 0);          /* interval [1,length,0] */
  push(Intervals, interval);
  state = make_state(Intervals, NULL, partial_energy);
  /* state->best_energy = minimal_energy; */
  push(Stack, state);

  /* SolutionList stores the suboptimal structures found */
                            
  SolutionList = make_list(); 
  
  /* end initialize ------------------------------------------------------- */

  
  while (1)			    /* forever, til nothing remains on stack */
    {
      maxlevel = (Stack->count > maxlevel ? Stack->count : maxlevel);
      
      if (LST_EMPTY (Stack))	           /* we are done! clean up and quit */
	{
	  fprintf(stderr, "maxlevel: %d\n", maxlevel);

	  lst_kill(Stack, free_state_node);

	  if (sorted) { 
	    /* sort structures by energy */
	    lst_mergesort(SolutionList, compare);    

	    make_output(); 
	  }

	  /* listkillroutines  -------------------------------------------- */ 
	     
	  lst_kill(SolutionList, free_solution_node); 

	  break;
	}
	    
      /* pop the last element ---------------------------------------------- */
	  
      state = pop(Stack);	               /* current state to work with */
      
      if (LST_EMPTY(state->Intervals))   
	{
	  /* state has no intervals left: we got a solution */

	  count++;		                          
	  structure = get_structure(state);
	  structure_energy = state->partial_energy / 100.;

#ifdef CHECK_ENERGY
	  structure_energy = energy_of_struct(sequence, structure);

	  if (!logML)
	    if ((float) (state->partial_energy / 100.) != structure_energy) {
	      fprintf(stderr, "%s %6.2f %6.2f\n", structure,
		      state->partial_energy / 100., structure_energy );
	      exit(1);
	    }
#endif
	  if (logML || (dangles==1) || (dangles==3)) { /* recalc energy */
	    structure_energy = energy_of_struct(sequence, structure);
	  }
	  
	  if (structure_energy>print_energy) {
	    free(structure);
	  } else {
	    if (!sorted) { 
	      /* print and forget */
	      printf("%s %6.2f\n", structure, structure_energy);
	      free(structure);
	    }
	    else {
	      /* store solution */
	      new_solution = make_solution(structure_energy, structure);
	      push(SolutionList, new_solution);
	    }
	  }
	}
      else {
	/* get (and remove) next interval of state to analyze */

	interval = pop(state->Intervals);  
	
	scan_interval(interval->i, interval->j, interval->array_flag, state);
	
	free_interval_node(interval);	/* free the current interval */
      }
      
      free_state_node(state);	             /* free the current state */
    } /* end of while (1) */

  /* free arrays left over from fold() */
  free(S); free(S1);
  free_arrays();
}
 
/*---------------------------------------------------------------------------*/
/* Definitions---------------------------------------------------------------*/
/* these have to identical to defines in fold.c */
#define NEW_NINIO         1        /* use new asymetry penalty */
#define STACK_BULGE1      1	   /* stacking energies for bulges of size 1 */
#define MIN2(A, B)        ((A) < (B) ? (A) : (B))

/*---------------------------------------------------------------------------*/

PRIVATE void
scan_interval(int i, int j, int array_flag, STATE * state)
{
  /* real backtrack routine */
  
  /* array_flag = 0:  trace back in f5-array  */
  /* array_flag = 1:  trace back in fML-array */
  /* array_flag = 2:  trace back in repeat()  */
  /* array_flag = 3:  trace back in fM1-array */

  STATE *new_state, *temp_state;
  INTERVAL *new_interval;
  register int k, fi, cij;
  register int type;
  
  best_energy = best_attainable_energy(state);  /* .. on remaining intervals */
  nopush = true;
   
  if ((i > 1) && (!array_flag))
      nrerror ("Error while backtracking!");
  
  if (j < i + TURN + 1)	{                       /* minimal structure element */
    if (nopush)
      push_back(state);
    return;
  }

  /* 13131313131313131313131313131313131313131313131313131313131313131313131 */

  if (array_flag == 3 || array_flag == 1) {
    /* array_flag = 3: interval i,j was generated during */
    /*                 a multiloop decomposition using array fM1 in repeat() */
    /*                 or in this block */
    
    /* array_flag = 1: interval i,j was generated from a */
    /*                 stack, bulge, or internal loop in repeat() */
    /*                 or in this block */
    
    if (array_flag == 3)
      fi = fM1[indx[j-1] + i] + MLbase;
    else
      fi = fML[indx[j-1] + i] + MLbase;
    
    if (fi + best_energy <= threshold) {
      /* no basepair, nibbling of 3'-end */
      
      new_state = copy_state(state);
      new_interval = make_interval(i, j-1, array_flag);
      push(new_state->Intervals, new_interval);
      new_state->partial_energy += MLbase;
      /* new_state->best_energy = fi + best_energy; */
      push(Stack, new_state);
    }

    type = ptype[indx[j]+i];
    
    if (type) { /* i,j may pair */
      
      element_energy = MLintern[type];
      
      if ( type && dangles ) {                        /* dangling ends */
	if (i > 1)
	  element_energy +=  dangle5[type][S1[i-1]];
	if (j < length)
	  element_energy += dangle3[type][S1[j+1]];
      }
      
      cij = c[indx[j] + i] + element_energy;           
      if (cij + best_energy <= threshold)                   
	repeat(i, j, state, element_energy, 0);
    }
  }                                   /* array_flag == 3 || array_flag == 1 */
  
  /* 11111111111111111111111111111111111111111111111111111111111111111111111 */
  
  if (array_flag == 1) {
    /* array_flag = 1:                   interval i,j was generated from a */
    /*                          stack, bulge, or internal loop in repeat() */
    /*                          or in this block */

    for ( k = i+TURN+1 ; k <= j-1-TURN ; k++) {
      /* Multiloop decomposition if i,j contains more than 1 stack */
	   
      type = ptype[indx[j]+k+1];
      if (type==0) continue;
      
      element_energy = MLintern[type];
      if (dangles)
	element_energy += dangle3[type][S1[j+1]] + dangle5[type][S1[k]];
      
      
      if (fML[indx[k]+i] + c[indx[j] + k+1] +
	  element_energy + best_energy <= threshold) {
	temp_state = copy_state (state);
	new_interval = make_interval (i, k, 1);
	push (temp_state->Intervals, new_interval);
	repeat(k+1, j, temp_state, element_energy, fML[indx[k]+i]);
	free_state_node(temp_state);
      }
    }
    
    for (k = i ; k <= j-1-TURN; k++) {
      /* Multiloop decomposition if i,j contains only 1 stack */
      type = ptype[indx[j]+k+1];
      if (type==0) continue;
      
      element_energy = MLintern[type] + MLbase*(k-i+1);
      if (dangles)
	element_energy += dangle3[type][S1[j+1]] + dangle5[type][S1[k]];
      
      if (c[indx[j]+k+1] + element_energy + best_energy <= threshold)
	repeat(k+1, j, state, element_energy, 0);
    }
  }                                                    /* array_flag == 1 */
  
  /* 2222222222222222222222222222222222222222222222222222222222222222222222 */
  
  if (array_flag == 2)   	  
    {
      /* array_flag = 2:                  interval i,j was generated from a */
      /* stack, bulge, or internal loop in repeat() */
      
      repeat(i, j, state, 0, 0);
      
      if (nopush)
	if (!noLonelyPairs)
	  fprintf(stderr, "Oops, no solution in repeat!\n");
      return;
    }
  
  /* 0000000000000000000000000000000000000000000000000000000000000000000000 */
  
  if (array_flag == 0)
    {
      /* array_flag = 0:                        interval i,j was found while */
                                /* tracing back through f5-array and c-array */
      /* or within this block */
      
      if (f5[j-1] + best_energy <= threshold) {
	/* no basepair, nibbling of 3'-end */
	
	new_state = copy_state(state);
	new_interval = make_interval(i, j-1 , 0);
	push(new_state->Intervals, new_interval);
	/* new_state->best_energy = f5[j-1] + best_energy; */
	push(Stack, new_state);
      }
      
      for (k = j-TURN-1; k > 1; k--) {
	
	type = ptype[indx[j]+k];
	if (type==0)   continue;
	
	/* k and j pair */
	if (dangles) {
	  element_energy =  dangle5[type][S1[k - 1]];
	  if (j < length)
	    element_energy += dangle3[type][S1[j+1]];
	}
	else                                                 /* no dangles */
	  element_energy = 0;
	
	if (type>2)
	  element_energy += TerminalAU;

	if (f5[k-1] + c[indx[j]+k] + element_energy + best_energy <= threshold)
	  {
	    temp_state = copy_state(state);
	    new_interval = make_interval(1, k-1, 0);
	    push(temp_state->Intervals, new_interval);
	    repeat(k, j, temp_state, element_energy, f5[k-1]);
	    free_state_node(temp_state);
	  }
      }
      type = ptype[indx[j]+1];
      if (type) {
	if (dangles && (j < length)) {
	  element_energy = dangle3[type][S1[j+1]];
	}
	else
	  element_energy = 0;
	
	if (type>2)
	  element_energy += TerminalAU;
	
	if (c[indx[j]+1] + element_energy + best_energy <= threshold)
	  repeat(1, j, state, element_energy, 0);
      }
    }                                                     /* array_flag == 0 */
  
  if (nopush)
     push_back(state);
   return;
}

/*---------------------------------------------------------------------------*/

PRIVATE void
repeat(int i, int j, STATE * state, int part_energy, int temp_energy)
{
  /* routine to find stacks, bulges, internal loops and  multiloops */
  /* within interval closed by basepair i,j */
  
  STATE *new_state;
  INTERVAL *new_interval;

  register int k, p, q, energy, new;
  register int mm;
  register int no_close, no_close_2, type, type_2;
  int  rt;
    
  no_close_2 = 0;
  
  type = ptype[indx[j]+i];
  if (type==0) fprintf(stderr, "repeat: Warning: %d %d can't pair\n", i,j);
  
  no_close = (((type == 3) || (type == 4)) && no_closingGU);

  if (noLonelyPairs) /* always consider the structure with additional stack */
    if ((i+TURN+2<j) && ((type_2 = ptype[indx[j-1]+i+1]))) { 
      new_state = copy_state(state);
      make_pair(i, j, new_state);
      make_pair(i+1, j-1, new_state);
      new_interval = make_interval(i+1, j-1, 2);
      push(new_state->Intervals, new_interval);
      energy = LoopEnergy(0, 0, type, rtype[type_2], 
			  S1[i+1],S1[j-1],S1[i+1],S1[j-1]);
      new_state->partial_energy += part_energy;
      new_state->partial_energy += energy;
      /* new_state->best_energy = new + best_energy; */
      push(Stack, new_state);
      if (i==1 || state->structure[i-2]!='('  || state->structure[j]!=')') 
	/* adding a stack is the only possible structure */
	return;
    }
  
  best_energy += part_energy;        /* energy of current structural element */
  best_energy += temp_energy;               /* energy from unpushed interval */
  
  for (p = i + 1; p <= MIN2 (j-2-TURN,  i+MAXLOOP+1); p++) {
    int minq = j-i+p-MAXLOOP-2;
    if (minq<p+1+TURN) minq = p+1+TURN;
    for (q = j - 1; q >= minq; q--) {
      if ((noLonelyPairs) && (p==i+1) && (q==j-1)) continue;
      
      type_2 = ptype[indx[q]+p];
      if (type_2==0) continue;

      if (no_closingGU) 
	if (no_close||(type_2==3)||(type_2==4))
	  if ((p>i+1)||(q<j-1)) continue;  /* continue unless stack */
      
      energy = LoopEnergy(p-i-1, j-q-1, type, rtype[type_2],
			  S1[i+1],S1[j-1],S1[p-1],S1[q+1]);
		      
      new = energy + c[indx[q]+p];

      if (new + best_energy <= threshold) {
	/* stack, bulge, or interior loop */
	     
	new_state = copy_state(state);
	make_pair(i, j, new_state);
	make_pair(p, q, new_state);
	
	new_interval = make_interval(p, q, 2);
	push(new_state->Intervals, new_interval);
	new_state->partial_energy += part_energy;
	new_state->partial_energy += energy;
	/* new_state->best_energy = new + best_energy; */
	push(Stack, new_state);
      }
    }                                                  /* end of q-loop */ 
  }                                                    /* end of p-loop */
  
  mm = MLclosing + MLintern[type];
  rt = rtype[type];
  
  for (k = i + 1 + TURN; k <= j - 1 - TURN; k++)  {
    /* multiloop decomposition */
    
    element_energy = mm;
    if (dangles)
      element_energy += dangle3[rt][S1[i+1]] + dangle5[rt][S1[j-1]];
    
    if (fML[indx[k] + i+1] + fM1[indx[j-1] + k+1] +
	element_energy + best_energy  <= threshold)
      {
	INTERVAL *interval1, *interval2;
	
	new_state = copy_state(state);
	interval1 = make_interval(i+1, k, 1);
	interval2 = make_interval(k+1, j-1, 3);
	if (k-i+1 < j-k-2) { /* push larger interval first */
	  push(new_state->Intervals, interval1);
	  push(new_state->Intervals, interval2);
	} else {
	  push(new_state->Intervals, interval2);
	  push(new_state->Intervals, interval1);
	}
	make_pair(i, j, new_state);
	new_state->partial_energy += part_energy;
	new_state->partial_energy += element_energy;
	/* new_state->best_energy = fML[indx[k] + i+1] + fM1[indx[j-1] + k+1]
	   + element_energy + best_energy; */
	push(Stack, new_state);
      }
  }                                                     /* end of k-loop */
  
  
  if (no_close) energy = FORBIDDEN;
  else
    energy = HairpinE(i, j, type, sequence);
  
  if (energy + best_energy <= threshold) {
    /* hairpin structure */
    
    new_state = copy_state(state);
    make_pair(i, j, new_state);
    new_state->partial_energy += part_energy;
    new_state->partial_energy += energy;
    /* new_state->best_energy = 
       hairpin[unpaired] + element_energy + best_energy; */
    push(Stack, new_state);
  }
  
  best_energy -= part_energy;
  best_energy -= temp_energy;
  return;
}

/*---------------------------------------------------------------------------*/
/* Well, that is the end!----------------------------------------------------*/
/*---------------------------------------------------------------------------*/
