# Supplementary material for: Improving model predictions for RNA interference activities that use support vector machine regression by combining and filtering features
Source: BMC Bioinformatics. 2007 Jun 6;8:182. doi: 10.1186/1471-2105-8-182 (PMC1906837; doi:10.1186/1471-2105-8-182)
Supplement: Additional file 7 — seq2svm_0.3. An GNU platform deployable GPL code base for performing SVM modeling on small RNA sequences, with examples. Deploy by unzipping, untarring, and building with configure and make. See the included readme files. Updated versions will be available at . [file 1471-2105-8-182-S7.gz › seq2svm/src/libRNAfold-2.4/ViennaRNA-1.4/H/pair_mat.h]

#include <ctype.h>
#define NBASES 8

#ifdef __cplusplus
extern "C" {
#endif


/*@notnull@*/
static const char Law_and_Order[] = "_ACGUTXKI";
static int BP_pair[NBASES][NBASES]=
/* _  A  C  G  U  X  K  I */
{{ 0, 0, 0, 0, 0, 0, 0, 0},
 { 0, 0, 0, 0, 5, 0, 0, 5},
 { 0, 0, 0, 1, 0, 0, 0, 0},
 { 0, 0, 2, 0, 3, 0, 0, 0},
 { 0, 6, 0, 4, 0, 0, 0, 6},
 { 0, 0, 0, 0, 0, 0, 2, 0},
 { 0, 0, 0, 0, 0, 1, 0, 0},
 { 0, 6, 0, 0, 5, 0, 0, 0}};

#define MAXALPHA 20       /* maximal length of alphabet */

static short alias[MAXALPHA+1];
static int pair[MAXALPHA+1][MAXALPHA+1];
/* rtype[pair[i][j]]:=pair[j][i] */
static int rtype[8] = {0, 2, 1, 4, 3, 6, 5, 7}; 

/* for backward compatibility */
#define ENCODE(C) encode_char(c)

static int encode_char(char c) {
  /* return numerical representation of base used e.g. in pair[][] */
  int code;
  if (energy_set>0) code = (int) (c-'A')+1;
  else {
    char *pos;
    pos = strchr(Law_and_Order, c);
    if (pos==NULL) code=0;
    else code = (int) (pos-Law_and_Order);
    if (code>4) code--; /* make T and U equivalent */
  }
  return code;
}

/*@+boolint +charint@*/
/*@null@*/
extern char *nonstandards;
static void make_pair_matrix(void)
{
   int i,j;
   
   if (energy_set==0) {
      for (i=0; i<5; i++) alias[i] = (short) i;
      alias[5] = 3; /* X <-> G */
      alias[6] = 2; /* K <-> C */
      alias[7] = 0; /* I <-> default base '@' */
      for (i=0; i<NBASES; i++) {
 	 for (j=0; j<NBASES; j++) 
	    pair[i][j] = BP_pair[i][j];
      }      
      if (noGU) pair[3][4] = pair[4][3] =0;
      if (nonstandards!=NULL) {  /* allow nonstandard bp's */ 
	 for (i=0; i<(int)strlen(nonstandards); i+=2) 
	    pair[encode_char(nonstandards[i])]
	      [encode_char(nonstandards[i+1])]=7;
      }
      for (i=0; i<NBASES; i++) {
 	 for (j=0; j<NBASES; j++) 
	   rtype[pair[i][j]] = pair[j][i];
      }      
   } else {
      for (i=0; i<=MAXALPHA; i++) {
	 for (j=0; j<=MAXALPHA; j++) 
	    pair[i][j] = 0;
      }
      if (energy_set==1) {
	 for (i=1; i<=MAXALPHA;) {
	    alias[i++] = 3;  /* A <-> G */
	    alias[i++] = 2;  /* B <-> C */
	 }
	 for (i=1; i<=MAXALPHA; i++) {
	    pair[i][i+1] = 2;    /* AB <-> GC */
	    i++;
	    pair[i][i-1] = 1;    /* BA <-> CG */
	 }
      }
      else if (energy_set==2) {
	 {
	    alias[i++] = 1;  /* A <-> A*/
	    alias[i++] = 4;  /* B <-> U */
	 }
	 for (i=1; i<=MAXALPHA; i++) {
	    pair[i][i+1] = 5;    /* AB <-> AU */
	    i++;
	    pair[i][i-1] = 6;    /* BA <-> UA */
	 }
      } else nrerror("What energy_set are YOU using??");
      for (i=0; i<=MAXALPHA; i++) {
	for (j=0; j<=MAXALPHA; j++) 
	  rtype[pair[i][j]] = pair[j][i];
      }
   }
}


#ifdef __cplusplus
   }
#endif
