# Supplementary material for: Improving model predictions for RNA interference activities that use support vector machine regression by combining and filtering features
Source: BMC Bioinformatics. 2007 Jun 6;8:182. doi: 10.1186/1471-2105-8-182 (PMC1906837; doi:10.1186/1471-2105-8-182)
Supplement: Additional file 7 — seq2svm_0.3. An GNU platform deployable GPL code base for performing SVM modeling on small RNA sequences, with examples. Deploy by unzipping, untarring, and building with configure and make. See the included readme files. Updated versions will be available at . [file 1471-2105-8-182-S7.gz › seq2svm/src/libRNAfold-2.4/ViennaRNA-1.4/H/profiledist.h]

#ifdef __cplusplus
extern "C" {
#endif


extern float  **Make_bp_profile(int length);
/* condense pair probability matrix pr into a vector containing probabilities
   for upstream paired, downstream paired and unpaired. This resulting
   probability profile is used as input for profile_edit_distance */

extern float    profile_edit_distance(float **T1, float **T2);
/* align two probability profiles */

extern void     print_bppm(float **T);
/* print string representation of probability profile */

extern void     free_profile(float **T);
/* free space allocated in Make_bp_profile */


#ifdef __cplusplus
   }
#endif
