# Supplementary material for: Improving model predictions for RNA interference activities that use support vector machine regression by combining and filtering features
Source: BMC Bioinformatics. 2007 Jun 6;8:182. doi: 10.1186/1471-2105-8-182 (PMC1906837; doi:10.1186/1471-2105-8-182)
Supplement: Additional file 7 — seq2svm_0.3. An GNU platform deployable GPL code base for performing SVM modeling on small RNA sequences, with examples. Deploy by unzipping, untarring, and building with configure and make. See the included readme files. Updated versions will be available at . [file 1471-2105-8-182-S7.gz › seq2svm/src/libRNAfold-2.4/ViennaRNA-1.4/H/inverse.h]

#ifdef __cplusplus
extern "C" {
#endif


/* prototypes from inverse.c */
extern char *symbolset;    /* alphabet default is "AUGC" */
extern float inverse_fold(char *start, char *target);  
/* find sequences with predifined structure.
   the found sequence is written to start,
   return value is
      energy_of_struct(start, target) - fold(start, structure),
   i.e. 0. if search was successful; */
   
extern float inverse_pf_fold(char *start, char *target);
/*  inverse folding maximising the frequency of target in the
    ensemble of structures, final sequence is written to start, returns 
       energy_of_struct(start, target) - part_func(start, structure)
*/
extern float final_cost; /* when to stop inverse_pf_fold() */
extern int give_up;   /* default 0: try to minimize structure distance even if 
			 no exact solution can be found */

#ifdef __cplusplus
   }
#endif
