# Supplementary material for: Improving model predictions for RNA interference activities that use support vector machine regression by combining and filtering features
Source: BMC Bioinformatics. 2007 Jun 6;8:182. doi: 10.1186/1471-2105-8-182 (PMC1906837; doi:10.1186/1471-2105-8-182)
Supplement: Additional file 7 — seq2svm_0.3. An GNU platform deployable GPL code base for performing SVM modeling on small RNA sequences, with examples. Deploy by unzipping, untarring, and building with configure and make. See the included readme files. Updated versions will be available at . [file 1471-2105-8-182-S7.gz › seq2svm/src/libRNAfold-2.4/ViennaRNA-1.4/H/fold.h]

#ifdef __cplusplus
extern "C" {
#endif

/* function from fold.c */
extern float  fold(char *sequence, char *structure); 
/* calculate mfe-structure of sequence */
extern float  energy_of_struct(char *string, char *structure);
/* calculate energy of string on structure */
extern void   free_arrays(void);           /* free arrays for mfe folding */
extern void   initialize_fold(int length); /* allocate arrays for folding */
extern void   update_fold_params(void);    /* recalculate parameters */


#ifdef __cplusplus
   }
#endif
