# Supplementary material for: Improving model predictions for RNA interference activities that use support vector machine regression by combining and filtering features
Source: BMC Bioinformatics. 2007 Jun 6;8:182. doi: 10.1186/1471-2105-8-182 (PMC1906837; doi:10.1186/1471-2105-8-182)
Supplement: Additional file 7 — seq2svm_0.3. An GNU platform deployable GPL code base for performing SVM modeling on small RNA sequences, with examples. Deploy by unzipping, untarring, and building with configure and make. See the included readme files. Updated versions will be available at . [file 1471-2105-8-182-S7.gz › seq2svm/src/libRNAfold-2.4/ViennaRNA-1.4/H/fold_vars.h]

/* to use floats instead of doubles in pf_fold() comment next line */
#define LARGE_PF 
#ifdef  LARGE_PF
#define FLT_OR_DBL double
#else
#define FLT_OR_DBL float
#endif

#ifdef __cplusplus
extern "C" {
#endif

extern int  noGU;           /* GU not allowed at all */
extern int  no_closingGU;   /* GU allowed only inside stacks */
extern int  tetra_loop;     /* Fold with specially stable 4-loops */
extern int  energy_set;     /* 0 = BP; 1=any mit GC; 2=any mit AU-parameter */
extern int  dangles;	    /* use dangling end energies (not in part_func!) */
/*@null@*/
extern char *nonstandards;  /* contains allowed non standard bases */
extern double temperature;   /* rescale parameters to this temperature */
extern int  james_rule;     /* interior loops of size 2 get energy 0.8Kcal and
			       no mismatches, default 1 */
extern int  logML;          /* use logarithmic multiloop energy function */

struct bond {               /* base pair */
   int i;
   int j;
};
            
extern struct bond  *base_pair; /* list of base pairs */

extern FLT_OR_DBL *pr;          /* base pairing prob. matrix */
extern int   *iindx;            /* pr[i,j] -> pr[iindx[i]-j] */
extern double pf_scale;         /* scaling factor to avoid float overflows*/
extern int    fold_constrained; /* fold with constraints */
extern int    do_backtrack;     /* calculate pair prob matrix in part_func() */
extern int    noLonelyPairs;    /* avoid helices of length 1 */
extern char backtrack_type;     /* usually 'F'; 'C' require (1,N) to be bonded;
				   'M' seq is part of a multi loop */
char * option_string(void);

#ifdef __cplusplus
   }
#endif
