# Supplementary material for: Improving model predictions for RNA interference activities that use support vector machine regression by combining and filtering features
Source: BMC Bioinformatics. 2007 Jun 6;8:182. doi: 10.1186/1471-2105-8-182 (PMC1906837; doi:10.1186/1471-2105-8-182)
Supplement: Additional file 7 — seq2svm_0.3. An GNU platform deployable GPL code base for performing SVM modeling on small RNA sequences, with examples. Deploy by unzipping, untarring, and building with configure and make. See the included readme files. Updated versions will be available at . [file 1471-2105-8-182-S7.gz › seq2svm/src/libRNAfold-2.4/ViennaRNA-1.4/H/stringdist.h]

#ifndef DIST_VARS_H
#include "dist_vars.h"  /* defines the type Tree */
#endif

#ifdef __cplusplus
extern "C" {
#endif

extern swString *Make_swString(char *string);
/* make input for string_edit_distance */
extern float     string_edit_distance(swString *T1, swString *T2);
/* compare to structures using string alignment */

#ifdef __cplusplus
   }
#endif
