# Supplementary material for: Improving model predictions for RNA interference activities that use support vector machine regression by combining and filtering features
Source: BMC Bioinformatics. 2007 Jun 6;8:182. doi: 10.1186/1471-2105-8-182 (PMC1906837; doi:10.1186/1471-2105-8-182)
Supplement: Additional file 7 — seq2svm_0.3. An GNU platform deployable GPL code base for performing SVM modeling on small RNA sequences, with examples. Deploy by unzipping, untarring, and building with configure and make. See the included readme files. Updated versions will be available at . [file 1471-2105-8-182-S7.gz › seq2svm/src/libRNAfold-2.4/ViennaRNA-1.4/H/RNAstruct.h]

#define STRUC     1000

#ifdef __cplusplus
extern "C" {
#endif

extern char *b2HIT(const char *structure); /* Full   -> HIT    [incl. root] */
extern char *b2C(const char *structure);   /* Full   -> Coarse [incl. root] */
extern char *b2Shapiro(const char *structure); /* Full -> weighted Shapiro [i.r.] */
extern char *add_root(const char *);        /* {Tree} -> ({Tree}R)          */

extern char  *expand_Shapiro(const char *coarse);
/* add S for stacks to coarse struct */
extern char  *expand_Full(const char *structure); /* Full   -> FFull         */
extern char  *unexpand_Full(const char *ffull);   /* FFull  -> Full          */
extern char  *unweight(const char *wcoarse);   /* remove weights from coarse struct */

extern void   unexpand_aligned_F(char *align[2]);

extern void   parse_structure(const char *structure); /* make structure statistics */

extern int    loop_size[STRUC];       /* loop sizes of a structure */
extern int    helix_size[STRUC];      /* helix sizes of a structure */
extern int    loop_degree[STRUC];     /* loop degrees of a structure */
extern int    loops;                  /* n of loops and stacks */
extern int    unpaired, pairs;        /* n of unpaired digits and pairs */

#ifdef __cplusplus
   }
#endif

/*
  Example:
  .((..(((...)))..((..)))).   is the bracket or full tree
  becomes expanded:   - expand_Full() -
  ((U)(((U)(U)((((U)(U)(U)P)P)P)(U)(U)(((U)(U)P)P)P)P)(U)R)
  HIT:                - b2HIT() -
  ((U1)((U2)((U3)P3)(U2)((U2)P2)P2)(U1)R) 
  Coarse:             - b2C() -
  ((H)((H)M)R)
  becomes expanded:   - expand_Shapiro() -
  (((((H)S)((H)S)M)S)R)
  weighted Shapiro:   - b2Shapiro() -
  ((((((H3)S3)((H2)S2)M4)S2)E2)R)
*/
