# Supplementary material for: Improving model predictions for RNA interference activities that use support vector machine regression by combining and filtering features
Source: BMC Bioinformatics. 2007 Jun 6;8:182. doi: 10.1186/1471-2105-8-182 (PMC1906837; doi:10.1186/1471-2105-8-182)
Supplement: Additional file 7 — seq2svm_0.3. An GNU platform deployable GPL code base for performing SVM modeling on small RNA sequences, with examples. Deploy by unzipping, untarring, and building with configure and make. See the included readme files. Updated versions will be available at . [file 1471-2105-8-182-S7.gz › seq2svm/src/libRNAfold-2.4/ViennaRNA-1.4/H/part_func.h]

#ifdef __cplusplus
extern "C" {
#endif


/* functions from part_func.c */
extern float  pf_fold(char *sequence, char *structure);
/* calculate partition function and base pair probabilities */
extern void   init_pf_fold(int length);    /* allocate space for pf_fold() */
extern void   free_pf_arrays(void);        /* free arrays from pf_fold() */
extern void   update_pf_params(int length); /*recalculate energy parameters */
extern char   bppm_symbol(float *x);    /* string representation of structure */


#ifdef __cplusplus
   }
#endif
