# Supplementary material for: Improving model predictions for RNA interference activities that use support vector machine regression by combining and filtering features
Source: BMC Bioinformatics. 2007 Jun 6;8:182. doi: 10.1186/1471-2105-8-182 (PMC1906837; doi:10.1186/1471-2105-8-182)
Supplement: Additional file 7 — seq2svm_0.3. An GNU platform deployable GPL code base for performing SVM modeling on small RNA sequences, with examples. Deploy by unzipping, untarring, and building with configure and make. See the included readme files. Updated versions will be available at . [file 1471-2105-8-182-S7.gz › seq2svm/src/libRNAfold-2.4/ViennaRNA-1.4/H/treedist.h]

#ifndef DIST_VARS_H
#include "dist_vars.h"  /* defines the type Tree */
#endif

#ifdef __cplusplus
extern "C" {
#endif

extern  Tree   *make_tree(char *struc); /* make input for tree_edit_distance */
extern  float   tree_edit_distance(Tree *T1, Tree *T2);
/* compare to structures using tree editing */
extern  void    print_tree(Tree *t);    /* mainly for debugging */
extern  void    free_tree(Tree *t);     /* free space allocated by make_tree */


#ifdef __cplusplus
   }
#endif
