# Supplementary material for: Improving model predictions for RNA interference activities that use support vector machine regression by combining and filtering features
Source: BMC Bioinformatics. 2007 Jun 6;8:182. doi: 10.1186/1471-2105-8-182 (PMC1906837; doi:10.1186/1471-2105-8-182)
Supplement: Additional file 7 — seq2svm_0.3. An GNU platform deployable GPL code base for performing SVM modeling on small RNA sequences, with examples. Deploy by unzipping, untarring, and building with configure and make. See the included readme files. Updated versions will be available at . [file 1471-2105-8-182-S7.gz › seq2svm/src/libRNAfold-2.4/ViennaRNA-1.4/H/energy_par.h]

/* 
   prototypes for energy_par.c
*/

#include "energy_const.h"

extern double lxc37;   /* parameter for logarithmic loop
			  energy extrapolation            */

extern int stack37[NBPAIRS+1][NBPAIRS+1];
extern int enthalpies[NBPAIRS+1][NBPAIRS+1]; /* stack enthalpies */
extern int entropies[NBPAIRS+1][NBPAIRS+1];  /* not used anymore */

extern int hairpin37[31];
extern int bulge37[31];
extern int internal_loop37[31];
extern int internal2_energy;
extern int old_mismatch_37[NBPAIRS+1][5][5];
extern int mismatchI37[NBPAIRS+1][5][5];  /* interior loop mismatches */
extern int mismatchH37[NBPAIRS+1][5][5];  /* same for hairpins */
extern int mismatchM37[NBPAIRS+1][5][5];  /* same for multiloops */
extern int mism_H[NBPAIRS+1][5][5];       /* mismatch enthalpies */

extern int dangle5_37[NBPAIRS+1][5];      /* 5' dangle exterior of pair */
extern int dangle3_37[NBPAIRS+1][5];      /* 3' dangle */
extern int dangle3_H[NBPAIRS+1][5];       /* corresponding enthalpies */
extern int dangle5_H[NBPAIRS+1][5];

extern int int11_37[NBPAIRS+1][NBPAIRS+1][5][5]; /* 1x1 interior loops */
extern int int11_H[NBPAIRS+1][NBPAIRS+1][5][5];

extern int int21_37[NBPAIRS+1][NBPAIRS+1][5][5][5]; /* 2x1 interior loops */
extern int int21_H[NBPAIRS+1][NBPAIRS+1][5][5][5];

extern int int22_37[NBPAIRS+1][NBPAIRS+1][5][5][5][5]; /* 2x2 interior loops */
extern int int22_H[NBPAIRS+1][NBPAIRS+1][5][5][5][5];

/* constants for linearly destabilizing contributions for multi-loops
   F = ML_closing + ML_intern*(k-1) + ML_BASE*u  */
extern int ML_BASE37;
extern int ML_closing37;
extern int ML_intern37;

/* Ninio-correction for asymmetric internal loops with branches n1 and n2 */
/*    ninio_energy = min{max_ninio, |n1-n2|*F_ninio[min{4.0, n1, n2}] } */
extern int         MAX_NINIO;                   /* maximum correction */
extern int F_ninio37[5];

/* penalty for helices terminated by AU (actually not GC) */
extern int TerminalAU;

/* stabilizing contribution due to special hairpins of size 4 (tetraloops) */
extern char Tetraloops[];  /* string containing the special tetraloops */
extern int  TETRA_ENERGY37[];  /* Bonus energy for special tetraloops */
extern int  TETRA_ENTH37;
extern char Triloops[];    /* string containing the special triloops */
extern int  Triloop_E37[]; /* Bonus energy for special Triloops */  

extern double Tmeasure;       /* temperature of param measurements */
