# Supplementary material for: Improving model predictions for RNA interference activities that use support vector machine regression by combining and filtering features
Source: BMC Bioinformatics. 2007 Jun 6;8:182. doi: 10.1186/1471-2105-8-182 (PMC1906837; doi:10.1186/1471-2105-8-182)
Supplement: Additional file 7 — seq2svm_0.3. An GNU platform deployable GPL code base for performing SVM modeling on small RNA sequences, with examples. Deploy by unzipping, untarring, and building with configure and make. See the included readme files. Updated versions will be available at . [file 1471-2105-8-182-S7.gz › seq2svm/src/libRNAfold-2.4/ViennaRNA-1.4/H/edit_cost.h]

/*   

cost.h   ::  global variables for Edit Costs
             included by treedist.c and stringdist.c

*/
#define PRIVATE static

PRIVATE char   sep    = ':';
PRIVATE char  *coding = "Null:U:P:H:B:I:M:S:E:R";

#define  INF 10000  /* infinity */  

typedef int CostMatrix[10][10];

PRIVATE CostMatrix *EditCost;  /* will point to UsualCost or ShapiroCost */

PRIVATE CostMatrix  UsualCost = 
{

/*  Null,   U,   P,   H,   B,   I,   M,   S,   E,   R     */

   {   0,   1,   2,   2,   2,   2,   2,   1,  1,  INF},   /* Null replaced */
   {   1,   0,   1, INF, INF, INF, INF, INF, INF, INF},   /* U    replaced */
   {   2,   1,   0, INF, INF, INF, INF, INF, INF, INF},   /* P    replaced */
   {   2, INF, INF,   0,   2,   2,   2, INF, INF, INF},   /* H    replaced */
   {   2, INF, INF,   2,   0,   1,   2, INF, INF, INF},   /* B    replaced */
   {   2, INF, INF,   2,   1,   0,   2, INF, INF, INF},   /* I    replaced */
   {   2, INF, INF,   2,   2,   2,   0, INF, INF, INF},   /* M    replaced */
   {   1, INF, INF, INF, INF, INF, INF,   0, INF, INF},   /* S    replaced */
   {   1, INF, INF, INF, INF, INF, INF, INF,   0, INF},   /* E    replaced */
   { INF, INF, INF, INF, INF, INF, INF, INF, INF,   0},   /* R    replaced */

};


PRIVATE CostMatrix ShapiroCost = 
{

/*  Null,   U,   P,   H,   B,   I,   M,   S,   E,  R     */

   {   0,   1,   2, 100,   5,   5,  75,   5,   5, INF},   /* Null replaced */
   {   1,   0,   1, INF, INF, INF, INF, INF, INF, INF},   /* U    replaced */
   {   2,   1,   0, INF, INF, INF, INF, INF, INF, INF},   /* P    replaced */
   { 100, INF, INF,   0,   8,   8,   8, INF, INF, INF},   /* H    replaced */
   {   5, INF, INF,   8,   0,   3,   8, INF, INF, INF},   /* B    replaced */
   {   5, INF, INF,   8,   3,   0,   8, INF, INF, INF},   /* I    replaced */
   {  75, INF, INF,   8,   8,   8,   0, INF, INF, INF},   /* M    replaced */
   {   5, INF, INF, INF, INF, INF, INF,   0, INF, INF},   /* S    replaced */
   {   5, INF, INF, INF, INF, INF, INF, INF,   0, INF},   /* E    replaced */
   { INF, INF, INF, INF, INF, INF, INF, INF, INF,   0},   /* R    replaced */

};
