# Supplementary material for: Improving model predictions for RNA interference activities that use support vector machine regression by combining and filtering features
Source: BMC Bioinformatics. 2007 Jun 6;8:182. doi: 10.1186/1471-2105-8-182 (PMC1906837; doi:10.1186/1471-2105-8-182)
Supplement: Additional file 7 — seq2svm_0.3. An GNU platform deployable GPL code base for performing SVM modeling on small RNA sequences, with examples. Deploy by unzipping, untarring, and building with configure and make. See the included readme files. Updated versions will be available at . [file 1471-2105-8-182-S7.gz › seq2svm/src/libRNAfold-2.4/ViennaRNA-1.4/H/PS_dot.h]

/* routines from PS_dot.c */
extern int PS_rna_plot(char *string, char *structure, char *file);
/* write PostScript drawing of structure to file */
extern int gmlRNA(char *string, char *structure, char *ssfile, char option);
/* structure drawing in gml */
extern int ssv_rna_plot(char *string, char *structure, char *ssfile);
/*write coord file for SStructView */
extern int xrna_plot(char *string, char *structure, char *ssfile);
/*write .ss file for further editing in XRNA */
extern int PS_dot_plot(char *string, char *file);
/* produce a PostScript dot plot of the pair probability matix */
extern int rna_plot_type;   /* 0= simple coordinates, 1= naview */
