# Supplementary material for: Improving model predictions for RNA interference activities that use support vector machine regression by combining and filtering features
Source: BMC Bioinformatics. 2007 Jun 6;8:182. doi: 10.1186/1471-2105-8-182 (PMC1906837; doi:10.1186/1471-2105-8-182)
Supplement: Additional file 7 — seq2svm_0.3. An GNU platform deployable GPL code base for performing SVM modeling on small RNA sequences, with examples. Deploy by unzipping, untarring, and building with configure and make. See the included readme files. Updated versions will be available at . [file 1471-2105-8-182-S7.gz › seq2svm/src/libRNAfold-2.4/ViennaRNA-1.4/H/utils.h]

/* Header file for utils.c */

#ifdef __cplusplus
extern "C" {
#endif


#ifdef DMALLOC
/* use dmalloc library to check for memory management bugs */
#include "/usr/local/include/dmalloc.h"
#define space(S) calloc(1,(S))
#else
/*@only@*/ /*@notnull@*/
extern void  *space(unsigned size);           /* allocate space safely */
#endif
/*@exits@*/
extern void   nrerror(const char message[]);  /* die with error message */
extern void   init_rand(void);                /* make random number seeds */
extern unsigned short xsubi[3];               /* current 48bit random number */
extern double urn(void);                      /* random number from [0..1] */
extern int    int_urn(int from, int to);      /* random integer */
extern void   filecopy(FILE *from, FILE *to); /* inefficient `cp' */
/*@observer@*/
extern char  *time_stamp(void);               /* current date in a string */
extern char  *random_string(int l, const char symbols[]);
/* random string of length l using characters from symbols[] */
extern int    hamming(const char *s1, const char *s2);
/* calculate hamming distance */
extern char  *get_line(FILE *fp); /* read one (arbitrary length) line from fp */


extern char *pack_structure(const char *struc);
/* pack secondary secondary structure, 5:1 compression using base 3 encoding */
extern char *unpack_structure(const char *packed);
/* unpack sec structure packed with pack_structure() */
extern short *make_pair_table(const char *structure);
/* returns a newly allocated table, such that:  table[i]=j if (i.j) pair or
   0 if i is unpaired, table[0] contains the length of the structure. */

extern int bp_distance(const char *str1, const char *str2);
/* dist = {number of base pairs in one structure but not in the other} 
   same as edit distance with open-pair close-pair as move-set */


#ifdef __cplusplus
   }
#endif
