# Supplementary material for: Improving model predictions for RNA interference activities that use support vector machine regression by combining and filtering features
Source: BMC Bioinformatics. 2007 Jun 6;8:182. doi: 10.1186/1471-2105-8-182 (PMC1906837; doi:10.1186/1471-2105-8-182)
Supplement: Additional file 7 — seq2svm_0.3. An GNU platform deployable GPL code base for performing SVM modeling on small RNA sequences, with examples. Deploy by unzipping, untarring, and building with configure and make. See the included readme files. Updated versions will be available at . [file 1471-2105-8-182-S7.gz › seq2svm/src/libRNAfold-2.4/ViennaRNA-1.4/H/dist_vars.h]

#ifndef DIST_VARS_H
#define DIST_VARS_H
/*  Global variables for Distance-Package */
#ifdef __cplusplus
extern "C" {
#endif

extern int   edit_backtrack;  /* set to 1 if you want backtracking */ 
   
extern char *aligned_line[2]; /* containes alignment after backtracking */

extern int  cost_matrix;     /* 0 usual costs (default), 1 Shapiro's costs */

/*  Global type defs for Distance-Package */

#ifdef __cplusplus
   }
#endif

typedef struct {
                 int  type; 
                 int  weight;
                 int  father;
                 int  sons;
                 int  leftmostleaf;                 
               } Postorder_list;

typedef struct {
                 Postorder_list *postorder_list; 
                 int            *keyroots; 
               } Tree;

typedef struct {
                 int    type;
                 int    sign;
                 float  weight; 
               } swString;
#endif
