# Supplementary material for: Improving model predictions for RNA interference activities that use support vector machine regression by combining and filtering features
Source: BMC Bioinformatics. 2007 Jun 6;8:182. doi: 10.1186/1471-2105-8-182 (PMC1906837; doi:10.1186/1471-2105-8-182)
Supplement: Additional file 7 — seq2svm_0.3. An GNU platform deployable GPL code base for performing SVM modeling on small RNA sequences, with examples. Deploy by unzipping, untarring, and building with configure and make. See the included readme files. Updated versions will be available at . [file 1471-2105-8-182-S7.gz › seq2svm/src/libRNAfold-2.4/ViennaRNA-1.4/H/energy_const.h]

/*

   energy constants, formerly defined in
             energy_par.h

   customized for use with RNAedit by
   S.Kopp, IMB-Jena, Germany, Mar 1996
   
*/

#ifndef _ENERGY_CONST_H
#define _ENERGY_CONST_H 1

#define GASCONST 1.98717  /* in [cal/K] */
#define K0  273.15
#define INF 1000000
#define FORBIDDEN 9999
#define BONUS 10000
#define NBPAIRS 7
#define TURN 3
#define MAXLOOP 30

#endif
