# Supplementary material for: Improving model predictions for RNA interference activities that use support vector machine regression by combining and filtering features
Source: BMC Bioinformatics. 2007 Jun 6;8:182. doi: 10.1186/1471-2105-8-182 (PMC1906837; doi:10.1186/1471-2105-8-182)
Supplement: Additional file 7 — seq2svm_0.3. An GNU platform deployable GPL code base for performing SVM modeling on small RNA sequences, with examples. Deploy by unzipping, untarring, and building with configure and make. See the included readme files. Updated versions will be available at . [file 1471-2105-8-182-S7.gz › seq2svm/src/libRNAfold-2.4/ViennaRNA-1.4/COPYING]

			 Disclaimer and Copyright

The programs, library and source code of the Vienna RNA Package are free
software. They are distributed in the hope that they will be useful
but WITHOUT ANY WARRANTY; without even the implied warranty of
MERCHANTABILITY or FITNESS FOR A PARTICULAR PURPOSE.  

Permission is granted for research, educational, and commercial use
and modification so long as 1) the package and any derived works are not
redistributed for any fee, other than media costs, 2) proper credit is
given to the authors and the Institute for Theoretical Chemistry of the 
University of Vienna.

If you want to include this software in a commercial product, please contact 
the authors. 

Note that the file ./lib/naview.c has its own copyright attached. 
The ./Readseq/ directory contains a modified version of Don Gilbert's
public domain readseq program.
