# Supplementary material for: Improving model predictions for RNA interference activities that use support vector machine regression by combining and filtering features
Source: BMC Bioinformatics. 2007 Jun 6;8:182. doi: 10.1186/1471-2105-8-182 (PMC1906837; doi:10.1186/1471-2105-8-182)
Supplement: Additional file 7 — seq2svm_0.3. An GNU platform deployable GPL code base for performing SVM modeling on small RNA sequences, with examples. Deploy by unzipping, untarring, and building with configure and make. See the included readme files. Updated versions will be available at . [file 1471-2105-8-182-S7.gz › seq2svm/src/libRNAfold-2.4/ViennaRNA-1.4/makefile.old]

all:	library programs util gammel subopt perl

library:
	cd lib;	$(MAKE)

programs:
	cd Progs; $(MAKE)

util:
	cd Utils; $(MAKE)

gammel:
	cd Cluster; $(MAKE)

subopt:
	cd Subopt; $(MAKE)

perl:
	cd Perl; $(MAKE) -f Makefile.old Makefile; $(MAKE)

install:	all
	cd Progs; $(MAKE) install
	cd Cluster; $(MAKE) install
	cd Subopt; $(MAKE) install
	cd Utils; $(MAKE) install 
	echo "type  cd Perl; $(MAKE) install   to install the Perl modules" 

clean:	
	cd lib; $(MAKE) clean
	cd Progs; $(MAKE) clean
	cd Cluster; $(MAKE) clean
	cd Subopt; $(MAKE) clean
	cd Utils; $(MAKE) clean
	cd Perl; $(MAKE) clean
