# Supplementary material for: Improving model predictions for RNA interference activities that use support vector machine regression by combining and filtering features
Source: BMC Bioinformatics. 2007 Jun 6;8:182. doi: 10.1186/1471-2105-8-182 (PMC1906837; doi:10.1186/1471-2105-8-182)
Supplement: Additional file 7 — seq2svm_0.3. An GNU platform deployable GPL code base for performing SVM modeling on small RNA sequences, with examples. Deploy by unzipping, untarring, and building with configure and make. See the included readme files. Updated versions will be available at . [file 1471-2105-8-182-S7.gz › seq2svm/src/libRNAfold-2.4/ViennaRNA-1.4/lib/intloops.h]

PUBLIC int int11_37[NBPAIRS+1][NBPAIRS+1][5][5] =
{ /* noPair */ {{{0}}},
{ /* noPair */ {{0}},
/* CG..CG */
{{ 110, 110, 110, 110, 110},
{ 110, 110,  40,  40,  40},
{ 110,  40,  40,  40,  40},
{ 110,  40,  40, -140,  40},
{ 110,  40,  40,  40,  40}
},
/* CG..GC */
{{ 110, 110, 110, 110, 110},
{ 110,  40, -40,  40,  40},
{ 110,  30,  50,  40,  50},
{ 110, -10,  40, -170,  40},
{ 110,  40,   0,  40, -30}
},
/* CG..GU */
{{ 110, 110, 110, 110, 110},
{ 110, 110, 110, 110, 110},
{ 110, 110, 110, 110, 110},
{ 110, 110, 110, -100, 110},
{ 110, 110, 110, 110, 110}
},
/* CG..UG */
{{ 110, 110, 110, 110, 110},
{ 110, 110, 110, 110, 110},
{ 110, 110, 110, 110, 110},
{ 110, 110, 110, -100, 110},
{ 110, 110, 110, 110, 110}
},
/* CG..AU */
{{ 110, 110, 110, 110, 110},
{ 110, 110, 110, 110, 110},
{ 110, 110, 110, 110, 110},
{ 110, 110, 110, -100, 110},
{ 110, 110, 110, 110, 110}
},
/* CG..UA */
{{ 110, 110, 110, 110, 110},
{ 110, 110, 110, 110, 110},
{ 110, 110, 110, 110, 110},
{ 110, 110, 110, -100, 110},
{ 110, 110, 110, 110, 110}
},
/* CG..?? */
{{ 110, 110, 110, 110, 110},
{ 110, 110, 110, 110, 110},
{ 110, 110, 110, 110, 110},
{ 110, 110, 110, 110, 110},
{ 110, 110, 110, 110, 110}
}
},
{ /* noPair */ {{0}},
/* GC..CG */
{{ 110, 110, 110, 110, 110},
{ 110,  40,  30, -10,  40},
{ 110, -40,  50,  40,   0},
{ 110,  40,  40, -170,  40},
{ 110,  40,  50,  40, -30}
},
/* GC..GC */
{{ 110, 110, 110, 110, 110},
{ 110,  80,  40,  40,  40},
{ 110,  40,  40,  40,  40},
{ 110,  40,  40, -210,  40},
{ 110,  40,  40,  40, -70}
},
/* GC..GU */
{{ 110, 110, 110, 110, 110},
{ 110, 110, 110, 110, 110},
{ 110, 110, 110, 110, 110},
{ 110, 110, 110, -100, 110},
{ 110, 110, 110, 110, 110}
},
/* GC..UG */
{{ 110, 110, 110, 110, 110},
{ 110, 110, 110, 110, 110},
{ 110, 110, 110, 110, 110},
{ 110, 110, 110, -100, 110},
{ 110, 110, 110, 110, 110}
},
/* GC..AU */
{{ 110, 110, 110, 110, 110},
{ 110, 110, 110, 110, 110},
{ 110, 110, 110, 110, 110},
{ 110, 110, 110, -100, 110},
{ 110, 110, 110, 110, 100}
},
/* GC..UA */
{{ 110, 110, 110, 110, 110},
{ 110, 110, 110, 110, 110},
{ 110, 110, 110, 110, 110},
{ 110, 110, 110, -100, 110},
{ 110, 110, 110, 110, 110}
},
/* GC..?? */
{{ 110, 110, 110, 110, 110},
{ 110, 110, 110, 110, 110},
{ 110, 110, 110, 110, 110},
{ 110, 110, 110, 110, 110},
{ 110, 110, 110, 110, 110}
}
},
{ /* noPair */ {{0}},
/* GU..CG */
{{ 110, 110, 110, 110, 110},
{ 110, 110, 110, 110, 110},
{ 110, 110, 110, 110, 110},
{ 110, 110, 110, -100, 110},
{ 110, 110, 110, 110, 110}
},
/* GU..GC */
{{ 110, 110, 110, 110, 110},
{ 110, 110, 110, 110, 110},
{ 110, 110, 110, 110, 110},
{ 110, 110, 110, -100, 110},
{ 110, 110, 110, 110, 110}
},
/* GU..GU */
{{ 170, 170, 170, 170, 170},
{ 170, 170, 170, 170, 170},
{ 170, 170, 170, 170, 170},
{ 170, 170, 170, -40, 170},
{ 170, 170, 170, 170, 170}
},
/* GU..UG */
{{ 170, 170, 170, 170, 170},
{ 170, 170, 170, 170, 170},
{ 170, 170, 170, 170, 170},
{ 170, 170, 170, -40, 170},
{ 170, 170, 170, 170, 170}
},
/* GU..AU */
{{ 170, 170, 170, 170, 170},
{ 170, 170, 170, 170, 170},
{ 170, 170, 170, 170, 170},
{ 170, 170, 170, -40, 170},
{ 170, 170, 170, 170, 170}
},
/* GU..UA */
{{ 170, 170, 170, 170, 170},
{ 170, 170, 170, 170, 170},
{ 170, 170, 170, 170, 170},
{ 170, 170, 170, -40, 170},
{ 170, 170, 170, 170, 170}
},
/* GU..?? */
{{ 170, 170, 170, 170, 170},
{ 170, 170, 170, 170, 170},
{ 170, 170, 170, 170, 170},
{ 170, 170, 170, 170, 170},
{ 170, 170, 170, 170, 170}
}
},
{ /* noPair */ {{0}},
/* UG..CG */
{{ 110, 110, 110, 110, 110},
{ 110, 110, 110, 110, 110},
{ 110, 110, 110, 110, 110},
{ 110, 110, 110, -100, 110},
{ 110, 110, 110, 110, 110}
},
/* UG..GC */
{{ 110, 110, 110, 110, 110},
{ 110, 110, 110, 110, 110},
{ 110, 110, 110, 110, 110},
{ 110, 110, 110, -100, 110},
{ 110, 110, 110, 110, 110}
},
/* UG..GU */
{{ 170, 170, 170, 170, 170},
{ 170, 170, 170, 170, 170},
{ 170, 170, 170, 170, 170},
{ 170, 170, 170, -40, 170},
{ 170, 170, 170, 170, 170}
},
/* UG..UG */
{{ 170, 170, 170, 170, 170},
{ 170, 170, 170, 170, 170},
{ 170, 170, 170, 170, 170},
{ 170, 170, 170, -40, 170},
{ 170, 170, 170, 170, 170}
},
/* UG..AU */
{{ 170, 170, 170, 170, 170},
{ 170, 170, 170, 170, 170},
{ 170, 170, 170, 170, 170},
{ 170, 170, 170, -40, 170},
{ 170, 170, 170, 170, 170}
},
/* UG..UA */
{{ 170, 170, 170, 170, 170},
{ 170, 170, 170, 170, 170},
{ 170, 170, 170, 170, 170},
{ 170, 170, 170, -40, 170},
{ 170, 170, 170, 170, 170}
},
/* UG..?? */
{{ 170, 170, 170, 170, 170},
{ 170, 170, 170, 170, 170},
{ 170, 170, 170, 170, 170},
{ 170, 170, 170, 170, 170},
{ 170, 170, 170, 170, 170}
}
},
{ /* noPair */ {{0}},
/* AU..CG */
{{ 110, 110, 110, 110, 110},
{ 110, 110, 110, 110, 110},
{ 110, 110, 110, 110, 110},
{ 110, 110, 110, -100, 110},
{ 110, 110, 110, 110, 110}
},
/* AU..GC */
{{ 110, 110, 110, 110, 110},
{ 110, 110, 110, 110, 110},
{ 110, 110, 110, 110, 110},
{ 110, 110, 110, -100, 110},
{ 110, 110, 110, 110, 100}
},
/* AU..GU */
{{ 170, 170, 170, 170, 170},
{ 170, 170, 170, 170, 170},
{ 170, 170, 170, 170, 170},
{ 170, 170, 170, -40, 170},
{ 170, 170, 170, 170, 170}
},
/* AU..UG */
{{ 170, 170, 170, 170, 170},
{ 170, 170, 170, 170, 170},
{ 170, 170, 170, 170, 170},
{ 170, 170, 170, -40, 170},
{ 170, 170, 170, 170, 170}
},
/* AU..AU */
{{ 170, 170, 170, 170, 170},
{ 170, 170, 170, 170, 170},
{ 170, 170, 170, 170, 170},
{ 170, 170, 170, -40, 170},
{ 170, 170, 170, 170, 120}
},
/* AU..UA */
{{ 170, 170, 170, 170, 170},
{ 170, 170, 170, 170, 170},
{ 170, 170, 170, 170, 170},
{ 170, 170, 170, -40, 170},
{ 170, 170, 170, 170, 150}
},
/* AU..?? */
{{ 170, 170, 170, 170, 170},
{ 170, 170, 170, 170, 170},
{ 170, 170, 170, 170, 170},
{ 170, 170, 170, 170, 170},
{ 170, 170, 170, 170, 170}
}
},
{ /* noPair */ {{0}},
/* UA..CG */
{{ 110, 110, 110, 110, 110},
{ 110, 110, 110, 110, 110},
{ 110, 110, 110, 110, 110},
{ 110, 110, 110, -100, 110},
{ 110, 110, 110, 110, 110}
},
/* UA..GC */
{{ 110, 110, 110, 110, 110},
{ 110, 110, 110, 110, 110},
{ 110, 110, 110, 110, 110},
{ 110, 110, 110, -100, 110},
{ 110, 110, 110, 110, 110}
},
/* UA..GU */
{{ 170, 170, 170, 170, 170},
{ 170, 170, 170, 170, 170},
{ 170, 170, 170, 170, 170},
{ 170, 170, 170, -40, 170},
{ 170, 170, 170, 170, 170}
},
/* UA..UG */
{{ 170, 170, 170, 170, 170},
{ 170, 170, 170, 170, 170},
{ 170, 170, 170, 170, 170},
{ 170, 170, 170, -40, 170},
{ 170, 170, 170, 170, 170}
},
/* UA..AU */
{{ 170, 170, 170, 170, 170},
{ 170, 170, 170, 170, 170},
{ 170, 170, 170, 170, 170},
{ 170, 170, 170, -40, 170},
{ 170, 170, 170, 170, 150}
},
/* UA..UA */
{{ 170, 170, 170, 170, 170},
{ 170, 170, 170, 170, 170},
{ 170, 170, 170, 170, 170},
{ 170, 170, 170, -40, 170},
{ 170, 170, 170, 170, 180}
},
/* UA..?? */
{{ 170, 170, 170, 170, 170},
{ 170, 170, 170, 170, 170},
{ 170, 170, 170, 170, 170},
{ 170, 170, 170, 170, 170},
{ 170, 170, 170, 170, 170}
}
},
{ /* noPair */ {{0}},
/* ??..CG */
{{ 110, 110, 110, 110, 110},
{ 110, 110, 110, 110, 110},
{ 110, 110, 110, 110, 110},
{ 110, 110, 110, 110, 110},
{ 110, 110, 110, 110, 110}
},
/* ??..GC */
{{ 110, 110, 110, 110, 110},
{ 110, 110, 110, 110, 110},
{ 110, 110, 110, 110, 110},
{ 110, 110, 110, 110, 110},
{ 110, 110, 110, 110, 110}
},
/* ??..GU */
{{ 170, 170, 170, 170, 170},
{ 170, 170, 170, 170, 170},
{ 170, 170, 170, 170, 170},
{ 170, 170, 170, 170, 170},
{ 170, 170, 170, 170, 170}
},
/* ??..UG */
{{ 170, 170, 170, 170, 170},
{ 170, 170, 170, 170, 170},
{ 170, 170, 170, 170, 170},
{ 170, 170, 170, 170, 170},
{ 170, 170, 170, 170, 170}
},
/* ??..AU */
{{ 170, 170, 170, 170, 170},
{ 170, 170, 170, 170, 170},
{ 170, 170, 170, 170, 170},
{ 170, 170, 170, 170, 170},
{ 170, 170, 170, 170, 170}
},
/* ??..UA */
{{ 170, 170, 170, 170, 170},
{ 170, 170, 170, 170, 170},
{ 170, 170, 170, 170, 170},
{ 170, 170, 170, 170, 170},
{ 170, 170, 170, 170, 170}
},
/* ??..?? */
{{ 170, 170, 170, 170, 170},
{ 170, 170, 170, 170, 170},
{ 170, 170, 170, 170, 170},
{ 170, 170, 170, 170, 170},
{ 170, 170, 170, 170, 170}
}
}
};

PUBLIC int int11_H[NBPAIRS+1][NBPAIRS+1][5][5] = 
 /* GC..GC */ 
{ /* noPair */ {{{0}}},
{ /* noPair */ {{0}},
{ {  0, 0, 0, 0, 0},
{  0, 0, 0, 0, 0},
{  0, 0, 0, 0, 0},
{  0, 0, 0, 0, 0},
{  0, 0, 0, 0, 0}},
 /* GC..CG */ 
{ {  0, 0, 0, 0, 0},
{  0, 0, 0, 0, 0},
{  0, 0, 0, 0, 0},
{  0, 0, 0, 0, 0},
{  0, 0, 0, 0, 0}},
 /* GC..GU */ 
{ {  0, 0, 0, 0, 0},
{  0, 0, 0, 0, 0},
{  0, 0, 0, 0, 0},
{  0, 0, 0, 0, 0},
{  0, 0, 0, 0, 0}},
 /* GC..UG */ 
{ {  0, 0, 0, 0, 0},
{  0, 0, 0, 0, 0},
{  0, 0, 0, 0, 0},
{  0, 0, 0, 0, 0},
{  0, 0, 0, 0, 0}},
 /* GC..AU */ 
{ {  0, 0, 0, 0, 0},
{  0, 0, 0, 0, 0},
{  0, 0, 0, 0, 0},
{  0, 0, 0, 0, 0},
{  0, 0, 0, 0, 0}},
 /* GC..UA */ 
{ {  0, 0, 0, 0, 0},
{  0, 0, 0, 0, 0},
{  0, 0, 0, 0, 0},
{  0, 0, 0, 0, 0},
{  0, 0, 0, 0, 0}},
 /* GC.. @ */ 
{ {  0, 0, 0, 0, 0},
{  0, 0, 0, 0, 0},
{  0, 0, 0, 0, 0},
{  0, 0, 0, 0, 0},
{  0, 0, 0, 0, 0}}},
 /* CG..GC */ 
{ /* noPair */ {{0}},
{ {  0, 0, 0, 0, 0},
{  0, 0, 0, 0, 0},
{  0, 0, 0, 0, 0},
{  0, 0, 0, 0, 0},
{  0, 0, 0, 0, 0}},
 /* CG..CG */ 
{ {  0, 0, 0, 0, 0},
{  0, 0, 0, 0, 0},
{  0, 0, 0, 0, 0},
{  0, 0, 0, 0, 0},
{  0, 0, 0, 0, 0}},
 /* CG..GU */ 
{ {  0, 0, 0, 0, 0},
{  0, 0, 0, 0, 0},
{  0, 0, 0, 0, 0},
{  0, 0, 0, 0, 0},
{  0, 0, 0, 0, 0}},
 /* CG..UG */ 
{ {  0, 0, 0, 0, 0},
{  0, 0, 0, 0, 0},
{  0, 0, 0, 0, 0},
{  0, 0, 0, 0, 0},
{  0, 0, 0, 0, 0}},
 /* CG..AU */ 
{ {  0, 0, 0, 0, 0},
{  0, 0, 0, 0, 0},
{  0, 0, 0, 0, 0},
{  0, 0, 0, 0, 0},
{  0, 0, 0, 0, 0}},
 /* CG..UA */ 
{ {  0, 0, 0, 0, 0},
{  0, 0, 0, 0, 0},
{  0, 0, 0, 0, 0},
{  0, 0, 0, 0, 0},
{  0, 0, 0, 0, 0}},
 /* CG.. @ */ 
{ {  0, 0, 0, 0, 0},
{  0, 0, 0, 0, 0},
{  0, 0, 0, 0, 0},
{  0, 0, 0, 0, 0},
{  0, 0, 0, 0, 0}}},
 /* GU..GC */ 
{ /* noPair */ {{0}},
{ {  0, 0, 0, 0, 0},
{  0, 0, 0, 0, 0},
{  0, 0, 0, 0, 0},
{  0, 0, 0, 0, 0},
{  0, 0, 0, 0, 0}},
 /* GU..CG */ 
{ {  0, 0, 0, 0, 0},
{  0, 0, 0, 0, 0},
{  0, 0, 0, 0, 0},
{  0, 0, 0, 0, 0},
{  0, 0, 0, 0, 0}},
 /* GU..GU */ 
{ {  0, 0, 0, 0, 0},
{  0, 0, 0, 0, 0},
{  0, 0, 0, 0, 0},
{  0, 0, 0, 0, 0},
{  0, 0, 0, 0, 0}},
 /* GU..UG */ 
{ {  0, 0, 0, 0, 0},
{  0, 0, 0, 0, 0},
{  0, 0, 0, 0, 0},
{  0, 0, 0, 0, 0},
{  0, 0, 0, 0, 0}},
 /* GU..AU */ 
{ {  0, 0, 0, 0, 0},
{  0, 0, 0, 0, 0},
{  0, 0, 0, 0, 0},
{  0, 0, 0, 0, 0},
{  0, 0, 0, 0, 0}},
 /* GU..UA */ 
{ {  0, 0, 0, 0, 0},
{  0, 0, 0, 0, 0},
{  0, 0, 0, 0, 0},
{  0, 0, 0, 0, 0},
{  0, 0, 0, 0, 0}},
 /* GU.. @ */ 
{ {  0, 0, 0, 0, 0},
{  0, 0, 0, 0, 0},
{  0, 0, 0, 0, 0},
{  0, 0, 0, 0, 0},
{  0, 0, 0, 0, 0}}},
 /* UG..GC */ 
{ /* noPair */ {{0}},
{ {  0, 0, 0, 0, 0},
{  0, 0, 0, 0, 0},
{  0, 0, 0, 0, 0},
{  0, 0, 0, 0, 0},
{  0, 0, 0, 0, 0}},
 /* UG..CG */ 
{ {  0, 0, 0, 0, 0},
{  0, 0, 0, 0, 0},
{  0, 0, 0, 0, 0},
{  0, 0, 0, 0, 0},
{  0, 0, 0, 0, 0}},
 /* UG..GU */ 
{ {  0, 0, 0, 0, 0},
{  0, 0, 0, 0, 0},
{  0, 0, 0, 0, 0},
{  0, 0, 0, 0, 0},
{  0, 0, 0, 0, 0}},
 /* UG..UG */ 
{ {  0, 0, 0, 0, 0},
{  0, 0, 0, 0, 0},
{  0, 0, 0, 0, 0},
{  0, 0, 0, 0, 0},
{  0, 0, 0, 0, 0}},
 /* UG..AU */ 
{ {  0, 0, 0, 0, 0},
{  0, 0, 0, 0, 0},
{  0, 0, 0, 0, 0},
{  0, 0, 0, 0, 0},
{  0, 0, 0, 0, 0}},
 /* UG..UA */ 
{ {  0, 0, 0, 0, 0},
{  0, 0, 0, 0, 0},
{  0, 0, 0, 0, 0},
{  0, 0, 0, 0, 0},
{  0, 0, 0, 0, 0}},
 /* UG.. @ */ 
{ {  0, 0, 0, 0, 0},
{  0, 0, 0, 0, 0},
{  0, 0, 0, 0, 0},
{  0, 0, 0, 0, 0},
{  0, 0, 0, 0, 0}}},
 /* AU..GC */ 
{ /* noPair */ {{0}},
{ {  0, 0, 0, 0, 0},
{  0, 0, 0, 0, 0},
{  0, 0, 0, 0, 0},
{  0, 0, 0, 0, 0},
{  0, 0, 0, 0, 0}},
 /* AU..CG */ 
{ {  0, 0, 0, 0, 0},
{  0, 0, 0, 0, 0},
{  0, 0, 0, 0, 0},
{  0, 0, 0, 0, 0},
{  0, 0, 0, 0, 0}},
 /* AU..GU */ 
{ {  0, 0, 0, 0, 0},
{  0, 0, 0, 0, 0},
{  0, 0, 0, 0, 0},
{  0, 0, 0, 0, 0},
{  0, 0, 0, 0, 0}},
 /* AU..UG */ 
{ {  0, 0, 0, 0, 0},
{  0, 0, 0, 0, 0},
{  0, 0, 0, 0, 0},
{  0, 0, 0, 0, 0},
{  0, 0, 0, 0, 0}},
 /* AU..AU */ 
{ {  0, 0, 0, 0, 0},
{  0, 0, 0, 0, 0},
{  0, 0, 0, 0, 0},
{  0, 0, 0, 0, 0},
{  0, 0, 0, 0, 0}},
 /* AU..UA */ 
{ {  0, 0, 0, 0, 0},
{  0, 0, 0, 0, 0},
{  0, 0, 0, 0, 0},
{  0, 0, 0, 0, 0},
{  0, 0, 0, 0, 0}},
 /* AU.. @ */ 
{ {  0, 0, 0, 0, 0},
{  0, 0, 0, 0, 0},
{  0, 0, 0, 0, 0},
{  0, 0, 0, 0, 0},
{  0, 0, 0, 0, 0}}},
 /* UA..GC */ 
{ /* noPair */ {{0}},
{ {  0, 0, 0, 0, 0},
{  0, 0, 0, 0, 0},
{  0, 0, 0, 0, 0},
{  0, 0, 0, 0, 0},
{  0, 0, 0, 0, 0}},
 /* UA..CG */ 
{ {  0, 0, 0, 0, 0},
{  0, 0, 0, 0, 0},
{  0, 0, 0, 0, 0},
{  0, 0, 0, 0, 0},
{  0, 0, 0, 0, 0}},
 /* UA..GU */ 
{ {  0, 0, 0, 0, 0},
{  0, 0, 0, 0, 0},
{  0, 0, 0, 0, 0},
{  0, 0, 0, 0, 0},
{  0, 0, 0, 0, 0}},
 /* UA..UG */ 
{ {  0, 0, 0, 0, 0},
{  0, 0, 0, 0, 0},
{  0, 0, 0, 0, 0},
{  0, 0, 0, 0, 0},
{  0, 0, 0, 0, 0}},
 /* UA..AU */ 
{ {  0, 0, 0, 0, 0},
{  0, 0, 0, 0, 0},
{  0, 0, 0, 0, 0},
{  0, 0, 0, 0, 0},
{  0, 0, 0, 0, 0}},
 /* UA..UA */ 
{ {  0, 0, 0, 0, 0},
{  0, 0, 0, 0, 0},
{  0, 0, 0, 0, 0},
{  0, 0, 0, 0, 0},
{  0, 0, 0, 0, 0}},
 /* UA.. @ */ 
{ {  0, 0, 0, 0, 0},
{  0, 0, 0, 0, 0},
{  0, 0, 0, 0, 0},
{  0, 0, 0, 0, 0},
{  0, 0, 0, 0, 0}}},
 /*  @..GC */ 
{ /* noPair */ {{0}},
{ {  0, 0, 0, 0, 0},
{  0, 0, 0, 0, 0},
{  0, 0, 0, 0, 0},
{  0, 0, 0, 0, 0},
{  0, 0, 0, 0, 0}},
 /*  @..CG */ 
{ {  0, 0, 0, 0, 0},
{  0, 0, 0, 0, 0},
{  0, 0, 0, 0, 0},
{  0, 0, 0, 0, 0},
{  0, 0, 0, 0, 0}},
 /*  @..GU */ 
{ {  0, 0, 0, 0, 0},
{  0, 0, 0, 0, 0},
{  0, 0, 0, 0, 0},
{  0, 0, 0, 0, 0},
{  0, 0, 0, 0, 0}},
 /*  @..UG */ 
{ {  0, 0, 0, 0, 0},
{  0, 0, 0, 0, 0},
{  0, 0, 0, 0, 0},
{  0, 0, 0, 0, 0},
{  0, 0, 0, 0, 0}},
 /*  @..AU */ 
{ {  0, 0, 0, 0, 0},
{  0, 0, 0, 0, 0},
{  0, 0, 0, 0, 0},
{  0, 0, 0, 0, 0},
{  0, 0, 0, 0, 0}},
 /*  @..UA */ 
{ {  0, 0, 0, 0, 0},
{  0, 0, 0, 0, 0},
{  0, 0, 0, 0, 0},
{  0, 0, 0, 0, 0},
{  0, 0, 0, 0, 0}},
 /*  @.. @ */ 
{ {  0, 0, 0, 0, 0},
{  0, 0, 0, 0, 0},
{  0, 0, 0, 0, 0},
{  0, 0, 0, 0, 0},
{  0, 0, 0, 0, 0}}}};

PUBLIC int int21_37[NBPAIRS+1][NBPAIRS+1][5][5][5] = 
{ /* noPair */ {{{{0}}}},
{ /* noPair */ {{{0}}},
{
/* CG.@..GC */
{{ 550, 550, 550, 550, 550},{ 550, 550, 550, 550, 550},{ 550, 550, 550, 550, 550},{ 550, 550, 550, 550, 550},{ 550, 550, 550, 550, 550}},
/* CG.A..GC */
{{ 550, 550, 550, 550, 550},{ 550, 240, 220, 160, 400},{ 550, 210, 170, 160, 400},{ 550, 100,  60,  40, 400},{ 550, 400, 400, 400, 400}},
/* CG.C..GC */
{{ 550, 550, 550, 550, 550},{ 550, 230, 220, 400, 220},{ 550, 220, 250, 400, 220},{ 550, 400, 400, 400, 400},{ 550, 250, 190, 400, 220}},
/* CG.G..GC */
{{ 550, 550, 550, 550, 550},{ 550, 170, 400,  80, 400},{ 550, 400, 400, 400, 400},{ 550,  80, 400, 220, 400},{ 550, 400, 400, 400, 400}},
/* CG.U..GC */
{{ 550, 550, 550, 550, 550},{ 550, 400, 400, 400, 400},{ 550, 400, 220, 400, 130},{ 550, 400, 400, 400, 400},{ 550, 400, 170, 400, 120}}
},
{
/* CG.@..CG */
{{ 550, 550, 550, 550, 550},{ 550, 550, 550, 550, 550},{ 550, 550, 550, 550, 550},{ 550, 550, 550, 550, 550},{ 550, 550, 550, 550, 550}},
/* CG.A..CG */
{{ 550, 550, 550, 550, 550},{ 550, 230, 220, 110, 400},{ 550, 210, 170, 160, 400},{ 550,  80,  60,  40, 400},{ 550, 400, 400, 400, 400}},
/* CG.C..CG */
{{ 550, 550, 550, 550, 550},{ 550, 230, 220, 400, 220},{ 550, 220, 250, 400, 220},{ 550, 400, 400, 400, 400},{ 550, 250, 190, 400, 220}},
/* CG.G..CG */
{{ 550, 550, 550, 550, 550},{ 550, 170, 400,  80, 400},{ 550, 400, 400, 400, 400},{ 550,  80, 400, 220, 400},{ 550, 400, 400, 400, 400}},
/* CG.U..CG */
{{ 550, 550, 550, 550, 550},{ 550, 400, 400, 400, 400},{ 550, 400, 220, 400, 150},{ 550, 400, 400, 400, 400},{ 550, 400, 170, 400, 120}}
},
{
/* CG.@..UG */
{{ 550, 550, 550, 550, 550},{ 550, 550, 550, 550, 550},{ 550, 550, 550, 550, 550},{ 550, 550, 550, 550, 550},{ 550, 550, 550, 550, 550}},
/* CG.A..UG */
{{ 550, 550, 550, 550, 550},{ 550, 320, 300, 240, 480},{ 550, 290, 250, 240, 480},{ 550, 180, 140, 120, 480},{ 550, 480, 480, 480, 480}},
/* CG.C..UG */
{{ 550, 550, 550, 550, 550},{ 550, 310, 300, 480, 300},{ 550, 300, 330, 480, 300},{ 550, 480, 480, 480, 480},{ 550, 330, 270, 480, 300}},
/* CG.G..UG */
{{ 550, 550, 550, 550, 550},{ 550, 250, 480, 160, 480},{ 550, 480, 480, 480, 480},{ 550, 160, 480, 300, 480},{ 550, 480, 480, 480, 480}},
/* CG.U..UG */
{{ 550, 550, 550, 550, 550},{ 550, 480, 480, 480, 480},{ 550, 480, 300, 480, 210},{ 550, 480, 480, 480, 480},{ 550, 480, 250, 480, 200}}
},
{
/* CG.@..GU */
{{ 550, 550, 550, 550, 550},{ 550, 550, 550, 550, 550},{ 550, 550, 550, 550, 550},{ 550, 550, 550, 550, 550},{ 550, 550, 550, 550, 550}},
/* CG.A..GU */
{{ 550, 550, 550, 550, 550},{ 550, 320, 300, 240, 480},{ 550, 290, 250, 240, 480},{ 550, 180, 140, 120, 480},{ 550, 480, 480, 480, 480}},
/* CG.C..GU */
{{ 550, 550, 550, 550, 550},{ 550, 310, 300, 480, 300},{ 550, 300, 330, 480, 300},{ 550, 480, 480, 480, 480},{ 550, 330, 270, 480, 300}},
/* CG.G..GU */
{{ 550, 550, 550, 550, 550},{ 550, 250, 480, 160, 480},{ 550, 480, 480, 480, 480},{ 550, 160, 480, 300, 480},{ 550, 480, 480, 480, 480}},
/* CG.U..GU */
{{ 550, 550, 550, 550, 550},{ 550, 480, 480, 480, 480},{ 550, 480, 300, 480, 210},{ 550, 480, 480, 480, 480},{ 550, 480, 250, 480, 200}}
},
{
/* CG.@..UA */
{{ 550, 550, 550, 550, 550},{ 550, 550, 550, 550, 550},{ 550, 550, 550, 550, 550},{ 550, 550, 550, 550, 550},{ 550, 550, 550, 550, 550}},
/* CG.A..UA */
{{ 550, 550, 550, 550, 550},{ 550, 320, 300, 240, 480},{ 550, 290, 250, 240, 480},{ 550, 180, 140, 120, 480},{ 550, 480, 480, 480, 480}},
/* CG.C..UA */
{{ 550, 550, 550, 550, 550},{ 550, 310, 300, 480, 300},{ 550, 300, 330, 480, 300},{ 550, 480, 480, 480, 480},{ 550, 330, 270, 480, 300}},
/* CG.G..UA */
{{ 550, 550, 550, 550, 550},{ 550, 250, 480, 160, 480},{ 550, 480, 480, 480, 480},{ 550, 160, 480, 300, 480},{ 550, 480, 480, 480, 480}},
/* CG.U..UA */
{{ 550, 550, 550, 550, 550},{ 550, 480, 480, 480, 480},{ 550, 480, 300, 480, 210},{ 550, 480, 480, 480, 480},{ 550, 480, 250, 480, 200}}
},
{
/* CG.@..AU */
{{ 550, 550, 550, 550, 550},{ 550, 550, 550, 550, 550},{ 550, 550, 550, 550, 550},{ 550, 550, 550, 550, 550},{ 550, 550, 550, 550, 550}},
/* CG.A..AU */
{{ 550, 550, 550, 550, 550},{ 550, 320, 300, 240, 480},{ 550, 290, 250, 240, 480},{ 550, 180, 140, 120, 480},{ 550, 480, 480, 480, 480}},
/* CG.C..AU */
{{ 550, 550, 550, 550, 550},{ 550, 310, 300, 480, 300},{ 550, 300, 330, 480, 300},{ 550, 480, 480, 480, 480},{ 550, 330, 270, 480, 300}},
/* CG.G..AU */
{{ 550, 550, 550, 550, 550},{ 550, 250, 480, 160, 480},{ 550, 480, 480, 480, 480},{ 550, 160, 480, 300, 480},{ 550, 480, 480, 480, 480}},
/* CG.U..AU */
{{ 550, 550, 550, 550, 550},{ 550, 480, 480, 480, 480},{ 550, 480, 300, 480, 210},{ 550, 480, 480, 480, 480},{ 550, 480, 250, 480, 200}}
},
{
/* CG.@..?? */
{{ 550, 550, 550, 550, 550},{ 550, 550, 550, 550, 550},{ 550, 550, 550, 550, 550},{ 550, 550, 550, 550, 550},{ 550, 550, 550, 550, 550}},
/* CG.A..?? */
{{ 550, 550, 550, 550, 550},{ 550, 550, 550, 550, 550},{ 550, 550, 550, 550, 550},{ 550, 550, 550, 550, 550},{ 550, 550, 550, 550, 550}},
/* CG.C..?? */
{{ 550, 550, 550, 550, 550},{ 550, 550, 550, 550, 550},{ 550, 550, 550, 550, 550},{ 550, 550, 550, 550, 550},{ 550, 550, 550, 550, 550}},
/* CG.G..?? */
{{ 550, 550, 550, 550, 550},{ 550, 550, 550, 550, 550},{ 550, 550, 550, 550, 550},{ 550, 550, 550, 550, 550},{ 550, 550, 550, 550, 550}},
/* CG.U..?? */
{{ 550, 550, 550, 550, 550},{ 550, 550, 550, 550, 550},{ 550, 550, 550, 550, 550},{ 550, 550, 550, 550, 550},{ 550, 550, 550, 550, 550}}
}
},
{ /* noPair */ {{{0}}},
{
/* GC.@..GC */
{{ 550, 550, 550, 550, 550},{ 550, 550, 550, 550, 550},{ 550, 550, 550, 550, 550},{ 550, 550, 550, 550, 550},{ 550, 550, 550, 550, 550}},
/* GC.A..GC */
{{ 550, 550, 550, 550, 550},{ 550, 250, 220, 210, 400},{ 550, 210, 170, 160, 400},{ 550, 120,  60,  40, 400},{ 550, 400, 400, 400, 400}},
/* GC.C..GC */
{{ 550, 550, 550, 550, 550},{ 550, 230, 220, 400, 220},{ 550, 220, 250, 400, 220},{ 550, 400, 400, 400, 400},{ 550, 250, 190, 400, 220}},
/* GC.G..GC */
{{ 550, 550, 550, 550, 550},{ 550, 170, 400,  80, 400},{ 550, 400, 400, 400, 400},{ 550,  80, 400, 220, 400},{ 550, 400, 400, 400, 400}},
/* GC.U..GC */
{{ 550, 550, 550, 550, 550},{ 550, 400, 400, 400, 400},{ 550, 400, 220, 400, 120},{ 550, 400, 400, 400, 400},{ 550, 400, 170, 400, 120}}
},
{
/* GC.@..CG */
{{ 550, 550, 550, 550, 550},{ 550, 550, 550, 550, 550},{ 550, 550, 550, 550, 550},{ 550, 550, 550, 550, 550},{ 550, 550, 550, 550, 550}},
/* GC.A..CG */
{{ 550, 550, 550, 550, 550},{ 550, 240, 220, 160, 400},{ 550, 210, 170, 160, 400},{ 550, 100,  60,  40, 400},{ 550, 400, 400, 400, 400}},
/* GC.C..CG */
{{ 550, 550, 550, 550, 550},{ 550, 230, 220, 400, 220},{ 550, 220, 250, 400, 220},{ 550, 400, 400, 400, 400},{ 550, 250, 190, 400, 220}},
/* GC.G..CG */
{{ 550, 550, 550, 550, 550},{ 550, 170, 400,  80, 400},{ 550, 400, 400, 400, 400},{ 550,  80, 400, 220, 400},{ 550, 400, 400, 400, 400}},
/* GC.U..CG */
{{ 550, 550, 550, 550, 550},{ 550, 400, 400, 400, 400},{ 550, 400, 220, 400, 130},{ 550, 400, 400, 400, 400},{ 550, 400, 170, 400, 120}}
},
{
/* GC.@..UG */
{{ 550, 550, 550, 550, 550},{ 550, 550, 550, 550, 550},{ 550, 550, 550, 550, 550},{ 550, 550, 550, 550, 550},{ 550, 550, 550, 550, 550}},
/* GC.A..UG */
{{ 550, 550, 550, 550, 550},{ 550, 320, 300, 240, 480},{ 550, 290, 250, 240, 480},{ 550, 180, 140, 120, 480},{ 550, 480, 480, 480, 480}},
/* GC.C..UG */
{{ 550, 550, 550, 550, 550},{ 550, 310, 300, 480, 300},{ 550, 300, 330, 480, 300},{ 550, 480, 480, 480, 480},{ 550, 330, 270, 480, 300}},
/* GC.G..UG */
{{ 550, 550, 550, 550, 550},{ 550, 250, 480, 160, 480},{ 550, 480, 480, 480, 480},{ 550, 160, 480, 300, 480},{ 550, 480, 480, 480, 480}},
/* GC.U..UG */
{{ 550, 550, 550, 550, 550},{ 550, 480, 480, 480, 480},{ 550, 480, 300, 480, 210},{ 550, 480, 480, 480, 480},{ 550, 480, 250, 480, 200}}
},
{
/* GC.@..GU */
{{ 550, 550, 550, 550, 550},{ 550, 550, 550, 550, 550},{ 550, 550, 550, 550, 550},{ 550, 550, 550, 550, 550},{ 550, 550, 550, 550, 550}},
/* GC.A..GU */
{{ 550, 550, 550, 550, 550},{ 550, 320, 300, 240, 480},{ 550, 290, 250, 240, 480},{ 550, 180, 140, 120, 480},{ 550, 480, 480, 480, 480}},
/* GC.C..GU */
{{ 550, 550, 550, 550, 550},{ 550, 310, 300, 480, 300},{ 550, 300, 330, 480, 300},{ 550, 480, 480, 480, 480},{ 550, 330, 270, 480, 300}},
/* GC.G..GU */
{{ 550, 550, 550, 550, 550},{ 550, 250, 480, 160, 480},{ 550, 480, 480, 480, 480},{ 550, 160, 480, 300, 480},{ 550, 480, 480, 480, 480}},
/* GC.U..GU */
{{ 550, 550, 550, 550, 550},{ 550, 480, 480, 480, 480},{ 550, 480, 300, 480, 210},{ 550, 480, 480, 480, 480},{ 550, 480, 250, 480, 200}}
},
{
/* GC.@..UA */
{{ 550, 550, 550, 550, 550},{ 550, 550, 550, 550, 550},{ 550, 550, 550, 550, 550},{ 550, 550, 550, 550, 550},{ 550, 550, 550, 550, 550}},
/* GC.A..UA */
{{ 550, 550, 550, 550, 550},{ 550, 320, 300, 240, 480},{ 550, 290, 250, 240, 480},{ 550, 180, 140, 120, 480},{ 550, 480, 480, 480, 480}},
/* GC.C..UA */
{{ 550, 550, 550, 550, 550},{ 550, 310, 300, 480, 300},{ 550, 300, 330, 480, 300},{ 550, 480, 480, 480, 480},{ 550, 330, 270, 480, 300}},
/* GC.G..UA */
{{ 550, 550, 550, 550, 550},{ 550, 250, 480, 160, 480},{ 550, 480, 480, 480, 480},{ 550, 160, 480, 300, 480},{ 550, 480, 480, 480, 480}},
/* GC.U..UA */
{{ 550, 550, 550, 550, 550},{ 550, 480, 480, 480, 480},{ 550, 480, 300, 480, 210},{ 550, 480, 480, 480, 480},{ 550, 480, 250, 480, 200}}
},
{
/* GC.@..AU */
{{ 550, 550, 550, 550, 550},{ 550, 550, 550, 550, 550},{ 550, 550, 550, 550, 550},{ 550, 550, 550, 550, 550},{ 550, 550, 550, 550, 550}},
/* GC.A..AU */
{{ 550, 550, 550, 550, 550},{ 550, 320, 300, 240, 480},{ 550, 290, 250, 240, 480},{ 550, 180, 140, 120, 480},{ 550, 480, 480, 480, 480}},
/* GC.C..AU */
{{ 550, 550, 550, 550, 550},{ 550, 310, 300, 480, 300},{ 550, 300, 330, 480, 300},{ 550, 480, 480, 480, 480},{ 550, 330, 270, 480, 300}},
/* GC.G..AU */
{{ 550, 550, 550, 550, 550},{ 550, 250, 480, 160, 480},{ 550, 480, 480, 480, 480},{ 550, 160, 480, 300, 480},{ 550, 480, 480, 480, 480}},
/* GC.U..AU */
{{ 550, 550, 550, 550, 550},{ 550, 480, 480, 480, 480},{ 550, 480, 300, 480, 210},{ 550, 480, 480, 480, 480},{ 550, 480, 250, 480, 200}}
},
{
/* GC.@..?? */
{{ 550, 550, 550, 550, 550},{ 550, 550, 550, 550, 550},{ 550, 550, 550, 550, 550},{ 550, 550, 550, 550, 550},{ 550, 550, 550, 550, 550}},
/* GC.A..?? */
{{ 550, 550, 550, 550, 550},{ 550, 550, 550, 550, 550},{ 550, 550, 550, 550, 550},{ 550, 550, 550, 550, 550},{ 550, 550, 550, 550, 550}},
/* GC.C..?? */
{{ 550, 550, 550, 550, 550},{ 550, 550, 550, 550, 550},{ 550, 550, 550, 550, 550},{ 550, 550, 550, 550, 550},{ 550, 550, 550, 550, 550}},
/* GC.G..?? */
{{ 550, 550, 550, 550, 550},{ 550, 550, 550, 550, 550},{ 550, 550, 550, 550, 550},{ 550, 550, 550, 550, 550},{ 550, 550, 550, 550, 550}},
/* GC.U..?? */
{{ 550, 550, 550, 550, 550},{ 550, 550, 550, 550, 550},{ 550, 550, 550, 550, 550},{ 550, 550, 550, 550, 550},{ 550, 550, 550, 550, 550}}
}
},
{ /* noPair */ {{{0}}},
{
/* GU.@..GC */
{{ 550, 550, 550, 550, 550},{ 550, 550, 550, 550, 550},{ 550, 550, 550, 550, 550},{ 550, 550, 550, 550, 550},{ 550, 550, 550, 550, 550}},
/* GU.A..GC */
{{ 550, 550, 550, 550, 550},{ 550, 320, 300, 240, 480},{ 550, 290, 250, 240, 480},{ 550, 180, 140, 120, 480},{ 550, 480, 480, 480, 480}},
/* GU.C..GC */
{{ 550, 550, 550, 550, 550},{ 550, 310, 300, 480, 300},{ 550, 300, 330, 480, 300},{ 550, 480, 480, 480, 480},{ 550, 330, 270, 480, 300}},
/* GU.G..GC */
{{ 550, 550, 550, 550, 550},{ 550, 250, 480, 160, 480},{ 550, 480, 480, 480, 480},{ 550, 160, 480, 300, 480},{ 550, 480, 480, 480, 480}},
/* GU.U..GC */
{{ 550, 550, 550, 550, 550},{ 550, 480, 480, 480, 480},{ 550, 480, 300, 480, 210},{ 550, 480, 480, 480, 480},{ 550, 480, 250, 480, 200}}
},
{
/* GU.@..CG */
{{ 550, 550, 550, 550, 550},{ 550, 550, 550, 550, 550},{ 550, 550, 550, 550, 550},{ 550, 550, 550, 550, 550},{ 550, 550, 550, 550, 550}},
/* GU.A..CG */
{{ 550, 550, 550, 550, 550},{ 550, 320, 300, 240, 480},{ 550, 290, 250, 240, 480},{ 550, 180, 140, 120, 480},{ 550, 480, 480, 480, 480}},
/* GU.C..CG */
{{ 550, 550, 550, 550, 550},{ 550, 310, 300, 480, 300},{ 550, 300, 330, 480, 300},{ 550, 480, 480, 480, 480},{ 550, 330, 270, 480, 300}},
/* GU.G..CG */
{{ 550, 550, 550, 550, 550},{ 550, 250, 480, 160, 480},{ 550, 480, 480, 480, 480},{ 550, 160, 480, 300, 480},{ 550, 480, 480, 480, 480}},
/* GU.U..CG */
{{ 550, 550, 550, 550, 550},{ 550, 480, 480, 480, 480},{ 550, 480, 300, 480, 210},{ 550, 480, 480, 480, 480},{ 550, 480, 250, 480, 200}}
},
{
/* GU.@..UG */
{{ 550, 550, 550, 550, 550},{ 550, 550, 550, 550, 550},{ 550, 550, 550, 550, 550},{ 550, 550, 550, 550, 550},{ 550, 550, 550, 550, 550}},
/* GU.A..UG */
{{ 550, 550, 550, 550, 550},{ 550, 390, 370, 310, 550},{ 550, 360, 320, 310, 550},{ 550, 250, 210, 190, 550},{ 550, 550, 550, 550, 550}},
/* GU.C..UG */
{{ 550, 550, 550, 550, 550},{ 550, 380, 370, 550, 370},{ 550, 370, 400, 550, 370},{ 550, 550, 550, 550, 550},{ 550, 400, 340, 550, 370}},
/* GU.G..UG */
{{ 550, 550, 550, 550, 550},{ 550, 320, 550, 230, 550},{ 550, 550, 550, 550, 550},{ 550, 230, 550, 370, 550},{ 550, 550, 550, 550, 550}},
/* GU.U..UG */
{{ 550, 550, 550, 550, 550},{ 550, 550, 550, 550, 550},{ 550, 550, 370, 550, 280},{ 550, 550, 550, 550, 550},{ 550, 550, 320, 550, 270}}
},
{
/* GU.@..GU */
{{ 550, 550, 550, 550, 550},{ 550, 550, 550, 550, 550},{ 550, 550, 550, 550, 550},{ 550, 550, 550, 550, 550},{ 550, 550, 550, 550, 550}},
/* GU.A..GU */
{{ 550, 550, 550, 550, 550},{ 550, 390, 370, 310, 550},{ 550, 360, 320, 310, 550},{ 550, 250, 210, 190, 550},{ 550, 550, 550, 550, 550}},
/* GU.C..GU */
{{ 550, 550, 550, 550, 550},{ 550, 380, 370, 550, 370},{ 550, 370, 400, 550, 370},{ 550, 550, 550, 550, 550},{ 550, 400, 340, 550, 370}},
/* GU.G..GU */
{{ 550, 550, 550, 550, 550},{ 550, 320, 550, 230, 550},{ 550, 550, 550, 550, 550},{ 550, 230, 550, 370, 550},{ 550, 550, 550, 550, 550}},
/* GU.U..GU */
{{ 550, 550, 550, 550, 550},{ 550, 550, 550, 550, 550},{ 550, 550, 370, 550, 280},{ 550, 550, 550, 550, 550},{ 550, 550, 320, 550, 270}}
},
{
/* GU.@..UA */
{{ 550, 550, 550, 550, 550},{ 550, 550, 550, 550, 550},{ 550, 550, 550, 550, 550},{ 550, 550, 550, 550, 550},{ 550, 550, 550, 550, 550}},
/* GU.A..UA */
{{ 550, 550, 550, 550, 550},{ 550, 390, 370, 310, 550},{ 550, 360, 320, 310, 550},{ 550, 250, 210, 190, 550},{ 550, 550, 550, 550, 550}},
/* GU.C..UA */
{{ 550, 550, 550, 550, 550},{ 550, 380, 370, 550, 370},{ 550, 370, 400, 550, 370},{ 550, 550, 550, 550, 550},{ 550, 400, 340, 550, 370}},
/* GU.G..UA */
{{ 550, 550, 550, 550, 550},{ 550, 320, 550, 230, 550},{ 550, 550, 550, 550, 550},{ 550, 230, 550, 370, 550},{ 550, 550, 550, 550, 550}},
/* GU.U..UA */
{{ 550, 550, 550, 550, 550},{ 550, 550, 550, 550, 550},{ 550, 550, 370, 550, 280},{ 550, 550, 550, 550, 550},{ 550, 550, 320, 550, 270}}
},
{
/* GU.@..AU */
{{ 550, 550, 550, 550, 550},{ 550, 550, 550, 550, 550},{ 550, 550, 550, 550, 550},{ 550, 550, 550, 550, 550},{ 550, 550, 550, 550, 550}},
/* GU.A..AU */
{{ 550, 550, 550, 550, 550},{ 550, 390, 370, 310, 550},{ 550, 360, 320, 310, 550},{ 550, 250, 210, 190, 550},{ 550, 550, 550, 550, 550}},
/* GU.C..AU */
{{ 550, 550, 550, 550, 550},{ 550, 380, 370, 550, 370},{ 550, 370, 400, 550, 370},{ 550, 550, 550, 550, 550},{ 550, 400, 340, 550, 370}},
/* GU.G..AU */
{{ 550, 550, 550, 550, 550},{ 550, 320, 550, 230, 550},{ 550, 550, 550, 550, 550},{ 550, 230, 550, 370, 550},{ 550, 550, 550, 550, 550}},
/* GU.U..AU */
{{ 550, 550, 550, 550, 550},{ 550, 550, 550, 550, 550},{ 550, 550, 370, 550, 280},{ 550, 550, 550, 550, 550},{ 550, 550, 320, 550, 270}}
},
{
/* GU.@..?? */
{{ 550, 550, 550, 550, 550},{ 550, 550, 550, 550, 550},{ 550, 550, 550, 550, 550},{ 550, 550, 550, 550, 550},{ 550, 550, 550, 550, 550}},
/* GU.A..?? */
{{ 550, 550, 550, 550, 550},{ 550, 550, 550, 550, 550},{ 550, 550, 550, 550, 550},{ 550, 550, 550, 550, 550},{ 550, 550, 550, 550, 550}},
/* GU.C..?? */
{{ 550, 550, 550, 550, 550},{ 550, 550, 550, 550, 550},{ 550, 550, 550, 550, 550},{ 550, 550, 550, 550, 550},{ 550, 550, 550, 550, 550}},
/* GU.G..?? */
{{ 550, 550, 550, 550, 550},{ 550, 550, 550, 550, 550},{ 550, 550, 550, 550, 550},{ 550, 550, 550, 550, 550},{ 550, 550, 550, 550, 550}},
/* GU.U..?? */
{{ 550, 550, 550, 550, 550},{ 550, 550, 550, 550, 550},{ 550, 550, 550, 550, 550},{ 550, 550, 550, 550, 550},{ 550, 550, 550, 550, 550}}
}
},
{ /* noPair */ {{{0}}},
{
/* UG.@..GC */
{{ 550, 550, 550, 550, 550},{ 550, 550, 550, 550, 550},{ 550, 550, 550, 550, 550},{ 550, 550, 550, 550, 550},{ 550, 550, 550, 550, 550}},
/* UG.A..GC */
{{ 550, 550, 550, 550, 550},{ 550, 320, 300, 240, 480},{ 550, 290, 250, 240, 480},{ 550, 180, 140, 120, 480},{ 550, 480, 480, 480, 480}},
/* UG.C..GC */
{{ 550, 550, 550, 550, 550},{ 550, 310, 300, 480, 300},{ 550, 300, 330, 480, 300},{ 550, 480, 480, 480, 480},{ 550, 330, 270, 480, 300}},
/* UG.G..GC */
{{ 550, 550, 550, 550, 550},{ 550, 250, 480, 160, 480},{ 550, 480, 480, 480, 480},{ 550, 160, 480, 300, 480},{ 550, 480, 480, 480, 480}},
/* UG.U..GC */
{{ 550, 550, 550, 550, 550},{ 550, 480, 480, 480, 480},{ 550, 480, 300, 480, 210},{ 550, 480, 480, 480, 480},{ 550, 480, 250, 480, 200}}
},
{
/* UG.@..CG */
{{ 550, 550, 550, 550, 550},{ 550, 550, 550, 550, 550},{ 550, 550, 550, 550, 550},{ 550, 550, 550, 550, 550},{ 550, 550, 550, 550, 550}},
/* UG.A..CG */
{{ 550, 550, 550, 550, 550},{ 550, 320, 300, 240, 480},{ 550, 290, 250, 240, 480},{ 550, 180, 140, 120, 480},{ 550, 480, 480, 480, 480}},
/* UG.C..CG */
{{ 550, 550, 550, 550, 550},{ 550, 310, 300, 480, 300},{ 550, 300, 330, 480, 300},{ 550, 480, 480, 480, 480},{ 550, 330, 270, 480, 300}},
/* UG.G..CG */
{{ 550, 550, 550, 550, 550},{ 550, 250, 480, 160, 480},{ 550, 480, 480, 480, 480},{ 550, 160, 480, 300, 480},{ 550, 480, 480, 480, 480}},
/* UG.U..CG */
{{ 550, 550, 550, 550, 550},{ 550, 480, 480, 480, 480},{ 550, 480, 300, 480, 210},{ 550, 480, 480, 480, 480},{ 550, 480, 250, 480, 200}}
},
{
/* UG.@..UG */
{{ 550, 550, 550, 550, 550},{ 550, 550, 550, 550, 550},{ 550, 550, 550, 550, 550},{ 550, 550, 550, 550, 550},{ 550, 550, 550, 550, 550}},
/* UG.A..UG */
{{ 550, 550, 550, 550, 550},{ 550, 390, 370, 310, 550},{ 550, 360, 320, 310, 550},{ 550, 250, 210, 190, 550},{ 550, 550, 550, 550, 550}},
/* UG.C..UG */
{{ 550, 550, 550, 550, 550},{ 550, 380, 370, 550, 370},{ 550, 370, 400, 550, 370},{ 550, 550, 550, 550, 550},{ 550, 400, 340, 550, 370}},
/* UG.G..UG */
{{ 550, 550, 550, 550, 550},{ 550, 320, 550, 230, 550},{ 550, 550, 550, 550, 550},{ 550, 230, 550, 370, 550},{ 550, 550, 550, 550, 550}},
/* UG.U..UG */
{{ 550, 550, 550, 550, 550},{ 550, 550, 550, 550, 550},{ 550, 550, 370, 550, 280},{ 550, 550, 550, 550, 550},{ 550, 550, 320, 550, 270}}
},
{
/* UG.@..GU */
{{ 550, 550, 550, 550, 550},{ 550, 550, 550, 550, 550},{ 550, 550, 550, 550, 550},{ 550, 550, 550, 550, 550},{ 550, 550, 550, 550, 550}},
/* UG.A..GU */
{{ 550, 550, 550, 550, 550},{ 550, 390, 370, 310, 550},{ 550, 360, 320, 310, 550},{ 550, 250, 210, 190, 550},{ 550, 550, 550, 550, 550}},
/* UG.C..GU */
{{ 550, 550, 550, 550, 550},{ 550, 380, 370, 550, 370},{ 550, 370, 400, 550, 370},{ 550, 550, 550, 550, 550},{ 550, 400, 340, 550, 370}},
/* UG.G..GU */
{{ 550, 550, 550, 550, 550},{ 550, 320, 550, 230, 550},{ 550, 550, 550, 550, 550},{ 550, 230, 550, 370, 550},{ 550, 550, 550, 550, 550}},
/* UG.U..GU */
{{ 550, 550, 550, 550, 550},{ 550, 550, 550, 550, 550},{ 550, 550, 370, 550, 280},{ 550, 550, 550, 550, 550},{ 550, 550, 320, 550, 270}}
},
{
/* UG.@..UA */
{{ 550, 550, 550, 550, 550},{ 550, 550, 550, 550, 550},{ 550, 550, 550, 550, 550},{ 550, 550, 550, 550, 550},{ 550, 550, 550, 550, 550}},
/* UG.A..UA */
{{ 550, 550, 550, 550, 550},{ 550, 390, 370, 310, 550},{ 550, 360, 320, 310, 550},{ 550, 250, 210, 190, 550},{ 550, 550, 550, 550, 550}},
/* UG.C..UA */
{{ 550, 550, 550, 550, 550},{ 550, 380, 370, 550, 370},{ 550, 370, 400, 550, 370},{ 550, 550, 550, 550, 550},{ 550, 400, 340, 550, 370}},
/* UG.G..UA */
{{ 550, 550, 550, 550, 550},{ 550, 320, 550, 230, 550},{ 550, 550, 550, 550, 550},{ 550, 230, 550, 370, 550},{ 550, 550, 550, 550, 550}},
/* UG.U..UA */
{{ 550, 550, 550, 550, 550},{ 550, 550, 550, 550, 550},{ 550, 550, 370, 550, 280},{ 550, 550, 550, 550, 550},{ 550, 550, 320, 550, 270}}
},
{
/* UG.@..AU */
{{ 550, 550, 550, 550, 550},{ 550, 550, 550, 550, 550},{ 550, 550, 550, 550, 550},{ 550, 550, 550, 550, 550},{ 550, 550, 550, 550, 550}},
/* UG.A..AU */
{{ 550, 550, 550, 550, 550},{ 550, 390, 370, 310, 550},{ 550, 360, 320, 310, 550},{ 550, 250, 210, 190, 550},{ 550, 550, 550, 550, 550}},
/* UG.C..AU */
{{ 550, 550, 550, 550, 550},{ 550, 380, 370, 550, 370},{ 550, 370, 400, 550, 370},{ 550, 550, 550, 550, 550},{ 550, 400, 340, 550, 370}},
/* UG.G..AU */
{{ 550, 550, 550, 550, 550},{ 550, 320, 550, 230, 550},{ 550, 550, 550, 550, 550},{ 550, 230, 550, 370, 550},{ 550, 550, 550, 550, 550}},
/* UG.U..AU */
{{ 550, 550, 550, 550, 550},{ 550, 550, 550, 550, 550},{ 550, 550, 370, 550, 280},{ 550, 550, 550, 550, 550},{ 550, 550, 320, 550, 270}}
},
{
/* UG.@..?? */
{{ 550, 550, 550, 550, 550},{ 550, 550, 550, 550, 550},{ 550, 550, 550, 550, 550},{ 550, 550, 550, 550, 550},{ 550, 550, 550, 550, 550}},
/* UG.A..?? */
{{ 550, 550, 550, 550, 550},{ 550, 550, 550, 550, 550},{ 550, 550, 550, 550, 550},{ 550, 550, 550, 550, 550},{ 550, 550, 550, 550, 550}},
/* UG.C..?? */
{{ 550, 550, 550, 550, 550},{ 550, 550, 550, 550, 550},{ 550, 550, 550, 550, 550},{ 550, 550, 550, 550, 550},{ 550, 550, 550, 550, 550}},
/* UG.G..?? */
{{ 550, 550, 550, 550, 550},{ 550, 550, 550, 550, 550},{ 550, 550, 550, 550, 550},{ 550, 550, 550, 550, 550},{ 550, 550, 550, 550, 550}},
/* UG.U..?? */
{{ 550, 550, 550, 550, 550},{ 550, 550, 550, 550, 550},{ 550, 550, 550, 550, 550},{ 550, 550, 550, 550, 550},{ 550, 550, 550, 550, 550}}
}
},
{ /* noPair */ {{{0}}},
{
/* AU.@..GC */
{{ 550, 550, 550, 550, 550},{ 550, 550, 550, 550, 550},{ 550, 550, 550, 550, 550},{ 550, 550, 550, 550, 550},{ 550, 550, 550, 550, 550}},
/* AU.A..GC */
{{ 550, 550, 550, 550, 550},{ 550, 320, 300, 240, 480},{ 550, 290, 250, 240, 480},{ 550, 180, 140, 120, 480},{ 550, 480, 480, 480, 480}},
/* AU.C..GC */
{{ 550, 550, 550, 550, 550},{ 550, 310, 300, 480, 300},{ 550, 300, 330, 480, 300},{ 550, 480, 480, 480, 480},{ 550, 330, 270, 480, 300}},
/* AU.G..GC */
{{ 550, 550, 550, 550, 550},{ 550, 250, 480, 160, 480},{ 550, 480, 480, 480, 480},{ 550, 160, 480, 300, 480},{ 550, 480, 480, 480, 480}},
/* AU.U..GC */
{{ 550, 550, 550, 550, 550},{ 550, 480, 480, 480, 480},{ 550, 480, 300, 480, 210},{ 550, 480, 480, 480, 480},{ 550, 480, 250, 480, 200}}
},
{
/* AU.@..CG */
{{ 550, 550, 550, 550, 550},{ 550, 550, 550, 550, 550},{ 550, 550, 550, 550, 550},{ 550, 550, 550, 550, 550},{ 550, 550, 550, 550, 550}},
/* AU.A..CG */
{{ 550, 550, 550, 550, 550},{ 550, 320, 300, 240, 480},{ 550, 290, 250, 240, 480},{ 550, 180, 140, 120, 480},{ 550, 480, 480, 480, 480}},
/* AU.C..CG */
{{ 550, 550, 550, 550, 550},{ 550, 310, 300, 480, 300},{ 550, 300, 330, 480, 300},{ 550, 480, 480, 480, 480},{ 550, 330, 270, 480, 300}},
/* AU.G..CG */
{{ 550, 550, 550, 550, 550},{ 550, 250, 480, 160, 480},{ 550, 480, 480, 480, 480},{ 550, 160, 480, 300, 480},{ 550, 480, 480, 480, 480}},
/* AU.U..CG */
{{ 550, 550, 550, 550, 550},{ 550, 480, 480, 480, 480},{ 550, 480, 300, 480, 210},{ 550, 480, 480, 480, 480},{ 550, 480, 250, 480, 200}}
},
{
/* AU.@..UG */
{{ 550, 550, 550, 550, 550},{ 550, 550, 550, 550, 550},{ 550, 550, 550, 550, 550},{ 550, 550, 550, 550, 550},{ 550, 550, 550, 550, 550}},
/* AU.A..UG */
{{ 550, 550, 550, 550, 550},{ 550, 390, 370, 310, 550},{ 550, 360, 320, 310, 550},{ 550, 250, 210, 190, 550},{ 550, 550, 550, 550, 550}},
/* AU.C..UG */
{{ 550, 550, 550, 550, 550},{ 550, 380, 370, 550, 370},{ 550, 370, 400, 550, 370},{ 550, 550, 550, 550, 550},{ 550, 400, 340, 550, 370}},
/* AU.G..UG */
{{ 550, 550, 550, 550, 550},{ 550, 320, 550, 230, 550},{ 550, 550, 550, 550, 550},{ 550, 230, 550, 370, 550},{ 550, 550, 550, 550, 550}},
/* AU.U..UG */
{{ 550, 550, 550, 550, 550},{ 550, 550, 550, 550, 550},{ 550, 550, 370, 550, 280},{ 550, 550, 550, 550, 550},{ 550, 550, 320, 550, 270}}
},
{
/* AU.@..GU */
{{ 550, 550, 550, 550, 550},{ 550, 550, 550, 550, 550},{ 550, 550, 550, 550, 550},{ 550, 550, 550, 550, 550},{ 550, 550, 550, 550, 550}},
/* AU.A..GU */
{{ 550, 550, 550, 550, 550},{ 550, 390, 370, 310, 550},{ 550, 360, 320, 310, 550},{ 550, 250, 210, 190, 550},{ 550, 550, 550, 550, 550}},
/* AU.C..GU */
{{ 550, 550, 550, 550, 550},{ 550, 380, 370, 550, 370},{ 550, 370, 400, 550, 370},{ 550, 550, 550, 550, 550},{ 550, 400, 340, 550, 370}},
/* AU.G..GU */
{{ 550, 550, 550, 550, 550},{ 550, 320, 550, 230, 550},{ 550, 550, 550, 550, 550},{ 550, 230, 550, 370, 550},{ 550, 550, 550, 550, 550}},
/* AU.U..GU */
{{ 550, 550, 550, 550, 550},{ 550, 550, 550, 550, 550},{ 550, 550, 370, 550, 280},{ 550, 550, 550, 550, 550},{ 550, 550, 320, 550, 270}}
},
{
/* AU.@..UA */
{{ 550, 550, 550, 550, 550},{ 550, 550, 550, 550, 550},{ 550, 550, 550, 550, 550},{ 550, 550, 550, 550, 550},{ 550, 550, 550, 550, 550}},
/* AU.A..UA */
{{ 550, 550, 550, 550, 550},{ 550, 390, 370, 310, 550},{ 550, 360, 320, 310, 550},{ 550, 250, 210, 190, 550},{ 550, 550, 550, 550, 550}},
/* AU.C..UA */
{{ 550, 550, 550, 550, 550},{ 550, 380, 370, 550, 370},{ 550, 370, 400, 550, 370},{ 550, 550, 550, 550, 550},{ 550, 400, 340, 550, 370}},
/* AU.G..UA */
{{ 550, 550, 550, 550, 550},{ 550, 320, 550, 230, 550},{ 550, 550, 550, 550, 550},{ 550, 230, 550, 370, 550},{ 550, 550, 550, 550, 550}},
/* AU.U..UA */
{{ 550, 550, 550, 550, 550},{ 550, 550, 550, 550, 550},{ 550, 550, 370, 550, 280},{ 550, 550, 550, 550, 550},{ 550, 550, 320, 550, 270}}
},
{
/* AU.@..AU */
{{ 550, 550, 550, 550, 550},{ 550, 550, 550, 550, 550},{ 550, 550, 550, 550, 550},{ 550, 550, 550, 550, 550},{ 550, 550, 550, 550, 550}},
/* AU.A..AU */
{{ 550, 550, 550, 550, 550},{ 550, 390, 370, 310, 550},{ 550, 360, 320, 310, 550},{ 550, 250, 210, 190, 550},{ 550, 550, 550, 550, 550}},
/* AU.C..AU */
{{ 550, 550, 550, 550, 550},{ 550, 380, 370, 550, 370},{ 550, 370, 400, 550, 370},{ 550, 550, 550, 550, 550},{ 550, 400, 340, 550, 370}},
/* AU.G..AU */
{{ 550, 550, 550, 550, 550},{ 550, 320, 550, 230, 550},{ 550, 550, 550, 550, 550},{ 550, 230, 550, 370, 550},{ 550, 550, 550, 550, 550}},
/* AU.U..AU */
{{ 550, 550, 550, 550, 550},{ 550, 550, 550, 550, 550},{ 550, 550, 370, 550, 280},{ 550, 550, 550, 550, 550},{ 550, 550, 320, 550, 270}}
},
{
/* AU.@..?? */
{{ 550, 550, 550, 550, 550},{ 550, 550, 550, 550, 550},{ 550, 550, 550, 550, 550},{ 550, 550, 550, 550, 550},{ 550, 550, 550, 550, 550}},
/* AU.A..?? */
{{ 550, 550, 550, 550, 550},{ 550, 550, 550, 550, 550},{ 550, 550, 550, 550, 550},{ 550, 550, 550, 550, 550},{ 550, 550, 550, 550, 550}},
/* AU.C..?? */
{{ 550, 550, 550, 550, 550},{ 550, 550, 550, 550, 550},{ 550, 550, 550, 550, 550},{ 550, 550, 550, 550, 550},{ 550, 550, 550, 550, 550}},
/* AU.G..?? */
{{ 550, 550, 550, 550, 550},{ 550, 550, 550, 550, 550},{ 550, 550, 550, 550, 550},{ 550, 550, 550, 550, 550},{ 550, 550, 550, 550, 550}},
/* AU.U..?? */
{{ 550, 550, 550, 550, 550},{ 550, 550, 550, 550, 550},{ 550, 550, 550, 550, 550},{ 550, 550, 550, 550, 550},{ 550, 550, 550, 550, 550}}
}
},
{ /* noPair */ {{{0}}},
{
/* UA.@..GC */
{{ 550, 550, 550, 550, 550},{ 550, 550, 550, 550, 550},{ 550, 550, 550, 550, 550},{ 550, 550, 550, 550, 550},{ 550, 550, 550, 550, 550}},
/* UA.A..GC */
{{ 550, 550, 550, 550, 550},{ 550, 320, 300, 240, 480},{ 550, 290, 250, 240, 480},{ 550, 180, 140, 120, 480},{ 550, 480, 480, 480, 480}},
/* UA.C..GC */
{{ 550, 550, 550, 550, 550},{ 550, 310, 300, 480, 300},{ 550, 300, 330, 480, 300},{ 550, 480, 480, 480, 480},{ 550, 330, 270, 480, 300}},
/* UA.G..GC */
{{ 550, 550, 550, 550, 550},{ 550, 250, 480, 160, 480},{ 550, 480, 480, 480, 480},{ 550, 160, 480, 300, 480},{ 550, 480, 480, 480, 480}},
/* UA.U..GC */
{{ 550, 550, 550, 550, 550},{ 550, 480, 480, 480, 480},{ 550, 480, 300, 480, 210},{ 550, 480, 480, 480, 480},{ 550, 480, 250, 480, 200}}
},
{
/* UA.@..CG */
{{ 550, 550, 550, 550, 550},{ 550, 550, 550, 550, 550},{ 550, 550, 550, 550, 550},{ 550, 550, 550, 550, 550},{ 550, 550, 550, 550, 550}},
/* UA.A..CG */
{{ 550, 550, 550, 550, 550},{ 550, 320, 300, 240, 480},{ 550, 290, 250, 240, 480},{ 550, 180, 140, 120, 480},{ 550, 480, 480, 480, 480}},
/* UA.C..CG */
{{ 550, 550, 550, 550, 550},{ 550, 310, 300, 480, 300},{ 550, 300, 330, 480, 300},{ 550, 480, 480, 480, 480},{ 550, 330, 270, 480, 300}},
/* UA.G..CG */
{{ 550, 550, 550, 550, 550},{ 550, 250, 480, 160, 480},{ 550, 480, 480, 480, 480},{ 550, 160, 480, 300, 480},{ 550, 480, 480, 480, 480}},
/* UA.U..CG */
{{ 550, 550, 550, 550, 550},{ 550, 480, 480, 480, 480},{ 550, 480, 300, 480, 210},{ 550, 480, 480, 480, 480},{ 550, 480, 250, 480, 200}}
},
{
/* UA.@..UG */
{{ 550, 550, 550, 550, 550},{ 550, 550, 550, 550, 550},{ 550, 550, 550, 550, 550},{ 550, 550, 550, 550, 550},{ 550, 550, 550, 550, 550}},
/* UA.A..UG */
{{ 550, 550, 550, 550, 550},{ 550, 390, 370, 310, 550},{ 550, 360, 320, 310, 550},{ 550, 250, 210, 190, 550},{ 550, 550, 550, 550, 550}},
/* UA.C..UG */
{{ 550, 550, 550, 550, 550},{ 550, 380, 370, 550, 370},{ 550, 370, 400, 550, 370},{ 550, 550, 550, 550, 550},{ 550, 400, 340, 550, 370}},
/* UA.G..UG */
{{ 550, 550, 550, 550, 550},{ 550, 320, 550, 230, 550},{ 550, 550, 550, 550, 550},{ 550, 230, 550, 370, 550},{ 550, 550, 550, 550, 550}},
/* UA.U..UG */
{{ 550, 550, 550, 550, 550},{ 550, 550, 550, 550, 550},{ 550, 550, 370, 550, 280},{ 550, 550, 550, 550, 550},{ 550, 550, 320, 550, 270}}
},
{
/* UA.@..GU */
{{ 550, 550, 550, 550, 550},{ 550, 550, 550, 550, 550},{ 550, 550, 550, 550, 550},{ 550, 550, 550, 550, 550},{ 550, 550, 550, 550, 550}},
/* UA.A..GU */
{{ 550, 550, 550, 550, 550},{ 550, 390, 370, 310, 550},{ 550, 360, 320, 310, 550},{ 550, 250, 210, 190, 550},{ 550, 550, 550, 550, 550}},
/* UA.C..GU */
{{ 550, 550, 550, 550, 550},{ 550, 380, 370, 550, 370},{ 550, 370, 400, 550, 370},{ 550, 550, 550, 550, 550},{ 550, 400, 340, 550, 370}},
/* UA.G..GU */
{{ 550, 550, 550, 550, 550},{ 550, 320, 550, 230, 550},{ 550, 550, 550, 550, 550},{ 550, 230, 550, 370, 550},{ 550, 550, 550, 550, 550}},
/* UA.U..GU */
{{ 550, 550, 550, 550, 550},{ 550, 550, 550, 550, 550},{ 550, 550, 370, 550, 280},{ 550, 550, 550, 550, 550},{ 550, 550, 320, 550, 270}}
},
{
/* UA.@..UA */
{{ 550, 550, 550, 550, 550},{ 550, 550, 550, 550, 550},{ 550, 550, 550, 550, 550},{ 550, 550, 550, 550, 550},{ 550, 550, 550, 550, 550}},
/* UA.A..UA */
{{ 550, 550, 550, 550, 550},{ 550, 390, 370, 310, 550},{ 550, 360, 320, 310, 550},{ 550, 250, 210, 190, 550},{ 550, 550, 550, 550, 550}},
/* UA.C..UA */
{{ 550, 550, 550, 550, 550},{ 550, 380, 370, 550, 370},{ 550, 370, 400, 550, 370},{ 550, 550, 550, 550, 550},{ 550, 400, 340, 550, 370}},
/* UA.G..UA */
{{ 550, 550, 550, 550, 550},{ 550, 320, 550, 230, 550},{ 550, 550, 550, 550, 550},{ 550, 230, 550, 370, 550},{ 550, 550, 550, 550, 550}},
/* UA.U..UA */
{{ 550, 550, 550, 550, 550},{ 550, 550, 550, 550, 550},{ 550, 550, 370, 550, 280},{ 550, 550, 550, 550, 550},{ 550, 550, 320, 550, 270}}
},
{
/* UA.@..AU */
{{ 550, 550, 550, 550, 550},{ 550, 550, 550, 550, 550},{ 550, 550, 550, 550, 550},{ 550, 550, 550, 550, 550},{ 550, 550, 550, 550, 550}},
/* UA.A..AU */
{{ 550, 550, 550, 550, 550},{ 550, 390, 370, 310, 550},{ 550, 360, 320, 310, 550},{ 550, 250, 210, 190, 550},{ 550, 550, 550, 550, 550}},
/* UA.C..AU */
{{ 550, 550, 550, 550, 550},{ 550, 380, 370, 550, 370},{ 550, 370, 400, 550, 370},{ 550, 550, 550, 550, 550},{ 550, 400, 340, 550, 370}},
/* UA.G..AU */
{{ 550, 550, 550, 550, 550},{ 550, 320, 550, 230, 550},{ 550, 550, 550, 550, 550},{ 550, 230, 550, 370, 550},{ 550, 550, 550, 550, 550}},
/* UA.U..AU */
{{ 550, 550, 550, 550, 550},{ 550, 550, 550, 550, 550},{ 550, 550, 370, 550, 280},{ 550, 550, 550, 550, 550},{ 550, 550, 320, 550, 270}}
},
{
/* UA.@..?? */
{{ 550, 550, 550, 550, 550},{ 550, 550, 550, 550, 550},{ 550, 550, 550, 550, 550},{ 550, 550, 550, 550, 550},{ 550, 550, 550, 550, 550}},
/* UA.A..?? */
{{ 550, 550, 550, 550, 550},{ 550, 550, 550, 550, 550},{ 550, 550, 550, 550, 550},{ 550, 550, 550, 550, 550},{ 550, 550, 550, 550, 550}},
/* UA.C..?? */
{{ 550, 550, 550, 550, 550},{ 550, 550, 550, 550, 550},{ 550, 550, 550, 550, 550},{ 550, 550, 550, 550, 550},{ 550, 550, 550, 550, 550}},
/* UA.G..?? */
{{ 550, 550, 550, 550, 550},{ 550, 550, 550, 550, 550},{ 550, 550, 550, 550, 550},{ 550, 550, 550, 550, 550},{ 550, 550, 550, 550, 550}},
/* UA.U..?? */
{{ 550, 550, 550, 550, 550},{ 550, 550, 550, 550, 550},{ 550, 550, 550, 550, 550},{ 550, 550, 550, 550, 550},{ 550, 550, 550, 550, 550}}
}
},
{ /* noPair */ {{{0}}},
{
/* ??.@..GC */
{{ 550, 550, 550, 550, 550},{ 550, 550, 550, 550, 550},{ 550, 550, 550, 550, 550},{ 550, 550, 550, 550, 550},{ 550, 550, 550, 550, 550}},
/* ??.A..GC */
{{ 550, 550, 550, 550, 550},{ 550, 550, 550, 550, 550},{ 550, 550, 550, 550, 550},{ 550, 550, 550, 550, 550},{ 550, 550, 550, 550, 550}},
/* ??.C..GC */
{{ 550, 550, 550, 550, 550},{ 550, 550, 550, 550, 550},{ 550, 550, 550, 550, 550},{ 550, 550, 550, 550, 550},{ 550, 550, 550, 550, 550}},
/* ??.G..GC */
{{ 550, 550, 550, 550, 550},{ 550, 550, 550, 550, 550},{ 550, 550, 550, 550, 550},{ 550, 550, 550, 550, 550},{ 550, 550, 550, 550, 550}},
/* ??.U..GC */
{{ 550, 550, 550, 550, 550},{ 550, 550, 550, 550, 550},{ 550, 550, 550, 550, 550},{ 550, 550, 550, 550, 550},{ 550, 550, 550, 550, 550}}
},
{
/* ??.@..CG */
{{ 550, 550, 550, 550, 550},{ 550, 550, 550, 550, 550},{ 550, 550, 550, 550, 550},{ 550, 550, 550, 550, 550},{ 550, 550, 550, 550, 550}},
/* ??.A..CG */
{{ 550, 550, 550, 550, 550},{ 550, 550, 550, 550, 550},{ 550, 550, 550, 550, 550},{ 550, 550, 550, 550, 550},{ 550, 550, 550, 550, 550}},
/* ??.C..CG */
{{ 550, 550, 550, 550, 550},{ 550, 550, 550, 550, 550},{ 550, 550, 550, 550, 550},{ 550, 550, 550, 550, 550},{ 550, 550, 550, 550, 550}},
/* ??.G..CG */
{{ 550, 550, 550, 550, 550},{ 550, 550, 550, 550, 550},{ 550, 550, 550, 550, 550},{ 550, 550, 550, 550, 550},{ 550, 550, 550, 550, 550}},
/* ??.U..CG */
{{ 550, 550, 550, 550, 550},{ 550, 550, 550, 550, 550},{ 550, 550, 550, 550, 550},{ 550, 550, 550, 550, 550},{ 550, 550, 550, 550, 550}}
},
{
/* ??.@..UG */
{{ 550, 550, 550, 550, 550},{ 550, 550, 550, 550, 550},{ 550, 550, 550, 550, 550},{ 550, 550, 550, 550, 550},{ 550, 550, 550, 550, 550}},
/* ??.A..UG */
{{ 550, 550, 550, 550, 550},{ 550, 550, 550, 550, 550},{ 550, 550, 550, 550, 550},{ 550, 550, 550, 550, 550},{ 550, 550, 550, 550, 550}},
/* ??.C..UG */
{{ 550, 550, 550, 550, 550},{ 550, 550, 550, 550, 550},{ 550, 550, 550, 550, 550},{ 550, 550, 550, 550, 550},{ 550, 550, 550, 550, 550}},
/* ??.G..UG */
{{ 550, 550, 550, 550, 550},{ 550, 550, 550, 550, 550},{ 550, 550, 550, 550, 550},{ 550, 550, 550, 550, 550},{ 550, 550, 550, 550, 550}},
/* ??.U..UG */
{{ 550, 550, 550, 550, 550},{ 550, 550, 550, 550, 550},{ 550, 550, 550, 550, 550},{ 550, 550, 550, 550, 550},{ 550, 550, 550, 550, 550}}
},
{
/* ??.@..GU */
{{ 550, 550, 550, 550, 550},{ 550, 550, 550, 550, 550},{ 550, 550, 550, 550, 550},{ 550, 550, 550, 550, 550},{ 550, 550, 550, 550, 550}},
/* ??.A..GU */
{{ 550, 550, 550, 550, 550},{ 550, 550, 550, 550, 550},{ 550, 550, 550, 550, 550},{ 550, 550, 550, 550, 550},{ 550, 550, 550, 550, 550}},
/* ??.C..GU */
{{ 550, 550, 550, 550, 550},{ 550, 550, 550, 550, 550},{ 550, 550, 550, 550, 550},{ 550, 550, 550, 550, 550},{ 550, 550, 550, 550, 550}},
/* ??.G..GU */
{{ 550, 550, 550, 550, 550},{ 550, 550, 550, 550, 550},{ 550, 550, 550, 550, 550},{ 550, 550, 550, 550, 550},{ 550, 550, 550, 550, 550}},
/* ??.U..GU */
{{ 550, 550, 550, 550, 550},{ 550, 550, 550, 550, 550},{ 550, 550, 550, 550, 550},{ 550, 550, 550, 550, 550},{ 550, 550, 550, 550, 550}}
},
{
/* ??.@..UA */
{{ 550, 550, 550, 550, 550},{ 550, 550, 550, 550, 550},{ 550, 550, 550, 550, 550},{ 550, 550, 550, 550, 550},{ 550, 550, 550, 550, 550}},
/* ??.A..UA */
{{ 550, 550, 550, 550, 550},{ 550, 550, 550, 550, 550},{ 550, 550, 550, 550, 550},{ 550, 550, 550, 550, 550},{ 550, 550, 550, 550, 550}},
/* ??.C..UA */
{{ 550, 550, 550, 550, 550},{ 550, 550, 550, 550, 550},{ 550, 550, 550, 550, 550},{ 550, 550, 550, 550, 550},{ 550, 550, 550, 550, 550}},
/* ??.G..UA */
{{ 550, 550, 550, 550, 550},{ 550, 550, 550, 550, 550},{ 550, 550, 550, 550, 550},{ 550, 550, 550, 550, 550},{ 550, 550, 550, 550, 550}},
/* ??.U..UA */
{{ 550, 550, 550, 550, 550},{ 550, 550, 550, 550, 550},{ 550, 550, 550, 550, 550},{ 550, 550, 550, 550, 550},{ 550, 550, 550, 550, 550}}
},
{
/* ??.@..AU */
{{ 550, 550, 550, 550, 550},{ 550, 550, 550, 550, 550},{ 550, 550, 550, 550, 550},{ 550, 550, 550, 550, 550},{ 550, 550, 550, 550, 550}},
/* ??.A..AU */
{{ 550, 550, 550, 550, 550},{ 550, 550, 550, 550, 550},{ 550, 550, 550, 550, 550},{ 550, 550, 550, 550, 550},{ 550, 550, 550, 550, 550}},
/* ??.C..AU */
{{ 550, 550, 550, 550, 550},{ 550, 550, 550, 550, 550},{ 550, 550, 550, 550, 550},{ 550, 550, 550, 550, 550},{ 550, 550, 550, 550, 550}},
/* ??.G..AU */
{{ 550, 550, 550, 550, 550},{ 550, 550, 550, 550, 550},{ 550, 550, 550, 550, 550},{ 550, 550, 550, 550, 550},{ 550, 550, 550, 550, 550}},
/* ??.U..AU */
{{ 550, 550, 550, 550, 550},{ 550, 550, 550, 550, 550},{ 550, 550, 550, 550, 550},{ 550, 550, 550, 550, 550},{ 550, 550, 550, 550, 550}}
},
{
/* ??.@..?? */
{{ 550, 550, 550, 550, 550},{ 550, 550, 550, 550, 550},{ 550, 550, 550, 550, 550},{ 550, 550, 550, 550, 550},{ 550, 550, 550, 550, 550}},
/* ??.A..?? */
{{ 550, 550, 550, 550, 550},{ 550, 550, 550, 550, 550},{ 550, 550, 550, 550, 550},{ 550, 550, 550, 550, 550},{ 550, 550, 550, 550, 550}},
/* ??.C..?? */
{{ 550, 550, 550, 550, 550},{ 550, 550, 550, 550, 550},{ 550, 550, 550, 550, 550},{ 550, 550, 550, 550, 550},{ 550, 550, 550, 550, 550}},
/* ??.G..?? */
{{ 550, 550, 550, 550, 550},{ 550, 550, 550, 550, 550},{ 550, 550, 550, 550, 550},{ 550, 550, 550, 550, 550},{ 550, 550, 550, 550, 550}},
/* ??.U..?? */
{{ 550, 550, 550, 550, 550},{ 550, 550, 550, 550, 550},{ 550, 550, 550, 550, 550},{ 550, 550, 550, 550, 550},{ 550, 550, 550, 550, 550}}
}
}
};

PUBLIC int int21_H[NBPAIRS+1][NBPAIRS+1][5][5][5] = 
{ /* noPair */ {{{{0}}}},
{ /* noPair */ {{{0}}},
{
/* CG.@..CG */
{{    0,    0,    0,    0,    0},{  DEF,  DEF,  DEF,  DEF,  DEF},{  DEF,  DEF,  DEF,  DEF,  DEF},{  DEF,  DEF,  DEF,  DEF,  DEF},{  DEF,  DEF,  DEF,  DEF,  DEF}},
/* CG.A..CG */
{{  DEF,-1029, -949,-1029,-1029},{-1079,-2058,-1978,-2058,-2058},{ -569,-1548,-1468,-1548,-1548},{ -989,-1968,-1888,-1968,-1968},{ -859,-1838,-1758,-1838,-1838}},
/* CG.C..CG */
{{  DEF, -519, -449, -519, -669},{ -999,-1468,-1398,-1468,-1618},{ -499, -968, -898, -968,-1118},{ -989,-1458,-1388,-1458,-1608},{ -789,-1258,-1188,-1258,-1408}},
/* CG.G..CG */
{{  DEF, -939, -939, -939, -939},{-1079,-1968,-1968,-1968,-1968},{ -569,-1458,-1458,-1458,-1458},{ -989,-1878,-1878,-1878,-1878},{ -859,-1748,-1748,-1748,-1748}},
/* CG.U..CG */
{{  DEF, -809, -739, -809, -859},{-1079,-1838,-1768,-1838,-1888},{ -719,-1478,-1408,-1478,-1528},{ -989,-1748,-1678,-1748,-1798},{ -909,-1668,-1598,-1668,-1718}}
},
{
/* CG.@..GC */
{{    0,    0,    0,    0,    0},{  DEF,  DEF,  DEF,  DEF,  DEF},{  DEF,  DEF,  DEF,  DEF,  DEF},{  DEF,  DEF,  DEF,  DEF,  DEF},{  DEF,  DEF,  DEF,  DEF,  DEF}},
/* CG.A..GC */
{{  DEF,-1029, -949,-1029,-1029},{ -569,-1548,-1468,-1548,-1548},{ -769,-1748,-1668,-1748,-1748},{ -759,-1738,-1658,-1738,-1738},{ -549,-1528,-1448,-1528,-1528}},
/* CG.C..GC */
{{  DEF, -519, -449, -519, -669},{ -929,-1398,-1328,-1398,-1548},{ -359, -828, -758, -828, -978},{ -789,-1258,-1188,-1258,-1408},{ -549,-1018, -948,-1018,-1168}},
/* CG.G..GC */
{{  DEF, -939, -939, -939, -939},{ -609,-1498,-1498,-1498,-1498},{ -359,-1248,-1248,-1248,-1248},{ -669,-1558,-1558,-1558,-1558},{ -549,-1438,-1438,-1438,-1438}},
/* CG.U..GC */
{{  DEF, -809, -739, -809, -859},{ -929,-1688,-1618,-1688,-1738},{ -439,-1198,-1128,-1198,-1248},{ -789,-1548,-1478,-1548,-1598},{ -619,-1378,-1308,-1378,-1428}}
},
{
/* CG.@..GU */
{{    0,    0,    0,    0,    0},{  DEF,  DEF,  DEF,  DEF,  DEF},{  DEF,  DEF,  DEF,  DEF,  DEF},{  DEF,  DEF,  DEF,  DEF,  DEF},{  DEF,  DEF,  DEF,  DEF,  DEF}},
/* CG.A..GU */
{{  DEF,-1029, -949,-1029,-1029},{ -479,-1458,-1378,-1458,-1458},{ -309,-1288,-1208,-1288,-1288},{ -389,-1368,-1288,-1368,-1368},{ -379,-1358,-1278,-1358,-1358}},
/* CG.C..GU */
{{  DEF, -519, -449, -519, -669},{ -649,-1118,-1048,-1118,-1268},{ -289, -758, -688, -758, -908},{ -739,-1208,-1138,-1208,-1358},{ -379, -848, -778, -848, -998}},
/* CG.G..GU */
{{  DEF, -939, -939, -939, -939},{ -649,-1538,-1538,-1538,-1538},{ -289,-1178,-1178,-1178,-1178},{ -739,-1628,-1628,-1628,-1628},{ -379,-1268,-1268,-1268,-1268}},
/* CG.U..GU */
{{  DEF, -809, -739, -809, -859},{ -649,-1408,-1338,-1408,-1458},{ -289,-1048, -978,-1048,-1098},{ -739,-1498,-1428,-1498,-1548},{ -379,-1138,-1068,-1138,-1188}}
},
{
/* CG.@..UG */
{{    0,    0,    0,    0,    0},{  DEF,  DEF,  DEF,  DEF,  DEF},{  DEF,  DEF,  DEF,  DEF,  DEF},{  DEF,  DEF,  DEF,  DEF,  DEF},{  DEF,  DEF,  DEF,  DEF,  DEF}},
/* CG.A..UG */
{{  DEF,-1029, -949,-1029,-1029},{ -769,-1748,-1668,-1748,-1748},{ -529,-1508,-1428,-1508,-1508},{ -709,-1688,-1608,-1688,-1688},{ -599,-1578,-1498,-1578,-1578}},
/* CG.C..UG */
{{  DEF, -519, -449, -519, -669},{ -839,-1308,-1238,-1308,-1458},{ -529, -998, -928, -998,-1148},{ -859,-1328,-1258,-1328,-1478},{ -489, -958, -888, -958,-1108}},
/* CG.G..UG */
{{  DEF, -939, -939, -939, -939},{-1009,-1898,-1898,-1898,-1898},{ -409,-1298,-1298,-1298,-1298},{ -969,-1858,-1858,-1858,-1858},{ -599,-1488,-1488,-1488,-1488}},
/* CG.U..UG */
{{  DEF, -809, -739, -809, -859},{ -859,-1618,-1548,-1618,-1668},{ -529,-1288,-1218,-1288,-1338},{ -859,-1618,-1548,-1618,-1668},{ -409,-1168,-1098,-1168,-1218}}
},
{
/* CG.@..AU */
{{    0,    0,    0,    0,    0},{  DEF,  DEF,  DEF,  DEF,  DEF},{  DEF,  DEF,  DEF,  DEF,  DEF},{  DEF,  DEF,  DEF,  DEF,  DEF},{  DEF,  DEF,  DEF,  DEF,  DEF}},
/* CG.A..AU */
{{  DEF,-1029, -949,-1029,-1029},{ -479,-1458,-1378,-1458,-1458},{ -309,-1288,-1208,-1288,-1288},{ -389,-1368,-1288,-1368,-1368},{ -379,-1358,-1278,-1358,-1358}},
/* CG.C..AU */
{{  DEF, -519, -449, -519, -669},{ -649,-1118,-1048,-1118,-1268},{ -289, -758, -688, -758, -908},{ -739,-1208,-1138,-1208,-1358},{ -379, -848, -778, -848, -998}},
/* CG.G..AU */
{{  DEF, -939, -939, -939, -939},{ -649,-1538,-1538,-1538,-1538},{ -289,-1178,-1178,-1178,-1178},{ -739,-1628,-1628,-1628,-1628},{ -379,-1268,-1268,-1268,-1268}},
/* CG.U..AU */
{{  DEF, -809, -739, -809, -859},{ -649,-1408,-1338,-1408,-1458},{ -289,-1048, -978,-1048,-1098},{ -739,-1498,-1428,-1498,-1548},{ -379,-1138,-1068,-1138,-1188}}
},
{
/* CG.@..UA */
{{    0,    0,    0,    0,    0},{  DEF,  DEF,  DEF,  DEF,  DEF},{  DEF,  DEF,  DEF,  DEF,  DEF},{  DEF,  DEF,  DEF,  DEF,  DEF},{  DEF,  DEF,  DEF,  DEF,  DEF}},
/* CG.A..UA */
{{  DEF,-1029, -949,-1029,-1029},{ -449,-1428,-1348,-1428,-1428},{ -479,-1458,-1378,-1458,-1458},{ -429,-1408,-1328,-1408,-1408},{ -329,-1308,-1228,-1308,-1308}},
/* CG.C..UA */
{{  DEF, -519, -449, -519, -669},{ -679,-1148,-1078,-1148,-1298},{ -559,-1028, -958,-1028,-1178},{ -729,-1198,-1128,-1198,-1348},{ -189, -658, -588, -658, -808}},
/* CG.G..UA */
{{  DEF, -939, -939, -939, -939},{ -939,-1828,-1828,-1828,-1828},{ -249,-1138,-1138,-1138,-1138},{ -939,-1828,-1828,-1828,-1828},{ -329,-1218,-1218,-1218,-1218}},
/* CG.U..UA */
{{  DEF, -809, -739, -809, -859},{ -639,-1398,-1328,-1398,-1448},{ -229, -988, -918, -988,-1038},{ -729,-1488,-1418,-1488,-1538},{ -190, -949, -879, -949, -999}}
},
{
/* CG.@.. @ */
{{  DEF,  DEF,  DEF,  DEF,  DEF},{  DEF,  DEF,  DEF,  DEF,  DEF},{  DEF,  DEF,  DEF,  DEF,  DEF},{  DEF,  DEF,  DEF,  DEF,  DEF},{  DEF,  DEF,  DEF,  DEF,  DEF}},
/* CG.A.. @ */
{{ -100,-1079, -999,-1079,-1079},{ -100,-1079, -999,-1079,-1079},{ -100,-1079, -999,-1079,-1079},{ -100,-1079, -999,-1079,-1079},{ -100,-1079, -999,-1079,-1079}},
/* CG.C.. @ */
{{ -100, -569, -499, -569, -719},{ -100, -569, -499, -569, -719},{ -100, -569, -499, -569, -719},{ -100, -569, -499, -569, -719},{ -100, -569, -499, -569, -719}},
/* CG.G.. @ */
{{ -100, -989, -989, -989, -989},{ -100, -989, -989, -989, -989},{ -100, -989, -989, -989, -989},{ -100, -989, -989, -989, -989},{ -100, -989, -989, -989, -989}},
/* CG.U.. @ */
{{ -100, -859, -789, -859, -909},{ -100, -859, -789, -859, -909},{ -100, -859, -789, -859, -909},{ -100, -859, -789, -859, -909},{ -100, -859, -789, -859, -909}}
}
},
{ /* noPair */ {{{0}}},
{
/* GC.@..CG */
{{    0,    0,    0,    0,    0},{  DEF,  DEF,  DEF,  DEF,  DEF},{  DEF,  DEF,  DEF,  DEF,  DEF},{  DEF,  DEF,  DEF,  DEF,  DEF},{  DEF,  DEF,  DEF,  DEF,  DEF}},
/* GC.A..CG */
{{  DEF, -519, -879, -559, -879},{-1079,-1548,-1908,-1588,-1908},{ -569,-1038,-1398,-1078,-1398},{ -989,-1458,-1818,-1498,-1818},{ -859,-1328,-1688,-1368,-1688}},
/* GC.C..CG */
{{  DEF, -719, -309, -309, -389},{ -999,-1668,-1258,-1258,-1338},{ -499,-1168, -758, -758, -838},{ -989,-1658,-1248,-1248,-1328},{ -789,-1458,-1048,-1048,-1128}},
/* GC.G..CG */
{{  DEF, -709, -739, -619, -739},{-1079,-1738,-1768,-1648,-1768},{ -569,-1228,-1258,-1138,-1258},{ -989,-1648,-1678,-1558,-1678},{ -859,-1518,-1548,-1428,-1548}},
/* GC.U..CG */
{{  DEF, -499, -499, -499, -569},{-1079,-1528,-1528,-1528,-1598},{ -719,-1168,-1168,-1168,-1238},{ -989,-1438,-1438,-1438,-1508},{ -909,-1358,-1358,-1358,-1428}}
},
{
/* GC.@..GC */
{{    0,    0,    0,    0,    0},{  DEF,  DEF,  DEF,  DEF,  DEF},{  DEF,  DEF,  DEF,  DEF,  DEF},{  DEF,  DEF,  DEF,  DEF,  DEF},{  DEF,  DEF,  DEF,  DEF,  DEF}},
/* GC.A..GC */
{{  DEF, -519, -879, -559, -879},{ -569,-1038,-1398,-1078,-1398},{ -769,-1238,-1598,-1278,-1598},{ -759,-1228,-1588,-1268,-1588},{ -549,-1018,-1378,-1058,-1378}},
/* GC.C..GC */
{{  DEF, -719, -309, -309, -389},{ -929,-1598,-1188,-1188,-1268},{ -359,-1028, -618, -618, -698},{ -789,-1458,-1048,-1048,-1128},{ -549,-1218, -808, -808, -888}},
/* GC.G..GC */
{{  DEF, -709, -739, -619, -739},{ -609,-1268,-1298,-1178,-1298},{ -359,-1018,-1048, -928,-1048},{ -669,-1328,-1358,-1238,-1358},{ -549,-1208,-1238,-1118,-1238}},
/* GC.U..GC */
{{  DEF, -499, -499, -499, -569},{ -929,-1378,-1378,-1378,-1448},{ -439, -888, -888, -888, -958},{ -789,-1238,-1238,-1238,-1308},{ -619,-1068,-1068,-1068,-1138}}
},
{
/* GC.@..GU */
{{    0,    0,    0,    0,    0},{  DEF,  DEF,  DEF,  DEF,  DEF},{  DEF,  DEF,  DEF,  DEF,  DEF},{  DEF,  DEF,  DEF,  DEF,  DEF},{  DEF,  DEF,  DEF,  DEF,  DEF}},
/* GC.A..GU */
{{  DEF, -519, -879, -559, -879},{ -479, -948,-1308, -988,-1308},{ -309, -778,-1138, -818,-1138},{ -389, -858,-1218, -898,-1218},{ -379, -848,-1208, -888,-1208}},
/* GC.C..GU */
{{  DEF, -719, -309, -309, -389},{ -649,-1318, -908, -908, -988},{ -289, -958, -548, -548, -628},{ -739,-1408, -998, -998,-1078},{ -379,-1048, -638, -638, -718}},
/* GC.G..GU */
{{  DEF, -709, -739, -619, -739},{ -649,-1308,-1338,-1218,-1338},{ -289, -948, -978, -858, -978},{ -739,-1398,-1428,-1308,-1428},{ -379,-1038,-1068, -948,-1068}},
/* GC.U..GU */
{{  DEF, -499, -499, -499, -569},{ -649,-1098,-1098,-1098,-1168},{ -289, -738, -738, -738, -808},{ -739,-1188,-1188,-1188,-1258},{ -379, -828, -828, -828, -898}}
},
{
/* GC.@..UG */
{{    0,    0,    0,    0,    0},{  DEF,  DEF,  DEF,  DEF,  DEF},{  DEF,  DEF,  DEF,  DEF,  DEF},{  DEF,  DEF,  DEF,  DEF,  DEF},{  DEF,  DEF,  DEF,  DEF,  DEF}},
/* GC.A..UG */
{{  DEF, -519, -879, -559, -879},{ -769,-1238,-1598,-1278,-1598},{ -529, -998,-1358,-1038,-1358},{ -709,-1178,-1538,-1218,-1538},{ -599,-1068,-1428,-1108,-1428}},
/* GC.C..UG */
{{  DEF, -719, -309, -309, -389},{ -839,-1508,-1098,-1098,-1178},{ -529,-1198, -788, -788, -868},{ -859,-1528,-1118,-1118,-1198},{ -489,-1158, -748, -748, -828}},
/* GC.G..UG */
{{  DEF, -709, -739, -619, -739},{-1009,-1668,-1698,-1578,-1698},{ -409,-1068,-1098, -978,-1098},{ -969,-1628,-1658,-1538,-1658},{ -599,-1258,-1288,-1168,-1288}},
/* GC.U..UG */
{{  DEF, -499, -499, -499, -569},{ -859,-1308,-1308,-1308,-1378},{ -529, -978, -978, -978,-1048},{ -859,-1308,-1308,-1308,-1378},{ -409, -858, -858, -858, -928}}
},
{
/* GC.@..AU */
{{    0,    0,    0,    0,    0},{  DEF,  DEF,  DEF,  DEF,  DEF},{  DEF,  DEF,  DEF,  DEF,  DEF},{  DEF,  DEF,  DEF,  DEF,  DEF},{  DEF,  DEF,  DEF,  DEF,  DEF}},
/* GC.A..AU */
{{  DEF, -519, -879, -559, -879},{ -479, -948,-1308, -988,-1308},{ -309, -778,-1138, -818,-1138},{ -389, -858,-1218, -898,-1218},{ -379, -848,-1208, -888,-1208}},
/* GC.C..AU */
{{  DEF, -719, -309, -309, -389},{ -649,-1318, -908, -908, -988},{ -289, -958, -548, -548, -628},{ -739,-1408, -998, -998,-1078},{ -379,-1048, -638, -638, -718}},
/* GC.G..AU */
{{  DEF, -709, -739, -619, -739},{ -649,-1308,-1338,-1218,-1338},{ -289, -948, -978, -858, -978},{ -739,-1398,-1428,-1308,-1428},{ -379,-1038,-1068, -948,-1068}},
/* GC.U..AU */
{{  DEF, -499, -499, -499, -569},{ -649,-1098,-1098,-1098,-1168},{ -289, -738, -738, -738, -808},{ -739,-1188,-1188,-1188,-1258},{ -379, -828, -828, -828, -898}}
},
{
/* GC.@..UA */
{{    0,    0,    0,    0,    0},{  DEF,  DEF,  DEF,  DEF,  DEF},{  DEF,  DEF,  DEF,  DEF,  DEF},{  DEF,  DEF,  DEF,  DEF,  DEF},{  DEF,  DEF,  DEF,  DEF,  DEF}},
/* GC.A..UA */
{{  DEF, -519, -879, -559, -879},{ -449, -918,-1278, -958,-1278},{ -479, -948,-1308, -988,-1308},{ -429, -898,-1258, -938,-1258},{ -329, -798,-1158, -838,-1158}},
/* GC.C..UA */
{{  DEF, -719, -309, -309, -389},{ -679,-1348, -938, -938,-1018},{ -559,-1228, -818, -818, -898},{ -729,-1398, -988, -988,-1068},{ -189, -858, -448, -448, -528}},
/* GC.G..UA */
{{  DEF, -709, -739, -619, -739},{ -939,-1598,-1628,-1508,-1628},{ -249, -908, -938, -818, -938},{ -939,-1598,-1628,-1508,-1628},{ -329, -988,-1018, -898,-1018}},
/* GC.U..UA */
{{  DEF, -499, -499, -499, -569},{ -639,-1088,-1088,-1088,-1158},{ -229, -678, -678, -678, -748},{ -729,-1178,-1178,-1178,-1248},{ -190, -639, -639, -639, -709}}
},
{
/* GC.@.. @ */
{{  DEF,  DEF,  DEF,  DEF,  DEF},{  DEF,  DEF,  DEF,  DEF,  DEF},{  DEF,  DEF,  DEF,  DEF,  DEF},{  DEF,  DEF,  DEF,  DEF,  DEF},{  DEF,  DEF,  DEF,  DEF,  DEF}},
/* GC.A.. @ */
{{ -100, -569, -929, -609, -929},{ -100, -569, -929, -609, -929},{ -100, -569, -929, -609, -929},{ -100, -569, -929, -609, -929},{ -100, -569, -929, -609, -929}},
/* GC.C.. @ */
{{ -100, -769, -359, -359, -439},{ -100, -769, -359, -359, -439},{ -100, -769, -359, -359, -439},{ -100, -769, -359, -359, -439},{ -100, -769, -359, -359, -439}},
/* GC.G.. @ */
{{ -100, -759, -789, -669, -789},{ -100, -759, -789, -669, -789},{ -100, -759, -789, -669, -789},{ -100, -759, -789, -669, -789},{ -100, -759, -789, -669, -789}},
/* GC.U.. @ */
{{ -100, -549, -549, -549, -619},{ -100, -549, -549, -549, -619},{ -100, -549, -549, -549, -619},{ -100, -549, -549, -549, -619},{ -100, -549, -549, -549, -619}}
}
},
{ /* noPair */ {{{0}}},
{
/* GU.@..CG */
{{    0,    0,    0,    0,    0},{  DEF,  DEF,  DEF,  DEF,  DEF},{  DEF,  DEF,  DEF,  DEF,  DEF},{  DEF,  DEF,  DEF,  DEF,  DEF},{  DEF,  DEF,  DEF,  DEF,  DEF}},
/* GU.A..CG */
{{  DEF, -429, -599, -599, -599},{-1079,-1458,-1628,-1628,-1628},{ -569, -948,-1118,-1118,-1118},{ -989,-1368,-1538,-1538,-1538},{ -859,-1238,-1408,-1408,-1408}},
/* GU.C..CG */
{{  DEF, -259, -239, -239, -239},{ -999,-1208,-1188,-1188,-1188},{ -499, -708, -688, -688, -688},{ -989,-1198,-1178,-1178,-1178},{ -789, -998, -978, -978, -978}},
/* GU.G..CG */
{{  DEF, -339, -689, -689, -689},{-1079,-1368,-1718,-1718,-1718},{ -569, -858,-1208,-1208,-1208},{ -989,-1278,-1628,-1628,-1628},{ -859,-1148,-1498,-1498,-1498}},
/* GU.U..CG */
{{  DEF, -329, -329, -329, -329},{-1079,-1358,-1358,-1358,-1358},{ -719, -998, -998, -998, -998},{ -989,-1268,-1268,-1268,-1268},{ -909,-1188,-1188,-1188,-1188}}
},
{
/* GU.@..GC */
{{    0,    0,    0,    0,    0},{  DEF,  DEF,  DEF,  DEF,  DEF},{  DEF,  DEF,  DEF,  DEF,  DEF},{  DEF,  DEF,  DEF,  DEF,  DEF},{  DEF,  DEF,  DEF,  DEF,  DEF}},
/* GU.A..GC */
{{  DEF, -429, -599, -599, -599},{ -569, -948,-1118,-1118,-1118},{ -769,-1148,-1318,-1318,-1318},{ -759,-1138,-1308,-1308,-1308},{ -549, -928,-1098,-1098,-1098}},
/* GU.C..GC */
{{  DEF, -259, -239, -239, -239},{ -929,-1138,-1118,-1118,-1118},{ -359, -568, -548, -548, -548},{ -789, -998, -978, -978, -978},{ -549, -758, -738, -738, -738}},
/* GU.G..GC */
{{  DEF, -339, -689, -689, -689},{ -609, -898,-1248,-1248,-1248},{ -359, -648, -998, -998, -998},{ -669, -958,-1308,-1308,-1308},{ -549, -838,-1188,-1188,-1188}},
/* GU.U..GC */
{{  DEF, -329, -329, -329, -329},{ -929,-1208,-1208,-1208,-1208},{ -439, -718, -718, -718, -718},{ -789,-1068,-1068,-1068,-1068},{ -619, -898, -898, -898, -898}}
},
{
/* GU.@..GU */
{{    0,    0,    0,    0,    0},{  DEF,  DEF,  DEF,  DEF,  DEF},{  DEF,  DEF,  DEF,  DEF,  DEF},{  DEF,  DEF,  DEF,  DEF,  DEF},{  DEF,  DEF,  DEF,  DEF,  DEF}},
/* GU.A..GU */
{{  DEF, -429, -599, -599, -599},{ -479, -858,-1028,-1028,-1028},{ -309, -688, -858, -858, -858},{ -389, -768, -938, -938, -938},{ -379, -758, -928, -928, -928}},
/* GU.C..GU */
{{  DEF, -259, -239, -239, -239},{ -649, -858, -838, -838, -838},{ -289, -498, -478, -478, -478},{ -739, -948, -928, -928, -928},{ -379, -588, -568, -568, -568}},
/* GU.G..GU */
{{  DEF, -339, -689, -689, -689},{ -649, -938,-1288,-1288,-1288},{ -289, -578, -928, -928, -928},{ -739,-1028,-1378,-1378,-1378},{ -379, -668,-1018,-1018,-1018}},
/* GU.U..GU */
{{  DEF, -329, -329, -329, -329},{ -649, -928, -928, -928, -928},{ -289, -568, -568, -568, -568},{ -739,-1018,-1018,-1018,-1018},{ -379, -658, -658, -658, -658}}
},
{
/* GU.@..UG */
{{    0,    0,    0,    0,    0},{  DEF,  DEF,  DEF,  DEF,  DEF},{  DEF,  DEF,  DEF,  DEF,  DEF},{  DEF,  DEF,  DEF,  DEF,  DEF},{  DEF,  DEF,  DEF,  DEF,  DEF}},
/* GU.A..UG */
{{  DEF, -429, -599, -599, -599},{ -769,-1148,-1318,-1318,-1318},{ -529, -908,-1078,-1078,-1078},{ -709,-1088,-1258,-1258,-1258},{ -599, -978,-1148,-1148,-1148}},
/* GU.C..UG */
{{  DEF, -259, -239, -239, -239},{ -839,-1048,-1028,-1028,-1028},{ -529, -738, -718, -718, -718},{ -859,-1068,-1048,-1048,-1048},{ -489, -698, -678, -678, -678}},
/* GU.G..UG */
{{  DEF, -339, -689, -689, -689},{-1009,-1298,-1648,-1648,-1648},{ -409, -698,-1048,-1048,-1048},{ -969,-1258,-1608,-1608,-1608},{ -599, -888,-1238,-1238,-1238}},
/* GU.U..UG */
{{  DEF, -329, -329, -329, -329},{ -859,-1138,-1138,-1138,-1138},{ -529, -808, -808, -808, -808},{ -859,-1138,-1138,-1138,-1138},{ -409, -688, -688, -688, -688}}
},
{
/* GU.@..AU */
{{    0,    0,    0,    0,    0},{  DEF,  DEF,  DEF,  DEF,  DEF},{  DEF,  DEF,  DEF,  DEF,  DEF},{  DEF,  DEF,  DEF,  DEF,  DEF},{  DEF,  DEF,  DEF,  DEF,  DEF}},
/* GU.A..AU */
{{  DEF, -429, -599, -599, -599},{ -479, -858,-1028,-1028,-1028},{ -309, -688, -858, -858, -858},{ -389, -768, -938, -938, -938},{ -379, -758, -928, -928, -928}},
/* GU.C..AU */
{{  DEF, -259, -239, -239, -239},{ -649, -858, -838, -838, -838},{ -289, -498, -478, -478, -478},{ -739, -948, -928, -928, -928},{ -379, -588, -568, -568, -568}},
/* GU.G..AU */
{{  DEF, -339, -689, -689, -689},{ -649, -938,-1288,-1288,-1288},{ -289, -578, -928, -928, -928},{ -739,-1028,-1378,-1378,-1378},{ -379, -668,-1018,-1018,-1018}},
/* GU.U..AU */
{{  DEF, -329, -329, -329, -329},{ -649, -928, -928, -928, -928},{ -289, -568, -568, -568, -568},{ -739,-1018,-1018,-1018,-1018},{ -379, -658, -658, -658, -658}}
},
{
/* GU.@..UA */
{{    0,    0,    0,    0,    0},{  DEF,  DEF,  DEF,  DEF,  DEF},{  DEF,  DEF,  DEF,  DEF,  DEF},{  DEF,  DEF,  DEF,  DEF,  DEF},{  DEF,  DEF,  DEF,  DEF,  DEF}},
/* GU.A..UA */
{{  DEF, -429, -599, -599, -599},{ -449, -828, -998, -998, -998},{ -479, -858,-1028,-1028,-1028},{ -429, -808, -978, -978, -978},{ -329, -708, -878, -878, -878}},
/* GU.C..UA */
{{  DEF, -259, -239, -239, -239},{ -679, -888, -868, -868, -868},{ -559, -768, -748, -748, -748},{ -729, -938, -918, -918, -918},{ -189, -398, -378, -378, -378}},
/* GU.G..UA */
{{  DEF, -339, -689, -689, -689},{ -939,-1228,-1578,-1578,-1578},{ -249, -538, -888, -888, -888},{ -939,-1228,-1578,-1578,-1578},{ -329, -618, -968, -968, -968}},
/* GU.U..UA */
{{  DEF, -329, -329, -329, -329},{ -639, -918, -918, -918, -918},{ -229, -508, -508, -508, -508},{ -729,-1008,-1008,-1008,-1008},{ -190, -469, -469, -469, -469}}
},
{
/* GU.@.. @ */
{{  DEF,  DEF,  DEF,  DEF,  DEF},{  DEF,  DEF,  DEF,  DEF,  DEF},{  DEF,  DEF,  DEF,  DEF,  DEF},{  DEF,  DEF,  DEF,  DEF,  DEF},{  DEF,  DEF,  DEF,  DEF,  DEF}},
/* GU.A.. @ */
{{ -100, -479, -649, -649, -649},{ -100, -479, -649, -649, -649},{ -100, -479, -649, -649, -649},{ -100, -479, -649, -649, -649},{ -100, -479, -649, -649, -649}},
/* GU.C.. @ */
{{ -100, -309, -289, -289, -289},{ -100, -309, -289, -289, -289},{ -100, -309, -289, -289, -289},{ -100, -309, -289, -289, -289},{ -100, -309, -289, -289, -289}},
/* GU.G.. @ */
{{ -100, -389, -739, -739, -739},{ -100, -389, -739, -739, -739},{ -100, -389, -739, -739, -739},{ -100, -389, -739, -739, -739},{ -100, -389, -739, -739, -739}},
/* GU.U.. @ */
{{ -100, -379, -379, -379, -379},{ -100, -379, -379, -379, -379},{ -100, -379, -379, -379, -379},{ -100, -379, -379, -379, -379},{ -100, -379, -379, -379, -379}}
}
},
{ /* noPair */ {{{0}}},
{
/* UG.@..CG */
{{    0,    0,    0,    0,    0},{  DEF,  DEF,  DEF,  DEF,  DEF},{  DEF,  DEF,  DEF,  DEF,  DEF},{  DEF,  DEF,  DEF,  DEF,  DEF},{  DEF,  DEF,  DEF,  DEF,  DEF}},
/* UG.A..CG */
{{  DEF, -719, -789, -959, -809},{-1079,-1748,-1818,-1988,-1838},{ -569,-1238,-1308,-1478,-1328},{ -989,-1658,-1728,-1898,-1748},{ -859,-1528,-1598,-1768,-1618}},
/* UG.C..CG */
{{  DEF, -479, -479, -359, -479},{ -999,-1428,-1428,-1308,-1428},{ -499, -928, -928, -808, -928},{ -989,-1418,-1418,-1298,-1418},{ -789,-1218,-1218,-1098,-1218}},
/* UG.G..CG */
{{  DEF, -659, -809, -919, -809},{-1079,-1688,-1838,-1948,-1838},{ -569,-1178,-1328,-1438,-1328},{ -989,-1598,-1748,-1858,-1748},{ -859,-1468,-1618,-1728,-1618}},
/* UG.U..CG */
{{  DEF, -549, -439, -549, -359},{-1079,-1578,-1468,-1578,-1388},{ -719,-1218,-1108,-1218,-1028},{ -989,-1488,-1378,-1488,-1298},{ -909,-1408,-1298,-1408,-1218}}
},
{
/* UG.@..GC */
{{    0,    0,    0,    0,    0},{  DEF,  DEF,  DEF,  DEF,  DEF},{  DEF,  DEF,  DEF,  DEF,  DEF},{  DEF,  DEF,  DEF,  DEF,  DEF},{  DEF,  DEF,  DEF,  DEF,  DEF}},
/* UG.A..GC */
{{  DEF, -719, -789, -959, -809},{ -569,-1238,-1308,-1478,-1328},{ -769,-1438,-1508,-1678,-1528},{ -759,-1428,-1498,-1668,-1518},{ -549,-1218,-1288,-1458,-1308}},
/* UG.C..GC */
{{  DEF, -479, -479, -359, -479},{ -929,-1358,-1358,-1238,-1358},{ -359, -788, -788, -668, -788},{ -789,-1218,-1218,-1098,-1218},{ -549, -978, -978, -858, -978}},
/* UG.G..GC */
{{  DEF, -659, -809, -919, -809},{ -609,-1218,-1368,-1478,-1368},{ -359, -968,-1118,-1228,-1118},{ -669,-1278,-1428,-1538,-1428},{ -549,-1158,-1308,-1418,-1308}},
/* UG.U..GC */
{{  DEF, -549, -439, -549, -359},{ -929,-1428,-1318,-1428,-1238},{ -439, -938, -828, -938, -748},{ -789,-1288,-1178,-1288,-1098},{ -619,-1118,-1008,-1118, -928}}
},
{
/* UG.@..GU */
{{    0,    0,    0,    0,    0},{  DEF,  DEF,  DEF,  DEF,  DEF},{  DEF,  DEF,  DEF,  DEF,  DEF},{  DEF,  DEF,  DEF,  DEF,  DEF},{  DEF,  DEF,  DEF,  DEF,  DEF}},
/* UG.A..GU */
{{  DEF, -719, -789, -959, -809},{ -479,-1148,-1218,-1388,-1238},{ -309, -978,-1048,-1218,-1068},{ -389,-1058,-1128,-1298,-1148},{ -379,-1048,-1118,-1288,-1138}},
/* UG.C..GU */
{{  DEF, -479, -479, -359, -479},{ -649,-1078,-1078, -958,-1078},{ -289, -718, -718, -598, -718},{ -739,-1168,-1168,-1048,-1168},{ -379, -808, -808, -688, -808}},
/* UG.G..GU */
{{  DEF, -659, -809, -919, -809},{ -649,-1258,-1408,-1518,-1408},{ -289, -898,-1048,-1158,-1048},{ -739,-1348,-1498,-1608,-1498},{ -379, -988,-1138,-1248,-1138}},
/* UG.U..GU */
{{  DEF, -549, -439, -549, -359},{ -649,-1148,-1038,-1148, -958},{ -289, -788, -678, -788, -598},{ -739,-1238,-1128,-1238,-1048},{ -379, -878, -768, -878, -688}}
},
{
/* UG.@..UG */
{{    0,    0,    0,    0,    0},{  DEF,  DEF,  DEF,  DEF,  DEF},{  DEF,  DEF,  DEF,  DEF,  DEF},{  DEF,  DEF,  DEF,  DEF,  DEF},{  DEF,  DEF,  DEF,  DEF,  DEF}},
/* UG.A..UG */
{{  DEF, -719, -789, -959, -809},{ -769,-1438,-1508,-1678,-1528},{ -529,-1198,-1268,-1438,-1288},{ -709,-1378,-1448,-1618,-1468},{ -599,-1268,-1338,-1508,-1358}},
/* UG.C..UG */
{{  DEF, -479, -479, -359, -479},{ -839,-1268,-1268,-1148,-1268},{ -529, -958, -958, -838, -958},{ -859,-1288,-1288,-1168,-1288},{ -489, -918, -918, -798, -918}},
/* UG.G..UG */
{{  DEF, -659, -809, -919, -809},{-1009,-1618,-1768,-1878,-1768},{ -409,-1018,-1168,-1278,-1168},{ -969,-1578,-1728,-1838,-1728},{ -599,-1208,-1358,-1468,-1358}},
/* UG.U..UG */
{{  DEF, -549, -439, -549, -359},{ -859,-1358,-1248,-1358,-1168},{ -529,-1028, -918,-1028, -838},{ -859,-1358,-1248,-1358,-1168},{ -409, -908, -798, -908, -718}}
},
{
/* UG.@..AU */
{{    0,    0,    0,    0,    0},{  DEF,  DEF,  DEF,  DEF,  DEF},{  DEF,  DEF,  DEF,  DEF,  DEF},{  DEF,  DEF,  DEF,  DEF,  DEF},{  DEF,  DEF,  DEF,  DEF,  DEF}},
/* UG.A..AU */
{{  DEF, -719, -789, -959, -809},{ -479,-1148,-1218,-1388,-1238},{ -309, -978,-1048,-1218,-1068},{ -389,-1058,-1128,-1298,-1148},{ -379,-1048,-1118,-1288,-1138}},
/* UG.C..AU */
{{  DEF, -479, -479, -359, -479},{ -649,-1078,-1078, -958,-1078},{ -289, -718, -718, -598, -718},{ -739,-1168,-1168,-1048,-1168},{ -379, -808, -808, -688, -808}},
/* UG.G..AU */
{{  DEF, -659, -809, -919, -809},{ -649,-1258,-1408,-1518,-1408},{ -289, -898,-1048,-1158,-1048},{ -739,-1348,-1498,-1608,-1498},{ -379, -988,-1138,-1248,-1138}},
/* UG.U..AU */
{{  DEF, -549, -439, -549, -359},{ -649,-1148,-1038,-1148, -958},{ -289, -788, -678, -788, -598},{ -739,-1238,-1128,-1238,-1048},{ -379, -878, -768, -878, -688}}
},
{
/* UG.@..UA */
{{    0,    0,    0,    0,    0},{  DEF,  DEF,  DEF,  DEF,  DEF},{  DEF,  DEF,  DEF,  DEF,  DEF},{  DEF,  DEF,  DEF,  DEF,  DEF},{  DEF,  DEF,  DEF,  DEF,  DEF}},
/* UG.A..UA */
{{  DEF, -719, -789, -959, -809},{ -449,-1118,-1188,-1358,-1208},{ -479,-1148,-1218,-1388,-1238},{ -429,-1098,-1168,-1338,-1188},{ -329, -998,-1068,-1238,-1088}},
/* UG.C..UA */
{{  DEF, -479, -479, -359, -479},{ -679,-1108,-1108, -988,-1108},{ -559, -988, -988, -868, -988},{ -729,-1158,-1158,-1038,-1158},{ -189, -618, -618, -498, -618}},
/* UG.G..UA */
{{  DEF, -659, -809, -919, -809},{ -939,-1548,-1698,-1808,-1698},{ -249, -858,-1008,-1118,-1008},{ -939,-1548,-1698,-1808,-1698},{ -329, -938,-1088,-1198,-1088}},
/* UG.U..UA */
{{  DEF, -549, -439, -549, -359},{ -639,-1138,-1028,-1138, -948},{ -229, -728, -618, -728, -538},{ -729,-1228,-1118,-1228,-1038},{ -190, -689, -579, -689, -499}}
},
{
/* UG.@.. @ */
{{  DEF,  DEF,  DEF,  DEF,  DEF},{  DEF,  DEF,  DEF,  DEF,  DEF},{  DEF,  DEF,  DEF,  DEF,  DEF},{  DEF,  DEF,  DEF,  DEF,  DEF},{  DEF,  DEF,  DEF,  DEF,  DEF}},
/* UG.A.. @ */
{{ -100, -769, -839,-1009, -859},{ -100, -769, -839,-1009, -859},{ -100, -769, -839,-1009, -859},{ -100, -769, -839,-1009, -859},{ -100, -769, -839,-1009, -859}},
/* UG.C.. @ */
{{ -100, -529, -529, -409, -529},{ -100, -529, -529, -409, -529},{ -100, -529, -529, -409, -529},{ -100, -529, -529, -409, -529},{ -100, -529, -529, -409, -529}},
/* UG.G.. @ */
{{ -100, -709, -859, -969, -859},{ -100, -709, -859, -969, -859},{ -100, -709, -859, -969, -859},{ -100, -709, -859, -969, -859},{ -100, -709, -859, -969, -859}},
/* UG.U.. @ */
{{ -100, -599, -489, -599, -409},{ -100, -599, -489, -599, -409},{ -100, -599, -489, -599, -409},{ -100, -599, -489, -599, -409},{ -100, -599, -489, -599, -409}}
}
},
{ /* noPair */ {{{0}}},
{
/* AU.@..CG */
{{    0,    0,    0,    0,    0},{  DEF,  DEF,  DEF,  DEF,  DEF},{  DEF,  DEF,  DEF,  DEF,  DEF},{  DEF,  DEF,  DEF,  DEF,  DEF},{  DEF,  DEF,  DEF,  DEF,  DEF}},
/* AU.A..CG */
{{  DEF, -429, -599, -599, -599},{-1079,-1458,-1628,-1628,-1628},{ -569, -948,-1118,-1118,-1118},{ -989,-1368,-1538,-1538,-1538},{ -859,-1238,-1408,-1408,-1408}},
/* AU.C..CG */
{{  DEF, -259, -239, -239, -239},{ -999,-1208,-1188,-1188,-1188},{ -499, -708, -688, -688, -688},{ -989,-1198,-1178,-1178,-1178},{ -789, -998, -978, -978, -978}},
/* AU.G..CG */
{{  DEF, -339, -689, -689, -689},{-1079,-1368,-1718,-1718,-1718},{ -569, -858,-1208,-1208,-1208},{ -989,-1278,-1628,-1628,-1628},{ -859,-1148,-1498,-1498,-1498}},
/* AU.U..CG */
{{  DEF, -329, -329, -329, -329},{-1079,-1358,-1358,-1358,-1358},{ -719, -998, -998, -998, -998},{ -989,-1268,-1268,-1268,-1268},{ -909,-1188,-1188,-1188,-1188}}
},
{
/* AU.@..GC */
{{    0,    0,    0,    0,    0},{  DEF,  DEF,  DEF,  DEF,  DEF},{  DEF,  DEF,  DEF,  DEF,  DEF},{  DEF,  DEF,  DEF,  DEF,  DEF},{  DEF,  DEF,  DEF,  DEF,  DEF}},
/* AU.A..GC */
{{  DEF, -429, -599, -599, -599},{ -569, -948,-1118,-1118,-1118},{ -769,-1148,-1318,-1318,-1318},{ -759,-1138,-1308,-1308,-1308},{ -549, -928,-1098,-1098,-1098}},
/* AU.C..GC */
{{  DEF, -259, -239, -239, -239},{ -929,-1138,-1118,-1118,-1118},{ -359, -568, -548, -548, -548},{ -789, -998, -978, -978, -978},{ -549, -758, -738, -738, -738}},
/* AU.G..GC */
{{  DEF, -339, -689, -689, -689},{ -609, -898,-1248,-1248,-1248},{ -359, -648, -998, -998, -998},{ -669, -958,-1308,-1308,-1308},{ -549, -838,-1188,-1188,-1188}},
/* AU.U..GC */
{{  DEF, -329, -329, -329, -329},{ -929,-1208,-1208,-1208,-1208},{ -439, -718, -718, -718, -718},{ -789,-1068,-1068,-1068,-1068},{ -619, -898, -898, -898, -898}}
},
{
/* AU.@..GU */
{{    0,    0,    0,    0,    0},{  DEF,  DEF,  DEF,  DEF,  DEF},{  DEF,  DEF,  DEF,  DEF,  DEF},{  DEF,  DEF,  DEF,  DEF,  DEF},{  DEF,  DEF,  DEF,  DEF,  DEF}},
/* AU.A..GU */
{{  DEF, -429, -599, -599, -599},{ -479, -858,-1028,-1028,-1028},{ -309, -688, -858, -858, -858},{ -389, -768, -938, -938, -938},{ -379, -758, -928, -928, -928}},
/* AU.C..GU */
{{  DEF, -259, -239, -239, -239},{ -649, -858, -838, -838, -838},{ -289, -498, -478, -478, -478},{ -739, -948, -928, -928, -928},{ -379, -588, -568, -568, -568}},
/* AU.G..GU */
{{  DEF, -339, -689, -689, -689},{ -649, -938,-1288,-1288,-1288},{ -289, -578, -928, -928, -928},{ -739,-1028,-1378,-1378,-1378},{ -379, -668,-1018,-1018,-1018}},
/* AU.U..GU */
{{  DEF, -329, -329, -329, -329},{ -649, -928, -928, -928, -928},{ -289, -568, -568, -568, -568},{ -739,-1018,-1018,-1018,-1018},{ -379, -658, -658, -658, -658}}
},
{
/* AU.@..UG */
{{    0,    0,    0,    0,    0},{  DEF,  DEF,  DEF,  DEF,  DEF},{  DEF,  DEF,  DEF,  DEF,  DEF},{  DEF,  DEF,  DEF,  DEF,  DEF},{  DEF,  DEF,  DEF,  DEF,  DEF}},
/* AU.A..UG */
{{  DEF, -429, -599, -599, -599},{ -769,-1148,-1318,-1318,-1318},{ -529, -908,-1078,-1078,-1078},{ -709,-1088,-1258,-1258,-1258},{ -599, -978,-1148,-1148,-1148}},
/* AU.C..UG */
{{  DEF, -259, -239, -239, -239},{ -839,-1048,-1028,-1028,-1028},{ -529, -738, -718, -718, -718},{ -859,-1068,-1048,-1048,-1048},{ -489, -698, -678, -678, -678}},
/* AU.G..UG */
{{  DEF, -339, -689, -689, -689},{-1009,-1298,-1648,-1648,-1648},{ -409, -698,-1048,-1048,-1048},{ -969,-1258,-1608,-1608,-1608},{ -599, -888,-1238,-1238,-1238}},
/* AU.U..UG */
{{  DEF, -329, -329, -329, -329},{ -859,-1138,-1138,-1138,-1138},{ -529, -808, -808, -808, -808},{ -859,-1138,-1138,-1138,-1138},{ -409, -688, -688, -688, -688}}
},
{
/* AU.@..AU */
{{    0,    0,    0,    0,    0},{  DEF,  DEF,  DEF,  DEF,  DEF},{  DEF,  DEF,  DEF,  DEF,  DEF},{  DEF,  DEF,  DEF,  DEF,  DEF},{  DEF,  DEF,  DEF,  DEF,  DEF}},
/* AU.A..AU */
{{  DEF, -429, -599, -599, -599},{ -479, -858,-1028,-1028,-1028},{ -309, -688, -858, -858, -858},{ -389, -768, -938, -938, -938},{ -379, -758, -928, -928, -928}},
/* AU.C..AU */
{{  DEF, -259, -239, -239, -239},{ -649, -858, -838, -838, -838},{ -289, -498, -478, -478, -478},{ -739, -948, -928, -928, -928},{ -379, -588, -568, -568, -568}},
/* AU.G..AU */
{{  DEF, -339, -689, -689, -689},{ -649, -938,-1288,-1288,-1288},{ -289, -578, -928, -928, -928},{ -739,-1028,-1378,-1378,-1378},{ -379, -668,-1018,-1018,-1018}},
/* AU.U..AU */
{{  DEF, -329, -329, -329, -329},{ -649, -928, -928, -928, -928},{ -289, -568, -568, -568, -568},{ -739,-1018,-1018,-1018,-1018},{ -379, -658, -658, -658, -658}}
},
{
/* AU.@..UA */
{{    0,    0,    0,    0,    0},{  DEF,  DEF,  DEF,  DEF,  DEF},{  DEF,  DEF,  DEF,  DEF,  DEF},{  DEF,  DEF,  DEF,  DEF,  DEF},{  DEF,  DEF,  DEF,  DEF,  DEF}},
/* AU.A..UA */
{{  DEF, -429, -599, -599, -599},{ -449, -828, -998, -998, -998},{ -479, -858,-1028,-1028,-1028},{ -429, -808, -978, -978, -978},{ -329, -708, -878, -878, -878}},
/* AU.C..UA */
{{  DEF, -259, -239, -239, -239},{ -679, -888, -868, -868, -868},{ -559, -768, -748, -748, -748},{ -729, -938, -918, -918, -918},{ -189, -398, -378, -378, -378}},
/* AU.G..UA */
{{  DEF, -339, -689, -689, -689},{ -939,-1228,-1578,-1578,-1578},{ -249, -538, -888, -888, -888},{ -939,-1228,-1578,-1578,-1578},{ -329, -618, -968, -968, -968}},
/* AU.U..UA */
{{  DEF, -329, -329, -329, -329},{ -639, -918, -918, -918, -918},{ -229, -508, -508, -508, -508},{ -729,-1008,-1008,-1008,-1008},{ -190, -469, -469, -469, -469}}
},
{
/* AU.@.. @ */
{{  DEF,  DEF,  DEF,  DEF,  DEF},{  DEF,  DEF,  DEF,  DEF,  DEF},{  DEF,  DEF,  DEF,  DEF,  DEF},{  DEF,  DEF,  DEF,  DEF,  DEF},{  DEF,  DEF,  DEF,  DEF,  DEF}},
/* AU.A.. @ */
{{ -100, -479, -649, -649, -649},{ -100, -479, -649, -649, -649},{ -100, -479, -649, -649, -649},{ -100, -479, -649, -649, -649},{ -100, -479, -649, -649, -649}},
/* AU.C.. @ */
{{ -100, -309, -289, -289, -289},{ -100, -309, -289, -289, -289},{ -100, -309, -289, -289, -289},{ -100, -309, -289, -289, -289},{ -100, -309, -289, -289, -289}},
/* AU.G.. @ */
{{ -100, -389, -739, -739, -739},{ -100, -389, -739, -739, -739},{ -100, -389, -739, -739, -739},{ -100, -389, -739, -739, -739},{ -100, -389, -739, -739, -739}},
/* AU.U.. @ */
{{ -100, -379, -379, -379, -379},{ -100, -379, -379, -379, -379},{ -100, -379, -379, -379, -379},{ -100, -379, -379, -379, -379},{ -100, -379, -379, -379, -379}}
}
},
{ /* noPair */ {{{0}}},
{
/* UA.@..CG */
{{    0,    0,    0,    0,    0},{  DEF,  DEF,  DEF,  DEF,  DEF},{  DEF,  DEF,  DEF,  DEF,  DEF},{  DEF,  DEF,  DEF,  DEF,  DEF},{  DEF,  DEF,  DEF,  DEF,  DEF}},
/* UA.A..CG */
{{  DEF, -399, -629, -889, -589},{-1079,-1428,-1658,-1918,-1618},{ -569, -918,-1148,-1408,-1108},{ -989,-1338,-1568,-1828,-1528},{ -859,-1208,-1438,-1698,-1398}},
/* UA.C..CG */
{{  DEF, -429, -509, -199, -179},{ -999,-1378,-1458,-1148,-1128},{ -499, -878, -958, -648, -628},{ -989,-1368,-1448,-1138,-1118},{ -789,-1168,-1248, -938, -918}},
/* UA.G..CG */
{{  DEF, -379, -679, -889, -679},{-1079,-1408,-1708,-1918,-1708},{ -569, -898,-1198,-1408,-1198},{ -989,-1318,-1618,-1828,-1618},{ -859,-1188,-1488,-1698,-1488}},
/* UA.U..CG */
{{  DEF, -279, -139, -279, -140},{-1079,-1308,-1168,-1308,-1169},{ -719, -948, -808, -948, -809},{ -989,-1218,-1078,-1218,-1079},{ -909,-1138, -998,-1138, -999}}
},
{
/* UA.@..GC */
{{    0,    0,    0,    0,    0},{  DEF,  DEF,  DEF,  DEF,  DEF},{  DEF,  DEF,  DEF,  DEF,  DEF},{  DEF,  DEF,  DEF,  DEF,  DEF},{  DEF,  DEF,  DEF,  DEF,  DEF}},
/* UA.A..GC */
{{  DEF, -399, -629, -889, -589},{ -569, -918,-1148,-1408,-1108},{ -769,-1118,-1348,-1608,-1308},{ -759,-1108,-1338,-1598,-1298},{ -549, -898,-1128,-1388,-1088}},
/* UA.C..GC */
{{  DEF, -429, -509, -199, -179},{ -929,-1308,-1388,-1078,-1058},{ -359, -738, -818, -508, -488},{ -789,-1168,-1248, -938, -918},{ -549, -928,-1008, -698, -678}},
/* UA.G..GC */
{{  DEF, -379, -679, -889, -679},{ -609, -938,-1238,-1448,-1238},{ -359, -688, -988,-1198, -988},{ -669, -998,-1298,-1508,-1298},{ -549, -878,-1178,-1388,-1178}},
/* UA.U..GC */
{{  DEF, -279, -139, -279, -140},{ -929,-1158,-1018,-1158,-1019},{ -439, -668, -528, -668, -529},{ -789,-1018, -878,-1018, -879},{ -619, -848, -708, -848, -709}}
},
{
/* UA.@..GU */
{{    0,    0,    0,    0,    0},{  DEF,  DEF,  DEF,  DEF,  DEF},{  DEF,  DEF,  DEF,  DEF,  DEF},{  DEF,  DEF,  DEF,  DEF,  DEF},{  DEF,  DEF,  DEF,  DEF,  DEF}},
/* UA.A..GU */
{{  DEF, -399, -629, -889, -589},{ -479, -828,-1058,-1318,-1018},{ -309, -658, -888,-1148, -848},{ -389, -738, -968,-1228, -928},{ -379, -728, -958,-1218, -918}},
/* UA.C..GU */
{{  DEF, -429, -509, -199, -179},{ -649,-1028,-1108, -798, -778},{ -289, -668, -748, -438, -418},{ -739,-1118,-1198, -888, -868},{ -379, -758, -838, -528, -508}},
/* UA.G..GU */
{{  DEF, -379, -679, -889, -679},{ -649, -978,-1278,-1488,-1278},{ -289, -618, -918,-1128, -918},{ -739,-1068,-1368,-1578,-1368},{ -379, -708,-1008,-1218,-1008}},
/* UA.U..GU */
{{  DEF, -279, -139, -279, -140},{ -649, -878, -738, -878, -739},{ -289, -518, -378, -518, -379},{ -739, -968, -828, -968, -829},{ -379, -608, -468, -608, -469}}
},
{
/* UA.@..UG */
{{    0,    0,    0,    0,    0},{  DEF,  DEF,  DEF,  DEF,  DEF},{  DEF,  DEF,  DEF,  DEF,  DEF},{  DEF,  DEF,  DEF,  DEF,  DEF},{  DEF,  DEF,  DEF,  DEF,  DEF}},
/* UA.A..UG */
{{  DEF, -399, -629, -889, -589},{ -769,-1118,-1348,-1608,-1308},{ -529, -878,-1108,-1368,-1068},{ -709,-1058,-1288,-1548,-1248},{ -599, -948,-1178,-1438,-1138}},
/* UA.C..UG */
{{  DEF, -429, -509, -199, -179},{ -839,-1218,-1298, -988, -968},{ -529, -908, -988, -678, -658},{ -859,-1238,-1318,-1008, -988},{ -489, -868, -948, -638, -618}},
/* UA.G..UG */
{{  DEF, -379, -679, -889, -679},{-1009,-1338,-1638,-1848,-1638},{ -409, -738,-1038,-1248,-1038},{ -969,-1298,-1598,-1808,-1598},{ -599, -928,-1228,-1438,-1228}},
/* UA.U..UG */
{{  DEF, -279, -139, -279, -140},{ -859,-1088, -948,-1088, -949},{ -529, -758, -618, -758, -619},{ -859,-1088, -948,-1088, -949},{ -409, -638, -498, -638, -499}}
},
{
/* UA.@..AU */
{{    0,    0,    0,    0,    0},{  DEF,  DEF,  DEF,  DEF,  DEF},{  DEF,  DEF,  DEF,  DEF,  DEF},{  DEF,  DEF,  DEF,  DEF,  DEF},{  DEF,  DEF,  DEF,  DEF,  DEF}},
/* UA.A..AU */
{{  DEF, -399, -629, -889, -589},{ -479, -828,-1058,-1318,-1018},{ -309, -658, -888,-1148, -848},{ -389, -738, -968,-1228, -928},{ -379, -728, -958,-1218, -918}},
/* UA.C..AU */
{{  DEF, -429, -509, -199, -179},{ -649,-1028,-1108, -798, -778},{ -289, -668, -748, -438, -418},{ -739,-1118,-1198, -888, -868},{ -379, -758, -838, -528, -508}},
/* UA.G..AU */
{{  DEF, -379, -679, -889, -679},{ -649, -978,-1278,-1488,-1278},{ -289, -618, -918,-1128, -918},{ -739,-1068,-1368,-1578,-1368},{ -379, -708,-1008,-1218,-1008}},
/* UA.U..AU */
{{  DEF, -279, -139, -279, -140},{ -649, -878, -738, -878, -739},{ -289, -518, -378, -518, -379},{ -739, -968, -828, -968, -829},{ -379, -608, -468, -608, -469}}
},
{
/* UA.@..UA */
{{    0,    0,    0,    0,    0},{  DEF,  DEF,  DEF,  DEF,  DEF},{  DEF,  DEF,  DEF,  DEF,  DEF},{  DEF,  DEF,  DEF,  DEF,  DEF},{  DEF,  DEF,  DEF,  DEF,  DEF}},
/* UA.A..UA */
{{  DEF, -399, -629, -889, -589},{ -449, -798,-1028,-1288, -988},{ -479, -828,-1058,-1318,-1018},{ -429, -778,-1008,-1268, -968},{ -329, -678, -908,-1168, -868}},
/* UA.C..UA */
{{  DEF, -429, -509, -199, -179},{ -679,-1058,-1138, -828, -808},{ -559, -938,-1018, -708, -688},{ -729,-1108,-1188, -878, -858},{ -189, -568, -648, -338, -318}},
/* UA.G..UA */
{{  DEF, -379, -679, -889, -679},{ -939,-1268,-1568,-1778,-1568},{ -249, -578, -878,-1088, -878},{ -939,-1268,-1568,-1778,-1568},{ -329, -658, -958,-1168, -958}},
/* UA.U..UA */
{{  DEF, -279, -139, -279, -140},{ -639, -868, -728, -868, -729},{ -229, -458, -318, -458, -319},{ -729, -958, -818, -958, -819},{ -190, -419, -279, -419, -280}}
},
{
/* UA.@.. @ */
{{  DEF,  DEF,  DEF,  DEF,  DEF},{  DEF,  DEF,  DEF,  DEF,  DEF},{  DEF,  DEF,  DEF,  DEF,  DEF},{  DEF,  DEF,  DEF,  DEF,  DEF},{  DEF,  DEF,  DEF,  DEF,  DEF}},
/* UA.A.. @ */
{{ -100, -449, -679, -939, -639},{ -100, -449, -679, -939, -639},{ -100, -449, -679, -939, -639},{ -100, -449, -679, -939, -639},{ -100, -449, -679, -939, -639}},
/* UA.C.. @ */
{{ -100, -479, -559, -249, -229},{ -100, -479, -559, -249, -229},{ -100, -479, -559, -249, -229},{ -100, -479, -559, -249, -229},{ -100, -479, -559, -249, -229}},
/* UA.G.. @ */
{{ -100, -429, -729, -939, -729},{ -100, -429, -729, -939, -729},{ -100, -429, -729, -939, -729},{ -100, -429, -729, -939, -729},{ -100, -429, -729, -939, -729}},
/* UA.U.. @ */
{{ -100, -329, -189, -329, -190},{ -100, -329, -189, -329, -190},{ -100, -329, -189, -329, -190},{ -100, -329, -189, -329, -190},{ -100, -329, -189, -329, -190}}
}
},
{ /* noPair */ {{{0}}},
{
/*  @.@..CG */
{{  DEF,  DEF,  DEF,  DEF,  DEF},{ -100, -100, -100, -100, -100},{ -100, -100, -100, -100, -100},{ -100, -100, -100, -100, -100},{ -100, -100, -100, -100, -100}},
/*  @.A..CG */
{{  DEF,  DEF,  DEF,  DEF,  DEF},{-1079,-1079,-1079,-1079,-1079},{ -569, -569, -569, -569, -569},{ -989, -989, -989, -989, -989},{ -859, -859, -859, -859, -859}},
/*  @.C..CG */
{{  DEF,  DEF,  DEF,  DEF,  DEF},{ -999, -999, -999, -999, -999},{ -499, -499, -499, -499, -499},{ -989, -989, -989, -989, -989},{ -789, -789, -789, -789, -789}},
/*  @.G..CG */
{{  DEF,  DEF,  DEF,  DEF,  DEF},{-1079,-1079,-1079,-1079,-1079},{ -569, -569, -569, -569, -569},{ -989, -989, -989, -989, -989},{ -859, -859, -859, -859, -859}},
/*  @.U..CG */
{{  DEF,  DEF,  DEF,  DEF,  DEF},{-1079,-1079,-1079,-1079,-1079},{ -719, -719, -719, -719, -719},{ -989, -989, -989, -989, -989},{ -909, -909, -909, -909, -909}}
},
{
/*  @.@..GC */
{{  DEF,  DEF,  DEF,  DEF,  DEF},{ -100, -100, -100, -100, -100},{ -100, -100, -100, -100, -100},{ -100, -100, -100, -100, -100},{ -100, -100, -100, -100, -100}},
/*  @.A..GC */
{{  DEF,  DEF,  DEF,  DEF,  DEF},{ -569, -569, -569, -569, -569},{ -769, -769, -769, -769, -769},{ -759, -759, -759, -759, -759},{ -549, -549, -549, -549, -549}},
/*  @.C..GC */
{{  DEF,  DEF,  DEF,  DEF,  DEF},{ -929, -929, -929, -929, -929},{ -359, -359, -359, -359, -359},{ -789, -789, -789, -789, -789},{ -549, -549, -549, -549, -549}},
/*  @.G..GC */
{{  DEF,  DEF,  DEF,  DEF,  DEF},{ -609, -609, -609, -609, -609},{ -359, -359, -359, -359, -359},{ -669, -669, -669, -669, -669},{ -549, -549, -549, -549, -549}},
/*  @.U..GC */
{{  DEF,  DEF,  DEF,  DEF,  DEF},{ -929, -929, -929, -929, -929},{ -439, -439, -439, -439, -439},{ -789, -789, -789, -789, -789},{ -619, -619, -619, -619, -619}}
},
{
/*  @.@..GU */
{{  DEF,  DEF,  DEF,  DEF,  DEF},{ -100, -100, -100, -100, -100},{ -100, -100, -100, -100, -100},{ -100, -100, -100, -100, -100},{ -100, -100, -100, -100, -100}},
/*  @.A..GU */
{{  DEF,  DEF,  DEF,  DEF,  DEF},{ -479, -479, -479, -479, -479},{ -309, -309, -309, -309, -309},{ -389, -389, -389, -389, -389},{ -379, -379, -379, -379, -379}},
/*  @.C..GU */
{{  DEF,  DEF,  DEF,  DEF,  DEF},{ -649, -649, -649, -649, -649},{ -289, -289, -289, -289, -289},{ -739, -739, -739, -739, -739},{ -379, -379, -379, -379, -379}},
/*  @.G..GU */
{{  DEF,  DEF,  DEF,  DEF,  DEF},{ -649, -649, -649, -649, -649},{ -289, -289, -289, -289, -289},{ -739, -739, -739, -739, -739},{ -379, -379, -379, -379, -379}},
/*  @.U..GU */
{{  DEF,  DEF,  DEF,  DEF,  DEF},{ -649, -649, -649, -649, -649},{ -289, -289, -289, -289, -289},{ -739, -739, -739, -739, -739},{ -379, -379, -379, -379, -379}}
},
{
/*  @.@..UG */
{{  DEF,  DEF,  DEF,  DEF,  DEF},{ -100, -100, -100, -100, -100},{ -100, -100, -100, -100, -100},{ -100, -100, -100, -100, -100},{ -100, -100, -100, -100, -100}},
/*  @.A..UG */
{{  DEF,  DEF,  DEF,  DEF,  DEF},{ -769, -769, -769, -769, -769},{ -529, -529, -529, -529, -529},{ -709, -709, -709, -709, -709},{ -599, -599, -599, -599, -599}},
/*  @.C..UG */
{{  DEF,  DEF,  DEF,  DEF,  DEF},{ -839, -839, -839, -839, -839},{ -529, -529, -529, -529, -529},{ -859, -859, -859, -859, -859},{ -489, -489, -489, -489, -489}},
/*  @.G..UG */
{{  DEF,  DEF,  DEF,  DEF,  DEF},{-1009,-1009,-1009,-1009,-1009},{ -409, -409, -409, -409, -409},{ -969, -969, -969, -969, -969},{ -599, -599, -599, -599, -599}},
/*  @.U..UG */
{{  DEF,  DEF,  DEF,  DEF,  DEF},{ -859, -859, -859, -859, -859},{ -529, -529, -529, -529, -529},{ -859, -859, -859, -859, -859},{ -409, -409, -409, -409, -409}}
},
{
/*  @.@..AU */
{{  DEF,  DEF,  DEF,  DEF,  DEF},{ -100, -100, -100, -100, -100},{ -100, -100, -100, -100, -100},{ -100, -100, -100, -100, -100},{ -100, -100, -100, -100, -100}},
/*  @.A..AU */
{{  DEF,  DEF,  DEF,  DEF,  DEF},{ -479, -479, -479, -479, -479},{ -309, -309, -309, -309, -309},{ -389, -389, -389, -389, -389},{ -379, -379, -379, -379, -379}},
/*  @.C..AU */
{{  DEF,  DEF,  DEF,  DEF,  DEF},{ -649, -649, -649, -649, -649},{ -289, -289, -289, -289, -289},{ -739, -739, -739, -739, -739},{ -379, -379, -379, -379, -379}},
/*  @.G..AU */
{{  DEF,  DEF,  DEF,  DEF,  DEF},{ -649, -649, -649, -649, -649},{ -289, -289, -289, -289, -289},{ -739, -739, -739, -739, -739},{ -379, -379, -379, -379, -379}},
/*  @.U..AU */
{{  DEF,  DEF,  DEF,  DEF,  DEF},{ -649, -649, -649, -649, -649},{ -289, -289, -289, -289, -289},{ -739, -739, -739, -739, -739},{ -379, -379, -379, -379, -379}}
},
{
/*  @.@..UA */
{{  DEF,  DEF,  DEF,  DEF,  DEF},{ -100, -100, -100, -100, -100},{ -100, -100, -100, -100, -100},{ -100, -100, -100, -100, -100},{ -100, -100, -100, -100, -100}},
/*  @.A..UA */
{{  DEF,  DEF,  DEF,  DEF,  DEF},{ -449, -449, -449, -449, -449},{ -479, -479, -479, -479, -479},{ -429, -429, -429, -429, -429},{ -329, -329, -329, -329, -329}},
/*  @.C..UA */
{{  DEF,  DEF,  DEF,  DEF,  DEF},{ -679, -679, -679, -679, -679},{ -559, -559, -559, -559, -559},{ -729, -729, -729, -729, -729},{ -189, -189, -189, -189, -189}},
/*  @.G..UA */
{{  DEF,  DEF,  DEF,  DEF,  DEF},{ -939, -939, -939, -939, -939},{ -249, -249, -249, -249, -249},{ -939, -939, -939, -939, -939},{ -329, -329, -329, -329, -329}},
/*  @.U..UA */
{{  DEF,  DEF,  DEF,  DEF,  DEF},{ -639, -639, -639, -639, -639},{ -229, -229, -229, -229, -229},{ -729, -729, -729, -729, -729},{ -190, -190, -190, -190, -190}}
},
{
/*  @.@.. @ */
{{ -100, -100, -100, -100, -100},{ -100, -100, -100, -100, -100},{ -100, -100, -100, -100, -100},{ -100, -100, -100, -100, -100},{ -100, -100, -100, -100, -100}},
/*  @.A.. @ */
{{ -100, -100, -100, -100, -100},{ -100, -100, -100, -100, -100},{ -100, -100, -100, -100, -100},{ -100, -100, -100, -100, -100},{ -100, -100, -100, -100, -100}},
/*  @.C.. @ */
{{ -100, -100, -100, -100, -100},{ -100, -100, -100, -100, -100},{ -100, -100, -100, -100, -100},{ -100, -100, -100, -100, -100},{ -100, -100, -100, -100, -100}},
/*  @.G.. @ */
{{ -100, -100, -100, -100, -100},{ -100, -100, -100, -100, -100},{ -100, -100, -100, -100, -100},{ -100, -100, -100, -100, -100},{ -100, -100, -100, -100, -100}},
/*  @.U.. @ */
{{ -100, -100, -100, -100, -100},{ -100, -100, -100, -100, -100},{ -100, -100, -100, -100, -100},{ -100, -100, -100, -100, -100},{ -100, -100, -100, -100, -100}}
}
}
};

PUBLIC int int22_37[NBPAIRS+1][NBPAIRS+1][5][5][5][5] = {
/* noPair */ {{{{{0}}}}},
{ /* noPair */ {{{{0}}}},
/* CG....CG */
{{
{{ 340, 340, 340, 340, 340},{ 340, 340, 340, 340, 340},{ 340, 340, 340, 340, 340},{ 340, 340, 340, 340, 340},{ 340, 340, 340, 340, 340}},
{{ 340, 340, 340, 340, 340},{ 340, 340, 340, 340, 340},{ 340, 340, 340, 340, 340},{ 340, 340, 340, 340, 340},{ 340, 340, 340, 340, 340}},
{{ 340, 340, 340, 340, 340},{ 340, 340, 340, 340, 340},{ 340, 340, 340, 340, 340},{ 340, 340, 340, 340, 340},{ 340, 340, 340, 340, 340}},
{{ 340, 340, 340, 340, 340},{ 340, 340, 340, 340, 340},{ 340, 340, 340, 340, 340},{ 340, 340, 340, 340, 340},{ 340, 340, 340, 340, 340}},
{{ 340, 340, 340, 340, 340},{ 340, 340, 340, 340, 340},{ 340, 340, 340, 340, 340},{ 340, 340, 340, 340, 340},{ 340, 340, 340, 340, 340}}
},
{
{{ 340, 340, 340, 340, 340},{ 340, 340, 340, 340, 340},{ 340, 340, 340, 340, 340},{ 340, 340, 340, 340, 340},{ 340, 340, 340, 340, 340}},
{{ 340, 340, 340, 340, 340},{ 340, 130, 160,  30, 200},{ 340, 120, 150,  20, 200},{ 340,  30,  60, -70, 200},{ 340, 200, 200, 200, 200}},
{{ 340, 340, 340, 340, 340},{ 340, 160, 200,  60, 200},{ 340, 210, 180, 150, 200},{ 340, 200, 200, 200, 200},{ 340, 190, 170, 130, 200}},
{{ 340, 340, 340, 340, 340},{ 340,  30,  60, -70, 200},{ 340, 200, 200, 200, 200},{ 340, 100, 140,   0, 200},{ 340, -40, -110, -60, 200}},
{{ 340, 340, 340, 340, 340},{ 340, 200, 200, 200, 200},{ 340, 190, 170, 130, 200},{ 340, 110,  40,  90, 200},{ 340, 140,  80, 130, 200}}
},
{
{{ 340, 340, 340, 340, 340},{ 340, 340, 340, 340, 340},{ 340, 340, 340, 340, 340},{ 340, 340, 340, 340, 340},{ 340, 340, 340, 340, 340}},
{{ 340, 340, 340, 340, 340},{ 340, 120, 210, 200, 190},{ 340, 110, 140, 200, 120},{ 340,  20, 150, 200, 130},{ 340, 200, 200, 200, 200}},
{{ 340, 340, 340, 340, 340},{ 340, 150, 180, 200, 170},{ 340, 140, 170, 200, 150},{ 340, 200, 200, 200, 200},{ 340, 120, 150, 200, 140}},
{{ 340, 340, 340, 340, 340},{ 340,  20, 150, 200, 130},{ 340, 200, 200, 200, 200},{ 340,  90, 180, 200, 170},{ 340, -150, -20, 200, -40}},
{{ 340, 340, 340, 340, 340},{ 340, 200, 200, 200, 200},{ 340, 120, 150, 200, 140},{ 340,   0, 130, 200, 110},{ 340,  30,  60, 200,  50}}
},
{
{{ 340, 340, 340, 340, 340},{ 340, 340, 340, 340, 340},{ 340, 340, 340, 340, 340},{ 340, 340, 340, 340, 340},{ 340, 340, 340, 340, 340}},
{{ 340, 340, 340, 340, 340},{ 340,  30, 200, 100, 110},{ 340,  20, 200,  90,   0},{ 340, -70, 200,   0,  90},{ 340, 200, 200, 200, 200}},
{{ 340, 340, 340, 340, 340},{ 340,  60, 200, 140,  40},{ 340, 150, 200, 180, 130},{ 340, 200, 200, 200, 200},{ 340, 130, 200, 170, 110}},
{{ 340, 340, 340, 340, 340},{ 340, -70, 200,   0,  90},{ 340, 200, 200, 200, 200},{ 340,   0, 200,  80,  90},{ 340, -60, 200, -70, -260}},
{{ 340, 340, 340, 340, 340},{ 340, 200, 200, 200, 200},{ 340, 130, 200, 170, 110},{ 340,  90, 200,  90, -110},{ 340, 130, 200, 120, 110}}
},
{
{{ 340, 340, 340, 340, 340},{ 340, 340, 340, 340, 340},{ 340, 340, 340, 340, 340},{ 340, 340, 340, 340, 340},{ 340, 340, 340, 340, 340}},
{{ 340, 340, 340, 340, 340},{ 340, 200, 190, -40, 140},{ 340, 200, 120, -150,  30},{ 340, 200, 130, -60, 130},{ 340, 200, 200, 200, 200}},
{{ 340, 340, 340, 340, 340},{ 340, 200, 170, -110,  80},{ 340, 200, 150, -20,  60},{ 340, 200, 200, 200, 200},{ 340, 200, 140, -40,  50}},
{{ 340, 340, 340, 340, 340},{ 340, 200, 130, -60, 130},{ 340, 200, 200, 200, 200},{ 340, 200, 170, -70, 120},{ 340, 200, -40, -420, -50}},
{{ 340, 340, 340, 340, 340},{ 340, 200, 200, 200, 200},{ 340, 200, 140, -40,  50},{ 340, 200, 110, -260, 110},{ 340, 200,  50, -50, -40}}
}
},
/* CG....GC */
{{
{{ 340, 340, 340, 340, 340},{ 340, 340, 340, 340, 340},{ 340, 340, 340, 340, 340},{ 340, 340, 340, 340, 340},{ 340, 340, 340, 340, 340}},
{{ 340, 340, 340, 340, 340},{ 340, 340, 340, 340, 340},{ 340, 340, 340, 340, 340},{ 340, 340, 340, 340, 340},{ 340, 340, 340, 340, 340}},
{{ 340, 340, 340, 340, 340},{ 340, 340, 340, 340, 340},{ 340, 340, 340, 340, 340},{ 340, 340, 340, 340, 340},{ 340, 340, 340, 340, 340}},
{{ 340, 340, 340, 340, 340},{ 340, 340, 340, 340, 340},{ 340, 340, 340, 340, 340},{ 340, 340, 340, 340, 340},{ 340, 340, 340, 340, 340}},
{{ 340, 340, 340, 340, 340},{ 340, 340, 340, 340, 340},{ 340, 340, 340, 340, 340},{ 340, 340, 340, 340, 340},{ 340, 340, 340, 340, 340}}
},
{
{{ 340, 340, 340, 340, 340},{ 340, 340, 340, 340, 340},{ 340, 340, 340, 340, 340},{ 340, 340, 340, 340, 340},{ 340, 340, 340, 340, 340}},
{{ 340, 340, 340, 340, 340},{ 340,  50,  60,   0, 200},{ 340, 110, 150, -70, 200},{ 340, -30,  10, -160, 200},{ 340, 200, 200, 200, 200}},
{{ 340, 340, 340, 340, 340},{ 340, 110, 110, -100, 200},{ 340, 170, 150, -60, 200},{ 340, 200, 200, 200, 200},{ 340,  70,  50,  20, 200}},
{{ 340, 340, 340, 340, 340},{ 340,  40,  50, -70, 200},{ 340, 200, 200, 200, 200},{ 340, 100, 140,   0, 200},{ 340,  10, -70, -80, 200}},
{{ 340, 340, 340, 340, 340},{ 340, 200, 200, 200, 200},{ 340, 180, 150, 120, 200},{ 340, -50, -60, -60, 200},{ 340, 150,   0,  90, 200}}
},
{
{{ 340, 340, 340, 340, 340},{ 340, 340, 340, 340, 340},{ 340, 340, 340, 340, 340},{ 340, 340, 340, 340, 340},{ 340, 340, 340, 340, 340}},
{{ 340, 340, 340, 340, 340},{ 340, 130, 220, 200, 200},{ 340, 100, 130, 200, 120},{ 340, -70,  70, 200,  40},{ 340, 200, 200, 200, 200}},
{{ 340, 340, 340, 340, 340},{ 340, 100, 190, 200, 110},{ 340, 100, 130, 200, 120},{ 340, 200, 200, 200, 200},{ 340,   0,  30, 200, 170}},
{{ 340, 340, 340, 340, 340},{ 340,  70,  70, 200, 100},{ 340, 200, 200, 200, 200},{ 340,  90, 180, 200, 170},{ 340, -190, -30, 200, -70}},
{{ 340, 340, 340, 340, 340},{ 340, 200, 200, 200, 200},{ 340, 110, 140, 200, 120},{ 340, -150, -20, 200, -30},{ 340, -20, -10, 200,  20}}
},
{
{{ 340, 340, 340, 340, 340},{ 340, 340, 340, 340, 340},{ 340, 340, 340, 340, 340},{ 340, 340, 340, 340, 340},{ 340, 340, 340, 340, 340}},
{{ 340, 340, 340, 340, 340},{ 340, -20, 200, 110,  90},{ 340, -40, 200,  90,   0},{ 340, -170, 200, -90,  30},{ 340, 200, 200, 200, 200}},
{{ 340, 340, 340, 340, 340},{ 340,  70, 200,  80, -10},{ 340, 110, 200, 150, 100},{ 340, 200, 200, 200, 200},{ 340,  20, 200,  50,   0}},
{{ 340, 340, 340, 340, 340},{ 340, -50, 200, -20,  60},{ 340, 200, 200, 200, 200},{ 340,   0, 200,  80,  90},{ 340, -90, 200, -100, -300}},
{{ 340, 340, 340, 340, 340},{ 340, 200, 200, 200, 200},{ 340, 120, 200, 150, 100},{ 340, -130, 200, -60, -240},{ 340,  90, 200, 110,  60}}
},
{
{{ 340, 340, 340, 340, 340},{ 340, 340, 340, 340, 340},{ 340, 340, 340, 340, 340},{ 340, 340, 340, 340, 340},{ 340, 340, 340, 340, 340}},
{{ 340, 340, 340, 340, 340},{ 340, 200, 200, -10, 140},{ 340, 200, 120, -160,  30},{ 340, 200,  40, -160,  50},{ 340, 200, 200, 200, 200}},
{{ 340, 340, 340, 340, 340},{ 340, 200, 110, -160,  30},{ 340, 200, 120, -60,  30},{ 340, 200, 200, 200, 200},{ 340, 200,  20, -160,  10}},
{{ 340, 340, 340, 340, 340},{ 340, 200,  50, -60, 140},{ 340, 200, 200, 200, 200},{ 340, 200, 170, -70, 120},{ 340, 200, -70, -440, -100}},
{{ 340, 340, 340, 340, 340},{ 340, 200, 200, 200, 200},{ 340, 200, 120, -50,  30},{ 340, 200, -10, -410,  10},{ 340, 200,  40, -100,  60}}
}
},
/* CG....GU */
{{
{{ 340, 340, 340, 340, 340},{ 340, 340, 340, 340, 340},{ 340, 340, 340, 340, 340},{ 340, 340, 340, 340, 340},{ 340, 340, 340, 340, 340}},
{{ 340, 340, 340, 340, 340},{ 340, 340, 340, 340, 340},{ 340, 340, 340, 340, 340},{ 340, 340, 340, 340, 340},{ 340, 340, 340, 340, 340}},
{{ 340, 340, 340, 340, 340},{ 340, 340, 340, 340, 340},{ 340, 340, 340, 340, 340},{ 340, 340, 340, 340, 340},{ 340, 340, 340, 340, 340}},
{{ 340, 340, 340, 340, 340},{ 340, 340, 340, 340, 340},{ 340, 340, 340, 340, 340},{ 340, 340, 340, 340, 340},{ 340, 340, 340, 340, 340}},
{{ 340, 340, 340, 340, 340},{ 340, 340, 340, 340, 340},{ 340, 340, 340, 340, 340},{ 340, 340, 340, 340, 340},{ 340, 340, 340, 340, 340}}
},
{
{{ 340, 340, 340, 340, 340},{ 340, 340, 340, 340, 340},{ 340, 340, 340, 340, 340},{ 340, 340, 340, 340, 340},{ 340, 340, 340, 340, 340}},
{{ 340, 340, 340, 340, 340},{ 340, 200, 240, 100, 200},{ 340, 180, 210,  80, 200},{ 340,  80, 110, -20, 200},{ 340, 200, 200, 200, 200}},
{{ 340, 340, 340, 340, 340},{ 340, 190, 220,  90, 200},{ 340, 230, 210, 170, 200},{ 340, 200, 200, 200, 200},{ 340, 230, 210, 170, 200}},
{{ 340, 340, 340, 340, 340},{ 340,  80, 110, -20, 200},{ 340, 200, 200, 200, 200},{ 340, 130, 170,  30, 200},{ 340,  60,   0,  40, 200}},
{{ 340, 340, 340, 340, 340},{ 340, 200, 200, 200, 200},{ 340, 230, 210, 170, 200},{ 340, 160,  90, 140, 200},{ 340, 190, 130, 180, 200}}
},
{
{{ 340, 340, 340, 340, 340},{ 340, 340, 340, 340, 340},{ 340, 340, 340, 340, 340},{ 340, 340, 340, 340, 340},{ 340, 340, 340, 340, 340}},
{{ 340, 340, 340, 340, 340},{ 340, 190, 280, 200, 270},{ 340, 170, 200, 200, 180},{ 340,  70, 200, 200, 180},{ 340, 200, 200, 200, 200}},
{{ 340, 340, 340, 340, 340},{ 340, 180, 210, 200, 190},{ 340, 160, 190, 200, 180},{ 340, 200, 200, 200, 200},{ 340, 160, 190, 200, 180}},
{{ 340, 340, 340, 340, 340},{ 340,  70, 200, 200, 180},{ 340, 200, 200, 200, 200},{ 340, 120, 210, 200, 200},{ 340, -50,  80, 200,  70}},
{{ 340, 340, 340, 340, 340},{ 340, 200, 200, 200, 200},{ 340, 160, 190, 200, 180},{ 340,  50, 180, 200, 160},{ 340,  80, 110, 200, 100}}
},
{
{{ 340, 340, 340, 340, 340},{ 340, 340, 340, 340, 340},{ 340, 340, 340, 340, 340},{ 340, 340, 340, 340, 340},{ 340, 340, 340, 340, 340}},
{{ 340, 340, 340, 340, 340},{ 340, 100, 200, 180, 180},{ 340,  80, 200, 150,  60},{ 340, -20, 200,  50, 140},{ 340, 200, 200, 200, 200}},
{{ 340, 340, 340, 340, 340},{ 340,  90, 200, 160,  70},{ 340, 170, 200, 210, 150},{ 340, 200, 200, 200, 200},{ 340, 170, 200, 210, 150}},
{{ 340, 340, 340, 340, 340},{ 340, -20, 200,  50, 140},{ 340, 200, 200, 200, 200},{ 340,  30, 200, 110, 110},{ 340,  40, 200,  40, -160}},
{{ 340, 340, 340, 340, 340},{ 340, 200, 200, 200, 200},{ 340, 170, 200, 210, 150},{ 340, 140, 200, 130, -60},{ 340, 180, 200, 170, 160}}
},
{
{{ 340, 340, 340, 340, 340},{ 340, 340, 340, 340, 340},{ 340, 340, 340, 340, 340},{ 340, 340, 340, 340, 340},{ 340, 340, 340, 340, 340}},
{{ 340, 340, 340, 340, 340},{ 340, 200, 270,  30, 220},{ 340, 200, 180, -90,  90},{ 340, 200, 180, -10, 180},{ 340, 200, 200, 200, 200}},
{{ 340, 340, 340, 340, 340},{ 340, 200, 190, -80, 100},{ 340, 200, 180,   0,  90},{ 340, 200, 200, 200, 200},{ 340, 200, 180,   0,  90}},
{{ 340, 340, 340, 340, 340},{ 340, 200, 180, -10, 180},{ 340, 200, 200, 200, 200},{ 340, 200, 200, -40, 150},{ 340, 200,  70, -310,  60}},
{{ 340, 340, 340, 340, 340},{ 340, 200, 200, 200, 200},{ 340, 200, 180,   0,  90},{ 340, 200, 160, -210, 160},{ 340, 200, 100,   0,  10}}
}
},
/* CG....UG */
{{
{{ 340, 340, 340, 340, 340},{ 340, 340, 340, 340, 340},{ 340, 340, 340, 340, 340},{ 340, 340, 340, 340, 340},{ 340, 340, 340, 340, 340}},
{{ 340, 340, 340, 340, 340},{ 340, 340, 340, 340, 340},{ 340, 340, 340, 340, 340},{ 340, 340, 340, 340, 340},{ 340, 340, 340, 340, 340}},
{{ 340, 340, 340, 340, 340},{ 340, 340, 340, 340, 340},{ 340, 340, 340, 340, 340},{ 340, 340, 340, 340, 340},{ 340, 340, 340, 340, 340}},
{{ 340, 340, 340, 340, 340},{ 340, 340, 340, 340, 340},{ 340, 340, 340, 340, 340},{ 340, 340, 340, 340, 340},{ 340, 340, 340, 340, 340}},
{{ 340, 340, 340, 340, 340},{ 340, 340, 340, 340, 340},{ 340, 340, 340, 340, 340},{ 340, 340, 340, 340, 340},{ 340, 340, 340, 340, 340}}
},
{
{{ 340, 340, 340, 340, 340},{ 340, 340, 340, 340, 340},{ 340, 340, 340, 340, 340},{ 340, 340, 340, 340, 340},{ 340, 340, 340, 340, 340}},
{{ 340, 340, 340, 340, 340},{ 340, 200, 240, 100, 200},{ 340, 160, 190,  60, 200},{ 340, 100, 130,   0, 200},{ 340, 200, 200, 200, 200}},
{{ 340, 340, 340, 340, 340},{ 340, 200, 240, 100, 200},{ 340, 260, 240, 200, 200},{ 340, 200, 200, 200, 200},{ 340, 260, 240, 200, 200}},
{{ 340, 340, 340, 340, 340},{ 340, 100, 130,   0, 200},{ 340, 200, 200, 200, 200},{ 340, 140, 170,  40, 200},{ 340,  20, -40,   0, 200}},
{{ 340, 340, 340, 340, 340},{ 340, 200, 200, 200, 200},{ 340, 230, 210, 170, 200},{ 340, 150,  80, 130, 200},{ 340, 220, 150, 200, 200}}
},
{
{{ 340, 340, 340, 340, 340},{ 340, 340, 340, 340, 340},{ 340, 340, 340, 340, 340},{ 340, 340, 340, 340, 340},{ 340, 340, 340, 340, 340}},
{{ 340, 340, 340, 340, 340},{ 340, 190, 280, 200, 270},{ 340, 150, 180, 200, 160},{ 340,  90, 220, 200, 200},{ 340, 200, 200, 200, 200}},
{{ 340, 340, 340, 340, 340},{ 340, 190, 220, 200, 210},{ 340, 190, 220, 200, 210},{ 340, 200, 200, 200, 200},{ 340, 190, 220, 200, 210}},
{{ 340, 340, 340, 340, 340},{ 340,  90, 220, 200, 200},{ 340, 200, 200, 200, 200},{ 340, 130, 220, 200, 200},{ 340, -90,  40, 200,  30}},
{{ 340, 340, 340, 340, 340},{ 340, 200, 200, 200, 200},{ 340, 160, 190, 200, 180},{ 340,  40, 170, 200, 150},{ 340, 110, 140, 200, 120}}
},
{
{{ 340, 340, 340, 340, 340},{ 340, 340, 340, 340, 340},{ 340, 340, 340, 340, 340},{ 340, 340, 340, 340, 340},{ 340, 340, 340, 340, 340}},
{{ 340, 340, 340, 340, 340},{ 340, 100, 200, 180, 180},{ 340,  60, 200, 130,  40},{ 340,   0, 200,  70, 160},{ 340, 200, 200, 200, 200}},
{{ 340, 340, 340, 340, 340},{ 340, 100, 200, 180,  80},{ 340, 200, 200, 240, 180},{ 340, 200, 200, 200, 200},{ 340, 200, 200, 240, 180}},
{{ 340, 340, 340, 340, 340},{ 340,   0, 200,  70, 160},{ 340, 200, 200, 200, 200},{ 340,  40, 200, 110, 120},{ 340,   0, 200,   0, -200}},
{{ 340, 340, 340, 340, 340},{ 340, 200, 200, 200, 200},{ 340, 170, 200, 210, 150},{ 340, 130, 200, 120, -70},{ 340, 200, 200, 190, 180}}
},
{
{{ 340, 340, 340, 340, 340},{ 340, 340, 340, 340, 340},{ 340, 340, 340, 340, 340},{ 340, 340, 340, 340, 340},{ 340, 340, 340, 340, 340}},
{{ 340, 340, 340, 340, 340},{ 340, 200, 270,  30, 220},{ 340, 200, 160, -110,  70},{ 340, 200, 200,  10, 190},{ 340, 200, 200, 200, 200}},
{{ 340, 340, 340, 340, 340},{ 340, 200, 210, -70, 120},{ 340, 200, 210,  30, 120},{ 340, 200, 200, 200, 200},{ 340, 200, 210,  30, 120}},
{{ 340, 340, 340, 340, 340},{ 340, 200, 200,  10, 190},{ 340, 200, 200, 200, 200},{ 340, 200, 200, -30, 150},{ 340, 200,  30, -350,  20}},
{{ 340, 340, 340, 340, 340},{ 340, 200, 200, 200, 200},{ 340, 200, 180,   0,  90},{ 340, 200, 150, -220, 150},{ 340, 200, 120,  30,  30}}
}
},
/* CG....AU */
{{
{{ 340, 340, 340, 340, 340},{ 340, 340, 340, 340, 340},{ 340, 340, 340, 340, 340},{ 340, 340, 340, 340, 340},{ 340, 340, 340, 340, 340}},
{{ 340, 340, 340, 340, 340},{ 340, 340, 340, 340, 340},{ 340, 340, 340, 340, 340},{ 340, 340, 340, 340, 340},{ 340, 340, 340, 340, 340}},
{{ 340, 340, 340, 340, 340},{ 340, 340, 340, 340, 340},{ 340, 340, 340, 340, 340},{ 340, 340, 340, 340, 340},{ 340, 340, 340, 340, 340}},
{{ 340, 340, 340, 340, 340},{ 340, 340, 340, 340, 340},{ 340, 340, 340, 340, 340},{ 340, 340, 340, 340, 340},{ 340, 340, 340, 340, 340}},
{{ 340, 340, 340, 340, 340},{ 340, 340, 340, 340, 340},{ 340, 340, 340, 340, 340},{ 340, 340, 340, 340, 340},{ 340, 340, 340, 340, 340}}
},
{
{{ 340, 340, 340, 340, 340},{ 340, 340, 340, 340, 340},{ 340, 340, 340, 340, 340},{ 340, 340, 340, 340, 340},{ 340, 340, 340, 340, 340}},
{{ 340, 340, 340, 340, 340},{ 340, 200, 240, 100, 200},{ 340, 180, 210,  80, 200},{ 340,  80, 110, -20, 200},{ 340, 200, 200, 200, 200}},
{{ 340, 340, 340, 340, 340},{ 340, 190, 220,  90, 200},{ 340, 230, 210, 170, 200},{ 340, 200, 200, 200, 200},{ 340, 230, 210, 170, 200}},
{{ 340, 340, 340, 340, 340},{ 340,  80, 110, -20, 200},{ 340, 200, 200, 200, 200},{ 340, 130, 170,  30, 200},{ 340,  60,   0,  40, 200}},
{{ 340, 340, 340, 340, 340},{ 340, 200, 200, 200, 200},{ 340, 230, 210, 170, 200},{ 340, 160,  90, 140, 200},{ 340, 190, 130, 180, 200}}
},
{
{{ 340, 340, 340, 340, 340},{ 340, 340, 340, 340, 340},{ 340, 340, 340, 340, 340},{ 340, 340, 340, 340, 340},{ 340, 340, 340, 340, 340}},
{{ 340, 340, 340, 340, 340},{ 340, 190, 280, 200, 270},{ 340, 170, 200, 200, 180},{ 340,  70, 200, 200, 180},{ 340, 200, 200, 200, 200}},
{{ 340, 340, 340, 340, 340},{ 340, 180, 210, 200, 190},{ 340, 160, 190, 200, 180},{ 340, 200, 200, 200, 200},{ 340, 160, 190, 200, 180}},
{{ 340, 340, 340, 340, 340},{ 340,  70, 200, 200, 180},{ 340, 200, 200, 200, 200},{ 340, 120, 210, 200, 200},{ 340, -50,  80, 200,  70}},
{{ 340, 340, 340, 340, 340},{ 340, 200, 200, 200, 200},{ 340, 160, 190, 200, 180},{ 340,  50, 180, 200, 160},{ 340,  80, 110, 200, 100}}
},
{
{{ 340, 340, 340, 340, 340},{ 340, 340, 340, 340, 340},{ 340, 340, 340, 340, 340},{ 340, 340, 340, 340, 340},{ 340, 340, 340, 340, 340}},
{{ 340, 340, 340, 340, 340},{ 340, 100, 200, 180, 180},{ 340,  80, 200, 150,  60},{ 340, -20, 200,  50, 140},{ 340, 200, 200, 200, 200}},
{{ 340, 340, 340, 340, 340},{ 340,  90, 200, 160,  70},{ 340, 170, 200, 210, 150},{ 340, 200, 200, 200, 200},{ 340, 170, 200, 210, 150}},
{{ 340, 340, 340, 340, 340},{ 340, -20, 200,  50, 140},{ 340, 200, 200, 200, 200},{ 340,  30, 200, 110, 110},{ 340,  40, 200,  40, -160}},
{{ 340, 340, 340, 340, 340},{ 340, 200, 200, 200, 200},{ 340, 170, 200, 210, 150},{ 340, 140, 200, 130, -60},{ 340, 180, 200, 170, 160}}
},
{
{{ 340, 340, 340, 340, 340},{ 340, 340, 340, 340, 340},{ 340, 340, 340, 340, 340},{ 340, 340, 340, 340, 340},{ 340, 340, 340, 340, 340}},
{{ 340, 340, 340, 340, 340},{ 340, 200, 270,  30, 220},{ 340, 200, 180, -90,  90},{ 340, 200, 180, -10, 180},{ 340, 200, 200, 200, 200}},
{{ 340, 340, 340, 340, 340},{ 340, 200, 190, -80, 100},{ 340, 200, 180,   0,  90},{ 340, 200, 200, 200, 200},{ 340, 200, 180,   0,  90}},
{{ 340, 340, 340, 340, 340},{ 340, 200, 180, -10, 180},{ 340, 200, 200, 200, 200},{ 340, 200, 200, -40, 150},{ 340, 200,  70, -310,  60}},
{{ 340, 340, 340, 340, 340},{ 340, 200, 200, 200, 200},{ 340, 200, 180,   0,  90},{ 340, 200, 160, -210, 160},{ 340, 200, 100,   0,  10}}
}
},
/* CG....UA */
{{
{{ 340, 340, 340, 340, 340},{ 340, 340, 340, 340, 340},{ 340, 340, 340, 340, 340},{ 340, 340, 340, 340, 340},{ 340, 340, 340, 340, 340}},
{{ 340, 340, 340, 340, 340},{ 340, 340, 340, 340, 340},{ 340, 340, 340, 340, 340},{ 340, 340, 340, 340, 340},{ 340, 340, 340, 340, 340}},
{{ 340, 340, 340, 340, 340},{ 340, 340, 340, 340, 340},{ 340, 340, 340, 340, 340},{ 340, 340, 340, 340, 340},{ 340, 340, 340, 340, 340}},
{{ 340, 340, 340, 340, 340},{ 340, 340, 340, 340, 340},{ 340, 340, 340, 340, 340},{ 340, 340, 340, 340, 340},{ 340, 340, 340, 340, 340}},
{{ 340, 340, 340, 340, 340},{ 340, 340, 340, 340, 340},{ 340, 340, 340, 340, 340},{ 340, 340, 340, 340, 340},{ 340, 340, 340, 340, 340}}
},
{
{{ 340, 340, 340, 340, 340},{ 340, 340, 340, 340, 340},{ 340, 340, 340, 340, 340},{ 340, 340, 340, 340, 340},{ 340, 340, 340, 340, 340}},
{{ 340, 340, 340, 340, 340},{ 340, 200, 240, 100, 200},{ 340, 160, 190,  60, 200},{ 340, 100, 130,   0, 200},{ 340, 200, 200, 200, 200}},
{{ 340, 340, 340, 340, 340},{ 340, 200, 240, 100, 200},{ 340, 260, 240, 200, 200},{ 340, 200, 200, 200, 200},{ 340, 260, 240, 200, 200}},
{{ 340, 340, 340, 340, 340},{ 340, 100, 130,   0, 200},{ 340, 200, 200, 200, 200},{ 340, 140, 170,  40, 200},{ 340,  20, -40,   0, 200}},
{{ 340, 340, 340, 340, 340},{ 340, 200, 200, 200, 200},{ 340, 230, 210, 170, 200},{ 340, 150,  80, 130, 200},{ 340, 220, 150, 200, 200}}
},
{
{{ 340, 340, 340, 340, 340},{ 340, 340, 340, 340, 340},{ 340, 340, 340, 340, 340},{ 340, 340, 340, 340, 340},{ 340, 340, 340, 340, 340}},
{{ 340, 340, 340, 340, 340},{ 340, 190, 280, 200, 270},{ 340, 150, 180, 200, 160},{ 340,  90, 220, 200, 200},{ 340, 200, 200, 200, 200}},
{{ 340, 340, 340, 340, 340},{ 340, 190, 220, 200, 210},{ 340, 190, 220, 200, 210},{ 340, 200, 200, 200, 200},{ 340, 190, 220, 200, 210}},
{{ 340, 340, 340, 340, 340},{ 340,  90, 220, 200, 200},{ 340, 200, 200, 200, 200},{ 340, 130, 220, 200, 200},{ 340, -90,  40, 200,  30}},
{{ 340, 340, 340, 340, 340},{ 340, 200, 200, 200, 200},{ 340, 160, 190, 200, 180},{ 340,  40, 170, 200, 150},{ 340, 110, 140, 200, 120}}
},
{
{{ 340, 340, 340, 340, 340},{ 340, 340, 340, 340, 340},{ 340, 340, 340, 340, 340},{ 340, 340, 340, 340, 340},{ 340, 340, 340, 340, 340}},
{{ 340, 340, 340, 340, 340},{ 340, 100, 200, 180, 180},{ 340,  60, 200, 130,  40},{ 340,   0, 200,  70, 160},{ 340, 200, 200, 200, 200}},
{{ 340, 340, 340, 340, 340},{ 340, 100, 200, 180,  80},{ 340, 200, 200, 240, 180},{ 340, 200, 200, 200, 200},{ 340, 200, 200, 240, 180}},
{{ 340, 340, 340, 340, 340},{ 340,   0, 200,  70, 160},{ 340, 200, 200, 200, 200},{ 340,  40, 200, 110, 120},{ 340,   0, 200,   0, -200}},
{{ 340, 340, 340, 340, 340},{ 340, 200, 200, 200, 200},{ 340, 170, 200, 210, 150},{ 340, 130, 200, 120, -70},{ 340, 200, 200, 190, 180}}
},
{
{{ 340, 340, 340, 340, 340},{ 340, 340, 340, 340, 340},{ 340, 340, 340, 340, 340},{ 340, 340, 340, 340, 340},{ 340, 340, 340, 340, 340}},
{{ 340, 340, 340, 340, 340},{ 340, 200, 270,  30, 220},{ 340, 200, 160, -110,  70},{ 340, 200, 200,  10, 190},{ 340, 200, 200, 200, 200}},
{{ 340, 340, 340, 340, 340},{ 340, 200, 210, -70, 120},{ 340, 200, 210,  30, 120},{ 340, 200, 200, 200, 200},{ 340, 200, 210,  30, 120}},
{{ 340, 340, 340, 340, 340},{ 340, 200, 200,  10, 190},{ 340, 200, 200, 200, 200},{ 340, 200, 200, -30, 150},{ 340, 200,  30, -350,  20}},
{{ 340, 340, 340, 340, 340},{ 340, 200, 200, 200, 200},{ 340, 200, 180,   0,  90},{ 340, 200, 150, -220, 150},{ 340, 200, 120,  30,  30}}
}
},
/* CG....?? */
{{
{{ 340, 340, 340, 340, 340},{ 340, 340, 340, 340, 340},{ 340, 340, 340, 340, 340},{ 340, 340, 340, 340, 340},{ 340, 340, 340, 340, 340}},
{{ 340, 340, 340, 340, 340},{ 340, 340, 340, 340, 340},{ 340, 340, 340, 340, 340},{ 340, 340, 340, 340, 340},{ 340, 340, 340, 340, 340}},
{{ 340, 340, 340, 340, 340},{ 340, 340, 340, 340, 340},{ 340, 340, 340, 340, 340},{ 340, 340, 340, 340, 340},{ 340, 340, 340, 340, 340}},
{{ 340, 340, 340, 340, 340},{ 340, 340, 340, 340, 340},{ 340, 340, 340, 340, 340},{ 340, 340, 340, 340, 340},{ 340, 340, 340, 340, 340}},
{{ 340, 340, 340, 340, 340},{ 340, 340, 340, 340, 340},{ 340, 340, 340, 340, 340},{ 340, 340, 340, 340, 340},{ 340, 340, 340, 340, 340}}
},
{
{{ 340, 340, 340, 340, 340},{ 340, 340, 340, 340, 340},{ 340, 340, 340, 340, 340},{ 340, 340, 340, 340, 340},{ 340, 340, 340, 340, 340}},
{{ 340, 340, 340, 340, 340},{ 340, 340, 340, 340, 340},{ 340, 340, 340, 340, 340},{ 340, 340, 340, 340, 340},{ 340, 340, 340, 340, 340}},
{{ 340, 340, 340, 340, 340},{ 340, 340, 340, 340, 340},{ 340, 340, 340, 340, 340},{ 340, 340, 340, 340, 340},{ 340, 340, 340, 340, 340}},
{{ 340, 340, 340, 340, 340},{ 340, 340, 340, 340, 340},{ 340, 340, 340, 340, 340},{ 340, 340, 340, 340, 340},{ 340, 340, 340, 340, 340}},
{{ 340, 340, 340, 340, 340},{ 340, 340, 340, 340, 340},{ 340, 340, 340, 340, 340},{ 340, 340, 340, 340, 340},{ 340, 340, 340, 340, 340}}
},
{
{{ 340, 340, 340, 340, 340},{ 340, 340, 340, 340, 340},{ 340, 340, 340, 340, 340},{ 340, 340, 340, 340, 340},{ 340, 340, 340, 340, 340}},
{{ 340, 340, 340, 340, 340},{ 340, 340, 340, 340, 340},{ 340, 340, 340, 340, 340},{ 340, 340, 340, 340, 340},{ 340, 340, 340, 340, 340}},
{{ 340, 340, 340, 340, 340},{ 340, 340, 340, 340, 340},{ 340, 340, 340, 340, 340},{ 340, 340, 340, 340, 340},{ 340, 340, 340, 340, 340}},
{{ 340, 340, 340, 340, 340},{ 340, 340, 340, 340, 340},{ 340, 340, 340, 340, 340},{ 340, 340, 340, 340, 340},{ 340, 340, 340, 340, 340}},
{{ 340, 340, 340, 340, 340},{ 340, 340, 340, 340, 340},{ 340, 340, 340, 340, 340},{ 340, 340, 340, 340, 340},{ 340, 340, 340, 340, 340}}
},
{
{{ 340, 340, 340, 340, 340},{ 340, 340, 340, 340, 340},{ 340, 340, 340, 340, 340},{ 340, 340, 340, 340, 340},{ 340, 340, 340, 340, 340}},
{{ 340, 340, 340, 340, 340},{ 340, 340, 340, 340, 340},{ 340, 340, 340, 340, 340},{ 340, 340, 340, 340, 340},{ 340, 340, 340, 340, 340}},
{{ 340, 340, 340, 340, 340},{ 340, 340, 340, 340, 340},{ 340, 340, 340, 340, 340},{ 340, 340, 340, 340, 340},{ 340, 340, 340, 340, 340}},
{{ 340, 340, 340, 340, 340},{ 340, 340, 340, 340, 340},{ 340, 340, 340, 340, 340},{ 340, 340, 340, 340, 340},{ 340, 340, 340, 340, 340}},
{{ 340, 340, 340, 340, 340},{ 340, 340, 340, 340, 340},{ 340, 340, 340, 340, 340},{ 340, 340, 340, 340, 340},{ 340, 340, 340, 340, 340}}
},
{
{{ 340, 340, 340, 340, 340},{ 340, 340, 340, 340, 340},{ 340, 340, 340, 340, 340},{ 340, 340, 340, 340, 340},{ 340, 340, 340, 340, 340}},
{{ 340, 340, 340, 340, 340},{ 340, 340, 340, 340, 340},{ 340, 340, 340, 340, 340},{ 340, 340, 340, 340, 340},{ 340, 340, 340, 340, 340}},
{{ 340, 340, 340, 340, 340},{ 340, 340, 340, 340, 340},{ 340, 340, 340, 340, 340},{ 340, 340, 340, 340, 340},{ 340, 340, 340, 340, 340}},
{{ 340, 340, 340, 340, 340},{ 340, 340, 340, 340, 340},{ 340, 340, 340, 340, 340},{ 340, 340, 340, 340, 340},{ 340, 340, 340, 340, 340}},
{{ 340, 340, 340, 340, 340},{ 340, 340, 340, 340, 340},{ 340, 340, 340, 340, 340},{ 340, 340, 340, 340, 340},{ 340, 340, 340, 340, 340}}
}
}
},
{ /* noPair */ {{{{0}}}},
/* GC....CG */
{{
{{ 340, 340, 340, 340, 340},{ 340, 340, 340, 340, 340},{ 340, 340, 340, 340, 340},{ 340, 340, 340, 340, 340},{ 340, 340, 340, 340, 340}},
{{ 340, 340, 340, 340, 340},{ 340, 340, 340, 340, 340},{ 340, 340, 340, 340, 340},{ 340, 340, 340, 340, 340},{ 340, 340, 340, 340, 340}},
{{ 340, 340, 340, 340, 340},{ 340, 340, 340, 340, 340},{ 340, 340, 340, 340, 340},{ 340, 340, 340, 340, 340},{ 340, 340, 340, 340, 340}},
{{ 340, 340, 340, 340, 340},{ 340, 340, 340, 340, 340},{ 340, 340, 340, 340, 340},{ 340, 340, 340, 340, 340},{ 340, 340, 340, 340, 340}},
{{ 340, 340, 340, 340, 340},{ 340, 340, 340, 340, 340},{ 340, 340, 340, 340, 340},{ 340, 340, 340, 340, 340},{ 340, 340, 340, 340, 340}}
},
{
{{ 340, 340, 340, 340, 340},{ 340, 340, 340, 340, 340},{ 340, 340, 340, 340, 340},{ 340, 340, 340, 340, 340},{ 340, 340, 340, 340, 340}},
{{ 340, 340, 340, 340, 340},{ 340,  50, 110,  40, 200},{ 340, 130, 100,  70, 200},{ 340, -20,  70, -50, 200},{ 340, 200, 200, 200, 200}},
{{ 340, 340, 340, 340, 340},{ 340,  60, 110,  50, 200},{ 340, 220, 190,  70, 200},{ 340, 200, 200, 200, 200},{ 340, 200, 110,  50, 200}},
{{ 340, 340, 340, 340, 340},{ 340,   0, -100, -70, 200},{ 340, 200, 200, 200, 200},{ 340, 110,  80, -20, 200},{ 340, -10, -160, -60, 200}},
{{ 340, 340, 340, 340, 340},{ 340, 200, 200, 200, 200},{ 340, 200, 110, 100, 200},{ 340,  90, -10,  60, 200},{ 340, 140,  30, 140, 200}}
},
{
{{ 340, 340, 340, 340, 340},{ 340, 340, 340, 340, 340},{ 340, 340, 340, 340, 340},{ 340, 340, 340, 340, 340},{ 340, 340, 340, 340, 340}},
{{ 340, 340, 340, 340, 340},{ 340, 110, 170, 200, 180},{ 340, 100, 100, 200, 110},{ 340, -40, 110, 200, 120},{ 340, 200, 200, 200, 200}},
{{ 340, 340, 340, 340, 340},{ 340, 150, 150, 200, 150},{ 340, 130, 130, 200, 140},{ 340, 200, 200, 200, 200},{ 340, 120, 120, 200, 120}},
{{ 340, 340, 340, 340, 340},{ 340, -70, -60, 200, 120},{ 340, 200, 200, 200, 200},{ 340,  90, 150, 200, 150},{ 340, -160, -60, 200, -50}},
{{ 340, 340, 340, 340, 340},{ 340, 200, 200, 200, 200},{ 340, 120, 120, 200, 120},{ 340,   0, 100, 200, 100},{ 340,  30,  30, 200,  30}}
},
{
{{ 340, 340, 340, 340, 340},{ 340, 340, 340, 340, 340},{ 340, 340, 340, 340, 340},{ 340, 340, 340, 340, 340},{ 340, 340, 340, 340, 340}},
{{ 340, 340, 340, 340, 340},{ 340, -30, 200, 100, -50},{ 340, -70, 200,  90, -150},{ 340, -170, 200,   0, -130},{ 340, 200, 200, 200, 200}},
{{ 340, 340, 340, 340, 340},{ 340,  10, 200, 140, -60},{ 340,  70, 200, 180, -20},{ 340, 200, 200, 200, 200},{ 340,  40, 200, 170, -10}},
{{ 340, 340, 340, 340, 340},{ 340, -160, 200,   0, -60},{ 340, 200, 200, 200, 200},{ 340, -90, 200,  80, -60},{ 340, -160, 200, -70, -410}},
{{ 340, 340, 340, 340, 340},{ 340, 200, 200, 200, 200},{ 340,  40, 200, 170, -30},{ 340,  30, 200,  90, -240},{ 340,  50, 200, 120,  10}}
},
{
{{ 340, 340, 340, 340, 340},{ 340, 340, 340, 340, 340},{ 340, 340, 340, 340, 340},{ 340, 340, 340, 340, 340},{ 340, 340, 340, 340, 340}},
{{ 340, 340, 340, 340, 340},{ 340, 200,  70,  10, 150},{ 340, 200,   0, -190, -20},{ 340, 200,  20, -90,  90},{ 340, 200, 200, 200, 200}},
{{ 340, 340, 340, 340, 340},{ 340, 200,  50, -70,   0},{ 340, 200,  30, -30, -10},{ 340, 200, 200, 200, 200},{ 340, 200,  20, -70,  40}},
{{ 340, 340, 340, 340, 340},{ 340, 200,  20, -80,  90},{ 340, 200, 200, 200, 200},{ 340, 200,  50, -100, 110},{ 340, 200, -160, -440, -100}},
{{ 340, 340, 340, 340, 340},{ 340, 200, 200, 200, 200},{ 340, 200, 170, -70,  20},{ 340, 200,   0, -300,  60},{ 340, 200,  10, -100,  60}}
}
},
/* GC....GC */
{{
{{ 340, 340, 340, 340, 340},{ 340, 340, 340, 340, 340},{ 340, 340, 340, 340, 340},{ 340, 340, 340, 340, 340},{ 340, 340, 340, 340, 340}},
{{ 340, 340, 340, 340, 340},{ 340, 340, 340, 340, 340},{ 340, 340, 340, 340, 340},{ 340, 340, 340, 340, 340},{ 340, 340, 340, 340, 340}},
{{ 340, 340, 340, 340, 340},{ 340, 340, 340, 340, 340},{ 340, 340, 340, 340, 340},{ 340, 340, 340, 340, 340},{ 340, 340, 340, 340, 340}},
{{ 340, 340, 340, 340, 340},{ 340, 340, 340, 340, 340},{ 340, 340, 340, 340, 340},{ 340, 340, 340, 340, 340},{ 340, 340, 340, 340, 340}},
{{ 340, 340, 340, 340, 340},{ 340, 340, 340, 340, 340},{ 340, 340, 340, 340, 340},{ 340, 340, 340, 340, 340},{ 340, 340, 340, 340, 340}}
},
{
{{ 340, 340, 340, 340, 340},{ 340, 340, 340, 340, 340},{ 340, 340, 340, 340, 340},{ 340, 340, 340, 340, 340},{ 340, 340, 340, 340, 340}},
{{ 340, 340, 340, 340, 340},{ 340, 150, 120,  10, 200},{ 340, 120,  90, -10, 200},{ 340, -50, -80, -190, 200},{ 340, 200, 200, 200, 200}},
{{ 340, 340, 340, 340, 340},{ 340, 120,  90, -20, 200},{ 340, 180,  90,  90, 200},{ 340, 200, 200, 200, 200},{ 340,  80,   0, -10, 200}},
{{ 340, 340, 340, 340, 340},{ 340,  10, -20, -130, 200},{ 340, 200, 200, 200, 200},{ 340, 110,  80, -20, 200},{ 340, -70, -200, -130, 200}},
{{ 340, 340, 340, 340, 340},{ 340, 200, 200, 200, 200},{ 340, 190, 100,  90, 200},{ 340, -30, -160, -90, 200},{ 340, 150,  20,  90, 200}}
},
{
{{ 340, 340, 340, 340, 340},{ 340, 340, 340, 340, 340},{ 340, 340, 340, 340, 340},{ 340, 340, 340, 340, 340},{ 340, 340, 340, 340, 340}},
{{ 340, 340, 340, 340, 340},{ 340, 120, 180, 200, 190},{ 340, 100, 100, 200, 100},{ 340, -80,  20, 200,  30},{ 340, 200, 200, 200, 200}},
{{ 340, 340, 340, 340, 340},{ 340,  90,  90, 200, 100},{ 340, 100, 100, 200, 100},{ 340, 200, 200, 200, 200},{ 340,   0,   0, 200,   0}},
{{ 340, 340, 340, 340, 340},{ 340, -10,  90, 200,  90},{ 340, 200, 200, 200, 200},{ 340,  90, 150, 200, 150},{ 340, -190, -90, 200, -90}},
{{ 340, 340, 340, 340, 340},{ 340, 200, 200, 200, 200},{ 340, 100, 100, 200, 110},{ 340, -150, -50, 200, -50},{ 340,  20,  20, 200,  30}}
},
{
{{ 340, 340, 340, 340, 340},{ 340, 340, 340, 340, 340},{ 340, 340, 340, 340, 340},{ 340, 340, 340, 340, 340},{ 340, 340, 340, 340, 340}},
{{ 340, 340, 340, 340, 340},{ 340, -50, 200, 110, -30},{ 340, -80, 200,  90, -150},{ 340, -260, 200, -90, -150},{ 340, 200, 200, 200, 200}},
{{ 340, 340, 340, 340, 340},{ 340, -80, 200,  80, -160},{ 340,  20, 200, 150, -50},{ 340, 200, 200, 200, 200},{ 340, -80, 200,  50, -150}},
{{ 340, 340, 340, 340, 340},{ 340, -190, 200, -20, -90},{ 340, 200, 200, 200, 200},{ 340, -90, 200,  80, -60},{ 340, -190, 200, -100, -450}},
{{ 340, 340, 340, 340, 340},{ 340, 200, 200, 200, 200},{ 340,  30, 200, 150, -50},{ 340, -150, 200, -60, -410},{ 340,  30, 200, 110, -50}}
},
{
{{ 340, 340, 340, 340, 340},{ 340, 340, 340, 340, 340},{ 340, 340, 340, 340, 340},{ 340, 340, 340, 340, 340},{ 340, 340, 340, 340, 340}},
{{ 340, 340, 340, 340, 340},{ 340, 200,  80, -70, 150},{ 340, 200,   0, -190,  20},{ 340, 200, -80, -190,  30},{ 340, 200, 200, 200, 200}},
{{ 340, 340, 340, 340, 340},{ 340, 200,   0, -200,  20},{ 340, 200,   0, -90,  20},{ 340, 200, 200, 200, 200},{ 340, 200, -100, -190, -70}},
{{ 340, 340, 340, 340, 340},{ 340, 200, -10, -130,  90},{ 340, 200, 200, 200, 200},{ 340, 200,  50, -100, 110},{ 340, 200, -190, -490, -90}},
{{ 340, 340, 340, 340, 340},{ 340, 200, 200, 200, 200},{ 340, 200,   0, -90,  30},{ 340, 200, -150, -450, -50},{ 340, 200, -70, -90, -50}}
}
},
/* GC....GU */
{{
{{ 340, 340, 340, 340, 340},{ 340, 340, 340, 340, 340},{ 340, 340, 340, 340, 340},{ 340, 340, 340, 340, 340},{ 340, 340, 340, 340, 340}},
{{ 340, 340, 340, 340, 340},{ 340, 340, 340, 340, 340},{ 340, 340, 340, 340, 340},{ 340, 340, 340, 340, 340},{ 340, 340, 340, 340, 340}},
{{ 340, 340, 340, 340, 340},{ 340, 340, 340, 340, 340},{ 340, 340, 340, 340, 340},{ 340, 340, 340, 340, 340},{ 340, 340, 340, 340, 340}},
{{ 340, 340, 340, 340, 340},{ 340, 340, 340, 340, 340},{ 340, 340, 340, 340, 340},{ 340, 340, 340, 340, 340},{ 340, 340, 340, 340, 340}},
{{ 340, 340, 340, 340, 340},{ 340, 340, 340, 340, 340},{ 340, 340, 340, 340, 340},{ 340, 340, 340, 340, 340},{ 340, 340, 340, 340, 340}}
},
{
{{ 340, 340, 340, 340, 340},{ 340, 340, 340, 340, 340},{ 340, 340, 340, 340, 340},{ 340, 340, 340, 340, 340},{ 340, 340, 340, 340, 340}},
{{ 340, 340, 340, 340, 340},{ 340, 210, 180,  70, 200},{ 340, 190, 160,  50, 200},{ 340,  90,  60, -50, 200},{ 340, 200, 200, 200, 200}},
{{ 340, 340, 340, 340, 340},{ 340, 200, 170,  60, 200},{ 340, 240, 150, 140, 200},{ 340, 200, 200, 200, 200},{ 340, 240, 150, 140, 200}},
{{ 340, 340, 340, 340, 340},{ 340,  90,  60, -50, 200},{ 340, 200, 200, 200, 200},{ 340, 140, 110,   0, 200},{ 340,  70, -60,  10, 200}},
{{ 340, 340, 340, 340, 340},{ 340, 200, 200, 200, 200},{ 340, 240, 150, 140, 200},{ 340, 170,  40, 110, 200},{ 340, 200,  70, 150, 200}}
},
{
{{ 340, 340, 340, 340, 340},{ 340, 340, 340, 340, 340},{ 340, 340, 340, 340, 340},{ 340, 340, 340, 340, 340},{ 340, 340, 340, 340, 340}},
{{ 340, 340, 340, 340, 340},{ 340, 190, 250, 200, 250},{ 340, 160, 160, 200, 170},{ 340,  60, 160, 200, 170},{ 340, 200, 200, 200, 200}},
{{ 340, 340, 340, 340, 340},{ 340, 170, 170, 200, 180},{ 340, 160, 160, 200, 160},{ 340, 200, 200, 200, 200},{ 340, 160, 160, 200, 160}},
{{ 340, 340, 340, 340, 340},{ 340,  60, 160, 200, 170},{ 340, 200, 200, 200, 200},{ 340, 120, 180, 200, 180},{ 340, -50,  50, 200,  50}},
{{ 340, 340, 340, 340, 340},{ 340, 200, 200, 200, 200},{ 340, 160, 160, 200, 160},{ 340,  40, 140, 200, 150},{ 340,  80,  80, 200,  80}}
},
{
{{ 340, 340, 340, 340, 340},{ 340, 340, 340, 340, 340},{ 340, 340, 340, 340, 340},{ 340, 340, 340, 340, 340},{ 340, 340, 340, 340, 340}},
{{ 340, 340, 340, 340, 340},{ 340,  10, 200, 180,  40},{ 340, -10, 200, 150, -90},{ 340, -110, 200,  50, -10},{ 340, 200, 200, 200, 200}},
{{ 340, 340, 340, 340, 340},{ 340,   0, 200, 160, -80},{ 340,  80, 200, 210,  10},{ 340, 200, 200, 200, 200},{ 340,  80, 200, 210,  10}},
{{ 340, 340, 340, 340, 340},{ 340, -110, 200,  50, -10},{ 340, 200, 200, 200, 200},{ 340, -60, 200, 110, -30},{ 340, -50, 200,  40, -310}},
{{ 340, 340, 340, 340, 340},{ 340, 200, 200, 200, 200},{ 340,  80, 200, 210,  10},{ 340,  50, 200, 130, -210},{ 340,  80, 200, 170,  10}}
},
{
{{ 340, 340, 340, 340, 340},{ 340, 340, 340, 340, 340},{ 340, 340, 340, 340, 340},{ 340, 340, 340, 340, 340},{ 340, 340, 340, 340, 340}},
{{ 340, 340, 340, 340, 340},{ 340, 200, 150,   0, 210},{ 340, 200,  60, -130,  90},{ 340, 200,  70, -50, 170},{ 340, 200, 200, 200, 200}},
{{ 340, 340, 340, 340, 340},{ 340, 200,  70, -120, 100},{ 340, 200,  60, -30,  80},{ 340, 200, 200, 200, 200},{ 340, 200,  60, -30,  80}},
{{ 340, 340, 340, 340, 340},{ 340, 200,  70, -50, 170},{ 340, 200, 200, 200, 200},{ 340, 200,  80, -70, 140},{ 340, 200, -50, -350,  50}},
{{ 340, 340, 340, 340, 340},{ 340, 200, 200, 200, 200},{ 340, 200,  60, -30,  80},{ 340, 200,  50, -250, 150},{ 340, 200, -20, -30,   0}}
}
},
/* GC....UG */
{{
{{ 340, 340, 340, 340, 340},{ 340, 340, 340, 340, 340},{ 340, 340, 340, 340, 340},{ 340, 340, 340, 340, 340},{ 340, 340, 340, 340, 340}},
{{ 340, 340, 340, 340, 340},{ 340, 340, 340, 340, 340},{ 340, 340, 340, 340, 340},{ 340, 340, 340, 340, 340},{ 340, 340, 340, 340, 340}},
{{ 340, 340, 340, 340, 340},{ 340, 340, 340, 340, 340},{ 340, 340, 340, 340, 340},{ 340, 340, 340, 340, 340},{ 340, 340, 340, 340, 340}},
{{ 340, 340, 340, 340, 340},{ 340, 340, 340, 340, 340},{ 340, 340, 340, 340, 340},{ 340, 340, 340, 340, 340},{ 340, 340, 340, 340, 340}},
{{ 340, 340, 340, 340, 340},{ 340, 340, 340, 340, 340},{ 340, 340, 340, 340, 340},{ 340, 340, 340, 340, 340},{ 340, 340, 340, 340, 340}}
},
{
{{ 340, 340, 340, 340, 340},{ 340, 340, 340, 340, 340},{ 340, 340, 340, 340, 340},{ 340, 340, 340, 340, 340},{ 340, 340, 340, 340, 340}},
{{ 340, 340, 340, 340, 340},{ 340, 210, 180,  70, 200},{ 340, 170, 140,  30, 200},{ 340, 110,  80, -30, 200},{ 340, 200, 200, 200, 200}},
{{ 340, 340, 340, 340, 340},{ 340, 210, 180,  70, 200},{ 340, 270, 180, 170, 200},{ 340, 200, 200, 200, 200},{ 340, 270, 180, 170, 200}},
{{ 340, 340, 340, 340, 340},{ 340, 110,  80, -30, 200},{ 340, 200, 200, 200, 200},{ 340, 150, 120,  10, 200},{ 340,  30, -100, -30, 200}},
{{ 340, 340, 340, 340, 340},{ 340, 200, 200, 200, 200},{ 340, 240, 150, 140, 200},{ 340, 160,  30, 100, 200},{ 340, 230, 100, 170, 200}}
},
{
{{ 340, 340, 340, 340, 340},{ 340, 340, 340, 340, 340},{ 340, 340, 340, 340, 340},{ 340, 340, 340, 340, 340},{ 340, 340, 340, 340, 340}},
{{ 340, 340, 340, 340, 340},{ 340, 190, 250, 200, 250},{ 340, 140, 140, 200, 150},{ 340,  80, 180, 200, 190},{ 340, 200, 200, 200, 200}},
{{ 340, 340, 340, 340, 340},{ 340, 190, 190, 200, 190},{ 340, 190, 190, 200, 190},{ 340, 200, 200, 200, 200},{ 340, 190, 190, 200, 190}},
{{ 340, 340, 340, 340, 340},{ 340,  80, 180, 200, 190},{ 340, 200, 200, 200, 200},{ 340, 120, 180, 200, 190},{ 340, -90,  10, 200,  10}},
{{ 340, 340, 340, 340, 340},{ 340, 200, 200, 200, 200},{ 340, 160, 160, 200, 160},{ 340,  30, 130, 200, 140},{ 340, 100, 100, 200, 110}}
},
{
{{ 340, 340, 340, 340, 340},{ 340, 340, 340, 340, 340},{ 340, 340, 340, 340, 340},{ 340, 340, 340, 340, 340},{ 340, 340, 340, 340, 340}},
{{ 340, 340, 340, 340, 340},{ 340,  10, 200, 180,  40},{ 340, -30, 200, 130, -110},{ 340, -90, 200,  70,  10},{ 340, 200, 200, 200, 200}},
{{ 340, 340, 340, 340, 340},{ 340,  10, 200, 180, -60},{ 340, 110, 200, 240,  40},{ 340, 200, 200, 200, 200},{ 340, 110, 200, 240,  40}},
{{ 340, 340, 340, 340, 340},{ 340, -90, 200,  70,  10},{ 340, 200, 200, 200, 200},{ 340, -50, 200, 110, -30},{ 340, -90, 200,   0, -350}},
{{ 340, 340, 340, 340, 340},{ 340, 200, 200, 200, 200},{ 340,  80, 200, 210,  10},{ 340,  40, 200, 120, -220},{ 340, 110, 200, 190,  30}}
},
{
{{ 340, 340, 340, 340, 340},{ 340, 340, 340, 340, 340},{ 340, 340, 340, 340, 340},{ 340, 340, 340, 340, 340},{ 340, 340, 340, 340, 340}},
{{ 340, 340, 340, 340, 340},{ 340, 200, 150,   0, 210},{ 340, 200,  40, -150,  70},{ 340, 200,  90, -30, 190},{ 340, 200, 200, 200, 200}},
{{ 340, 340, 340, 340, 340},{ 340, 200,  90, -100, 110},{ 340, 200,  90,   0, 110},{ 340, 200, 200, 200, 200},{ 340, 200,  90,   0, 110}},
{{ 340, 340, 340, 340, 340},{ 340, 200,  90, -30, 190},{ 340, 200, 200, 200, 200},{ 340, 200,  80, -70, 150},{ 340, 200, -90, -390,  10}},
{{ 340, 340, 340, 340, 340},{ 340, 200, 200, 200, 200},{ 340, 200,  60, -30,  80},{ 340, 200,  40, -260, 140},{ 340, 200,   0, -10,  30}}
}
},
/* GC....AU */
{{
{{ 340, 340, 340, 340, 340},{ 340, 340, 340, 340, 340},{ 340, 340, 340, 340, 340},{ 340, 340, 340, 340, 340},{ 340, 340, 340, 340, 340}},
{{ 340, 340, 340, 340, 340},{ 340, 340, 340, 340, 340},{ 340, 340, 340, 340, 340},{ 340, 340, 340, 340, 340},{ 340, 340, 340, 340, 340}},
{{ 340, 340, 340, 340, 340},{ 340, 340, 340, 340, 340},{ 340, 340, 340, 340, 340},{ 340, 340, 340, 340, 340},{ 340, 340, 340, 340, 340}},
{{ 340, 340, 340, 340, 340},{ 340, 340, 340, 340, 340},{ 340, 340, 340, 340, 340},{ 340, 340, 340, 340, 340},{ 340, 340, 340, 340, 340}},
{{ 340, 340, 340, 340, 340},{ 340, 340, 340, 340, 340},{ 340, 340, 340, 340, 340},{ 340, 340, 340, 340, 340},{ 340, 340, 340, 340, 340}}
},
{
{{ 340, 340, 340, 340, 340},{ 340, 340, 340, 340, 340},{ 340, 340, 340, 340, 340},{ 340, 340, 340, 340, 340},{ 340, 340, 340, 340, 340}},
{{ 340, 340, 340, 340, 340},{ 340, 210, 180,  70, 200},{ 340, 190, 160,  50, 200},{ 340,  90,  60, -50, 200},{ 340, 200, 200, 200, 200}},
{{ 340, 340, 340, 340, 340},{ 340, 200, 170,  60, 200},{ 340, 240, 150, 140, 200},{ 340, 200, 200, 200, 200},{ 340, 240, 150, 140, 200}},
{{ 340, 340, 340, 340, 340},{ 340,  90,  60, -50, 200},{ 340, 200, 200, 200, 200},{ 340, 140, 110,   0, 200},{ 340,  70, -60,  10, 200}},
{{ 340, 340, 340, 340, 340},{ 340, 200, 200, 200, 200},{ 340, 240, 150, 140, 200},{ 340, 170,  40, 110, 200},{ 340, 200,  70, 150, 200}}
},
{
{{ 340, 340, 340, 340, 340},{ 340, 340, 340, 340, 340},{ 340, 340, 340, 340, 340},{ 340, 340, 340, 340, 340},{ 340, 340, 340, 340, 340}},
{{ 340, 340, 340, 340, 340},{ 340, 190, 250, 200, 250},{ 340, 160, 160, 200, 170},{ 340,  60, 160, 200, 170},{ 340, 200, 200, 200, 200}},
{{ 340, 340, 340, 340, 340},{ 340, 170, 170, 200, 180},{ 340, 160, 160, 200, 160},{ 340, 200, 200, 200, 200},{ 340, 160, 160, 200, 160}},
{{ 340, 340, 340, 340, 340},{ 340,  60, 160, 200, 170},{ 340, 200, 200, 200, 200},{ 340, 120, 180, 200, 180},{ 340, -50,  50, 200,  50}},
{{ 340, 340, 340, 340, 340},{ 340, 200, 200, 200, 200},{ 340, 160, 160, 200, 160},{ 340,  40, 140, 200, 150},{ 340,  80,  80, 200,  80}}
},
{
{{ 340, 340, 340, 340, 340},{ 340, 340, 340, 340, 340},{ 340, 340, 340, 340, 340},{ 340, 340, 340, 340, 340},{ 340, 340, 340, 340, 340}},
{{ 340, 340, 340, 340, 340},{ 340,  10, 200, 180,  40},{ 340, -10, 200, 150, -90},{ 340, -110, 200,  50, -10},{ 340, 200, 200, 200, 200}},
{{ 340, 340, 340, 340, 340},{ 340,   0, 200, 160, -80},{ 340,  80, 200, 210,  10},{ 340, 200, 200, 200, 200},{ 340,  80, 200, 210,  10}},
{{ 340, 340, 340, 340, 340},{ 340, -110, 200,  50, -10},{ 340, 200, 200, 200, 200},{ 340, -60, 200, 110, -30},{ 340, -50, 200,  40, -310}},
{{ 340, 340, 340, 340, 340},{ 340, 200, 200, 200, 200},{ 340,  80, 200, 210,  10},{ 340,  50, 200, 130, -210},{ 340,  80, 200, 170,  10}}
},
{
{{ 340, 340, 340, 340, 340},{ 340, 340, 340, 340, 340},{ 340, 340, 340, 340, 340},{ 340, 340, 340, 340, 340},{ 340, 340, 340, 340, 340}},
{{ 340, 340, 340, 340, 340},{ 340, 200, 150,   0, 210},{ 340, 200,  60, -130,  90},{ 340, 200,  70, -50, 170},{ 340, 200, 200, 200, 200}},
{{ 340, 340, 340, 340, 340},{ 340, 200,  70, -120, 100},{ 340, 200,  60, -30,  80},{ 340, 200, 200, 200, 200},{ 340, 200,  60, -30,  80}},
{{ 340, 340, 340, 340, 340},{ 340, 200,  70, -50, 170},{ 340, 200, 200, 200, 200},{ 340, 200,  80, -70, 140},{ 340, 200, -50, -350,  50}},
{{ 340, 340, 340, 340, 340},{ 340, 200, 200, 200, 200},{ 340, 200,  60, -30,  80},{ 340, 200,  50, -250, 150},{ 340, 200, -20, -30,   0}}
}
},
/* GC....UA */
{{
{{ 340, 340, 340, 340, 340},{ 340, 340, 340, 340, 340},{ 340, 340, 340, 340, 340},{ 340, 340, 340, 340, 340},{ 340, 340, 340, 340, 340}},
{{ 340, 340, 340, 340, 340},{ 340, 340, 340, 340, 340},{ 340, 340, 340, 340, 340},{ 340, 340, 340, 340, 340},{ 340, 340, 340, 340, 340}},
{{ 340, 340, 340, 340, 340},{ 340, 340, 340, 340, 340},{ 340, 340, 340, 340, 340},{ 340, 340, 340, 340, 340},{ 340, 340, 340, 340, 340}},
{{ 340, 340, 340, 340, 340},{ 340, 340, 340, 340, 340},{ 340, 340, 340, 340, 340},{ 340, 340, 340, 340, 340},{ 340, 340, 340, 340, 340}},
{{ 340, 340, 340, 340, 340},{ 340, 340, 340, 340, 340},{ 340, 340, 340, 340, 340},{ 340, 340, 340, 340, 340},{ 340, 340, 340, 340, 340}}
},
{
{{ 340, 340, 340, 340, 340},{ 340, 340, 340, 340, 340},{ 340, 340, 340, 340, 340},{ 340, 340, 340, 340, 340},{ 340, 340, 340, 340, 340}},
{{ 340, 340, 340, 340, 340},{ 340, 210, 180,  70, 200},{ 340, 170, 140,  30, 200},{ 340, 110,  80, -30, 200},{ 340, 200, 200, 200, 200}},
{{ 340, 340, 340, 340, 340},{ 340, 210, 180,  70, 200},{ 340, 270, 180, 170, 200},{ 340, 200, 200, 200, 200},{ 340, 270, 180, 170, 200}},
{{ 340, 340, 340, 340, 340},{ 340, 110,  80, -30, 200},{ 340, 200, 200, 200, 200},{ 340, 150, 120,  10, 200},{ 340,  30, -100, -30, 200}},
{{ 340, 340, 340, 340, 340},{ 340, 200, 200, 200, 200},{ 340, 240, 150, 140, 200},{ 340, 160,  30, 100, 200},{ 340, 230, 100, 170, 200}}
},
{
{{ 340, 340, 340, 340, 340},{ 340, 340, 340, 340, 340},{ 340, 340, 340, 340, 340},{ 340, 340, 340, 340, 340},{ 340, 340, 340, 340, 340}},
{{ 340, 340, 340, 340, 340},{ 340, 190, 250, 200, 250},{ 340, 140, 140, 200, 150},{ 340,  80, 180, 200, 190},{ 340, 200, 200, 200, 200}},
{{ 340, 340, 340, 340, 340},{ 340, 190, 190, 200, 190},{ 340, 190, 190, 200, 190},{ 340, 200, 200, 200, 200},{ 340, 190, 190, 200, 190}},
{{ 340, 340, 340, 340, 340},{ 340,  80, 180, 200, 190},{ 340, 200, 200, 200, 200},{ 340, 120, 180, 200, 190},{ 340, -90,  10, 200,  10}},
{{ 340, 340, 340, 340, 340},{ 340, 200, 200, 200, 200},{ 340, 160, 160, 200, 160},{ 340,  30, 130, 200, 140},{ 340, 100, 100, 200, 110}}
},
{
{{ 340, 340, 340, 340, 340},{ 340, 340, 340, 340, 340},{ 340, 340, 340, 340, 340},{ 340, 340, 340, 340, 340},{ 340, 340, 340, 340, 340}},
{{ 340, 340, 340, 340, 340},{ 340,  10, 200, 180,  40},{ 340, -30, 200, 130, -110},{ 340, -90, 200,  70,  10},{ 340, 200, 200, 200, 200}},
{{ 340, 340, 340, 340, 340},{ 340,  10, 200, 180, -60},{ 340, 110, 200, 240,  40},{ 340, 200, 200, 200, 200},{ 340, 110, 200, 240,  40}},
{{ 340, 340, 340, 340, 340},{ 340, -90, 200,  70,  10},{ 340, 200, 200, 200, 200},{ 340, -50, 200, 110, -30},{ 340, -90, 200,   0, -350}},
{{ 340, 340, 340, 340, 340},{ 340, 200, 200, 200, 200},{ 340,  80, 200, 210,  10},{ 340,  40, 200, 120, -220},{ 340, 110, 200, 190,  30}}
},
{
{{ 340, 340, 340, 340, 340},{ 340, 340, 340, 340, 340},{ 340, 340, 340, 340, 340},{ 340, 340, 340, 340, 340},{ 340, 340, 340, 340, 340}},
{{ 340, 340, 340, 340, 340},{ 340, 200, 150,   0, 210},{ 340, 200,  40, -150,  70},{ 340, 200,  90, -30, 190},{ 340, 200, 200, 200, 200}},
{{ 340, 340, 340, 340, 340},{ 340, 200,  90, -100, 110},{ 340, 200,  90,   0, 110},{ 340, 200, 200, 200, 200},{ 340, 200,  90,   0, 110}},
{{ 340, 340, 340, 340, 340},{ 340, 200,  90, -30, 190},{ 340, 200, 200, 200, 200},{ 340, 200,  80, -70, 150},{ 340, 200, -90, -390,  10}},
{{ 340, 340, 340, 340, 340},{ 340, 200, 200, 200, 200},{ 340, 200,  60, -30,  80},{ 340, 200,  40, -260, 140},{ 340, 200,   0, -10,  30}}
}
},
/* GC....?? */
{{
{{ 340, 340, 340, 340, 340},{ 340, 340, 340, 340, 340},{ 340, 340, 340, 340, 340},{ 340, 340, 340, 340, 340},{ 340, 340, 340, 340, 340}},
{{ 340, 340, 340, 340, 340},{ 340, 340, 340, 340, 340},{ 340, 340, 340, 340, 340},{ 340, 340, 340, 340, 340},{ 340, 340, 340, 340, 340}},
{{ 340, 340, 340, 340, 340},{ 340, 340, 340, 340, 340},{ 340, 340, 340, 340, 340},{ 340, 340, 340, 340, 340},{ 340, 340, 340, 340, 340}},
{{ 340, 340, 340, 340, 340},{ 340, 340, 340, 340, 340},{ 340, 340, 340, 340, 340},{ 340, 340, 340, 340, 340},{ 340, 340, 340, 340, 340}},
{{ 340, 340, 340, 340, 340},{ 340, 340, 340, 340, 340},{ 340, 340, 340, 340, 340},{ 340, 340, 340, 340, 340},{ 340, 340, 340, 340, 340}}
},
{
{{ 340, 340, 340, 340, 340},{ 340, 340, 340, 340, 340},{ 340, 340, 340, 340, 340},{ 340, 340, 340, 340, 340},{ 340, 340, 340, 340, 340}},
{{ 340, 340, 340, 340, 340},{ 340, 340, 340, 340, 340},{ 340, 340, 340, 340, 340},{ 340, 340, 340, 340, 340},{ 340, 340, 340, 340, 340}},
{{ 340, 340, 340, 340, 340},{ 340, 340, 340, 340, 340},{ 340, 340, 340, 340, 340},{ 340, 340, 340, 340, 340},{ 340, 340, 340, 340, 340}},
{{ 340, 340, 340, 340, 340},{ 340, 340, 340, 340, 340},{ 340, 340, 340, 340, 340},{ 340, 340, 340, 340, 340},{ 340, 340, 340, 340, 340}},
{{ 340, 340, 340, 340, 340},{ 340, 340, 340, 340, 340},{ 340, 340, 340, 340, 340},{ 340, 340, 340, 340, 340},{ 340, 340, 340, 340, 340}}
},
{
{{ 340, 340, 340, 340, 340},{ 340, 340, 340, 340, 340},{ 340, 340, 340, 340, 340},{ 340, 340, 340, 340, 340},{ 340, 340, 340, 340, 340}},
{{ 340, 340, 340, 340, 340},{ 340, 340, 340, 340, 340},{ 340, 340, 340, 340, 340},{ 340, 340, 340, 340, 340},{ 340, 340, 340, 340, 340}},
{{ 340, 340, 340, 340, 340},{ 340, 340, 340, 340, 340},{ 340, 340, 340, 340, 340},{ 340, 340, 340, 340, 340},{ 340, 340, 340, 340, 340}},
{{ 340, 340, 340, 340, 340},{ 340, 340, 340, 340, 340},{ 340, 340, 340, 340, 340},{ 340, 340, 340, 340, 340},{ 340, 340, 340, 340, 340}},
{{ 340, 340, 340, 340, 340},{ 340, 340, 340, 340, 340},{ 340, 340, 340, 340, 340},{ 340, 340, 340, 340, 340},{ 340, 340, 340, 340, 340}}
},
{
{{ 340, 340, 340, 340, 340},{ 340, 340, 340, 340, 340},{ 340, 340, 340, 340, 340},{ 340, 340, 340, 340, 340},{ 340, 340, 340, 340, 340}},
{{ 340, 340, 340, 340, 340},{ 340, 340, 340, 340, 340},{ 340, 340, 340, 340, 340},{ 340, 340, 340, 340, 340},{ 340, 340, 340, 340, 340}},
{{ 340, 340, 340, 340, 340},{ 340, 340, 340, 340, 340},{ 340, 340, 340, 340, 340},{ 340, 340, 340, 340, 340},{ 340, 340, 340, 340, 340}},
{{ 340, 340, 340, 340, 340},{ 340, 340, 340, 340, 340},{ 340, 340, 340, 340, 340},{ 340, 340, 340, 340, 340},{ 340, 340, 340, 340, 340}},
{{ 340, 340, 340, 340, 340},{ 340, 340, 340, 340, 340},{ 340, 340, 340, 340, 340},{ 340, 340, 340, 340, 340},{ 340, 340, 340, 340, 340}}
},
{
{{ 340, 340, 340, 340, 340},{ 340, 340, 340, 340, 340},{ 340, 340, 340, 340, 340},{ 340, 340, 340, 340, 340},{ 340, 340, 340, 340, 340}},
{{ 340, 340, 340, 340, 340},{ 340, 340, 340, 340, 340},{ 340, 340, 340, 340, 340},{ 340, 340, 340, 340, 340},{ 340, 340, 340, 340, 340}},
{{ 340, 340, 340, 340, 340},{ 340, 340, 340, 340, 340},{ 340, 340, 340, 340, 340},{ 340, 340, 340, 340, 340},{ 340, 340, 340, 340, 340}},
{{ 340, 340, 340, 340, 340},{ 340, 340, 340, 340, 340},{ 340, 340, 340, 340, 340},{ 340, 340, 340, 340, 340},{ 340, 340, 340, 340, 340}},
{{ 340, 340, 340, 340, 340},{ 340, 340, 340, 340, 340},{ 340, 340, 340, 340, 340},{ 340, 340, 340, 340, 340},{ 340, 340, 340, 340, 340}}
}
}
},
{ /* noPair */ {{{{0}}}},
/* GU....CG */
{{
{{ 340, 340, 340, 340, 340},{ 340, 340, 340, 340, 340},{ 340, 340, 340, 340, 340},{ 340, 340, 340, 340, 340},{ 340, 340, 340, 340, 340}},
{{ 340, 340, 340, 340, 340},{ 340, 340, 340, 340, 340},{ 340, 340, 340, 340, 340},{ 340, 340, 340, 340, 340},{ 340, 340, 340, 340, 340}},
{{ 340, 340, 340, 340, 340},{ 340, 340, 340, 340, 340},{ 340, 340, 340, 340, 340},{ 340, 340, 340, 340, 340},{ 340, 340, 340, 340, 340}},
{{ 340, 340, 340, 340, 340},{ 340, 340, 340, 340, 340},{ 340, 340, 340, 340, 340},{ 340, 340, 340, 340, 340},{ 340, 340, 340, 340, 340}},
{{ 340, 340, 340, 340, 340},{ 340, 340, 340, 340, 340},{ 340, 340, 340, 340, 340},{ 340, 340, 340, 340, 340},{ 340, 340, 340, 340, 340}}
},
{
{{ 340, 340, 340, 340, 340},{ 340, 340, 340, 340, 340},{ 340, 340, 340, 340, 340},{ 340, 340, 340, 340, 340},{ 340, 340, 340, 340, 340}},
{{ 340, 340, 340, 340, 340},{ 340, 200, 190,  80, 200},{ 340, 190, 180,  70, 200},{ 340, 100,  90, -20, 200},{ 340, 200, 200, 200, 200}},
{{ 340, 340, 340, 340, 340},{ 340, 240, 220, 110, 200},{ 340, 280, 210, 200, 200},{ 340, 200, 200, 200, 200},{ 340, 270, 190, 180, 200}},
{{ 340, 340, 340, 340, 340},{ 340, 100,  90, -20, 200},{ 340, 200, 200, 200, 200},{ 340, 180, 160,  50, 200},{ 340,  30, -80, -10, 200}},
{{ 340, 340, 340, 340, 340},{ 340, 200, 200, 200, 200},{ 340, 270, 190, 180, 200},{ 340, 180,  70, 140, 200},{ 340, 220, 100, 180, 200}}
},
{
{{ 340, 340, 340, 340, 340},{ 340, 340, 340, 340, 340},{ 340, 340, 340, 340, 340},{ 340, 340, 340, 340, 340},{ 340, 340, 340, 340, 340}},
{{ 340, 340, 340, 340, 340},{ 340, 180, 230, 200, 230},{ 340, 170, 160, 200, 160},{ 340,  80, 170, 200, 170},{ 340, 200, 200, 200, 200}},
{{ 340, 340, 340, 340, 340},{ 340, 210, 210, 200, 210},{ 340, 200, 190, 200, 190},{ 340, 200, 200, 200, 200},{ 340, 180, 180, 200, 180}},
{{ 340, 340, 340, 340, 340},{ 340,  80, 170, 200, 170},{ 340, 200, 200, 200, 200},{ 340, 150, 210, 200, 210},{ 340, -90,   0, 200,   0}},
{{ 340, 340, 340, 340, 340},{ 340, 200, 200, 200, 200},{ 340, 180, 180, 200, 180},{ 340,  60, 150, 200, 150},{ 340,  90,  90, 200,  90}}
},
{
{{ 340, 340, 340, 340, 340},{ 340, 340, 340, 340, 340},{ 340, 340, 340, 340, 340},{ 340, 340, 340, 340, 340},{ 340, 340, 340, 340, 340}},
{{ 340, 340, 340, 340, 340},{ 340,  80, 200, 130, 160},{ 340,  70, 200, 120,  50},{ 340, -20, 200,  30, 140},{ 340, 200, 200, 200, 200}},
{{ 340, 340, 340, 340, 340},{ 340, 110, 200, 170,  90},{ 340, 200, 200, 210, 180},{ 340, 200, 200, 200, 200},{ 340, 180, 200, 200, 160}},
{{ 340, 340, 340, 340, 340},{ 340, -20, 200,  30, 140},{ 340, 200, 200, 200, 200},{ 340,  50, 200, 110, 130},{ 340, -10, 200, -40, -210}},
{{ 340, 340, 340, 340, 340},{ 340, 200, 200, 200, 200},{ 340, 180, 200, 200, 160},{ 340, 140, 200, 110, -60},{ 340, 180, 200, 150, 160}}
},
{
{{ 340, 340, 340, 340, 340},{ 340, 340, 340, 340, 340},{ 340, 340, 340, 340, 340},{ 340, 340, 340, 340, 340},{ 340, 340, 340, 340, 340}},
{{ 340, 340, 340, 340, 340},{ 340, 200, 230,  60, 190},{ 340, 200, 160, -50,  80},{ 340, 200, 170,  40, 180},{ 340, 200, 200, 200, 200}},
{{ 340, 340, 340, 340, 340},{ 340, 200, 210,   0, 130},{ 340, 200, 190,  80, 110},{ 340, 200, 200, 200, 200},{ 340, 200, 180,  70, 100}},
{{ 340, 340, 340, 340, 340},{ 340, 200, 170,  40, 180},{ 340, 200, 200, 200, 200},{ 340, 200, 210,  40, 170},{ 340, 200,   0, -310,   0}},
{{ 340, 340, 340, 340, 340},{ 340, 200, 200, 200, 200},{ 340, 200, 180,  70, 100},{ 340, 200, 150, -160, 160},{ 340, 200,  90,  60,  10}}
}
},
/* GU....GC */
{{
{{ 340, 340, 340, 340, 340},{ 340, 340, 340, 340, 340},{ 340, 340, 340, 340, 340},{ 340, 340, 340, 340, 340},{ 340, 340, 340, 340, 340}},
{{ 340, 340, 340, 340, 340},{ 340, 340, 340, 340, 340},{ 340, 340, 340, 340, 340},{ 340, 340, 340, 340, 340},{ 340, 340, 340, 340, 340}},
{{ 340, 340, 340, 340, 340},{ 340, 340, 340, 340, 340},{ 340, 340, 340, 340, 340},{ 340, 340, 340, 340, 340},{ 340, 340, 340, 340, 340}},
{{ 340, 340, 340, 340, 340},{ 340, 340, 340, 340, 340},{ 340, 340, 340, 340, 340},{ 340, 340, 340, 340, 340},{ 340, 340, 340, 340, 340}},
{{ 340, 340, 340, 340, 340},{ 340, 340, 340, 340, 340},{ 340, 340, 340, 340, 340},{ 340, 340, 340, 340, 340},{ 340, 340, 340, 340, 340}}
},
{
{{ 340, 340, 340, 340, 340},{ 340, 340, 340, 340, 340},{ 340, 340, 340, 340, 340},{ 340, 340, 340, 340, 340},{ 340, 340, 340, 340, 340}},
{{ 340, 340, 340, 340, 340},{ 340, 210, 200,  90, 200},{ 340, 190, 170,  60, 200},{ 340,  10,   0, -110, 200},{ 340, 200, 200, 200, 200}},
{{ 340, 340, 340, 340, 340},{ 340, 180, 170,  60, 200},{ 340, 250, 170, 160, 200},{ 340, 200, 200, 200, 200},{ 340, 150,  70,  70, 200}},
{{ 340, 340, 340, 340, 340},{ 340,  70,  60, -50, 200},{ 340, 200, 200, 200, 200},{ 340, 180, 160,  50, 200},{ 340,   0, -120, -50, 200}},
{{ 340, 340, 340, 340, 340},{ 340, 200, 200, 200, 200},{ 340, 250, 180, 170, 200},{ 340,  40, -80, -10, 200},{ 340, 210, 100, 170, 200}}
},
{
{{ 340, 340, 340, 340, 340},{ 340, 340, 340, 340, 340},{ 340, 340, 340, 340, 340},{ 340, 340, 340, 340, 340},{ 340, 340, 340, 340, 340}},
{{ 340, 340, 340, 340, 340},{ 340, 190, 240, 200, 240},{ 340, 160, 160, 200, 160},{ 340, -10,  80, 200,  80},{ 340, 200, 200, 200, 200}},
{{ 340, 340, 340, 340, 340},{ 340, 160, 150, 200, 150},{ 340, 160, 160, 200, 160},{ 340, 200, 200, 200, 200},{ 340,  60,  60, 200,  60}},
{{ 340, 340, 340, 340, 340},{ 340,  50, 140, 200, 140},{ 340, 200, 200, 200, 200},{ 340, 150, 210, 200, 210},{ 340, -130, -30, 200, -30}},
{{ 340, 340, 340, 340, 340},{ 340, 200, 200, 200, 200},{ 340, 170, 160, 200, 160},{ 340, -90,  10, 200,  10},{ 340,  90,  80, 200,  80}}
},
{
{{ 340, 340, 340, 340, 340},{ 340, 340, 340, 340, 340},{ 340, 340, 340, 340, 340},{ 340, 340, 340, 340, 340},{ 340, 340, 340, 340, 340}},
{{ 340, 340, 340, 340, 340},{ 340,  90, 200, 140, 170},{ 340,  60, 200, 120,  40},{ 340, -110, 200, -60,  50},{ 340, 200, 200, 200, 200}},
{{ 340, 340, 340, 340, 340},{ 340,  60, 200, 110,  40},{ 340, 160, 200, 180, 140},{ 340, 200, 200, 200, 200},{ 340,  70, 200,  80,  50}},
{{ 340, 340, 340, 340, 340},{ 340, -50, 200,   0, 110},{ 340, 200, 200, 200, 200},{ 340,  50, 200, 110, 130},{ 340, -50, 200, -70, -250}},
{{ 340, 340, 340, 340, 340},{ 340, 200, 200, 200, 200},{ 340, 170, 200, 180, 150},{ 340, -10, 200, -30, -210},{ 340, 170, 200, 140, 150}}
},
{
{{ 340, 340, 340, 340, 340},{ 340, 340, 340, 340, 340},{ 340, 340, 340, 340, 340},{ 340, 340, 340, 340, 340},{ 340, 340, 340, 340, 340}},
{{ 340, 340, 340, 340, 340},{ 340, 200, 240,  70, 200},{ 340, 200, 160, -50,  80},{ 340, 200,  80, -50,  80},{ 340, 200, 200, 200, 200}},
{{ 340, 340, 340, 340, 340},{ 340, 200, 150, -60,  70},{ 340, 200, 160,  50,  80},{ 340, 200, 200, 200, 200},{ 340, 200,  60, -50, -20}},
{{ 340, 340, 340, 340, 340},{ 340, 200, 140,  10, 150},{ 340, 200, 200, 200, 200},{ 340, 200, 210,  40, 170},{ 340, 200, -30, -350, -30}},
{{ 340, 340, 340, 340, 340},{ 340, 200, 200, 200, 200},{ 340, 200, 160,  50,  80},{ 340, 200,  10, -310,  10},{ 340, 200,  80,  50,   0}}
}
},
/* GU....GU */
{{
{{ 340, 340, 340, 340, 340},{ 340, 340, 340, 340, 340},{ 340, 340, 340, 340, 340},{ 340, 340, 340, 340, 340},{ 340, 340, 340, 340, 340}},
{{ 340, 340, 340, 340, 340},{ 340, 340, 340, 340, 340},{ 340, 340, 340, 340, 340},{ 340, 340, 340, 340, 340},{ 340, 340, 340, 340, 340}},
{{ 340, 340, 340, 340, 340},{ 340, 340, 340, 340, 340},{ 340, 340, 340, 340, 340},{ 340, 340, 340, 340, 340},{ 340, 340, 340, 340, 340}},
{{ 340, 340, 340, 340, 340},{ 340, 340, 340, 340, 340},{ 340, 340, 340, 340, 340},{ 340, 340, 340, 340, 340},{ 340, 340, 340, 340, 340}},
{{ 340, 340, 340, 340, 340},{ 340, 340, 340, 340, 340},{ 340, 340, 340, 340, 340},{ 340, 340, 340, 340, 340},{ 340, 340, 340, 340, 340}}
},
{
{{ 340, 340, 340, 340, 340},{ 340, 340, 340, 340, 340},{ 340, 340, 340, 340, 340},{ 340, 340, 340, 340, 340},{ 340, 340, 340, 340, 340}},
{{ 340, 340, 340, 340, 340},{ 340, 280, 260, 150, 200},{ 340, 250, 240, 130, 200},{ 340, 150, 140,  30, 200},{ 340, 200, 200, 200, 200}},
{{ 340, 340, 340, 340, 340},{ 340, 260, 250, 140, 200},{ 340, 310, 230, 220, 200},{ 340, 200, 200, 200, 200},{ 340, 310, 230, 220, 200}},
{{ 340, 340, 340, 340, 340},{ 340, 150, 140,  30, 200},{ 340, 200, 200, 200, 200},{ 340, 210, 190,  80, 200},{ 340, 130,  20,  90, 200}},
{{ 340, 340, 340, 340, 340},{ 340, 200, 200, 200, 200},{ 340, 310, 230, 220, 200},{ 340, 230, 120, 190, 200},{ 340, 270, 150, 220, 200}}
},
{
{{ 340, 340, 340, 340, 340},{ 340, 340, 340, 340, 340},{ 340, 340, 340, 340, 340},{ 340, 340, 340, 340, 340},{ 340, 340, 340, 340, 340}},
{{ 340, 340, 340, 340, 340},{ 340, 250, 310, 200, 310},{ 340, 230, 220, 200, 220},{ 340, 130, 220, 200, 220},{ 340, 200, 200, 200, 200}},
{{ 340, 340, 340, 340, 340},{ 340, 240, 230, 200, 230},{ 340, 220, 220, 200, 220},{ 340, 200, 200, 200, 200},{ 340, 220, 220, 200, 220}},
{{ 340, 340, 340, 340, 340},{ 340, 130, 220, 200, 220},{ 340, 200, 200, 200, 200},{ 340, 180, 240, 200, 240},{ 340,  10, 100, 200, 100}},
{{ 340, 340, 340, 340, 340},{ 340, 200, 200, 200, 200},{ 340, 220, 220, 200, 220},{ 340, 110, 200, 200, 200},{ 340, 140, 140, 200, 140}}
},
{
{{ 340, 340, 340, 340, 340},{ 340, 340, 340, 340, 340},{ 340, 340, 340, 340, 340},{ 340, 340, 340, 340, 340},{ 340, 340, 340, 340, 340}},
{{ 340, 340, 340, 340, 340},{ 340, 150, 200, 210, 230},{ 340, 130, 200, 180, 110},{ 340,  30, 200,  80, 190},{ 340, 200, 200, 200, 200}},
{{ 340, 340, 340, 340, 340},{ 340, 140, 200, 190, 120},{ 340, 220, 200, 240, 200},{ 340, 200, 200, 200, 200},{ 340, 220, 200, 240, 200}},
{{ 340, 340, 340, 340, 340},{ 340,  30, 200,  80, 190},{ 340, 200, 200, 200, 200},{ 340,  80, 200, 140, 160},{ 340,  90, 200,  70, -110}},
{{ 340, 340, 340, 340, 340},{ 340, 200, 200, 200, 200},{ 340, 220, 200, 240, 200},{ 340, 190, 200, 160, -10},{ 340, 220, 200, 200, 200}}
},
{
{{ 340, 340, 340, 340, 340},{ 340, 340, 340, 340, 340},{ 340, 340, 340, 340, 340},{ 340, 340, 340, 340, 340},{ 340, 340, 340, 340, 340}},
{{ 340, 340, 340, 340, 340},{ 340, 200, 310, 130, 270},{ 340, 200, 220,  10, 140},{ 340, 200, 220,  90, 220},{ 340, 200, 200, 200, 200}},
{{ 340, 340, 340, 340, 340},{ 340, 200, 230,  20, 150},{ 340, 200, 220, 100, 140},{ 340, 200, 200, 200, 200},{ 340, 200, 220, 100, 140}},
{{ 340, 340, 340, 340, 340},{ 340, 200, 220,  90, 220},{ 340, 200, 200, 200, 200},{ 340, 200, 240,  70, 200},{ 340, 200, 100, -210, 110}},
{{ 340, 340, 340, 340, 340},{ 340, 200, 200, 200, 200},{ 340, 200, 220, 100, 140},{ 340, 200, 200, -110, 200},{ 340, 200, 140, 110,  60}}
}
},
/* GU....UG */
{{
{{ 340, 340, 340, 340, 340},{ 340, 340, 340, 340, 340},{ 340, 340, 340, 340, 340},{ 340, 340, 340, 340, 340},{ 340, 340, 340, 340, 340}},
{{ 340, 340, 340, 340, 340},{ 340, 340, 340, 340, 340},{ 340, 340, 340, 340, 340},{ 340, 340, 340, 340, 340},{ 340, 340, 340, 340, 340}},
{{ 340, 340, 340, 340, 340},{ 340, 340, 340, 340, 340},{ 340, 340, 340, 340, 340},{ 340, 340, 340, 340, 340},{ 340, 340, 340, 340, 340}},
{{ 340, 340, 340, 340, 340},{ 340, 340, 340, 340, 340},{ 340, 340, 340, 340, 340},{ 340, 340, 340, 340, 340},{ 340, 340, 340, 340, 340}},
{{ 340, 340, 340, 340, 340},{ 340, 340, 340, 340, 340},{ 340, 340, 340, 340, 340},{ 340, 340, 340, 340, 340},{ 340, 340, 340, 340, 340}}
},
{
{{ 340, 340, 340, 340, 340},{ 340, 340, 340, 340, 340},{ 340, 340, 340, 340, 340},{ 340, 340, 340, 340, 340},{ 340, 340, 340, 340, 340}},
{{ 340, 340, 340, 340, 340},{ 340, 280, 260, 150, 200},{ 340, 230, 220, 110, 200},{ 340, 170, 160,  50, 200},{ 340, 200, 200, 200, 200}},
{{ 340, 340, 340, 340, 340},{ 340, 280, 260, 150, 200},{ 340, 340, 260, 250, 200},{ 340, 200, 200, 200, 200},{ 340, 340, 260, 250, 200}},
{{ 340, 340, 340, 340, 340},{ 340, 170, 160,  50, 200},{ 340, 200, 200, 200, 200},{ 340, 210, 200,  90, 200},{ 340, 100, -20,  50, 200}},
{{ 340, 340, 340, 340, 340},{ 340, 200, 200, 200, 200},{ 340, 310, 230, 220, 200},{ 340, 220, 110, 180, 200},{ 340, 290, 180, 250, 200}}
},
{
{{ 340, 340, 340, 340, 340},{ 340, 340, 340, 340, 340},{ 340, 340, 340, 340, 340},{ 340, 340, 340, 340, 340},{ 340, 340, 340, 340, 340}},
{{ 340, 340, 340, 340, 340},{ 340, 250, 310, 200, 310},{ 340, 210, 200, 200, 200},{ 340, 150, 240, 200, 240},{ 340, 200, 200, 200, 200}},
{{ 340, 340, 340, 340, 340},{ 340, 250, 250, 200, 250},{ 340, 250, 250, 200, 250},{ 340, 200, 200, 200, 200},{ 340, 250, 250, 200, 250}},
{{ 340, 340, 340, 340, 340},{ 340, 150, 240, 200, 240},{ 340, 200, 200, 200, 200},{ 340, 190, 240, 200, 240},{ 340, -30,  70, 200,  70}},
{{ 340, 340, 340, 340, 340},{ 340, 200, 200, 200, 200},{ 340, 220, 220, 200, 220},{ 340, 100, 190, 200, 190},{ 340, 170, 160, 200, 160}}
},
{
{{ 340, 340, 340, 340, 340},{ 340, 340, 340, 340, 340},{ 340, 340, 340, 340, 340},{ 340, 340, 340, 340, 340},{ 340, 340, 340, 340, 340}},
{{ 340, 340, 340, 340, 340},{ 340, 150, 200, 210, 230},{ 340, 110, 200, 160,  90},{ 340,  50, 200, 100, 210},{ 340, 200, 200, 200, 200}},
{{ 340, 340, 340, 340, 340},{ 340, 150, 200, 210, 130},{ 340, 250, 200, 270, 230},{ 340, 200, 200, 200, 200},{ 340, 250, 200, 270, 230}},
{{ 340, 340, 340, 340, 340},{ 340,  50, 200, 100, 210},{ 340, 200, 200, 200, 200},{ 340,  90, 200, 140, 170},{ 340,  50, 200,  30, -150}},
{{ 340, 340, 340, 340, 340},{ 340, 200, 200, 200, 200},{ 340, 220, 200, 240, 200},{ 340, 180, 200, 150, -20},{ 340, 250, 200, 220, 230}}
},
{
{{ 340, 340, 340, 340, 340},{ 340, 340, 340, 340, 340},{ 340, 340, 340, 340, 340},{ 340, 340, 340, 340, 340},{ 340, 340, 340, 340, 340}},
{{ 340, 340, 340, 340, 340},{ 340, 200, 310, 130, 270},{ 340, 200, 200, -10, 120},{ 340, 200, 240, 110, 240},{ 340, 200, 200, 200, 200}},
{{ 340, 340, 340, 340, 340},{ 340, 200, 250,  30, 170},{ 340, 200, 250, 130, 170},{ 340, 200, 200, 200, 200},{ 340, 200, 250, 130, 170}},
{{ 340, 340, 340, 340, 340},{ 340, 200, 240, 110, 240},{ 340, 200, 200, 200, 200},{ 340, 200, 240,  70, 200},{ 340, 200,  70, -250,  70}},
{{ 340, 340, 340, 340, 340},{ 340, 200, 200, 200, 200},{ 340, 200, 220, 100, 140},{ 340, 200, 190, -120, 190},{ 340, 200, 160, 130,  80}}
}
},
/* GU....AU */
{{
{{ 340, 340, 340, 340, 340},{ 340, 340, 340, 340, 340},{ 340, 340, 340, 340, 340},{ 340, 340, 340, 340, 340},{ 340, 340, 340, 340, 340}},
{{ 340, 340, 340, 340, 340},{ 340, 340, 340, 340, 340},{ 340, 340, 340, 340, 340},{ 340, 340, 340, 340, 340},{ 340, 340, 340, 340, 340}},
{{ 340, 340, 340, 340, 340},{ 340, 340, 340, 340, 340},{ 340, 340, 340, 340, 340},{ 340, 340, 340, 340, 340},{ 340, 340, 340, 340, 340}},
{{ 340, 340, 340, 340, 340},{ 340, 340, 340, 340, 340},{ 340, 340, 340, 340, 340},{ 340, 340, 340, 340, 340},{ 340, 340, 340, 340, 340}},
{{ 340, 340, 340, 340, 340},{ 340, 340, 340, 340, 340},{ 340, 340, 340, 340, 340},{ 340, 340, 340, 340, 340},{ 340, 340, 340, 340, 340}}
},
{
{{ 340, 340, 340, 340, 340},{ 340, 340, 340, 340, 340},{ 340, 340, 340, 340, 340},{ 340, 340, 340, 340, 340},{ 340, 340, 340, 340, 340}},
{{ 340, 340, 340, 340, 340},{ 340, 280, 260, 150, 200},{ 340, 250, 240, 130, 200},{ 340, 150, 140,  30, 200},{ 340, 200, 200, 200, 200}},
{{ 340, 340, 340, 340, 340},{ 340, 260, 250, 140, 200},{ 340, 310, 230, 220, 200},{ 340, 200, 200, 200, 200},{ 340, 310, 230, 220, 200}},
{{ 340, 340, 340, 340, 340},{ 340, 150, 140,  30, 200},{ 340, 200, 200, 200, 200},{ 340, 210, 190,  80, 200},{ 340, 130,  20,  90, 200}},
{{ 340, 340, 340, 340, 340},{ 340, 200, 200, 200, 200},{ 340, 310, 230, 220, 200},{ 340, 230, 120, 190, 200},{ 340, 270, 150, 220, 200}}
},
{
{{ 340, 340, 340, 340, 340},{ 340, 340, 340, 340, 340},{ 340, 340, 340, 340, 340},{ 340, 340, 340, 340, 340},{ 340, 340, 340, 340, 340}},
{{ 340, 340, 340, 340, 340},{ 340, 250, 310, 200, 310},{ 340, 230, 220, 200, 220},{ 340, 130, 220, 200, 220},{ 340, 200, 200, 200, 200}},
{{ 340, 340, 340, 340, 340},{ 340, 240, 230, 200, 230},{ 340, 220, 220, 200, 220},{ 340, 200, 200, 200, 200},{ 340, 220, 220, 200, 220}},
{{ 340, 340, 340, 340, 340},{ 340, 130, 220, 200, 220},{ 340, 200, 200, 200, 200},{ 340, 180, 240, 200, 240},{ 340,  10, 100, 200, 100}},
{{ 340, 340, 340, 340, 340},{ 340, 200, 200, 200, 200},{ 340, 220, 220, 200, 220},{ 340, 110, 200, 200, 200},{ 340, 140, 140, 200, 140}}
},
{
{{ 340, 340, 340, 340, 340},{ 340, 340, 340, 340, 340},{ 340, 340, 340, 340, 340},{ 340, 340, 340, 340, 340},{ 340, 340, 340, 340, 340}},
{{ 340, 340, 340, 340, 340},{ 340, 150, 200, 210, 230},{ 340, 130, 200, 180, 110},{ 340,  30, 200,  80, 190},{ 340, 200, 200, 200, 200}},
{{ 340, 340, 340, 340, 340},{ 340, 140, 200, 190, 120},{ 340, 220, 200, 240, 200},{ 340, 200, 200, 200, 200},{ 340, 220, 200, 240, 200}},
{{ 340, 340, 340, 340, 340},{ 340,  30, 200,  80, 190},{ 340, 200, 200, 200, 200},{ 340,  80, 200, 140, 160},{ 340,  90, 200,  70, -110}},
{{ 340, 340, 340, 340, 340},{ 340, 200, 200, 200, 200},{ 340, 220, 200, 240, 200},{ 340, 190, 200, 160, -10},{ 340, 220, 200, 200, 200}}
},
{
{{ 340, 340, 340, 340, 340},{ 340, 340, 340, 340, 340},{ 340, 340, 340, 340, 340},{ 340, 340, 340, 340, 340},{ 340, 340, 340, 340, 340}},
{{ 340, 340, 340, 340, 340},{ 340, 200, 310, 130, 270},{ 340, 200, 220,  10, 140},{ 340, 200, 220,  90, 220},{ 340, 200, 200, 200, 200}},
{{ 340, 340, 340, 340, 340},{ 340, 200, 230,  20, 150},{ 340, 200, 220, 100, 140},{ 340, 200, 200, 200, 200},{ 340, 200, 220, 100, 140}},
{{ 340, 340, 340, 340, 340},{ 340, 200, 220,  90, 220},{ 340, 200, 200, 200, 200},{ 340, 200, 240,  70, 200},{ 340, 200, 100, -210, 110}},
{{ 340, 340, 340, 340, 340},{ 340, 200, 200, 200, 200},{ 340, 200, 220, 100, 140},{ 340, 200, 200, -110, 200},{ 340, 200, 140, 110,  60}}
}
},
/* GU....UA */
{{
{{ 340, 340, 340, 340, 340},{ 340, 340, 340, 340, 340},{ 340, 340, 340, 340, 340},{ 340, 340, 340, 340, 340},{ 340, 340, 340, 340, 340}},
{{ 340, 340, 340, 340, 340},{ 340, 340, 340, 340, 340},{ 340, 340, 340, 340, 340},{ 340, 340, 340, 340, 340},{ 340, 340, 340, 340, 340}},
{{ 340, 340, 340, 340, 340},{ 340, 340, 340, 340, 340},{ 340, 340, 340, 340, 340},{ 340, 340, 340, 340, 340},{ 340, 340, 340, 340, 340}},
{{ 340, 340, 340, 340, 340},{ 340, 340, 340, 340, 340},{ 340, 340, 340, 340, 340},{ 340, 340, 340, 340, 340},{ 340, 340, 340, 340, 340}},
{{ 340, 340, 340, 340, 340},{ 340, 340, 340, 340, 340},{ 340, 340, 340, 340, 340},{ 340, 340, 340, 340, 340},{ 340, 340, 340, 340, 340}}
},
{
{{ 340, 340, 340, 340, 340},{ 340, 340, 340, 340, 340},{ 340, 340, 340, 340, 340},{ 340, 340, 340, 340, 340},{ 340, 340, 340, 340, 340}},
{{ 340, 340, 340, 340, 340},{ 340, 280, 260, 150, 200},{ 340, 230, 220, 110, 200},{ 340, 170, 160,  50, 200},{ 340, 200, 200, 200, 200}},
{{ 340, 340, 340, 340, 340},{ 340, 280, 260, 150, 200},{ 340, 340, 260, 250, 200},{ 340, 200, 200, 200, 200},{ 340, 340, 260, 250, 200}},
{{ 340, 340, 340, 340, 340},{ 340, 170, 160,  50, 200},{ 340, 200, 200, 200, 200},{ 340, 210, 200,  90, 200},{ 340, 100, -20,  50, 200}},
{{ 340, 340, 340, 340, 340},{ 340, 200, 200, 200, 200},{ 340, 310, 230, 220, 200},{ 340, 220, 110, 180, 200},{ 340, 290, 180, 250, 200}}
},
{
{{ 340, 340, 340, 340, 340},{ 340, 340, 340, 340, 340},{ 340, 340, 340, 340, 340},{ 340, 340, 340, 340, 340},{ 340, 340, 340, 340, 340}},
{{ 340, 340, 340, 340, 340},{ 340, 250, 310, 200, 310},{ 340, 210, 200, 200, 200},{ 340, 150, 240, 200, 240},{ 340, 200, 200, 200, 200}},
{{ 340, 340, 340, 340, 340},{ 340, 250, 250, 200, 250},{ 340, 250, 250, 200, 250},{ 340, 200, 200, 200, 200},{ 340, 250, 250, 200, 250}},
{{ 340, 340, 340, 340, 340},{ 340, 150, 240, 200, 240},{ 340, 200, 200, 200, 200},{ 340, 190, 240, 200, 240},{ 340, -30,  70, 200,  70}},
{{ 340, 340, 340, 340, 340},{ 340, 200, 200, 200, 200},{ 340, 220, 220, 200, 220},{ 340, 100, 190, 200, 190},{ 340, 170, 160, 200, 160}}
},
{
{{ 340, 340, 340, 340, 340},{ 340, 340, 340, 340, 340},{ 340, 340, 340, 340, 340},{ 340, 340, 340, 340, 340},{ 340, 340, 340, 340, 340}},
{{ 340, 340, 340, 340, 340},{ 340, 150, 200, 210, 230},{ 340, 110, 200, 160,  90},{ 340,  50, 200, 100, 210},{ 340, 200, 200, 200, 200}},
{{ 340, 340, 340, 340, 340},{ 340, 150, 200, 210, 130},{ 340, 250, 200, 270, 230},{ 340, 200, 200, 200, 200},{ 340, 250, 200, 270, 230}},
{{ 340, 340, 340, 340, 340},{ 340,  50, 200, 100, 210},{ 340, 200, 200, 200, 200},{ 340,  90, 200, 140, 170},{ 340,  50, 200,  30, -150}},
{{ 340, 340, 340, 340, 340},{ 340, 200, 200, 200, 200},{ 340, 220, 200, 240, 200},{ 340, 180, 200, 150, -20},{ 340, 250, 200, 220, 230}}
},
{
{{ 340, 340, 340, 340, 340},{ 340, 340, 340, 340, 340},{ 340, 340, 340, 340, 340},{ 340, 340, 340, 340, 340},{ 340, 340, 340, 340, 340}},
{{ 340, 340, 340, 340, 340},{ 340, 200, 310, 130, 270},{ 340, 200, 200, -10, 120},{ 340, 200, 240, 110, 240},{ 340, 200, 200, 200, 200}},
{{ 340, 340, 340, 340, 340},{ 340, 200, 250,  30, 170},{ 340, 200, 250, 130, 170},{ 340, 200, 200, 200, 200},{ 340, 200, 250, 130, 170}},
{{ 340, 340, 340, 340, 340},{ 340, 200, 240, 110, 240},{ 340, 200, 200, 200, 200},{ 340, 200, 240,  70, 200},{ 340, 200,  70, -250,  70}},
{{ 340, 340, 340, 340, 340},{ 340, 200, 200, 200, 200},{ 340, 200, 220, 100, 140},{ 340, 200, 190, -120, 190},{ 340, 200, 160, 130,  80}}
}
},
/* GU....?? */
{{
{{ 340, 340, 340, 340, 340},{ 340, 340, 340, 340, 340},{ 340, 340, 340, 340, 340},{ 340, 340, 340, 340, 340},{ 340, 340, 340, 340, 340}},
{{ 340, 340, 340, 340, 340},{ 340, 340, 340, 340, 340},{ 340, 340, 340, 340, 340},{ 340, 340, 340, 340, 340},{ 340, 340, 340, 340, 340}},
{{ 340, 340, 340, 340, 340},{ 340, 340, 340, 340, 340},{ 340, 340, 340, 340, 340},{ 340, 340, 340, 340, 340},{ 340, 340, 340, 340, 340}},
{{ 340, 340, 340, 340, 340},{ 340, 340, 340, 340, 340},{ 340, 340, 340, 340, 340},{ 340, 340, 340, 340, 340},{ 340, 340, 340, 340, 340}},
{{ 340, 340, 340, 340, 340},{ 340, 340, 340, 340, 340},{ 340, 340, 340, 340, 340},{ 340, 340, 340, 340, 340},{ 340, 340, 340, 340, 340}}
},
{
{{ 340, 340, 340, 340, 340},{ 340, 340, 340, 340, 340},{ 340, 340, 340, 340, 340},{ 340, 340, 340, 340, 340},{ 340, 340, 340, 340, 340}},
{{ 340, 340, 340, 340, 340},{ 340, 340, 340, 340, 340},{ 340, 340, 340, 340, 340},{ 340, 340, 340, 340, 340},{ 340, 340, 340, 340, 340}},
{{ 340, 340, 340, 340, 340},{ 340, 340, 340, 340, 340},{ 340, 340, 340, 340, 340},{ 340, 340, 340, 340, 340},{ 340, 340, 340, 340, 340}},
{{ 340, 340, 340, 340, 340},{ 340, 340, 340, 340, 340},{ 340, 340, 340, 340, 340},{ 340, 340, 340, 340, 340},{ 340, 340, 340, 340, 340}},
{{ 340, 340, 340, 340, 340},{ 340, 340, 340, 340, 340},{ 340, 340, 340, 340, 340},{ 340, 340, 340, 340, 340},{ 340, 340, 340, 340, 340}}
},
{
{{ 340, 340, 340, 340, 340},{ 340, 340, 340, 340, 340},{ 340, 340, 340, 340, 340},{ 340, 340, 340, 340, 340},{ 340, 340, 340, 340, 340}},
{{ 340, 340, 340, 340, 340},{ 340, 340, 340, 340, 340},{ 340, 340, 340, 340, 340},{ 340, 340, 340, 340, 340},{ 340, 340, 340, 340, 340}},
{{ 340, 340, 340, 340, 340},{ 340, 340, 340, 340, 340},{ 340, 340, 340, 340, 340},{ 340, 340, 340, 340, 340},{ 340, 340, 340, 340, 340}},
{{ 340, 340, 340, 340, 340},{ 340, 340, 340, 340, 340},{ 340, 340, 340, 340, 340},{ 340, 340, 340, 340, 340},{ 340, 340, 340, 340, 340}},
{{ 340, 340, 340, 340, 340},{ 340, 340, 340, 340, 340},{ 340, 340, 340, 340, 340},{ 340, 340, 340, 340, 340},{ 340, 340, 340, 340, 340}}
},
{
{{ 340, 340, 340, 340, 340},{ 340, 340, 340, 340, 340},{ 340, 340, 340, 340, 340},{ 340, 340, 340, 340, 340},{ 340, 340, 340, 340, 340}},
{{ 340, 340, 340, 340, 340},{ 340, 340, 340, 340, 340},{ 340, 340, 340, 340, 340},{ 340, 340, 340, 340, 340},{ 340, 340, 340, 340, 340}},
{{ 340, 340, 340, 340, 340},{ 340, 340, 340, 340, 340},{ 340, 340, 340, 340, 340},{ 340, 340, 340, 340, 340},{ 340, 340, 340, 340, 340}},
{{ 340, 340, 340, 340, 340},{ 340, 340, 340, 340, 340},{ 340, 340, 340, 340, 340},{ 340, 340, 340, 340, 340},{ 340, 340, 340, 340, 340}},
{{ 340, 340, 340, 340, 340},{ 340, 340, 340, 340, 340},{ 340, 340, 340, 340, 340},{ 340, 340, 340, 340, 340},{ 340, 340, 340, 340, 340}}
},
{
{{ 340, 340, 340, 340, 340},{ 340, 340, 340, 340, 340},{ 340, 340, 340, 340, 340},{ 340, 340, 340, 340, 340},{ 340, 340, 340, 340, 340}},
{{ 340, 340, 340, 340, 340},{ 340, 340, 340, 340, 340},{ 340, 340, 340, 340, 340},{ 340, 340, 340, 340, 340},{ 340, 340, 340, 340, 340}},
{{ 340, 340, 340, 340, 340},{ 340, 340, 340, 340, 340},{ 340, 340, 340, 340, 340},{ 340, 340, 340, 340, 340},{ 340, 340, 340, 340, 340}},
{{ 340, 340, 340, 340, 340},{ 340, 340, 340, 340, 340},{ 340, 340, 340, 340, 340},{ 340, 340, 340, 340, 340},{ 340, 340, 340, 340, 340}},
{{ 340, 340, 340, 340, 340},{ 340, 340, 340, 340, 340},{ 340, 340, 340, 340, 340},{ 340, 340, 340, 340, 340},{ 340, 340, 340, 340, 340}}
}
}
},
{ /* noPair */ {{{{0}}}},
/* UG....CG */
{{
{{ 340, 340, 340, 340, 340},{ 340, 340, 340, 340, 340},{ 340, 340, 340, 340, 340},{ 340, 340, 340, 340, 340},{ 340, 340, 340, 340, 340}},
{{ 340, 340, 340, 340, 340},{ 340, 340, 340, 340, 340},{ 340, 340, 340, 340, 340},{ 340, 340, 340, 340, 340},{ 340, 340, 340, 340, 340}},
{{ 340, 340, 340, 340, 340},{ 340, 340, 340, 340, 340},{ 340, 340, 340, 340, 340},{ 340, 340, 340, 340, 340},{ 340, 340, 340, 340, 340}},
{{ 340, 340, 340, 340, 340},{ 340, 340, 340, 340, 340},{ 340, 340, 340, 340, 340},{ 340, 340, 340, 340, 340},{ 340, 340, 340, 340, 340}},
{{ 340, 340, 340, 340, 340},{ 340, 340, 340, 340, 340},{ 340, 340, 340, 340, 340},{ 340, 340, 340, 340, 340},{ 340, 340, 340, 340, 340}}
},
{
{{ 340, 340, 340, 340, 340},{ 340, 340, 340, 340, 340},{ 340, 340, 340, 340, 340},{ 340, 340, 340, 340, 340},{ 340, 340, 340, 340, 340}},
{{ 340, 340, 340, 340, 340},{ 340, 200, 200, 100, 200},{ 340, 190, 190,  90, 200},{ 340, 100, 100,   0, 200},{ 340, 200, 200, 200, 200}},
{{ 340, 340, 340, 340, 340},{ 340, 240, 240, 130, 200},{ 340, 280, 220, 220, 200},{ 340, 200, 200, 200, 200},{ 340, 270, 210, 200, 200}},
{{ 340, 340, 340, 340, 340},{ 340, 100, 100,   0, 200},{ 340, 200, 200, 200, 200},{ 340, 180, 180,  70, 200},{ 340,  30, -70,  10, 200}},
{{ 340, 340, 340, 340, 340},{ 340, 200, 200, 200, 200},{ 340, 270, 210, 200, 200},{ 340, 180,  80, 160, 200},{ 340, 220, 120, 190, 200}}
},
{
{{ 340, 340, 340, 340, 340},{ 340, 340, 340, 340, 340},{ 340, 340, 340, 340, 340},{ 340, 340, 340, 340, 340},{ 340, 340, 340, 340, 340}},
{{ 340, 340, 340, 340, 340},{ 340, 160, 260, 200, 230},{ 340, 150, 190, 200, 160},{ 340,  60, 200, 200, 170},{ 340, 200, 200, 200, 200}},
{{ 340, 340, 340, 340, 340},{ 340, 190, 240, 200, 210},{ 340, 180, 220, 200, 190},{ 340, 200, 200, 200, 200},{ 340, 160, 210, 200, 180}},
{{ 340, 340, 340, 340, 340},{ 340,  60, 200, 200, 170},{ 340, 200, 200, 200, 200},{ 340, 130, 240, 200, 210},{ 340, -110,  30, 200,   0}},
{{ 340, 340, 340, 340, 340},{ 340, 200, 200, 200, 200},{ 340, 160, 210, 200, 180},{ 340,  40, 180, 200, 150},{ 340,  70, 120, 200,  90}}
},
{
{{ 340, 340, 340, 340, 340},{ 340, 340, 340, 340, 340},{ 340, 340, 340, 340, 340},{ 340, 340, 340, 340, 340},{ 340, 340, 340, 340, 340}},
{{ 340, 340, 340, 340, 340},{ 340, 100, 200, 140, 150},{ 340,  90, 200, 130,  40},{ 340,   0, 200,  40, 130},{ 340, 200, 200, 200, 200}},
{{ 340, 340, 340, 340, 340},{ 340, 130, 200, 170,  80},{ 340, 220, 200, 220, 170},{ 340, 200, 200, 200, 200},{ 340, 200, 200, 200, 150}},
{{ 340, 340, 340, 340, 340},{ 340,   0, 200,  40, 130},{ 340, 200, 200, 200, 200},{ 340,  70, 200, 110, 120},{ 340,  10, 200, -30, -220}},
{{ 340, 340, 340, 340, 340},{ 340, 200, 200, 200, 200},{ 340, 200, 200, 200, 150},{ 340, 160, 200, 120, -70},{ 340, 190, 200, 150, 150}}
},
{
{{ 340, 340, 340, 340, 340},{ 340, 340, 340, 340, 340},{ 340, 340, 340, 340, 340},{ 340, 340, 340, 340, 340},{ 340, 340, 340, 340, 340}},
{{ 340, 340, 340, 340, 340},{ 340, 200, 260,  20, 220},{ 340, 200, 190, -90, 110},{ 340, 200, 200,   0, 200},{ 340, 200, 200, 200, 200}},
{{ 340, 340, 340, 340, 340},{ 340, 200, 240, -40, 150},{ 340, 200, 220,  40, 140},{ 340, 200, 200, 200, 200},{ 340, 200, 210,  30, 120}},
{{ 340, 340, 340, 340, 340},{ 340, 200, 200,   0, 200},{ 340, 200, 200, 200, 200},{ 340, 200, 240,   0, 190},{ 340, 200,  30, -350,  30}},
{{ 340, 340, 340, 340, 340},{ 340, 200, 200, 200, 200},{ 340, 200, 210,  30, 120},{ 340, 200, 180, -200, 180},{ 340, 200, 120,  20,  30}}
}
},
/* UG....GC */
{{
{{ 340, 340, 340, 340, 340},{ 340, 340, 340, 340, 340},{ 340, 340, 340, 340, 340},{ 340, 340, 340, 340, 340},{ 340, 340, 340, 340, 340}},
{{ 340, 340, 340, 340, 340},{ 340, 340, 340, 340, 340},{ 340, 340, 340, 340, 340},{ 340, 340, 340, 340, 340},{ 340, 340, 340, 340, 340}},
{{ 340, 340, 340, 340, 340},{ 340, 340, 340, 340, 340},{ 340, 340, 340, 340, 340},{ 340, 340, 340, 340, 340},{ 340, 340, 340, 340, 340}},
{{ 340, 340, 340, 340, 340},{ 340, 340, 340, 340, 340},{ 340, 340, 340, 340, 340},{ 340, 340, 340, 340, 340},{ 340, 340, 340, 340, 340}},
{{ 340, 340, 340, 340, 340},{ 340, 340, 340, 340, 340},{ 340, 340, 340, 340, 340},{ 340, 340, 340, 340, 340},{ 340, 340, 340, 340, 340}}
},
{
{{ 340, 340, 340, 340, 340},{ 340, 340, 340, 340, 340},{ 340, 340, 340, 340, 340},{ 340, 340, 340, 340, 340},{ 340, 340, 340, 340, 340}},
{{ 340, 340, 340, 340, 340},{ 340, 210, 210, 110, 200},{ 340, 190, 190,  80, 200},{ 340,  10,  10, -90, 200},{ 340, 200, 200, 200, 200}},
{{ 340, 340, 340, 340, 340},{ 340, 180, 180,  80, 200},{ 340, 250, 190, 180, 200},{ 340, 200, 200, 200, 200},{ 340, 150,  90,  90, 200}},
{{ 340, 340, 340, 340, 340},{ 340,  70,  70, -30, 200},{ 340, 200, 200, 200, 200},{ 340, 180, 180,  70, 200},{ 340,   0, -100, -30, 200}},
{{ 340, 340, 340, 340, 340},{ 340, 200, 200, 200, 200},{ 340, 250, 190, 190, 200},{ 340,  40, -60,  10, 200},{ 340, 210, 110, 190, 200}}
},
{
{{ 340, 340, 340, 340, 340},{ 340, 340, 340, 340, 340},{ 340, 340, 340, 340, 340},{ 340, 340, 340, 340, 340},{ 340, 340, 340, 340, 340}},
{{ 340, 340, 340, 340, 340},{ 340, 170, 270, 200, 240},{ 340, 140, 190, 200, 160},{ 340, -30, 110, 200,  80},{ 340, 200, 200, 200, 200}},
{{ 340, 340, 340, 340, 340},{ 340, 140, 180, 200, 150},{ 340, 140, 190, 200, 160},{ 340, 200, 200, 200, 200},{ 340,  40,  90, 200,  60}},
{{ 340, 340, 340, 340, 340},{ 340,  30, 170, 200, 140},{ 340, 200, 200, 200, 200},{ 340, 130, 240, 200, 210},{ 340, -150,   0, 200, -30}},
{{ 340, 340, 340, 340, 340},{ 340, 200, 200, 200, 200},{ 340, 150, 190, 200, 160},{ 340, -110,  40, 200,  10},{ 340,  70, 110, 200,  80}}
},
{
{{ 340, 340, 340, 340, 340},{ 340, 340, 340, 340, 340},{ 340, 340, 340, 340, 340},{ 340, 340, 340, 340, 340},{ 340, 340, 340, 340, 340}},
{{ 340, 340, 340, 340, 340},{ 340, 110, 200, 150, 160},{ 340,  80, 200, 120,  30},{ 340, -90, 200, -50,  40},{ 340, 200, 200, 200, 200}},
{{ 340, 340, 340, 340, 340},{ 340,  80, 200, 120,  30},{ 340, 180, 200, 180, 130},{ 340, 200, 200, 200, 200},{ 340,  90, 200,  80,  40}},
{{ 340, 340, 340, 340, 340},{ 340, -30, 200,  10, 100},{ 340, 200, 200, 200, 200},{ 340,  70, 200, 110, 120},{ 340, -30, 200, -70, -260}},
{{ 340, 340, 340, 340, 340},{ 340, 200, 200, 200, 200},{ 340, 190, 200, 190, 140},{ 340,  10, 200, -30, -220},{ 340, 190, 200, 150, 140}}
},
{
{{ 340, 340, 340, 340, 340},{ 340, 340, 340, 340, 340},{ 340, 340, 340, 340, 340},{ 340, 340, 340, 340, 340},{ 340, 340, 340, 340, 340}},
{{ 340, 340, 340, 340, 340},{ 340, 200, 270,  30, 230},{ 340, 200, 190, -90, 100},{ 340, 200, 110, -90, 110},{ 340, 200, 200, 200, 200}},
{{ 340, 340, 340, 340, 340},{ 340, 200, 180, -100, 100},{ 340, 200, 190,  10, 100},{ 340, 200, 200, 200, 200},{ 340, 200,  90, -90,   0}},
{{ 340, 340, 340, 340, 340},{ 340, 200, 170, -30, 170},{ 340, 200, 200, 200, 200},{ 340, 200, 240,   0, 190},{ 340, 200,   0, -390, -10}},
{{ 340, 340, 340, 340, 340},{ 340, 200, 200, 200, 200},{ 340, 200, 190,  10, 110},{ 340, 200,  40, -350,  30},{ 340, 200, 110,  10,  30}}
}
},
/* UG....GU */
{{
{{ 340, 340, 340, 340, 340},{ 340, 340, 340, 340, 340},{ 340, 340, 340, 340, 340},{ 340, 340, 340, 340, 340},{ 340, 340, 340, 340, 340}},
{{ 340, 340, 340, 340, 340},{ 340, 340, 340, 340, 340},{ 340, 340, 340, 340, 340},{ 340, 340, 340, 340, 340},{ 340, 340, 340, 340, 340}},
{{ 340, 340, 340, 340, 340},{ 340, 340, 340, 340, 340},{ 340, 340, 340, 340, 340},{ 340, 340, 340, 340, 340},{ 340, 340, 340, 340, 340}},
{{ 340, 340, 340, 340, 340},{ 340, 340, 340, 340, 340},{ 340, 340, 340, 340, 340},{ 340, 340, 340, 340, 340},{ 340, 340, 340, 340, 340}},
{{ 340, 340, 340, 340, 340},{ 340, 340, 340, 340, 340},{ 340, 340, 340, 340, 340},{ 340, 340, 340, 340, 340},{ 340, 340, 340, 340, 340}}
},
{
{{ 340, 340, 340, 340, 340},{ 340, 340, 340, 340, 340},{ 340, 340, 340, 340, 340},{ 340, 340, 340, 340, 340},{ 340, 340, 340, 340, 340}},
{{ 340, 340, 340, 340, 340},{ 340, 280, 280, 170, 200},{ 340, 250, 250, 150, 200},{ 340, 150, 150,  50, 200},{ 340, 200, 200, 200, 200}},
{{ 340, 340, 340, 340, 340},{ 340, 260, 260, 160, 200},{ 340, 310, 250, 240, 200},{ 340, 200, 200, 200, 200},{ 340, 310, 250, 240, 200}},
{{ 340, 340, 340, 340, 340},{ 340, 150, 150,  50, 200},{ 340, 200, 200, 200, 200},{ 340, 210, 210, 100, 200},{ 340, 130,  30, 110, 200}},
{{ 340, 340, 340, 340, 340},{ 340, 200, 200, 200, 200},{ 340, 310, 250, 240, 200},{ 340, 230, 130, 210, 200},{ 340, 270, 170, 240, 200}}
},
{
{{ 340, 340, 340, 340, 340},{ 340, 340, 340, 340, 340},{ 340, 340, 340, 340, 340},{ 340, 340, 340, 340, 340},{ 340, 340, 340, 340, 340}},
{{ 340, 340, 340, 340, 340},{ 340, 230, 340, 200, 310},{ 340, 210, 250, 200, 220},{ 340, 110, 250, 200, 220},{ 340, 200, 200, 200, 200}},
{{ 340, 340, 340, 340, 340},{ 340, 220, 260, 200, 230},{ 340, 200, 250, 200, 220},{ 340, 200, 200, 200, 200},{ 340, 200, 250, 200, 220}},
{{ 340, 340, 340, 340, 340},{ 340, 110, 250, 200, 220},{ 340, 200, 200, 200, 200},{ 340, 160, 270, 200, 240},{ 340, -10, 130, 200, 100}},
{{ 340, 340, 340, 340, 340},{ 340, 200, 200, 200, 200},{ 340, 200, 250, 200, 220},{ 340,  90, 230, 200, 200},{ 340, 120, 170, 200, 140}}
},
{
{{ 340, 340, 340, 340, 340},{ 340, 340, 340, 340, 340},{ 340, 340, 340, 340, 340},{ 340, 340, 340, 340, 340},{ 340, 340, 340, 340, 340}},
{{ 340, 340, 340, 340, 340},{ 340, 170, 200, 210, 220},{ 340, 150, 200, 190, 100},{ 340,  50, 200,  90, 180},{ 340, 200, 200, 200, 200}},
{{ 340, 340, 340, 340, 340},{ 340, 160, 200, 200, 110},{ 340, 240, 200, 240, 190},{ 340, 200, 200, 200, 200},{ 340, 240, 200, 240, 190}},
{{ 340, 340, 340, 340, 340},{ 340,  50, 200,  90, 180},{ 340, 200, 200, 200, 200},{ 340, 100, 200, 140, 150},{ 340, 110, 200,  70, -120}},
{{ 340, 340, 340, 340, 340},{ 340, 200, 200, 200, 200},{ 340, 240, 200, 240, 190},{ 340, 210, 200, 170, -20},{ 340, 240, 200, 200, 190}}
},
{
{{ 340, 340, 340, 340, 340},{ 340, 340, 340, 340, 340},{ 340, 340, 340, 340, 340},{ 340, 340, 340, 340, 340},{ 340, 340, 340, 340, 340}},
{{ 340, 340, 340, 340, 340},{ 340, 200, 340, 100, 290},{ 340, 200, 250, -30, 170},{ 340, 200, 250,  50, 250},{ 340, 200, 200, 200, 200}},
{{ 340, 340, 340, 340, 340},{ 340, 200, 260, -20, 180},{ 340, 200, 250,  70, 160},{ 340, 200, 200, 200, 200},{ 340, 200, 250,  70, 160}},
{{ 340, 340, 340, 340, 340},{ 340, 200, 250,  50, 250},{ 340, 200, 200, 200, 200},{ 340, 200, 270,  30, 220},{ 340, 200, 130, -250, 130}},
{{ 340, 340, 340, 340, 340},{ 340, 200, 200, 200, 200},{ 340, 200, 250,  70, 160},{ 340, 200, 230, -150, 230},{ 340, 200, 170,  70,  80}}
}
},
/* UG....UG */
{{
{{ 340, 340, 340, 340, 340},{ 340, 340, 340, 340, 340},{ 340, 340, 340, 340, 340},{ 340, 340, 340, 340, 340},{ 340, 340, 340, 340, 340}},
{{ 340, 340, 340, 340, 340},{ 340, 340, 340, 340, 340},{ 340, 340, 340, 340, 340},{ 340, 340, 340, 340, 340},{ 340, 340, 340, 340, 340}},
{{ 340, 340, 340, 340, 340},{ 340, 340, 340, 340, 340},{ 340, 340, 340, 340, 340},{ 340, 340, 340, 340, 340},{ 340, 340, 340, 340, 340}},
{{ 340, 340, 340, 340, 340},{ 340, 340, 340, 340, 340},{ 340, 340, 340, 340, 340},{ 340, 340, 340, 340, 340},{ 340, 340, 340, 340, 340}},
{{ 340, 340, 340, 340, 340},{ 340, 340, 340, 340, 340},{ 340, 340, 340, 340, 340},{ 340, 340, 340, 340, 340},{ 340, 340, 340, 340, 340}}
},
{
{{ 340, 340, 340, 340, 340},{ 340, 340, 340, 340, 340},{ 340, 340, 340, 340, 340},{ 340, 340, 340, 340, 340},{ 340, 340, 340, 340, 340}},
{{ 340, 340, 340, 340, 340},{ 340, 280, 280, 170, 200},{ 340, 230, 230, 130, 200},{ 340, 170, 170,  70, 200},{ 340, 200, 200, 200, 200}},
{{ 340, 340, 340, 340, 340},{ 340, 280, 280, 170, 200},{ 340, 340, 280, 270, 200},{ 340, 200, 200, 200, 200},{ 340, 340, 280, 270, 200}},
{{ 340, 340, 340, 340, 340},{ 340, 170, 170,  70, 200},{ 340, 200, 200, 200, 200},{ 340, 210, 210, 110, 200},{ 340, 100,   0,  70, 200}},
{{ 340, 340, 340, 340, 340},{ 340, 200, 200, 200, 200},{ 340, 310, 250, 240, 200},{ 340, 220, 120, 200, 200},{ 340, 290, 190, 270, 200}}
},
{
{{ 340, 340, 340, 340, 340},{ 340, 340, 340, 340, 340},{ 340, 340, 340, 340, 340},{ 340, 340, 340, 340, 340},{ 340, 340, 340, 340, 340}},
{{ 340, 340, 340, 340, 340},{ 340, 230, 340, 200, 310},{ 340, 190, 230, 200, 200},{ 340, 130, 270, 200, 240},{ 340, 200, 200, 200, 200}},
{{ 340, 340, 340, 340, 340},{ 340, 230, 280, 200, 250},{ 340, 230, 280, 200, 250},{ 340, 200, 200, 200, 200},{ 340, 230, 280, 200, 250}},
{{ 340, 340, 340, 340, 340},{ 340, 130, 270, 200, 240},{ 340, 200, 200, 200, 200},{ 340, 170, 270, 200, 240},{ 340, -50, 100, 200,  70}},
{{ 340, 340, 340, 340, 340},{ 340, 200, 200, 200, 200},{ 340, 200, 250, 200, 220},{ 340,  80, 220, 200, 190},{ 340, 150, 190, 200, 160}}
},
{
{{ 340, 340, 340, 340, 340},{ 340, 340, 340, 340, 340},{ 340, 340, 340, 340, 340},{ 340, 340, 340, 340, 340},{ 340, 340, 340, 340, 340}},
{{ 340, 340, 340, 340, 340},{ 340, 170, 200, 210, 220},{ 340, 130, 200, 170,  80},{ 340,  70, 200, 110, 200},{ 340, 200, 200, 200, 200}},
{{ 340, 340, 340, 340, 340},{ 340, 170, 200, 210, 120},{ 340, 270, 200, 270, 220},{ 340, 200, 200, 200, 200},{ 340, 270, 200, 270, 220}},
{{ 340, 340, 340, 340, 340},{ 340,  70, 200, 110, 200},{ 340, 200, 200, 200, 200},{ 340, 110, 200, 150, 160},{ 340,  70, 200,  30, -160}},
{{ 340, 340, 340, 340, 340},{ 340, 200, 200, 200, 200},{ 340, 240, 200, 240, 190},{ 340, 200, 200, 160, -30},{ 340, 270, 200, 230, 220}}
},
{
{{ 340, 340, 340, 340, 340},{ 340, 340, 340, 340, 340},{ 340, 340, 340, 340, 340},{ 340, 340, 340, 340, 340},{ 340, 340, 340, 340, 340}},
{{ 340, 340, 340, 340, 340},{ 340, 200, 340, 100, 290},{ 340, 200, 230, -50, 150},{ 340, 200, 270,  70, 270},{ 340, 200, 200, 200, 200}},
{{ 340, 340, 340, 340, 340},{ 340, 200, 280,   0, 190},{ 340, 200, 280, 100, 190},{ 340, 200, 200, 200, 200},{ 340, 200, 280, 100, 190}},
{{ 340, 340, 340, 340, 340},{ 340, 200, 270,  70, 270},{ 340, 200, 200, 200, 200},{ 340, 200, 270,  30, 230},{ 340, 200, 100, -290,  90}},
{{ 340, 340, 340, 340, 340},{ 340, 200, 200, 200, 200},{ 340, 200, 250,  70, 160},{ 340, 200, 220, -160, 220},{ 340, 200, 190,  90, 110}}
}
},
/* UG....AU */
{{
{{ 340, 340, 340, 340, 340},{ 340, 340, 340, 340, 340},{ 340, 340, 340, 340, 340},{ 340, 340, 340, 340, 340},{ 340, 340, 340, 340, 340}},
{{ 340, 340, 340, 340, 340},{ 340, 340, 340, 340, 340},{ 340, 340, 340, 340, 340},{ 340, 340, 340, 340, 340},{ 340, 340, 340, 340, 340}},
{{ 340, 340, 340, 340, 340},{ 340, 340, 340, 340, 340},{ 340, 340, 340, 340, 340},{ 340, 340, 340, 340, 340},{ 340, 340, 340, 340, 340}},
{{ 340, 340, 340, 340, 340},{ 340, 340, 340, 340, 340},{ 340, 340, 340, 340, 340},{ 340, 340, 340, 340, 340},{ 340, 340, 340, 340, 340}},
{{ 340, 340, 340, 340, 340},{ 340, 340, 340, 340, 340},{ 340, 340, 340, 340, 340},{ 340, 340, 340, 340, 340},{ 340, 340, 340, 340, 340}}
},
{
{{ 340, 340, 340, 340, 340},{ 340, 340, 340, 340, 340},{ 340, 340, 340, 340, 340},{ 340, 340, 340, 340, 340},{ 340, 340, 340, 340, 340}},
{{ 340, 340, 340, 340, 340},{ 340, 280, 280, 170, 200},{ 340, 250, 250, 150, 200},{ 340, 150, 150,  50, 200},{ 340, 200, 200, 200, 200}},
{{ 340, 340, 340, 340, 340},{ 340, 260, 260, 160, 200},{ 340, 310, 250, 240, 200},{ 340, 200, 200, 200, 200},{ 340, 310, 250, 240, 200}},
{{ 340, 340, 340, 340, 340},{ 340, 150, 150,  50, 200},{ 340, 200, 200, 200, 200},{ 340, 210, 210, 100, 200},{ 340, 130,  30, 110, 200}},
{{ 340, 340, 340, 340, 340},{ 340, 200, 200, 200, 200},{ 340, 310, 250, 240, 200},{ 340, 230, 130, 210, 200},{ 340, 270, 170, 240, 200}}
},
{
{{ 340, 340, 340, 340, 340},{ 340, 340, 340, 340, 340},{ 340, 340, 340, 340, 340},{ 340, 340, 340, 340, 340},{ 340, 340, 340, 340, 340}},
{{ 340, 340, 340, 340, 340},{ 340, 230, 340, 200, 310},{ 340, 210, 250, 200, 220},{ 340, 110, 250, 200, 220},{ 340, 200, 200, 200, 200}},
{{ 340, 340, 340, 340, 340},{ 340, 220, 260, 200, 230},{ 340, 200, 250, 200, 220},{ 340, 200, 200, 200, 200},{ 340, 200, 250, 200, 220}},
{{ 340, 340, 340, 340, 340},{ 340, 110, 250, 200, 220},{ 340, 200, 200, 200, 200},{ 340, 160, 270, 200, 240},{ 340, -10, 130, 200, 100}},
{{ 340, 340, 340, 340, 340},{ 340, 200, 200, 200, 200},{ 340, 200, 250, 200, 220},{ 340,  90, 230, 200, 200},{ 340, 120, 170, 200, 140}}
},
{
{{ 340, 340, 340, 340, 340},{ 340, 340, 340, 340, 340},{ 340, 340, 340, 340, 340},{ 340, 340, 340, 340, 340},{ 340, 340, 340, 340, 340}},
{{ 340, 340, 340, 340, 340},{ 340, 170, 200, 210, 220},{ 340, 150, 200, 190, 100},{ 340,  50, 200,  90, 180},{ 340, 200, 200, 200, 200}},
{{ 340, 340, 340, 340, 340},{ 340, 160, 200, 200, 110},{ 340, 240, 200, 240, 190},{ 340, 200, 200, 200, 200},{ 340, 240, 200, 240, 190}},
{{ 340, 340, 340, 340, 340},{ 340,  50, 200,  90, 180},{ 340, 200, 200, 200, 200},{ 340, 100, 200, 140, 150},{ 340, 110, 200,  70, -120}},
{{ 340, 340, 340, 340, 340},{ 340, 200, 200, 200, 200},{ 340, 240, 200, 240, 190},{ 340, 210, 200, 170, -20},{ 340, 240, 200, 200, 190}}
},
{
{{ 340, 340, 340, 340, 340},{ 340, 340, 340, 340, 340},{ 340, 340, 340, 340, 340},{ 340, 340, 340, 340, 340},{ 340, 340, 340, 340, 340}},
{{ 340, 340, 340, 340, 340},{ 340, 200, 340, 100, 290},{ 340, 200, 250, -30, 170},{ 340, 200, 250,  50, 250},{ 340, 200, 200, 200, 200}},
{{ 340, 340, 340, 340, 340},{ 340, 200, 260, -20, 180},{ 340, 200, 250,  70, 160},{ 340, 200, 200, 200, 200},{ 340, 200, 250,  70, 160}},
{{ 340, 340, 340, 340, 340},{ 340, 200, 250,  50, 250},{ 340, 200, 200, 200, 200},{ 340, 200, 270,  30, 220},{ 340, 200, 130, -250, 130}},
{{ 340, 340, 340, 340, 340},{ 340, 200, 200, 200, 200},{ 340, 200, 250,  70, 160},{ 340, 200, 230, -150, 230},{ 340, 200, 170,  70,  80}}
}
},
/* UG....UA */
{{
{{ 340, 340, 340, 340, 340},{ 340, 340, 340, 340, 340},{ 340, 340, 340, 340, 340},{ 340, 340, 340, 340, 340},{ 340, 340, 340, 340, 340}},
{{ 340, 340, 340, 340, 340},{ 340, 340, 340, 340, 340},{ 340, 340, 340, 340, 340},{ 340, 340, 340, 340, 340},{ 340, 340, 340, 340, 340}},
{{ 340, 340, 340, 340, 340},{ 340, 340, 340, 340, 340},{ 340, 340, 340, 340, 340},{ 340, 340, 340, 340, 340},{ 340, 340, 340, 340, 340}},
{{ 340, 340, 340, 340, 340},{ 340, 340, 340, 340, 340},{ 340, 340, 340, 340, 340},{ 340, 340, 340, 340, 340},{ 340, 340, 340, 340, 340}},
{{ 340, 340, 340, 340, 340},{ 340, 340, 340, 340, 340},{ 340, 340, 340, 340, 340},{ 340, 340, 340, 340, 340},{ 340, 340, 340, 340, 340}}
},
{
{{ 340, 340, 340, 340, 340},{ 340, 340, 340, 340, 340},{ 340, 340, 340, 340, 340},{ 340, 340, 340, 340, 340},{ 340, 340, 340, 340, 340}},
{{ 340, 340, 340, 340, 340},{ 340, 280, 280, 170, 200},{ 340, 230, 230, 130, 200},{ 340, 170, 170,  70, 200},{ 340, 200, 200, 200, 200}},
{{ 340, 340, 340, 340, 340},{ 340, 280, 280, 170, 200},{ 340, 340, 280, 270, 200},{ 340, 200, 200, 200, 200},{ 340, 340, 280, 270, 200}},
{{ 340, 340, 340, 340, 340},{ 340, 170, 170,  70, 200},{ 340, 200, 200, 200, 200},{ 340, 210, 210, 110, 200},{ 340, 100,   0,  70, 200}},
{{ 340, 340, 340, 340, 340},{ 340, 200, 200, 200, 200},{ 340, 310, 250, 240, 200},{ 340, 220, 120, 200, 200},{ 340, 290, 190, 270, 200}}
},
{
{{ 340, 340, 340, 340, 340},{ 340, 340, 340, 340, 340},{ 340, 340, 340, 340, 340},{ 340, 340, 340, 340, 340},{ 340, 340, 340, 340, 340}},
{{ 340, 340, 340, 340, 340},{ 340, 230, 340, 200, 310},{ 340, 190, 230, 200, 200},{ 340, 130, 270, 200, 240},{ 340, 200, 200, 200, 200}},
{{ 340, 340, 340, 340, 340},{ 340, 230, 280, 200, 250},{ 340, 230, 280, 200, 250},{ 340, 200, 200, 200, 200},{ 340, 230, 280, 200, 250}},
{{ 340, 340, 340, 340, 340},{ 340, 130, 270, 200, 240},{ 340, 200, 200, 200, 200},{ 340, 170, 270, 200, 240},{ 340, -50, 100, 200,  70}},
{{ 340, 340, 340, 340, 340},{ 340, 200, 200, 200, 200},{ 340, 200, 250, 200, 220},{ 340,  80, 220, 200, 190},{ 340, 150, 190, 200, 160}}
},
{
{{ 340, 340, 340, 340, 340},{ 340, 340, 340, 340, 340},{ 340, 340, 340, 340, 340},{ 340, 340, 340, 340, 340},{ 340, 340, 340, 340, 340}},
{{ 340, 340, 340, 340, 340},{ 340, 170, 200, 210, 220},{ 340, 130, 200, 170,  80},{ 340,  70, 200, 110, 200},{ 340, 200, 200, 200, 200}},
{{ 340, 340, 340, 340, 340},{ 340, 170, 200, 210, 120},{ 340, 270, 200, 270, 220},{ 340, 200, 200, 200, 200},{ 340, 270, 200, 270, 220}},
{{ 340, 340, 340, 340, 340},{ 340,  70, 200, 110, 200},{ 340, 200, 200, 200, 200},{ 340, 110, 200, 150, 160},{ 340,  70, 200,  30, -160}},
{{ 340, 340, 340, 340, 340},{ 340, 200, 200, 200, 200},{ 340, 240, 200, 240, 190},{ 340, 200, 200, 160, -30},{ 340, 270, 200, 230, 220}}
},
{
{{ 340, 340, 340, 340, 340},{ 340, 340, 340, 340, 340},{ 340, 340, 340, 340, 340},{ 340, 340, 340, 340, 340},{ 340, 340, 340, 340, 340}},
{{ 340, 340, 340, 340, 340},{ 340, 200, 340, 100, 290},{ 340, 200, 230, -50, 150},{ 340, 200, 270,  70, 270},{ 340, 200, 200, 200, 200}},
{{ 340, 340, 340, 340, 340},{ 340, 200, 280,   0, 190},{ 340, 200, 280, 100, 190},{ 340, 200, 200, 200, 200},{ 340, 200, 280, 100, 190}},
{{ 340, 340, 340, 340, 340},{ 340, 200, 270,  70, 270},{ 340, 200, 200, 200, 200},{ 340, 200, 270,  30, 230},{ 340, 200, 100, -290,  90}},
{{ 340, 340, 340, 340, 340},{ 340, 200, 200, 200, 200},{ 340, 200, 250,  70, 160},{ 340, 200, 220, -160, 220},{ 340, 200, 190,  90, 110}}
}
},
/* UG....?? */
{{
{{ 340, 340, 340, 340, 340},{ 340, 340, 340, 340, 340},{ 340, 340, 340, 340, 340},{ 340, 340, 340, 340, 340},{ 340, 340, 340, 340, 340}},
{{ 340, 340, 340, 340, 340},{ 340, 340, 340, 340, 340},{ 340, 340, 340, 340, 340},{ 340, 340, 340, 340, 340},{ 340, 340, 340, 340, 340}},
{{ 340, 340, 340, 340, 340},{ 340, 340, 340, 340, 340},{ 340, 340, 340, 340, 340},{ 340, 340, 340, 340, 340},{ 340, 340, 340, 340, 340}},
{{ 340, 340, 340, 340, 340},{ 340, 340, 340, 340, 340},{ 340, 340, 340, 340, 340},{ 340, 340, 340, 340, 340},{ 340, 340, 340, 340, 340}},
{{ 340, 340, 340, 340, 340},{ 340, 340, 340, 340, 340},{ 340, 340, 340, 340, 340},{ 340, 340, 340, 340, 340},{ 340, 340, 340, 340, 340}}
},
{
{{ 340, 340, 340, 340, 340},{ 340, 340, 340, 340, 340},{ 340, 340, 340, 340, 340},{ 340, 340, 340, 340, 340},{ 340, 340, 340, 340, 340}},
{{ 340, 340, 340, 340, 340},{ 340, 340, 340, 340, 340},{ 340, 340, 340, 340, 340},{ 340, 340, 340, 340, 340},{ 340, 340, 340, 340, 340}},
{{ 340, 340, 340, 340, 340},{ 340, 340, 340, 340, 340},{ 340, 340, 340, 340, 340},{ 340, 340, 340, 340, 340},{ 340, 340, 340, 340, 340}},
{{ 340, 340, 340, 340, 340},{ 340, 340, 340, 340, 340},{ 340, 340, 340, 340, 340},{ 340, 340, 340, 340, 340},{ 340, 340, 340, 340, 340}},
{{ 340, 340, 340, 340, 340},{ 340, 340, 340, 340, 340},{ 340, 340, 340, 340, 340},{ 340, 340, 340, 340, 340},{ 340, 340, 340, 340, 340}}
},
{
{{ 340, 340, 340, 340, 340},{ 340, 340, 340, 340, 340},{ 340, 340, 340, 340, 340},{ 340, 340, 340, 340, 340},{ 340, 340, 340, 340, 340}},
{{ 340, 340, 340, 340, 340},{ 340, 340, 340, 340, 340},{ 340, 340, 340, 340, 340},{ 340, 340, 340, 340, 340},{ 340, 340, 340, 340, 340}},
{{ 340, 340, 340, 340, 340},{ 340, 340, 340, 340, 340},{ 340, 340, 340, 340, 340},{ 340, 340, 340, 340, 340},{ 340, 340, 340, 340, 340}},
{{ 340, 340, 340, 340, 340},{ 340, 340, 340, 340, 340},{ 340, 340, 340, 340, 340},{ 340, 340, 340, 340, 340},{ 340, 340, 340, 340, 340}},
{{ 340, 340, 340, 340, 340},{ 340, 340, 340, 340, 340},{ 340, 340, 340, 340, 340},{ 340, 340, 340, 340, 340},{ 340, 340, 340, 340, 340}}
},
{
{{ 340, 340, 340, 340, 340},{ 340, 340, 340, 340, 340},{ 340, 340, 340, 340, 340},{ 340, 340, 340, 340, 340},{ 340, 340, 340, 340, 340}},
{{ 340, 340, 340, 340, 340},{ 340, 340, 340, 340, 340},{ 340, 340, 340, 340, 340},{ 340, 340, 340, 340, 340},{ 340, 340, 340, 340, 340}},
{{ 340, 340, 340, 340, 340},{ 340, 340, 340, 340, 340},{ 340, 340, 340, 340, 340},{ 340, 340, 340, 340, 340},{ 340, 340, 340, 340, 340}},
{{ 340, 340, 340, 340, 340},{ 340, 340, 340, 340, 340},{ 340, 340, 340, 340, 340},{ 340, 340, 340, 340, 340},{ 340, 340, 340, 340, 340}},
{{ 340, 340, 340, 340, 340},{ 340, 340, 340, 340, 340},{ 340, 340, 340, 340, 340},{ 340, 340, 340, 340, 340},{ 340, 340, 340, 340, 340}}
},
{
{{ 340, 340, 340, 340, 340},{ 340, 340, 340, 340, 340},{ 340, 340, 340, 340, 340},{ 340, 340, 340, 340, 340},{ 340, 340, 340, 340, 340}},
{{ 340, 340, 340, 340, 340},{ 340, 340, 340, 340, 340},{ 340, 340, 340, 340, 340},{ 340, 340, 340, 340, 340},{ 340, 340, 340, 340, 340}},
{{ 340, 340, 340, 340, 340},{ 340, 340, 340, 340, 340},{ 340, 340, 340, 340, 340},{ 340, 340, 340, 340, 340},{ 340, 340, 340, 340, 340}},
{{ 340, 340, 340, 340, 340},{ 340, 340, 340, 340, 340},{ 340, 340, 340, 340, 340},{ 340, 340, 340, 340, 340},{ 340, 340, 340, 340, 340}},
{{ 340, 340, 340, 340, 340},{ 340, 340, 340, 340, 340},{ 340, 340, 340, 340, 340},{ 340, 340, 340, 340, 340},{ 340, 340, 340, 340, 340}}
}
}
},
{ /* noPair */ {{{{0}}}},
/* AU....CG */
{{
{{ 340, 340, 340, 340, 340},{ 340, 340, 340, 340, 340},{ 340, 340, 340, 340, 340},{ 340, 340, 340, 340, 340},{ 340, 340, 340, 340, 340}},
{{ 340, 340, 340, 340, 340},{ 340, 340, 340, 340, 340},{ 340, 340, 340, 340, 340},{ 340, 340, 340, 340, 340},{ 340, 340, 340, 340, 340}},
{{ 340, 340, 340, 340, 340},{ 340, 340, 340, 340, 340},{ 340, 340, 340, 340, 340},{ 340, 340, 340, 340, 340},{ 340, 340, 340, 340, 340}},
{{ 340, 340, 340, 340, 340},{ 340, 340, 340, 340, 340},{ 340, 340, 340, 340, 340},{ 340, 340, 340, 340, 340},{ 340, 340, 340, 340, 340}},
{{ 340, 340, 340, 340, 340},{ 340, 340, 340, 340, 340},{ 340, 340, 340, 340, 340},{ 340, 340, 340, 340, 340},{ 340, 340, 340, 340, 340}}
},
{
{{ 340, 340, 340, 340, 340},{ 340, 340, 340, 340, 340},{ 340, 340, 340, 340, 340},{ 340, 340, 340, 340, 340},{ 340, 340, 340, 340, 340}},
{{ 340, 340, 340, 340, 340},{ 340, 200, 190,  80, 200},{ 340, 190, 180,  70, 200},{ 340, 100,  90, -20, 200},{ 340, 200, 200, 200, 200}},
{{ 340, 340, 340, 340, 340},{ 340, 240, 220, 110, 200},{ 340, 280, 210, 200, 200},{ 340, 200, 200, 200, 200},{ 340, 270, 190, 180, 200}},
{{ 340, 340, 340, 340, 340},{ 340, 100,  90, -20, 200},{ 340, 200, 200, 200, 200},{ 340, 180, 160,  50, 200},{ 340,  30, -80, -10, 200}},
{{ 340, 340, 340, 340, 340},{ 340, 200, 200, 200, 200},{ 340, 270, 190, 180, 200},{ 340, 180,  70, 140, 200},{ 340, 220, 100, 180, 200}}
},
{
{{ 340, 340, 340, 340, 340},{ 340, 340, 340, 340, 340},{ 340, 340, 340, 340, 340},{ 340, 340, 340, 340, 340},{ 340, 340, 340, 340, 340}},
{{ 340, 340, 340, 340, 340},{ 340, 180, 230, 200, 230},{ 340, 170, 160, 200, 160},{ 340,  80, 170, 200, 170},{ 340, 200, 200, 200, 200}},
{{ 340, 340, 340, 340, 340},{ 340, 210, 210, 200, 210},{ 340, 200, 190, 200, 190},{ 340, 200, 200, 200, 200},{ 340, 180, 180, 200, 180}},
{{ 340, 340, 340, 340, 340},{ 340,  80, 170, 200, 170},{ 340, 200, 200, 200, 200},{ 340, 150, 210, 200, 210},{ 340, -90,   0, 200,   0}},
{{ 340, 340, 340, 340, 340},{ 340, 200, 200, 200, 200},{ 340, 180, 180, 200, 180},{ 340,  60, 150, 200, 150},{ 340,  90,  90, 200,  90}}
},
{
{{ 340, 340, 340, 340, 340},{ 340, 340, 340, 340, 340},{ 340, 340, 340, 340, 340},{ 340, 340, 340, 340, 340},{ 340, 340, 340, 340, 340}},
{{ 340, 340, 340, 340, 340},{ 340,  80, 200, 130, 160},{ 340,  70, 200, 120,  50},{ 340, -20, 200,  30, 140},{ 340, 200, 200, 200, 200}},
{{ 340, 340, 340, 340, 340},{ 340, 110, 200, 170,  90},{ 340, 200, 200, 210, 180},{ 340, 200, 200, 200, 200},{ 340, 180, 200, 200, 160}},
{{ 340, 340, 340, 340, 340},{ 340, -20, 200,  30, 140},{ 340, 200, 200, 200, 200},{ 340,  50, 200, 110, 130},{ 340, -10, 200, -40, -210}},
{{ 340, 340, 340, 340, 340},{ 340, 200, 200, 200, 200},{ 340, 180, 200, 200, 160},{ 340, 140, 200, 110, -60},{ 340, 180, 200, 150, 160}}
},
{
{{ 340, 340, 340, 340, 340},{ 340, 340, 340, 340, 340},{ 340, 340, 340, 340, 340},{ 340, 340, 340, 340, 340},{ 340, 340, 340, 340, 340}},
{{ 340, 340, 340, 340, 340},{ 340, 200, 230,  60, 190},{ 340, 200, 160, -50,  80},{ 340, 200, 170,  40, 180},{ 340, 200, 200, 200, 200}},
{{ 340, 340, 340, 340, 340},{ 340, 200, 210,   0, 130},{ 340, 200, 190,  80, 110},{ 340, 200, 200, 200, 200},{ 340, 200, 180,  70, 100}},
{{ 340, 340, 340, 340, 340},{ 340, 200, 170,  40, 180},{ 340, 200, 200, 200, 200},{ 340, 200, 210,  40, 170},{ 340, 200,   0, -310,   0}},
{{ 340, 340, 340, 340, 340},{ 340, 200, 200, 200, 200},{ 340, 200, 180,  70, 100},{ 340, 200, 150, -160, 160},{ 340, 200,  90,  60,  10}}
}
},
/* AU....GC */
{{
{{ 340, 340, 340, 340, 340},{ 340, 340, 340, 340, 340},{ 340, 340, 340, 340, 340},{ 340, 340, 340, 340, 340},{ 340, 340, 340, 340, 340}},
{{ 340, 340, 340, 340, 340},{ 340, 340, 340, 340, 340},{ 340, 340, 340, 340, 340},{ 340, 340, 340, 340, 340},{ 340, 340, 340, 340, 340}},
{{ 340, 340, 340, 340, 340},{ 340, 340, 340, 340, 340},{ 340, 340, 340, 340, 340},{ 340, 340, 340, 340, 340},{ 340, 340, 340, 340, 340}},
{{ 340, 340, 340, 340, 340},{ 340, 340, 340, 340, 340},{ 340, 340, 340, 340, 340},{ 340, 340, 340, 340, 340},{ 340, 340, 340, 340, 340}},
{{ 340, 340, 340, 340, 340},{ 340, 340, 340, 340, 340},{ 340, 340, 340, 340, 340},{ 340, 340, 340, 340, 340},{ 340, 340, 340, 340, 340}}
},
{
{{ 340, 340, 340, 340, 340},{ 340, 340, 340, 340, 340},{ 340, 340, 340, 340, 340},{ 340, 340, 340, 340, 340},{ 340, 340, 340, 340, 340}},
{{ 340, 340, 340, 340, 340},{ 340, 210, 200,  90, 200},{ 340, 190, 170,  60, 200},{ 340,  10,   0, -110, 200},{ 340, 200, 200, 200, 200}},
{{ 340, 340, 340, 340, 340},{ 340, 180, 170,  60, 200},{ 340, 250, 170, 160, 200},{ 340, 200, 200, 200, 200},{ 340, 150,  70,  70, 200}},
{{ 340, 340, 340, 340, 340},{ 340,  70,  60, -50, 200},{ 340, 200, 200, 200, 200},{ 340, 180, 160,  50, 200},{ 340,   0, -120, -50, 200}},
{{ 340, 340, 340, 340, 340},{ 340, 200, 200, 200, 200},{ 340, 250, 180, 170, 200},{ 340,  40, -80, -10, 200},{ 340, 210, 100, 170, 200}}
},
{
{{ 340, 340, 340, 340, 340},{ 340, 340, 340, 340, 340},{ 340, 340, 340, 340, 340},{ 340, 340, 340, 340, 340},{ 340, 340, 340, 340, 340}},
{{ 340, 340, 340, 340, 340},{ 340, 190, 240, 200, 240},{ 340, 160, 160, 200, 160},{ 340, -10,  80, 200,  80},{ 340, 200, 200, 200, 200}},
{{ 340, 340, 340, 340, 340},{ 340, 160, 150, 200, 150},{ 340, 160, 160, 200, 160},{ 340, 200, 200, 200, 200},{ 340,  60,  60, 200,  60}},
{{ 340, 340, 340, 340, 340},{ 340,  50, 140, 200, 140},{ 340, 200, 200, 200, 200},{ 340, 150, 210, 200, 210},{ 340, -130, -30, 200, -30}},
{{ 340, 340, 340, 340, 340},{ 340, 200, 200, 200, 200},{ 340, 170, 160, 200, 160},{ 340, -90,  10, 200,  10},{ 340,  90,  80, 200,  80}}
},
{
{{ 340, 340, 340, 340, 340},{ 340, 340, 340, 340, 340},{ 340, 340, 340, 340, 340},{ 340, 340, 340, 340, 340},{ 340, 340, 340, 340, 340}},
{{ 340, 340, 340, 340, 340},{ 340,  90, 200, 140, 170},{ 340,  60, 200, 120,  40},{ 340, -110, 200, -60,  50},{ 340, 200, 200, 200, 200}},
{{ 340, 340, 340, 340, 340},{ 340,  60, 200, 110,  40},{ 340, 160, 200, 180, 140},{ 340, 200, 200, 200, 200},{ 340,  70, 200,  80,  50}},
{{ 340, 340, 340, 340, 340},{ 340, -50, 200,   0, 110},{ 340, 200, 200, 200, 200},{ 340,  50, 200, 110, 130},{ 340, -50, 200, -70, -250}},
{{ 340, 340, 340, 340, 340},{ 340, 200, 200, 200, 200},{ 340, 170, 200, 180, 150},{ 340, -10, 200, -30, -210},{ 340, 170, 200, 140, 150}}
},
{
{{ 340, 340, 340, 340, 340},{ 340, 340, 340, 340, 340},{ 340, 340, 340, 340, 340},{ 340, 340, 340, 340, 340},{ 340, 340, 340, 340, 340}},
{{ 340, 340, 340, 340, 340},{ 340, 200, 240,  70, 200},{ 340, 200, 160, -50,  80},{ 340, 200,  80, -50,  80},{ 340, 200, 200, 200, 200}},
{{ 340, 340, 340, 340, 340},{ 340, 200, 150, -60,  70},{ 340, 200, 160,  50,  80},{ 340, 200, 200, 200, 200},{ 340, 200,  60, -50, -20}},
{{ 340, 340, 340, 340, 340},{ 340, 200, 140,  10, 150},{ 340, 200, 200, 200, 200},{ 340, 200, 210,  40, 170},{ 340, 200, -30, -350, -30}},
{{ 340, 340, 340, 340, 340},{ 340, 200, 200, 200, 200},{ 340, 200, 160,  50,  80},{ 340, 200,  10, -310,  10},{ 340, 200,  80,  50,   0}}
}
},
/* AU....GU */
{{
{{ 340, 340, 340, 340, 340},{ 340, 340, 340, 340, 340},{ 340, 340, 340, 340, 340},{ 340, 340, 340, 340, 340},{ 340, 340, 340, 340, 340}},
{{ 340, 340, 340, 340, 340},{ 340, 340, 340, 340, 340},{ 340, 340, 340, 340, 340},{ 340, 340, 340, 340, 340},{ 340, 340, 340, 340, 340}},
{{ 340, 340, 340, 340, 340},{ 340, 340, 340, 340, 340},{ 340, 340, 340, 340, 340},{ 340, 340, 340, 340, 340},{ 340, 340, 340, 340, 340}},
{{ 340, 340, 340, 340, 340},{ 340, 340, 340, 340, 340},{ 340, 340, 340, 340, 340},{ 340, 340, 340, 340, 340},{ 340, 340, 340, 340, 340}},
{{ 340, 340, 340, 340, 340},{ 340, 340, 340, 340, 340},{ 340, 340, 340, 340, 340},{ 340, 340, 340, 340, 340},{ 340, 340, 340, 340, 340}}
},
{
{{ 340, 340, 340, 340, 340},{ 340, 340, 340, 340, 340},{ 340, 340, 340, 340, 340},{ 340, 340, 340, 340, 340},{ 340, 340, 340, 340, 340}},
{{ 340, 340, 340, 340, 340},{ 340, 280, 260, 150, 200},{ 340, 250, 240, 130, 200},{ 340, 150, 140,  30, 200},{ 340, 200, 200, 200, 200}},
{{ 340, 340, 340, 340, 340},{ 340, 260, 250, 140, 200},{ 340, 310, 230, 220, 200},{ 340, 200, 200, 200, 200},{ 340, 310, 230, 220, 200}},
{{ 340, 340, 340, 340, 340},{ 340, 150, 140,  30, 200},{ 340, 200, 200, 200, 200},{ 340, 210, 190,  80, 200},{ 340, 130,  20,  90, 200}},
{{ 340, 340, 340, 340, 340},{ 340, 200, 200, 200, 200},{ 340, 310, 230, 220, 200},{ 340, 230, 120, 190, 200},{ 340, 270, 150, 220, 200}}
},
{
{{ 340, 340, 340, 340, 340},{ 340, 340, 340, 340, 340},{ 340, 340, 340, 340, 340},{ 340, 340, 340, 340, 340},{ 340, 340, 340, 340, 340}},
{{ 340, 340, 340, 340, 340},{ 340, 250, 310, 200, 310},{ 340, 230, 220, 200, 220},{ 340, 130, 220, 200, 220},{ 340, 200, 200, 200, 200}},
{{ 340, 340, 340, 340, 340},{ 340, 240, 230, 200, 230},{ 340, 220, 220, 200, 220},{ 340, 200, 200, 200, 200},{ 340, 220, 220, 200, 220}},
{{ 340, 340, 340, 340, 340},{ 340, 130, 220, 200, 220},{ 340, 200, 200, 200, 200},{ 340, 180, 240, 200, 240},{ 340,  10, 100, 200, 100}},
{{ 340, 340, 340, 340, 340},{ 340, 200, 200, 200, 200},{ 340, 220, 220, 200, 220},{ 340, 110, 200, 200, 200},{ 340, 140, 140, 200, 140}}
},
{
{{ 340, 340, 340, 340, 340},{ 340, 340, 340, 340, 340},{ 340, 340, 340, 340, 340},{ 340, 340, 340, 340, 340},{ 340, 340, 340, 340, 340}},
{{ 340, 340, 340, 340, 340},{ 340, 150, 200, 210, 230},{ 340, 130, 200, 180, 110},{ 340,  30, 200,  80, 190},{ 340, 200, 200, 200, 200}},
{{ 340, 340, 340, 340, 340},{ 340, 140, 200, 190, 120},{ 340, 220, 200, 240, 200},{ 340, 200, 200, 200, 200},{ 340, 220, 200, 240, 200}},
{{ 340, 340, 340, 340, 340},{ 340,  30, 200,  80, 190},{ 340, 200, 200, 200, 200},{ 340,  80, 200, 140, 160},{ 340,  90, 200,  70, -110}},
{{ 340, 340, 340, 340, 340},{ 340, 200, 200, 200, 200},{ 340, 220, 200, 240, 200},{ 340, 190, 200, 160, -10},{ 340, 220, 200, 200, 200}}
},
{
{{ 340, 340, 340, 340, 340},{ 340, 340, 340, 340, 340},{ 340, 340, 340, 340, 340},{ 340, 340, 340, 340, 340},{ 340, 340, 340, 340, 340}},
{{ 340, 340, 340, 340, 340},{ 340, 200, 310, 130, 270},{ 340, 200, 220,  10, 140},{ 340, 200, 220,  90, 220},{ 340, 200, 200, 200, 200}},
{{ 340, 340, 340, 340, 340},{ 340, 200, 230,  20, 150},{ 340, 200, 220, 100, 140},{ 340, 200, 200, 200, 200},{ 340, 200, 220, 100, 140}},
{{ 340, 340, 340, 340, 340},{ 340, 200, 220,  90, 220},{ 340, 200, 200, 200, 200},{ 340, 200, 240,  70, 200},{ 340, 200, 100, -210, 110}},
{{ 340, 340, 340, 340, 340},{ 340, 200, 200, 200, 200},{ 340, 200, 220, 100, 140},{ 340, 200, 200, -110, 200},{ 340, 200, 140, 110,  60}}
}
},
/* AU....UG */
{{
{{ 340, 340, 340, 340, 340},{ 340, 340, 340, 340, 340},{ 340, 340, 340, 340, 340},{ 340, 340, 340, 340, 340},{ 340, 340, 340, 340, 340}},
{{ 340, 340, 340, 340, 340},{ 340, 340, 340, 340, 340},{ 340, 340, 340, 340, 340},{ 340, 340, 340, 340, 340},{ 340, 340, 340, 340, 340}},
{{ 340, 340, 340, 340, 340},{ 340, 340, 340, 340, 340},{ 340, 340, 340, 340, 340},{ 340, 340, 340, 340, 340},{ 340, 340, 340, 340, 340}},
{{ 340, 340, 340, 340, 340},{ 340, 340, 340, 340, 340},{ 340, 340, 340, 340, 340},{ 340, 340, 340, 340, 340},{ 340, 340, 340, 340, 340}},
{{ 340, 340, 340, 340, 340},{ 340, 340, 340, 340, 340},{ 340, 340, 340, 340, 340},{ 340, 340, 340, 340, 340},{ 340, 340, 340, 340, 340}}
},
{
{{ 340, 340, 340, 340, 340},{ 340, 340, 340, 340, 340},{ 340, 340, 340, 340, 340},{ 340, 340, 340, 340, 340},{ 340, 340, 340, 340, 340}},
{{ 340, 340, 340, 340, 340},{ 340, 280, 260, 150, 200},{ 340, 230, 220, 110, 200},{ 340, 170, 160,  50, 200},{ 340, 200, 200, 200, 200}},
{{ 340, 340, 340, 340, 340},{ 340, 280, 260, 150, 200},{ 340, 340, 260, 250, 200},{ 340, 200, 200, 200, 200},{ 340, 340, 260, 250, 200}},
{{ 340, 340, 340, 340, 340},{ 340, 170, 160,  50, 200},{ 340, 200, 200, 200, 200},{ 340, 210, 200,  90, 200},{ 340, 100, -20,  50, 200}},
{{ 340, 340, 340, 340, 340},{ 340, 200, 200, 200, 200},{ 340, 310, 230, 220, 200},{ 340, 220, 110, 180, 200},{ 340, 290, 180, 250, 200}}
},
{
{{ 340, 340, 340, 340, 340},{ 340, 340, 340, 340, 340},{ 340, 340, 340, 340, 340},{ 340, 340, 340, 340, 340},{ 340, 340, 340, 340, 340}},
{{ 340, 340, 340, 340, 340},{ 340, 250, 310, 200, 310},{ 340, 210, 200, 200, 200},{ 340, 150, 240, 200, 240},{ 340, 200, 200, 200, 200}},
{{ 340, 340, 340, 340, 340},{ 340, 250, 250, 200, 250},{ 340, 250, 250, 200, 250},{ 340, 200, 200, 200, 200},{ 340, 250, 250, 200, 250}},
{{ 340, 340, 340, 340, 340},{ 340, 150, 240, 200, 240},{ 340, 200, 200, 200, 200},{ 340, 190, 240, 200, 240},{ 340, -30,  70, 200,  70}},
{{ 340, 340, 340, 340, 340},{ 340, 200, 200, 200, 200},{ 340, 220, 220, 200, 220},{ 340, 100, 190, 200, 190},{ 340, 170, 160, 200, 160}}
},
{
{{ 340, 340, 340, 340, 340},{ 340, 340, 340, 340, 340},{ 340, 340, 340, 340, 340},{ 340, 340, 340, 340, 340},{ 340, 340, 340, 340, 340}},
{{ 340, 340, 340, 340, 340},{ 340, 150, 200, 210, 230},{ 340, 110, 200, 160,  90},{ 340,  50, 200, 100, 210},{ 340, 200, 200, 200, 200}},
{{ 340, 340, 340, 340, 340},{ 340, 150, 200, 210, 130},{ 340, 250, 200, 270, 230},{ 340, 200, 200, 200, 200},{ 340, 250, 200, 270, 230}},
{{ 340, 340, 340, 340, 340},{ 340,  50, 200, 100, 210},{ 340, 200, 200, 200, 200},{ 340,  90, 200, 140, 170},{ 340,  50, 200,  30, -150}},
{{ 340, 340, 340, 340, 340},{ 340, 200, 200, 200, 200},{ 340, 220, 200, 240, 200},{ 340, 180, 200, 150, -20},{ 340, 250, 200, 220, 230}}
},
{
{{ 340, 340, 340, 340, 340},{ 340, 340, 340, 340, 340},{ 340, 340, 340, 340, 340},{ 340, 340, 340, 340, 340},{ 340, 340, 340, 340, 340}},
{{ 340, 340, 340, 340, 340},{ 340, 200, 310, 130, 270},{ 340, 200, 200, -10, 120},{ 340, 200, 240, 110, 240},{ 340, 200, 200, 200, 200}},
{{ 340, 340, 340, 340, 340},{ 340, 200, 250,  30, 170},{ 340, 200, 250, 130, 170},{ 340, 200, 200, 200, 200},{ 340, 200, 250, 130, 170}},
{{ 340, 340, 340, 340, 340},{ 340, 200, 240, 110, 240},{ 340, 200, 200, 200, 200},{ 340, 200, 240,  70, 200},{ 340, 200,  70, -250,  70}},
{{ 340, 340, 340, 340, 340},{ 340, 200, 200, 200, 200},{ 340, 200, 220, 100, 140},{ 340, 200, 190, -120, 190},{ 340, 200, 160, 130,  80}}
}
},
/* AU....AU */
{{
{{ 340, 340, 340, 340, 340},{ 340, 340, 340, 340, 340},{ 340, 340, 340, 340, 340},{ 340, 340, 340, 340, 340},{ 340, 340, 340, 340, 340}},
{{ 340, 340, 340, 340, 340},{ 340, 340, 340, 340, 340},{ 340, 340, 340, 340, 340},{ 340, 340, 340, 340, 340},{ 340, 340, 340, 340, 340}},
{{ 340, 340, 340, 340, 340},{ 340, 340, 340, 340, 340},{ 340, 340, 340, 340, 340},{ 340, 340, 340, 340, 340},{ 340, 340, 340, 340, 340}},
{{ 340, 340, 340, 340, 340},{ 340, 340, 340, 340, 340},{ 340, 340, 340, 340, 340},{ 340, 340, 340, 340, 340},{ 340, 340, 340, 340, 340}},
{{ 340, 340, 340, 340, 340},{ 340, 340, 340, 340, 340},{ 340, 340, 340, 340, 340},{ 340, 340, 340, 340, 340},{ 340, 340, 340, 340, 340}}
},
{
{{ 340, 340, 340, 340, 340},{ 340, 340, 340, 340, 340},{ 340, 340, 340, 340, 340},{ 340, 340, 340, 340, 340},{ 340, 340, 340, 340, 340}},
{{ 340, 340, 340, 340, 340},{ 340, 280, 260, 150, 200},{ 340, 250, 240, 130, 200},{ 340, 150, 140,  30, 200},{ 340, 200, 200, 200, 200}},
{{ 340, 340, 340, 340, 340},{ 340, 260, 250, 140, 200},{ 340, 310, 230, 220, 200},{ 340, 200, 200, 200, 200},{ 340, 310, 230, 220, 200}},
{{ 340, 340, 340, 340, 340},{ 340, 150, 140,  30, 200},{ 340, 200, 200, 200, 200},{ 340, 210, 190,  80, 200},{ 340, 130,  20,  90, 200}},
{{ 340, 340, 340, 340, 340},{ 340, 200, 200, 200, 200},{ 340, 310, 230, 220, 200},{ 340, 230, 120, 190, 200},{ 340, 270, 150, 220, 200}}
},
{
{{ 340, 340, 340, 340, 340},{ 340, 340, 340, 340, 340},{ 340, 340, 340, 340, 340},{ 340, 340, 340, 340, 340},{ 340, 340, 340, 340, 340}},
{{ 340, 340, 340, 340, 340},{ 340, 250, 310, 200, 310},{ 340, 230, 220, 200, 220},{ 340, 130, 220, 200, 220},{ 340, 200, 200, 200, 200}},
{{ 340, 340, 340, 340, 340},{ 340, 240, 230, 200, 230},{ 340, 220, 220, 200, 220},{ 340, 200, 200, 200, 200},{ 340, 220, 220, 200, 220}},
{{ 340, 340, 340, 340, 340},{ 340, 130, 220, 200, 220},{ 340, 200, 200, 200, 200},{ 340, 180, 240, 200, 240},{ 340,  10, 100, 200, 100}},
{{ 340, 340, 340, 340, 340},{ 340, 200, 200, 200, 200},{ 340, 220, 220, 200, 220},{ 340, 110, 200, 200, 200},{ 340, 140, 140, 200, 140}}
},
{
{{ 340, 340, 340, 340, 340},{ 340, 340, 340, 340, 340},{ 340, 340, 340, 340, 340},{ 340, 340, 340, 340, 340},{ 340, 340, 340, 340, 340}},
{{ 340, 340, 340, 340, 340},{ 340, 150, 200, 210, 230},{ 340, 130, 200, 180, 110},{ 340,  30, 200,  80, 190},{ 340, 200, 200, 200, 200}},
{{ 340, 340, 340, 340, 340},{ 340, 140, 200, 190, 120},{ 340, 220, 200, 240, 200},{ 340, 200, 200, 200, 200},{ 340, 220, 200, 240, 200}},
{{ 340, 340, 340, 340, 340},{ 340,  30, 200,  80, 190},{ 340, 200, 200, 200, 200},{ 340,  80, 200, 140, 160},{ 340,  90, 200,  70, -110}},
{{ 340, 340, 340, 340, 340},{ 340, 200, 200, 200, 200},{ 340, 220, 200, 240, 200},{ 340, 190, 200, 160, -10},{ 340, 220, 200, 200, 200}}
},
{
{{ 340, 340, 340, 340, 340},{ 340, 340, 340, 340, 340},{ 340, 340, 340, 340, 340},{ 340, 340, 340, 340, 340},{ 340, 340, 340, 340, 340}},
{{ 340, 340, 340, 340, 340},{ 340, 200, 310, 130, 270},{ 340, 200, 220,  10, 140},{ 340, 200, 220,  90, 220},{ 340, 200, 200, 200, 200}},
{{ 340, 340, 340, 340, 340},{ 340, 200, 230,  20, 150},{ 340, 200, 220, 100, 140},{ 340, 200, 200, 200, 200},{ 340, 200, 220, 100, 140}},
{{ 340, 340, 340, 340, 340},{ 340, 200, 220,  90, 220},{ 340, 200, 200, 200, 200},{ 340, 200, 240,  70, 200},{ 340, 200, 100, -210, 110}},
{{ 340, 340, 340, 340, 340},{ 340, 200, 200, 200, 200},{ 340, 200, 220, 100, 140},{ 340, 200, 200, -110, 200},{ 340, 200, 140, 110,  60}}
}
},
/* AU....UA */
{{
{{ 340, 340, 340, 340, 340},{ 340, 340, 340, 340, 340},{ 340, 340, 340, 340, 340},{ 340, 340, 340, 340, 340},{ 340, 340, 340, 340, 340}},
{{ 340, 340, 340, 340, 340},{ 340, 340, 340, 340, 340},{ 340, 340, 340, 340, 340},{ 340, 340, 340, 340, 340},{ 340, 340, 340, 340, 340}},
{{ 340, 340, 340, 340, 340},{ 340, 340, 340, 340, 340},{ 340, 340, 340, 340, 340},{ 340, 340, 340, 340, 340},{ 340, 340, 340, 340, 340}},
{{ 340, 340, 340, 340, 340},{ 340, 340, 340, 340, 340},{ 340, 340, 340, 340, 340},{ 340, 340, 340, 340, 340},{ 340, 340, 340, 340, 340}},
{{ 340, 340, 340, 340, 340},{ 340, 340, 340, 340, 340},{ 340, 340, 340, 340, 340},{ 340, 340, 340, 340, 340},{ 340, 340, 340, 340, 340}}
},
{
{{ 340, 340, 340, 340, 340},{ 340, 340, 340, 340, 340},{ 340, 340, 340, 340, 340},{ 340, 340, 340, 340, 340},{ 340, 340, 340, 340, 340}},
{{ 340, 340, 340, 340, 340},{ 340, 280, 260, 150, 200},{ 340, 230, 220, 110, 200},{ 340, 170, 160,  50, 200},{ 340, 200, 200, 200, 200}},
{{ 340, 340, 340, 340, 340},{ 340, 280, 260, 150, 200},{ 340, 340, 260, 250, 200},{ 340, 200, 200, 200, 200},{ 340, 340, 260, 250, 200}},
{{ 340, 340, 340, 340, 340},{ 340, 170, 160,  50, 200},{ 340, 200, 200, 200, 200},{ 340, 210, 200,  90, 200},{ 340, 100, -20,  50, 200}},
{{ 340, 340, 340, 340, 340},{ 340, 200, 200, 200, 200},{ 340, 310, 230, 220, 200},{ 340, 220, 110, 180, 200},{ 340, 290, 180, 250, 200}}
},
{
{{ 340, 340, 340, 340, 340},{ 340, 340, 340, 340, 340},{ 340, 340, 340, 340, 340},{ 340, 340, 340, 340, 340},{ 340, 340, 340, 340, 340}},
{{ 340, 340, 340, 340, 340},{ 340, 250, 310, 200, 310},{ 340, 210, 200, 200, 200},{ 340, 150, 240, 200, 240},{ 340, 200, 200, 200, 200}},
{{ 340, 340, 340, 340, 340},{ 340, 250, 250, 200, 250},{ 340, 250, 250, 200, 250},{ 340, 200, 200, 200, 200},{ 340, 250, 250, 200, 250}},
{{ 340, 340, 340, 340, 340},{ 340, 150, 240, 200, 240},{ 340, 200, 200, 200, 200},{ 340, 190, 240, 200, 240},{ 340, -30,  70, 200,  70}},
{{ 340, 340, 340, 340, 340},{ 340, 200, 200, 200, 200},{ 340, 220, 220, 200, 220},{ 340, 100, 190, 200, 190},{ 340, 170, 160, 200, 160}}
},
{
{{ 340, 340, 340, 340, 340},{ 340, 340, 340, 340, 340},{ 340, 340, 340, 340, 340},{ 340, 340, 340, 340, 340},{ 340, 340, 340, 340, 340}},
{{ 340, 340, 340, 340, 340},{ 340, 150, 200, 210, 230},{ 340, 110, 200, 160,  90},{ 340,  50, 200, 100, 210},{ 340, 200, 200, 200, 200}},
{{ 340, 340, 340, 340, 340},{ 340, 150, 200, 210, 130},{ 340, 250, 200, 270, 230},{ 340, 200, 200, 200, 200},{ 340, 250, 200, 270, 230}},
{{ 340, 340, 340, 340, 340},{ 340,  50, 200, 100, 210},{ 340, 200, 200, 200, 200},{ 340,  90, 200, 140, 170},{ 340,  50, 200,  30, -150}},
{{ 340, 340, 340, 340, 340},{ 340, 200, 200, 200, 200},{ 340, 220, 200, 240, 200},{ 340, 180, 200, 150, -20},{ 340, 250, 200, 220, 230}}
},
{
{{ 340, 340, 340, 340, 340},{ 340, 340, 340, 340, 340},{ 340, 340, 340, 340, 340},{ 340, 340, 340, 340, 340},{ 340, 340, 340, 340, 340}},
{{ 340, 340, 340, 340, 340},{ 340, 200, 310, 130, 270},{ 340, 200, 200, -10, 120},{ 340, 200, 240, 110, 240},{ 340, 200, 200, 200, 200}},
{{ 340, 340, 340, 340, 340},{ 340, 200, 250,  30, 170},{ 340, 200, 250, 130, 170},{ 340, 200, 200, 200, 200},{ 340, 200, 250, 130, 170}},
{{ 340, 340, 340, 340, 340},{ 340, 200, 240, 110, 240},{ 340, 200, 200, 200, 200},{ 340, 200, 240,  70, 200},{ 340, 200,  70, -250,  70}},
{{ 340, 340, 340, 340, 340},{ 340, 200, 200, 200, 200},{ 340, 200, 220, 100, 140},{ 340, 200, 190, -120, 190},{ 340, 200, 160, 130,  80}}
}
},
/* AU....?? */
{{
{{ 340, 340, 340, 340, 340},{ 340, 340, 340, 340, 340},{ 340, 340, 340, 340, 340},{ 340, 340, 340, 340, 340},{ 340, 340, 340, 340, 340}},
{{ 340, 340, 340, 340, 340},{ 340, 340, 340, 340, 340},{ 340, 340, 340, 340, 340},{ 340, 340, 340, 340, 340},{ 340, 340, 340, 340, 340}},
{{ 340, 340, 340, 340, 340},{ 340, 340, 340, 340, 340},{ 340, 340, 340, 340, 340},{ 340, 340, 340, 340, 340},{ 340, 340, 340, 340, 340}},
{{ 340, 340, 340, 340, 340},{ 340, 340, 340, 340, 340},{ 340, 340, 340, 340, 340},{ 340, 340, 340, 340, 340},{ 340, 340, 340, 340, 340}},
{{ 340, 340, 340, 340, 340},{ 340, 340, 340, 340, 340},{ 340, 340, 340, 340, 340},{ 340, 340, 340, 340, 340},{ 340, 340, 340, 340, 340}}
},
{
{{ 340, 340, 340, 340, 340},{ 340, 340, 340, 340, 340},{ 340, 340, 340, 340, 340},{ 340, 340, 340, 340, 340},{ 340, 340, 340, 340, 340}},
{{ 340, 340, 340, 340, 340},{ 340, 340, 340, 340, 340},{ 340, 340, 340, 340, 340},{ 340, 340, 340, 340, 340},{ 340, 340, 340, 340, 340}},
{{ 340, 340, 340, 340, 340},{ 340, 340, 340, 340, 340},{ 340, 340, 340, 340, 340},{ 340, 340, 340, 340, 340},{ 340, 340, 340, 340, 340}},
{{ 340, 340, 340, 340, 340},{ 340, 340, 340, 340, 340},{ 340, 340, 340, 340, 340},{ 340, 340, 340, 340, 340},{ 340, 340, 340, 340, 340}},
{{ 340, 340, 340, 340, 340},{ 340, 340, 340, 340, 340},{ 340, 340, 340, 340, 340},{ 340, 340, 340, 340, 340},{ 340, 340, 340, 340, 340}}
},
{
{{ 340, 340, 340, 340, 340},{ 340, 340, 340, 340, 340},{ 340, 340, 340, 340, 340},{ 340, 340, 340, 340, 340},{ 340, 340, 340, 340, 340}},
{{ 340, 340, 340, 340, 340},{ 340, 340, 340, 340, 340},{ 340, 340, 340, 340, 340},{ 340, 340, 340, 340, 340},{ 340, 340, 340, 340, 340}},
{{ 340, 340, 340, 340, 340},{ 340, 340, 340, 340, 340},{ 340, 340, 340, 340, 340},{ 340, 340, 340, 340, 340},{ 340, 340, 340, 340, 340}},
{{ 340, 340, 340, 340, 340},{ 340, 340, 340, 340, 340},{ 340, 340, 340, 340, 340},{ 340, 340, 340, 340, 340},{ 340, 340, 340, 340, 340}},
{{ 340, 340, 340, 340, 340},{ 340, 340, 340, 340, 340},{ 340, 340, 340, 340, 340},{ 340, 340, 340, 340, 340},{ 340, 340, 340, 340, 340}}
},
{
{{ 340, 340, 340, 340, 340},{ 340, 340, 340, 340, 340},{ 340, 340, 340, 340, 340},{ 340, 340, 340, 340, 340},{ 340, 340, 340, 340, 340}},
{{ 340, 340, 340, 340, 340},{ 340, 340, 340, 340, 340},{ 340, 340, 340, 340, 340},{ 340, 340, 340, 340, 340},{ 340, 340, 340, 340, 340}},
{{ 340, 340, 340, 340, 340},{ 340, 340, 340, 340, 340},{ 340, 340, 340, 340, 340},{ 340, 340, 340, 340, 340},{ 340, 340, 340, 340, 340}},
{{ 340, 340, 340, 340, 340},{ 340, 340, 340, 340, 340},{ 340, 340, 340, 340, 340},{ 340, 340, 340, 340, 340},{ 340, 340, 340, 340, 340}},
{{ 340, 340, 340, 340, 340},{ 340, 340, 340, 340, 340},{ 340, 340, 340, 340, 340},{ 340, 340, 340, 340, 340},{ 340, 340, 340, 340, 340}}
},
{
{{ 340, 340, 340, 340, 340},{ 340, 340, 340, 340, 340},{ 340, 340, 340, 340, 340},{ 340, 340, 340, 340, 340},{ 340, 340, 340, 340, 340}},
{{ 340, 340, 340, 340, 340},{ 340, 340, 340, 340, 340},{ 340, 340, 340, 340, 340},{ 340, 340, 340, 340, 340},{ 340, 340, 340, 340, 340}},
{{ 340, 340, 340, 340, 340},{ 340, 340, 340, 340, 340},{ 340, 340, 340, 340, 340},{ 340, 340, 340, 340, 340},{ 340, 340, 340, 340, 340}},
{{ 340, 340, 340, 340, 340},{ 340, 340, 340, 340, 340},{ 340, 340, 340, 340, 340},{ 340, 340, 340, 340, 340},{ 340, 340, 340, 340, 340}},
{{ 340, 340, 340, 340, 340},{ 340, 340, 340, 340, 340},{ 340, 340, 340, 340, 340},{ 340, 340, 340, 340, 340},{ 340, 340, 340, 340, 340}}
}
}
},
{ /* noPair */ {{{{0}}}},
/* UA....CG */
{{
{{ 340, 340, 340, 340, 340},{ 340, 340, 340, 340, 340},{ 340, 340, 340, 340, 340},{ 340, 340, 340, 340, 340},{ 340, 340, 340, 340, 340}},
{{ 340, 340, 340, 340, 340},{ 340, 340, 340, 340, 340},{ 340, 340, 340, 340, 340},{ 340, 340, 340, 340, 340},{ 340, 340, 340, 340, 340}},
{{ 340, 340, 340, 340, 340},{ 340, 340, 340, 340, 340},{ 340, 340, 340, 340, 340},{ 340, 340, 340, 340, 340},{ 340, 340, 340, 340, 340}},
{{ 340, 340, 340, 340, 340},{ 340, 340, 340, 340, 340},{ 340, 340, 340, 340, 340},{ 340, 340, 340, 340, 340},{ 340, 340, 340, 340, 340}},
{{ 340, 340, 340, 340, 340},{ 340, 340, 340, 340, 340},{ 340, 340, 340, 340, 340},{ 340, 340, 340, 340, 340},{ 340, 340, 340, 340, 340}}
},
{
{{ 340, 340, 340, 340, 340},{ 340, 340, 340, 340, 340},{ 340, 340, 340, 340, 340},{ 340, 340, 340, 340, 340},{ 340, 340, 340, 340, 340}},
{{ 340, 340, 340, 340, 340},{ 340, 200, 200, 100, 200},{ 340, 190, 190,  90, 200},{ 340, 100, 100,   0, 200},{ 340, 200, 200, 200, 200}},
{{ 340, 340, 340, 340, 340},{ 340, 240, 240, 130, 200},{ 340, 280, 220, 220, 200},{ 340, 200, 200, 200, 200},{ 340, 270, 210, 200, 200}},
{{ 340, 340, 340, 340, 340},{ 340, 100, 100,   0, 200},{ 340, 200, 200, 200, 200},{ 340, 180, 180,  70, 200},{ 340,  30, -70,  10, 200}},
{{ 340, 340, 340, 340, 340},{ 340, 200, 200, 200, 200},{ 340, 270, 210, 200, 200},{ 340, 180,  80, 160, 200},{ 340, 220, 120, 190, 200}}
},
{
{{ 340, 340, 340, 340, 340},{ 340, 340, 340, 340, 340},{ 340, 340, 340, 340, 340},{ 340, 340, 340, 340, 340},{ 340, 340, 340, 340, 340}},
{{ 340, 340, 340, 340, 340},{ 340, 160, 260, 200, 230},{ 340, 150, 190, 200, 160},{ 340,  60, 200, 200, 170},{ 340, 200, 200, 200, 200}},
{{ 340, 340, 340, 340, 340},{ 340, 190, 240, 200, 210},{ 340, 180, 220, 200, 190},{ 340, 200, 200, 200, 200},{ 340, 160, 210, 200, 180}},
{{ 340, 340, 340, 340, 340},{ 340,  60, 200, 200, 170},{ 340, 200, 200, 200, 200},{ 340, 130, 240, 200, 210},{ 340, -110,  30, 200,   0}},
{{ 340, 340, 340, 340, 340},{ 340, 200, 200, 200, 200},{ 340, 160, 210, 200, 180},{ 340,  40, 180, 200, 150},{ 340,  70, 120, 200,  90}}
},
{
{{ 340, 340, 340, 340, 340},{ 340, 340, 340, 340, 340},{ 340, 340, 340, 340, 340},{ 340, 340, 340, 340, 340},{ 340, 340, 340, 340, 340}},
{{ 340, 340, 340, 340, 340},{ 340, 100, 200, 140, 150},{ 340,  90, 200, 130,  40},{ 340,   0, 200,  40, 130},{ 340, 200, 200, 200, 200}},
{{ 340, 340, 340, 340, 340},{ 340, 130, 200, 170,  80},{ 340, 220, 200, 220, 170},{ 340, 200, 200, 200, 200},{ 340, 200, 200, 200, 150}},
{{ 340, 340, 340, 340, 340},{ 340,   0, 200,  40, 130},{ 340, 200, 200, 200, 200},{ 340,  70, 200, 110, 120},{ 340,  10, 200, -30, -220}},
{{ 340, 340, 340, 340, 340},{ 340, 200, 200, 200, 200},{ 340, 200, 200, 200, 150},{ 340, 160, 200, 120, -70},{ 340, 190, 200, 150, 150}}
},
{
{{ 340, 340, 340, 340, 340},{ 340, 340, 340, 340, 340},{ 340, 340, 340, 340, 340},{ 340, 340, 340, 340, 340},{ 340, 340, 340, 340, 340}},
{{ 340, 340, 340, 340, 340},{ 340, 200, 260,  20, 220},{ 340, 200, 190, -90, 110},{ 340, 200, 200,   0, 200},{ 340, 200, 200, 200, 200}},
{{ 340, 340, 340, 340, 340},{ 340, 200, 240, -40, 150},{ 340, 200, 220,  40, 140},{ 340, 200, 200, 200, 200},{ 340, 200, 210,  30, 120}},
{{ 340, 340, 340, 340, 340},{ 340, 200, 200,   0, 200},{ 340, 200, 200, 200, 200},{ 340, 200, 240,   0, 190},{ 340, 200,  30, -350,  30}},
{{ 340, 340, 340, 340, 340},{ 340, 200, 200, 200, 200},{ 340, 200, 210,  30, 120},{ 340, 200, 180, -200, 180},{ 340, 200, 120,  20,  30}}
}
},
/* UA....GC */
{{
{{ 340, 340, 340, 340, 340},{ 340, 340, 340, 340, 340},{ 340, 340, 340, 340, 340},{ 340, 340, 340, 340, 340},{ 340, 340, 340, 340, 340}},
{{ 340, 340, 340, 340, 340},{ 340, 340, 340, 340, 340},{ 340, 340, 340, 340, 340},{ 340, 340, 340, 340, 340},{ 340, 340, 340, 340, 340}},
{{ 340, 340, 340, 340, 340},{ 340, 340, 340, 340, 340},{ 340, 340, 340, 340, 340},{ 340, 340, 340, 340, 340},{ 340, 340, 340, 340, 340}},
{{ 340, 340, 340, 340, 340},{ 340, 340, 340, 340, 340},{ 340, 340, 340, 340, 340},{ 340, 340, 340, 340, 340},{ 340, 340, 340, 340, 340}},
{{ 340, 340, 340, 340, 340},{ 340, 340, 340, 340, 340},{ 340, 340, 340, 340, 340},{ 340, 340, 340, 340, 340},{ 340, 340, 340, 340, 340}}
},
{
{{ 340, 340, 340, 340, 340},{ 340, 340, 340, 340, 340},{ 340, 340, 340, 340, 340},{ 340, 340, 340, 340, 340},{ 340, 340, 340, 340, 340}},
{{ 340, 340, 340, 340, 340},{ 340, 210, 210, 110, 200},{ 340, 190, 190,  80, 200},{ 340,  10,  10, -90, 200},{ 340, 200, 200, 200, 200}},
{{ 340, 340, 340, 340, 340},{ 340, 180, 180,  80, 200},{ 340, 250, 190, 180, 200},{ 340, 200, 200, 200, 200},{ 340, 150,  90,  90, 200}},
{{ 340, 340, 340, 340, 340},{ 340,  70,  70, -30, 200},{ 340, 200, 200, 200, 200},{ 340, 180, 180,  70, 200},{ 340,   0, -100, -30, 200}},
{{ 340, 340, 340, 340, 340},{ 340, 200, 200, 200, 200},{ 340, 250, 190, 190, 200},{ 340,  40, -60,  10, 200},{ 340, 210, 110, 190, 200}}
},
{
{{ 340, 340, 340, 340, 340},{ 340, 340, 340, 340, 340},{ 340, 340, 340, 340, 340},{ 340, 340, 340, 340, 340},{ 340, 340, 340, 340, 340}},
{{ 340, 340, 340, 340, 340},{ 340, 170, 270, 200, 240},{ 340, 140, 190, 200, 160},{ 340, -30, 110, 200,  80},{ 340, 200, 200, 200, 200}},
{{ 340, 340, 340, 340, 340},{ 340, 140, 180, 200, 150},{ 340, 140, 190, 200, 160},{ 340, 200, 200, 200, 200},{ 340,  40,  90, 200,  60}},
{{ 340, 340, 340, 340, 340},{ 340,  30, 170, 200, 140},{ 340, 200, 200, 200, 200},{ 340, 130, 240, 200, 210},{ 340, -150,   0, 200, -30}},
{{ 340, 340, 340, 340, 340},{ 340, 200, 200, 200, 200},{ 340, 150, 190, 200, 160},{ 340, -110,  40, 200,  10},{ 340,  70, 110, 200,  80}}
},
{
{{ 340, 340, 340, 340, 340},{ 340, 340, 340, 340, 340},{ 340, 340, 340, 340, 340},{ 340, 340, 340, 340, 340},{ 340, 340, 340, 340, 340}},
{{ 340, 340, 340, 340, 340},{ 340, 110, 200, 150, 160},{ 340,  80, 200, 120,  30},{ 340, -90, 200, -50,  40},{ 340, 200, 200, 200, 200}},
{{ 340, 340, 340, 340, 340},{ 340,  80, 200, 120,  30},{ 340, 180, 200, 180, 130},{ 340, 200, 200, 200, 200},{ 340,  90, 200,  80,  40}},
{{ 340, 340, 340, 340, 340},{ 340, -30, 200,  10, 100},{ 340, 200, 200, 200, 200},{ 340,  70, 200, 110, 120},{ 340, -30, 200, -70, -260}},
{{ 340, 340, 340, 340, 340},{ 340, 200, 200, 200, 200},{ 340, 190, 200, 190, 140},{ 340,  10, 200, -30, -220},{ 340, 190, 200, 150, 140}}
},
{
{{ 340, 340, 340, 340, 340},{ 340, 340, 340, 340, 340},{ 340, 340, 340, 340, 340},{ 340, 340, 340, 340, 340},{ 340, 340, 340, 340, 340}},
{{ 340, 340, 340, 340, 340},{ 340, 200, 270,  30, 230},{ 340, 200, 190, -90, 100},{ 340, 200, 110, -90, 110},{ 340, 200, 200, 200, 200}},
{{ 340, 340, 340, 340, 340},{ 340, 200, 180, -100, 100},{ 340, 200, 190,  10, 100},{ 340, 200, 200, 200, 200},{ 340, 200,  90, -90,   0}},
{{ 340, 340, 340, 340, 340},{ 340, 200, 170, -30, 170},{ 340, 200, 200, 200, 200},{ 340, 200, 240,   0, 190},{ 340, 200,   0, -390, -10}},
{{ 340, 340, 340, 340, 340},{ 340, 200, 200, 200, 200},{ 340, 200, 190,  10, 110},{ 340, 200,  40, -350,  30},{ 340, 200, 110,  10,  30}}
}
},
/* UA....GU */
{{
{{ 340, 340, 340, 340, 340},{ 340, 340, 340, 340, 340},{ 340, 340, 340, 340, 340},{ 340, 340, 340, 340, 340},{ 340, 340, 340, 340, 340}},
{{ 340, 340, 340, 340, 340},{ 340, 340, 340, 340, 340},{ 340, 340, 340, 340, 340},{ 340, 340, 340, 340, 340},{ 340, 340, 340, 340, 340}},
{{ 340, 340, 340, 340, 340},{ 340, 340, 340, 340, 340},{ 340, 340, 340, 340, 340},{ 340, 340, 340, 340, 340},{ 340, 340, 340, 340, 340}},
{{ 340, 340, 340, 340, 340},{ 340, 340, 340, 340, 340},{ 340, 340, 340, 340, 340},{ 340, 340, 340, 340, 340},{ 340, 340, 340, 340, 340}},
{{ 340, 340, 340, 340, 340},{ 340, 340, 340, 340, 340},{ 340, 340, 340, 340, 340},{ 340, 340, 340, 340, 340},{ 340, 340, 340, 340, 340}}
},
{
{{ 340, 340, 340, 340, 340},{ 340, 340, 340, 340, 340},{ 340, 340, 340, 340, 340},{ 340, 340, 340, 340, 340},{ 340, 340, 340, 340, 340}},
{{ 340, 340, 340, 340, 340},{ 340, 280, 280, 170, 200},{ 340, 250, 250, 150, 200},{ 340, 150, 150,  50, 200},{ 340, 200, 200, 200, 200}},
{{ 340, 340, 340, 340, 340},{ 340, 260, 260, 160, 200},{ 340, 310, 250, 240, 200},{ 340, 200, 200, 200, 200},{ 340, 310, 250, 240, 200}},
{{ 340, 340, 340, 340, 340},{ 340, 150, 150,  50, 200},{ 340, 200, 200, 200, 200},{ 340, 210, 210, 100, 200},{ 340, 130,  30, 110, 200}},
{{ 340, 340, 340, 340, 340},{ 340, 200, 200, 200, 200},{ 340, 310, 250, 240, 200},{ 340, 230, 130, 210, 200},{ 340, 270, 170, 240, 200}}
},
{
{{ 340, 340, 340, 340, 340},{ 340, 340, 340, 340, 340},{ 340, 340, 340, 340, 340},{ 340, 340, 340, 340, 340},{ 340, 340, 340, 340, 340}},
{{ 340, 340, 340, 340, 340},{ 340, 230, 340, 200, 310},{ 340, 210, 250, 200, 220},{ 340, 110, 250, 200, 220},{ 340, 200, 200, 200, 200}},
{{ 340, 340, 340, 340, 340},{ 340, 220, 260, 200, 230},{ 340, 200, 250, 200, 220},{ 340, 200, 200, 200, 200},{ 340, 200, 250, 200, 220}},
{{ 340, 340, 340, 340, 340},{ 340, 110, 250, 200, 220},{ 340, 200, 200, 200, 200},{ 340, 160, 270, 200, 240},{ 340, -10, 130, 200, 100}},
{{ 340, 340, 340, 340, 340},{ 340, 200, 200, 200, 200},{ 340, 200, 250, 200, 220},{ 340,  90, 230, 200, 200},{ 340, 120, 170, 200, 140}}
},
{
{{ 340, 340, 340, 340, 340},{ 340, 340, 340, 340, 340},{ 340, 340, 340, 340, 340},{ 340, 340, 340, 340, 340},{ 340, 340, 340, 340, 340}},
{{ 340, 340, 340, 340, 340},{ 340, 170, 200, 210, 220},{ 340, 150, 200, 190, 100},{ 340,  50, 200,  90, 180},{ 340, 200, 200, 200, 200}},
{{ 340, 340, 340, 340, 340},{ 340, 160, 200, 200, 110},{ 340, 240, 200, 240, 190},{ 340, 200, 200, 200, 200},{ 340, 240, 200, 240, 190}},
{{ 340, 340, 340, 340, 340},{ 340,  50, 200,  90, 180},{ 340, 200, 200, 200, 200},{ 340, 100, 200, 140, 150},{ 340, 110, 200,  70, -120}},
{{ 340, 340, 340, 340, 340},{ 340, 200, 200, 200, 200},{ 340, 240, 200, 240, 190},{ 340, 210, 200, 170, -20},{ 340, 240, 200, 200, 190}}
},
{
{{ 340, 340, 340, 340, 340},{ 340, 340, 340, 340, 340},{ 340, 340, 340, 340, 340},{ 340, 340, 340, 340, 340},{ 340, 340, 340, 340, 340}},
{{ 340, 340, 340, 340, 340},{ 340, 200, 340, 100, 290},{ 340, 200, 250, -30, 170},{ 340, 200, 250,  50, 250},{ 340, 200, 200, 200, 200}},
{{ 340, 340, 340, 340, 340},{ 340, 200, 260, -20, 180},{ 340, 200, 250,  70, 160},{ 340, 200, 200, 200, 200},{ 340, 200, 250,  70, 160}},
{{ 340, 340, 340, 340, 340},{ 340, 200, 250,  50, 250},{ 340, 200, 200, 200, 200},{ 340, 200, 270,  30, 220},{ 340, 200, 130, -250, 130}},
{{ 340, 340, 340, 340, 340},{ 340, 200, 200, 200, 200},{ 340, 200, 250,  70, 160},{ 340, 200, 230, -150, 230},{ 340, 200, 170,  70,  80}}
}
},
/* UA....UG */
{{
{{ 340, 340, 340, 340, 340},{ 340, 340, 340, 340, 340},{ 340, 340, 340, 340, 340},{ 340, 340, 340, 340, 340},{ 340, 340, 340, 340, 340}},
{{ 340, 340, 340, 340, 340},{ 340, 340, 340, 340, 340},{ 340, 340, 340, 340, 340},{ 340, 340, 340, 340, 340},{ 340, 340, 340, 340, 340}},
{{ 340, 340, 340, 340, 340},{ 340, 340, 340, 340, 340},{ 340, 340, 340, 340, 340},{ 340, 340, 340, 340, 340},{ 340, 340, 340, 340, 340}},
{{ 340, 340, 340, 340, 340},{ 340, 340, 340, 340, 340},{ 340, 340, 340, 340, 340},{ 340, 340, 340, 340, 340},{ 340, 340, 340, 340, 340}},
{{ 340, 340, 340, 340, 340},{ 340, 340, 340, 340, 340},{ 340, 340, 340, 340, 340},{ 340, 340, 340, 340, 340},{ 340, 340, 340, 340, 340}}
},
{
{{ 340, 340, 340, 340, 340},{ 340, 340, 340, 340, 340},{ 340, 340, 340, 340, 340},{ 340, 340, 340, 340, 340},{ 340, 340, 340, 340, 340}},
{{ 340, 340, 340, 340, 340},{ 340, 280, 280, 170, 200},{ 340, 230, 230, 130, 200},{ 340, 170, 170,  70, 200},{ 340, 200, 200, 200, 200}},
{{ 340, 340, 340, 340, 340},{ 340, 280, 280, 170, 200},{ 340, 340, 280, 270, 200},{ 340, 200, 200, 200, 200},{ 340, 340, 280, 270, 200}},
{{ 340, 340, 340, 340, 340},{ 340, 170, 170,  70, 200},{ 340, 200, 200, 200, 200},{ 340, 210, 210, 110, 200},{ 340, 100,   0,  70, 200}},
{{ 340, 340, 340, 340, 340},{ 340, 200, 200, 200, 200},{ 340, 310, 250, 240, 200},{ 340, 220, 120, 200, 200},{ 340, 290, 190, 270, 200}}
},
{
{{ 340, 340, 340, 340, 340},{ 340, 340, 340, 340, 340},{ 340, 340, 340, 340, 340},{ 340, 340, 340, 340, 340},{ 340, 340, 340, 340, 340}},
{{ 340, 340, 340, 340, 340},{ 340, 230, 340, 200, 310},{ 340, 190, 230, 200, 200},{ 340, 130, 270, 200, 240},{ 340, 200, 200, 200, 200}},
{{ 340, 340, 340, 340, 340},{ 340, 230, 280, 200, 250},{ 340, 230, 280, 200, 250},{ 340, 200, 200, 200, 200},{ 340, 230, 280, 200, 250}},
{{ 340, 340, 340, 340, 340},{ 340, 130, 270, 200, 240},{ 340, 200, 200, 200, 200},{ 340, 170, 270, 200, 240},{ 340, -50, 100, 200,  70}},
{{ 340, 340, 340, 340, 340},{ 340, 200, 200, 200, 200},{ 340, 200, 250, 200, 220},{ 340,  80, 220, 200, 190},{ 340, 150, 190, 200, 160}}
},
{
{{ 340, 340, 340, 340, 340},{ 340, 340, 340, 340, 340},{ 340, 340, 340, 340, 340},{ 340, 340, 340, 340, 340},{ 340, 340, 340, 340, 340}},
{{ 340, 340, 340, 340, 340},{ 340, 170, 200, 210, 220},{ 340, 130, 200, 170,  80},{ 340,  70, 200, 110, 200},{ 340, 200, 200, 200, 200}},
{{ 340, 340, 340, 340, 340},{ 340, 170, 200, 210, 120},{ 340, 270, 200, 270, 220},{ 340, 200, 200, 200, 200},{ 340, 270, 200, 270, 220}},
{{ 340, 340, 340, 340, 340},{ 340,  70, 200, 110, 200},{ 340, 200, 200, 200, 200},{ 340, 110, 200, 150, 160},{ 340,  70, 200,  30, -160}},
{{ 340, 340, 340, 340, 340},{ 340, 200, 200, 200, 200},{ 340, 240, 200, 240, 190},{ 340, 200, 200, 160, -30},{ 340, 270, 200, 230, 220}}
},
{
{{ 340, 340, 340, 340, 340},{ 340, 340, 340, 340, 340},{ 340, 340, 340, 340, 340},{ 340, 340, 340, 340, 340},{ 340, 340, 340, 340, 340}},
{{ 340, 340, 340, 340, 340},{ 340, 200, 340, 100, 290},{ 340, 200, 230, -50, 150},{ 340, 200, 270,  70, 270},{ 340, 200, 200, 200, 200}},
{{ 340, 340, 340, 340, 340},{ 340, 200, 280,   0, 190},{ 340, 200, 280, 100, 190},{ 340, 200, 200, 200, 200},{ 340, 200, 280, 100, 190}},
{{ 340, 340, 340, 340, 340},{ 340, 200, 270,  70, 270},{ 340, 200, 200, 200, 200},{ 340, 200, 270,  30, 230},{ 340, 200, 100, -290,  90}},
{{ 340, 340, 340, 340, 340},{ 340, 200, 200, 200, 200},{ 340, 200, 250,  70, 160},{ 340, 200, 220, -160, 220},{ 340, 200, 190,  90, 110}}
}
},
/* UA....AU */
{{
{{ 340, 340, 340, 340, 340},{ 340, 340, 340, 340, 340},{ 340, 340, 340, 340, 340},{ 340, 340, 340, 340, 340},{ 340, 340, 340, 340, 340}},
{{ 340, 340, 340, 340, 340},{ 340, 340, 340, 340, 340},{ 340, 340, 340, 340, 340},{ 340, 340, 340, 340, 340},{ 340, 340, 340, 340, 340}},
{{ 340, 340, 340, 340, 340},{ 340, 340, 340, 340, 340},{ 340, 340, 340, 340, 340},{ 340, 340, 340, 340, 340},{ 340, 340, 340, 340, 340}},
{{ 340, 340, 340, 340, 340},{ 340, 340, 340, 340, 340},{ 340, 340, 340, 340, 340},{ 340, 340, 340, 340, 340},{ 340, 340, 340, 340, 340}},
{{ 340, 340, 340, 340, 340},{ 340, 340, 340, 340, 340},{ 340, 340, 340, 340, 340},{ 340, 340, 340, 340, 340},{ 340, 340, 340, 340, 340}}
},
{
{{ 340, 340, 340, 340, 340},{ 340, 340, 340, 340, 340},{ 340, 340, 340, 340, 340},{ 340, 340, 340, 340, 340},{ 340, 340, 340, 340, 340}},
{{ 340, 340, 340, 340, 340},{ 340, 280, 280, 170, 200},{ 340, 250, 250, 150, 200},{ 340, 150, 150,  50, 200},{ 340, 200, 200, 200, 200}},
{{ 340, 340, 340, 340, 340},{ 340, 260, 260, 160, 200},{ 340, 310, 250, 240, 200},{ 340, 200, 200, 200, 200},{ 340, 310, 250, 240, 200}},
{{ 340, 340, 340, 340, 340},{ 340, 150, 150,  50, 200},{ 340, 200, 200, 200, 200},{ 340, 210, 210, 100, 200},{ 340, 130,  30, 110, 200}},
{{ 340, 340, 340, 340, 340},{ 340, 200, 200, 200, 200},{ 340, 310, 250, 240, 200},{ 340, 230, 130, 210, 200},{ 340, 270, 170, 240, 200}}
},
{
{{ 340, 340, 340, 340, 340},{ 340, 340, 340, 340, 340},{ 340, 340, 340, 340, 340},{ 340, 340, 340, 340, 340},{ 340, 340, 340, 340, 340}},
{{ 340, 340, 340, 340, 340},{ 340, 230, 340, 200, 310},{ 340, 210, 250, 200, 220},{ 340, 110, 250, 200, 220},{ 340, 200, 200, 200, 200}},
{{ 340, 340, 340, 340, 340},{ 340, 220, 260, 200, 230},{ 340, 200, 250, 200, 220},{ 340, 200, 200, 200, 200},{ 340, 200, 250, 200, 220}},
{{ 340, 340, 340, 340, 340},{ 340, 110, 250, 200, 220},{ 340, 200, 200, 200, 200},{ 340, 160, 270, 200, 240},{ 340, -10, 130, 200, 100}},
{{ 340, 340, 340, 340, 340},{ 340, 200, 200, 200, 200},{ 340, 200, 250, 200, 220},{ 340,  90, 230, 200, 200},{ 340, 120, 170, 200, 140}}
},
{
{{ 340, 340, 340, 340, 340},{ 340, 340, 340, 340, 340},{ 340, 340, 340, 340, 340},{ 340, 340, 340, 340, 340},{ 340, 340, 340, 340, 340}},
{{ 340, 340, 340, 340, 340},{ 340, 170, 200, 210, 220},{ 340, 150, 200, 190, 100},{ 340,  50, 200,  90, 180},{ 340, 200, 200, 200, 200}},
{{ 340, 340, 340, 340, 340},{ 340, 160, 200, 200, 110},{ 340, 240, 200, 240, 190},{ 340, 200, 200, 200, 200},{ 340, 240, 200, 240, 190}},
{{ 340, 340, 340, 340, 340},{ 340,  50, 200,  90, 180},{ 340, 200, 200, 200, 200},{ 340, 100, 200, 140, 150},{ 340, 110, 200,  70, -120}},
{{ 340, 340, 340, 340, 340},{ 340, 200, 200, 200, 200},{ 340, 240, 200, 240, 190},{ 340, 210, 200, 170, -20},{ 340, 240, 200, 200, 190}}
},
{
{{ 340, 340, 340, 340, 340},{ 340, 340, 340, 340, 340},{ 340, 340, 340, 340, 340},{ 340, 340, 340, 340, 340},{ 340, 340, 340, 340, 340}},
{{ 340, 340, 340, 340, 340},{ 340, 200, 340, 100, 290},{ 340, 200, 250, -30, 170},{ 340, 200, 250,  50, 250},{ 340, 200, 200, 200, 200}},
{{ 340, 340, 340, 340, 340},{ 340, 200, 260, -20, 180},{ 340, 200, 250,  70, 160},{ 340, 200, 200, 200, 200},{ 340, 200, 250,  70, 160}},
{{ 340, 340, 340, 340, 340},{ 340, 200, 250,  50, 250},{ 340, 200, 200, 200, 200},{ 340, 200, 270,  30, 220},{ 340, 200, 130, -250, 130}},
{{ 340, 340, 340, 340, 340},{ 340, 200, 200, 200, 200},{ 340, 200, 250,  70, 160},{ 340, 200, 230, -150, 230},{ 340, 200, 170,  70,  80}}
}
},
/* UA....UA */
{{
{{ 340, 340, 340, 340, 340},{ 340, 340, 340, 340, 340},{ 340, 340, 340, 340, 340},{ 340, 340, 340, 340, 340},{ 340, 340, 340, 340, 340}},
{{ 340, 340, 340, 340, 340},{ 340, 340, 340, 340, 340},{ 340, 340, 340, 340, 340},{ 340, 340, 340, 340, 340},{ 340, 340, 340, 340, 340}},
{{ 340, 340, 340, 340, 340},{ 340, 340, 340, 340, 340},{ 340, 340, 340, 340, 340},{ 340, 340, 340, 340, 340},{ 340, 340, 340, 340, 340}},
{{ 340, 340, 340, 340, 340},{ 340, 340, 340, 340, 340},{ 340, 340, 340, 340, 340},{ 340, 340, 340, 340, 340},{ 340, 340, 340, 340, 340}},
{{ 340, 340, 340, 340, 340},{ 340, 340, 340, 340, 340},{ 340, 340, 340, 340, 340},{ 340, 340, 340, 340, 340},{ 340, 340, 340, 340, 340}}
},
{
{{ 340, 340, 340, 340, 340},{ 340, 340, 340, 340, 340},{ 340, 340, 340, 340, 340},{ 340, 340, 340, 340, 340},{ 340, 340, 340, 340, 340}},
{{ 340, 340, 340, 340, 340},{ 340, 280, 280, 170, 200},{ 340, 230, 230, 130, 200},{ 340, 170, 170,  70, 200},{ 340, 200, 200, 200, 200}},
{{ 340, 340, 340, 340, 340},{ 340, 280, 280, 170, 200},{ 340, 340, 280, 270, 200},{ 340, 200, 200, 200, 200},{ 340, 340, 280, 270, 200}},
{{ 340, 340, 340, 340, 340},{ 340, 170, 170,  70, 200},{ 340, 200, 200, 200, 200},{ 340, 210, 210, 110, 200},{ 340, 100,   0,  70, 200}},
{{ 340, 340, 340, 340, 340},{ 340, 200, 200, 200, 200},{ 340, 310, 250, 240, 200},{ 340, 220, 120, 200, 200},{ 340, 290, 190, 270, 200}}
},
{
{{ 340, 340, 340, 340, 340},{ 340, 340, 340, 340, 340},{ 340, 340, 340, 340, 340},{ 340, 340, 340, 340, 340},{ 340, 340, 340, 340, 340}},
{{ 340, 340, 340, 340, 340},{ 340, 230, 340, 200, 310},{ 340, 190, 230, 200, 200},{ 340, 130, 270, 200, 240},{ 340, 200, 200, 200, 200}},
{{ 340, 340, 340, 340, 340},{ 340, 230, 280, 200, 250},{ 340, 230, 280, 200, 250},{ 340, 200, 200, 200, 200},{ 340, 230, 280, 200, 250}},
{{ 340, 340, 340, 340, 340},{ 340, 130, 270, 200, 240},{ 340, 200, 200, 200, 200},{ 340, 170, 270, 200, 240},{ 340, -50, 100, 200,  70}},
{{ 340, 340, 340, 340, 340},{ 340, 200, 200, 200, 200},{ 340, 200, 250, 200, 220},{ 340,  80, 220, 200, 190},{ 340, 150, 190, 200, 160}}
},
{
{{ 340, 340, 340, 340, 340},{ 340, 340, 340, 340, 340},{ 340, 340, 340, 340, 340},{ 340, 340, 340, 340, 340},{ 340, 340, 340, 340, 340}},
{{ 340, 340, 340, 340, 340},{ 340, 170, 200, 210, 220},{ 340, 130, 200, 170,  80},{ 340,  70, 200, 110, 200},{ 340, 200, 200, 200, 200}},
{{ 340, 340, 340, 340, 340},{ 340, 170, 200, 210, 120},{ 340, 270, 200, 270, 220},{ 340, 200, 200, 200, 200},{ 340, 270, 200, 270, 220}},
{{ 340, 340, 340, 340, 340},{ 340,  70, 200, 110, 200},{ 340, 200, 200, 200, 200},{ 340, 110, 200, 150, 160},{ 340,  70, 200,  30, -160}},
{{ 340, 340, 340, 340, 340},{ 340, 200, 200, 200, 200},{ 340, 240, 200, 240, 190},{ 340, 200, 200, 160, -30},{ 340, 270, 200, 230, 220}}
},
{
{{ 340, 340, 340, 340, 340},{ 340, 340, 340, 340, 340},{ 340, 340, 340, 340, 340},{ 340, 340, 340, 340, 340},{ 340, 340, 340, 340, 340}},
{{ 340, 340, 340, 340, 340},{ 340, 200, 340, 100, 290},{ 340, 200, 230, -50, 150},{ 340, 200, 270,  70, 270},{ 340, 200, 200, 200, 200}},
{{ 340, 340, 340, 340, 340},{ 340, 200, 280,   0, 190},{ 340, 200, 280, 100, 190},{ 340, 200, 200, 200, 200},{ 340, 200, 280, 100, 190}},
{{ 340, 340, 340, 340, 340},{ 340, 200, 270,  70, 270},{ 340, 200, 200, 200, 200},{ 340, 200, 270,  30, 230},{ 340, 200, 100, -290,  90}},
{{ 340, 340, 340, 340, 340},{ 340, 200, 200, 200, 200},{ 340, 200, 250,  70, 160},{ 340, 200, 220, -160, 220},{ 340, 200, 190,  90, 110}}
}
},
/* UA....?? */
{{
{{ 340, 340, 340, 340, 340},{ 340, 340, 340, 340, 340},{ 340, 340, 340, 340, 340},{ 340, 340, 340, 340, 340},{ 340, 340, 340, 340, 340}},
{{ 340, 340, 340, 340, 340},{ 340, 340, 340, 340, 340},{ 340, 340, 340, 340, 340},{ 340, 340, 340, 340, 340},{ 340, 340, 340, 340, 340}},
{{ 340, 340, 340, 340, 340},{ 340, 340, 340, 340, 340},{ 340, 340, 340, 340, 340},{ 340, 340, 340, 340, 340},{ 340, 340, 340, 340, 340}},
{{ 340, 340, 340, 340, 340},{ 340, 340, 340, 340, 340},{ 340, 340, 340, 340, 340},{ 340, 340, 340, 340, 340},{ 340, 340, 340, 340, 340}},
{{ 340, 340, 340, 340, 340},{ 340, 340, 340, 340, 340},{ 340, 340, 340, 340, 340},{ 340, 340, 340, 340, 340},{ 340, 340, 340, 340, 340}}
},
{
{{ 340, 340, 340, 340, 340},{ 340, 340, 340, 340, 340},{ 340, 340, 340, 340, 340},{ 340, 340, 340, 340, 340},{ 340, 340, 340, 340, 340}},
{{ 340, 340, 340, 340, 340},{ 340, 340, 340, 340, 340},{ 340, 340, 340, 340, 340},{ 340, 340, 340, 340, 340},{ 340, 340, 340, 340, 340}},
{{ 340, 340, 340, 340, 340},{ 340, 340, 340, 340, 340},{ 340, 340, 340, 340, 340},{ 340, 340, 340, 340, 340},{ 340, 340, 340, 340, 340}},
{{ 340, 340, 340, 340, 340},{ 340, 340, 340, 340, 340},{ 340, 340, 340, 340, 340},{ 340, 340, 340, 340, 340},{ 340, 340, 340, 340, 340}},
{{ 340, 340, 340, 340, 340},{ 340, 340, 340, 340, 340},{ 340, 340, 340, 340, 340},{ 340, 340, 340, 340, 340},{ 340, 340, 340, 340, 340}}
},
{
{{ 340, 340, 340, 340, 340},{ 340, 340, 340, 340, 340},{ 340, 340, 340, 340, 340},{ 340, 340, 340, 340, 340},{ 340, 340, 340, 340, 340}},
{{ 340, 340, 340, 340, 340},{ 340, 340, 340, 340, 340},{ 340, 340, 340, 340, 340},{ 340, 340, 340, 340, 340},{ 340, 340, 340, 340, 340}},
{{ 340, 340, 340, 340, 340},{ 340, 340, 340, 340, 340},{ 340, 340, 340, 340, 340},{ 340, 340, 340, 340, 340},{ 340, 340, 340, 340, 340}},
{{ 340, 340, 340, 340, 340},{ 340, 340, 340, 340, 340},{ 340, 340, 340, 340, 340},{ 340, 340, 340, 340, 340},{ 340, 340, 340, 340, 340}},
{{ 340, 340, 340, 340, 340},{ 340, 340, 340, 340, 340},{ 340, 340, 340, 340, 340},{ 340, 340, 340, 340, 340},{ 340, 340, 340, 340, 340}}
},
{
{{ 340, 340, 340, 340, 340},{ 340, 340, 340, 340, 340},{ 340, 340, 340, 340, 340},{ 340, 340, 340, 340, 340},{ 340, 340, 340, 340, 340}},
{{ 340, 340, 340, 340, 340},{ 340, 340, 340, 340, 340},{ 340, 340, 340, 340, 340},{ 340, 340, 340, 340, 340},{ 340, 340, 340, 340, 340}},
{{ 340, 340, 340, 340, 340},{ 340, 340, 340, 340, 340},{ 340, 340, 340, 340, 340},{ 340, 340, 340, 340, 340},{ 340, 340, 340, 340, 340}},
{{ 340, 340, 340, 340, 340},{ 340, 340, 340, 340, 340},{ 340, 340, 340, 340, 340},{ 340, 340, 340, 340, 340},{ 340, 340, 340, 340, 340}},
{{ 340, 340, 340, 340, 340},{ 340, 340, 340, 340, 340},{ 340, 340, 340, 340, 340},{ 340, 340, 340, 340, 340},{ 340, 340, 340, 340, 340}}
},
{
{{ 340, 340, 340, 340, 340},{ 340, 340, 340, 340, 340},{ 340, 340, 340, 340, 340},{ 340, 340, 340, 340, 340},{ 340, 340, 340, 340, 340}},
{{ 340, 340, 340, 340, 340},{ 340, 340, 340, 340, 340},{ 340, 340, 340, 340, 340},{ 340, 340, 340, 340, 340},{ 340, 340, 340, 340, 340}},
{{ 340, 340, 340, 340, 340},{ 340, 340, 340, 340, 340},{ 340, 340, 340, 340, 340},{ 340, 340, 340, 340, 340},{ 340, 340, 340, 340, 340}},
{{ 340, 340, 340, 340, 340},{ 340, 340, 340, 340, 340},{ 340, 340, 340, 340, 340},{ 340, 340, 340, 340, 340},{ 340, 340, 340, 340, 340}},
{{ 340, 340, 340, 340, 340},{ 340, 340, 340, 340, 340},{ 340, 340, 340, 340, 340},{ 340, 340, 340, 340, 340},{ 340, 340, 340, 340, 340}}
}
}
},
{ /* noPair */ {{{{0}}}},
/* ??....CG */
{{
{{ 340, 340, 340, 340, 340},{ 340, 340, 340, 340, 340},{ 340, 340, 340, 340, 340},{ 340, 340, 340, 340, 340},{ 340, 340, 340, 340, 340}},
{{ 340, 340, 340, 340, 340},{ 340, 340, 340, 340, 340},{ 340, 340, 340, 340, 340},{ 340, 340, 340, 340, 340},{ 340, 340, 340, 340, 340}},
{{ 340, 340, 340, 340, 340},{ 340, 340, 340, 340, 340},{ 340, 340, 340, 340, 340},{ 340, 340, 340, 340, 340},{ 340, 340, 340, 340, 340}},
{{ 340, 340, 340, 340, 340},{ 340, 340, 340, 340, 340},{ 340, 340, 340, 340, 340},{ 340, 340, 340, 340, 340},{ 340, 340, 340, 340, 340}},
{{ 340, 340, 340, 340, 340},{ 340, 340, 340, 340, 340},{ 340, 340, 340, 340, 340},{ 340, 340, 340, 340, 340},{ 340, 340, 340, 340, 340}}
},
{
{{ 340, 340, 340, 340, 340},{ 340, 340, 340, 340, 340},{ 340, 340, 340, 340, 340},{ 340, 340, 340, 340, 340},{ 340, 340, 340, 340, 340}},
{{ 340, 340, 340, 340, 340},{ 340, 340, 340, 340, 340},{ 340, 340, 340, 340, 340},{ 340, 340, 340, 340, 340},{ 340, 340, 340, 340, 340}},
{{ 340, 340, 340, 340, 340},{ 340, 340, 340, 340, 340},{ 340, 340, 340, 340, 340},{ 340, 340, 340, 340, 340},{ 340, 340, 340, 340, 340}},
{{ 340, 340, 340, 340, 340},{ 340, 340, 340, 340, 340},{ 340, 340, 340, 340, 340},{ 340, 340, 340, 340, 340},{ 340, 340, 340, 340, 340}},
{{ 340, 340, 340, 340, 340},{ 340, 340, 340, 340, 340},{ 340, 340, 340, 340, 340},{ 340, 340, 340, 340, 340},{ 340, 340, 340, 340, 340}}
},
{
{{ 340, 340, 340, 340, 340},{ 340, 340, 340, 340, 340},{ 340, 340, 340, 340, 340},{ 340, 340, 340, 340, 340},{ 340, 340, 340, 340, 340}},
{{ 340, 340, 340, 340, 340},{ 340, 340, 340, 340, 340},{ 340, 340, 340, 340, 340},{ 340, 340, 340, 340, 340},{ 340, 340, 340, 340, 340}},
{{ 340, 340, 340, 340, 340},{ 340, 340, 340, 340, 340},{ 340, 340, 340, 340, 340},{ 340, 340, 340, 340, 340},{ 340, 340, 340, 340, 340}},
{{ 340, 340, 340, 340, 340},{ 340, 340, 340, 340, 340},{ 340, 340, 340, 340, 340},{ 340, 340, 340, 340, 340},{ 340, 340, 340, 340, 340}},
{{ 340, 340, 340, 340, 340},{ 340, 340, 340, 340, 340},{ 340, 340, 340, 340, 340},{ 340, 340, 340, 340, 340},{ 340, 340, 340, 340, 340}}
},
{
{{ 340, 340, 340, 340, 340},{ 340, 340, 340, 340, 340},{ 340, 340, 340, 340, 340},{ 340, 340, 340, 340, 340},{ 340, 340, 340, 340, 340}},
{{ 340, 340, 340, 340, 340},{ 340, 340, 340, 340, 340},{ 340, 340, 340, 340, 340},{ 340, 340, 340, 340, 340},{ 340, 340, 340, 340, 340}},
{{ 340, 340, 340, 340, 340},{ 340, 340, 340, 340, 340},{ 340, 340, 340, 340, 340},{ 340, 340, 340, 340, 340},{ 340, 340, 340, 340, 340}},
{{ 340, 340, 340, 340, 340},{ 340, 340, 340, 340, 340},{ 340, 340, 340, 340, 340},{ 340, 340, 340, 340, 340},{ 340, 340, 340, 340, 340}},
{{ 340, 340, 340, 340, 340},{ 340, 340, 340, 340, 340},{ 340, 340, 340, 340, 340},{ 340, 340, 340, 340, 340},{ 340, 340, 340, 340, 340}}
},
{
{{ 340, 340, 340, 340, 340},{ 340, 340, 340, 340, 340},{ 340, 340, 340, 340, 340},{ 340, 340, 340, 340, 340},{ 340, 340, 340, 340, 340}},
{{ 340, 340, 340, 340, 340},{ 340, 340, 340, 340, 340},{ 340, 340, 340, 340, 340},{ 340, 340, 340, 340, 340},{ 340, 340, 340, 340, 340}},
{{ 340, 340, 340, 340, 340},{ 340, 340, 340, 340, 340},{ 340, 340, 340, 340, 340},{ 340, 340, 340, 340, 340},{ 340, 340, 340, 340, 340}},
{{ 340, 340, 340, 340, 340},{ 340, 340, 340, 340, 340},{ 340, 340, 340, 340, 340},{ 340, 340, 340, 340, 340},{ 340, 340, 340, 340, 340}},
{{ 340, 340, 340, 340, 340},{ 340, 340, 340, 340, 340},{ 340, 340, 340, 340, 340},{ 340, 340, 340, 340, 340},{ 340, 340, 340, 340, 340}}
}
},
/* ??....GC */
{{
{{ 340, 340, 340, 340, 340},{ 340, 340, 340, 340, 340},{ 340, 340, 340, 340, 340},{ 340, 340, 340, 340, 340},{ 340, 340, 340, 340, 340}},
{{ 340, 340, 340, 340, 340},{ 340, 340, 340, 340, 340},{ 340, 340, 340, 340, 340},{ 340, 340, 340, 340, 340},{ 340, 340, 340, 340, 340}},
{{ 340, 340, 340, 340, 340},{ 340, 340, 340, 340, 340},{ 340, 340, 340, 340, 340},{ 340, 340, 340, 340, 340},{ 340, 340, 340, 340, 340}},
{{ 340, 340, 340, 340, 340},{ 340, 340, 340, 340, 340},{ 340, 340, 340, 340, 340},{ 340, 340, 340, 340, 340},{ 340, 340, 340, 340, 340}},
{{ 340, 340, 340, 340, 340},{ 340, 340, 340, 340, 340},{ 340, 340, 340, 340, 340},{ 340, 340, 340, 340, 340},{ 340, 340, 340, 340, 340}}
},
{
{{ 340, 340, 340, 340, 340},{ 340, 340, 340, 340, 340},{ 340, 340, 340, 340, 340},{ 340, 340, 340, 340, 340},{ 340, 340, 340, 340, 340}},
{{ 340, 340, 340, 340, 340},{ 340, 340, 340, 340, 340},{ 340, 340, 340, 340, 340},{ 340, 340, 340, 340, 340},{ 340, 340, 340, 340, 340}},
{{ 340, 340, 340, 340, 340},{ 340, 340, 340, 340, 340},{ 340, 340, 340, 340, 340},{ 340, 340, 340, 340, 340},{ 340, 340, 340, 340, 340}},
{{ 340, 340, 340, 340, 340},{ 340, 340, 340, 340, 340},{ 340, 340, 340, 340, 340},{ 340, 340, 340, 340, 340},{ 340, 340, 340, 340, 340}},
{{ 340, 340, 340, 340, 340},{ 340, 340, 340, 340, 340},{ 340, 340, 340, 340, 340},{ 340, 340, 340, 340, 340},{ 340, 340, 340, 340, 340}}
},
{
{{ 340, 340, 340, 340, 340},{ 340, 340, 340, 340, 340},{ 340, 340, 340, 340, 340},{ 340, 340, 340, 340, 340},{ 340, 340, 340, 340, 340}},
{{ 340, 340, 340, 340, 340},{ 340, 340, 340, 340, 340},{ 340, 340, 340, 340, 340},{ 340, 340, 340, 340, 340},{ 340, 340, 340, 340, 340}},
{{ 340, 340, 340, 340, 340},{ 340, 340, 340, 340, 340},{ 340, 340, 340, 340, 340},{ 340, 340, 340, 340, 340},{ 340, 340, 340, 340, 340}},
{{ 340, 340, 340, 340, 340},{ 340, 340, 340, 340, 340},{ 340, 340, 340, 340, 340},{ 340, 340, 340, 340, 340},{ 340, 340, 340, 340, 340}},
{{ 340, 340, 340, 340, 340},{ 340, 340, 340, 340, 340},{ 340, 340, 340, 340, 340},{ 340, 340, 340, 340, 340},{ 340, 340, 340, 340, 340}}
},
{
{{ 340, 340, 340, 340, 340},{ 340, 340, 340, 340, 340},{ 340, 340, 340, 340, 340},{ 340, 340, 340, 340, 340},{ 340, 340, 340, 340, 340}},
{{ 340, 340, 340, 340, 340},{ 340, 340, 340, 340, 340},{ 340, 340, 340, 340, 340},{ 340, 340, 340, 340, 340},{ 340, 340, 340, 340, 340}},
{{ 340, 340, 340, 340, 340},{ 340, 340, 340, 340, 340},{ 340, 340, 340, 340, 340},{ 340, 340, 340, 340, 340},{ 340, 340, 340, 340, 340}},
{{ 340, 340, 340, 340, 340},{ 340, 340, 340, 340, 340},{ 340, 340, 340, 340, 340},{ 340, 340, 340, 340, 340},{ 340, 340, 340, 340, 340}},
{{ 340, 340, 340, 340, 340},{ 340, 340, 340, 340, 340},{ 340, 340, 340, 340, 340},{ 340, 340, 340, 340, 340},{ 340, 340, 340, 340, 340}}
},
{
{{ 340, 340, 340, 340, 340},{ 340, 340, 340, 340, 340},{ 340, 340, 340, 340, 340},{ 340, 340, 340, 340, 340},{ 340, 340, 340, 340, 340}},
{{ 340, 340, 340, 340, 340},{ 340, 340, 340, 340, 340},{ 340, 340, 340, 340, 340},{ 340, 340, 340, 340, 340},{ 340, 340, 340, 340, 340}},
{{ 340, 340, 340, 340, 340},{ 340, 340, 340, 340, 340},{ 340, 340, 340, 340, 340},{ 340, 340, 340, 340, 340},{ 340, 340, 340, 340, 340}},
{{ 340, 340, 340, 340, 340},{ 340, 340, 340, 340, 340},{ 340, 340, 340, 340, 340},{ 340, 340, 340, 340, 340},{ 340, 340, 340, 340, 340}},
{{ 340, 340, 340, 340, 340},{ 340, 340, 340, 340, 340},{ 340, 340, 340, 340, 340},{ 340, 340, 340, 340, 340},{ 340, 340, 340, 340, 340}}
}
},
/* ??....GU */
{{
{{ 340, 340, 340, 340, 340},{ 340, 340, 340, 340, 340},{ 340, 340, 340, 340, 340},{ 340, 340, 340, 340, 340},{ 340, 340, 340, 340, 340}},
{{ 340, 340, 340, 340, 340},{ 340, 340, 340, 340, 340},{ 340, 340, 340, 340, 340},{ 340, 340, 340, 340, 340},{ 340, 340, 340, 340, 340}},
{{ 340, 340, 340, 340, 340},{ 340, 340, 340, 340, 340},{ 340, 340, 340, 340, 340},{ 340, 340, 340, 340, 340},{ 340, 340, 340, 340, 340}},
{{ 340, 340, 340, 340, 340},{ 340, 340, 340, 340, 340},{ 340, 340, 340, 340, 340},{ 340, 340, 340, 340, 340},{ 340, 340, 340, 340, 340}},
{{ 340, 340, 340, 340, 340},{ 340, 340, 340, 340, 340},{ 340, 340, 340, 340, 340},{ 340, 340, 340, 340, 340},{ 340, 340, 340, 340, 340}}
},
{
{{ 340, 340, 340, 340, 340},{ 340, 340, 340, 340, 340},{ 340, 340, 340, 340, 340},{ 340, 340, 340, 340, 340},{ 340, 340, 340, 340, 340}},
{{ 340, 340, 340, 340, 340},{ 340, 340, 340, 340, 340},{ 340, 340, 340, 340, 340},{ 340, 340, 340, 340, 340},{ 340, 340, 340, 340, 340}},
{{ 340, 340, 340, 340, 340},{ 340, 340, 340, 340, 340},{ 340, 340, 340, 340, 340},{ 340, 340, 340, 340, 340},{ 340, 340, 340, 340, 340}},
{{ 340, 340, 340, 340, 340},{ 340, 340, 340, 340, 340},{ 340, 340, 340, 340, 340},{ 340, 340, 340, 340, 340},{ 340, 340, 340, 340, 340}},
{{ 340, 340, 340, 340, 340},{ 340, 340, 340, 340, 340},{ 340, 340, 340, 340, 340},{ 340, 340, 340, 340, 340},{ 340, 340, 340, 340, 340}}
},
{
{{ 340, 340, 340, 340, 340},{ 340, 340, 340, 340, 340},{ 340, 340, 340, 340, 340},{ 340, 340, 340, 340, 340},{ 340, 340, 340, 340, 340}},
{{ 340, 340, 340, 340, 340},{ 340, 340, 340, 340, 340},{ 340, 340, 340, 340, 340},{ 340, 340, 340, 340, 340},{ 340, 340, 340, 340, 340}},
{{ 340, 340, 340, 340, 340},{ 340, 340, 340, 340, 340},{ 340, 340, 340, 340, 340},{ 340, 340, 340, 340, 340},{ 340, 340, 340, 340, 340}},
{{ 340, 340, 340, 340, 340},{ 340, 340, 340, 340, 340},{ 340, 340, 340, 340, 340},{ 340, 340, 340, 340, 340},{ 340, 340, 340, 340, 340}},
{{ 340, 340, 340, 340, 340},{ 340, 340, 340, 340, 340},{ 340, 340, 340, 340, 340},{ 340, 340, 340, 340, 340},{ 340, 340, 340, 340, 340}}
},
{
{{ 340, 340, 340, 340, 340},{ 340, 340, 340, 340, 340},{ 340, 340, 340, 340, 340},{ 340, 340, 340, 340, 340},{ 340, 340, 340, 340, 340}},
{{ 340, 340, 340, 340, 340},{ 340, 340, 340, 340, 340},{ 340, 340, 340, 340, 340},{ 340, 340, 340, 340, 340},{ 340, 340, 340, 340, 340}},
{{ 340, 340, 340, 340, 340},{ 340, 340, 340, 340, 340},{ 340, 340, 340, 340, 340},{ 340, 340, 340, 340, 340},{ 340, 340, 340, 340, 340}},
{{ 340, 340, 340, 340, 340},{ 340, 340, 340, 340, 340},{ 340, 340, 340, 340, 340},{ 340, 340, 340, 340, 340},{ 340, 340, 340, 340, 340}},
{{ 340, 340, 340, 340, 340},{ 340, 340, 340, 340, 340},{ 340, 340, 340, 340, 340},{ 340, 340, 340, 340, 340},{ 340, 340, 340, 340, 340}}
},
{
{{ 340, 340, 340, 340, 340},{ 340, 340, 340, 340, 340},{ 340, 340, 340, 340, 340},{ 340, 340, 340, 340, 340},{ 340, 340, 340, 340, 340}},
{{ 340, 340, 340, 340, 340},{ 340, 340, 340, 340, 340},{ 340, 340, 340, 340, 340},{ 340, 340, 340, 340, 340},{ 340, 340, 340, 340, 340}},
{{ 340, 340, 340, 340, 340},{ 340, 340, 340, 340, 340},{ 340, 340, 340, 340, 340},{ 340, 340, 340, 340, 340},{ 340, 340, 340, 340, 340}},
{{ 340, 340, 340, 340, 340},{ 340, 340, 340, 340, 340},{ 340, 340, 340, 340, 340},{ 340, 340, 340, 340, 340},{ 340, 340, 340, 340, 340}},
{{ 340, 340, 340, 340, 340},{ 340, 340, 340, 340, 340},{ 340, 340, 340, 340, 340},{ 340, 340, 340, 340, 340},{ 340, 340, 340, 340, 340}}
}
},
/* ??....UG */
{{
{{ 340, 340, 340, 340, 340},{ 340, 340, 340, 340, 340},{ 340, 340, 340, 340, 340},{ 340, 340, 340, 340, 340},{ 340, 340, 340, 340, 340}},
{{ 340, 340, 340, 340, 340},{ 340, 340, 340, 340, 340},{ 340, 340, 340, 340, 340},{ 340, 340, 340, 340, 340},{ 340, 340, 340, 340, 340}},
{{ 340, 340, 340, 340, 340},{ 340, 340, 340, 340, 340},{ 340, 340, 340, 340, 340},{ 340, 340, 340, 340, 340},{ 340, 340, 340, 340, 340}},
{{ 340, 340, 340, 340, 340},{ 340, 340, 340, 340, 340},{ 340, 340, 340, 340, 340},{ 340, 340, 340, 340, 340},{ 340, 340, 340, 340, 340}},
{{ 340, 340, 340, 340, 340},{ 340, 340, 340, 340, 340},{ 340, 340, 340, 340, 340},{ 340, 340, 340, 340, 340},{ 340, 340, 340, 340, 340}}
},
{
{{ 340, 340, 340, 340, 340},{ 340, 340, 340, 340, 340},{ 340, 340, 340, 340, 340},{ 340, 340, 340, 340, 340},{ 340, 340, 340, 340, 340}},
{{ 340, 340, 340, 340, 340},{ 340, 340, 340, 340, 340},{ 340, 340, 340, 340, 340},{ 340, 340, 340, 340, 340},{ 340, 340, 340, 340, 340}},
{{ 340, 340, 340, 340, 340},{ 340, 340, 340, 340, 340},{ 340, 340, 340, 340, 340},{ 340, 340, 340, 340, 340},{ 340, 340, 340, 340, 340}},
{{ 340, 340, 340, 340, 340},{ 340, 340, 340, 340, 340},{ 340, 340, 340, 340, 340},{ 340, 340, 340, 340, 340},{ 340, 340, 340, 340, 340}},
{{ 340, 340, 340, 340, 340},{ 340, 340, 340, 340, 340},{ 340, 340, 340, 340, 340},{ 340, 340, 340, 340, 340},{ 340, 340, 340, 340, 340}}
},
{
{{ 340, 340, 340, 340, 340},{ 340, 340, 340, 340, 340},{ 340, 340, 340, 340, 340},{ 340, 340, 340, 340, 340},{ 340, 340, 340, 340, 340}},
{{ 340, 340, 340, 340, 340},{ 340, 340, 340, 340, 340},{ 340, 340, 340, 340, 340},{ 340, 340, 340, 340, 340},{ 340, 340, 340, 340, 340}},
{{ 340, 340, 340, 340, 340},{ 340, 340, 340, 340, 340},{ 340, 340, 340, 340, 340},{ 340, 340, 340, 340, 340},{ 340, 340, 340, 340, 340}},
{{ 340, 340, 340, 340, 340},{ 340, 340, 340, 340, 340},{ 340, 340, 340, 340, 340},{ 340, 340, 340, 340, 340},{ 340, 340, 340, 340, 340}},
{{ 340, 340, 340, 340, 340},{ 340, 340, 340, 340, 340},{ 340, 340, 340, 340, 340},{ 340, 340, 340, 340, 340},{ 340, 340, 340, 340, 340}}
},
{
{{ 340, 340, 340, 340, 340},{ 340, 340, 340, 340, 340},{ 340, 340, 340, 340, 340},{ 340, 340, 340, 340, 340},{ 340, 340, 340, 340, 340}},
{{ 340, 340, 340, 340, 340},{ 340, 340, 340, 340, 340},{ 340, 340, 340, 340, 340},{ 340, 340, 340, 340, 340},{ 340, 340, 340, 340, 340}},
{{ 340, 340, 340, 340, 340},{ 340, 340, 340, 340, 340},{ 340, 340, 340, 340, 340},{ 340, 340, 340, 340, 340},{ 340, 340, 340, 340, 340}},
{{ 340, 340, 340, 340, 340},{ 340, 340, 340, 340, 340},{ 340, 340, 340, 340, 340},{ 340, 340, 340, 340, 340},{ 340, 340, 340, 340, 340}},
{{ 340, 340, 340, 340, 340},{ 340, 340, 340, 340, 340},{ 340, 340, 340, 340, 340},{ 340, 340, 340, 340, 340},{ 340, 340, 340, 340, 340}}
},
{
{{ 340, 340, 340, 340, 340},{ 340, 340, 340, 340, 340},{ 340, 340, 340, 340, 340},{ 340, 340, 340, 340, 340},{ 340, 340, 340, 340, 340}},
{{ 340, 340, 340, 340, 340},{ 340, 340, 340, 340, 340},{ 340, 340, 340, 340, 340},{ 340, 340, 340, 340, 340},{ 340, 340, 340, 340, 340}},
{{ 340, 340, 340, 340, 340},{ 340, 340, 340, 340, 340},{ 340, 340, 340, 340, 340},{ 340, 340, 340, 340, 340},{ 340, 340, 340, 340, 340}},
{{ 340, 340, 340, 340, 340},{ 340, 340, 340, 340, 340},{ 340, 340, 340, 340, 340},{ 340, 340, 340, 340, 340},{ 340, 340, 340, 340, 340}},
{{ 340, 340, 340, 340, 340},{ 340, 340, 340, 340, 340},{ 340, 340, 340, 340, 340},{ 340, 340, 340, 340, 340},{ 340, 340, 340, 340, 340}}
}
},
/* ??....AU */
{{
{{ 340, 340, 340, 340, 340},{ 340, 340, 340, 340, 340},{ 340, 340, 340, 340, 340},{ 340, 340, 340, 340, 340},{ 340, 340, 340, 340, 340}},
{{ 340, 340, 340, 340, 340},{ 340, 340, 340, 340, 340},{ 340, 340, 340, 340, 340},{ 340, 340, 340, 340, 340},{ 340, 340, 340, 340, 340}},
{{ 340, 340, 340, 340, 340},{ 340, 340, 340, 340, 340},{ 340, 340, 340, 340, 340},{ 340, 340, 340, 340, 340},{ 340, 340, 340, 340, 340}},
{{ 340, 340, 340, 340, 340},{ 340, 340, 340, 340, 340},{ 340, 340, 340, 340, 340},{ 340, 340, 340, 340, 340},{ 340, 340, 340, 340, 340}},
{{ 340, 340, 340, 340, 340},{ 340, 340, 340, 340, 340},{ 340, 340, 340, 340, 340},{ 340, 340, 340, 340, 340},{ 340, 340, 340, 340, 340}}
},
{
{{ 340, 340, 340, 340, 340},{ 340, 340, 340, 340, 340},{ 340, 340, 340, 340, 340},{ 340, 340, 340, 340, 340},{ 340, 340, 340, 340, 340}},
{{ 340, 340, 340, 340, 340},{ 340, 340, 340, 340, 340},{ 340, 340, 340, 340, 340},{ 340, 340, 340, 340, 340},{ 340, 340, 340, 340, 340}},
{{ 340, 340, 340, 340, 340},{ 340, 340, 340, 340, 340},{ 340, 340, 340, 340, 340},{ 340, 340, 340, 340, 340},{ 340, 340, 340, 340, 340}},
{{ 340, 340, 340, 340, 340},{ 340, 340, 340, 340, 340},{ 340, 340, 340, 340, 340},{ 340, 340, 340, 340, 340},{ 340, 340, 340, 340, 340}},
{{ 340, 340, 340, 340, 340},{ 340, 340, 340, 340, 340},{ 340, 340, 340, 340, 340},{ 340, 340, 340, 340, 340},{ 340, 340, 340, 340, 340}}
},
{
{{ 340, 340, 340, 340, 340},{ 340, 340, 340, 340, 340},{ 340, 340, 340, 340, 340},{ 340, 340, 340, 340, 340},{ 340, 340, 340, 340, 340}},
{{ 340, 340, 340, 340, 340},{ 340, 340, 340, 340, 340},{ 340, 340, 340, 340, 340},{ 340, 340, 340, 340, 340},{ 340, 340, 340, 340, 340}},
{{ 340, 340, 340, 340, 340},{ 340, 340, 340, 340, 340},{ 340, 340, 340, 340, 340},{ 340, 340, 340, 340, 340},{ 340, 340, 340, 340, 340}},
{{ 340, 340, 340, 340, 340},{ 340, 340, 340, 340, 340},{ 340, 340, 340, 340, 340},{ 340, 340, 340, 340, 340},{ 340, 340, 340, 340, 340}},
{{ 340, 340, 340, 340, 340},{ 340, 340, 340, 340, 340},{ 340, 340, 340, 340, 340},{ 340, 340, 340, 340, 340},{ 340, 340, 340, 340, 340}}
},
{
{{ 340, 340, 340, 340, 340},{ 340, 340, 340, 340, 340},{ 340, 340, 340, 340, 340},{ 340, 340, 340, 340, 340},{ 340, 340, 340, 340, 340}},
{{ 340, 340, 340, 340, 340},{ 340, 340, 340, 340, 340},{ 340, 340, 340, 340, 340},{ 340, 340, 340, 340, 340},{ 340, 340, 340, 340, 340}},
{{ 340, 340, 340, 340, 340},{ 340, 340, 340, 340, 340},{ 340, 340, 340, 340, 340},{ 340, 340, 340, 340, 340},{ 340, 340, 340, 340, 340}},
{{ 340, 340, 340, 340, 340},{ 340, 340, 340, 340, 340},{ 340, 340, 340, 340, 340},{ 340, 340, 340, 340, 340},{ 340, 340, 340, 340, 340}},
{{ 340, 340, 340, 340, 340},{ 340, 340, 340, 340, 340},{ 340, 340, 340, 340, 340},{ 340, 340, 340, 340, 340},{ 340, 340, 340, 340, 340}}
},
{
{{ 340, 340, 340, 340, 340},{ 340, 340, 340, 340, 340},{ 340, 340, 340, 340, 340},{ 340, 340, 340, 340, 340},{ 340, 340, 340, 340, 340}},
{{ 340, 340, 340, 340, 340},{ 340, 340, 340, 340, 340},{ 340, 340, 340, 340, 340},{ 340, 340, 340, 340, 340},{ 340, 340, 340, 340, 340}},
{{ 340, 340, 340, 340, 340},{ 340, 340, 340, 340, 340},{ 340, 340, 340, 340, 340},{ 340, 340, 340, 340, 340},{ 340, 340, 340, 340, 340}},
{{ 340, 340, 340, 340, 340},{ 340, 340, 340, 340, 340},{ 340, 340, 340, 340, 340},{ 340, 340, 340, 340, 340},{ 340, 340, 340, 340, 340}},
{{ 340, 340, 340, 340, 340},{ 340, 340, 340, 340, 340},{ 340, 340, 340, 340, 340},{ 340, 340, 340, 340, 340},{ 340, 340, 340, 340, 340}}
}
},
/* ??....UA */
{{
{{ 340, 340, 340, 340, 340},{ 340, 340, 340, 340, 340},{ 340, 340, 340, 340, 340},{ 340, 340, 340, 340, 340},{ 340, 340, 340, 340, 340}},
{{ 340, 340, 340, 340, 340},{ 340, 340, 340, 340, 340},{ 340, 340, 340, 340, 340},{ 340, 340, 340, 340, 340},{ 340, 340, 340, 340, 340}},
{{ 340, 340, 340, 340, 340},{ 340, 340, 340, 340, 340},{ 340, 340, 340, 340, 340},{ 340, 340, 340, 340, 340},{ 340, 340, 340, 340, 340}},
{{ 340, 340, 340, 340, 340},{ 340, 340, 340, 340, 340},{ 340, 340, 340, 340, 340},{ 340, 340, 340, 340, 340},{ 340, 340, 340, 340, 340}},
{{ 340, 340, 340, 340, 340},{ 340, 340, 340, 340, 340},{ 340, 340, 340, 340, 340},{ 340, 340, 340, 340, 340},{ 340, 340, 340, 340, 340}}
},
{
{{ 340, 340, 340, 340, 340},{ 340, 340, 340, 340, 340},{ 340, 340, 340, 340, 340},{ 340, 340, 340, 340, 340},{ 340, 340, 340, 340, 340}},
{{ 340, 340, 340, 340, 340},{ 340, 340, 340, 340, 340},{ 340, 340, 340, 340, 340},{ 340, 340, 340, 340, 340},{ 340, 340, 340, 340, 340}},
{{ 340, 340, 340, 340, 340},{ 340, 340, 340, 340, 340},{ 340, 340, 340, 340, 340},{ 340, 340, 340, 340, 340},{ 340, 340, 340, 340, 340}},
{{ 340, 340, 340, 340, 340},{ 340, 340, 340, 340, 340},{ 340, 340, 340, 340, 340},{ 340, 340, 340, 340, 340},{ 340, 340, 340, 340, 340}},
{{ 340, 340, 340, 340, 340},{ 340, 340, 340, 340, 340},{ 340, 340, 340, 340, 340},{ 340, 340, 340, 340, 340},{ 340, 340, 340, 340, 340}}
},
{
{{ 340, 340, 340, 340, 340},{ 340, 340, 340, 340, 340},{ 340, 340, 340, 340, 340},{ 340, 340, 340, 340, 340},{ 340, 340, 340, 340, 340}},
{{ 340, 340, 340, 340, 340},{ 340, 340, 340, 340, 340},{ 340, 340, 340, 340, 340},{ 340, 340, 340, 340, 340},{ 340, 340, 340, 340, 340}},
{{ 340, 340, 340, 340, 340},{ 340, 340, 340, 340, 340},{ 340, 340, 340, 340, 340},{ 340, 340, 340, 340, 340},{ 340, 340, 340, 340, 340}},
{{ 340, 340, 340, 340, 340},{ 340, 340, 340, 340, 340},{ 340, 340, 340, 340, 340},{ 340, 340, 340, 340, 340},{ 340, 340, 340, 340, 340}},
{{ 340, 340, 340, 340, 340},{ 340, 340, 340, 340, 340},{ 340, 340, 340, 340, 340},{ 340, 340, 340, 340, 340},{ 340, 340, 340, 340, 340}}
},
{
{{ 340, 340, 340, 340, 340},{ 340, 340, 340, 340, 340},{ 340, 340, 340, 340, 340},{ 340, 340, 340, 340, 340},{ 340, 340, 340, 340, 340}},
{{ 340, 340, 340, 340, 340},{ 340, 340, 340, 340, 340},{ 340, 340, 340, 340, 340},{ 340, 340, 340, 340, 340},{ 340, 340, 340, 340, 340}},
{{ 340, 340, 340, 340, 340},{ 340, 340, 340, 340, 340},{ 340, 340, 340, 340, 340},{ 340, 340, 340, 340, 340},{ 340, 340, 340, 340, 340}},
{{ 340, 340, 340, 340, 340},{ 340, 340, 340, 340, 340},{ 340, 340, 340, 340, 340},{ 340, 340, 340, 340, 340},{ 340, 340, 340, 340, 340}},
{{ 340, 340, 340, 340, 340},{ 340, 340, 340, 340, 340},{ 340, 340, 340, 340, 340},{ 340, 340, 340, 340, 340},{ 340, 340, 340, 340, 340}}
},
{
{{ 340, 340, 340, 340, 340},{ 340, 340, 340, 340, 340},{ 340, 340, 340, 340, 340},{ 340, 340, 340, 340, 340},{ 340, 340, 340, 340, 340}},
{{ 340, 340, 340, 340, 340},{ 340, 340, 340, 340, 340},{ 340, 340, 340, 340, 340},{ 340, 340, 340, 340, 340},{ 340, 340, 340, 340, 340}},
{{ 340, 340, 340, 340, 340},{ 340, 340, 340, 340, 340},{ 340, 340, 340, 340, 340},{ 340, 340, 340, 340, 340},{ 340, 340, 340, 340, 340}},
{{ 340, 340, 340, 340, 340},{ 340, 340, 340, 340, 340},{ 340, 340, 340, 340, 340},{ 340, 340, 340, 340, 340},{ 340, 340, 340, 340, 340}},
{{ 340, 340, 340, 340, 340},{ 340, 340, 340, 340, 340},{ 340, 340, 340, 340, 340},{ 340, 340, 340, 340, 340},{ 340, 340, 340, 340, 340}}
}
},
/* ??....?? */
{{
{{ 340, 340, 340, 340, 340},{ 340, 340, 340, 340, 340},{ 340, 340, 340, 340, 340},{ 340, 340, 340, 340, 340},{ 340, 340, 340, 340, 340}},
{{ 340, 340, 340, 340, 340},{ 340, 340, 340, 340, 340},{ 340, 340, 340, 340, 340},{ 340, 340, 340, 340, 340},{ 340, 340, 340, 340, 340}},
{{ 340, 340, 340, 340, 340},{ 340, 340, 340, 340, 340},{ 340, 340, 340, 340, 340},{ 340, 340, 340, 340, 340},{ 340, 340, 340, 340, 340}},
{{ 340, 340, 340, 340, 340},{ 340, 340, 340, 340, 340},{ 340, 340, 340, 340, 340},{ 340, 340, 340, 340, 340},{ 340, 340, 340, 340, 340}},
{{ 340, 340, 340, 340, 340},{ 340, 340, 340, 340, 340},{ 340, 340, 340, 340, 340},{ 340, 340, 340, 340, 340},{ 340, 340, 340, 340, 340}}
},
{
{{ 340, 340, 340, 340, 340},{ 340, 340, 340, 340, 340},{ 340, 340, 340, 340, 340},{ 340, 340, 340, 340, 340},{ 340, 340, 340, 340, 340}},
{{ 340, 340, 340, 340, 340},{ 340, 340, 340, 340, 340},{ 340, 340, 340, 340, 340},{ 340, 340, 340, 340, 340},{ 340, 340, 340, 340, 340}},
{{ 340, 340, 340, 340, 340},{ 340, 340, 340, 340, 340},{ 340, 340, 340, 340, 340},{ 340, 340, 340, 340, 340},{ 340, 340, 340, 340, 340}},
{{ 340, 340, 340, 340, 340},{ 340, 340, 340, 340, 340},{ 340, 340, 340, 340, 340},{ 340, 340, 340, 340, 340},{ 340, 340, 340, 340, 340}},
{{ 340, 340, 340, 340, 340},{ 340, 340, 340, 340, 340},{ 340, 340, 340, 340, 340},{ 340, 340, 340, 340, 340},{ 340, 340, 340, 340, 340}}
},
{
{{ 340, 340, 340, 340, 340},{ 340, 340, 340, 340, 340},{ 340, 340, 340, 340, 340},{ 340, 340, 340, 340, 340},{ 340, 340, 340, 340, 340}},
{{ 340, 340, 340, 340, 340},{ 340, 340, 340, 340, 340},{ 340, 340, 340, 340, 340},{ 340, 340, 340, 340, 340},{ 340, 340, 340, 340, 340}},
{{ 340, 340, 340, 340, 340},{ 340, 340, 340, 340, 340},{ 340, 340, 340, 340, 340},{ 340, 340, 340, 340, 340},{ 340, 340, 340, 340, 340}},
{{ 340, 340, 340, 340, 340},{ 340, 340, 340, 340, 340},{ 340, 340, 340, 340, 340},{ 340, 340, 340, 340, 340},{ 340, 340, 340, 340, 340}},
{{ 340, 340, 340, 340, 340},{ 340, 340, 340, 340, 340},{ 340, 340, 340, 340, 340},{ 340, 340, 340, 340, 340},{ 340, 340, 340, 340, 340}}
},
{
{{ 340, 340, 340, 340, 340},{ 340, 340, 340, 340, 340},{ 340, 340, 340, 340, 340},{ 340, 340, 340, 340, 340},{ 340, 340, 340, 340, 340}},
{{ 340, 340, 340, 340, 340},{ 340, 340, 340, 340, 340},{ 340, 340, 340, 340, 340},{ 340, 340, 340, 340, 340},{ 340, 340, 340, 340, 340}},
{{ 340, 340, 340, 340, 340},{ 340, 340, 340, 340, 340},{ 340, 340, 340, 340, 340},{ 340, 340, 340, 340, 340},{ 340, 340, 340, 340, 340}},
{{ 340, 340, 340, 340, 340},{ 340, 340, 340, 340, 340},{ 340, 340, 340, 340, 340},{ 340, 340, 340, 340, 340},{ 340, 340, 340, 340, 340}},
{{ 340, 340, 340, 340, 340},{ 340, 340, 340, 340, 340},{ 340, 340, 340, 340, 340},{ 340, 340, 340, 340, 340},{ 340, 340, 340, 340, 340}}
},
{
{{ 340, 340, 340, 340, 340},{ 340, 340, 340, 340, 340},{ 340, 340, 340, 340, 340},{ 340, 340, 340, 340, 340},{ 340, 340, 340, 340, 340}},
{{ 340, 340, 340, 340, 340},{ 340, 340, 340, 340, 340},{ 340, 340, 340, 340, 340},{ 340, 340, 340, 340, 340},{ 340, 340, 340, 340, 340}},
{{ 340, 340, 340, 340, 340},{ 340, 340, 340, 340, 340},{ 340, 340, 340, 340, 340},{ 340, 340, 340, 340, 340},{ 340, 340, 340, 340, 340}},
{{ 340, 340, 340, 340, 340},{ 340, 340, 340, 340, 340},{ 340, 340, 340, 340, 340},{ 340, 340, 340, 340, 340},{ 340, 340, 340, 340, 340}},
{{ 340, 340, 340, 340, 340},{ 340, 340, 340, 340, 340},{ 340, 340, 340, 340, 340},{ 340, 340, 340, 340, 340},{ 340, 340, 340, 340, 340}}
}
}
}
};

PUBLIC int int22_H[NBPAIRS+1][NBPAIRS+1][5][5][5][5] = 
{ /* noPair */ {{{{{0}}}}},
{ /* noPair */ {{{{0}}}},
/* CG.@@..CG */
{ { { {  0, 0, 0, 0, 0},
{  DEF,  DEF,  DEF,  DEF,  DEF},
{  DEF,  DEF,  DEF,  DEF,  DEF},
{  DEF,  DEF,  DEF,  DEF,  DEF},
{  DEF,  DEF,  DEF,  DEF,  DEF}},
/* CG.@A..CG */
{ {  0, 0, 0, 0, 0},
{-1029,-1029,-1029,-1029,-1029},
{ -519, -519, -519, -519, -519},
{ -939, -939, -939, -939, -939},
{ -809, -809, -809, -809, -809}},
/* CG.@C..CG */
{ {  0, 0, 0, 0, 0},
{ -949, -949, -949, -949, -949},
{ -449, -449, -449, -449, -449},
{ -939, -939, -939, -939, -939},
{ -739, -739, -739, -739, -739}},
/* CG.@G..CG */
{ {  0, 0, 0, 0, 0},
{-1029,-1029,-1029,-1029,-1029},
{ -519, -519, -519, -519, -519},
{ -939, -939, -939, -939, -939},
{ -809, -809, -809, -809, -809}},
/* CG.@U..CG */
{ {  0, 0, 0, 0, 0},
{-1029,-1029,-1029,-1029,-1029},
{ -669, -669, -669, -669, -669},
{ -939, -939, -939, -939, -939},
{ -859, -859, -859, -859, -859}}},
/* CG.A@..CG */
{{{  DEF,-1029, -949,-1029,-1029},
{ -100,-1079, -999,-1079,-1079},
{ -100,-1079, -999,-1079,-1079},
{ -100,-1079, -999,-1079,-1079},
{ -100,-1079, -999,-1079,-1079}},
/* CG.AA..CG */
{{  DEF,-1029, -949,-1029,-1029},
{-1079,-2058,-1978,-2058,-2058},
{ -569,-1548,-1468,-1548,-1548},
{ -989,-1968,-1888,-1968,-1968},
{ -859,-1838,-1758,-1838,-1838}},
/* CG.AC..CG */
{{  DEF,-1029, -949,-1029,-1029},
{ -999,-1978,-1898,-1978,-1978},
{ -499,-1478,-1398,-1478,-1478},
{ -989,-1968,-1888,-1968,-1968},
{ -789,-1768,-1688,-1768,-1768}},
/* CG.AG..CG */
{{  DEF,-1029, -949,-1029,-1029},
{-1079,-2058,-1978,-2058,-2058},
{ -569,-1548,-1468,-1548,-1548},
{ -989,-1968,-1888,-1968,-1968},
{ -859,-1838,-1758,-1838,-1838}},
/* CG.AU..CG */
{{  DEF,-1029, -949,-1029,-1029},
{-1079,-2058,-1978,-2058,-2058},
{ -719,-1698,-1618,-1698,-1698},
{ -989,-1968,-1888,-1968,-1968},
{ -909,-1888,-1808,-1888,-1888}}},
/* CG.C@..CG */
{{{  DEF, -519, -449, -519, -669},
{ -100, -569, -499, -569, -719},
{ -100, -569, -499, -569, -719},
{ -100, -569, -499, -569, -719},
{ -100, -569, -499, -569, -719}},
/* CG.CA..CG */
{{  DEF, -519, -449, -519, -669},
{-1079,-1548,-1478,-1548,-1698},
{ -569,-1038, -968,-1038,-1188},
{ -989,-1458,-1388,-1458,-1608},
{ -859,-1328,-1258,-1328,-1478}},
/* CG.CC..CG */
{{  DEF, -519, -449, -519, -669},
{ -999,-1468,-1398,-1468,-1618},
{ -499, -968, -898, -968,-1118},
{ -989,-1458,-1388,-1458,-1608},
{ -789,-1258,-1188,-1258,-1408}},
/* CG.CG..CG */
{{  DEF, -519, -449, -519, -669},
{-1079,-1548,-1478,-1548,-1698},
{ -569,-1038, -968,-1038,-1188},
{ -989,-1458,-1388,-1458,-1608},
{ -859,-1328,-1258,-1328,-1478}},
/* CG.CU..CG */
{{  DEF, -519, -449, -519, -669},
{-1079,-1548,-1478,-1548,-1698},
{ -719,-1188,-1118,-1188,-1338},
{ -989,-1458,-1388,-1458,-1608},
{ -909,-1378,-1308,-1378,-1528}}},
/* CG.G@..CG */
{{{  DEF, -939, -939, -939, -939},
{ -100, -989, -989, -989, -989},
{ -100, -989, -989, -989, -989},
{ -100, -989, -989, -989, -989},
{ -100, -989, -989, -989, -989}},
/* CG.GA..CG */
{{  DEF, -939, -939, -939, -939},
{-1079,-1968,-1968,-1968,-1968},
{ -569,-1458,-1458,-1458,-1458},
{ -989,-1878,-1878,-1878,-1878},
{ -859,-1748,-1748,-1748,-1748}},
/* CG.GC..CG */
{{  DEF, -939, -939, -939, -939},
{ -999,-1888,-1888,-1888,-1888},
{ -499,-1388,-1388,-1388,-1388},
{ -989,-1878,-1878,-1878,-1878},
{ -789,-1678,-1678,-1678,-1678}},
/* CG.GG..CG */
{{  DEF, -939, -939, -939, -939},
{-1079,-1968,-1968,-1968,-1968},
{ -569,-1458,-1458,-1458,-1458},
{ -989,-1878,-1878,-1878,-1878},
{ -859,-1748,-1748,-1748,-1748}},
/* CG.GU..CG */
{{  DEF, -939, -939, -939, -939},
{-1079,-1968,-1968,-1968,-1968},
{ -719,-1608,-1608,-1608,-1608},
{ -989,-1878,-1878,-1878,-1878},
{ -909,-1798,-1798,-1798,-1798}}},
/* CG.U@..CG */
{{{  DEF, -809, -739, -809, -859},
{ -100, -859, -789, -859, -909},
{ -100, -859, -789, -859, -909},
{ -100, -859, -789, -859, -909},
{ -100, -859, -789, -859, -909}},
/* CG.UA..CG */
{{  DEF, -809, -739, -809, -859},
{-1079,-1838,-1768,-1838,-1888},
{ -569,-1328,-1258,-1328,-1378},
{ -989,-1748,-1678,-1748,-1798},
{ -859,-1618,-1548,-1618,-1668}},
/* CG.UC..CG */
{{  DEF, -809, -739, -809, -859},
{ -999,-1758,-1688,-1758,-1808},
{ -499,-1258,-1188,-1258,-1308},
{ -989,-1748,-1678,-1748,-1798},
{ -789,-1548,-1478,-1548,-1598}},
/* CG.UG..CG */
{{  DEF, -809, -739, -809, -859},
{-1079,-1838,-1768,-1838,-1888},
{ -569,-1328,-1258,-1328,-1378},
{ -989,-1748,-1678,-1748,-1798},
{ -859,-1618,-1548,-1618,-1668}},
/* CG.UU..CG */
{{  DEF, -809, -739, -809, -859},
{-1079,-1838,-1768,-1838,-1888},
{ -719,-1478,-1408,-1478,-1528},
{ -989,-1748,-1678,-1748,-1798},
{ -909,-1668,-1598,-1668,-1718}}}},
/* CG.@@..GC */
{{{{    0,    0,    0,    0,    0},
{  DEF,  DEF,  DEF,  DEF,  DEF},
{  DEF,  DEF,  DEF,  DEF,  DEF},
{  DEF,  DEF,  DEF,  DEF,  DEF},
{  DEF,  DEF,  DEF,  DEF,  DEF}},
/* CG.@A..GC */
{{    0,    0,    0,    0,    0},
{ -519, -519, -519, -519, -519},
{ -719, -719, -719, -719, -719},
{ -709, -709, -709, -709, -709},
{ -499, -499, -499, -499, -499}},
/* CG.@C..GC */
{{    0,    0,    0,    0,    0},
{ -879, -879, -879, -879, -879},
{ -309, -309, -309, -309, -309},
{ -739, -739, -739, -739, -739},
{ -499, -499, -499, -499, -499}},
/* CG.@G..GC */
{{    0,    0,    0,    0,    0},
{ -559, -559, -559, -559, -559},
{ -309, -309, -309, -309, -309},
{ -619, -619, -619, -619, -619},
{ -499, -499, -499, -499, -499}},
/* CG.@U..GC */
{{    0,    0,    0,    0,    0},
{ -879, -879, -879, -879, -879},
{ -389, -389, -389, -389, -389},
{ -739, -739, -739, -739, -739},
{ -569, -569, -569, -569, -569}}},
/* CG.A@..GC */
{{{  DEF,-1029, -949,-1029,-1029},
{ -100,-1079, -999,-1079,-1079},
{ -100,-1079, -999,-1079,-1079},
{ -100,-1079, -999,-1079,-1079},
{ -100,-1079, -999,-1079,-1079}},
/* CG.AA..GC */
{{  DEF,-1029, -949,-1029,-1029},
{ -569,-1548,-1468,-1548,-1548},
{ -769,-1748,-1668,-1748,-1748},
{ -759,-1738,-1658,-1738,-1738},
{ -549,-1528,-1448,-1528,-1528}},
/* CG.AC..GC */
{{  DEF,-1029, -949,-1029,-1029},
{ -929,-1908,-1828,-1908,-1908},
{ -359,-1338,-1258,-1338,-1338},
{ -789,-1768,-1688,-1768,-1768},
{ -549,-1528,-1448,-1528,-1528}},
/* CG.AG..GC */
{{  DEF,-1029, -949,-1029,-1029},
{ -609,-1588,-1508,-1588,-1588},
{ -359,-1338,-1258,-1338,-1338},
{ -669,-1648,-1568,-1648,-1648},
{ -549,-1528,-1448,-1528,-1528}},
/* CG.AU..GC */
{{  DEF,-1029, -949,-1029,-1029},
{ -929,-1908,-1828,-1908,-1908},
{ -439,-1418,-1338,-1418,-1418},
{ -789,-1768,-1688,-1768,-1768},
{ -619,-1598,-1518,-1598,-1598}}},
/* CG.C@..GC */
{{{  DEF, -519, -449, -519, -669},
{ -100, -569, -499, -569, -719},
{ -100, -569, -499, -569, -719},
{ -100, -569, -499, -569, -719},
{ -100, -569, -499, -569, -719}},
/* CG.CA..GC */
{{  DEF, -519, -449, -519, -669},
{ -569,-1038, -968,-1038,-1188},
{ -769,-1238,-1168,-1238,-1388},
{ -759,-1228,-1158,-1228,-1378},
{ -549,-1018, -948,-1018,-1168}},
/* CG.CC..GC */
{{  DEF, -519, -449, -519, -669},
{ -929,-1398,-1328,-1398,-1548},
{ -359, -828, -758, -828, -978},
{ -789,-1258,-1188,-1258,-1408},
{ -549,-1018, -948,-1018,-1168}},
/* CG.CG..GC */
{{  DEF, -519, -449, -519, -669},
{ -609,-1078,-1008,-1078,-1228},
{ -359, -828, -758, -828, -978},
{ -669,-1138,-1068,-1138,-1288},
{ -549,-1018, -948,-1018,-1168}},
/* CG.CU..GC */
{{  DEF, -519, -449, -519, -669},
{ -929,-1398,-1328,-1398,-1548},
{ -439, -908, -838, -908,-1058},
{ -789,-1258,-1188,-1258,-1408},
{ -619,-1088,-1018,-1088,-1238}}},
/* CG.G@..GC */
{{{  DEF, -939, -939, -939, -939},
{ -100, -989, -989, -989, -989},
{ -100, -989, -989, -989, -989},
{ -100, -989, -989, -989, -989},
{ -100, -989, -989, -989, -989}},
/* CG.GA..GC */
{{  DEF, -939, -939, -939, -939},
{ -569,-1458,-1458,-1458,-1458},
{ -769,-1658,-1658,-1658,-1658},
{ -759,-1648,-1648,-1648,-1648},
{ -549,-1438,-1438,-1438,-1438}},
/* CG.GC..GC */
{{  DEF, -939, -939, -939, -939},
{ -929,-1818,-1818,-1818,-1818},
{ -359,-1248,-1248,-1248,-1248},
{ -789,-1678,-1678,-1678,-1678},
{ -549,-1438,-1438,-1438,-1438}},
/* CG.GG..GC */
{{  DEF, -939, -939, -939, -939},
{ -609,-1498,-1498,-1498,-1498},
{ -359,-1248,-1248,-1248,-1248},
{ -669,-1558,-1558,-1558,-1558},
{ -549,-1438,-1438,-1438,-1438}},
/* CG.GU..GC */
{{  DEF, -939, -939, -939, -939},
{ -929,-1818,-1818,-1818,-1818},
{ -439,-1328,-1328,-1328,-1328},
{ -789,-1678,-1678,-1678,-3080},
{ -619,-1508,-1508,-1508,-1508}}},
/* CG.U@..GC */
{{{  DEF, -809, -739, -809, -859},
{ -100, -859, -789, -859, -909},
{ -100, -859, -789, -859, -909},
{ -100, -859, -789, -859, -909},
{ -100, -859, -789, -859, -909}},
/* CG.UA..GC */
{{  DEF, -809, -739, -809, -859},
{ -569,-1328,-1258,-1328,-1378},
{ -769,-1528,-1458,-1528,-1578},
{ -759,-1518,-1448,-1518,-1568},
{ -549,-1308,-1238,-1308,-1358}},
/* CG.UC..GC */
{{  DEF, -809, -739, -809, -859},
{ -929,-1688,-1618,-1688,-1738},
{ -359,-1118,-1048,-1118,-1168},
{ -789,-1548,-1478,-1548,-1598},
{ -549,-1308,-1238,-1308,-1358}},
/* CG.UG..GC */
{{  DEF, -809, -739, -809, -859},
{ -609,-1368,-1298,-1368,-1418},
{ -359,-1118,-1048,-1118,-1168},
{ -669,-1428,-1358,-1428,-1478},
{ -549,-1308,-1238,-1308,-1358}},
/* CG.UU..GC */
{{  DEF, -809, -739, -809, -859},
{ -929,-1688,-1618,-1688,-1738},
{ -439,-1198,-1128,-1198,-1248},
{ -789,-1548,-1478,-1548,-1598},
{ -619,-1378,-1308,-1378,-1428}}}},
/* CG.@@..GU */
{{{{    0,    0,    0,    0,    0},
{  DEF,  DEF,  DEF,  DEF,  DEF},
{  DEF,  DEF,  DEF,  DEF,  DEF},
{  DEF,  DEF,  DEF,  DEF,  DEF},
{  DEF,  DEF,  DEF,  DEF,  DEF}},
/* CG.@A..GU */
{{    0,    0,    0,    0,    0},
{ -429, -429, -429, -429, -429},
{ -259, -259, -259, -259, -259},
{ -339, -339, -339, -339, -339},
{ -329, -329, -329, -329, -329}},
/* CG.@C..GU */
{{    0,    0,    0,    0,    0},
{ -599, -599, -599, -599, -599},
{ -239, -239, -239, -239, -239},
{ -689, -689, -689, -689, -689},
{ -329, -329, -329, -329, -329}},
/* CG.@G..GU */
{{    0,    0,    0,    0,    0},
{ -599, -599, -599, -599, -599},
{ -239, -239, -239, -239, -239},
{ -689, -689, -689, -689, -689},
{ -329, -329, -329, -329, -329}},
/* CG.@U..GU */
{{    0,    0,    0,    0,    0},
{ -599, -599, -599, -599, -599},
{ -239, -239, -239, -239, -239},
{ -689, -689, -689, -689, -689},
{ -329, -329, -329, -329, -329}}},
/* CG.A@..GU */
{{{  DEF,-1029, -949,-1029,-1029},
{ -100,-1079, -999,-1079,-1079},
{ -100,-1079, -999,-1079,-1079},
{ -100,-1079, -999,-1079,-1079},
{ -100,-1079, -999,-1079,-1079}},
/* CG.AA..GU */
{{  DEF,-1029, -949,-1029,-1029},
{ -479,-1458,-1378,-1458,-1458},
{ -309,-1288,-1208,-1288,-1288},
{ -389,-1368,-1288,-1368,-1368},
{ -379,-1358,-1278,-1358,-1358}},
/* CG.AC..GU */
{{  DEF,-1029, -949,-1029,-1029},
{ -649,-1628,-1548,-1628,-1628},
{ -289,-1268,-1188,-1268,-1268},
{ -739,-1718,-1638,-1718,-1718},
{ -379,-1358,-1278,-1358,-1358}},
/* CG.AG..GU */
{{  DEF,-1029, -949,-1029,-1029},
{ -649,-1628,-1548,-1628,-1628},
{ -289,-1268,-1188,-1268,-1268},
{ -739,-1718,-1638,-1718,-1718},
{ -379,-1358,-1278,-1358,-1358}},
/* CG.AU..GU */
{{  DEF,-1029, -949,-1029,-1029},
{ -649,-1628,-1548,-1628,-1628},
{ -289,-1268,-1188,-1268,-1268},
{ -739,-1718,-1638,-1718,-1718},
{ -379,-1358,-1278,-1358,-1358}}},
/* CG.C@..GU */
{{{  DEF, -519, -449, -519, -669},
{ -100, -569, -499, -569, -719},
{ -100, -569, -499, -569, -719},
{ -100, -569, -499, -569, -719},
{ -100, -569, -499, -569, -719}},
/* CG.CA..GU */
{{  DEF, -519, -449, -519, -669},
{ -479, -948, -878, -948,-1098},
{ -309, -778, -708, -778, -928},
{ -389, -858, -788, -858,-1008},
{ -379, -848, -778, -848, -998}},
/* CG.CC..GU */
{{  DEF, -519, -449, -519, -669},
{ -649,-1118,-1048,-1118,-1268},
{ -289, -758, -688, -758, -908},
{ -739,-1208,-1138,-1208,-1358},
{ -379, -848, -778, -848, -998}},
/* CG.CG..GU */
{{  DEF, -519, -449, -519, -669},
{ -649,-1118,-1048,-1118,-1268},
{ -289, -758, -688, -758, -908},
{ -739,-1208,-1138,-1208,-1358},
{ -379, -848, -778, -848, -998}},
/* CG.CU..GU */
{{  DEF, -519, -449, -519, -669},
{ -649,-1118,-1048,-1118,-1268},
{ -289, -758, -688, -758, -908},
{ -739,-1208,-1138,-1208,-1358},
{ -379, -848, -778, -848, -998}}},
/* CG.G@..GU */
{{{  DEF, -939, -939, -939, -939},
{ -100, -989, -989, -989, -989},
{ -100, -989, -989, -989, -989},
{ -100, -989, -989, -989, -989},
{ -100, -989, -989, -989, -989}},
/* CG.GA..GU */
{{  DEF, -939, -939, -939, -939},
{ -479,-1368,-1368,-1368,-1368},
{ -309,-1198,-1198,-1198,-1198},
{ -389,-1278,-1278,-1278,-1278},
{ -379,-1268,-1268,-1268,-1268}},
/* CG.GC..GU */
{{  DEF, -939, -939, -939, -939},
{ -649,-1538,-1538,-1538,-1538},
{ -289,-1178,-1178,-1178,-1178},
{ -739,-1628,-1628,-1628,-1628},
{ -379,-1268,-1268,-1268,-1268}},
/* CG.GG..GU */
{{  DEF, -939, -939, -939, -939},
{ -649,-1538,-1538,-1538,-1538},
{ -289,-1178,-1178,-1178,-1178},
{ -739,-1628,-1628,-1628,-1628},
{ -379,-1268,-1268,-1268,-1268}},
/* CG.GU..GU */
{{  DEF, -939, -939, -939, -939},
{ -649,-1538,-1538,-1538,-1538},
{ -289,-1178,-1178,-1178,-1178},
{ -739,-1628,-1628,-1628,-1628},
{ -379,-1268,-1268,-1268,-1268}}},
/* CG.U@..GU */
{{{  DEF, -809, -739, -809, -859},
{ -100, -859, -789, -859, -909},
{ -100, -859, -789, -859, -909},
{ -100, -859, -789, -859, -909},
{ -100, -859, -789, -859, -909}},
/* CG.UA..GU */
{{  DEF, -809, -739, -809, -859},
{ -479,-1238,-1168,-1238,-1288},
{ -309,-1068, -998,-1068,-1118},
{ -389,-1148,-1078,-1148,-1198},
{ -379,-1138,-1068,-1138,-1188}},
/* CG.UC..GU */
{{  DEF, -809, -739, -809, -859},
{ -649,-1408,-1338,-1408,-1458},
{ -289,-1048, -978,-1048,-1098},
{ -739,-1498,-1428,-1498,-1548},
{ -379,-1138,-1068,-1138,-1188}},
/* CG.UG..GU */
{{  DEF, -809, -739, -809, -859},
{ -649,-1408,-1338,-1408,-1458},
{ -289,-1048, -978,-1048,-1098},
{ -739,-1498,-1428,-1498,-1548},
{ -379,-1138,-1068,-1138,-1188}},
/* CG.UU..GU */
{{  DEF, -809, -739, -809, -859},
{ -649,-1408,-1338,-1408,-1458},
{ -289,-1048, -978,-1048,-1098},
{ -739,-1498,-1428,-1498,-1548},
{ -379,-1138,-1068,-1138,-1188}}}},
/* CG.@@..UG */
{{{{    0,    0,    0,    0,    0},
{  DEF,  DEF,  DEF,  DEF,  DEF},
{  DEF,  DEF,  DEF,  DEF,  DEF},
{  DEF,  DEF,  DEF,  DEF,  DEF},
{  DEF,  DEF,  DEF,  DEF,  DEF}},
/* CG.@A..UG */
{{    0,    0,    0,    0,    0},
{ -719, -719, -719, -719, -719},
{ -479, -479, -479, -479, -479},
{ -659, -659, -659, -659, -659},
{ -549, -549, -549, -549, -549}},
/* CG.@C..UG */
{{    0,    0,    0,    0,    0},
{ -789, -789, -789, -789, -789},
{ -479, -479, -479, -479, -479},
{ -809, -809, -809, -809, -809},
{ -439, -439, -439, -439, -439}},
/* CG.@G..UG */
{{    0,    0,    0,    0,    0},
{ -959, -959, -959, -959, -959},
{ -359, -359, -359, -359, -359},
{ -919, -919, -919, -919, -919},
{ -549, -549, -549, -549, -549}},
/* CG.@U..UG */
{{    0,    0,    0,    0,    0},
{ -809, -809, -809, -809, -809},
{ -479, -479, -479, -479, -479},
{ -809, -809, -809, -809, -809},
{ -359, -359, -359, -359, -359}}},
/* CG.A@..UG */
{{{  DEF,-1029, -949,-1029,-1029},
{ -100,-1079, -999,-1079,-1079},
{ -100,-1079, -999,-1079,-1079},
{ -100,-1079, -999,-1079,-1079},
{ -100,-1079, -999,-1079,-1079}},
/* CG.AA..UG */
{{  DEF,-1029, -949,-1029,-1029},
{ -769,-1748,-1668,-1748,-1748},
{ -529,-1508,-1428,-1508,-1508},
{ -709,-1688,-1608,-1688,-1688},
{ -599,-1578,-1498,-1578,-1578}},
/* CG.AC..UG */
{{  DEF,-1029, -949,-1029,-1029},
{ -839,-1818,-1738,-1818,-1818},
{ -529,-1508,-1428,-1508,-1508},
{ -859,-1838,-1758,-1838,-1838},
{ -489,-1468,-1388,-1468,-1468}},
/* CG.AG..UG */
{{  DEF,-1029, -949,-1029,-1029},
{-1009,-1988,-1908,-1988,-1988},
{ -409,-1388,-1308,-1388,-1388},
{ -969,-1948,-1868,-1948,-1948},
{ -599,-1578,-1498,-1578,-1578}},
/* CG.AU..UG */
{{  DEF,-1029, -949,-1029,-1029},
{ -859,-1838,-1758,-1838,-1838},
{ -529,-1508,-1428,-1508,-1508},
{ -859,-1838,-1758,-1838,-1838},
{ -409,-1388,-1308,-1388,-1388}}},
/* CG.C@..UG */
{{{  DEF, -519, -449, -519, -669},
{ -100, -569, -499, -569, -719},
{ -100, -569, -499, -569, -719},
{ -100, -569, -499, -569, -719},
{ -100, -569, -499, -569, -719}},
/* CG.CA..UG */
{{  DEF, -519, -449, -519, -669},
{ -769,-1238,-1168,-1238,-1388},
{ -529, -998, -928, -998,-1148},
{ -709,-1178,-1108,-1178,-1328},
{ -599,-1068, -998,-1068,-1218}},
/* CG.CC..UG */
{{  DEF, -519, -449, -519, -669},
{ -839,-1308,-1238,-1308,-1458},
{ -529, -998, -928, -998,-1148},
{ -859,-1328,-1258,-1328,-1478},
{ -489, -958, -888, -958,-1108}},
/* CG.CG..UG */
{{  DEF, -519, -449, -519, -669},
{-1009,-1478,-1408,-1478,-1628},
{ -409, -878, -808, -878,-1028},
{ -969,-1438,-1368,-1438,-1588},
{ -599,-1068, -998,-1068,-1218}},
/* CG.CU..UG */
{{  DEF, -519, -449, -519, -669},
{ -859,-1328,-1258,-1328,-1478},
{ -529, -998, -928, -998,-1148},
{ -859,-1328,-1258,-1328,-1478},
{ -409, -878, -808, -878,-1028}}},
/* CG.G@..UG */
{{{  DEF, -939, -939, -939, -939},
{ -100, -989, -989, -989, -989},
{ -100, -989, -989, -989, -989},
{ -100, -989, -989, -989, -989},
{ -100, -989, -989, -989, -989}},
/* CG.GA..UG */
{{  DEF, -939, -939, -939, -939},
{ -769,-1658,-1658,-1658,-1658},
{ -529,-1418,-1418,-1418,-1418},
{ -709,-1598,-1598,-1598,-1598},
{ -599,-1488,-1488,-1488,-1488}},
/* CG.GC..UG */
{{  DEF, -939, -939, -939, -939},
{ -839,-1728,-1728,-1728,-1728},
{ -529,-1418,-1418,-1418,-1418},
{ -859,-1748,-1748,-1748,-1748},
{ -489,-1378,-1378,-1378,-1378}},
/* CG.GG..UG */
{{  DEF, -939, -939, -939, -939},
{-1009,-1898,-1898,-1898,-1898},
{ -409,-1298,-1298,-1298,-1298},
{ -969,-1858,-1858,-1858,-1858},
{ -599,-1488,-1488,-1488,-1488}},
/* CG.GU..UG */
{{  DEF, -939, -939, -939, -939},
{ -859,-1748,-1748,-1748,-1748},
{ -529,-1418,-1418,-1418,-1418},
{ -859,-1748,-1748,-1748,-1748},
{ -409,-1298,-1298,-1298,-1298}}},
/* CG.U@..UG */
{{{  DEF, -809, -739, -809, -859},
{ -100, -859, -789, -859, -909},
{ -100, -859, -789, -859, -909},
{ -100, -859, -789, -859, -909},
{ -100, -859, -789, -859, -909}},
/* CG.UA..UG */
{{  DEF, -809, -739, -809, -859},
{ -769,-1528,-1458,-1528,-1578},
{ -529,-1288,-1218,-1288,-1338},
{ -709,-1468,-1398,-1468,-1518},
{ -599,-1358,-1288,-1358,-1408}},
/* CG.UC..UG */
{{  DEF, -809, -739, -809, -859},
{ -839,-1598,-1528,-1598,-1648},
{ -529,-1288,-1218,-1288,-1338},
{ -859,-1618,-1548,-1618,-1668},
{ -489,-1248,-1178,-1248,-1298}},
/* CG.UG..UG */
{{  DEF, -809, -739, -809, -859},
{-1009,-1768,-1698,-1768,-1818},
{ -409,-1168,-1098,-1168,-1218},
{ -969,-1728,-1658,-1728,-1778},
{ -599,-1358,-1288,-1358,-1408}},
/* CG.UU..UG */
{{  DEF, -809, -739, -809, -859},
{ -859,-1618,-1548,-1618,-1668},
{ -529,-1288,-1218,-1288,-1338},
{ -859,-1618,-1548,-1618,-1668},
{ -409,-1168,-1098,-1168,-1218}}}},
/* CG.@@..AU */
{{{{    0,    0,    0,    0,    0},
{  DEF,  DEF,  DEF,  DEF,  DEF},
{  DEF,  DEF,  DEF,  DEF,  DEF},
{  DEF,  DEF,  DEF,  DEF,  DEF},
{  DEF,  DEF,  DEF,  DEF,  DEF}},
/* CG.@A..AU */
{{    0,    0,    0,    0,    0},
{ -429, -429, -429, -429, -429},
{ -259, -259, -259, -259, -259},
{ -339, -339, -339, -339, -339},
{ -329, -329, -329, -329, -329}},
/* CG.@C..AU */
{{    0,    0,    0,    0,    0},
{ -599, -599, -599, -599, -599},
{ -239, -239, -239, -239, -239},
{ -689, -689, -689, -689, -689},
{ -329, -329, -329, -329, -329}},
/* CG.@G..AU */
{{    0,    0,    0,    0,    0},
{ -599, -599, -599, -599, -599},
{ -239, -239, -239, -239, -239},
{ -689, -689, -689, -689, -689},
{ -329, -329, -329, -329, -329}},
/* CG.@U..AU */
{{    0,    0,    0,    0,    0},
{ -599, -599, -599, -599, -599},
{ -239, -239, -239, -239, -239},
{ -689, -689, -689, -689, -689},
{ -329, -329, -329, -329, -329}}},
/* CG.A@..AU */
{{{  DEF,-1029, -949,-1029,-1029},
{ -100,-1079, -999,-1079,-1079},
{ -100,-1079, -999,-1079,-1079},
{ -100,-1079, -999,-1079,-1079},
{ -100,-1079, -999,-1079,-1079}},
/* CG.AA..AU */
{{  DEF,-1029, -949,-1029,-1029},
{ -479,-1458,-1378,-1458,-1458},
{ -309,-1288,-1208,-1288,-1288},
{ -389,-1368,-1288,-1368,-1368},
{ -379,-1358,-1278,-1358,-1358}},
/* CG.AC..AU */
{{  DEF,-1029, -949,-1029,-1029},
{ -649,-1628,-1548,-1628,-1628},
{ -289,-1268,-1188,-1268,-1268},
{ -739,-1718,-1638,-1718,-1718},
{ -379,-1358,-1278,-1358,-1358}},
/* CG.AG..AU */
{{  DEF,-1029, -949,-1029,-1029},
{ -649,-1628,-1548,-1628,-1628},
{ -289,-1268,-1188,-1268,-1268},
{ -739,-1718,-1638,-1718,-1718},
{ -379,-1358,-1278,-1358,-1358}},
/* CG.AU..AU */
{{  DEF,-1029, -949,-1029,-1029},
{ -649,-1628,-1548,-1628,-1628},
{ -289,-1268,-1188,-1268,-1268},
{ -739,-1718,-1638,-1718,-1718},
{ -379,-1358,-1278,-1358,-1358}}},
/* CG.C@..AU */
{{{  DEF, -519, -449, -519, -669},
{ -100, -569, -499, -569, -719},
{ -100, -569, -499, -569, -719},
{ -100, -569, -499, -569, -719},
{ -100, -569, -499, -569, -719}},
/* CG.CA..AU */
{{  DEF, -519, -449, -519, -669},
{ -479, -948, -878, -948,-1098},
{ -309, -778, -708, -778, -928},
{ -389, -858, -788, -858,-1008},
{ -379, -848, -778, -848, -998}},
/* CG.CC..AU */
{{  DEF, -519, -449, -519, -669},
{ -649,-1118,-1048,-1118,-1268},
{ -289, -758, -688, -758, -908},
{ -739,-1208,-1138,-1208,-1358},
{ -379, -848, -778, -848, -998}},
/* CG.CG..AU */
{{  DEF, -519, -449, -519, -669},
{ -649,-1118,-1048,-1118,-1268},
{ -289, -758, -688, -758, -908},
{ -739,-1208,-1138,-1208,-1358},
{ -379, -848, -778, -848, -998}},
/* CG.CU..AU */
{{  DEF, -519, -449, -519, -669},
{ -649,-1118,-1048,-1118,-1268},
{ -289, -758, -688, -758, -908},
{ -739,-1208,-1138,-1208,-1358},
{ -379, -848, -778, -848, -998}}},
/* CG.G@..AU */
{{{  DEF, -939, -939, -939, -939},
{ -100, -989, -989, -989, -989},
{ -100, -989, -989, -989, -989},
{ -100, -989, -989, -989, -989},
{ -100, -989, -989, -989, -989}},
/* CG.GA..AU */
{{  DEF, -939, -939, -939, -939},
{ -479,-1368,-1368,-1368,-1368},
{ -309,-1198,-1198,-1198,-1198},
{ -389,-1278,-1278,-1278,-1278},
{ -379,-1268,-1268,-1268,-1268}},
/* CG.GC..AU */
{{  DEF, -939, -939, -939, -939},
{ -649,-1538,-1538,-1538,-1538},
{ -289,-1178,-1178,-1178,-1178},
{ -739,-1628,-1628,-1628,-1628},
{ -379,-1268,-1268,-1268,-1268}},
/* CG.GG..AU */
{{  DEF, -939, -939, -939, -939},
{ -649,-1538,-1538,-1538,-1538},
{ -289,-1178,-1178,-1178,-1178},
{ -739,-1628,-1628,-1628,-1628},
{ -379,-1268,-1268,-1268,-1268}},
/* CG.GU..AU */
{{  DEF, -939, -939, -939, -939},
{ -649,-1538,-1538,-1538,-1538},
{ -289,-1178,-1178,-1178,-1178},
{ -739,-1628,-1628,-1628,-1628},
{ -379,-1268,-1268,-1268,-1268}}},
/* CG.U@..AU */
{{{  DEF, -809, -739, -809, -859},
{ -100, -859, -789, -859, -909},
{ -100, -859, -789, -859, -909},
{ -100, -859, -789, -859, -909},
{ -100, -859, -789, -859, -909}},
/* CG.UA..AU */
{{  DEF, -809, -739, -809, -859},
{ -479,-1238,-1168,-1238,-1288},
{ -309,-1068, -998,-1068,-1118},
{ -389,-1148,-1078,-1148,-1198},
{ -379,-1138,-1068,-1138,-1188}},
/* CG.UC..AU */
{{  DEF, -809, -739, -809, -859},
{ -649,-1408,-1338,-1408,-1458},
{ -289,-1048, -978,-1048,-1098},
{ -739,-1498,-1428,-1498,-1548},
{ -379,-1138,-1068,-1138,-1188}},
/* CG.UG..AU */
{{  DEF, -809, -739, -809, -859},
{ -649,-1408,-1338,-1408,-1458},
{ -289,-1048, -978,-1048,-1098},
{ -739,-1498,-1428,-1498,-1548},
{ -379,-1138,-1068,-1138,-1188}},
/* CG.UU..AU */
{{  DEF, -809, -739, -809, -859},
{ -649,-1408,-1338,-1408,-1458},
{ -289,-1048, -978,-1048,-1098},
{ -739,-1498,-1428,-1498,-1548},
{ -379,-1138,-1068,-1138,-1188}}}},
/* CG.@@..UA */
{{{{    0,    0,    0,    0,    0},
{  DEF,  DEF,  DEF,  DEF,  DEF},
{  DEF,  DEF,  DEF,  DEF,  DEF},
{  DEF,  DEF,  DEF,  DEF,  DEF},
{  DEF,  DEF,  DEF,  DEF,  DEF}},
/* CG.@A..UA */
{{    0,    0,    0,    0,    0},
{ -399, -399, -399, -399, -399},
{ -429, -429, -429, -429, -429},
{ -379, -379, -379, -379, -379},
{ -279, -279, -279, -279, -279}},
/* CG.@C..UA */
{{    0,    0,    0,    0,    0},
{ -629, -629, -629, -629, -629},
{ -509, -509, -509, -509, -509},
{ -679, -679, -679, -679, -679},
{ -139, -139, -139, -139, -139}},
/* CG.@G..UA */
{{    0,    0,    0,    0,    0},
{ -889, -889, -889, -889, -889},
{ -199, -199, -199, -199, -199},
{ -889, -889, -889, -889, -889},
{ -279, -279, -279, -279, -279}},
/* CG.@U..UA */
{{    0,    0,    0,    0,    0},
{ -589, -589, -589, -589, -589},
{ -179, -179, -179, -179, -179},
{ -679, -679, -679, -679, -679},
{ -140, -140, -140, -140, -140}}},
/* CG.A@..UA */
{{{  DEF,-1029, -949,-1029,-1029},
{ -100,-1079, -999,-1079,-1079},
{ -100,-1079, -999,-1079,-1079},
{ -100,-1079, -999,-1079,-1079},
{ -100,-1079, -999,-1079,-1079}},
/* CG.AA..UA */
{{  DEF,-1029, -949,-1029,-1029},
{ -449,-1428,-1348,-1428,-1428},
{ -479,-1458,-1378,-1458,-1458},
{ -429,-1408,-1328,-1408,-1408},
{ -329,-1308,-1228,-1308,-1308}},
/* CG.AC..UA */
{{  DEF,-1029, -949,-1029,-1029},
{ -679,-1658,-1578,-1658,-1658},
{ -559,-1538,-1458,-1538,-1538},
{ -729,-1708,-1628,-1708,-1708},
{ -189,-1168,-1088,-1168,-1168}},
/* CG.AG..UA */
{{  DEF,-1029, -949,-1029,-1029},
{ -939,-1918,-1838,-1918,-1918},
{ -249,-1228,-1148,-1228,-1228},
{ -939,-1918,-1838,-1918,-1918},
{ -329,-1308,-1228,-1308,-1308}},
/* CG.AU..UA */
{{  DEF,-1029, -949,-1029,-1029},
{ -639,-1618,-1538,-1618,-1618},
{ -229,-1208,-1128,-1208,-1208},
{ -729,-1708,-1628,-1708,-1708},
{ -190,-1169,-1089,-1169,-1169}}},
/* CG.C@..UA */
{{{  DEF, -519, -449, -519, -669},
{ -100, -569, -499, -569, -719},
{ -100, -569, -499, -569, -719},
{ -100, -569, -499, -569, -719},
{ -100, -569, -499, -569, -719}},
/* CG.CA..UA */
{{  DEF, -519, -449, -519, -669},
{ -449, -918, -848, -918,-1068},
{ -479, -948, -878, -948,-1098},
{ -429, -898, -828, -898,-1048},
{ -329, -798, -728, -798, -948}},
/* CG.CC..UA */
{{  DEF, -519, -449, -519, -669},
{ -679,-1148,-1078,-1148,-1298},
{ -559,-1028, -958,-1028,-1178},
{ -729,-1198,-1128,-1198,-1348},
{ -189, -658, -588, -658, -808}},
/* CG.CG..UA */
{{  DEF, -519, -449, -519, -669},
{ -939,-1408,-1338,-1408,-1558},
{ -249, -718, -648, -718, -868},
{ -939,-1408,-1338,-1408,-1558},
{ -329, -798, -728, -798, -948}},
/* CG.CU..UA */
{{  DEF, -519, -449, -519, -669},
{ -639,-1108,-1038,-1108,-1258},
{ -229, -698, -628, -698, -848},
{ -729,-1198,-1128,-1198,-1348},
{ -190, -659, -589, -659, -809}}},
/* CG.G@..UA */
{{{  DEF, -939, -939, -939, -939},
{ -100, -989, -989, -989, -989},
{ -100, -989, -989, -989, -989},
{ -100, -989, -989, -989, -989},
{ -100, -989, -989, -989, -989}},
/* CG.GA..UA */
{{  DEF, -939, -939, -939, -939},
{ -449,-1338,-1338,-1338,-1338},
{ -479,-1368,-1368,-1368,-1368},
{ -429,-1318,-1318,-1318,-1318},
{ -329,-1218,-1218,-1218,-1218}},
/* CG.GC..UA */
{{  DEF, -939, -939, -939, -939},
{ -679,-1568,-1568,-1568,-1568},
{ -559,-1448,-1448,-1448,-1448},
{ -729,-1618,-1618,-1618,-1618},
{ -189,-1078,-1078,-1078,-1078}},
/* CG.GG..UA */
{{  DEF, -939, -939, -939, -939},
{ -939,-1828,-1828,-1828,-1828},
{ -249,-1138,-1138,-1138,-1138},
{ -939,-1828,-1828,-1828,-1828},
{ -329,-1218,-1218,-1218,-1218}},
/* CG.GU..UA */
{{  DEF, -939, -939, -939, -939},
{ -639,-1528,-1528,-1528,-1528},
{ -229,-1118,-1118,-1118,-1118},
{ -729,-1618,-1618,-1618,-1618},
{ -190,-1079,-1079,-1079,-1079}}},
/* CG.U@..UA */
{{{  DEF, -809, -739, -809, -859},
{ -100, -859, -789, -859, -909},
{ -100, -859, -789, -859, -909},
{ -100, -859, -789, -859, -909},
{ -100, -859, -789, -859, -909}},
/* CG.UA..UA */
{{  DEF, -809, -739, -809, -859},
{ -449,-1208,-1138,-1208,-1258},
{ -479,-1238,-1168,-1238,-1288},
{ -429,-1188,-1118,-1188,-1238},
{ -329,-1088,-1018,-1088,-1138}},
/* CG.UC..UA */
{{  DEF, -809, -739, -809, -859},
{ -679,-1438,-1368,-1438,-1488},
{ -559,-1318,-1248,-1318,-1368},
{ -729,-1488,-1418,-1488,-1538},
{ -189, -948, -878, -948, -998}},
/* CG.UG..UA */
{{  DEF, -809, -739, -809, -859},
{ -939,-1698,-1628,-1698,-1748},
{ -249,-1008, -938,-1008,-1058},
{ -939,-1698,-1628,-1698,-1748},
{ -329,-1088,-1018,-1088,-1138}},
/* CG.UU..UA */
{{  DEF, -809, -739, -809, -859},
{ -639,-1398,-1328,-1398,-1448},
{ -229, -988, -918, -988,-1038},
{ -729,-1488,-1418,-1488,-1538},
{ -190, -949, -879, -949, -999}}}},
/* CG.@@.. @ */
{{{{  DEF,  DEF,  DEF,  DEF,  DEF},
{  DEF,  DEF,  DEF,  DEF,  DEF},
{  DEF,  DEF,  DEF,  DEF,  DEF},
{  DEF,  DEF,  DEF,  DEF,  DEF},
{  DEF,  DEF,  DEF,  DEF,  DEF}},
/* CG.@A.. @ */
{{  DEF,  DEF,  DEF,  DEF,  DEF},
{  DEF,  DEF,  DEF,  DEF,  DEF},
{  DEF,  DEF,  DEF,  DEF,  DEF},
{  DEF,  DEF,  DEF,  DEF,  DEF},
{  DEF,  DEF,  DEF,  DEF,  DEF}},
/* CG.@C.. @ */
{{  DEF,  DEF,  DEF,  DEF,  DEF},
{  DEF,  DEF,  DEF,  DEF,  DEF},
{  DEF,  DEF,  DEF,  DEF,  DEF},
{  DEF,  DEF,  DEF,  DEF,  DEF},
{  DEF,  DEF,  DEF,  DEF,  DEF}},
/* CG.@G.. @ */
{{  DEF,  DEF,  DEF,  DEF,  DEF},
{  DEF,  DEF,  DEF,  DEF,  DEF},
{  DEF,  DEF,  DEF,  DEF,  DEF},
{  DEF,  DEF,  DEF,  DEF,  DEF},
{  DEF,  DEF,  DEF,  DEF,  DEF}},
/* CG.@U.. @ */
{{  DEF,  DEF,  DEF,  DEF,  DEF},
{  DEF,  DEF,  DEF,  DEF,  DEF},
{  DEF,  DEF,  DEF,  DEF,  DEF},
{  DEF,  DEF,  DEF,  DEF,  DEF},
{  DEF,  DEF,  DEF,  DEF,  DEF}}},
/* CG.A@.. @ */
{{{ -100,-1079, -999,-1079,-1079},
{ -100,-1079, -999,-1079,-1079},
{ -100,-1079, -999,-1079,-1079},
{ -100,-1079, -999,-1079,-1079},
{ -100,-1079, -999,-1079,-1079}},
/* CG.AA.. @ */
{{ -100,-1079, -999,-1079,-1079},
{ -100,-1079, -999,-1079,-1079},
{ -100,-1079, -999,-1079,-1079},
{ -100,-1079, -999,-1079,-1079},
{ -100,-1079, -999,-1079,-1079}},
/* CG.AC.. @ */
{{ -100,-1079, -999,-1079,-1079},
{ -100,-1079, -999,-1079,-1079},
{ -100,-1079, -999,-1079,-1079},
{ -100,-1079, -999,-1079,-1079},
{ -100,-1079, -999,-1079,-1079}},
/* CG.AG.. @ */
{{ -100,-1079, -999,-1079,-1079},
{ -100,-1079, -999,-1079,-1079},
{ -100,-1079, -999,-1079,-1079},
{ -100,-1079, -999,-1079,-1079},
{ -100,-1079, -999,-1079,-1079}},
/* CG.AU.. @ */
{{ -100,-1079, -999,-1079,-1079},
{ -100,-1079, -999,-1079,-1079},
{ -100,-1079, -999,-1079,-1079},
{ -100,-1079, -999,-1079,-1079},
{ -100,-1079, -999,-1079,-1079}}},
/* CG.C@.. @ */
{{{ -100, -569, -499, -569, -719},
{ -100, -569, -499, -569, -719},
{ -100, -569, -499, -569, -719},
{ -100, -569, -499, -569, -719},
{ -100, -569, -499, -569, -719}},
/* CG.CA.. @ */
{{ -100, -569, -499, -569, -719},
{ -100, -569, -499, -569, -719},
{ -100, -569, -499, -569, -719},
{ -100, -569, -499, -569, -719},
{ -100, -569, -499, -569, -719}},
/* CG.CC.. @ */
{{ -100, -569, -499, -569, -719},
{ -100, -569, -499, -569, -719},
{ -100, -569, -499, -569, -719},
{ -100, -569, -499, -569, -719},
{ -100, -569, -499, -569, -719}},
/* CG.CG.. @ */
{{ -100, -569, -499, -569, -719},
{ -100, -569, -499, -569, -719},
{ -100, -569, -499, -569, -719},
{ -100, -569, -499, -569, -719},
{ -100, -569, -499, -569, -719}},
/* CG.CU.. @ */
{{ -100, -569, -499, -569, -719},
{ -100, -569, -499, -569, -719},
{ -100, -569, -499, -569, -719},
{ -100, -569, -499, -569, -719},
{ -100, -569, -499, -569, -719}}},
/* CG.G@.. @ */
{{{ -100, -989, -989, -989, -989},
{ -100, -989, -989, -989, -989},
{ -100, -989, -989, -989, -989},
{ -100, -989, -989, -989, -989},
{ -100, -989, -989, -989, -989}},
/* CG.GA.. @ */
{{ -100, -989, -989, -989, -989},
{ -100, -989, -989, -989, -989},
{ -100, -989, -989, -989, -989},
{ -100, -989, -989, -989, -989},
{ -100, -989, -989, -989, -989}},
/* CG.GC.. @ */
{{ -100, -989, -989, -989, -989},
{ -100, -989, -989, -989, -989},
{ -100, -989, -989, -989, -989},
{ -100, -989, -989, -989, -989},
{ -100, -989, -989, -989, -989}},
/* CG.GG.. @ */
{{ -100, -989, -989, -989, -989},
{ -100, -989, -989, -989, -989},
{ -100, -989, -989, -989, -989},
{ -100, -989, -989, -989, -989},
{ -100, -989, -989, -989, -989}},
/* CG.GU.. @ */
{{ -100, -989, -989, -989, -989},
{ -100, -989, -989, -989, -989},
{ -100, -989, -989, -989, -989},
{ -100, -989, -989, -989, -989},
{ -100, -989, -989, -989, -989}}},
/* CG.U@.. @ */
{{{ -100, -859, -789, -859, -909},
{ -100, -859, -789, -859, -909},
{ -100, -859, -789, -859, -909},
{ -100, -859, -789, -859, -909},
{ -100, -859, -789, -859, -909}},
/* CG.UA.. @ */
{{ -100, -859, -789, -859, -909},
{ -100, -859, -789, -859, -909},
{ -100, -859, -789, -859, -909},
{ -100, -859, -789, -859, -909},
{ -100, -859, -789, -859, -909}},
/* CG.UC.. @ */
{{ -100, -859, -789, -859, -909},
{ -100, -859, -789, -859, -909},
{ -100, -859, -789, -859, -909},
{ -100, -859, -789, -859, -909},
{ -100, -859, -789, -859, -909}},
/* CG.UG.. @ */
{{ -100, -859, -789, -859, -909},
{ -100, -859, -789, -859, -909},
{ -100, -859, -789, -859, -909},
{ -100, -859, -789, -859, -909},
{ -100, -859, -789, -859, -909}},
/* CG.UU.. @ */
{{ -100, -859, -789, -859, -909},
{ -100, -859, -789, -859, -909},
{ -100, -859, -789, -859, -909},
{ -100, -859, -789, -859, -909},
{ -100, -859, -789, -859, -909}}}}},
{ /* noPair */ {{{{0}}}},
/* GC.@@..CG */
{{{{    0,    0,    0,    0,    0},
{  DEF,  DEF,  DEF,  DEF,  DEF},
{  DEF,  DEF,  DEF,  DEF,  DEF},
{  DEF,  DEF,  DEF,  DEF,  DEF},
{  DEF,  DEF,  DEF,  DEF,  DEF}},
/* GC.@A..CG */
{{    0,    0,    0,    0,    0},
{-1029,-1029,-1029,-1029,-1029},
{ -519, -519, -519, -519, -519},
{ -939, -939, -939, -939, -939},
{ -809, -809, -809, -809, -809}},
/* GC.@C..CG */
{{    0,    0,    0,    0,    0},
{ -949, -949, -949, -949, -949},
{ -449, -449, -449, -449, -449},
{ -939, -939, -939, -939, -939},
{ -739, -739, -739, -739, -739}},
/* GC.@G..CG */
{{    0,    0,    0,    0,    0},
{-1029,-1029,-1029,-1029,-1029},
{ -519, -519, -519, -519, -519},
{ -939, -939, -939, -939, -939},
{ -809, -809, -809, -809, -809}},
/* GC.@U..CG */
{{    0,    0,    0,    0,    0},
{-1029,-1029,-1029,-1029,-1029},
{ -669, -669, -669, -669, -669},
{ -939, -939, -939, -939, -939},
{ -859, -859, -859, -859, -859}}},
/* GC.A@..CG */
{{{  DEF, -519, -879, -559, -879},
{ -100, -569, -929, -609, -929},
{ -100, -569, -929, -609, -929},
{ -100, -569, -929, -609, -929},
{ -100, -569, -929, -609, -929}},
/* GC.AA..CG */
{{  DEF, -519, -879, -559, -879},
{-1079,-1548,-1908,-1588,-1908},
{ -569,-1038,-1398,-1078,-1398},
{ -989,-1458,-1818,-1498,-1818},
{ -859,-1328,-1688,-1368,-1688}},
/* GC.AC..CG */
{{  DEF, -519, -879, -559, -879},
{ -999,-1468,-1828,-1508,-1828},
{ -499, -968,-1328,-1008,-1328},
{ -989,-1458,-1818,-1498,-1818},
{ -789,-1258,-1618,-1298,-1618}},
/* GC.AG..CG */
{{  DEF, -519, -879, -559, -879},
{-1079,-1548,-1908,-1588,-1908},
{ -569,-1038,-1398,-1078,-1398},
{ -989,-1458,-1818,-1498,-1818},
{ -859,-1328,-1688,-1368,-1688}},
/* GC.AU..CG */
{{  DEF, -519, -879, -559, -879},
{-1079,-1548,-1908,-1588,-1908},
{ -719,-1188,-1548,-1228,-1548},
{ -989,-1458,-1818,-1498,-1818},
{ -909,-1378,-1738,-1418,-1738}}},
/* GC.C@..CG */
{{{  DEF, -719, -309, -309, -389},
{ -100, -769, -359, -359, -439},
{ -100, -769, -359, -359, -439},
{ -100, -769, -359, -359, -439},
{ -100, -769, -359, -359, -439}},
/* GC.CA..CG */
{{  DEF, -719, -309, -309, -389},
{-1079,-1748,-1338,-1338,-1418},
{ -569,-1238, -828, -828, -908},
{ -989,-1658,-1248,-1248,-1328},
{ -859,-1528,-1118,-1118,-1198}},
/* GC.CC..CG */
{{  DEF, -719, -309, -309, -389},
{ -999,-1668,-1258,-1258,-1338},
{ -499,-1168, -758, -758, -838},
{ -989,-1658,-1248,-1248,-1328},
{ -789,-1458,-1048,-1048,-1128}},
/* GC.CG..CG */
{{  DEF, -719, -309, -309, -389},
{-1079,-1748,-1338,-1338,-1418},
{ -569,-1238, -828, -828, -908},
{ -989,-1658,-1248,-1248,-1328},
{ -859,-1528,-1118,-1118,-1198}},
/* GC.CU..CG */
{{  DEF, -719, -309, -309, -389},
{-1079,-1748,-1338,-1338,-1418},
{ -719,-1388, -978, -978,-1058},
{ -989,-1658,-1248,-1248,-1328},
{ -909,-1578,-1168,-1168,-1248}}},
/* GC.G@..CG */
{{{  DEF, -709, -739, -619, -739},
{ -100, -759, -789, -669, -789},
{ -100, -759, -789, -669, -789},
{ -100, -759, -789, -669, -789},
{ -100, -759, -789, -669, -789}},
/* GC.GA..CG */
{{  DEF, -709, -739, -619, -739},
{-1079,-1738,-1768,-1648,-1768},
{ -569,-1228,-1258,-1138,-1258},
{ -989,-1648,-1678,-1558,-1678},
{ -859,-1518,-1548,-1428,-1548}},
/* GC.GC..CG */
{{  DEF, -709, -739, -619, -739},
{ -999,-1658,-1688,-1568,-1688},
{ -499,-1158,-1188,-1068,-1188},
{ -989,-1648,-1678,-1558,-1678},
{ -789,-1448,-1478,-1358,-1478}},
/* GC.GG..CG */
{{  DEF, -709, -739, -619, -739},
{-1079,-1738,-1768,-1648,-1768},
{ -569,-1228,-1258,-1138,-1258},
{ -989,-1648,-1678,-1558,-1678},
{ -859,-1518,-1548,-1428,-1548}},
/* GC.GU..CG */
{{  DEF, -709, -739, -619, -739},
{-1079,-1738,-1768,-1648,-1768},
{ -719,-1378,-1408,-1288,-1408},
{ -989,-1648,-1678,-1558,-3080},
{ -909,-1568,-1598,-1478,-1598}}},
/* GC.U@..CG */
{{{  DEF, -499, -499, -499, -569},
{ -100, -549, -549, -549, -619},
{ -100, -549, -549, -549, -619},
{ -100, -549, -549, -549, -619},
{ -100, -549, -549, -549, -619}},
/* GC.UA..CG */
{{  DEF, -499, -499, -499, -569},
{-1079,-1528,-1528,-1528,-1598},
{ -569,-1018,-1018,-1018,-1088},
{ -989,-1438,-1438,-1438,-1508},
{ -859,-1308,-1308,-1308,-1378}},
/* GC.UC..CG */
{{  DEF, -499, -499, -499, -569},
{ -999,-1448,-1448,-1448,-1518},
{ -499, -948, -948, -948,-1018},
{ -989,-1438,-1438,-1438,-1508},
{ -789,-1238,-1238,-1238,-1308}},
/* GC.UG..CG */
{{  DEF, -499, -499, -499, -569},
{-1079,-1528,-1528,-1528,-1598},
{ -569,-1018,-1018,-1018,-1088},
{ -989,-1438,-1438,-1438,-1508},
{ -859,-1308,-1308,-1308,-1378}},
/* GC.UU..CG */
{{  DEF, -499, -499, -499, -569},
{-1079,-1528,-1528,-1528,-1598},
{ -719,-1168,-1168,-1168,-1238},
{ -989,-1438,-1438,-1438,-1508},
{ -909,-1358,-1358,-1358,-1428}}}},
/* GC.@@..GC */
{{{{    0,    0,    0,    0,    0},
{  DEF,  DEF,  DEF,  DEF,  DEF},
{  DEF,  DEF,  DEF,  DEF,  DEF},
{  DEF,  DEF,  DEF,  DEF,  DEF},
{  DEF,  DEF,  DEF,  DEF,  DEF}},
/* GC.@A..GC */
{{    0,    0,    0,    0,    0},
{ -519, -519, -519, -519, -519},
{ -719, -719, -719, -719, -719},
{ -709, -709, -709, -709, -709},
{ -499, -499, -499, -499, -499}},
/* GC.@C..GC */
{{    0,    0,    0,    0,    0},
{ -879, -879, -879, -879, -879},
{ -309, -309, -309, -309, -309},
{ -739, -739, -739, -739, -739},
{ -499, -499, -499, -499, -499}},
/* GC.@G..GC */
{{    0,    0,    0,    0,    0},
{ -559, -559, -559, -559, -559},
{ -309, -309, -309, -309, -309},
{ -619, -619, -619, -619, -619},
{ -499, -499, -499, -499, -499}},
/* GC.@U..GC */
{{    0,    0,    0,    0,    0},
{ -879, -879, -879, -879, -879},
{ -389, -389, -389, -389, -389},
{ -739, -739, -739, -739, -739},
{ -569, -569, -569, -569, -569}}},
/* GC.A@..GC */
{{{  DEF, -519, -879, -559, -879},
{ -100, -569, -929, -609, -929},
{ -100, -569, -929, -609, -929},
{ -100, -569, -929, -609, -929},
{ -100, -569, -929, -609, -929}},
/* GC.AA..GC */
{{  DEF, -519, -879, -559, -879},
{ -569,-1038,-1398,-1078,-1398},
{ -769,-1238,-1598,-1278,-1598},
{ -759,-1228,-1588,-1268,-1588},
{ -549,-1018,-1378,-1058,-1378}},
/* GC.AC..GC */
{{  DEF, -519, -879, -559, -879},
{ -929,-1398,-1758,-1438,-1758},
{ -359, -828,-1188, -868,-1188},
{ -789,-1258,-1618,-1298,-1618},
{ -549,-1018,-1378,-1058,-1378}},
/* GC.AG..GC */
{{  DEF, -519, -879, -559, -879},
{ -609,-1078,-1438,-1118,-1438},
{ -359, -828,-1188, -868,-1188},
{ -669,-1138,-1498,-1178,-1498},
{ -549,-1018,-1378,-1058,-1378}},
/* GC.AU..GC */
{{  DEF, -519, -879, -559, -879},
{ -929,-1398,-1758,-1438,-1758},
{ -439, -908,-1268, -948,-1268},
{ -789,-1258,-1618,-1298,-1618},
{ -619,-1088,-1448,-1128,-1448}}},
/* GC.C@..GC */
{{{  DEF, -719, -309, -309, -389},
{ -100, -769, -359, -359, -439},
{ -100, -769, -359, -359, -439},
{ -100, -769, -359, -359, -439},
{ -100, -769, -359, -359, -439}},
/* GC.CA..GC */
{{  DEF, -719, -309, -309, -389},
{ -569,-1238, -828, -828, -908},
{ -769,-1438,-1028,-1028,-1108},
{ -759,-1428,-1018,-1018,-1098},
{ -549,-1218, -808, -808, -888}},
/* GC.CC..GC */
{{  DEF, -719, -309, -309, -389},
{ -929,-1598,-1188,-1188,-1268},
{ -359,-1028, -618, -618, -698},
{ -789,-1458,-1048,-1048,-1128},
{ -549,-1218, -808, -808, -888}},
/* GC.CG..GC */
{{  DEF, -719, -309, -309, -389},
{ -609,-1278, -868, -868, -948},
{ -359,-1028, -618, -618, -698},
{ -669,-1338, -928, -928,-1008},
{ -549,-1218, -808, -808, -888}},
/* GC.CU..GC */
{{  DEF, -719, -309, -309, -389},
{ -929,-1598,-1188,-1188,-1268},
{ -439,-1108, -698, -698, -778},
{ -789,-1458,-1048,-1048,-1128},
{ -619,-1288, -878, -878, -958}}},
/* GC.G@..GC */
{{{  DEF, -709, -739, -619, -739},
{ -100, -759, -789, -669, -789},
{ -100, -759, -789, -669, -789},
{ -100, -759, -789, -669, -789},
{ -100, -759, -789, -669, -789}},
/* GC.GA..GC */
{{  DEF, -709, -739, -619, -739},
{ -569,-1228,-1258,-1138,-1258},
{ -769,-1428,-1458,-1338,-1458},
{ -759,-1418,-1448,-1328,-1448},
{ -549,-1208,-1238,-1118,-1238}},
/* GC.GC..GC */
{{  DEF, -709, -739, -619, -739},
{ -929,-1588,-1618,-1498,-1618},
{ -359,-1018,-1048, -928,-1048},
{ -789,-1448,-1478,-1358,-1478},
{ -549,-1208,-1238,-1118,-1238}},
/* GC.GG..GC */
{{  DEF, -709, -739, -619, -739},
{ -609,-1268,-1298,-1178,-1298},
{ -359,-1018,-1048, -928,-1048},
{ -669,-1328,-1358,-1238,-1358},
{ -549,-1208,-1238,-1118,-1238}},
/* GC.GU..GC */
{{  DEF, -709, -739, -619, -739},
{ -929,-1588,-1618,-1498,-1618},
{ -439,-1098,-1128,-1008,-1128},
{ -789,-1448,-1478,-1358,-3080},
{ -619,-1278,-1308,-1188,-1308}}},
/* GC.U@..GC */
{{{  DEF, -499, -499, -499, -569},
{ -100, -549, -549, -549, -619},
{ -100, -549, -549, -549, -619},
{ -100, -549, -549, -549, -619},
{ -100, -549, -549, -549, -619}},
/* GC.UA..GC */
{{  DEF, -499, -499, -499, -569},
{ -569,-1018,-1018,-1018,-1088},
{ -769,-1218,-1218,-1218,-1288},
{ -759,-1208,-1208,-1208,-1278},
{ -549, -998, -998, -998,-1068}},
/* GC.UC..GC */
{{  DEF, -499, -499, -499, -569},
{ -929,-1378,-1378,-1378,-1448},
{ -359, -808, -808, -808, -878},
{ -789,-1238,-1238,-1238,-1308},
{ -549, -998, -998, -998,-1068}},
/* GC.UG..GC */
{{  DEF, -499, -499, -499, -569},
{ -609,-1058,-1058,-1058,-1128},
{ -359, -808, -808, -808, -878},
{ -669,-1118,-1118,-1118,-1188},
{ -549, -998, -998, -998,-1068}},
/* GC.UU..GC */
{{  DEF, -499, -499, -499, -569},
{ -929,-1378,-1378,-1378,-1448},
{ -439, -888, -888, -888, -958},
{ -789,-1238,-1238,-1238,-1308},
{ -619,-1068,-1068,-1068,-1138}}}},
/* GC.@@..GU */
{{{{    0,    0,    0,    0,    0},
{  DEF,  DEF,  DEF,  DEF,  DEF},
{  DEF,  DEF,  DEF,  DEF,  DEF},
{  DEF,  DEF,  DEF,  DEF,  DEF},
{  DEF,  DEF,  DEF,  DEF,  DEF}},
/* GC.@A..GU */
{{    0,    0,    0,    0,    0},
{ -429, -429, -429, -429, -429},
{ -259, -259, -259, -259, -259},
{ -339, -339, -339, -339, -339},
{ -329, -329, -329, -329, -329}},
/* GC.@C..GU */
{{    0,    0,    0,    0,    0},
{ -599, -599, -599, -599, -599},
{ -239, -239, -239, -239, -239},
{ -689, -689, -689, -689, -689},
{ -329, -329, -329, -329, -329}},
/* GC.@G..GU */
{{    0,    0,    0,    0,    0},
{ -599, -599, -599, -599, -599},
{ -239, -239, -239, -239, -239},
{ -689, -689, -689, -689, -689},
{ -329, -329, -329, -329, -329}},
/* GC.@U..GU */
{{    0,    0,    0,    0,    0},
{ -599, -599, -599, -599, -599},
{ -239, -239, -239, -239, -239},
{ -689, -689, -689, -689, -689},
{ -329, -329, -329, -329, -329}}},
/* GC.A@..GU */
{{{  DEF, -519, -879, -559, -879},
{ -100, -569, -929, -609, -929},
{ -100, -569, -929, -609, -929},
{ -100, -569, -929, -609, -929},
{ -100, -569, -929, -609, -929}},
/* GC.AA..GU */
{{  DEF, -519, -879, -559, -879},
{ -479, -948,-1308, -988,-1308},
{ -309, -778,-1138, -818,-1138},
{ -389, -858,-1218, -898,-1218},
{ -379, -848,-1208, -888,-1208}},
/* GC.AC..GU */
{{  DEF, -519, -879, -559, -879},
{ -649,-1118,-1478,-1158,-1478},
{ -289, -758,-1118, -798,-1118},
{ -739,-1208,-1568,-1248,-1568},
{ -379, -848,-1208, -888,-1208}},
/* GC.AG..GU */
{{  DEF, -519, -879, -559, -879},
{ -649,-1118,-1478,-1158,-1478},
{ -289, -758,-1118, -798,-1118},
{ -739,-1208,-1568,-1248,-1568},
{ -379, -848,-1208, -888,-1208}},
/* GC.AU..GU */
{{  DEF, -519, -879, -559, -879},
{ -649,-1118,-1478,-1158,-1478},
{ -289, -758,-1118, -798,-1118},
{ -739,-1208,-1568,-1248,-1568},
{ -379, -848,-1208, -888,-1208}}},
/* GC.C@..GU */
{{{  DEF, -719, -309, -309, -389},
{ -100, -769, -359, -359, -439},
{ -100, -769, -359, -359, -439},
{ -100, -769, -359, -359, -439},
{ -100, -769, -359, -359, -439}},
/* GC.CA..GU */
{{  DEF, -719, -309, -309, -389},
{ -479,-1148, -738, -738, -818},
{ -309, -978, -568, -568, -648},
{ -389,-1058, -648, -648, -728},
{ -379,-1048, -638, -638, -718}},
/* GC.CC..GU */
{{  DEF, -719, -309, -309, -389},
{ -649,-1318, -908, -908, -988},
{ -289, -958, -548, -548, -628},
{ -739,-1408, -998, -998,-1078},
{ -379,-1048, -638, -638, -718}},
/* GC.CG..GU */
{{  DEF, -719, -309, -309, -389},
{ -649,-1318, -908, -908, -988},
{ -289, -958, -548, -548, -628},
{ -739,-1408, -998, -998,-1078},
{ -379,-1048, -638, -638, -718}},
/* GC.CU..GU */
{{  DEF, -719, -309, -309, -389},
{ -649,-1318, -908, -908, -988},
{ -289, -958, -548, -548, -628},
{ -739,-1408, -998, -998,-1078},
{ -379,-1048, -638, -638, -718}}},
/* GC.G@..GU */
{{{  DEF, -709, -739, -619, -739},
{ -100, -759, -789, -669, -789},
{ -100, -759, -789, -669, -789},
{ -100, -759, -789, -669, -789},
{ -100, -759, -789, -669, -789}},
/* GC.GA..GU */
{{  DEF, -709, -739, -619, -739},
{ -479,-1138,-1168,-1048,-1168},
{ -309, -968, -998, -878, -998},
{ -389,-1048,-1078, -958,-1078},
{ -379,-1038,-1068, -948,-1068}},
/* GC.GC..GU */
{{  DEF, -709, -739, -619, -739},
{ -649,-1308,-1338,-1218,-1338},
{ -289, -948, -978, -858, -978},
{ -739,-1398,-1428,-1308,-1428},
{ -379,-1038,-1068, -948,-1068}},
/* GC.GG..GU */
{{  DEF, -709, -739, -619, -739},
{ -649,-1308,-1338,-1218,-1338},
{ -289, -948, -978, -858, -978},
{ -739,-1398,-1428,-1308,-1428},
{ -379,-1038,-1068, -948,-1068}},
/* GC.GU..GU */
{{  DEF, -709, -739, -619, -739},
{ -649,-1308,-1338,-1218,-1338},
{ -289, -948, -978, -858, -978},
{ -739,-1398,-1428,-1308,-1428},
{ -379,-1038,-1068, -948,-1068}}},
/* GC.U@..GU */
{{{  DEF, -499, -499, -499, -569},
{ -100, -549, -549, -549, -619},
{ -100, -549, -549, -549, -619},
{ -100, -549, -549, -549, -619},
{ -100, -549, -549, -549, -619}},
/* GC.UA..GU */
{{  DEF, -499, -499, -499, -569},
{ -479, -928, -928, -928, -998},
{ -309, -758, -758, -758, -828},
{ -389, -838, -838, -838, -908},
{ -379, -828, -828, -828, -898}},
/* GC.UC..GU */
{{  DEF, -499, -499, -499, -569},
{ -649,-1098,-1098,-1098,-1168},
{ -289, -738, -738, -738, -808},
{ -739,-1188,-1188,-1188,-1258},
{ -379, -828, -828, -828, -898}},
/* GC.UG..GU */
{{  DEF, -499, -499, -499, -569},
{ -649,-1098,-1098,-1098,-1168},
{ -289, -738, -738, -738, -808},
{ -739,-1188,-1188,-1188,-1258},
{ -379, -828, -828, -828, -898}},
/* GC.UU..GU */
{{  DEF, -499, -499, -499, -569},
{ -649,-1098,-1098,-1098,-1168},
{ -289, -738, -738, -738, -808},
{ -739,-1188,-1188,-1188,-1258},
{ -379, -828, -828, -828, -898}}}},
/* GC.@@..UG */
{{{{    0,    0,    0,    0,    0},
{  DEF,  DEF,  DEF,  DEF,  DEF},
{  DEF,  DEF,  DEF,  DEF,  DEF},
{  DEF,  DEF,  DEF,  DEF,  DEF},
{  DEF,  DEF,  DEF,  DEF,  DEF}},
/* GC.@A..UG */
{{    0,    0,    0,    0,    0},
{ -719, -719, -719, -719, -719},
{ -479, -479, -479, -479, -479},
{ -659, -659, -659, -659, -659},
{ -549, -549, -549, -549, -549}},
/* GC.@C..UG */
{{    0,    0,    0,    0,    0},
{ -789, -789, -789, -789, -789},
{ -479, -479, -479, -479, -479},
{ -809, -809, -809, -809, -809},
{ -439, -439, -439, -439, -439}},
/* GC.@G..UG */
{{    0,    0,    0,    0,    0},
{ -959, -959, -959, -959, -959},
{ -359, -359, -359, -359, -359},
{ -919, -919, -919, -919, -919},
{ -549, -549, -549, -549, -549}},
/* GC.@U..UG */
{{    0,    0,    0,    0,    0},
{ -809, -809, -809, -809, -809},
{ -479, -479, -479, -479, -479},
{ -809, -809, -809, -809, -809},
{ -359, -359, -359, -359, -359}}},
/* GC.A@..UG */
{{{  DEF, -519, -879, -559, -879},
{ -100, -569, -929, -609, -929},
{ -100, -569, -929, -609, -929},
{ -100, -569, -929, -609, -929},
{ -100, -569, -929, -609, -929}},
/* GC.AA..UG */
{{  DEF, -519, -879, -559, -879},
{ -769,-1238,-1598,-1278,-1598},
{ -529, -998,-1358,-1038,-1358},
{ -709,-1178,-1538,-1218,-1538},
{ -599,-1068,-1428,-1108,-1428}},
/* GC.AC..UG */
{{  DEF, -519, -879, -559, -879},
{ -839,-1308,-1668,-1348,-1668},
{ -529, -998,-1358,-1038,-1358},
{ -859,-1328,-1688,-1368,-1688},
{ -489, -958,-1318, -998,-1318}},
/* GC.AG..UG */
{{  DEF, -519, -879, -559, -879},
{-1009,-1478,-1838,-1518,-1838},
{ -409, -878,-1238, -918,-1238},
{ -969,-1438,-1798,-1478,-1798},
{ -599,-1068,-1428,-1108,-1428}},
/* GC.AU..UG */
{{  DEF, -519, -879, -559, -879},
{ -859,-1328,-1688,-1368,-1688},
{ -529, -998,-1358,-1038,-1358},
{ -859,-1328,-1688,-1368,-1688},
{ -409, -878,-1238, -918,-1238}}},
/* GC.C@..UG */
{{{  DEF, -719, -309, -309, -389},
{ -100, -769, -359, -359, -439},
{ -100, -769, -359, -359, -439},
{ -100, -769, -359, -359, -439},
{ -100, -769, -359, -359, -439}},
/* GC.CA..UG */
{{  DEF, -719, -309, -309, -389},
{ -769,-1438,-1028,-1028,-1108},
{ -529,-1198, -788, -788, -868},
{ -709,-1378, -968, -968,-1048},
{ -599,-1268, -858, -858, -938}},
/* GC.CC..UG */
{{  DEF, -719, -309, -309, -389},
{ -839,-1508,-1098,-1098,-1178},
{ -529,-1198, -788, -788, -868},
{ -859,-1528,-1118,-1118,-1198},
{ -489,-1158, -748, -748, -828}},
/* GC.CG..UG */
{{  DEF, -719, -309, -309, -389},
{-1009,-1678,-1268,-1268,-1348},
{ -409,-1078, -668, -668, -748},
{ -969,-1638,-1228,-1228,-1308},
{ -599,-1268, -858, -858, -938}},
/* GC.CU..UG */
{{  DEF, -719, -309, -309, -389},
{ -859,-1528,-1118,-1118,-1198},
{ -529,-1198, -788, -788, -868},
{ -859,-1528,-1118,-1118,-1198},
{ -409,-1078, -668, -668, -748}}},
/* GC.G@..UG */
{{{  DEF, -709, -739, -619, -739},
{ -100, -759, -789, -669, -789},
{ -100, -759, -789, -669, -789},
{ -100, -759, -789, -669, -789},
{ -100, -759, -789, -669, -789}},
/* GC.GA..UG */
{{  DEF, -709, -739, -619, -739},
{ -769,-1428,-1458,-1338,-1458},
{ -529,-1188,-1218,-1098,-1218},
{ -709,-1368,-1398,-1278,-1398},
{ -599,-1258,-1288,-1168,-1288}},
/* GC.GC..UG */
{{  DEF, -709, -739, -619, -739},
{ -839,-1498,-1528,-1408,-1528},
{ -529,-1188,-1218,-1098,-1218},
{ -859,-1518,-1548,-1428,-1548},
{ -489,-1148,-1178,-1058,-1178}},
/* GC.GG..UG */
{{  DEF, -709, -739, -619, -739},
{-1009,-1668,-1698,-1578,-1698},
{ -409,-1068,-1098, -978,-1098},
{ -969,-1628,-1658,-1538,-1658},
{ -599,-1258,-1288,-1168,-1288}},
/* GC.GU..UG */
{{  DEF, -709, -739, -619, -739},
{ -859,-1518,-1548,-1428,-1548},
{ -529,-1188,-1218,-1098,-1218},
{ -859,-1518,-1548,-1428,-1548},
{ -409,-1068,-1098, -978,-1098}}},
/* GC.U@..UG */
{{{  DEF, -499, -499, -499, -569},
{ -100, -549, -549, -549, -619},
{ -100, -549, -549, -549, -619},
{ -100, -549, -549, -549, -619},
{ -100, -549, -549, -549, -619}},
/* GC.UA..UG */
{{  DEF, -499, -499, -499, -569},
{ -769,-1218,-1218,-1218,-1288},
{ -529, -978, -978, -978,-1048},
{ -709,-1158,-1158,-1158,-1228},
{ -599,-1048,-1048,-1048,-1118}},
/* GC.UC..UG */
{{  DEF, -499, -499, -499, -569},
{ -839,-1288,-1288,-1288,-1358},
{ -529, -978, -978, -978,-1048},
{ -859,-1308,-1308,-1308,-1378},
{ -489, -938, -938, -938,-1008}},
/* GC.UG..UG */
{{  DEF, -499, -499, -499, -569},
{-1009,-1458,-1458,-1458,-1528},
{ -409, -858, -858, -858, -928},
{ -969,-1418,-1418,-1418,-1488},
{ -599,-1048,-1048,-1048,-1118}},
/* GC.UU..UG */
{{  DEF, -499, -499, -499, -569},
{ -859,-1308,-1308,-1308,-1378},
{ -529, -978, -978, -978,-1048},
{ -859,-1308,-1308,-1308,-1378},
{ -409, -858, -858, -858, -928}}}},
/* GC.@@..AU */
{{{{    0,    0,    0,    0,    0},
{  DEF,  DEF,  DEF,  DEF,  DEF},
{  DEF,  DEF,  DEF,  DEF,  DEF},
{  DEF,  DEF,  DEF,  DEF,  DEF},
{  DEF,  DEF,  DEF,  DEF,  DEF}},
/* GC.@A..AU */
{{    0,    0,    0,    0,    0},
{ -429, -429, -429, -429, -429},
{ -259, -259, -259, -259, -259},
{ -339, -339, -339, -339, -339},
{ -329, -329, -329, -329, -329}},
/* GC.@C..AU */
{{    0,    0,    0,    0,    0},
{ -599, -599, -599, -599, -599},
{ -239, -239, -239, -239, -239},
{ -689, -689, -689, -689, -689},
{ -329, -329, -329, -329, -329}},
/* GC.@G..AU */
{{    0,    0,    0,    0,    0},
{ -599, -599, -599, -599, -599},
{ -239, -239, -239, -239, -239},
{ -689, -689, -689, -689, -689},
{ -329, -329, -329, -329, -329}},
/* GC.@U..AU */
{{    0,    0,    0,    0,    0},
{ -599, -599, -599, -599, -599},
{ -239, -239, -239, -239, -239},
{ -689, -689, -689, -689, -689},
{ -329, -329, -329, -329, -329}}},
/* GC.A@..AU */
{{{  DEF, -519, -879, -559, -879},
{ -100, -569, -929, -609, -929},
{ -100, -569, -929, -609, -929},
{ -100, -569, -929, -609, -929},
{ -100, -569, -929, -609, -929}},
/* GC.AA..AU */
{{  DEF, -519, -879, -559, -879},
{ -479, -948,-1308, -988,-1308},
{ -309, -778,-1138, -818,-1138},
{ -389, -858,-1218, -898,-1218},
{ -379, -848,-1208, -888,-1208}},
/* GC.AC..AU */
{{  DEF, -519, -879, -559, -879},
{ -649,-1118,-1478,-1158,-1478},
{ -289, -758,-1118, -798,-1118},
{ -739,-1208,-1568,-1248,-1568},
{ -379, -848,-1208, -888,-1208}},
/* GC.AG..AU */
{{  DEF, -519, -879, -559, -879},
{ -649,-1118,-1478,-1158,-1478},
{ -289, -758,-1118, -798,-1118},
{ -739,-1208,-1568,-1248,-1568},
{ -379, -848,-1208, -888,-1208}},
/* GC.AU..AU */
{{  DEF, -519, -879, -559, -879},
{ -649,-1118,-1478,-1158,-1478},
{ -289, -758,-1118, -798,-1118},
{ -739,-1208,-1568,-1248,-1568},
{ -379, -848,-1208, -888,-1208}}},
/* GC.C@..AU */
{{{  DEF, -719, -309, -309, -389},
{ -100, -769, -359, -359, -439},
{ -100, -769, -359, -359, -439},
{ -100, -769, -359, -359, -439},
{ -100, -769, -359, -359, -439}},
/* GC.CA..AU */
{{  DEF, -719, -309, -309, -389},
{ -479,-1148, -738, -738, -818},
{ -309, -978, -568, -568, -648},
{ -389,-1058, -648, -648, -728},
{ -379,-1048, -638, -638, -718}},
/* GC.CC..AU */
{{  DEF, -719, -309, -309, -389},
{ -649,-1318, -908, -908, -988},
{ -289, -958, -548, -548, -628},
{ -739,-1408, -998, -998,-1078},
{ -379,-1048, -638, -638, -718}},
/* GC.CG..AU */
{{  DEF, -719, -309, -309, -389},
{ -649,-1318, -908, -908, -988},
{ -289, -958, -548, -548, -628},
{ -739,-1408, -998, -998,-1078},
{ -379,-1048, -638, -638, -718}},
/* GC.CU..AU */
{{  DEF, -719, -309, -309, -389},
{ -649,-1318, -908, -908, -988},
{ -289, -958, -548, -548, -628},
{ -739,-1408, -998, -998,-1078},
{ -379,-1048, -638, -638, -718}}},
/* GC.G@..AU */
{{{  DEF, -709, -739, -619, -739},
{ -100, -759, -789, -669, -789},
{ -100, -759, -789, -669, -789},
{ -100, -759, -789, -669, -789},
{ -100, -759, -789, -669, -789}},
/* GC.GA..AU */
{{  DEF, -709, -739, -619, -739},
{ -479,-1138,-1168,-1048,-1168},
{ -309, -968, -998, -878, -998},
{ -389,-1048,-1078, -958,-1078},
{ -379,-1038,-1068, -948,-1068}},
/* GC.GC..AU */
{{  DEF, -709, -739, -619, -739},
{ -649,-1308,-1338,-1218,-1338},
{ -289, -948, -978, -858, -978},
{ -739,-1398,-1428,-1308,-1428},
{ -379,-1038,-1068, -948,-1068}},
/* GC.GG..AU */
{{  DEF, -709, -739, -619, -739},
{ -649,-1308,-1338,-1218,-1338},
{ -289, -948, -978, -858, -978},
{ -739,-1398,-1428,-1308,-1428},
{ -379,-1038,-1068, -948,-1068}},
/* GC.GU..AU */
{{  DEF, -709, -739, -619, -739},
{ -649,-1308,-1338,-1218,-1338},
{ -289, -948, -978, -858, -978},
{ -739,-1398,-1428,-1308,-1428},
{ -379,-1038,-1068, -948,-1068}}},
/* GC.U@..AU */
{{{  DEF, -499, -499, -499, -569},
{ -100, -549, -549, -549, -619},
{ -100, -549, -549, -549, -619},
{ -100, -549, -549, -549, -619},
{ -100, -549, -549, -549, -619}},
/* GC.UA..AU */
{{  DEF, -499, -499, -499, -569},
{ -479, -928, -928, -928, -998},
{ -309, -758, -758, -758, -828},
{ -389, -838, -838, -838, -908},
{ -379, -828, -828, -828, -898}},
/* GC.UC..AU */
{{  DEF, -499, -499, -499, -569},
{ -649,-1098,-1098,-1098,-1168},
{ -289, -738, -738, -738, -808},
{ -739,-1188,-1188,-1188,-1258},
{ -379, -828, -828, -828, -898}},
/* GC.UG..AU */
{{  DEF, -499, -499, -499, -569},
{ -649,-1098,-1098,-1098,-1168},
{ -289, -738, -738, -738, -808},
{ -739,-1188,-1188,-1188,-1258},
{ -379, -828, -828, -828, -898}},
/* GC.UU..AU */
{{  DEF, -499, -499, -499, -569},
{ -649,-1098,-1098,-1098,-1168},
{ -289, -738, -738, -738, -808},
{ -739,-1188,-1188,-1188,-1258},
{ -379, -828, -828, -828, -898}}}},
/* GC.@@..UA */
{{{{    0,    0,    0,    0,    0},
{  DEF,  DEF,  DEF,  DEF,  DEF},
{  DEF,  DEF,  DEF,  DEF,  DEF},
{  DEF,  DEF,  DEF,  DEF,  DEF},
{  DEF,  DEF,  DEF,  DEF,  DEF}},
/* GC.@A..UA */
{{    0,    0,    0,    0,    0},
{ -399, -399, -399, -399, -399},
{ -429, -429, -429, -429, -429},
{ -379, -379, -379, -379, -379},
{ -279, -279, -279, -279, -279}},
/* GC.@C..UA */
{{    0,    0,    0,    0,    0},
{ -629, -629, -629, -629, -629},
{ -509, -509, -509, -509, -509},
{ -679, -679, -679, -679, -679},
{ -139, -139, -139, -139, -139}},
/* GC.@G..UA */
{{    0,    0,    0,    0,    0},
{ -889, -889, -889, -889, -889},
{ -199, -199, -199, -199, -199},
{ -889, -889, -889, -889, -889},
{ -279, -279, -279, -279, -279}},
/* GC.@U..UA */
{{    0,    0,    0,    0,    0},
{ -589, -589, -589, -589, -589},
{ -179, -179, -179, -179, -179},
{ -679, -679, -679, -679, -679},
{ -140, -140, -140, -140, -140}}},
/* GC.A@..UA */
{{{  DEF, -519, -879, -559, -879},
{ -100, -569, -929, -609, -929},
{ -100, -569, -929, -609, -929},
{ -100, -569, -929, -609, -929},
{ -100, -569, -929, -609, -929}},
/* GC.AA..UA */
{{  DEF, -519, -879, -559, -879},
{ -449, -918,-1278, -958,-1278},
{ -479, -948,-1308, -988,-1308},
{ -429, -898,-1258, -938,-1258},
{ -329, -798,-1158, -838,-1158}},
/* GC.AC..UA */
{{  DEF, -519, -879, -559, -879},
{ -679,-1148,-1508,-1188,-1508},
{ -559,-1028,-1388,-1068,-1388},
{ -729,-1198,-1558,-1238,-1558},
{ -189, -658,-1018, -698,-1018}},
/* GC.AG..UA */
{{  DEF, -519, -879, -559, -879},
{ -939,-1408,-1768,-1448,-1768},
{ -249, -718,-1078, -758,-1078},
{ -939,-1408,-1768,-1448,-1768},
{ -329, -798,-1158, -838,-1158}},
/* GC.AU..UA */
{{  DEF, -519, -879, -559, -879},
{ -639,-1108,-1468,-1148,-1468},
{ -229, -698,-1058, -738,-1058},
{ -729,-1198,-1558,-1238,-1558},
{ -190, -659,-1019, -699,-1019}}},
/* GC.C@..UA */
{{{  DEF, -719, -309, -309, -389},
{ -100, -769, -359, -359, -439},
{ -100, -769, -359, -359, -439},
{ -100, -769, -359, -359, -439},
{ -100, -769, -359, -359, -439}},
/* GC.CA..UA */
{{  DEF, -719, -309, -309, -389},
{ -449,-1118, -708, -708, -788},
{ -479,-1148, -738, -738, -818},
{ -429,-1098, -688, -688, -768},
{ -329, -998, -588, -588, -668}},
/* GC.CC..UA */
{{  DEF, -719, -309, -309, -389},
{ -679,-1348, -938, -938,-1018},
{ -559,-1228, -818, -818, -898},
{ -729,-1398, -988, -988,-1068},
{ -189, -858, -448, -448, -528}},
/* GC.CG..UA */
{{  DEF, -719, -309, -309, -389},
{ -939,-1608,-1198,-1198,-1278},
{ -249, -918, -508, -508, -588},
{ -939,-1608,-1198,-1198,-1278},
{ -329, -998, -588, -588, -668}},
/* GC.CU..UA */
{{  DEF, -719, -309, -309, -389},
{ -639,-1308, -898, -898, -978},
{ -229, -898, -488, -488, -568},
{ -729,-1398, -988, -988,-1068},
{ -190, -859, -449, -449, -529}}},
/* GC.G@..UA */
{{{  DEF, -709, -739, -619, -739},
{ -100, -759, -789, -669, -789},
{ -100, -759, -789, -669, -789},
{ -100, -759, -789, -669, -789},
{ -100, -759, -789, -669, -789}},
/* GC.GA..UA */
{{  DEF, -709, -739, -619, -739},
{ -449,-1108,-1138,-1018,-1138},
{ -479,-1138,-1168,-1048,-1168},
{ -429,-1088,-1118, -998,-1118},
{ -329, -988,-1018, -898,-1018}},
/* GC.GC..UA */
{{  DEF, -709, -739, -619, -739},
{ -679,-1338,-1368,-1248,-1368},
{ -559,-1218,-1248,-1128,-1248},
{ -729,-1388,-1418,-1298,-1418},
{ -189, -848, -878, -758, -878}},
/* GC.GG..UA */
{{  DEF, -709, -739, -619, -739},
{ -939,-1598,-1628,-1508,-1628},
{ -249, -908, -938, -818, -938},
{ -939,-1598,-1628,-1508,-1628},
{ -329, -988,-1018, -898,-1018}},
/* GC.GU..UA */
{{  DEF, -709, -739, -619, -739},
{ -639,-1298,-1328,-1208,-1328},
{ -229, -888, -918, -798, -918},
{ -729,-1388,-1418,-1298,-1418},
{ -190, -849, -879, -759, -879}}},
/* GC.U@..UA */
{{{  DEF, -499, -499, -499, -569},
{ -100, -549, -549, -549, -619},
{ -100, -549, -549, -549, -619},
{ -100, -549, -549, -549, -619},
{ -100, -549, -549, -549, -619}},
/* GC.UA..UA */
{{  DEF, -499, -499, -499, -569},
{ -449, -898, -898, -898, -968},
{ -479, -928, -928, -928, -998},
{ -429, -878, -878, -878, -948},
{ -329, -778, -778, -778, -848}},
/* GC.UC..UA */
{{  DEF, -499, -499, -499, -569},
{ -679,-1128,-1128,-1128,-1198},
{ -559,-1008,-1008,-1008,-1078},
{ -729,-1178,-1178,-1178,-1248},
{ -189, -638, -638, -638, -708}},
/* GC.UG..UA */
{{  DEF, -499, -499, -499, -569},
{ -939,-1388,-1388,-1388,-1458},
{ -249, -698, -698, -698, -768},
{ -939,-1388,-1388,-1388,-1458},
{ -329, -778, -778, -778, -848}},
/* GC.UU..UA */
{{  DEF, -499, -499, -499, -569},
{ -639,-1088,-1088,-1088,-1158},
{ -229, -678, -678, -678, -748},
{ -729,-1178,-1178,-1178,-1248},
{ -190, -639, -639, -639, -709}}}},
/* GC.@@.. @ */
{{{{  DEF,  DEF,  DEF,  DEF,  DEF},
{  DEF,  DEF,  DEF,  DEF,  DEF},
{  DEF,  DEF,  DEF,  DEF,  DEF},
{  DEF,  DEF,  DEF,  DEF,  DEF},
{  DEF,  DEF,  DEF,  DEF,  DEF}},
/* GC.@A.. @ */
{{  DEF,  DEF,  DEF,  DEF,  DEF},
{  DEF,  DEF,  DEF,  DEF,  DEF},
{  DEF,  DEF,  DEF,  DEF,  DEF},
{  DEF,  DEF,  DEF,  DEF,  DEF},
{  DEF,  DEF,  DEF,  DEF,  DEF}},
/* GC.@C.. @ */
{{  DEF,  DEF,  DEF,  DEF,  DEF},
{  DEF,  DEF,  DEF,  DEF,  DEF},
{  DEF,  DEF,  DEF,  DEF,  DEF},
{  DEF,  DEF,  DEF,  DEF,  DEF},
{  DEF,  DEF,  DEF,  DEF,  DEF}},
/* GC.@G.. @ */
{{  DEF,  DEF,  DEF,  DEF,  DEF},
{  DEF,  DEF,  DEF,  DEF,  DEF},
{  DEF,  DEF,  DEF,  DEF,  DEF},
{  DEF,  DEF,  DEF,  DEF,  DEF},
{  DEF,  DEF,  DEF,  DEF,  DEF}},
/* GC.@U.. @ */
{{  DEF,  DEF,  DEF,  DEF,  DEF},
{  DEF,  DEF,  DEF,  DEF,  DEF},
{  DEF,  DEF,  DEF,  DEF,  DEF},
{  DEF,  DEF,  DEF,  DEF,  DEF},
{  DEF,  DEF,  DEF,  DEF,  DEF}}},
/* GC.A@.. @ */
{{{ -100, -569, -929, -609, -929},
{ -100, -569, -929, -609, -929},
{ -100, -569, -929, -609, -929},
{ -100, -569, -929, -609, -929},
{ -100, -569, -929, -609, -929}},
/* GC.AA.. @ */
{{ -100, -569, -929, -609, -929},
{ -100, -569, -929, -609, -929},
{ -100, -569, -929, -609, -929},
{ -100, -569, -929, -609, -929},
{ -100, -569, -929, -609, -929}},
/* GC.AC.. @ */
{{ -100, -569, -929, -609, -929},
{ -100, -569, -929, -609, -929},
{ -100, -569, -929, -609, -929},
{ -100, -569, -929, -609, -929},
{ -100, -569, -929, -609, -929}},
/* GC.AG.. @ */
{{ -100, -569, -929, -609, -929},
{ -100, -569, -929, -609, -929},
{ -100, -569, -929, -609, -929},
{ -100, -569, -929, -609, -929},
{ -100, -569, -929, -609, -929}},
/* GC.AU.. @ */
{{ -100, -569, -929, -609, -929},
{ -100, -569, -929, -609, -929},
{ -100, -569, -929, -609, -929},
{ -100, -569, -929, -609, -929},
{ -100, -569, -929, -609, -929}}},
/* GC.C@.. @ */
{{{ -100, -769, -359, -359, -439},
{ -100, -769, -359, -359, -439},
{ -100, -769, -359, -359, -439},
{ -100, -769, -359, -359, -439},
{ -100, -769, -359, -359, -439}},
/* GC.CA.. @ */
{{ -100, -769, -359, -359, -439},
{ -100, -769, -359, -359, -439},
{ -100, -769, -359, -359, -439},
{ -100, -769, -359, -359, -439},
{ -100, -769, -359, -359, -439}},
/* GC.CC.. @ */
{{ -100, -769, -359, -359, -439},
{ -100, -769, -359, -359, -439},
{ -100, -769, -359, -359, -439},
{ -100, -769, -359, -359, -439},
{ -100, -769, -359, -359, -439}},
/* GC.CG.. @ */
{{ -100, -769, -359, -359, -439},
{ -100, -769, -359, -359, -439},
{ -100, -769, -359, -359, -439},
{ -100, -769, -359, -359, -439},
{ -100, -769, -359, -359, -439}},
/* GC.CU.. @ */
{{ -100, -769, -359, -359, -439},
{ -100, -769, -359, -359, -439},
{ -100, -769, -359, -359, -439},
{ -100, -769, -359, -359, -439},
{ -100, -769, -359, -359, -439}}},
/* GC.G@.. @ */
{{{ -100, -759, -789, -669, -789},
{ -100, -759, -789, -669, -789},
{ -100, -759, -789, -669, -789},
{ -100, -759, -789, -669, -789},
{ -100, -759, -789, -669, -789}},
/* GC.GA.. @ */
{{ -100, -759, -789, -669, -789},
{ -100, -759, -789, -669, -789},
{ -100, -759, -789, -669, -789},
{ -100, -759, -789, -669, -789},
{ -100, -759, -789, -669, -789}},
/* GC.GC.. @ */
{{ -100, -759, -789, -669, -789},
{ -100, -759, -789, -669, -789},
{ -100, -759, -789, -669, -789},
{ -100, -759, -789, -669, -789},
{ -100, -759, -789, -669, -789}},
/* GC.GG.. @ */
{{ -100, -759, -789, -669, -789},
{ -100, -759, -789, -669, -789},
{ -100, -759, -789, -669, -789},
{ -100, -759, -789, -669, -789},
{ -100, -759, -789, -669, -789}},
/* GC.GU.. @ */
{{ -100, -759, -789, -669, -789},
{ -100, -759, -789, -669, -789},
{ -100, -759, -789, -669, -789},
{ -100, -759, -789, -669, -789},
{ -100, -759, -789, -669, -789}}},
/* GC.U@.. @ */
{{{ -100, -549, -549, -549, -619},
{ -100, -549, -549, -549, -619},
{ -100, -549, -549, -549, -619},
{ -100, -549, -549, -549, -619},
{ -100, -549, -549, -549, -619}},
/* GC.UA.. @ */
{{ -100, -549, -549, -549, -619},
{ -100, -549, -549, -549, -619},
{ -100, -549, -549, -549, -619},
{ -100, -549, -549, -549, -619},
{ -100, -549, -549, -549, -619}},
/* GC.UC.. @ */
{{ -100, -549, -549, -549, -619},
{ -100, -549, -549, -549, -619},
{ -100, -549, -549, -549, -619},
{ -100, -549, -549, -549, -619},
{ -100, -549, -549, -549, -619}},
/* GC.UG.. @ */
{{ -100, -549, -549, -549, -619},
{ -100, -549, -549, -549, -619},
{ -100, -549, -549, -549, -619},
{ -100, -549, -549, -549, -619},
{ -100, -549, -549, -549, -619}},
/* GC.UU.. @ */
{{ -100, -549, -549, -549, -619},
{ -100, -549, -549, -549, -619},
{ -100, -549, -549, -549, -619},
{ -100, -549, -549, -549, -619},
{ -100, -549, -549, -549, -619}}}}},
{ /* noPair */ {{{{0}}}},
/* GU.@@..CG */
{{{{    0,    0,    0,    0,    0},
{  DEF,  DEF,  DEF,  DEF,  DEF},
{  DEF,  DEF,  DEF,  DEF,  DEF},
{  DEF,  DEF,  DEF,  DEF,  DEF},
{  DEF,  DEF,  DEF,  DEF,  DEF}},
/* GU.@A..CG */
{{    0,    0,    0,    0,    0},
{-1029,-1029,-1029,-1029,-1029},
{ -519, -519, -519, -519, -519},
{ -939, -939, -939, -939, -939},
{ -809, -809, -809, -809, -809}},
/* GU.@C..CG */
{{    0,    0,    0,    0,    0},
{ -949, -949, -949, -949, -949},
{ -449, -449, -449, -449, -449},
{ -939, -939, -939, -939, -939},
{ -739, -739, -739, -739, -739}},
/* GU.@G..CG */
{{    0,    0,    0,    0,    0},
{-1029,-1029,-1029,-1029,-1029},
{ -519, -519, -519, -519, -519},
{ -939, -939, -939, -939, -939},
{ -809, -809, -809, -809, -809}},
/* GU.@U..CG */
{{    0,    0,    0,    0,    0},
{-1029,-1029,-1029,-1029,-1029},
{ -669, -669, -669, -669, -669},
{ -939, -939, -939, -939, -939},
{ -859, -859, -859, -859, -859}}},
/* GU.A@..CG */
{{{  DEF, -429, -599, -599, -599},
{ -100, -479, -649, -649, -649},
{ -100, -479, -649, -649, -649},
{ -100, -479, -649, -649, -649},
{ -100, -479, -649, -649, -649}},
/* GU.AA..CG */
{{  DEF, -429, -599, -599, -599},
{-1079,-1458,-1628,-1628,-1628},
{ -569, -948,-1118,-1118,-1118},
{ -989,-1368,-1538,-1538,-1538},
{ -859,-1238,-1408,-1408,-1408}},
/* GU.AC..CG */
{{  DEF, -429, -599, -599, -599},
{ -999,-1378,-1548,-1548,-1548},
{ -499, -878,-1048,-1048,-1048},
{ -989,-1368,-1538,-1538,-1538},
{ -789,-1168,-1338,-1338,-1338}},
/* GU.AG..CG */
{{  DEF, -429, -599, -599, -599},
{-1079,-1458,-1628,-1628,-1628},
{ -569, -948,-1118,-1118,-1118},
{ -989,-1368,-1538,-1538,-1538},
{ -859,-1238,-1408,-1408,-1408}},
/* GU.AU..CG */
{{  DEF, -429, -599, -599, -599},
{-1079,-1458,-1628,-1628,-1628},
{ -719,-1098,-1268,-1268,-1268},
{ -989,-1368,-1538,-1538,-1538},
{ -909,-1288,-1458,-1458,-1458}}},
/* GU.C@..CG */
{{{  DEF, -259, -239, -239, -239},
{ -100, -309, -289, -289, -289},
{ -100, -309, -289, -289, -289},
{ -100, -309, -289, -289, -289},
{ -100, -309, -289, -289, -289}},
/* GU.CA..CG */
{{  DEF, -259, -239, -239, -239},
{-1079,-1288,-1268,-1268,-1268},
{ -569, -778, -758, -758, -758},
{ -989,-1198,-1178,-1178,-1178},
{ -859,-1068,-1048,-1048,-1048}},
/* GU.CC..CG */
{{  DEF, -259, -239, -239, -239},
{ -999,-1208,-1188,-1188,-1188},
{ -499, -708, -688, -688, -688},
{ -989,-1198,-1178,-1178,-1178},
{ -789, -998, -978, -978, -978}},
/* GU.CG..CG */
{{  DEF, -259, -239, -239, -239},
{-1079,-1288,-1268,-1268,-1268},
{ -569, -778, -758, -758, -758},
{ -989,-1198,-1178,-1178,-1178},
{ -859,-1068,-1048,-1048,-1048}},
/* GU.CU..CG */
{{  DEF, -259, -239, -239, -239},
{-1079,-1288,-1268,-1268,-1268},
{ -719, -928, -908, -908, -908},
{ -989,-1198,-1178,-1178,-1178},
{ -909,-1118,-1098,-1098,-1098}}},
/* GU.G@..CG */
{{{  DEF, -339, -689, -689, -689},
{ -100, -389, -739, -739, -739},
{ -100, -389, -739, -739, -739},
{ -100, -389, -739, -739, -739},
{ -100, -389, -739, -739, -739}},
/* GU.GA..CG */
{{  DEF, -339, -689, -689, -689},
{-1079,-1368,-1718,-1718,-1718},
{ -569, -858,-1208,-1208,-1208},
{ -989,-1278,-1628,-1628,-1628},
{ -859,-1148,-1498,-1498,-1498}},
/* GU.GC..CG */
{{  DEF, -339, -689, -689, -689},
{ -999,-1288,-1638,-1638,-1638},
{ -499, -788,-1138,-1138,-1138},
{ -989,-1278,-1628,-1628,-1628},
{ -789,-1078,-1428,-1428,-1428}},
/* GU.GG..CG */
{{  DEF, -339, -689, -689, -689},
{-1079,-1368,-1718,-1718,-1718},
{ -569, -858,-1208,-1208,-1208},
{ -989,-1278,-1628,-1628,-1628},
{ -859,-1148,-1498,-1498,-1498}},
/* GU.GU..CG */
{{  DEF, -339, -689, -689, -689},
{-1079,-1368,-1718,-1718,-1718},
{ -719,-1008,-1358,-1358,-1358},
{ -989,-1278,-1628,-1628,-1628},
{ -909,-1198,-1548,-1548,-1548}}},
/* GU.U@..CG */
{{{  DEF, -329, -329, -329, -329},
{ -100, -379, -379, -379, -379},
{ -100, -379, -379, -379, -379},
{ -100, -379, -379, -379, -379},
{ -100, -379, -379, -379, -379}},
/* GU.UA..CG */
{{  DEF, -329, -329, -329, -329},
{-1079,-1358,-1358,-1358,-1358},
{ -569, -848, -848, -848, -848},
{ -989,-1268,-1268,-1268,-1268},
{ -859,-1138,-1138,-1138,-1138}},
/* GU.UC..CG */
{{  DEF, -329, -329, -329, -329},
{ -999,-1278,-1278,-1278,-1278},
{ -499, -778, -778, -778, -778},
{ -989,-1268,-1268,-1268,-1268},
{ -789,-1068,-1068,-1068,-1068}},
/* GU.UG..CG */
{{  DEF, -329, -329, -329, -329},
{-1079,-1358,-1358,-1358,-1358},
{ -569, -848, -848, -848, -848},
{ -989,-1268,-1268,-1268,-1268},
{ -859,-1138,-1138,-1138,-1138}},
/* GU.UU..CG */
{{  DEF, -329, -329, -329, -329},
{-1079,-1358,-1358,-1358,-1358},
{ -719, -998, -998, -998, -998},
{ -989,-1268,-1268,-1268,-1268},
{ -909,-1188,-1188,-1188,-1188}}}},
/* GU.@@..GC */
{{{{    0,    0,    0,    0,    0},
{  DEF,  DEF,  DEF,  DEF,  DEF},
{  DEF,  DEF,  DEF,  DEF,  DEF},
{  DEF,  DEF,  DEF,  DEF,  DEF},
{  DEF,  DEF,  DEF,  DEF,  DEF}},
/* GU.@A..GC */
{{    0,    0,    0,    0,    0},
{ -519, -519, -519, -519, -519},
{ -719, -719, -719, -719, -719},
{ -709, -709, -709, -709, -709},
{ -499, -499, -499, -499, -499}},
/* GU.@C..GC */
{{    0,    0,    0,    0,    0},
{ -879, -879, -879, -879, -879},
{ -309, -309, -309, -309, -309},
{ -739, -739, -739, -739, -739},
{ -499, -499, -499, -499, -499}},
/* GU.@G..GC */
{{    0,    0,    0,    0,    0},
{ -559, -559, -559, -559, -559},
{ -309, -309, -309, -309, -309},
{ -619, -619, -619, -619, -619},
{ -499, -499, -499, -499, -499}},
/* GU.@U..GC */
{{    0,    0,    0,    0,    0},
{ -879, -879, -879, -879, -879},
{ -389, -389, -389, -389, -389},
{ -739, -739, -739, -739, -739},
{ -569, -569, -569, -569, -569}}},
/* GU.A@..GC */
{{{  DEF, -429, -599, -599, -599},
{ -100, -479, -649, -649, -649},
{ -100, -479, -649, -649, -649},
{ -100, -479, -649, -649, -649},
{ -100, -479, -649, -649, -649}},
/* GU.AA..GC */
{{  DEF, -429, -599, -599, -599},
{ -569, -948,-1118,-1118,-1118},
{ -769,-1148,-1318,-1318,-1318},
{ -759,-1138,-1308,-1308,-1308},
{ -549, -928,-1098,-1098,-1098}},
/* GU.AC..GC */
{{  DEF, -429, -599, -599, -599},
{ -929,-1308,-1478,-1478,-1478},
{ -359, -738, -908, -908, -908},
{ -789,-1168,-1338,-1338,-1338},
{ -549, -928,-1098,-1098,-1098}},
/* GU.AG..GC */
{{  DEF, -429, -599, -599, -599},
{ -609, -988,-1158,-1158,-1158},
{ -359, -738, -908, -908, -908},
{ -669,-1048,-1218,-1218,-1218},
{ -549, -928,-1098,-1098,-1098}},
/* GU.AU..GC */
{{  DEF, -429, -599, -599, -599},
{ -929,-1308,-1478,-1478,-1478},
{ -439, -818, -988, -988, -988},
{ -789,-1168,-1338,-1338,-1338},
{ -619, -998,-1168,-1168,-1168}}},
/* GU.C@..GC */
{{{  DEF, -259, -239, -239, -239},
{ -100, -309, -289, -289, -289},
{ -100, -309, -289, -289, -289},
{ -100, -309, -289, -289, -289},
{ -100, -309, -289, -289, -289}},
/* GU.CA..GC */
{{  DEF, -259, -239, -239, -239},
{ -569, -778, -758, -758, -758},
{ -769, -978, -958, -958, -958},
{ -759, -968, -948, -948, -948},
{ -549, -758, -738, -738, -738}},
/* GU.CC..GC */
{{  DEF, -259, -239, -239, -239},
{ -929,-1138,-1118,-1118,-1118},
{ -359, -568, -548, -548, -548},
{ -789, -998, -978, -978, -978},
{ -549, -758, -738, -738, -738}},
/* GU.CG..GC */
{{  DEF, -259, -239, -239, -239},
{ -609, -818, -798, -798, -798},
{ -359, -568, -548, -548, -548},
{ -669, -878, -858, -858, -858},
{ -549, -758, -738, -738, -738}},
/* GU.CU..GC */
{{  DEF, -259, -239, -239, -239},
{ -929,-1138,-1118,-1118,-1118},
{ -439, -648, -628, -628, -628},
{ -789, -998, -978, -978, -978},
{ -619, -828, -808, -808, -808}}},
/* GU.G@..GC */
{{{  DEF, -339, -689, -689, -689},
{ -100, -389, -739, -739, -739},
{ -100, -389, -739, -739, -739},
{ -100, -389, -739, -739, -739},
{ -100, -389, -739, -739, -739}},
/* GU.GA..GC */
{{  DEF, -339, -689, -689, -689},
{ -569, -858,-1208,-1208,-1208},
{ -769,-1058,-1408,-1408,-1408},
{ -759,-1048,-1398,-1398,-1398},
{ -549, -838,-1188,-1188,-1188}},
/* GU.GC..GC */
{{  DEF, -339, -689, -689, -689},
{ -929,-1218,-1568,-1568,-1568},
{ -359, -648, -998, -998, -998},
{ -789,-1078,-1428,-1428,-1428},
{ -549, -838,-1188,-1188,-1188}},
/* GU.GG..GC */
{{  DEF, -339, -689, -689, -689},
{ -609, -898,-1248,-1248,-1248},
{ -359, -648, -998, -998, -998},
{ -669, -958,-1308,-1308,-1308},
{ -549, -838,-1188,-1188,-1188}},
/* GU.GU..GC */
{{  DEF, -339, -689, -689, -689},
{ -929,-1218,-1568,-1568,-1568},
{ -439, -728,-1078,-1078,-1078},
{ -789,-1078,-1428,-1428,-1428},
{ -619, -908,-1258,-1258,-1258}}},
/* GU.U@..GC */
{{{  DEF, -329, -329, -329, -329},
{ -100, -379, -379, -379, -379},
{ -100, -379, -379, -379, -379},
{ -100, -379, -379, -379, -379},
{ -100, -379, -379, -379, -379}},
/* GU.UA..GC */
{{  DEF, -329, -329, -329, -329},
{ -569, -848, -848, -848, -848},
{ -769,-1048,-1048,-1048,-1048},
{ -759,-1038,-1038,-1038,-1038},
{ -549, -828, -828, -828, -828}},
/* GU.UC..GC */
{{  DEF, -329, -329, -329, -329},
{ -929,-1208,-1208,-1208,-1208},
{ -359, -638, -638, -638, -638},
{ -789,-1068,-1068,-1068,-1068},
{ -549, -828, -828, -828, -828}},
/* GU.UG..GC */
{{  DEF, -329, -329, -329, -329},
{ -609, -888, -888, -888, -888},
{ -359, -638, -638, -638, -638},
{ -669, -948, -948, -948, -948},
{ -549, -828, -828, -828, -828}},
/* GU.UU..GC */
{{  DEF, -329, -329, -329, -329},
{ -929,-1208,-1208,-1208,-1208},
{ -439, -718, -718, -718, -718},
{ -789,-1068,-1068,-1068,-1068},
{ -619, -898, -898, -898, -898}}}},
/* GU.@@..GU */
{{{{    0,    0,    0,    0,    0},
{  DEF,  DEF,  DEF,  DEF,  DEF},
{  DEF,  DEF,  DEF,  DEF,  DEF},
{  DEF,  DEF,  DEF,  DEF,  DEF},
{  DEF,  DEF,  DEF,  DEF,  DEF}},
/* GU.@A..GU */
{{    0,    0,    0,    0,    0},
{ -429, -429, -429, -429, -429},
{ -259, -259, -259, -259, -259},
{ -339, -339, -339, -339, -339},
{ -329, -329, -329, -329, -329}},
/* GU.@C..GU */
{{    0,    0,    0,    0,    0},
{ -599, -599, -599, -599, -599},
{ -239, -239, -239, -239, -239},
{ -689, -689, -689, -689, -689},
{ -329, -329, -329, -329, -329}},
/* GU.@G..GU */
{{    0,    0,    0,    0,    0},
{ -599, -599, -599, -599, -599},
{ -239, -239, -239, -239, -239},
{ -689, -689, -689, -689, -689},
{ -329, -329, -329, -329, -329}},
/* GU.@U..GU */
{{    0,    0,    0,    0,    0},
{ -599, -599, -599, -599, -599},
{ -239, -239, -239, -239, -239},
{ -689, -689, -689, -689, -689},
{ -329, -329, -329, -329, -329}}},
/* GU.A@..GU */
{{{  DEF, -429, -599, -599, -599},
{ -100, -479, -649, -649, -649},
{ -100, -479, -649, -649, -649},
{ -100, -479, -649, -649, -649},
{ -100, -479, -649, -649, -649}},
/* GU.AA..GU */
{{  DEF, -429, -599, -599, -599},
{ -479, -858,-1028,-1028,-1028},
{ -309, -688, -858, -858, -858},
{ -389, -768, -938, -938, -938},
{ -379, -758, -928, -928, -928}},
/* GU.AC..GU */
{{  DEF, -429, -599, -599, -599},
{ -649,-1028,-1198,-1198,-1198},
{ -289, -668, -838, -838, -838},
{ -739,-1118,-1288,-1288,-1288},
{ -379, -758, -928, -928, -928}},
/* GU.AG..GU */
{{  DEF, -429, -599, -599, -599},
{ -649,-1028,-1198,-1198,-1198},
{ -289, -668, -838, -838, -838},
{ -739,-1118,-1288,-1288,-1288},
{ -379, -758, -928, -928, -928}},
/* GU.AU..GU */
{{  DEF, -429, -599, -599, -599},
{ -649,-1028,-1198,-1198,-1198},
{ -289, -668, -838, -838, -838},
{ -739,-1118,-1288,-1288,-1288},
{ -379, -758, -928, -928, -928}}},
/* GU.C@..GU */
{{{  DEF, -259, -239, -239, -239},
{ -100, -309, -289, -289, -289},
{ -100, -309, -289, -289, -289},
{ -100, -309, -289, -289, -289},
{ -100, -309, -289, -289, -289}},
/* GU.CA..GU */
{{  DEF, -259, -239, -239, -239},
{ -479, -688, -668, -668, -668},
{ -309, -518, -498, -498, -498},
{ -389, -598, -578, -578, -578},
{ -379, -588, -568, -568, -568}},
/* GU.CC..GU */
{{  DEF, -259, -239, -239, -239},
{ -649, -858, -838, -838, -838},
{ -289, -498, -478, -478, -478},
{ -739, -948, -928, -928, -928},
{ -379, -588, -568, -568, -568}},
/* GU.CG..GU */
{{  DEF, -259, -239, -239, -239},
{ -649, -858, -838, -838, -838},
{ -289, -498, -478, -478, -478},
{ -739, -948, -928, -928, -928},
{ -379, -588, -568, -568, -568}},
/* GU.CU..GU */
{{  DEF, -259, -239, -239, -239},
{ -649, -858, -838, -838, -838},
{ -289, -498, -478, -478, -478},
{ -739, -948, -928, -928, -928},
{ -379, -588, -568, -568, -568}}},
/* GU.G@..GU */
{{{  DEF, -339, -689, -689, -689},
{ -100, -389, -739, -739, -739},
{ -100, -389, -739, -739, -739},
{ -100, -389, -739, -739, -739},
{ -100, -389, -739, -739, -739}},
/* GU.GA..GU */
{{  DEF, -339, -689, -689, -689},
{ -479, -768,-1118,-1118,-1118},
{ -309, -598, -948, -948, -948},
{ -389, -678,-1028,-1028,-1028},
{ -379, -668,-1018,-1018,-1018}},
/* GU.GC..GU */
{{  DEF, -339, -689, -689, -689},
{ -649, -938,-1288,-1288,-1288},
{ -289, -578, -928, -928, -928},
{ -739,-1028,-1378,-1378,-1378},
{ -379, -668,-1018,-1018,-1018}},
/* GU.GG..GU */
{{  DEF, -339, -689, -689, -689},
{ -649, -938,-1288,-1288,-1288},
{ -289, -578, -928, -928, -928},
{ -739,-1028,-1378,-1378,-1378},
{ -379, -668,-1018,-1018,-1018}},
/* GU.GU..GU */
{{  DEF, -339, -689, -689, -689},
{ -649, -938,-1288,-1288,-1288},
{ -289, -578, -928, -928, -928},
{ -739,-1028,-1378,-1378,-1378},
{ -379, -668,-1018,-1018,-1018}}},
/* GU.U@..GU */
{{{  DEF, -329, -329, -329, -329},
{ -100, -379, -379, -379, -379},
{ -100, -379, -379, -379, -379},
{ -100, -379, -379, -379, -379},
{ -100, -379, -379, -379, -379}},
/* GU.UA..GU */
{{  DEF, -329, -329, -329, -329},
{ -479, -758, -758, -758, -758},
{ -309, -588, -588, -588, -588},
{ -389, -668, -668, -668, -668},
{ -379, -658, -658, -658, -658}},
/* GU.UC..GU */
{{  DEF, -329, -329, -329, -329},
{ -649, -928, -928, -928, -928},
{ -289, -568, -568, -568, -568},
{ -739,-1018,-1018,-1018,-1018},
{ -379, -658, -658, -658, -658}},
/* GU.UG..GU */
{{  DEF, -329, -329, -329, -329},
{ -649, -928, -928, -928, -928},
{ -289, -568, -568, -568, -568},
{ -739,-1018,-1018,-1018,-1018},
{ -379, -658, -658, -658, -658}},
/* GU.UU..GU */
{{  DEF, -329, -329, -329, -329},
{ -649, -928, -928, -928, -928},
{ -289, -568, -568, -568, -568},
{ -739,-1018,-1018,-1018,-1018},
{ -379, -658, -658, -658, -658}}}},
/* GU.@@..UG */
{{{{    0,    0,    0,    0,    0},
{  DEF,  DEF,  DEF,  DEF,  DEF},
{  DEF,  DEF,  DEF,  DEF,  DEF},
{  DEF,  DEF,  DEF,  DEF,  DEF},
{  DEF,  DEF,  DEF,  DEF,  DEF}},
/* GU.@A..UG */
{{    0,    0,    0,    0,    0},
{ -719, -719, -719, -719, -719},
{ -479, -479, -479, -479, -479},
{ -659, -659, -659, -659, -659},
{ -549, -549, -549, -549, -549}},
/* GU.@C..UG */
{{    0,    0,    0,    0,    0},
{ -789, -789, -789, -789, -789},
{ -479, -479, -479, -479, -479},
{ -809, -809, -809, -809, -809},
{ -439, -439, -439, -439, -439}},
/* GU.@G..UG */
{{    0,    0,    0,    0,    0},
{ -959, -959, -959, -959, -959},
{ -359, -359, -359, -359, -359},
{ -919, -919, -919, -919, -919},
{ -549, -549, -549, -549, -549}},
/* GU.@U..UG */
{{    0,    0,    0,    0,    0},
{ -809, -809, -809, -809, -809},
{ -479, -479, -479, -479, -479},
{ -809, -809, -809, -809, -809},
{ -359, -359, -359, -359, -359}}},
/* GU.A@..UG */
{{{  DEF, -429, -599, -599, -599},
{ -100, -479, -649, -649, -649},
{ -100, -479, -649, -649, -649},
{ -100, -479, -649, -649, -649},
{ -100, -479, -649, -649, -649}},
/* GU.AA..UG */
{{  DEF, -429, -599, -599, -599},
{ -769,-1148,-1318,-1318,-1318},
{ -529, -908,-1078,-1078,-1078},
{ -709,-1088,-1258,-1258,-1258},
{ -599, -978,-1148,-1148,-1148}},
/* GU.AC..UG */
{{  DEF, -429, -599, -599, -599},
{ -839,-1218,-1388,-1388,-1388},
{ -529, -908,-1078,-1078,-1078},
{ -859,-1238,-1408,-1408,-1408},
{ -489, -868,-1038,-1038,-1038}},
/* GU.AG..UG */
{{  DEF, -429, -599, -599, -599},
{-1009,-1388,-1558,-1558,-1558},
{ -409, -788, -958, -958, -958},
{ -969,-1348,-1518,-1518,-1518},
{ -599, -978,-1148,-1148,-1148}},
/* GU.AU..UG */
{{  DEF, -429, -599, -599, -599},
{ -859,-1238,-1408,-1408,-1408},
{ -529, -908,-1078,-1078,-1078},
{ -859,-1238,-1408,-1408,-1408},
{ -409, -788, -958, -958, -958}}},
/* GU.C@..UG */
{{{  DEF, -259, -239, -239, -239},
{ -100, -309, -289, -289, -289},
{ -100, -309, -289, -289, -289},
{ -100, -309, -289, -289, -289},
{ -100, -309, -289, -289, -289}},
/* GU.CA..UG */
{{  DEF, -259, -239, -239, -239},
{ -769, -978, -958, -958, -958},
{ -529, -738, -718, -718, -718},
{ -709, -918, -898, -898, -898},
{ -599, -808, -788, -788, -788}},
/* GU.CC..UG */
{{  DEF, -259, -239, -239, -239},
{ -839,-1048,-1028,-1028,-1028},
{ -529, -738, -718, -718, -718},
{ -859,-1068,-1048,-1048,-1048},
{ -489, -698, -678, -678, -678}},
/* GU.CG..UG */
{{  DEF, -259, -239, -239, -239},
{-1009,-1218,-1198,-1198,-1198},
{ -409, -618, -598, -598, -598},
{ -969,-1178,-1158,-1158,-1158},
{ -599, -808, -788, -788, -788}},
/* GU.CU..UG */
{{  DEF, -259, -239, -239, -239},
{ -859,-1068,-1048,-1048,-1048},
{ -529, -738, -718, -718, -718},
{ -859,-1068,-1048,-1048,-1048},
{ -409, -618, -598, -598, -598}}},
/* GU.G@..UG */
{{{  DEF, -339, -689, -689, -689},
{ -100, -389, -739, -739, -739},
{ -100, -389, -739, -739, -739},
{ -100, -389, -739, -739, -739},
{ -100, -389, -739, -739, -739}},
/* GU.GA..UG */
{{  DEF, -339, -689, -689, -689},
{ -769,-1058,-1408,-1408,-1408},
{ -529, -818,-1168,-1168,-1168},
{ -709, -998,-1348,-1348,-1348},
{ -599, -888,-1238,-1238,-1238}},
/* GU.GC..UG */
{{  DEF, -339, -689, -689, -689},
{ -839,-1128,-1478,-1478,-1478},
{ -529, -818,-1168,-1168,-1168},
{ -859,-1148,-1498,-1498,-1498},
{ -489, -778,-1128,-1128,-1128}},
/* GU.GG..UG */
{{  DEF, -339, -689, -689, -689},
{-1009,-1298,-1648,-1648,-1648},
{ -409, -698,-1048,-1048,-1048},
{ -969,-1258,-1608,-1608,-1608},
{ -599, -888,-1238,-1238,-1238}},
/* GU.GU..UG */
{{  DEF, -339, -689, -689, -689},
{ -859,-1148,-1498,-1498,-1498},
{ -529, -818,-1168,-1168,-1168},
{ -859,-1148,-1498,-1498,-1498},
{ -409, -698,-1048,-1048,-1048}}},
/* GU.U@..UG */
{{{  DEF, -329, -329, -329, -329},
{ -100, -379, -379, -379, -379},
{ -100, -379, -379, -379, -379},
{ -100, -379, -379, -379, -379},
{ -100, -379, -379, -379, -379}},
/* GU.UA..UG */
{{  DEF, -329, -329, -329, -329},
{ -769,-1048,-1048,-1048,-1048},
{ -529, -808, -808, -808, -808},
{ -709, -988, -988, -988, -988},
{ -599, -878, -878, -878, -878}},
/* GU.UC..UG */
{{  DEF, -329, -329, -329, -329},
{ -839,-1118,-1118,-1118,-1118},
{ -529, -808, -808, -808, -808},
{ -859,-1138,-1138,-1138,-1138},
{ -489, -768, -768, -768, -768}},
/* GU.UG..UG */
{{  DEF, -329, -329, -329, -329},
{-1009,-1288,-1288,-1288,-1288},
{ -409, -688, -688, -688, -688},
{ -969,-1248,-1248,-1248,-1248},
{ -599, -878, -878, -878, -878}},
/* GU.UU..UG */
{{  DEF, -329, -329, -329, -329},
{ -859,-1138,-1138,-1138,-1138},
{ -529, -808, -808, -808, -808},
{ -859,-1138,-1138,-1138,-1138},
{ -409, -688, -688, -688, -688}}}},
/* GU.@@..AU */
{{{{    0,    0,    0,    0,    0},
{  DEF,  DEF,  DEF,  DEF,  DEF},
{  DEF,  DEF,  DEF,  DEF,  DEF},
{  DEF,  DEF,  DEF,  DEF,  DEF},
{  DEF,  DEF,  DEF,  DEF,  DEF}},
/* GU.@A..AU */
{{    0,    0,    0,    0,    0},
{ -429, -429, -429, -429, -429},
{ -259, -259, -259, -259, -259},
{ -339, -339, -339, -339, -339},
{ -329, -329, -329, -329, -329}},
/* GU.@C..AU */
{{    0,    0,    0,    0,    0},
{ -599, -599, -599, -599, -599},
{ -239, -239, -239, -239, -239},
{ -689, -689, -689, -689, -689},
{ -329, -329, -329, -329, -329}},
/* GU.@G..AU */
{{    0,    0,    0,    0,    0},
{ -599, -599, -599, -599, -599},
{ -239, -239, -239, -239, -239},
{ -689, -689, -689, -689, -689},
{ -329, -329, -329, -329, -329}},
/* GU.@U..AU */
{{    0,    0,    0,    0,    0},
{ -599, -599, -599, -599, -599},
{ -239, -239, -239, -239, -239},
{ -689, -689, -689, -689, -689},
{ -329, -329, -329, -329, -329}}},
/* GU.A@..AU */
{{{  DEF, -429, -599, -599, -599},
{ -100, -479, -649, -649, -649},
{ -100, -479, -649, -649, -649},
{ -100, -479, -649, -649, -649},
{ -100, -479, -649, -649, -649}},
/* GU.AA..AU */
{{  DEF, -429, -599, -599, -599},
{ -479, -858,-1028,-1028,-1028},
{ -309, -688, -858, -858, -858},
{ -389, -768, -938, -938, -938},
{ -379, -758, -928, -928, -928}},
/* GU.AC..AU */
{{  DEF, -429, -599, -599, -599},
{ -649,-1028,-1198,-1198,-1198},
{ -289, -668, -838, -838, -838},
{ -739,-1118,-1288,-1288,-1288},
{ -379, -758, -928, -928, -928}},
/* GU.AG..AU */
{{  DEF, -429, -599, -599, -599},
{ -649,-1028,-1198,-1198,-1198},
{ -289, -668, -838, -838, -838},
{ -739,-1118,-1288,-1288,-1288},
{ -379, -758, -928, -928, -928}},
/* GU.AU..AU */
{{  DEF, -429, -599, -599, -599},
{ -649,-1028,-1198,-1198,-1198},
{ -289, -668, -838, -838, -838},
{ -739,-1118,-1288,-1288,-1288},
{ -379, -758, -928, -928, -928}}},
/* GU.C@..AU */
{{{  DEF, -259, -239, -239, -239},
{ -100, -309, -289, -289, -289},
{ -100, -309, -289, -289, -289},
{ -100, -309, -289, -289, -289},
{ -100, -309, -289, -289, -289}},
/* GU.CA..AU */
{{  DEF, -259, -239, -239, -239},
{ -479, -688, -668, -668, -668},
{ -309, -518, -498, -498, -498},
{ -389, -598, -578, -578, -578},
{ -379, -588, -568, -568, -568}},
/* GU.CC..AU */
{{  DEF, -259, -239, -239, -239},
{ -649, -858, -838, -838, -838},
{ -289, -498, -478, -478, -478},
{ -739, -948, -928, -928, -928},
{ -379, -588, -568, -568, -568}},
/* GU.CG..AU */
{{  DEF, -259, -239, -239, -239},
{ -649, -858, -838, -838, -838},
{ -289, -498, -478, -478, -478},
{ -739, -948, -928, -928, -928},
{ -379, -588, -568, -568, -568}},
/* GU.CU..AU */
{{  DEF, -259, -239, -239, -239},
{ -649, -858, -838, -838, -838},
{ -289, -498, -478, -478, -478},
{ -739, -948, -928, -928, -928},
{ -379, -588, -568, -568, -568}}},
/* GU.G@..AU */
{{{  DEF, -339, -689, -689, -689},
{ -100, -389, -739, -739, -739},
{ -100, -389, -739, -739, -739},
{ -100, -389, -739, -739, -739},
{ -100, -389, -739, -739, -739}},
/* GU.GA..AU */
{{  DEF, -339, -689, -689, -689},
{ -479, -768,-1118,-1118,-1118},
{ -309, -598, -948, -948, -948},
{ -389, -678,-1028,-1028,-1028},
{ -379, -668,-1018,-1018,-1018}},
/* GU.GC..AU */
{{  DEF, -339, -689, -689, -689},
{ -649, -938,-1288,-1288,-1288},
{ -289, -578, -928, -928, -928},
{ -739,-1028,-1378,-1378,-1378},
{ -379, -668,-1018,-1018,-1018}},
/* GU.GG..AU */
{{  DEF, -339, -689, -689, -689},
{ -649, -938,-1288,-1288,-1288},
{ -289, -578, -928, -928, -928},
{ -739,-1028,-1378,-1378,-1378},
{ -379, -668,-1018,-1018,-1018}},
/* GU.GU..AU */
{{  DEF, -339, -689, -689, -689},
{ -649, -938,-1288,-1288,-1288},
{ -289, -578, -928, -928, -928},
{ -739,-1028,-1378,-1378,-1378},
{ -379, -668,-1018,-1018,-1018}}},
/* GU.U@..AU */
{{{  DEF, -329, -329, -329, -329},
{ -100, -379, -379, -379, -379},
{ -100, -379, -379, -379, -379},
{ -100, -379, -379, -379, -379},
{ -100, -379, -379, -379, -379}},
/* GU.UA..AU */
{{  DEF, -329, -329, -329, -329},
{ -479, -758, -758, -758, -758},
{ -309, -588, -588, -588, -588},
{ -389, -668, -668, -668, -668},
{ -379, -658, -658, -658, -658}},
/* GU.UC..AU */
{{  DEF, -329, -329, -329, -329},
{ -649, -928, -928, -928, -928},
{ -289, -568, -568, -568, -568},
{ -739,-1018,-1018,-1018,-1018},
{ -379, -658, -658, -658, -658}},
/* GU.UG..AU */
{{  DEF, -329, -329, -329, -329},
{ -649, -928, -928, -928, -928},
{ -289, -568, -568, -568, -568},
{ -739,-1018,-1018,-1018,-1018},
{ -379, -658, -658, -658, -658}},
/* GU.UU..AU */
{{  DEF, -329, -329, -329, -329},
{ -649, -928, -928, -928, -928},
{ -289, -568, -568, -568, -568},
{ -739,-1018,-1018,-1018,-1018},
{ -379, -658, -658, -658, -658}}}},
/* GU.@@..UA */
{{{{    0,    0,    0,    0,    0},
{  DEF,  DEF,  DEF,  DEF,  DEF},
{  DEF,  DEF,  DEF,  DEF,  DEF},
{  DEF,  DEF,  DEF,  DEF,  DEF},
{  DEF,  DEF,  DEF,  DEF,  DEF}},
/* GU.@A..UA */
{{    0,    0,    0,    0,    0},
{ -399, -399, -399, -399, -399},
{ -429, -429, -429, -429, -429},
{ -379, -379, -379, -379, -379},
{ -279, -279, -279, -279, -279}},
/* GU.@C..UA */
{{    0,    0,    0,    0,    0},
{ -629, -629, -629, -629, -629},
{ -509, -509, -509, -509, -509},
{ -679, -679, -679, -679, -679},
{ -139, -139, -139, -139, -139}},
/* GU.@G..UA */
{{    0,    0,    0,    0,    0},
{ -889, -889, -889, -889, -889},
{ -199, -199, -199, -199, -199},
{ -889, -889, -889, -889, -889},
{ -279, -279, -279, -279, -279}},
/* GU.@U..UA */
{{    0,    0,    0,    0,    0},
{ -589, -589, -589, -589, -589},
{ -179, -179, -179, -179, -179},
{ -679, -679, -679, -679, -679},
{ -140, -140, -140, -140, -140}}},
/* GU.A@..UA */
{{{  DEF, -429, -599, -599, -599},
{ -100, -479, -649, -649, -649},
{ -100, -479, -649, -649, -649},
{ -100, -479, -649, -649, -649},
{ -100, -479, -649, -649, -649}},
/* GU.AA..UA */
{{  DEF, -429, -599, -599, -599},
{ -449, -828, -998, -998, -998},
{ -479, -858,-1028,-1028,-1028},
{ -429, -808, -978, -978, -978},
{ -329, -708, -878, -878, -878}},
/* GU.AC..UA */
{{  DEF, -429, -599, -599, -599},
{ -679,-1058,-1228,-1228,-1228},
{ -559, -938,-1108,-1108,-1108},
{ -729,-1108,-1278,-1278,-1278},
{ -189, -568, -738, -738, -738}},
/* GU.AG..UA */
{{  DEF, -429, -599, -599, -599},
{ -939,-1318,-1488,-1488,-1488},
{ -249, -628, -798, -798, -798},
{ -939,-1318,-1488,-1488,-1488},
{ -329, -708, -878, -878, -878}},
/* GU.AU..UA */
{{  DEF, -429, -599, -599, -599},
{ -639,-1018,-1188,-1188,-1188},
{ -229, -608, -778, -778, -778},
{ -729,-1108,-1278,-1278,-1278},
{ -190, -569, -739, -739, -739}}},
/* GU.C@..UA */
{{{  DEF, -259, -239, -239, -239},
{ -100, -309, -289, -289, -289},
{ -100, -309, -289, -289, -289},
{ -100, -309, -289, -289, -289},
{ -100, -309, -289, -289, -289}},
/* GU.CA..UA */
{{  DEF, -259, -239, -239, -239},
{ -449, -658, -638, -638, -638},
{ -479, -688, -668, -668, -668},
{ -429, -638, -618, -618, -618},
{ -329, -538, -518, -518, -518}},
/* GU.CC..UA */
{{  DEF, -259, -239, -239, -239},
{ -679, -888, -868, -868, -868},
{ -559, -768, -748, -748, -748},
{ -729, -938, -918, -918, -918},
{ -189, -398, -378, -378, -378}},
/* GU.CG..UA */
{{  DEF, -259, -239, -239, -239},
{ -939,-1148,-1128,-1128,-1128},
{ -249, -458, -438, -438, -438},
{ -939,-1148,-1128,-1128,-1128},
{ -329, -538, -518, -518, -518}},
/* GU.CU..UA */
{{  DEF, -259, -239, -239, -239},
{ -639, -848, -828, -828, -828},
{ -229, -438, -418, -418, -418},
{ -729, -938, -918, -918, -918},
{ -190, -399, -379, -379, -379}}},
/* GU.G@..UA */
{{{  DEF, -339, -689, -689, -689},
{ -100, -389, -739, -739, -739},
{ -100, -389, -739, -739, -739},
{ -100, -389, -739, -739, -739},
{ -100, -389, -739, -739, -739}},
/* GU.GA..UA */
{{  DEF, -339, -689, -689, -689},
{ -449, -738,-1088,-1088,-1088},
{ -479, -768,-1118,-1118,-1118},
{ -429, -718,-1068,-1068,-1068},
{ -329, -618, -968, -968, -968}},
/* GU.GC..UA */
{{  DEF, -339, -689, -689, -689},
{ -679, -968,-1318,-1318,-1318},
{ -559, -848,-1198,-1198,-1198},
{ -729,-1018,-1368,-1368,-1368},
{ -189, -478, -828, -828, -828}},
/* GU.GG..UA */
{{  DEF, -339, -689, -689, -689},
{ -939,-1228,-1578,-1578,-1578},
{ -249, -538, -888, -888, -888},
{ -939,-1228,-1578,-1578,-1578},
{ -329, -618, -968, -968, -968}},
/* GU.GU..UA */
{{  DEF, -339, -689, -689, -689},
{ -639, -928,-1278,-1278,-1278},
{ -229, -518, -868, -868, -868},
{ -729,-1018,-1368,-1368,-1368},
{ -190, -479, -829, -829, -829}}},
/* GU.U@..UA */
{{{  DEF, -329, -329, -329, -329},
{ -100, -379, -379, -379, -379},
{ -100, -379, -379, -379, -379},
{ -100, -379, -379, -379, -379},
{ -100, -379, -379, -379, -379}},
/* GU.UA..UA */
{{  DEF, -329, -329, -329, -329},
{ -449, -728, -728, -728, -728},
{ -479, -758, -758, -758, -758},
{ -429, -708, -708, -708, -708},
{ -329, -608, -608, -608, -608}},
/* GU.UC..UA */
{{  DEF, -329, -329, -329, -329},
{ -679, -958, -958, -958, -958},
{ -559, -838, -838, -838, -838},
{ -729,-1008,-1008,-1008,-1008},
{ -189, -468, -468, -468, -468}},
/* GU.UG..UA */
{{  DEF, -329, -329, -329, -329},
{ -939,-1218,-1218,-1218,-1218},
{ -249, -528, -528, -528, -528},
{ -939,-1218,-1218,-1218,-1218},
{ -329, -608, -608, -608, -608}},
/* GU.UU..UA */
{{  DEF, -329, -329, -329, -329},
{ -639, -918, -918, -918, -918},
{ -229, -508, -508, -508, -508},
{ -729,-1008,-1008,-1008,-1008},
{ -190, -469, -469, -469, -469}}}},
/* GU.@@.. @ */
{{{{  DEF,  DEF,  DEF,  DEF,  DEF},
{  DEF,  DEF,  DEF,  DEF,  DEF},
{  DEF,  DEF,  DEF,  DEF,  DEF},
{  DEF,  DEF,  DEF,  DEF,  DEF},
{  DEF,  DEF,  DEF,  DEF,  DEF}},
/* GU.@A.. @ */
{{  DEF,  DEF,  DEF,  DEF,  DEF},
{  DEF,  DEF,  DEF,  DEF,  DEF},
{  DEF,  DEF,  DEF,  DEF,  DEF},
{  DEF,  DEF,  DEF,  DEF,  DEF},
{  DEF,  DEF,  DEF,  DEF,  DEF}},
/* GU.@C.. @ */
{{  DEF,  DEF,  DEF,  DEF,  DEF},
{  DEF,  DEF,  DEF,  DEF,  DEF},
{  DEF,  DEF,  DEF,  DEF,  DEF},
{  DEF,  DEF,  DEF,  DEF,  DEF},
{  DEF,  DEF,  DEF,  DEF,  DEF}},
/* GU.@G.. @ */
{{  DEF,  DEF,  DEF,  DEF,  DEF},
{  DEF,  DEF,  DEF,  DEF,  DEF},
{  DEF,  DEF,  DEF,  DEF,  DEF},
{  DEF,  DEF,  DEF,  DEF,  DEF},
{  DEF,  DEF,  DEF,  DEF,  DEF}},
/* GU.@U.. @ */
{{  DEF,  DEF,  DEF,  DEF,  DEF},
{  DEF,  DEF,  DEF,  DEF,  DEF},
{  DEF,  DEF,  DEF,  DEF,  DEF},
{  DEF,  DEF,  DEF,  DEF,  DEF},
{  DEF,  DEF,  DEF,  DEF,  DEF}}},
/* GU.A@.. @ */
{{{ -100, -479, -649, -649, -649},
{ -100, -479, -649, -649, -649},
{ -100, -479, -649, -649, -649},
{ -100, -479, -649, -649, -649},
{ -100, -479, -649, -649, -649}},
/* GU.AA.. @ */
{{ -100, -479, -649, -649, -649},
{ -100, -479, -649, -649, -649},
{ -100, -479, -649, -649, -649},
{ -100, -479, -649, -649, -649},
{ -100, -479, -649, -649, -649}},
/* GU.AC.. @ */
{{ -100, -479, -649, -649, -649},
{ -100, -479, -649, -649, -649},
{ -100, -479, -649, -649, -649},
{ -100, -479, -649, -649, -649},
{ -100, -479, -649, -649, -649}},
/* GU.AG.. @ */
{{ -100, -479, -649, -649, -649},
{ -100, -479, -649, -649, -649},
{ -100, -479, -649, -649, -649},
{ -100, -479, -649, -649, -649},
{ -100, -479, -649, -649, -649}},
/* GU.AU.. @ */
{{ -100, -479, -649, -649, -649},
{ -100, -479, -649, -649, -649},
{ -100, -479, -649, -649, -649},
{ -100, -479, -649, -649, -649},
{ -100, -479, -649, -649, -649}}},
/* GU.C@.. @ */
{{{ -100, -309, -289, -289, -289},
{ -100, -309, -289, -289, -289},
{ -100, -309, -289, -289, -289},
{ -100, -309, -289, -289, -289},
{ -100, -309, -289, -289, -289}},
/* GU.CA.. @ */
{{ -100, -309, -289, -289, -289},
{ -100, -309, -289, -289, -289},
{ -100, -309, -289, -289, -289},
{ -100, -309, -289, -289, -289},
{ -100, -309, -289, -289, -289}},
/* GU.CC.. @ */
{{ -100, -309, -289, -289, -289},
{ -100, -309, -289, -289, -289},
{ -100, -309, -289, -289, -289},
{ -100, -309, -289, -289, -289},
{ -100, -309, -289, -289, -289}},
/* GU.CG.. @ */
{{ -100, -309, -289, -289, -289},
{ -100, -309, -289, -289, -289},
{ -100, -309, -289, -289, -289},
{ -100, -309, -289, -289, -289},
{ -100, -309, -289, -289, -289}},
/* GU.CU.. @ */
{{ -100, -309, -289, -289, -289},
{ -100, -309, -289, -289, -289},
{ -100, -309, -289, -289, -289},
{ -100, -309, -289, -289, -289},
{ -100, -309, -289, -289, -289}}},
/* GU.G@.. @ */
{{{ -100, -389, -739, -739, -739},
{ -100, -389, -739, -739, -739},
{ -100, -389, -739, -739, -739},
{ -100, -389, -739, -739, -739},
{ -100, -389, -739, -739, -739}},
/* GU.GA.. @ */
{{ -100, -389, -739, -739, -739},
{ -100, -389, -739, -739, -739},
{ -100, -389, -739, -739, -739},
{ -100, -389, -739, -739, -739},
{ -100, -389, -739, -739, -739}},
/* GU.GC.. @ */
{{ -100, -389, -739, -739, -739},
{ -100, -389, -739, -739, -739},
{ -100, -389, -739, -739, -739},
{ -100, -389, -739, -739, -739},
{ -100, -389, -739, -739, -739}},
/* GU.GG.. @ */
{{ -100, -389, -739, -739, -739},
{ -100, -389, -739, -739, -739},
{ -100, -389, -739, -739, -739},
{ -100, -389, -739, -739, -739},
{ -100, -389, -739, -739, -739}},
/* GU.GU.. @ */
{{ -100, -389, -739, -739, -739},
{ -100, -389, -739, -739, -739},
{ -100, -389, -739, -739, -739},
{ -100, -389, -739, -739, -739},
{ -100, -389, -739, -739, -739}}},
/* GU.U@.. @ */
{{{ -100, -379, -379, -379, -379},
{ -100, -379, -379, -379, -379},
{ -100, -379, -379, -379, -379},
{ -100, -379, -379, -379, -379},
{ -100, -379, -379, -379, -379}},
/* GU.UA.. @ */
{{ -100, -379, -379, -379, -379},
{ -100, -379, -379, -379, -379},
{ -100, -379, -379, -379, -379},
{ -100, -379, -379, -379, -379},
{ -100, -379, -379, -379, -379}},
/* GU.UC.. @ */
{{ -100, -379, -379, -379, -379},
{ -100, -379, -379, -379, -379},
{ -100, -379, -379, -379, -379},
{ -100, -379, -379, -379, -379},
{ -100, -379, -379, -379, -379}},
/* GU.UG.. @ */
{{ -100, -379, -379, -379, -379},
{ -100, -379, -379, -379, -379},
{ -100, -379, -379, -379, -379},
{ -100, -379, -379, -379, -379},
{ -100, -379, -379, -379, -379}},
/* GU.UU.. @ */
{{ -100, -379, -379, -379, -379},
{ -100, -379, -379, -379, -379},
{ -100, -379, -379, -379, -379},
{ -100, -379, -379, -379, -379},
{ -100, -379, -379, -379, -379}}}}},
{ /* noPair */ {{{{0}}}},
/* UG.@@..CG */
{{{{    0,    0,    0,    0,    0},
{  DEF,  DEF,  DEF,  DEF,  DEF},
{  DEF,  DEF,  DEF,  DEF,  DEF},
{  DEF,  DEF,  DEF,  DEF,  DEF},
{  DEF,  DEF,  DEF,  DEF,  DEF}},
/* UG.@A..CG */
{{    0,    0,    0,    0,    0},
{-1029,-1029,-1029,-1029,-1029},
{ -519, -519, -519, -519, -519},
{ -939, -939, -939, -939, -939},
{ -809, -809, -809, -809, -809}},
/* UG.@C..CG */
{{    0,    0,    0,    0,    0},
{ -949, -949, -949, -949, -949},
{ -449, -449, -449, -449, -449},
{ -939, -939, -939, -939, -939},
{ -739, -739, -739, -739, -739}},
/* UG.@G..CG */
{{    0,    0,    0,    0,    0},
{-1029,-1029,-1029,-1029,-1029},
{ -519, -519, -519, -519, -519},
{ -939, -939, -939, -939, -939},
{ -809, -809, -809, -809, -809}},
/* UG.@U..CG */
{{    0,    0,    0,    0,    0},
{-1029,-1029,-1029,-1029,-1029},
{ -669, -669, -669, -669, -669},
{ -939, -939, -939, -939, -939},
{ -859, -859, -859, -859, -859}}},
/* UG.A@..CG */
{{{  DEF, -719, -789, -959, -809},
{ -100, -769, -839,-1009, -859},
{ -100, -769, -839,-1009, -859},
{ -100, -769, -839,-1009, -859},
{ -100, -769, -839,-1009, -859}},
/* UG.AA..CG */
{{  DEF, -719, -789, -959, -809},
{-1079,-1748,-1818,-1988,-1838},
{ -569,-1238,-1308,-1478,-1328},
{ -989,-1658,-1728,-1898,-1748},
{ -859,-1528,-1598,-1768,-1618}},
/* UG.AC..CG */
{{  DEF, -719, -789, -959, -809},
{ -999,-1668,-1738,-1908,-1758},
{ -499,-1168,-1238,-1408,-1258},
{ -989,-1658,-1728,-1898,-1748},
{ -789,-1458,-1528,-1698,-1548}},
/* UG.AG..CG */
{{  DEF, -719, -789, -959, -809},
{-1079,-1748,-1818,-1988,-1838},
{ -569,-1238,-1308,-1478,-1328},
{ -989,-1658,-1728,-1898,-1748},
{ -859,-1528,-1598,-1768,-1618}},
/* UG.AU..CG */
{{  DEF, -719, -789, -959, -809},
{-1079,-1748,-1818,-1988,-1838},
{ -719,-1388,-1458,-1628,-1478},
{ -989,-1658,-1728,-1898,-1748},
{ -909,-1578,-1648,-1818,-1668}}},
/* UG.C@..CG */
{{{  DEF, -479, -479, -359, -479},
{ -100, -529, -529, -409, -529},
{ -100, -529, -529, -409, -529},
{ -100, -529, -529, -409, -529},
{ -100, -529, -529, -409, -529}},
/* UG.CA..CG */
{{  DEF, -479, -479, -359, -479},
{-1079,-1508,-1508,-1388,-1508},
{ -569, -998, -998, -878, -998},
{ -989,-1418,-1418,-1298,-1418},
{ -859,-1288,-1288,-1168,-1288}},
/* UG.CC..CG */
{{  DEF, -479, -479, -359, -479},
{ -999,-1428,-1428,-1308,-1428},
{ -499, -928, -928, -808, -928},
{ -989,-1418,-1418,-1298,-1418},
{ -789,-1218,-1218,-1098,-1218}},
/* UG.CG..CG */
{{  DEF, -479, -479, -359, -479},
{-1079,-1508,-1508,-1388,-1508},
{ -569, -998, -998, -878, -998},
{ -989,-1418,-1418,-1298,-1418},
{ -859,-1288,-1288,-1168,-1288}},
/* UG.CU..CG */
{{  DEF, -479, -479, -359, -479},
{-1079,-1508,-1508,-1388,-1508},
{ -719,-1148,-1148,-1028,-1148},
{ -989,-1418,-1418,-1298,-1418},
{ -909,-1338,-1338,-1218,-1338}}},
/* UG.G@..CG */
{{{  DEF, -659, -809, -919, -809},
{ -100, -709, -859, -969, -859},
{ -100, -709, -859, -969, -859},
{ -100, -709, -859, -969, -859},
{ -100, -709, -859, -969, -859}},
/* UG.GA..CG */
{{  DEF, -659, -809, -919, -809},
{-1079,-1688,-1838,-1948,-1838},
{ -569,-1178,-1328,-1438,-1328},
{ -989,-1598,-1748,-1858,-1748},
{ -859,-1468,-1618,-1728,-1618}},
/* UG.GC..CG */
{{  DEF, -659, -809, -919, -809},
{ -999,-1608,-1758,-1868,-1758},
{ -499,-1108,-1258,-1368,-1258},
{ -989,-1598,-1748,-1858,-1748},
{ -789,-1398,-1548,-1658,-1548}},
/* UG.GG..CG */
{{  DEF, -659, -809, -919, -809},
{-1079,-1688,-1838,-1948,-1838},
{ -569,-1178,-1328,-1438,-1328},
{ -989,-1598,-1748,-1858,-1748},
{ -859,-1468,-1618,-1728,-1618}},
/* UG.GU..CG */
{{  DEF, -659, -809, -919, -809},
{-1079,-1688,-1838,-1948,-1838},
{ -719,-1328,-1478,-1588,-1478},
{ -989,-1598,-1748,-1858,-1748},
{ -909,-1518,-1668,-1778,-1668}}},
/* UG.U@..CG */
{{{  DEF, -549, -439, -549, -359},
{ -100, -599, -489, -599, -409},
{ -100, -599, -489, -599, -409},
{ -100, -599, -489, -599, -409},
{ -100, -599, -489, -599, -409}},
/* UG.UA..CG */
{{  DEF, -549, -439, -549, -359},
{-1079,-1578,-1468,-1578,-1388},
{ -569,-1068, -958,-1068, -878},
{ -989,-1488,-1378,-1488,-1298},
{ -859,-1358,-1248,-1358,-1168}},
/* UG.UC..CG */
{{  DEF, -549, -439, -549, -359},
{ -999,-1498,-1388,-1498,-1308},
{ -499, -998, -888, -998, -808},
{ -989,-1488,-1378,-1488,-1298},
{ -789,-1288,-1178,-1288,-1098}},
/* UG.UG..CG */
{{  DEF, -549, -439, -549, -359},
{-1079,-1578,-1468,-1578,-1388},
{ -569,-1068, -958,-1068, -878},
{ -989,-1488,-1378,-1488,-1298},
{ -859,-1358,-1248,-1358,-1168}},
/* UG.UU..CG */
{{  DEF, -549, -439, -549, -359},
{-1079,-1578,-1468,-1578,-1388},
{ -719,-1218,-1108,-1218,-1028},
{ -989,-1488,-1378,-1488,-1298},
{ -909,-1408,-1298,-1408,-1218}}}},
/* UG.@@..GC */
{{{{    0,    0,    0,    0,    0},
{  DEF,  DEF,  DEF,  DEF,  DEF},
{  DEF,  DEF,  DEF,  DEF,  DEF},
{  DEF,  DEF,  DEF,  DEF,  DEF},
{  DEF,  DEF,  DEF,  DEF,  DEF}},
/* UG.@A..GC */
{{    0,    0,    0,    0,    0},
{ -519, -519, -519, -519, -519},
{ -719, -719, -719, -719, -719},
{ -709, -709, -709, -709, -709},
{ -499, -499, -499, -499, -499}},
/* UG.@C..GC */
{{    0,    0,    0,    0,    0},
{ -879, -879, -879, -879, -879},
{ -309, -309, -309, -309, -309},
{ -739, -739, -739, -739, -739},
{ -499, -499, -499, -499, -499}},
/* UG.@G..GC */
{{    0,    0,    0,    0,    0},
{ -559, -559, -559, -559, -559},
{ -309, -309, -309, -309, -309},
{ -619, -619, -619, -619, -619},
{ -499, -499, -499, -499, -499}},
/* UG.@U..GC */
{{    0,    0,    0,    0,    0},
{ -879, -879, -879, -879, -879},
{ -389, -389, -389, -389, -389},
{ -739, -739, -739, -739, -739},
{ -569, -569, -569, -569, -569}}},
/* UG.A@..GC */
{{{  DEF, -719, -789, -959, -809},
{ -100, -769, -839,-1009, -859},
{ -100, -769, -839,-1009, -859},
{ -100, -769, -839,-1009, -859},
{ -100, -769, -839,-1009, -859}},
/* UG.AA..GC */
{{  DEF, -719, -789, -959, -809},
{ -569,-1238,-1308,-1478,-1328},
{ -769,-1438,-1508,-1678,-1528},
{ -759,-1428,-1498,-1668,-1518},
{ -549,-1218,-1288,-1458,-1308}},
/* UG.AC..GC */
{{  DEF, -719, -789, -959, -809},
{ -929,-1598,-1668,-1838,-1688},
{ -359,-1028,-1098,-1268,-1118},
{ -789,-1458,-1528,-1698,-1548},
{ -549,-1218,-1288,-1458,-1308}},
/* UG.AG..GC */
{{  DEF, -719, -789, -959, -809},
{ -609,-1278,-1348,-1518,-1368},
{ -359,-1028,-1098,-1268,-1118},
{ -669,-1338,-1408,-1578,-1428},
{ -549,-1218,-1288,-1458,-1308}},
/* UG.AU..GC */
{{  DEF, -719, -789, -959, -809},
{ -929,-1598,-1668,-1838,-1688},
{ -439,-1108,-1178,-1348,-1198},
{ -789,-1458,-1528,-1698,-1548},
{ -619,-1288,-1358,-1528,-1378}}},
/* UG.C@..GC */
{{{  DEF, -479, -479, -359, -479},
{ -100, -529, -529, -409, -529},
{ -100, -529, -529, -409, -529},
{ -100, -529, -529, -409, -529},
{ -100, -529, -529, -409, -529}},
/* UG.CA..GC */
{{  DEF, -479, -479, -359, -479},
{ -569, -998, -998, -878, -998},
{ -769,-1198,-1198,-1078,-1198},
{ -759,-1188,-1188,-1068,-1188},
{ -549, -978, -978, -858, -978}},
/* UG.CC..GC */
{{  DEF, -479, -479, -359, -479},
{ -929,-1358,-1358,-1238,-1358},
{ -359, -788, -788, -668, -788},
{ -789,-1218,-1218,-1098,-1218},
{ -549, -978, -978, -858, -978}},
/* UG.CG..GC */
{{  DEF, -479, -479, -359, -479},
{ -609,-1038,-1038, -918,-1038},
{ -359, -788, -788, -668, -788},
{ -669,-1098,-1098, -978,-1098},
{ -549, -978, -978, -858, -978}},
/* UG.CU..GC */
{{  DEF, -479, -479, -359, -479},
{ -929,-1358,-1358,-1238,-1358},
{ -439, -868, -868, -748, -868},
{ -789,-1218,-1218,-1098,-1218},
{ -619,-1048,-1048, -928,-1048}}},
/* UG.G@..GC */
{{{  DEF, -659, -809, -919, -809},
{ -100, -709, -859, -969, -859},
{ -100, -709, -859, -969, -859},
{ -100, -709, -859, -969, -859},
{ -100, -709, -859, -969, -859}},
/* UG.GA..GC */
{{  DEF, -659, -809, -919, -809},
{ -569,-1178,-1328,-1438,-1328},
{ -769,-1378,-1528,-1638,-1528},
{ -759,-1368,-1518,-1628,-1518},
{ -549,-1158,-1308,-1418,-1308}},
/* UG.GC..GC */
{{  DEF, -659, -809, -919, -809},
{ -929,-1538,-1688,-1798,-1688},
{ -359, -968,-1118,-1228,-1118},
{ -789,-1398,-1548,-1658,-1548},
{ -549,-1158,-1308,-1418,-1308}},
/* UG.GG..GC */
{{  DEF, -659, -809, -919, -809},
{ -609,-1218,-1368,-1478,-1368},
{ -359, -968,-1118,-1228,-1118},
{ -669,-1278,-1428,-1538,-1428},
{ -549,-1158,-1308,-1418,-1308}},
/* UG.GU..GC */
{{  DEF, -659, -809, -919, -809},
{ -929,-1538,-1688,-1798,-1688},
{ -439,-1048,-1198,-1308,-1198},
{ -789,-1398,-1548,-1658,-1548},
{ -619,-1228,-1378,-1488,-1378}}},
/* UG.U@..GC */
{{{  DEF, -549, -439, -549, -359},
{ -100, -599, -489, -599, -409},
{ -100, -599, -489, -599, -409},
{ -100, -599, -489, -599, -409},
{ -100, -599, -489, -599, -409}},
/* UG.UA..GC */
{{  DEF, -549, -439, -549, -359},
{ -569,-1068, -958,-1068, -878},
{ -769,-1268,-1158,-1268,-1078},
{ -759,-1258,-1148,-1258,-1068},
{ -549,-1048, -938,-1048, -858}},
/* UG.UC..GC */
{{  DEF, -549, -439, -549, -359},
{ -929,-1428,-1318,-1428,-1238},
{ -359, -858, -748, -858, -668},
{ -789,-1288,-1178,-1288,-1098},
{ -549,-1048, -938,-1048, -858}},
/* UG.UG..GC */
{{  DEF, -549, -439, -549, -359},
{ -609,-1108, -998,-1108, -918},
{ -359, -858, -748, -858, -668},
{ -669,-1168,-1058,-1168, -978},
{ -549,-1048, -938,-1048, -858}},
/* UG.UU..GC */
{{  DEF, -549, -439, -549, -359},
{ -929,-1428,-1318,-1428,-1238},
{ -439, -938, -828, -938, -748},
{ -789,-1288,-1178,-1288,-1098},
{ -619,-1118,-1008,-1118, -928}}}},
/* UG.@@..GU */
{{{{    0,    0,    0,    0,    0},
{  DEF,  DEF,  DEF,  DEF,  DEF},
{  DEF,  DEF,  DEF,  DEF,  DEF},
{  DEF,  DEF,  DEF,  DEF,  DEF},
{  DEF,  DEF,  DEF,  DEF,  DEF}},
/* UG.@A..GU */
{{    0,    0,    0,    0,    0},
{ -429, -429, -429, -429, -429},
{ -259, -259, -259, -259, -259},
{ -339, -339, -339, -339, -339},
{ -329, -329, -329, -329, -329}},
/* UG.@C..GU */
{{    0,    0,    0,    0,    0},
{ -599, -599, -599, -599, -599},
{ -239, -239, -239, -239, -239},
{ -689, -689, -689, -689, -689},
{ -329, -329, -329, -329, -329}},
/* UG.@G..GU */
{{    0,    0,    0,    0,    0},
{ -599, -599, -599, -599, -599},
{ -239, -239, -239, -239, -239},
{ -689, -689, -689, -689, -689},
{ -329, -329, -329, -329, -329}},
/* UG.@U..GU */
{{    0,    0,    0,    0,    0},
{ -599, -599, -599, -599, -599},
{ -239, -239, -239, -239, -239},
{ -689, -689, -689, -689, -689},
{ -329, -329, -329, -329, -329}}},
/* UG.A@..GU */
{{{  DEF, -719, -789, -959, -809},
{ -100, -769, -839,-1009, -859},
{ -100, -769, -839,-1009, -859},
{ -100, -769, -839,-1009, -859},
{ -100, -769, -839,-1009, -859}},
/* UG.AA..GU */
{{  DEF, -719, -789, -959, -809},
{ -479,-1148,-1218,-1388,-1238},
{ -309, -978,-1048,-1218,-1068},
{ -389,-1058,-1128,-1298,-1148},
{ -379,-1048,-1118,-1288,-1138}},
/* UG.AC..GU */
{{  DEF, -719, -789, -959, -809},
{ -649,-1318,-1388,-1558,-1408},
{ -289, -958,-1028,-1198,-1048},
{ -739,-1408,-1478,-1648,-1498},
{ -379,-1048,-1118,-1288,-1138}},
/* UG.AG..GU */
{{  DEF, -719, -789, -959, -809},
{ -649,-1318,-1388,-1558,-1408},
{ -289, -958,-1028,-1198,-1048},
{ -739,-1408,-1478,-1648,-1498},
{ -379,-1048,-1118,-1288,-1138}},
/* UG.AU..GU */
{{  DEF, -719, -789, -959, -809},
{ -649,-1318,-1388,-1558,-1408},
{ -289, -958,-1028,-1198,-1048},
{ -739,-1408,-1478,-1648,-1498},
{ -379,-1048,-1118,-1288,-1138}}},
/* UG.C@..GU */
{{{  DEF, -479, -479, -359, -479},
{ -100, -529, -529, -409, -529},
{ -100, -529, -529, -409, -529},
{ -100, -529, -529, -409, -529},
{ -100, -529, -529, -409, -529}},
/* UG.CA..GU */
{{  DEF, -479, -479, -359, -479},
{ -479, -908, -908, -788, -908},
{ -309, -738, -738, -618, -738},
{ -389, -818, -818, -698, -818},
{ -379, -808, -808, -688, -808}},
/* UG.CC..GU */
{{  DEF, -479, -479, -359, -479},
{ -649,-1078,-1078, -958,-1078},
{ -289, -718, -718, -598, -718},
{ -739,-1168,-1168,-1048,-1168},
{ -379, -808, -808, -688, -808}},
/* UG.CG..GU */
{{  DEF, -479, -479, -359, -479},
{ -649,-1078,-1078, -958,-1078},
{ -289, -718, -718, -598, -718},
{ -739,-1168,-1168,-1048,-1168},
{ -379, -808, -808, -688, -808}},
/* UG.CU..GU */
{{  DEF, -479, -479, -359, -479},
{ -649,-1078,-1078, -958,-1078},
{ -289, -718, -718, -598, -718},
{ -739,-1168,-1168,-1048,-1168},
{ -379, -808, -808, -688, -808}}},
/* UG.G@..GU */
{{{  DEF, -659, -809, -919, -809},
{ -100, -709, -859, -969, -859},
{ -100, -709, -859, -969, -859},
{ -100, -709, -859, -969, -859},
{ -100, -709, -859, -969, -859}},
/* UG.GA..GU */
{{  DEF, -659, -809, -919, -809},
{ -479,-1088,-1238,-1348,-1238},
{ -309, -918,-1068,-1178,-1068},
{ -389, -998,-1148,-1258,-1148},
{ -379, -988,-1138,-1248,-1138}},
/* UG.GC..GU */
{{  DEF, -659, -809, -919, -809},
{ -649,-1258,-1408,-1518,-1408},
{ -289, -898,-1048,-1158,-1048},
{ -739,-1348,-1498,-1608,-1498},
{ -379, -988,-1138,-1248,-1138}},
/* UG.GG..GU */
{{  DEF, -659, -809, -919, -809},
{ -649,-1258,-1408,-1518,-1408},
{ -289, -898,-1048,-1158,-1048},
{ -739,-1348,-1498,-1608,-1498},
{ -379, -988,-1138,-1248,-1138}},
/* UG.GU..GU */
{{  DEF, -659, -809, -919, -809},
{ -649,-1258,-1408,-1518,-1408},
{ -289, -898,-1048,-1158,-1048},
{ -739,-1348,-1498,-1608,-1498},
{ -379, -988,-1138,-1248,-1138}}},
/* UG.U@..GU */
{{{  DEF, -549, -439, -549, -359},
{ -100, -599, -489, -599, -409},
{ -100, -599, -489, -599, -409},
{ -100, -599, -489, -599, -409},
{ -100, -599, -489, -599, -409}},
/* UG.UA..GU */
{{  DEF, -549, -439, -549, -359},
{ -479, -978, -868, -978, -788},
{ -309, -808, -698, -808, -618},
{ -389, -888, -778, -888, -698},
{ -379, -878, -768, -878, -688}},
/* UG.UC..GU */
{{  DEF, -549, -439, -549, -359},
{ -649,-1148,-1038,-1148, -958},
{ -289, -788, -678, -788, -598},
{ -739,-1238,-1128,-1238,-1048},
{ -379, -878, -768, -878, -688}},
/* UG.UG..GU */
{{  DEF, -549, -439, -549, -359},
{ -649,-1148,-1038,-1148, -958},
{ -289, -788, -678, -788, -598},
{ -739,-1238,-1128,-1238,-1048},
{ -379, -878, -768, -878, -688}},
/* UG.UU..GU */
{{  DEF, -549, -439, -549, -359},
{ -649,-1148,-1038,-1148, -958},
{ -289, -788, -678, -788, -598},
{ -739,-1238,-1128,-1238,-1048},
{ -379, -878, -768, -878, -688}}}},
/* UG.@@..UG */
{{{{    0,    0,    0,    0,    0},
{  DEF,  DEF,  DEF,  DEF,  DEF},
{  DEF,  DEF,  DEF,  DEF,  DEF},
{  DEF,  DEF,  DEF,  DEF,  DEF},
{  DEF,  DEF,  DEF,  DEF,  DEF}},
/* UG.@A..UG */
{{    0,    0,    0,    0,    0},
{ -719, -719, -719, -719, -719},
{ -479, -479, -479, -479, -479},
{ -659, -659, -659, -659, -659},
{ -549, -549, -549, -549, -549}},
/* UG.@C..UG */
{{    0,    0,    0,    0,    0},
{ -789, -789, -789, -789, -789},
{ -479, -479, -479, -479, -479},
{ -809, -809, -809, -809, -809},
{ -439, -439, -439, -439, -439}},
/* UG.@G..UG */
{{    0,    0,    0,    0,    0},
{ -959, -959, -959, -959, -959},
{ -359, -359, -359, -359, -359},
{ -919, -919, -919, -919, -919},
{ -549, -549, -549, -549, -549}},
/* UG.@U..UG */
{{    0,    0,    0,    0,    0},
{ -809, -809, -809, -809, -809},
{ -479, -479, -479, -479, -479},
{ -809, -809, -809, -809, -809},
{ -359, -359, -359, -359, -359}}},
/* UG.A@..UG */
{{{  DEF, -719, -789, -959, -809},
{ -100, -769, -839,-1009, -859},
{ -100, -769, -839,-1009, -859},
{ -100, -769, -839,-1009, -859},
{ -100, -769, -839,-1009, -859}},
/* UG.AA..UG */
{{  DEF, -719, -789, -959, -809},
{ -769,-1438,-1508,-1678,-1528},
{ -529,-1198,-1268,-1438,-1288},
{ -709,-1378,-1448,-1618,-1468},
{ -599,-1268,-1338,-1508,-1358}},
/* UG.AC..UG */
{{  DEF, -719, -789, -959, -809},
{ -839,-1508,-1578,-1748,-1598},
{ -529,-1198,-1268,-1438,-1288},
{ -859,-1528,-1598,-1768,-1618},
{ -489,-1158,-1228,-1398,-1248}},
/* UG.AG..UG */
{{  DEF, -719, -789, -959, -809},
{-1009,-1678,-1748,-1918,-1768},
{ -409,-1078,-1148,-1318,-1168},
{ -969,-1638,-1708,-1878,-1728},
{ -599,-1268,-1338,-1508,-1358}},
/* UG.AU..UG */
{{  DEF, -719, -789, -959, -809},
{ -859,-1528,-1598,-1768,-1618},
{ -529,-1198,-1268,-1438,-1288},
{ -859,-1528,-1598,-1768,-1618},
{ -409,-1078,-1148,-1318,-1168}}},
/* UG.C@..UG */
{{{  DEF, -479, -479, -359, -479},
{ -100, -529, -529, -409, -529},
{ -100, -529, -529, -409, -529},
{ -100, -529, -529, -409, -529},
{ -100, -529, -529, -409, -529}},
/* UG.CA..UG */
{{  DEF, -479, -479, -359, -479},
{ -769,-1198,-1198,-1078,-1198},
{ -529, -958, -958, -838, -958},
{ -709,-1138,-1138,-1018,-1138},
{ -599,-1028,-1028, -908,-1028}},
/* UG.CC..UG */
{{  DEF, -479, -479, -359, -479},
{ -839,-1268,-1268,-1148,-1268},
{ -529, -958, -958, -838, -958},
{ -859,-1288,-1288,-1168,-1288},
{ -489, -918, -918, -798, -918}},
/* UG.CG..UG */
{{  DEF, -479, -479, -359, -479},
{-1009,-1438,-1438,-1318,-1438},
{ -409, -838, -838, -718, -838},
{ -969,-1398,-1398,-1278,-1398},
{ -599,-1028,-1028, -908,-1028}},
/* UG.CU..UG */
{{  DEF, -479, -479, -359, -479},
{ -859,-1288,-1288,-1168,-1288},
{ -529, -958, -958, -838, -958},
{ -859,-1288,-1288,-1168,-1288},
{ -409, -838, -838, -718, -838}}},
/* UG.G@..UG */
{{{  DEF, -659, -809, -919, -809},
{ -100, -709, -859, -969, -859},
{ -100, -709, -859, -969, -859},
{ -100, -709, -859, -969, -859},
{ -100, -709, -859, -969, -859}},
/* UG.GA..UG */
{{  DEF, -659, -809, -919, -809},
{ -769,-1378,-1528,-1638,-1528},
{ -529,-1138,-1288,-1398,-1288},
{ -709,-1318,-1468,-1578,-1468},
{ -599,-1208,-1358,-1468,-1358}},
/* UG.GC..UG */
{{  DEF, -659, -809, -919, -809},
{ -839,-1448,-1598,-1708,-1598},
{ -529,-1138,-1288,-1398,-1288},
{ -859,-1468,-1618,-1728,-1618},
{ -489,-1098,-1248,-1358,-1248}},
/* UG.GG..UG */
{{  DEF, -659, -809, -919, -809},
{-1009,-1618,-1768,-1878,-1768},
{ -409,-1018,-1168,-1278,-1168},
{ -969,-1578,-1728,-1838,-1728},
{ -599,-1208,-1358,-1468,-1358}},
/* UG.GU..UG */
{{  DEF, -659, -809, -919, -809},
{ -859,-1468,-1618,-1728,-1618},
{ -529,-1138,-1288,-1398,-1288},
{ -859,-1468,-1618,-1728,-1618},
{ -409,-1018,-1168,-1278,-1168}}},
/* UG.U@..UG */
{{{  DEF, -549, -439, -549, -359},
{ -100, -599, -489, -599, -409},
{ -100, -599, -489, -599, -409},
{ -100, -599, -489, -599, -409},
{ -100, -599, -489, -599, -409}},
/* UG.UA..UG */
{{  DEF, -549, -439, -549, -359},
{ -769,-1268,-1158,-1268,-1078},
{ -529,-1028, -918,-1028, -838},
{ -709,-1208,-1098,-1208,-1018},
{ -599,-1098, -988,-1098, -908}},
/* UG.UC..UG */
{{  DEF, -549, -439, -549, -359},
{ -839,-1338,-1228,-1338,-1148},
{ -529,-1028, -918,-1028, -838},
{ -859,-1358,-1248,-1358,-1168},
{ -489, -988, -878, -988, -798}},
/* UG.UG..UG */
{{  DEF, -549, -439, -549, -359},
{-1009,-1508,-1398,-1508,-1318},
{ -409, -908, -798, -908, -718},
{ -969,-1468,-1358,-1468,-1278},
{ -599,-1098, -988,-1098, -908}},
/* UG.UU..UG */
{{  DEF, -549, -439, -549, -359},
{ -859,-1358,-1248,-1358,-1168},
{ -529,-1028, -918,-1028, -838},
{ -859,-1358,-1248,-1358,-1168},
{ -409, -908, -798, -908, -718}}}},
/* UG.@@..AU */
{{{{    0,    0,    0,    0,    0},
{  DEF,  DEF,  DEF,  DEF,  DEF},
{  DEF,  DEF,  DEF,  DEF,  DEF},
{  DEF,  DEF,  DEF,  DEF,  DEF},
{  DEF,  DEF,  DEF,  DEF,  DEF}},
/* UG.@A..AU */
{{    0,    0,    0,    0,    0},
{ -429, -429, -429, -429, -429},
{ -259, -259, -259, -259, -259},
{ -339, -339, -339, -339, -339},
{ -329, -329, -329, -329, -329}},
/* UG.@C..AU */
{{    0,    0,    0,    0,    0},
{ -599, -599, -599, -599, -599},
{ -239, -239, -239, -239, -239},
{ -689, -689, -689, -689, -689},
{ -329, -329, -329, -329, -329}},
/* UG.@G..AU */
{{    0,    0,    0,    0,    0},
{ -599, -599, -599, -599, -599},
{ -239, -239, -239, -239, -239},
{ -689, -689, -689, -689, -689},
{ -329, -329, -329, -329, -329}},
/* UG.@U..AU */
{{    0,    0,    0,    0,    0},
{ -599, -599, -599, -599, -599},
{ -239, -239, -239, -239, -239},
{ -689, -689, -689, -689, -689},
{ -329, -329, -329, -329, -329}}},
/* UG.A@..AU */
{{{  DEF, -719, -789, -959, -809},
{ -100, -769, -839,-1009, -859},
{ -100, -769, -839,-1009, -859},
{ -100, -769, -839,-1009, -859},
{ -100, -769, -839,-1009, -859}},
/* UG.AA..AU */
{{  DEF, -719, -789, -959, -809},
{ -479,-1148,-1218,-1388,-1238},
{ -309, -978,-1048,-1218,-1068},
{ -389,-1058,-1128,-1298,-1148},
{ -379,-1048,-1118,-1288,-1138}},
/* UG.AC..AU */
{{  DEF, -719, -789, -959, -809},
{ -649,-1318,-1388,-1558,-1408},
{ -289, -958,-1028,-1198,-1048},
{ -739,-1408,-1478,-1648,-1498},
{ -379,-1048,-1118,-1288,-1138}},
/* UG.AG..AU */
{{  DEF, -719, -789, -959, -809},
{ -649,-1318,-1388,-1558,-1408},
{ -289, -958,-1028,-1198,-1048},
{ -739,-1408,-1478,-1648,-1498},
{ -379,-1048,-1118,-1288,-1138}},
/* UG.AU..AU */
{{  DEF, -719, -789, -959, -809},
{ -649,-1318,-1388,-1558,-1408},
{ -289, -958,-1028,-1198,-1048},
{ -739,-1408,-1478,-1648,-1498},
{ -379,-1048,-1118,-1288,-1138}}},
/* UG.C@..AU */
{{{  DEF, -479, -479, -359, -479},
{ -100, -529, -529, -409, -529},
{ -100, -529, -529, -409, -529},
{ -100, -529, -529, -409, -529},
{ -100, -529, -529, -409, -529}},
/* UG.CA..AU */
{{  DEF, -479, -479, -359, -479},
{ -479, -908, -908, -788, -908},
{ -309, -738, -738, -618, -738},
{ -389, -818, -818, -698, -818},
{ -379, -808, -808, -688, -808}},
/* UG.CC..AU */
{{  DEF, -479, -479, -359, -479},
{ -649,-1078,-1078, -958,-1078},
{ -289, -718, -718, -598, -718},
{ -739,-1168,-1168,-1048,-1168},
{ -379, -808, -808, -688, -808}},
/* UG.CG..AU */
{{  DEF, -479, -479, -359, -479},
{ -649,-1078,-1078, -958,-1078},
{ -289, -718, -718, -598, -718},
{ -739,-1168,-1168,-1048,-1168},
{ -379, -808, -808, -688, -808}},
/* UG.CU..AU */
{{  DEF, -479, -479, -359, -479},
{ -649,-1078,-1078, -958,-1078},
{ -289, -718, -718, -598, -718},
{ -739,-1168,-1168,-1048,-1168},
{ -379, -808, -808, -688, -808}}},
/* UG.G@..AU */
{{{  DEF, -659, -809, -919, -809},
{ -100, -709, -859, -969, -859},
{ -100, -709, -859, -969, -859},
{ -100, -709, -859, -969, -859},
{ -100, -709, -859, -969, -859}},
/* UG.GA..AU */
{{  DEF, -659, -809, -919, -809},
{ -479,-1088,-1238,-1348,-1238},
{ -309, -918,-1068,-1178,-1068},
{ -389, -998,-1148,-1258,-1148},
{ -379, -988,-1138,-1248,-1138}},
/* UG.GC..AU */
{{  DEF, -659, -809, -919, -809},
{ -649,-1258,-1408,-1518,-1408},
{ -289, -898,-1048,-1158,-1048},
{ -739,-1348,-1498,-1608,-1498},
{ -379, -988,-1138,-1248,-1138}},
/* UG.GG..AU */
{{  DEF, -659, -809, -919, -809},
{ -649,-1258,-1408,-1518,-1408},
{ -289, -898,-1048,-1158,-1048},
{ -739,-1348,-1498,-1608,-1498},
{ -379, -988,-1138,-1248,-1138}},
/* UG.GU..AU */
{{  DEF, -659, -809, -919, -809},
{ -649,-1258,-1408,-1518,-1408},
{ -289, -898,-1048,-1158,-1048},
{ -739,-1348,-1498,-1608,-1498},
{ -379, -988,-1138,-1248,-1138}}},
/* UG.U@..AU */
{{{  DEF, -549, -439, -549, -359},
{ -100, -599, -489, -599, -409},
{ -100, -599, -489, -599, -409},
{ -100, -599, -489, -599, -409},
{ -100, -599, -489, -599, -409}},
/* UG.UA..AU */
{{  DEF, -549, -439, -549, -359},
{ -479, -978, -868, -978, -788},
{ -309, -808, -698, -808, -618},
{ -389, -888, -778, -888, -698},
{ -379, -878, -768, -878, -688}},
/* UG.UC..AU */
{{  DEF, -549, -439, -549, -359},
{ -649,-1148,-1038,-1148, -958},
{ -289, -788, -678, -788, -598},
{ -739,-1238,-1128,-1238,-1048},
{ -379, -878, -768, -878, -688}},
/* UG.UG..AU */
{{  DEF, -549, -439, -549, -359},
{ -649,-1148,-1038,-1148, -958},
{ -289, -788, -678, -788, -598},
{ -739,-1238,-1128,-1238,-1048},
{ -379, -878, -768, -878, -688}},
/* UG.UU..AU */
{{  DEF, -549, -439, -549, -359},
{ -649,-1148,-1038,-1148, -958},
{ -289, -788, -678, -788, -598},
{ -739,-1238,-1128,-1238,-1048},
{ -379, -878, -768, -878, -688}}}},
/* UG.@@..UA */
{{{{    0,    0,    0,    0,    0},
{  DEF,  DEF,  DEF,  DEF,  DEF},
{  DEF,  DEF,  DEF,  DEF,  DEF},
{  DEF,  DEF,  DEF,  DEF,  DEF},
{  DEF,  DEF,  DEF,  DEF,  DEF}},
/* UG.@A..UA */
{{    0,    0,    0,    0,    0},
{ -399, -399, -399, -399, -399},
{ -429, -429, -429, -429, -429},
{ -379, -379, -379, -379, -379},
{ -279, -279, -279, -279, -279}},
/* UG.@C..UA */
{{    0,    0,    0,    0,    0},
{ -629, -629, -629, -629, -629},
{ -509, -509, -509, -509, -509},
{ -679, -679, -679, -679, -679},
{ -139, -139, -139, -139, -139}},
/* UG.@G..UA */
{{    0,    0,    0,    0,    0},
{ -889, -889, -889, -889, -889},
{ -199, -199, -199, -199, -199},
{ -889, -889, -889, -889, -889},
{ -279, -279, -279, -279, -279}},
/* UG.@U..UA */
{{    0,    0,    0,    0,    0},
{ -589, -589, -589, -589, -589},
{ -179, -179, -179, -179, -179},
{ -679, -679, -679, -679, -679},
{ -140, -140, -140, -140, -140}}},
/* UG.A@..UA */
{{{  DEF, -719, -789, -959, -809},
{ -100, -769, -839,-1009, -859},
{ -100, -769, -839,-1009, -859},
{ -100, -769, -839,-1009, -859},
{ -100, -769, -839,-1009, -859}},
/* UG.AA..UA */
{{  DEF, -719, -789, -959, -809},
{ -449,-1118,-1188,-1358,-1208},
{ -479,-1148,-1218,-1388,-1238},
{ -429,-1098,-1168,-1338,-1188},
{ -329, -998,-1068,-1238,-1088}},
/* UG.AC..UA */
{{  DEF, -719, -789, -959, -809},
{ -679,-1348,-1418,-1588,-1438},
{ -559,-1228,-1298,-1468,-1318},
{ -729,-1398,-1468,-1638,-1488},
{ -189, -858, -928,-1098, -948}},
/* UG.AG..UA */
{{  DEF, -719, -789, -959, -809},
{ -939,-1608,-1678,-1848,-1698},
{ -249, -918, -988,-1158,-1008},
{ -939,-1608,-1678,-1848,-1698},
{ -329, -998,-1068,-1238,-1088}},
/* UG.AU..UA */
{{  DEF, -719, -789, -959, -809},
{ -639,-1308,-1378,-1548,-1398},
{ -229, -898, -968,-1138, -988},
{ -729,-1398,-1468,-1638,-1488},
{ -190, -859, -929,-1099, -949}}},
/* UG.C@..UA */
{{{  DEF, -479, -479, -359, -479},
{ -100, -529, -529, -409, -529},
{ -100, -529, -529, -409, -529},
{ -100, -529, -529, -409, -529},
{ -100, -529, -529, -409, -529}},
/* UG.CA..UA */
{{  DEF, -479, -479, -359, -479},
{ -449, -878, -878, -758, -878},
{ -479, -908, -908, -788, -908},
{ -429, -858, -858, -738, -858},
{ -329, -758, -758, -638, -758}},
/* UG.CC..UA */
{{  DEF, -479, -479, -359, -479},
{ -679,-1108,-1108, -988,-1108},
{ -559, -988, -988, -868, -988},
{ -729,-1158,-1158,-1038,-1158},
{ -189, -618, -618, -498, -618}},
/* UG.CG..UA */
{{  DEF, -479, -479, -359, -479},
{ -939,-1368,-1368,-1248,-1368},
{ -249, -678, -678, -558, -678},
{ -939,-1368,-1368,-1248,-1368},
{ -329, -758, -758, -638, -758}},
/* UG.CU..UA */
{{  DEF, -479, -479, -359, -479},
{ -639,-1068,-1068, -948,-1068},
{ -229, -658, -658, -538, -658},
{ -729,-1158,-1158,-1038,-1158},
{ -190, -619, -619, -499, -619}}},
/* UG.G@..UA */
{{{  DEF, -659, -809, -919, -809},
{ -100, -709, -859, -969, -859},
{ -100, -709, -859, -969, -859},
{ -100, -709, -859, -969, -859},
{ -100, -709, -859, -969, -859}},
/* UG.GA..UA */
{{  DEF, -659, -809, -919, -809},
{ -449,-1058,-1208,-1318,-1208},
{ -479,-1088,-1238,-1348,-1238},
{ -429,-1038,-1188,-1298,-1188},
{ -329, -938,-1088,-1198,-1088}},
/* UG.GC..UA */
{{  DEF, -659, -809, -919, -809},
{ -679,-1288,-1438,-1548,-1438},
{ -559,-1168,-1318,-1428,-1318},
{ -729,-1338,-1488,-1598,-1488},
{ -189, -798, -948,-1058, -948}},
/* UG.GG..UA */
{{  DEF, -659, -809, -919, -809},
{ -939,-1548,-1698,-1808,-1698},
{ -249, -858,-1008,-1118,-1008},
{ -939,-1548,-1698,-1808,-1698},
{ -329, -938,-1088,-1198,-1088}},
/* UG.GU..UA */
{{  DEF, -659, -809, -919, -809},
{ -639,-1248,-1398,-1508,-1398},
{ -229, -838, -988,-1098, -988},
{ -729,-1338,-1488,-1598,-1488},
{ -190, -799, -949,-1059, -949}}},
/* UG.U@..UA */
{{{  DEF, -549, -439, -549, -359},
{ -100, -599, -489, -599, -409},
{ -100, -599, -489, -599, -409},
{ -100, -599, -489, -599, -409},
{ -100, -599, -489, -599, -409}},
/* UG.UA..UA */
{{  DEF, -549, -439, -549, -359},
{ -449, -948, -838, -948, -758},
{ -479, -978, -868, -978, -788},
{ -429, -928, -818, -928, -738},
{ -329, -828, -718, -828, -638}},
/* UG.UC..UA */
{{  DEF, -549, -439, -549, -359},
{ -679,-1178,-1068,-1178, -988},
{ -559,-1058, -948,-1058, -868},
{ -729,-1228,-1118,-1228,-1038},
{ -189, -688, -578, -688, -498}},
/* UG.UG..UA */
{{  DEF, -549, -439, -549, -359},
{ -939,-1438,-1328,-1438,-1248},
{ -249, -748, -638, -748, -558},
{ -939,-1438,-1328,-1438,-1248},
{ -329, -828, -718, -828, -638}},
/* UG.UU..UA */
{{  DEF, -549, -439, -549, -359},
{ -639,-1138,-1028,-1138, -948},
{ -229, -728, -618, -728, -538},
{ -729,-1228,-1118,-1228,-1038},
{ -190, -689, -579, -689, -499}}}},
/* UG.@@.. @ */
{{{{  DEF,  DEF,  DEF,  DEF,  DEF},
{  DEF,  DEF,  DEF,  DEF,  DEF},
{  DEF,  DEF,  DEF,  DEF,  DEF},
{  DEF,  DEF,  DEF,  DEF,  DEF},
{  DEF,  DEF,  DEF,  DEF,  DEF}},
/* UG.@A.. @ */
{{  DEF,  DEF,  DEF,  DEF,  DEF},
{  DEF,  DEF,  DEF,  DEF,  DEF},
{  DEF,  DEF,  DEF,  DEF,  DEF},
{  DEF,  DEF,  DEF,  DEF,  DEF},
{  DEF,  DEF,  DEF,  DEF,  DEF}},
/* UG.@C.. @ */
{{  DEF,  DEF,  DEF,  DEF,  DEF},
{  DEF,  DEF,  DEF,  DEF,  DEF},
{  DEF,  DEF,  DEF,  DEF,  DEF},
{  DEF,  DEF,  DEF,  DEF,  DEF},
{  DEF,  DEF,  DEF,  DEF,  DEF}},
/* UG.@G.. @ */
{{  DEF,  DEF,  DEF,  DEF,  DEF},
{  DEF,  DEF,  DEF,  DEF,  DEF},
{  DEF,  DEF,  DEF,  DEF,  DEF},
{  DEF,  DEF,  DEF,  DEF,  DEF},
{  DEF,  DEF,  DEF,  DEF,  DEF}},
/* UG.@U.. @ */
{{  DEF,  DEF,  DEF,  DEF,  DEF},
{  DEF,  DEF,  DEF,  DEF,  DEF},
{  DEF,  DEF,  DEF,  DEF,  DEF},
{  DEF,  DEF,  DEF,  DEF,  DEF},
{  DEF,  DEF,  DEF,  DEF,  DEF}}},
/* UG.A@.. @ */
{{{ -100, -769, -839,-1009, -859},
{ -100, -769, -839,-1009, -859},
{ -100, -769, -839,-1009, -859},
{ -100, -769, -839,-1009, -859},
{ -100, -769, -839,-1009, -859}},
/* UG.AA.. @ */
{{ -100, -769, -839,-1009, -859},
{ -100, -769, -839,-1009, -859},
{ -100, -769, -839,-1009, -859},
{ -100, -769, -839,-1009, -859},
{ -100, -769, -839,-1009, -859}},
/* UG.AC.. @ */
{{ -100, -769, -839,-1009, -859},
{ -100, -769, -839,-1009, -859},
{ -100, -769, -839,-1009, -859},
{ -100, -769, -839,-1009, -859},
{ -100, -769, -839,-1009, -859}},
/* UG.AG.. @ */
{{ -100, -769, -839,-1009, -859},
{ -100, -769, -839,-1009, -859},
{ -100, -769, -839,-1009, -859},
{ -100, -769, -839,-1009, -859},
{ -100, -769, -839,-1009, -859}},
/* UG.AU.. @ */
{{ -100, -769, -839,-1009, -859},
{ -100, -769, -839,-1009, -859},
{ -100, -769, -839,-1009, -859},
{ -100, -769, -839,-1009, -859},
{ -100, -769, -839,-1009, -859}}},
/* UG.C@.. @ */
{{{ -100, -529, -529, -409, -529},
{ -100, -529, -529, -409, -529},
{ -100, -529, -529, -409, -529},
{ -100, -529, -529, -409, -529},
{ -100, -529, -529, -409, -529}},
/* UG.CA.. @ */
{{ -100, -529, -529, -409, -529},
{ -100, -529, -529, -409, -529},
{ -100, -529, -529, -409, -529},
{ -100, -529, -529, -409, -529},
{ -100, -529, -529, -409, -529}},
/* UG.CC.. @ */
{{ -100, -529, -529, -409, -529},
{ -100, -529, -529, -409, -529},
{ -100, -529, -529, -409, -529},
{ -100, -529, -529, -409, -529},
{ -100, -529, -529, -409, -529}},
/* UG.CG.. @ */
{{ -100, -529, -529, -409, -529},
{ -100, -529, -529, -409, -529},
{ -100, -529, -529, -409, -529},
{ -100, -529, -529, -409, -529},
{ -100, -529, -529, -409, -529}},
/* UG.CU.. @ */
{{ -100, -529, -529, -409, -529},
{ -100, -529, -529, -409, -529},
{ -100, -529, -529, -409, -529},
{ -100, -529, -529, -409, -529},
{ -100, -529, -529, -409, -529}}},
/* UG.G@.. @ */
{{{ -100, -709, -859, -969, -859},
{ -100, -709, -859, -969, -859},
{ -100, -709, -859, -969, -859},
{ -100, -709, -859, -969, -859},
{ -100, -709, -859, -969, -859}},
/* UG.GA.. @ */
{{ -100, -709, -859, -969, -859},
{ -100, -709, -859, -969, -859},
{ -100, -709, -859, -969, -859},
{ -100, -709, -859, -969, -859},
{ -100, -709, -859, -969, -859}},
/* UG.GC.. @ */
{{ -100, -709, -859, -969, -859},
{ -100, -709, -859, -969, -859},
{ -100, -709, -859, -969, -859},
{ -100, -709, -859, -969, -859},
{ -100, -709, -859, -969, -859}},
/* UG.GG.. @ */
{{ -100, -709, -859, -969, -859},
{ -100, -709, -859, -969, -859},
{ -100, -709, -859, -969, -859},
{ -100, -709, -859, -969, -859},
{ -100, -709, -859, -969, -859}},
/* UG.GU.. @ */
{{ -100, -709, -859, -969, -859},
{ -100, -709, -859, -969, -859},
{ -100, -709, -859, -969, -859},
{ -100, -709, -859, -969, -859},
{ -100, -709, -859, -969, -859}}},
/* UG.U@.. @ */
{{{ -100, -599, -489, -599, -409},
{ -100, -599, -489, -599, -409},
{ -100, -599, -489, -599, -409},
{ -100, -599, -489, -599, -409},
{ -100, -599, -489, -599, -409}},
/* UG.UA.. @ */
{{ -100, -599, -489, -599, -409},
{ -100, -599, -489, -599, -409},
{ -100, -599, -489, -599, -409},
{ -100, -599, -489, -599, -409},
{ -100, -599, -489, -599, -409}},
/* UG.UC.. @ */
{{ -100, -599, -489, -599, -409},
{ -100, -599, -489, -599, -409},
{ -100, -599, -489, -599, -409},
{ -100, -599, -489, -599, -409},
{ -100, -599, -489, -599, -409}},
/* UG.UG.. @ */
{{ -100, -599, -489, -599, -409},
{ -100, -599, -489, -599, -409},
{ -100, -599, -489, -599, -409},
{ -100, -599, -489, -599, -409},
{ -100, -599, -489, -599, -409}},
/* UG.UU.. @ */
{{ -100, -599, -489, -599, -409},
{ -100, -599, -489, -599, -409},
{ -100, -599, -489, -599, -409},
{ -100, -599, -489, -599, -409},
{ -100, -599, -489, -599, -409}}}}},
{ /* noPair */ {{{{0}}}},
/* AU.@@..CG */
{{{{    0,    0,    0,    0,    0},
{  DEF,  DEF,  DEF,  DEF,  DEF},
{  DEF,  DEF,  DEF,  DEF,  DEF},
{  DEF,  DEF,  DEF,  DEF,  DEF},
{  DEF,  DEF,  DEF,  DEF,  DEF}},
/* AU.@A..CG */
{{    0,    0,    0,    0,    0},
{-1029,-1029,-1029,-1029,-1029},
{ -519, -519, -519, -519, -519},
{ -939, -939, -939, -939, -939},
{ -809, -809, -809, -809, -809}},
/* AU.@C..CG */
{{    0,    0,    0,    0,    0},
{ -949, -949, -949, -949, -949},
{ -449, -449, -449, -449, -449},
{ -939, -939, -939, -939, -939},
{ -739, -739, -739, -739, -739}},
/* AU.@G..CG */
{{    0,    0,    0,    0,    0},
{-1029,-1029,-1029,-1029,-1029},
{ -519, -519, -519, -519, -519},
{ -939, -939, -939, -939, -939},
{ -809, -809, -809, -809, -809}},
/* AU.@U..CG */
{{    0,    0,    0,    0,    0},
{-1029,-1029,-1029,-1029,-1029},
{ -669, -669, -669, -669, -669},
{ -939, -939, -939, -939, -939},
{ -859, -859, -859, -859, -859}}},
/* AU.A@..CG */
{{{  DEF, -429, -599, -599, -599},
{ -100, -479, -649, -649, -649},
{ -100, -479, -649, -649, -649},
{ -100, -479, -649, -649, -649},
{ -100, -479, -649, -649, -649}},
/* AU.AA..CG */
{{  DEF, -429, -599, -599, -599},
{-1079,-1458,-1628,-1628,-1628},
{ -569, -948,-1118,-1118,-1118},
{ -989,-1368,-1538,-1538,-1538},
{ -859,-1238,-1408,-1408,-1408}},
/* AU.AC..CG */
{{  DEF, -429, -599, -599, -599},
{ -999,-1378,-1548,-1548,-1548},
{ -499, -878,-1048,-1048,-1048},
{ -989,-1368,-1538,-1538,-1538},
{ -789,-1168,-1338,-1338,-1338}},
/* AU.AG..CG */
{{  DEF, -429, -599, -599, -599},
{-1079,-1458,-1628,-1628,-1628},
{ -569, -948,-1118,-1118,-1118},
{ -989,-1368,-1538,-1538,-1538},
{ -859,-1238,-1408,-1408,-1408}},
/* AU.AU..CG */
{{  DEF, -429, -599, -599, -599},
{-1079,-1458,-1628,-1628,-1628},
{ -719,-1098,-1268,-1268,-1268},
{ -989,-1368,-1538,-1538,-1538},
{ -909,-1288,-1458,-1458,-1458}}},
/* AU.C@..CG */
{{{  DEF, -259, -239, -239, -239},
{ -100, -309, -289, -289, -289},
{ -100, -309, -289, -289, -289},
{ -100, -309, -289, -289, -289},
{ -100, -309, -289, -289, -289}},
/* AU.CA..CG */
{{  DEF, -259, -239, -239, -239},
{-1079,-1288,-1268,-1268,-1268},
{ -569, -778, -758, -758, -758},
{ -989,-1198,-1178,-1178,-1178},
{ -859,-1068,-1048,-1048,-1048}},
/* AU.CC..CG */
{{  DEF, -259, -239, -239, -239},
{ -999,-1208,-1188,-1188,-1188},
{ -499, -708, -688, -688, -688},
{ -989,-1198,-1178,-1178,-1178},
{ -789, -998, -978, -978, -978}},
/* AU.CG..CG */
{{  DEF, -259, -239, -239, -239},
{-1079,-1288,-1268,-1268,-1268},
{ -569, -778, -758, -758, -758},
{ -989,-1198,-1178,-1178,-1178},
{ -859,-1068,-1048,-1048,-1048}},
/* AU.CU..CG */
{{  DEF, -259, -239, -239, -239},
{-1079,-1288,-1268,-1268,-1268},
{ -719, -928, -908, -908, -908},
{ -989,-1198,-1178,-1178,-1178},
{ -909,-1118,-1098,-1098,-1098}}},
/* AU.G@..CG */
{{{  DEF, -339, -689, -689, -689},
{ -100, -389, -739, -739, -739},
{ -100, -389, -739, -739, -739},
{ -100, -389, -739, -739, -739},
{ -100, -389, -739, -739, -739}},
/* AU.GA..CG */
{{  DEF, -339, -689, -689, -689},
{-1079,-1368,-1718,-1718,-1718},
{ -569, -858,-1208,-1208,-1208},
{ -989,-1278,-1628,-1628,-1628},
{ -859,-1148,-1498,-1498,-1498}},
/* AU.GC..CG */
{{  DEF, -339, -689, -689, -689},
{ -999,-1288,-1638,-1638,-1638},
{ -499, -788,-1138,-1138,-1138},
{ -989,-1278,-1628,-1628,-1628},
{ -789,-1078,-1428,-1428,-1428}},
/* AU.GG..CG */
{{  DEF, -339, -689, -689, -689},
{-1079,-1368,-1718,-1718,-1718},
{ -569, -858,-1208,-1208,-1208},
{ -989,-1278,-1628,-1628,-1628},
{ -859,-1148,-1498,-1498,-1498}},
/* AU.GU..CG */
{{  DEF, -339, -689, -689, -689},
{-1079,-1368,-1718,-1718,-1718},
{ -719,-1008,-1358,-1358,-1358},
{ -989,-1278,-1628,-1628,-1628},
{ -909,-1198,-1548,-1548,-1548}}},
/* AU.U@..CG */
{{{  DEF, -329, -329, -329, -329},
{ -100, -379, -379, -379, -379},
{ -100, -379, -379, -379, -379},
{ -100, -379, -379, -379, -379},
{ -100, -379, -379, -379, -379}},
/* AU.UA..CG */
{{  DEF, -329, -329, -329, -329},
{-1079,-1358,-1358,-1358,-1358},
{ -569, -848, -848, -848, -848},
{ -989,-1268,-1268,-1268,-1268},
{ -859,-1138,-1138,-1138,-1138}},
/* AU.UC..CG */
{{  DEF, -329, -329, -329, -329},
{ -999,-1278,-1278,-1278,-1278},
{ -499, -778, -778, -778, -778},
{ -989,-1268,-1268,-1268,-1268},
{ -789,-1068,-1068,-1068,-1068}},
/* AU.UG..CG */
{{  DEF, -329, -329, -329, -329},
{-1079,-1358,-1358,-1358,-1358},
[truncated: 92,084 more chars]
