# Supplementary material for: Improving model predictions for RNA interference activities that use support vector machine regression by combining and filtering features
Source: BMC Bioinformatics. 2007 Jun 6;8:182. doi: 10.1186/1471-2105-8-182 (PMC1906837; doi:10.1186/1471-2105-8-182)
Supplement: Additional file 7 — seq2svm_0.3. An GNU platform deployable GPL code base for performing SVM modeling on small RNA sequences, with examples. Deploy by unzipping, untarring, and building with configure and make. See the included readme files. Updated versions will be available at . [file 1471-2105-8-182-S7.gz › seq2svm/src/libRNAfold-2.4/ViennaRNA-1.4/lib/fold_vars.c]

/* Last changed Time-stamp: <2000-10-10 11:24:26 ivo> */
/*
       global variables to change behaviour of folding routines
			  Vienna RNA package
*/
#include <string.h>
#include <stdio.h>
#include "fold_vars.h"

int  noGU = 0;           /* GU not allowed at all */
int  no_closingGU = 0;   /* GU allowed only inside stacks */
int  tetra_loop = 1;     /* Fold with specially stable 4-loops */
int  energy_set = 0;     /* 0 = BP; 1=any with GC; 2=any with AU parameters */
int  dangles = 1;	 /* use dangling end energies */
char *nonstandards = (char *)0; /* contains allowed non standard bases */
double temperature = 37.0;
int  james_rule = 1;     /* interior loops of size 2 get energy 0.8Kcal and
			    no mismatches (no longer used) */
struct bond  *base_pair;

FLT_OR_DBL *pr;          /* base pairing prob. matrix */
int  *iindx;             /* pr[i,j] -> pr[iindx[i]-j] */
double pf_scale=- 1;     /* scaling factor to avoid floating point overflows */
int   fold_constrained = 0; /* fold with constraints */
int   do_backtrack=1;     /* calculate pair prob matrix in part_func() */
int    noLonelyPairs = 0; /* avoid helices of length 1 */
char backtrack_type='F';  /* 'C' require (1,N) to be bonded;
			     'M' seq is part of s multi loop */

char * option_string(void) {
  static char options[100];
  *options = '\0';
  if (noGU) strcat(options, "-noGU ");
  if (no_closingGU) strcat(options, "-noCloseGU ");
  if (!tetra_loop) strcat(options, "-4 ");
  if (noLonelyPairs) strcat(options, "-noLP ");
  if (fold_constrained) strcat(options, "-C ");
  if (dangles!=1) sprintf(options+strlen(options), "-d%d ", dangles);
  if (temperature!=37.0) 
    sprintf(options+strlen(options), "-T %f ", temperature);
  return options;
}
