# Supplementary material for: Improving model predictions for RNA interference activities that use support vector machine regression by combining and filtering features
Source: BMC Bioinformatics. 2007 Jun 6;8:182. doi: 10.1186/1471-2105-8-182 (PMC1906837; doi:10.1186/1471-2105-8-182)
Supplement: Additional file 7 — seq2svm_0.3. An GNU platform deployable GPL code base for performing SVM modeling on small RNA sequences, with examples. Deploy by unzipping, untarring, and building with configure and make. See the included readme files. Updated versions will be available at . [file 1471-2105-8-182-S7.gz › seq2svm/src/libRNAfold-2.4/ViennaRNA-1.4/lib/main.c]

     #include  <stdio.h>
     #include  <cstdlib>
     #include  <cstring>
     #include  <math.h>
     #include  "/home/IDT-CORALVILLE/apeek/Programs/RNAi/SEQ2SV/libRNAfold-2.4/ViennaRNA-1.4/H/utils.h"
     #include  "/home/IDT-CORALVILLE/apeek/Programs/RNAi/SEQ2SV/libRNAfold-2.4/ViennaRNA-1.4/H/fold_vars.h"
     #include  "/home/IDT-CORALVILLE/apeek/Programs/RNAi/SEQ2SV/libRNAfold-2.4/ViennaRNA-1.4/H/fold.h"
     #include  "/home/IDT-CORALVILLE/apeek/Programs/RNAi/SEQ2SV/libRNAfold-2.4/ViennaRNA-1.4/H/part_func.h"
     #include  "/home/IDT-CORALVILLE/apeek/Programs/RNAi/SEQ2SV/libRNAfold-2.4/ViennaRNA-1.4/H/inverse.h"
     #include  "/home/IDT-CORALVILLE/apeek/Programs/RNAi/SEQ2SV/libRNAfold-2.4/ViennaRNA-1.4/H/RNAstruct.h"
     #include  "/home/IDT-CORALVILLE/apeek/Programs/RNAi/SEQ2SV/libRNAfold-2.4/ViennaRNA-1.4/H/treedist.h"
     #include  "/home/IDT-CORALVILLE/apeek/Programs/RNAi/SEQ2SV/libRNAfold-2.4/ViennaRNA-1.4/H/stringdist.h"
     #include  "/home/IDT-CORALVILLE/apeek/Programs/RNAi/SEQ2SV/libRNAfold-2.4/ViennaRNA-1.4/H/profiledist.h"
     
     int main()
     {
        char *seq1="CGCAGGGAUACCCGCG", *seq2="GCGCCCAUAGGGACGC",
             *struct1,* struct2,* xstruc;
        float e1, e2, tree_dist, string_dist, profile_dist, kT;
        Tree *T1, *T2;
        swString *S1, *S2;
        float **pf1, **pf2;
     
        /* fold at 30C instead of the default 37C */
        temperature = 30.;      /* must be set *before* initializing  */
        /* allocate memory for fold(), could be skipped */
        initialize_fold(strlen(seq1));
     
        /* allocate memory for structure and fold */
        struct1 = (char* ) space(sizeof(char)*(strlen(seq1)+1));
        e1 =  fold(seq1, struct1);
     
        struct2 = (char* ) space(sizeof(char)*(strlen(seq2)+1));
        e2 =  fold(seq2, struct2);
     
        free_arrays();     /* free arrays used in fold() */
     
        /* produce tree and string representations for comparison */
        xstruc = expand_Full(struct1);
        T1 = make_tree(xstruc);
        S1 = Make_swString(xstruc);
        free(xstruc);
     
        xstruc = expand_Full(struct2);
        T2 = make_tree(xstruc);
        S2 = Make_swString(xstruc);
        free(xstruc);
     
        /* calculate tree edit distance and aligned structures with gaps */
        edit_backtrack = 1;
        tree_dist = tree_edit_distance(T1, T2);
        free_tree(T1); free_tree(T2);
        unexpand_aligned_F(aligned_line);
        printf("%s\n%s  %3.2f\n", aligned_line[0], aligned_line[1], tree_dist);
     
        /* same thing using string edit (alignment) distance */
        string_dist = string_edit_distance(S1, S2);
        free(S1); free(S2);
        printf("%s  mfe=%5.2f\n%s  mfe=%5.2f  dist=%3.2f\n",
             aligned_line[0], e1, aligned_line[1], e2, string_dist);
     
        /* for longer sequences one should also set a scaling factor for
           partition function folding, e.g: */
        kT = (temperature+273.15)*1.98717/1000.;  /* kT in kcal/mol */
        pf_scale = exp(-e1/kT/strlen(seq1));
        init_pf_fold(strlen(seq1));
     
        /* calculate partition function and base pair probabilities */
        e1 = pf_fold(seq1, struct1);
        pf1 = Make_bp_profile(strlen(seq1));
     
        e2 = pf_fold(seq2, struct2);
        pf2 = Make_bp_profile(strlen(seq2));
     
        free_pf_arrays();  /* free space allocated for pf_fold() */
     
        profile_dist = profile_edit_distance(pf1, pf2);
        printf("%s  free energy=%5.2f\n%s  free energy=%5.2f  dist=%3.2f\n",
             aligned_line[0], e1, aligned_line[1], e2, profile_dist);
     
        free_profile(pf1); free_profile(pf2);
     }
