# Supplementary material for: Improving model predictions for RNA interference activities that use support vector machine regression by combining and filtering features
Source: BMC Bioinformatics. 2007 Jun 6;8:182. doi: 10.1186/1471-2105-8-182 (PMC1906837; doi:10.1186/1471-2105-8-182)
Supplement: Additional file 7 — seq2svm_0.3. An GNU platform deployable GPL code base for performing SVM modeling on small RNA sequences, with examples. Deploy by unzipping, untarring, and building with configure and make. See the included readme files. Updated versions will be available at . [file 1471-2105-8-182-S7.gz › seq2svm/src/libRNAfold-2.4/ViennaRNA-1.4/lib/naview.c]

/*
*   NAVIEW -- A program to make a modified radial drawing of an RNA
*   secondary structure. 
*   
*   Copyright (c) 1988 Robert E. Bruccoleri
*   Copying of this software, in whole or in part, is permitted
*   provided that the copies are not made for commercial purposes,
*   appropriate credit for the use of the software is given, this
*   copyright notice appears, and notice is given that the copying
*   is by permission of Robert E. Bruccoleri. Any other copying
*   requires specific permission. 
*
*   See R. Bruccoleri and G. Heinrich, Computer Applications in the
*   Biosciences, 4, 167-173 (1988) for a full description.
*   
*   In November 1997, Michael Zuker made a number of changes to bring
*   naview up to modern standards. All functions defined in naview are
*   now declared before main() with arguments and argument types.
*   When functions are defined, their argument types are declared 
*   with the function and these definitions are removed after the '{'.
*   The 'void' declaration was used as necessary for functions.
*
*   The troublesome na_scanf function was deleted and replaced by
*   scanf. Finally, there is now no default for the minimum separation
*   of bases. A floating point number must be entered. However, as
*   before an entry < 0 will be moved up to 0 and an entry > 0.5
*   will be reduced to 0.5.
*
*   Adapted for use as a subroutine in the Vienna RNA Package
*   by Ivo Hofacker, May 1998:
*   deleted output routines, replaced main() by naview_xy_coordinates(),
*   which fills the X and Y arrays used by PS_rna_plot() etc.
*   added ansi prototypes and fixed memory leaks.
*/

#include <stdio.h>
#include <stdlib.h>
#include <string.h>
#include <math.h>

#include "utils.h"

typedef int LOGICAL;
#define logical LOGICAL

#define true 1
#define false 0
#define FATAL_ERROR 1
#define SUCCESS 0

#define type_alloc(type) (type *) space(sizeof(type))

#define struct_alloc(structure_name) type_alloc(struct structure_name)

#define add_double_list(head,tail,newp) {\
	(newp)->next = (newp)->prev = NULL; \
        if ((head) == NULL) (head) = (tail) = (newp); \
	else { \
	     (tail)->next = (newp); \
	     (newp)->prev = (tail); \
	     (tail) = (newp); \
	     } \
	}

static double pi = 3.141592653589793;
static double anum = 9999.0;


/*
*   Function data type definitions
*/

#define minf2(x1, x2) ((x1)<(x2))?(x1):(x2)
#define maxf2(x1, x2) ((x1)>(x2))?(x1):(x2)

static struct base {
  int mate;
  double x,y;
  logical extracted;
  struct region *region;
} *bases;
    
struct region {
  int start1,end1,start2,end2;
};
	
struct loop {
  int nconnection;
  struct connection **connections;
  int number;
  int depth;
  logical mark;
  double x,y,radius;
};
    
struct connection {
  struct loop *loop;
  struct region *region;
  int start,end;       /* Start and end form the 1st base pair of the region. */
  double xrad,yrad,angle;
  logical extruded;	  /* True if segment between this connection and
			     the next must be extruded out of the circle */
  logical broken;	  /* True if the extruded segment must be drawn long. */
};

static int nbase, nregion, loop_count;

static struct loop *root, *loops;

static struct region *regions;

static struct loop *construct_loop(int ibase);

struct radloop {
  double radius;
  int loopnumber;
  struct radloop *next, *prev;
};

static struct radloop *rlphead;

static double lencut;

static logical debug = false;

static void read_in_bases(short *pair_table);
static void find_regions(void);
static void dump_loops(void);
static void find_central_loop(void);
static void determine_depths(void);
static void traverse_loop(struct loop *lp,struct connection *anchor_connection);
static void determine_radius(struct loop *lp,double lencut);
static void generate_region(struct connection *cp);
static void construct_extruded_segment(struct connection *cp,struct connection *cpnext);
static void find_center_for_arc(int n,double b,double *hp,double *thetap);
static int depth(struct loop *lp);

static logical connected_connection(struct connection *cp, struct connection *cpnext);
static int    find_ic_middle(int icstart, int icend, struct connection *anchor_connection, struct connection *acp, struct loop *lp);


int naview_xy_coordinates(short *pair_table, float *X, float *Y) {
  int i;
  
  nbase = pair_table[0]; /* length */
  bases = (struct base *) space(sizeof(struct base)*(nbase+1));
  regions = (struct region *) space(sizeof(struct region)*(nbase+1));
  read_in_bases(pair_table);
  lencut = 0.5;
  rlphead = NULL;
  find_regions();
  loop_count = 0;
  loops = (struct loop *) space(sizeof(struct loop)*(nbase+1));
  construct_loop(0);
  find_central_loop();
  if (debug) dump_loops();

  traverse_loop(root,NULL);
  for (i=0; i<nbase; i++) {
    X[i] = 100 + 15*bases[i+1].x;
    Y[i] = 100 + 15*bases[i+1].y;
  }
  free(bases);
  free(regions);
  free(loops);
  return nbase;
}

static void read_in_bases(short *pair_table)
{
  int i,npairs;

  /* Set up an origin.  */
  bases[0].mate = 0;
  bases[0].extracted = false;
  bases[0].x = anum;
  bases[0].y = anum;
  
  for (npairs=0,i=1; i<=nbase; i++) {
    bases[i].extracted = false;
    bases[i].x = anum;
    bases[i].y = anum;
    bases[i].mate = pair_table[i];
    if (pair_table[i]>i) npairs++;
  }
  if (npairs==0) { /* must have at least 1 pair to avoid segfault */
    bases[1].mate=nbase;
    bases[nbase].mate=1;
  }
}

static void find_regions(void)
/*
*   Identifies the regions in the structure.
*/

{
  int i,mate,nb1;
  logical *mark;
    
  nb1 = nbase + 1;
  mark = (int *) space(sizeof(int)*nb1);
  for (i = 0; i < nb1; i++) mark[i] = false;
  nregion = 0;
  for (i=0; i<=nbase; i++) {
    if ( (mate = bases[i].mate) && !mark[i]) {
      regions[nregion].start1 = i;
      regions[nregion].end2 = mate;
      mark[i] = true;
      mark[mate] = true;
      bases[i].region = bases[mate].region = &regions[nregion];
      for (i++,mate--; 
	   i<mate && bases[i].mate == mate; 
	   i++,mate--) {
	mark[i] = mark[mate] = true;
	bases[i].region = bases[mate].region = &regions[nregion];
      }
      regions[nregion].end1 = --i;
      regions[nregion].start2 = mate+1;
      if (debug) {
	if (nregion == 0) printf("\nRegions are:\n");
	printf("Region %d is %d-%d and %d-%d with gap of %d.\n",
	       nregion+1,regions[nregion].start1,regions[nregion].end1,
	       regions[nregion].start2,regions[nregion].end2,
	       regions[nregion].start2-regions[nregion].end1+1);
      }
      nregion++;
    }
  }
  free(mark);
}

static struct loop *construct_loop(int ibase)
/*
*   Starting at residue ibase, recursively constructs the loop containing
*   said base and all deeper bases. 
*/

{
  int i,mate;
  struct loop *retloop,*lp;
  struct connection *cp;
  struct region *rp;
  struct radloop *rlp;
    
  retloop = &loops[loop_count++];
  retloop->nconnection = 0;
  retloop->connections = (struct connection **) space(sizeof(struct connection *));
  retloop->depth = 0;
  retloop->number = loop_count;
  retloop->radius = 0.0;
  for (rlp = rlphead;  rlp;  rlp = rlp->next)
    if (rlp->loopnumber == loop_count) retloop->radius = rlp->radius;
  i = ibase;
  do {
    if ((mate = bases[i].mate) != 0) {
      rp = bases[i].region;
      if (!bases[rp->start1].extracted) {
	if (i == rp->start1) {
	  bases[rp->start1].extracted = true;
	  bases[rp->end1].extracted = true;
	  bases[rp->start2].extracted = true;
	  bases[rp->end2].extracted = true;
	  lp = construct_loop(rp->end1 < nbase ? rp->end1+1 : 0);	
	}
	else if (i == rp->start2){
	  bases[rp->start2].extracted = true;
	  bases[rp->end2].extracted = true;
	  bases[rp->start1].extracted = true;
	  bases[rp->end1].extracted = true;
	  lp = construct_loop(rp->end2 < nbase ? rp->end2+1 : 0);
	}
	else {
	  fprintf(stderr, "naview: Error detected in construct_loop. i = %d not found in region table.\n",i);
	  exit(FATAL_ERROR);
	}
	retloop->connections = (struct connection **) 
	  realloc(retloop->connections,
		  (++retloop->nconnection+1) * 
		  sizeof(struct connection *));
	retloop->connections[retloop->nconnection-1] = cp = 
	  struct_alloc(connection);
	retloop->connections[retloop->nconnection] = NULL;
	cp->loop = lp;
	cp->region = rp;
	if (i == rp->start1) {
	  cp->start = rp->start1;
	  cp->end = rp->end2;
	}
	else {
	  cp->start = rp->start2;
	  cp->end = rp->end1;
	}
	cp->extruded = false;
	cp->broken = false;
	lp->connections = (struct connection **) 
	  realloc(lp->connections,
		  (++lp->nconnection+1) * 
		  sizeof(struct connection *));
	lp->connections[lp->nconnection-1] = cp = 
	  struct_alloc(connection);
	lp->connections[lp->nconnection] = NULL;
	cp->loop = retloop;
	cp->region = rp;
	if (i == rp->start1) {
	  cp->start = rp->start2;
	  cp->end = rp->end1;
	}
	else {
	  cp->start = rp->start1;
	  cp->end = rp->end2;
	}
	cp->extruded = false;
	cp->broken = false;
      }
      i = mate;
    }
    if (++i > nbase) i = 0;
  }
  while (i != ibase);
  return retloop;
}

static void dump_loops(void)
/*
*   Displays all the loops.
*/

{
  int il,ilp,irp;
  struct loop *lp;
  struct connection *cp,**cpp;
    
  printf("\nRoot loop is #%d\n",(root-loops)+1);
  for (il=0; il < loop_count; il++) {
    lp = &loops[il];
    printf("Loop %d has %d connections:\n",il+1,lp->nconnection);
    for (cpp = lp->connections; (cp = *cpp); cpp++) {
      ilp = (cp->loop - loops) + 1;
      irp = (cp->region - regions) + 1;
      printf("  Loop %d Region %d (%d-%d)\n",
	     ilp,irp,cp->start,cp->end);
    }
  }
}

static void find_central_loop(void)
/*
*   Find node of greatest branching that is deepest.
*/

{
  struct loop *lp;
  int maxconn,maxdepth,i;

  determine_depths();
  maxconn = 0;
  maxdepth = -1;
    
  for (i=0; i<loop_count; i++) {
    lp = &loops[i];
    if (lp->nconnection > maxconn) {
      maxdepth = lp->depth;
      maxconn = lp->nconnection;
      root = lp;
    }
    else if (lp->depth > maxdepth && lp->nconnection == maxconn) {
      maxdepth = lp->depth;
      root = lp;
    }
  }
}

static void determine_depths(void)
/*
*   Determine the depth of all loops.
*/

{
  struct loop *lp;
  int i,j;
    
  for (i=0; i<loop_count; i++) {
    lp = &loops[i];
    for (j=0; j<loop_count; j++) loops[j].mark = false;
    lp->depth = depth(lp);
  }
}


static int depth(struct loop *lp)
/*
*   Determines the depth of loop, lp. Depth is defined as the minimum
*   distance to a leaf loop where a leaf loop is one that has only one
*   or no connections.
*/

{
  struct connection *cp,**cpp;
  int count,ret,d;
    
  if (lp->nconnection <= 1) return 0;
  if (lp->mark) return -1;
  lp->mark = true;
  count = 0;
  ret = 0;
  for (cpp=lp->connections; (cp = *cpp); cpp++) {
    d = depth(cp->loop);
    if (d >= 0) {
      if (++count == 1) ret = d;
      else if (ret > d) ret = d;
    }
  }
  lp->mark = false;
  return ret+1;
}

static void traverse_loop(struct loop *lp, struct connection *anchor_connection)
/*
*   This is the workhorse of the display program. The algorithm is
*   recursive based on processing individual loops. Each base pairing
*   region is displayed using the direction given by the circle diagram,
*   and the connections between the regions is drawn by equally spaced
*   points. The radius of the loop is set to minimize the square error
*   for lengths between sequential bases in the loops. The "correct"
*   length for base links is 1. If the least squares fitting of the
*   radius results in loops being less than 1/2 unit apart, then that
*   segment is extruded. 
*   
*   The variable, anchor_connection, gives the connection to the loop
*   processed in an previous level of recursion.
*/

{
  double xs,ys,xe,ye,xn,yn,angleinc,r;
  double radius,xc,yc,xo,yo,astart,aend,a;
  struct connection *cp,*cpnext,**cpp,*acp,*cpprev;
  int i,j,n,ic;
  double da,maxang;
  int count,icstart,icend,icmiddle,icroot;
  logical done,done_all_connections,rooted;
  int sign;
  double midx,midy,nrx,nry,mx,my,vx,vy,dotmv,nmidx,nmidy;
  int icstart1,icup,icdown,icnext,direction;
  double dan,dx,dy,rr;
  double cpx,cpy,cpnextx,cpnexty,cnx,cny,rcn,rc,lnx,lny,rl,ac,acn,sx,sy,dcp;
  int imaxloop;
    
  angleinc = 2 * pi / (nbase+1);
  acp = NULL;
  icroot = -1;
  for (cpp=lp->connections, ic = 0; (cp = *cpp); cpp++, ic++) {
    /*	xs = cos(angleinc*cp->start);
	ys = sin(angleinc*cp->start);
	xe = cos(angleinc*cp->end);
	ye = sin(angleinc*cp->end); */
    xs = -sin(angleinc*cp->start);
    ys = cos(angleinc*cp->start);
    xe = -sin(angleinc*cp->end);
    ye = cos(angleinc*cp->end);
    xn = ye-ys;
    yn = xs-xe;
    r = sqrt(xn*xn + yn*yn);
    cp->xrad = xn/r;
    cp->yrad = yn/r;
    cp->angle = atan2(yn,xn);
    if (cp->angle < 0.0) cp->angle += 2*pi;
    if (anchor_connection != NULL &&
	anchor_connection->region == cp->region) {
      acp = cp;
      icroot = ic;
    }
  }
	
 set_radius:
  determine_radius(lp,lencut);
  radius = lp->radius;
  if (anchor_connection == NULL) xc = yc = 0.0;
  else {
    xo = (bases[acp->start].x+bases[acp->end].x) / 2.0;
    yo = (bases[acp->start].y+bases[acp->end].y) / 2.0;
    xc = xo - radius * acp->xrad;
    yc = yo - radius * acp->yrad;
  }
	
  /*
   *   The construction of the connectors will proceed in blocks of
   *   connected connectors, where a connected connector pairs means
   *   two connectors that are forced out of the drawn circle because they
   *   are too close together in angle.
   */

  /*
   *   First, find the start of a block of connected connectors
   */

  if (icroot == -1) 
    icstart = 0;
  else icstart = icroot;
  cp = lp->connections[icstart];
  count = 0;
  if (debug) printf("Now processing loop %d\n",lp->number);
  done = false;
  do {
    j = icstart - 1;
    if (j < 0) j = lp->nconnection - 1;
    cpprev = lp->connections[j];
    if (!connected_connection(cpprev,cp)) {
      done = true;
    }
    else {
      icstart = j;
      cp = cpprev;
    }
    if (++count > lp->nconnection) {
      /*
       *  Here everything is connected. Break on maximum angular separation
       *  between connections. 
       */
      maxang = -1.0;
      for (ic = 0;  ic < lp->nconnection;  ic++) {
	j = ic + 1;
	if (j >= lp->nconnection) j = 0;
	cp = lp->connections[ic];
	cpnext = lp->connections[j];
	ac = cpnext->angle - cp->angle;
	if (ac < 0.0) ac += 2*pi;
	if (ac > maxang) {
	  maxang = ac;
	  imaxloop = ic;
	}
      }
      icend = imaxloop;
      icstart = imaxloop + 1;
      if (icstart >= lp->nconnection) icstart = 0;
      cp = lp->connections[icend];
      cp->broken = true;
      done = true;
    }
  } while    (!done);
  done_all_connections = false;
  icstart1 = icstart;
  if (debug) printf("Icstart1 = %d\n",icstart1);
  while (!done_all_connections) {
    count = 0;
    done = false;
    icend = icstart;
    rooted = false;
    while (!done) {
      cp = lp->connections[icend];
      if (icend == icroot) rooted = true;
      j = icend + 1;
      if (j >= lp->nconnection) {
	j = 0;
      }
      cpnext = lp->connections[j];
      if (connected_connection(cp,cpnext)) {
	if (++count >= lp->nconnection) break;
	icend = j;
      }
      else {
	done = true;
      }
    }
    icmiddle = find_ic_middle(icstart,icend,anchor_connection,acp,lp);
    ic = icup = icdown = icmiddle;
    if (debug)
      printf("IC start = %d  middle = %d  end = %d\n",
	     icstart,icmiddle,icend);
    done = false;
    direction = 0;
    while (!done) {
      if (direction < 0) {
	ic = icup;
      }
      else if (direction == 0) {
	ic = icmiddle;
      }
      else {
	ic = icdown;
      }
      if (ic >= 0) {
	cp = lp->connections[ic];
	if (anchor_connection == NULL || acp != cp) {
	  if (direction == 0) {
	    astart = cp->angle - asin(1.0/2.0/radius);
	    aend = cp->angle + asin(1.0/2.0/radius);
	    bases[cp->start].x = xc + radius*cos(astart);
	    bases[cp->start].y = yc + radius*sin(astart);
	    bases[cp->end].x = xc + radius*cos(aend);
	    bases[cp->end].y = yc + radius*sin(aend);
	  }
	  else if (direction < 0) {
	    j = ic + 1;
	    if (j >= lp->nconnection) j = 0;
	    cp = lp->connections[ic];
	    cpnext = lp->connections[j];
	    cpx = cp->xrad;
	    cpy = cp->yrad;
	    ac = (cp->angle + cpnext->angle) / 2.0;
	    if (cp->angle > cpnext->angle) ac -= pi;
	    cnx = cos(ac);
	    cny = sin(ac);
	    lnx = cny;
	    lny = -cnx;
	    da = cpnext->angle - cp->angle;
	    if (da < 0.0) da += 2*pi;
	    if (cp->extruded) {
	      if (da <= pi/2) rl = 2.0;
	      else rl = 1.5;
	    }
	    else {
	      rl = 1.0;
	    }
	    bases[cp->end].x = bases[cpnext->start].x + rl*lnx;
	    bases[cp->end].y = bases[cpnext->start].y + rl*lny;
	    bases[cp->start].x = bases[cp->end].x + cpy;
	    bases[cp->start].y = bases[cp->end].y - cpx;
	  }
	  else {
	    j = ic - 1;
	    if (j < 0) j = lp->nconnection - 1;
	    cp = lp->connections[j];
	    cpnext = lp->connections[ic];
	    cpnextx = cpnext->xrad;
	    cpnexty = cpnext->yrad;
	    ac = (cp->angle + cpnext->angle) / 2.0;
	    if (cp->angle > cpnext->angle) ac -= pi;
	    cnx = cos(ac);
	    cny = sin(ac);
	    lnx = -cny;
	    lny = cnx;
	    da = cpnext->angle - cp->angle;
	    if (da < 0.0) da += 2*pi;
	    if (cp->extruded) {
	      if (da <= pi/2) rl = 2.0;
	      else rl = 1.5;
	    }
	    else {
	      rl = 1.0;
	    }
	    bases[cpnext->start].x = bases[cp->end].x + rl*lnx;
	    bases[cpnext->start].y = bases[cp->end].y + rl*lny;
	    bases[cpnext->end].x = bases[cpnext->start].x - cpnexty;
	    bases[cpnext->end].y = bases[cpnext->start].y + cpnextx;
	  }
	}
      }
      if (direction < 0) {
	if (icdown == icend) {
	  icdown = -1;
	}
	else if (icdown >= 0) {
	  if (++icdown >= lp->nconnection) {
	    icdown = 0;
	  }
	}
	direction = 1;
      }
      else {
	if (icup == icstart) icup = -1;
	else if (icup >= 0) {
	  if (--icup < 0) {
	    icup = lp->nconnection - 1;
	  }
	}
	direction = -1;
      }
      done = icup == -1 && icdown == -1;
    }
    icnext = icend + 1;
    if (icnext >= lp->nconnection) icnext = 0;
    if (icend != icstart && (! (icstart == icstart1 && icnext == icstart1))) {
      /*
       *	    Move the bases just constructed (or the radius) so
       *	    that the bisector of the end points is radius distance
       *	    away from the loop center.
       */
      cp = lp->connections[icstart];
      cpnext = lp->connections[icend];
      dx = bases[cpnext->end].x - bases[cp->start].x;
      dy = bases[cpnext->end].y - bases[cp->start].y;
      midx = bases[cp->start].x + dx/2.0;
      midy = bases[cp->start].y + dy/2.0;
      rr = sqrt(dx*dx + dy*dy);
      mx = dx / rr;
      my = dy / rr;
      vx = xc - midx;
      vy = yc - midy;
      rr = sqrt(dx*dx + dy*dy);
      vx /= rr;
      vy /= rr;
      dotmv = vx*mx + vy*my;
      nrx = dotmv*mx - vx;
      nry = dotmv*my - vy;
      rr = sqrt(nrx*nrx + nry*nry);
      nrx /= rr;
      nry /= rr;
      /*
       *	    Determine which side of the bisector the center should be.
       */
      dx = bases[cp->start].x - xc;
      dy = bases[cp->start].y - yc;
      ac = atan2(dy,dx);
      if (ac < 0.0) ac += 2*pi;
      dx = bases[cpnext->end].x - xc;
      dy = bases[cpnext->end].y - yc;
      acn = atan2(dy,dx);
      if (acn < 0.0) acn += 2*pi;
      if (acn < ac) acn += 2*pi;
      if (acn - ac > pi) sign = -1;
      else sign = 1;
      nmidx = xc + sign*radius*nrx;
      nmidy = yc + sign*radius*nry;
      if (rooted) {
	xc -= nmidx - midx;
	yc -= nmidy - midy;
      }
      else {
	for (ic=icstart; ; ++ic >= lp->nconnection ? (ic = 0) : 0) {
	  cp = lp->connections[ic];
	  i = cp->start;
	  bases[i].x += nmidx - midx;
	  bases[i].y += nmidy - midy;
	  i = cp->end;
	  bases[i].x += nmidx - midx;
	  bases[i].y += nmidy - midy;
	  if (ic == icend) break;
	}
      }
    }
    icstart = icnext;
    done_all_connections = icstart == icstart1;
  }
  for (ic=0; ic < lp->nconnection; ic++) {
    cp = lp->connections[ic];
    j = ic + 1;
    if (j >= lp->nconnection) j = 0;
    cpnext = lp->connections[j];
    dx = bases[cp->end].x - xc;
    dy = bases[cp->end].y - yc;
    rc = sqrt(dx*dx + dy*dy);
    ac = atan2(dy,dx);
    if (ac < 0.0) ac += 2*pi;
    dx = bases[cpnext->start].x - xc;
    dy = bases[cpnext->start].y - yc;
    rcn = sqrt(dx*dx + dy*dy);
    acn = atan2(dy,dx);
    if (acn < 0.0) acn += 2*pi;
    if (acn < ac) acn += 2*pi;
    dan = acn - ac;
    dcp = cpnext->angle - cp->angle;
    if (dcp <= 0.0) dcp += 2*pi;
    if (fabs(dan-dcp) > pi) {
      if (cp->extruded) {
	fprintf(stderr, "Warning from traverse_loop. Loop %d has crossed regions\n",
	       lp->number);
      }
      else if ((cpnext->start - cp->end) != 1) {
	cp->extruded = true;
	goto set_radius;	    /* Forever shamed */
      }
    }
    if (cp->extruded) {
      construct_extruded_segment(cp,cpnext);
    }
    else {
      n = cpnext->start - cp->end;
      if (n < 0) n += nbase + 1;
      angleinc = dan / n;
      for (j = 1;  j < n;  j++) {
	i = cp->end + j;
	if (i > nbase) i -= nbase + 1;
	a = ac + j*angleinc;
	rr = rc + (rcn-rc)*(a-ac)/dan;
	bases[i].x = xc + rr*cos(a);
	bases[i].y = yc + rr*sin(a);
      }
    }
  }
  for (ic=0; ic < lp->nconnection; ic++) {
    if (icroot != ic) {
      cp = lp->connections[ic];
      generate_region(cp);
      traverse_loop(cp->loop,cp);
    }
  }
  n = 0;
  sx = 0.0;
  sy = 0.0;
  for (ic = 0;  ic < lp->nconnection;  ic++) {
    j = ic + 1;
    if (j >= lp->nconnection) j = 0;
    cp = lp->connections[ic];
    cpnext = lp->connections[j];
    n += 2;
    sx += bases[cp->start].x + bases[cp->end].x;
    sy += bases[cp->start].y + bases[cp->end].y;
    if (!cp->extruded) {
      for (j = cp->end + 1;  j != cpnext->start;  j++) {
	if (j > nbase) j -= nbase + 1;
	n++;
	sx += bases[j].x;
	sy += bases[j].y;
      }
    }
  }
  lp->x = sx / n;
  lp->y = sy / n;

  /* free connections (ih) */
  for (ic = 0;  ic < lp->nconnection;  ic++)
    free(lp->connections[ic]);
  free(lp->connections);
}


static void determine_radius(struct loop *lp,double lencut)
/*
*   For the loop pointed to by lp, determine the radius of
*   the loop that will ensure that each base around the loop will
*   have a separation of at least lencut around the circle.
*   If a segment joining two connectors will not support this separation,
*   then the flag, extruded, will be set in the first of these
*   two indicators. The radius is set in lp.
*   
*   The radius is selected by a least squares procedure where the sum of the
*   squares of the deviations of length from the ideal value of 1 is used
*   as the error function.
*/

{
  double mindit,ci,dt,sumn,sumd,radius,dit;
  int i,j,end,start,imindit;
  struct connection *cp,*cpnext;
  static double rt2_2 = 0.7071068;

  do {
    mindit = 1.0e10;
    for (sumd=0.0, sumn=0.0, i=0;
	 i < lp->nconnection;
	 i++) {
      cp = lp->connections[i];
      j = i + 1;
      if (j >= lp->nconnection) j = 0;
      cpnext = lp->connections[j];
      end =  cp->end;
      start = cpnext->start;
      if (start < end) start += nbase + 1;
      dt = cpnext->angle - cp->angle;
      if (dt <= 0.0) dt += 2*pi;
      if (!cp->extruded) 
	ci = start - end;
      else {
	if (dt <= pi/2) ci = 2.0;
	else ci = 1.5;
      }
      sumn += dt * (1.0/ci + 1.0);
      sumd += dt * dt / ci;
      dit = dt/ci;
      if (dit < mindit && !cp->extruded && ci > 1.0) {
	mindit = dit;
	imindit = i;
      }
    }
    radius = sumn/sumd;
    if (radius < rt2_2) radius = rt2_2;
    if (mindit*radius < lencut) {
      lp->connections[imindit]->extruded = true;
    }
  } while (mindit*radius < lencut);
  if (lp->radius > 0.0)
    radius = lp->radius;
  else lp->radius = radius;
}

static logical    connected_connection(struct connection *cp, struct connection *cpnext)
/*
*   Determines if the connections cp and cpnext are connected
*/

{

  if (cp->extruded) {
    return true;
  }
  else if (cp->end+1 == cpnext->start) {
    return true;
  }
  else {
    return false;
  }
}

static int    find_ic_middle(int icstart, int icend, struct connection *anchor_connection, struct connection *acp, struct loop *lp)
/*
*   Finds the middle of a set of connected connectors. This is normally
*   the middle connection in the sequence except if one of the connections
*   is the anchor, in which case that connection will be used.
*/

{
  int count,ret,ic,i;
  logical done;

  count = 0;
  ret = -1;
  ic = icstart;
  done = false;
  while (!done) {
    if (count++ > lp->nconnection * 2) {
      printf("Infinite loop detected in find_ic_middle\n");
      exit(FATAL_ERROR);
    }
    if (anchor_connection != NULL && lp->connections[ic] == acp) {
      ret = ic;
    }
    done = ic == icend;
    if (++ic >= lp->nconnection) {
      ic = 0;
    }
  }
  if (ret == -1) {
    for (i=1, ic=icstart; i<(count+1)/2; i++) {
      if (++ic >= lp->nconnection) ic = 0;
    }
    ret = ic;
  }
  return ret;
}

static void generate_region(struct connection *cp)
/*
*   Generates the coordinates for the base pairing region of a connection
*   given the position of the starting base pair.
*/

{
  int l,start,end,i,mate;
  struct region *rp;

  rp = cp->region;
  l = 0;
  if (cp->start == rp->start1) {
    start = rp->start1;
    end = rp->end1;
  }
  else {
    start = rp->start2;
    end = rp->end2;
  }
  if (bases[cp->start].x > anum - 100.0 ||
      bases[cp->end].x > anum - 100.0) {
    printf("Bad region passed to generate_region. Coordinates not defined.\n");
    exit(FATAL_ERROR);
  }
  for (i=start+1; i<=end; i++) {
    l++;
    bases[i].x = bases[cp->start].x + l*cp->xrad;
    bases[i].y = bases[cp->start].y + l*cp->yrad;
    mate = bases[i].mate;
    bases[mate].x = bases[cp->end].x + l*cp->xrad;
    bases[mate].y = bases[cp->end].y + l*cp->yrad;
  }
}

static void construct_circle_segment(int start, int end)
/*
*   Draws the segment of residue between the bases numbered start
*   through end, where start and end are presumed to be part of a base
*   pairing region. They are drawn as a circle which has a chord given
*   by the ends of two base pairing regions defined by the connections.
*/

{
  double dx,dy,rr,h,angleinc,midx,midy,xn,yn,nrx,nry,mx,my,a;
  int l,j,i;

  dx = bases[end].x - bases[start].x;
  dy = bases[end].y - bases[start].y;
  rr = sqrt(dx*dx + dy*dy);
  l = end - start;
  if (l < 0) l += nbase + 1;
  if (rr >= l) {
    dx /= rr;
    dy /= rr;
    for (j = 1;  j < l;  j++) {
      i = start + j;
      if (i > nbase) i -= nbase + 1;
      bases[i].x = bases[start].x + dx*(double)j/(double)l;
      bases[i].y = bases[start].y + dy*(double)j/(double)l;
    }
  }
  else {
    find_center_for_arc(l-1,rr,&h,&angleinc);
    dx /= rr;
    dy /= rr;
    midx = bases[start].x + dx*rr/2.0;
    midy = bases[start].y + dy*rr/2.0;
    xn = dy;
    yn = -dx;
    nrx = midx + h*xn;
    nry = midy + h*yn;
    mx = bases[start].x - nrx;
    my = bases[start].y - nry;
    rr = sqrt(mx*mx + my*my);
    a = atan2(my,mx);
    for (j = 1;  j < l;  j++) {
      i = start + j;
      if (i > nbase) i -= nbase + 1;
      bases[i].x = nrx + rr*cos(a+j*angleinc);
      bases[i].y = nry + rr*sin(a+j*angleinc);
    }
  }
}

static void construct_extruded_segment(struct connection *cp, struct connection *cpnext)
/*
*   Constructs the segment between cp and cpnext as a circle if possible.
*   However, if the segment is too large, the lines are drawn between
*   the two connecting regions, and bases are placed there until the
*   connecting circle will fit.
*/

{
  double astart,aend1,aend2,aave,dx,dy,a1,a2,ac,rr,da,dac;
  int start,end,n,nstart,nend;
  logical collision;

  astart = cp->angle;
  aend2 = aend1 = cpnext->angle;
  if (aend2 < astart) aend2 += 2*pi;
  aave = (astart + aend2) / 2.0;
  start = cp->end;
  end = cpnext->start;
  n = end - start;
  if (n < 0) n += nbase + 1;
  da = cpnext->angle - cp->angle;
  if (da < 0.0) {
    da += 2*pi;
  }
  if (n == 2) construct_circle_segment(start,end);
  else {
    dx = bases[end].x - bases[start].x;
    dy = bases[end].y - bases[start].y;
    rr = sqrt(dx*dx + dy*dy);
    dx /= rr;
    dy /= rr;
    if (rr >= 1.5 && da <= pi/2) {
      nstart = start + 1;
      if (nstart > nbase) nstart -= nbase + 1;
      nend = end - 1;
      if (nend < 0) nend += nbase + 1;
      bases[nstart].x = bases[start].x + 0.5*dx;
      bases[nstart].y = bases[start].y + 0.5*dy;
      bases[nend].x = bases[end].x - 0.5*dx;
      bases[nend].y = bases[end].y - 0.5*dy;
      start = nstart;
      end = nend;
    }
    do {
      collision = false;
      construct_circle_segment(start,end);
      nstart = start + 1;
      if (nstart > nbase) nstart -= nbase + 1;
      dx = bases[nstart].x - bases[start].x;
      dy = bases[nstart].y - bases[start].y;
      a1 = atan2(dy,dx);
      if (a1 < 0.0) a1 += 2*pi;
      dac = a1 - astart;
      if (dac < 0.0) dac += 2*pi;
      if (dac > pi) collision = true;
      nend = end - 1;
      if (nend < 0) nend += nbase + 1;
      dx = bases[nend].x - bases[end].x;
      dy = bases[nend].y - bases[end].y;
      a2 = atan2(dy,dx);
      if (a2 < 0.0) a2 += 2*pi;
      dac = aend1 - a2;
      if (dac < 0.0) dac += 2*pi;
      if (dac > pi) collision = true;
      if (collision) {
	ac = minf2(aave,astart + 0.5);
	bases[nstart].x = bases[start].x + cos(ac);
	bases[nstart].y = bases[start].y + sin(ac);
	start = nstart;
	ac = maxf2(aave,aend2 - 0.5);
	bases[nend].x = bases[end].x + cos(ac);
	bases[nend].y = bases[end].y + sin(ac);
	end = nend;
	n -= 2;
      }
    } while    (collision && n > 1);
  }
}

static void find_center_for_arc(int n,double b,double *hp,double *thetap)
/*
*   Given n points to be placed equidistantly and equiangularly on a
*   polygon which has a chord of length, b, find the distance, h, from the
*   midpoint of the chord for the center of polygon. Positive values
*   mean the center is within the polygon and the chord, whereas
*   negative values mean the center is outside the chord. Also, the
*   radial angle for each polygon side is returned in theta.
*    
*   The procedure uses a bisection algorithm to find the correct
*   value for the center. Two equations are solved, the angles
*   around the center must add to 2*pi, and the sides of the polygon
*   excluding the chord must have a length of 1.
*/

{
  double h,hhi,hlow,r,disc,theta,e,phi;
  int iter;
#define maxiter 500
  
  hhi = (n+1) / pi;
  hlow = - hhi - b/(n+1-b);
  if (b<1) hlow = 0;  /* otherwise we might fail below (ih) */
  iter = 0;
  do {
    h = (hhi + hlow) / 2.0;
    r = sqrt(h*h + b*b/4.0);
    /*  if (r<0.5) {r = 0.5; h = 0.5*sqrt(1-b*b);} */
    disc = 1.0 - 0.5/(r*r); 
    if (fabs(disc) > 1.0) { 
      fprintf(stderr, "Unexpected large magnitude discriminant = %g\n", disc); 
      exit(FATAL_ERROR); 
    } 
    theta = acos(disc); 
    /*    theta = 2*acos(sqrt(1-1/(4*r*r))); */
    phi = acos(h/r);
    e = theta * (n+1) + 2*phi - 2*pi;
    if (e > 0.0) {
      hlow = h;
    }
    else {
      hhi = h;
    }
  } while    (fabs(e) > 0.0001 && ++iter < maxiter);
  if (iter >= maxiter) {
    fprintf(stderr, "Iteration failed in find_center_for_arc\n");
    h = 0.0;
    theta = 0.0;
  }
  *hp = h;
  *thetap = theta;
}
