# Supplementary material for: Improving model predictions for RNA interference activities that use support vector machine regression by combining and filtering features
Source: BMC Bioinformatics. 2007 Jun 6;8:182. doi: 10.1186/1471-2105-8-182 (PMC1906837; doi:10.1186/1471-2105-8-182)
Supplement: Additional file 7 — seq2svm_0.3. An GNU platform deployable GPL code base for performing SVM modeling on small RNA sequences, with examples. Deploy by unzipping, untarring, and building with configure and make. See the included readme files. Updated versions will be available at . [file 1471-2105-8-182-S7.gz › seq2svm/src/libRNAfold-2.4/ViennaRNA-1.4/lib/read_epars.c]

/*
		  read energy parameters from a file

		      Stephan Kopp, Ivo Hofacker
			  Vienna RNA Package
*/
     

#include <stdio.h>
#include <stdlib.h>
#include <ctype.h>
#include <string.h>
#include <math.h>

#include "utils.h"
#include "energy_const.h"
#include "energy_par.h"

static char rcsid[] = "$Id: read_epars.c,v 1.6 2000/10/10 12:21:59 ivo Rel ivo $";

#define PUBLIC
#define PRIVATE   static
#define PARSET 20
enum parset {UNKNOWN= -1, QUIT, S, SH, HP, B, IL, MMI, MMH, MMM, MM_H,
	     DE5, DE3, DE5_H, DE3_H, ML, TL, TRI, TE, NIN,
	     INT11, INT11_H, INT21, INT21_H, INT22, INT22_H, DUMP, HELP}; 


/*------------------  identifiers ----------------------------*/
#define DEF -50
#define NST 0

#define DEF_TEMP   37.0    /* default temperature */

/*----------------------- prototypes -------------------------*/
PUBLIC  void  read_parameter_file(const char fname[]);
PUBLIC  void  write_parameter_file(const char fname[]);
  
PRIVATE void  rd_stacks(int stack[NBPAIRS+1][NBPAIRS+1]);
PRIVATE void  rd_loop(int looparray[31]);
PRIVATE void  rd_mismatch(int mismatch[NBPAIRS+1][5][5]);
PRIVATE void  rd_int11(int int11[NBPAIRS+1][NBPAIRS+1][5][5]);
PRIVATE void  rd_int21(int int21[NBPAIRS+1][NBPAIRS+1][5][5][5]);
PRIVATE void  rd_int22(int int22[NBPAIRS+1][NBPAIRS+1][5][5][5][5]);
PRIVATE void  rd_dangle(int dangles[NBPAIRS+1][5]);
PRIVATE void  rd_MLparams(void);
PRIVATE void  rd_ninio(void);
PRIVATE void  rd_Tetra_loop(void);
PRIVATE void  rd_Tri_loop(void);
PRIVATE void check_symmetry(void);

PRIVATE enum parset gettype(char ident[]);
PRIVATE char *get_array1(int *arr, int size);

PRIVATE void  ignore_comment(char *line);

PRIVATE  void  display_array(int *p, int size, int line, FILE *fp);

/*------------------------------------------------------------*/
PRIVATE FILE *fp;
PRIVATE float rtemp=DEF_TEMP;

/*------------------------------------------------------------*/
PUBLIC void read_parameter_file(const char fname[])
{
  char    *line, ident[32];
  enum parset type;
  int      r, changed=0;

  if (!(fp=fopen(fname,"r"))) {
    fprintf(stderr,
	    "\nread_parameter_file:\n"
	    "\t\tcan't open file %s\n"
	    "\t\tusing default parameters instead.\n", fname);
    return;
  }

  if (!(line = get_line(fp))) {
    fprintf(stderr," File %s is inproper.\n", fname);
    fclose(fp);
    return;
  }

  if (strncmp(line,"## RNAfold parameter file",25)!=0) {
    fprintf(stderr,
	    "Missing header line in file.\n"
	    "May be this file has incorrect format.\n"
	    "Use INTERRUPT-key to stop.\n");
  }
  free(line);
  
  while((line=get_line(fp))) {
    
    r = sscanf(line, "# %31s", ident);
    if (r==1) {
      type = gettype(ident);
      switch (type)
	{
	case QUIT: break;
	case SH:     rd_stacks(enthalpies);    changed |= SH; break;
	case S:      rd_stacks(stack37);       changed |= S;  break;
	case HP:     rd_loop(hairpin37);       changed |= HP; break;
	case B:      rd_loop(bulge37);         changed |= B;  break;
	case IL:     rd_loop(internal_loop37); changed |= IL; break;
	case MMH:    rd_mismatch(mismatchH37); changed |= MMH; break;
	case MMI:    rd_mismatch(mismatchI37); changed |= MMI; break;
	case MMM:    rd_mismatch(mismatchM37); changed |= MMM; break;
	case MM_H:   rd_mismatch(mism_H);      changed |= MM_H; break;
	case INT11:  rd_int11(int11_37);       changed |= INT11; break;
	case INT11_H:rd_int11(int11_H);        changed |= INT11_H; break;
	case INT21:  rd_int21(int21_37);       changed |= INT21; break;
	case INT21_H:rd_int21(int21_H);        changed |= INT21_H; break;
	case INT22:  rd_int22(int22_37);       changed |= INT22; break;
	case INT22_H:rd_int22(int22_H);        changed |= INT22_H; break;
	case DE5:    rd_dangle(dangle5_37);    changed |= DE5;  break;
	case DE5_H:  rd_dangle(dangle5_H);     changed |= DE5_H;  break;
	case DE3:    rd_dangle(dangle3_37);    changed |= DE3; break;
	case DE3_H:  rd_dangle(dangle3_H);     changed |= DE3_H; break;
	case ML:     rd_MLparams();	       changed |= ML;  break;
	case NIN:    rd_ninio();	       changed |= NIN; break;
	case TL:     rd_Tetra_loop();          changed |= TL; break;
	case TRI:    rd_Tri_loop();            changed |= TRI; break;
	default: /* maybe it's a temperature */
	  r=sscanf(ident, "%f", &rtemp);
	  if (r!=1) fprintf(stderr," Unknown field identifier in `%s'\n", line);
	}
    } /* else ignore line */
    free(line);  
  }
  
  fclose(fp);

  check_symmetry();
  return;
}

/*------------------------------------------------------------*/

PRIVATE void display_array(int *p, int size, int nl, FILE *fp)
{
  int i;
  
  for (i=1; i<=size; i++, p++) {
    switch(*p)
      {
      case  INF: fprintf(fp,"   INF"); break;
      case -INF: fprintf(fp,"  -INf"); break;
      case  DEF: fprintf(fp,"   DEF"); break;
      default:   fprintf(fp,"%6d",  *p); break;
      }
    if ((i%nl)==0) fprintf(fp,"\n");
  }
  if (size%nl) fprintf(fp,"\n");
  return;
}

/*------------------------------------------------------------*/

PRIVATE char *get_array1(int *arr, int size)
{
  int    i, p, pos, pp, r, last;
  char  *line, buf[16];


  i = last = 0; 
  while( i<size ) {
    line = get_line(fp);
    if (!line) nrerror("unexpected end of file in get_array1");
    ignore_comment(line);
    pos=0;
    while ((i<size)&&(sscanf(line+pos,"%15s%n", buf, &pp)==1)) {
      pos += pp;
      if (buf[0]=='*') {i++; continue;}
      else if (buf[0]=='x') { /* should only be used for loop parameters */
	if (i==0) nrerror("can't extrapolate first value");
	p = arr[last] + rint(lxc37*log(((double) i)/(double)(last)));
      }
      else if (strcmp(buf,"DEF") == 0) p = DEF;
      else if (strcmp(buf,"INF") == 0) p = INF;
      else if (strcmp(buf,"NST") == 0) p = NST;
      else {
	r=sscanf(buf,"%d", &p);
	if (r!=1) {
	  return line+pos;
	  fprintf(stderr, "can't interpret `%s' in get_array1\n", buf);
	  exit(1);
	}
	last = i;
      }
      arr[i++]=p;
    }
    free(line);
  }

  return NULL;
}
/*------------------------------------------------------------*/

PRIVATE void  rd_stacks(int stacks[NBPAIRS+1][NBPAIRS+1])
{
  int    i;
  char  *cp; 
  for (i=1; i<=NBPAIRS; i++) {
    cp = get_array1(stacks[i]+1,NBPAIRS);
    if (cp) {
      fprintf(stderr,"\nrd_stacks: %s\n", cp);
      exit(1);
    }
  }
  return;
}
/*------------------------------------------------------------*/

PRIVATE void rd_loop(int loop[31])
{
  char *cp;
  
  cp   = get_array1(loop, 31);
  
  if (cp) {
    fprintf(stderr,"\nrd_loop: %s\n", cp);
    exit(1);
  }
  return;
}
/*------------------------------------------------------------*/

PRIVATE void rd_mismatch(int mismatch[NBPAIRS+1][5][5])
{
  char  *cp;
  int    i;

  for (i=1; i<NBPAIRS+1; i++) {
    
    cp = get_array1(mismatch[i][0],5*5);
    if (cp) {
      fprintf(stderr, "rd_mismatch: in field mismatch[%d]\n\t%s\n", i, cp);
      exit(1);
    }
  }
  return;
}

/*------------------------------------------------------------*/
PRIVATE void rd_int11(int int11[NBPAIRS+1][NBPAIRS+1][5][5])
{
  char  *cp;
  int    i, j;

  for (i=1; i<NBPAIRS+1; i++) {
    for (j=1; j<NBPAIRS+1; j++) {
      
      cp = get_array1(int11[i][j][0],5*5);
      if (cp) {
	fprintf(stderr, "rd_int11: in field int11[%d][%d]\n\t%s\n", i, j, cp);
	exit(1);
      }
    }
  }
  return;
}

/*------------------------------------------------------------*/
PRIVATE void rd_int21(int int21[NBPAIRS+1][NBPAIRS+1][5][5][5])
{
  char  *cp;
  int    i, j, k;
  
  for (i=1; i<NBPAIRS+1; i++) {
    for (j=1; j<NBPAIRS+1; j++) {
      for (k=0; k<5; k++) {
	cp = get_array1(int21[i][j][k][0],5*5);
	if (cp) {
	  fprintf(stderr, "rd_int21: in field int21[%d][%d][%d]\n\t%s\n",
		  i, j, k, cp);
	  exit(1);
	}
      }
    }
  }
  return;
}

/*------------------------------------------------------------*/
PRIVATE void rd_int22(int int22[NBPAIRS+1][NBPAIRS+1][5][5][5][5])
{
  char  *cp;
  int    i, j, k, l, m;
  
  for (i=1; i<NBPAIRS+1; i++) 
    for (j=1; j<NBPAIRS+1; j++)
      for (k=1; k<5; k++) 
	for (l=1; l<5; l++)
	  for (m=1; m<5; m++) {
	    cp = get_array1(int22[i][j][k][l][m]+1,4);
	    if (cp) {
	      fprintf(stderr, "rd_int22: in field "
		      "int22[%d][%d][%d][%d][%d]\n\t%s\n",
		      i, j, k, l, m, cp);
	      exit(1);
	    }
	  }

  return;
}

/*------------------------------------------------------------*/
PRIVATE void  rd_dangle(int dangle[NBPAIRS+1][5])
{
  int   i;
  char *cp;

  for (i=0; i< NBPAIRS+1; i++) {
    cp = get_array1(dangle[i],5);
    if (cp) {
      fprintf(stderr,"\nrd_dangle: %s\n", cp);
      exit(1);
    }
  }
  return;
}

/*------------------------------------------------------------*/
PRIVATE void  rd_MLparams(void)
{
  char *cp;
  int values[4];

  cp   = get_array1(values,4);
  if (cp) {
    fprintf(stderr,"rd_MLparams: %s\n", cp);
    exit(1);
  }

  ML_BASE37 = values[0];
  ML_closing37 = values[1];
  ML_intern37  = values[2];
  TerminalAU   = values[3];
  
  return;
}

/*------------------------------------------------------------*/

PRIVATE void  rd_ninio(void)
{
  char  *cp;
  int temp[2];

  cp = get_array1(temp, 2);

  if (cp) {
    fprintf(stderr,"rd_F_ninio: %s\n", cp);
    exit(1);
  }
  F_ninio37[2] = temp[0];
  MAX_NINIO  = temp[1];
  return;
}

/*------------------------------------------------------------*/
PRIVATE void  rd_Tetra_loop(void)
{
  int    i, r;
  char   *buf;

  i=0;
  do {
    buf = get_line(fp);
    if (buf==NULL) break;
    r = sscanf(buf,"%6s %d", &Tetraloops[7*i], &TETRA_ENERGY37[i]);
    Tetraloops[7*i+6]=' ';
    free(buf);
    i++;
  } while((r==2)&&(i<80));
  return;
}

/*------------------------------------------------------------*/
PRIVATE void  rd_Tri_loop(void)
{
  int    i, r;
  char   *buf;

  i=0;
  do {
    buf = get_line(fp);
    if (buf==NULL) break;
    r = sscanf(buf,"%5s %d", &Triloops[6*i], &Triloop_E37[i]);
    Triloops[6*i+5]=' ';
    free(buf);
    i++;
  } while((r==2)&&(i<40));
  return;
}

/*------------------------------------------------------------*/


PRIVATE void ignore_comment(char * line)
{
  /* excise C style comments */
  /* only one comment per line, no multiline comments */
  char *cp1, *cp2;
  
  if ((cp1=strstr(line, "/*"))) {
    cp2 = strstr(cp1, "*/");
    if (cp2==NULL)
      nrerror("unclosed comment in parameter file");
    /* can't use strcpy for overlapping strings */
    for (cp2+=2; *cp2!='\0'; cp2++, cp1++)  
      *cp1 = *cp2;
    *cp1 = '\0';
  }
  
  return;
}
/*------------------------------------------------------------*/  

/*@unused@*/
PRIVATE char *settype(enum parset s)
{
  switch(s)
    {
    case   SH: return "stack_enthalpies";
    case    S: return "stack_energies";
    case   HP: return "hairpin";
    case    B: return "bulge";
    case   IL: return "internal_loop";
    case  MMH: return "mismatch_hairpin";
    case  MMI: return "mismatch_interior";
    case  MMM: return "mismatch_multi";
    case MM_H: return "mismatch_enthalpies";
    case  DE5: return "dangle5";
    case  DE3: return "dangle3";
    case  DE5_H: return "dangle5_enthalpies";
    case  DE3_H: return "dangle3_enthalpies";
    case INT11:  return " int11_energies";
    case INT11_H:  return " int11_enthalpies";  
    case INT21:  return " int21_energies";
    case INT21_H:  return " int21_enthalpies";  
    case INT22:  return " int22_energies";
    case INT22_H:  return " int22_enthalpies";  
    case   ML: return "ML_params";
    case  NIN: return "NINIO";
    case   TL: return "Tetraloops";
    case  TRI: return "Triloops";  
    case QUIT:
    case DUMP:
    case HELP: return "";
    default: fprintf(stderr,"^8723300-3338111\n"); exit(-1);
    }
  return "";
}
/*------------------------------------------------------------*/ 

PRIVATE enum parset gettype(char ident[])
{
  if (strcmp(ident,"stack_enthalpies") == 0)         return SH;   
  else if (strcmp(ident,"stack_energies") == 0)      return S;    
  else if (strcmp(ident,"hairpin" ) == 0) 	     return HP;   
  else if (strcmp(ident,"bulge") == 0) 		     return B;    
  else if (strcmp(ident,"internal_loop") == 0) 	     return IL;   
  else if (strcmp(ident,"mismatch_hairpin") == 0)    return MMH;  
  else if (strcmp(ident,"mismatch_interior") == 0)   return MMI;
  else if (strcmp(ident,"mismatch_multi") == 0)      return MMM;  
  else if (strcmp(ident,"mismatch_enthalpies") == 0) return MM_H;
  else if (strcmp(ident,"int11_energies") == 0)      return INT11;  
  else if (strcmp(ident,"int11_enthalpies") == 0)    return INT11_H;
  else if (strcmp(ident,"int21_energies") == 0)      return INT21;  
  else if (strcmp(ident,"int21_enthalpies") == 0)    return INT21_H;
  else if (strcmp(ident,"int22_energies") == 0)      return INT22;  
  else if (strcmp(ident,"int22_enthalpies") == 0)    return INT22_H;
  else if (strcmp(ident,"dangle5")== 0) 	     return DE5;  
  else if (strcmp(ident,"dangle3")== 0)		     return DE3;  
  else if (strcmp(ident,"dangle5_enthalpies")== 0)   return DE5_H;  
  else if (strcmp(ident,"dangle3_enthalpies")== 0)   return DE3_H;  
  else if (strcmp(ident,"ML_params")== 0)	     return ML;  
  else if (strcmp(ident,"NINIO") == 0)	             return NIN;   
  else if (strcmp(ident,"Tetraloops") == 0)	     return TL;
  else if (strcmp(ident,"Triloops") == 0)	     return TRI;     
  else if (strcmp(ident, "END") == 0) 		     return QUIT;
  else return UNKNOWN;
}

/*---------------------------------------------------------------*/

PUBLIC void write_parameter_file(const char fname[]) {
  FILE *outfp;
  int c;
  char *pnames[] = {"NP", "CG", "GC", "GU", "UG", "AU", "UA", " @"};
  char bnames[] = "@ACGU";
  outfp = fopen(fname, "w");
  if (!outfp) {
    fprintf(stderr, "can't open file %s\n", fname);
    exit(1);
  }
  fprintf(outfp,"## RNAfold parameter file\n");
  
  fprintf(outfp,"\n# stack_energies\n");
  fprintf(outfp,"/*  CG    GC    GU    UG    AU    UA    @  */\n");
  for (c=1; c<NBPAIRS+1; c++)
    display_array(stack37[c]+1,NBPAIRS,NBPAIRS, outfp);
  
  fprintf(outfp,"\n# stack_enthalpies\n");
  fprintf(outfp,"/*  CG    GC    GU    UG    AU    UA    @  */\n");
  for (c=1; c<NBPAIRS+1; c++)
    display_array(enthalpies[c]+1,NBPAIRS,NBPAIRS, outfp);
  
  fprintf(outfp,"\n# mismatch_hairpin\n");
  { int i,k;
  for (k=1; k<NBPAIRS+1; k++)
    for (i=0; i<5; i++) 
      display_array(mismatchH37[k][i],5,5, outfp);
  }
  
  fprintf(outfp,"\n# mismatch_interior\n");
  { int i,k;
  for (k=1; k<NBPAIRS+1; k++)
    for (i=0; i<5; i++) 
      display_array(mismatchI37[k][i],5,5, outfp);
  }

  fprintf(outfp,"\n# mismatch_multi\n");
  { int i,k;
  for (k=1; k<NBPAIRS+1; k++)
    for (i=0; i<5; i++) 
      display_array(mismatchM37[k][i],5,5, outfp);
  }
  
  fprintf(outfp,"\n# mismatch_enthalpies\n");
  { int i,k;
  for (k=1; k<NBPAIRS+1; k++)
    for (i=0; i<5; i++) 
      display_array(mism_H[k][i],5,5, outfp);
  }
  fprintf(outfp,"\n# dangle5\n");
  fprintf(outfp,"/*  @     A     C     G     U   */\n");
  for (c=0; c<NBPAIRS+1; c++)
    display_array(dangle5_37[c], 5, 5, outfp);
  
  fprintf(outfp,"\n# dangle3\n");
  fprintf(outfp,"/*  @     A     C     G     U   */\n");
  for (c=0; c<NBPAIRS+1; c++)
    display_array(dangle3_37[c], 5, 5, outfp);
  
  fprintf(outfp,"\n# dangle5_enthalpies\n");
  fprintf(outfp,"/*  @     A     C     G     U   */\n");
  for (c=0; c<NBPAIRS+1; c++)
    display_array(dangle5_H[c], 5, 5, outfp);
  
  fprintf(outfp,"\n# dangle3_enthalpies\n");
  fprintf(outfp,"/*  @     A     C     G     U   */\n");
  for (c=0; c<NBPAIRS+1; c++)
    display_array(dangle3_H[c], 5, 5, outfp);


  /* don;t print "no pair" entries for interior loop arrays */
  fprintf(outfp,"\n# int11_energies\n");
  { int i,k,l;
  for (k=1; k<NBPAIRS+1; k++)
    for (l=1; l<NBPAIRS+1; l++) {
      fprintf(outfp, "/* %2s..%2s */\n", pnames[k], pnames[l]);
      for (i=0; i<5; i++)
	display_array(int11_37[k][l][i], 5, 5, outfp);
    }
  }

  fprintf(outfp,"\n# int11_enthalpies\n");
  { int i,k,l;
  for (k=1; k<NBPAIRS+1; k++)
    for (l=1; l<NBPAIRS+1; l++) {
      fprintf(outfp, "/* %2s..%2s */\n", pnames[k], pnames[l]);
      for (i=0; i<5; i++) 
	display_array(int11_H[k][l][i],5,5, outfp);
    }
  }

  fprintf(outfp,"\n# int21_energies\n");
  { int p1, p2, i, j;
  for (p1=1; p1<NBPAIRS+1; p1++) 
    for (p2=1; p2<NBPAIRS+1; p2++)
      for (i=0; i<5; i++) {
	fprintf(outfp, "/* %2s.%c..%2s */\n",
		pnames[p1], bnames[i], pnames[p2]);
	for (j=0; j<5; j++)
	  display_array(int21_37[p1][p2][i][j],5,5, outfp);
      }
  }

  fprintf(outfp,"\n# int21_enthalpies\n");
  { int p1, p2, i, j;
  for (p1=1; p1<NBPAIRS+1; p1++) 
    for (p2=1; p2<NBPAIRS+1; p2++)
      for (i=0; i<5; i++) {
	fprintf(outfp, "/* %2s.%c..%2s */\n",
		pnames[p1], bnames[i], pnames[p2]);
	for (j=0; j<5; j++)
	  display_array(int21_H[p1][p2][i][j],5,5, outfp);
      }
  }

  fprintf(outfp,"\n# int22_energies\n");
  { int p1, p2, i, j, k;
  for (p1=1; p1<NBPAIRS+1; p1++) 
    for (p2=1; p2<NBPAIRS+1; p2++)
      for (i=1; i<5; i++)
	for (j=1; j<5; j++) {
	  fprintf(outfp, "/* %2s.%c%c..%2s */\n",
		  pnames[p1], bnames[i], bnames[j], pnames[p2]);
	  for (k=1; k<5; k++) 
	    display_array(int22_37[p1][p2][i][j][k]+1,4,5, outfp);
	}
  }
  
  fprintf(outfp,"\n# int22_enthalpies\n");
  { int p1, p2, i, j, k;
  for (p1=1; p1<NBPAIRS+1; p1++) 
    for (p2=1; p2<NBPAIRS+1; p2++)
      for (i=1; i<5; i++)
	for (j=1; j<5; j++) {
	  fprintf(outfp, "/* %2s.%c%c..%2s */\n",
		  pnames[p1], bnames[i], bnames[j], pnames[p2]);
	  for (k=1; k<5; k++) 
	    display_array(int22_H[p1][p2][i][j][k]+1,4,5, outfp);
	}
  }
  
  fprintf(outfp,"\n# hairpin\n");
  display_array(hairpin37, 31, 10, outfp);
  
  fprintf(outfp,"\n# bulge\n");
  display_array(bulge37, 31, 10, outfp);
  
  fprintf(outfp,"\n# internal_loop\n");
  display_array(internal_loop37, 31, 10, outfp);
  
  fprintf(outfp,"\n# ML_params\n");
  fprintf(outfp,"/* F = cu*n_unpaired + cc + ci*loop_degree (+TermAU) */\n");
  fprintf(outfp,"/*\t    cu\t    cc\t    ci\t TerminalAU */\n");
  fprintf(outfp,"\t%6d\t%6d\t%6d\t%6d\n",
	  ML_BASE37, ML_closing37, ML_intern37, TerminalAU);
  
  fprintf(outfp,"\n# NINIO\n"
	  "/* Ninio = MIN(max, m*|n1-n2| */\n"
	  "/*       m   max              */\n"
	  "\t%3d %4d\n", F_ninio37[2], MAX_NINIO);

  fprintf(outfp,"\n# Tetraloops\n");
  for (c=0; c< strlen(Tetraloops)/7; c++)
    fprintf(outfp,"\t%.6s\t%4d\n", Tetraloops+c*7, TETRA_ENERGY37[c]);

  fprintf(outfp,"\n# Triloops\n");
  for (c=0; c< strlen(Triloops)/6; c++)
    fprintf(outfp,"\t%.5s\t%4d\n", Triloops+c*6, Triloop_E37[c]);

  fprintf(outfp, "\n#END\n");
  fclose(outfp);
}

PRIVATE void check_symmetry(void) {
  int i,j,k,l;

  for (i=0; i<=NBPAIRS; i++)
    for (j=0; j<=NBPAIRS; j++)
      if (stack37[i][j] != stack37[j][i])
	fprintf(stderr, "WARNING: stacking energies not symmetric\n");

  for (i=0; i<=NBPAIRS; i++)
    for (j=0; j<=NBPAIRS; j++)
      if (enthalpies[i][j] != enthalpies[j][i])
	fprintf(stderr, "WARNING: stacking enthalpies not symmetric\n");

  
  /* interior 1x1 loops */
  for (i=0; i<=NBPAIRS; i++)
    for (j=0; j<=NBPAIRS; j++)
      for (k=0; k<5; k++)
        for (l=0; l<5; l++) 
          if (int11_37[i][j][k][l] != int11_37[j][i][l][k])
	    fprintf(stderr, "WARNING: int11 energies not symmetric\n");

  for (i=0; i<=NBPAIRS; i++)
    for (j=0; j<=NBPAIRS; j++)
      for (k=0; k<5; k++)
        for (l=0; l<5; l++) 
          if (int11_H[i][j][k][l] != int11_H[j][i][l][k])
	    fprintf(stderr, "WARNING: int11 enthalpies not symmetric\n");

  /* interior 2x2 loops */
  for (i=0; i<=NBPAIRS; i++)
    for (j=0; j<=NBPAIRS; j++)
      for (k=0; k<5; k++)
        for (l=0; l<5; l++) {
          int m,n;
          for (m=0; m<5; m++)
            for (n=0; n<5; n++)      
              if (int22_37[i][j][k][l][m][n] != int22_37[j][i][m][n][k][l])
		fprintf(stderr, "WARNING: int22 energies not symmetric\n");
        }

  for (i=0; i<=NBPAIRS; i++)
    for (j=0; j<=NBPAIRS; j++)
      for (k=0; k<5; k++)
        for (l=0; l<5; l++) {
          int m,n;
          for (m=0; m<5; m++)
            for (n=0; n<5; n++)      
              if (int22_H[i][j][k][l][m][n] != int22_H[j][i][m][n][k][l])
		fprintf(stderr, "WARNING: int22 enthalpies not symmetric: %d %d %d %d %d %d\n", i,j,k,l,m,n);
        }
}
