# Supplementary material for: Improving model predictions for RNA interference activities that use support vector machine regression by combining and filtering features
Source: BMC Bioinformatics. 2007 Jun 6;8:182. doi: 10.1186/1471-2105-8-182 (PMC1906837; doi:10.1186/1471-2105-8-182)
Supplement: Additional file 7 — seq2svm_0.3. An GNU platform deployable GPL code base for performing SVM modeling on small RNA sequences, with examples. Deploy by unzipping, untarring, and building with configure and make. See the included readme files. Updated versions will be available at . [file 1471-2105-8-182-S7.gz › seq2svm/src/libRNAfold-2.4/ViennaRNA-1.4/lib/inverse.c]

/*
		      search for sequences that
		  fold into a given target structure
				   
			    c Ivo Hofacker
			  Vienna RNA package
*/
/* Last changed Time-stamp: <2000-10-05 10:14:16 ivo> */

#define TDIST 0     /* use tree distance */
#define PF    1     /* include support for partiton function */

#include <stdio.h>
#include <stdlib.h>
#include <string.h>
#include <ctype.h>
#include <math.h>
#if PF
#include "part_func.h"
#endif
#include "fold.h"
#if TDIST
#include "dist_vars.h"
#include "treedist.h"
#include "RNAstruct.h"
#endif
#include "utils.h"
#include "fold_vars.h"
#include "pair_mat.h"
/*@unused@*/
static char rcsid[] = "$Id: inverse.c,v 1.10 2000/10/05 08:42:22 ivo Rel $";
#define PUBLIC
#define PRIVATE static
PRIVATE double  adaptive_walk(char *start, char *target);
PRIVATE void   shuffle(int *list, int len);
PRIVATE void   make_start(char* start, char *structure);
PRIVATE void   make_ptable(char *structure, int *table);
PRIVATE void   make_pairset(void);
PRIVATE double  mfe_cost(char *, char*, char *);
PRIVATE double  pf_cost(char *, char *, char *);
PRIVATE char  *aux_struct( char* structure );
#if 0
PRIVATE int    bp_distance(char *str1, char *str2);
#endif

/* for backward compatibility, make sure symbolset can hold 20 characters */
PRIVATE char   default_alpha[21] = "AUGC"; 
PUBLIC  char   *symbolset = default_alpha;
PUBLIC  int    give_up = 0;
PUBLIC  float  final_cost = 0; /* when to stop inverse_pf_fold */
PUBLIC  int    inv_verbose=0;  /* print out substructure on which inverse_fold() fails */

PRIVATE char   pairset[2*MAXALPHA+1];
PRIVATE int    base, npairs;
PRIVATE int    nc2;

/*-------------------------------------------------------------------------*/
PRIVATE int fold_type;
#if TDIST
PRIVATE Tree *T0;
#endif
PRIVATE double cost2;

PRIVATE double adaptive_walk(char *start, char *target)
{
#ifdef DUMMY
   printf("%s\n%s %c\n", start, target, backtrack_type ); 
   return 0.;
#endif
   int i,j,p,tt,w1,w2, n_pos, len, flag;
   long  walk_len;
   char *string, *string2, *cstring, *structure, *struct2;
   int *mut_pos_list, mut_sym_list[MAXALPHA+1], mut_pair_list[2*MAXALPHA+1];
   int *w1_list, *w2_list, mut_position, symbol, bp;
   int *target_table, *test_table;
   char cont;
   double cost, current_cost, ccost2;
   double (*cost_function)(char *, char *, char *);

   len = strlen(start);
   if (strlen(target)!=len) {
      fprintf(stderr, "%s\n%s\n", start, target);
      nrerror("adaptive_walk: start and target have unequal length");
   }
   string    = (char *) space(sizeof(char)*(len+1));
   cstring   = (char *) space(sizeof(char)*(len+1));
   string2   = (char *) space(sizeof(char)*(len+1));
   structure = (char *) space(sizeof(char)*(len+1));
   struct2   = (char *) space(sizeof(char)*(len+1)); 
   mut_pos_list = (int *) space(sizeof(int)*len);
   w1_list = (int *) space(sizeof(int)*len);
   w2_list = (int *) space(sizeof(int)*len);
   target_table = (int *) space(sizeof(int)*len);
   test_table = (int *) space(sizeof(int)*len);
   
   make_ptable(target, target_table);
   
   for (i=0; i<base; i++) mut_sym_list[i] = i;
   for (i=0; i<npairs; i++) mut_pair_list[i] = i;
   
   for (i=0; i<len; i++) 
      string[i] = (islower(start[i]))?toupper(start[i]):start[i];
   walk_len = 0;

   if (fold_type==0) cost_function = mfe_cost;
   else cost_function = pf_cost;

   cost = cost_function(string, structure, target);

   if (fold_type==0) ccost2=cost2;
   else { ccost2 = -1.; cost2=0; }
   
   strcpy(cstring, string);
   current_cost = cost;
      
   if (cost>0) do {
      cont=0;
      
      if (fold_type==0) { /* min free energy fold */
	 make_ptable(structure, test_table);
	 for (j=w1=w2=flag=0; j<len; j++)
	    if ((tt=target_table[j])!=test_table[j]) {
	       if ((tt<j)&&(isupper(start[j]))) w1_list[w1++] = j;   /* incorrectly paired */
	       if ((flag==0)&&(j>0))
		  if ((target_table[j-1]<j-1)&&isupper(start[j-1]))
			w2_list[w2++] = j-1;                  /* adjacent to incorrect position */
	       if (w2>1) if (w2_list[w2-2]==w2_list[w2-1]) w2--;
		     
	       flag = 1;
	    } else {
	       if (flag==1) if ((tt<j)&&isupper(start[j]))
		  w2_list[w2++] = j;                          /* adjacent to incorrect position */
	       flag = 0;
	    }
	 shuffle(w1_list, w1);
	 shuffle(w2_list, w2);
	 for (j=n_pos=0; j<w1; j++) mut_pos_list[n_pos++] = w1_list[j];
	 for (j=0; j<w2; j++) mut_pos_list[n_pos++] = w2_list[j];
      } else { /* partition_function */
	 for (j=n_pos=0; j<len; j++) if (isupper(start[j]))
	    if (target_table[j]<=j) mut_pos_list[n_pos++] = j;
	 shuffle(mut_pos_list, n_pos);
      }

      string2[0]='\0';
      for (mut_position=0; mut_position<n_pos; mut_position++){
	 
	 strcpy(string, cstring);
	 shuffle(mut_sym_list,  base);
	 shuffle(mut_pair_list, npairs);
	 
	 i = mut_pos_list[mut_position];

	 if (target_table[i]<0) /* unpaired base */
	    for (symbol=0;symbol<base;symbol++) {
	       
	       if(cstring[i]==
		  symbolset[mut_sym_list[symbol]]) continue;
	       
	       string[i] = symbolset[mut_sym_list[symbol]];
	       
	       cost = cost_function(string, structure, target);
	       
	       if ( cost < current_cost ) break;
	       if (( cost == current_cost)&&(cost2<ccost2)){
		  strcpy(string2, string);
		  strcpy(struct2, structure);
		  ccost2 = cost2;
	       }
	    }
	 else  /* paired base */
	    for  (bp=0; bp<npairs; bp++) {
	       j = target_table[i];
	       p = mut_pair_list[bp]*2;
	       if ((cstring[i] == pairset[p]) &&
		   (cstring[j] == pairset[p+1]))
		  continue;
	       string[i] = pairset[p];
	       string[j] = pairset[p+1];

	       cost = cost_function(string, structure, target);
	       
	       if ( cost < current_cost ) break;
	       if (( cost == current_cost)&&(cost2<ccost2)){
		  strcpy(string2, string);
		  strcpy(struct2, structure);
		  ccost2 = cost2;
	       }
	    }
	 
	 if ( cost < current_cost ) {
	    strcpy(cstring, string);
	    current_cost = cost;
	    ccost2 = cost2;
	    walk_len++;
	    if (cost>0) cont=1;
	    break;
	 }
      }
      if ((current_cost>0)&&(cont==0)&&(string2[0])) {
	 /* no mutation that decreased cost was found, 
	    but the the sequence in string2 decreases cost2 while keeping
	    cost constant */
	 strcpy(cstring, string2);
	 strcpy(structure, struct2);
	 nc2++; cont=1;
      }
   } while (cont);

   for (i=0; i<len; i++) if (isupper(start[i])) start[i]=cstring[i];

#if TDIST
   if (fold_type==0) { free_tree(T0); T0=NULL; }
#endif
   free(test_table);
   free(target_table);
   free(mut_pos_list);
   free(w2_list);
   free(w1_list);
   free(struct2);
   free(structure);
   free(string2);
   free(cstring);
   free(string);

   return current_cost;
}

/*-------------------------------------------------------------------------*/

/* shuffle produces a ronaom list by doing len exchanges */
PRIVATE void shuffle(int *list, int len)
{
   int i, rn;
   
   for (i=0;i<len;i++) {
     int temp;
     rn = i + (int) (urn()*(len-i));   /* [i..len-1] */
     /* swap element i and rn */
     temp = list[i];
     list[i] = list[rn];
     list[rn] = temp;
   }
}

/*-------------------------------------------------------------------------*/

PRIVATE void make_ptable(char *structure, int *table)
{
   int i,j,hx;
   int *stack;
   
   hx=0;
   stack = (int *) space(sizeof(int)*(strlen(structure)+1));
	     
   for (i=0; i<strlen(structure); i++) {
      switch (structure[i]) {
       case '.':
	 table[i]= -1;
	 break;
       case '(': 
	 stack[hx++]=i;
	 break;
       case ')':
	 j = stack[--hx];
	 if (hx<0) {
	    fprintf(stderr, "%s\n", structure);
	    nrerror("unbalanced brackets in make_ptable");
	 }
	 table[i]=j;
	 table[j]=i;
	 break;
      }
   }
   if (hx!=0) {
      fprintf(stderr, "%s\n", structure);
      nrerror("unbalanced brackets in make_ptable");
   }
   free(stack);
}
 
/*-------------------------------------------------------------------------*/

#define WALK(i,j) \
    strncpy(wstruct, structure+i, j-i+1); \
    wstruct[j-i+1]='\0'; \
    strncpy(wstring, string+i, j-i+1); \
    wstring[j-i+1]='\0'; \
    dist=adaptive_walk(wstring, wstruct); \
    strncpy(string+i, wstring, j-i+1); \
    if ((dist>0)&&(give_up)) goto adios
 
PUBLIC float inverse_fold(char *start, char *structure)
{
   int i, j, jj, len, o;
   int *pt;
   char *string, *wstring, *wstruct, *aux;
   double dist=0;
   
   nc2 = j = o = fold_type = 0;
   
   len = strlen(structure);
   if (strlen(start)!=len) {
      fprintf(stderr, "%s\n%s\n", start, structure);
      nrerror("inverse_fold: start and structure have unequal length");
   }
   string = (char *) space(len+1);
   wstring = (char *) space(len+1);
   wstruct = (char *) space(len+1);
   pt = (int *) space(sizeof(int)*(len+1));
   pt[len] = len+1;
   
   aux = aux_struct(structure);
   strcpy(string, start);
   make_pairset();
   make_start(string, structure);
   
   make_ptable(structure, pt);
   
   while (j<len) {
      while ((j<len)&&(structure[j]!=')')) {
	 if (aux[j]=='[') o++;
	 if (aux[j]==']') o--;
	 j++;
      }
      i=j;
      while (structure[--i]!='(');  /* doesn't work for open structure */
      if (aux[i]!='[') { i--; j++;}
      while (pt[j]==i) {
	 backtrack_type='C';
	 if (aux[i]!='[') {
	    while (aux[--i]!='[');
	    while (aux[++j]!=']');
	    /* WALK(i,j); */
	 }
	 WALK(i,j);
	 o--;
	 jj = j; i--;
	 while (aux[++j]=='.');
	 while ((i>=0)&&(aux[i]=='.')) i--;
	 if (pt[j]!=i) {
	    backtrack_type = (o==0)? 'F' : 'M';
	    if (j-jj>8) { WALK((i+1),(jj)); }
	    WALK((i+1), (j-1));
	    while ((i>=0) &&(aux[i]==']')) {
	       i=pt[i]-1;
	       while ((i>=0)&&(aux[i]=='.')) i--;
	       WALK((i+1), (j-1));
	    }
	 }
      }
   }
 adios:
   backtrack_type='F';
   if ((dist>0)&&(inv_verbose)) printf("%s\n%s\n", wstring, wstruct);
   /*if ((dist==0)||(give_up==0))*/ strcpy(start, string);
   free(wstring); free(wstruct);
   free(string); free(aux);
   free(pt);
/*   if (dist>0) printf("%3d \n", nc2); */
   return dist;
}

/*-------------------------------------------------------------------------*/

PUBLIC float inverse_pf_fold(char *start, char *target)
{
   double dist;
   int dang;

   dang=dangles;
   if (dangles!=0) dangles=2;

   update_fold_params();    /* make sure there is a valid pair matrix */
   make_pairset();
   make_start(start, target);
   fold_type=1;
   do_backtrack = 0;
   dist = adaptive_walk(start, target);
   dangles=dang;
   return (dist+final_cost);
}

/*-------------------------------------------------------------------------*/

PRIVATE void make_start(char* start, char *structure)
{
   int i,j,k,l,r,length;
   int *table, *S, sym[MAXALPHA], ss;

   length=strlen(start);
   table = (int *) space(sizeof(int)*length);
   S = (int *) space(sizeof(int)*length);
   
   make_ptable(structure, table);
   for (i=0; i<strlen(start); i++) S[i] = encode_char(toupper(start[i]));
   for (i=0; i<strlen(symbolset); i++) sym[i] = i;

   for (k=0; k<length; k++) {
      if (table[k]<k) continue;
      if (((urn()<0.5) && isupper(start[k])) ||
	  islower(start[table[k]])) { 
	i = table[k]; j = k;
      } else {
	i = k; j = table[k];
      }

      if (!pair[S[i]][S[j]]) {   /* make a valid pair by mutating j */
	shuffle(sym, (int) base);
	for (l=0; l<base; l++) {
	  ss = encode_char(symbolset[sym[l]]);
	  if (pair[S[i]][ss]) break;
	}
	if (l==base) { /* nothing pairs start[i] */
	  r = 2*int_urn(0, npairs-1);
	  start[i] = pairset[r];
	  start[j] = pairset[r+1];
	} else start[j] = symbolset[sym[l]];
      }
   }
   free(table);
   free(S);
}

/*---------------------------------------------------------------------------*/

PRIVATE void make_pairset(void)
{
   int i,j;
   int sym[MAXALPHA];
   
   make_pair_matrix();
   base = strlen(symbolset);

   for (i=0; i< base; i++) sym[i] = encode_char(symbolset[i]);
   
   for (i=npairs=0; i< base; i++)
      for (j=0; j<base; j++) 
	 if (pair[sym[i]][sym[j]]) {
	    pairset[npairs++] = symbolset[i];
	    pairset[npairs++] = symbolset[j];
	 }
   npairs /= 2;
   if (npairs==0) nrerror("No pairs in this alphabet!");
}
/*---------------------------------------------------------------------------*/

PRIVATE double mfe_cost(char *string, char *structure, char *target)
{
#if TDIST
   Tree *T1;
   char *xstruc;
#endif
   double energy, distance;

   if (strlen(string)!=strlen(target)) {
      fprintf(stderr, "%s\n%s\n", string, target);
      nrerror("unequal length in mfe_cost");
   }
   energy = fold(string, structure);
#if TDIST
   if (T0 == NULL) {
      xstruc = expand_Full(target);
      T0=make_tree(xstruc);
      free(xstruc);
   }

   xstruc = expand_Full(structure);
   T1=make_tree(xstruc);
   distance = tree_edit_distance(T0,T1);
   free(xstruc);
   free_tree(T1);
#else
   distance = (double) bp_distance(target, structure);
#endif
   cost2 = energy_of_struct(string, target) - energy;
   return (double) distance;
}
/*---------------------------------------------------------------------------*/

PRIVATE double pf_cost(char *string, char *structure, char *target)
{
#if PF
   double  f, e;
   
   f = pf_fold(string, structure);
   e = energy_of_struct(string, target);
   return (double) (e-f-final_cost);
#else
   nrerror("this version not linked with pf_fold");
   return 0;
#endif
}

/*---------------------------------------------------------------------------*/

PRIVATE char *aux_struct( char* structure )
{  
   int       *match_paren;
   int          i, o, p;
   char        *string;
   
   string = (char *) space(sizeof(char)*(strlen(structure)+1));
   match_paren = (int *) space(sizeof(int)*(strlen(structure)/2+1));
   strcpy(string, structure);
   
   i = o = 0;
   while (string[i]) {
      switch (string[i]) {
       case '.': break;
       case '(':
         match_paren[++o]=i;
         break;
       case ')':
         p=i;
         while ((string[p+1]==')')&&(match_paren[o-1]==match_paren[o]-1)) {
            p++; o--;
         }
         string[p]=']';
         i=p;
         string[match_paren[o]]='[';
         o--;
         break;
       default:
         nrerror("Junk in structure at aux_structure\n");
      }
      i++;
   }
   free(match_paren);
   return(string);
}
